# Supplementary material for: Supramolecular Self-Assembly of Engineered Polyproline Helices
Source: ACS Macro Lett. 2023 Jun 26;12(7):908–14. doi: 10.1021/acsmacrolett.3c00304 (PMC10357564; doi:10.1021/acsmacrolett.3c00304)
Supplement: Supplementary file 2 — mz3c00304_si_002.cif [file mz3c00304_si_002.cif]

data_achp2h
_audit_creation_date               2023-02-03
_audit_creation_method
;
Olex2 1.5
(compiled 2022.04.07 svn.rca3783a0 for OlexSys, GUI svn.r6498)
;
_shelx_SHELXL_version_number       '2016/6'
_audit_contact_author_address      ?
_audit_contact_author_email        ?
_audit_contact_author_name         ''
_audit_contact_author_phone        ?
_publ_contact_author_id_orcid      ?
_publ_section_references
;
<b>%$getVar(refinement_reference_short)%</b>: %$getVar(refinement_reference_long)%

<b>%$getVar(solution_reference_short)%</b>: %$getVar(solution_reference_long)%

<b>Olex2</b>: Dolomanov, O. V., Bourhis, L. J., Gildea, R. J., Howard, J. A. K. & and\n
Puschmann, H. (2009). <i>J. Appl. Cryst.</i> <b>42</b>, 339--341.

Dolomanov, O.V., Bourhis, L.J., Gildea, R.J, Howard, J.A.K. & Puschmann, H.
 (2009), J. Appl. Cryst. 42, 339-341.

Sheldrick, G.M. (2015). Acta Cryst. C71, 3-8.
;
_chemical_name_common              ?
_chemical_name_systematic          Ac-Hyp-Pro2-Hyp-NH2
_chemical_formula_moiety           'C22 H33 N5 O7, C2 H3 N'
_chemical_formula_sum              'C24 H36 N6 O7'
_chemical_formula_weight           520.59
_chemical_absolute_configuration   syn
_chemical_melting_point            ?
loop_
  _atom_type_symbol
  _atom_type_description
  _atom_type_scat_dispersion_real
  _atom_type_scat_dispersion_imag
  _atom_type_scat_source
 'C' 'C' 0.0033 0.0016 'International Tables Vol C Tables 4.2.6.8 and 6.1.1.4'
 'H' 'H' 0.0000 0.0000 'International Tables Vol C Tables 4.2.6.8 and 6.1.1.4'
 'N' 'N' 0.0061 0.0033 'International Tables Vol C Tables 4.2.6.8 and 6.1.1.4'
 'O' 'O' 0.0106 0.0060 'International Tables Vol C Tables 4.2.6.8 and 6.1.1.4'

_shelx_space_group_comment
;
The symmetry employed for this shelxl refinement is uniquely defined
by the following loop, which should always be used as a source of
symmetry information in preference to the above space-group names.
They are only intended as comments.
;
_space_group_crystal_system        'orthorhombic'
_space_group_IT_number             19
_space_group_name_H-M_alt          'P 21 21 21'
_space_group_name_Hall             'P 2ac 2ab'
loop_
  _space_group_symop_operation_xyz
 'x, y, z'
 '-x+1/2, -y, z+1/2'
 '-x, y+1/2, -z+1/2'
 'x+1/2, -y+1/2, -z'

_cell_length_a                     6.3773(10)
_cell_length_b                     18.232(4)
_cell_length_c                     22.857(5)
_cell_angle_alpha                  90
_cell_angle_beta                   90
_cell_angle_gamma                  90
_cell_volume                       2657.6(9)
_cell_formula_units_Z              4
_cell_measurement_reflns_used      745
_cell_measurement_temperature      294.0(5)
_cell_measurement_theta_max        20.4010
_cell_measurement_theta_min        3.4810
_shelx_estimated_absorpt_T_max     ?
_shelx_estimated_absorpt_T_min     ?
_exptl_absorpt_coefficient_mu      0.097
_exptl_absorpt_correction_T_max    1.00000
_exptl_absorpt_correction_T_min    0.77184
_exptl_absorpt_correction_type     multi-scan
_exptl_absorpt_process_details
;
CrysAlisPro 1.171.40.53 (Rigaku Oxford Diffraction, 2019)
Empirical absorption correction using spherical harmonics,
 implemented in SCALE3 ABSPACK scaling algorithm.
;
_exptl_absorpt_special_details     ?
_exptl_crystal_colour              'clear colourless'
_exptl_crystal_colour_lustre       clear
_exptl_crystal_colour_primary      colourless
_exptl_crystal_density_diffrn      1.301
_exptl_crystal_density_meas        ?
_exptl_crystal_density_method      ?
_exptl_crystal_description         needle
_exptl_crystal_F_000               1112
_exptl_crystal_recrystallization_method 
 'crystallised from slow evaporation of an acetonitrile solution'
_exptl_crystal_size_max            0.19
_exptl_crystal_size_mid            0.02
_exptl_crystal_size_min            0.02
_exptl_transmission_factor_max     ?
_exptl_transmission_factor_min     ?
_diffrn_reflns_av_R_equivalents    0.1594
_diffrn_reflns_av_unetI/netI       0.1043
_diffrn_reflns_Laue_measured_fraction_full  0.994
_diffrn_reflns_Laue_measured_fraction_max  0.994
_diffrn_reflns_limit_h_max         5
_diffrn_reflns_limit_h_min         -5
_diffrn_reflns_limit_k_max         16
_diffrn_reflns_limit_k_min         -16
_diffrn_reflns_limit_l_max         20
_diffrn_reflns_limit_l_min         -20
_diffrn_reflns_number              12677
_diffrn_reflns_point_group_measured_fraction_full  0.997
_diffrn_reflns_point_group_measured_fraction_max  0.997
_diffrn_reflns_theta_full          18.847
_diffrn_reflns_theta_max           18.847
_diffrn_reflns_theta_min           3.317
_diffrn_ambient_temperature        293(2)
_diffrn_detector_area_resol_mean   5.2887
_diffrn_detector_type              AtlasS2
_diffrn_measured_fraction_theta_full  0.994
_diffrn_measured_fraction_theta_max  0.994
_diffrn_measurement_details
;
List of Runs (angles in degrees, time in seconds):

  # Type    Start    End  Width  t~exp~   \w     \q     \k     \f   Frames
--------------------------------------------------------------------------
  1  \w     -3.00  29.00   1.00   85.09    --  -10.38 -99.00-120.00   32
  2  \w    -29.00  -3.00   1.00   85.09    --  -10.38 -17.00 146.00   26
  3  \w    -86.00 -61.00   1.00   85.09    --  -10.38 -17.00 146.00   25
  4  \w    -61.00  26.00   1.00   85.09    --   11.94 -38.00  90.00   87
  5  \w    -45.00 -19.00   1.00   85.09    --   11.94 -38.00 -90.00   26
  6  \w    -21.00  45.00   1.00   85.09    --   11.94 -77.00  30.00   66
  7  \w     12.00  71.00   1.00   85.09    --   11.94  38.00  30.00   59
  8  \w    -23.00  27.00   1.00   85.09    --   11.94  19.00 120.00   50
;
_diffrn_measurement_device         'four-circle diffractometer'
_diffrn_measurement_device_type    'SuperNova, Dual, Cu at home/near, AtlasS2'
_diffrn_measurement_method         '\w scans'
_diffrn_radiation_type             MoK\a
_diffrn_radiation_wavelength       0.71073
_diffrn_source                     ?
_reflns_Friedel_coverage           0.672
_reflns_Friedel_fraction_full      1.000
_reflns_Friedel_fraction_max       1.000
_reflns_number_gt                  1536
_reflns_number_total               2088
_reflns_special_details
;
 Reflections were merged by SHELXL according to the crystal
 class for the calculation of statistics and refinement.
 
 _reflns_Friedel_fraction is defined as the number of unique
 Friedel pairs measured divided by the number that would be
 possible theoretically, ignoring centric projections and
 systematic absences.
;
_reflns_threshold_expression       'I > 2\s(I)'
_computing_cell_refinement         'CrysAlisPro 1.171.40.53 (Rigaku OD, 2019)'
_computing_data_collection         'CrysAlisPro 1.171.40.53 (Rigaku OD, 2019)'
_computing_data_reduction          'CrysAlisPro 1.171.40.53 (Rigaku OD, 2019)'
_computing_molecular_graphics      'Olex2 1.5 (Dolomanov et al., 2009)'
_computing_publication_material    'Olex2 1.5 (Dolomanov et al., 2009)'
_computing_structure_refinement    'SHELXL 2016/6 (Sheldrick, 2015)'
_computing_structure_solution      'SHELXT 2014/5 (Sheldrick, 2014)'
_refine_diff_density_max           0.144
_refine_diff_density_min           -0.164
_refine_diff_density_rms           0.039
_refine_ls_abs_structure_details
;
 Flack x determined using 454 quotients [(I+)-(I-)]/[(I+)+(I-)]
 (Parsons, Flack and Wagner, Acta Cryst. B69 (2013) 249-259).
;
_refine_ls_abs_structure_Flack     -1.7(10)
_refine_ls_extinction_coef         .
_refine_ls_extinction_method       none
_refine_ls_goodness_of_fit_ref     1.057
_refine_ls_hydrogen_treatment      constr
_refine_ls_matrix_type             full
_refine_ls_number_parameters       338
_refine_ls_number_reflns           2088
_refine_ls_number_restraints       0
_refine_ls_R_factor_all            0.0854
_refine_ls_R_factor_gt             0.0565
_refine_ls_restrained_S_all        1.057
_refine_ls_shift/su_max            0.000
_refine_ls_shift/su_mean           0.000
_refine_ls_structure_factor_coef   Fsqd
_refine_ls_weighting_details      
 'w=1/[\s^2^(Fo^2^)+(0.0242P)^2^] where P=(Fo^2^+2Fc^2^)/3'
_refine_ls_weighting_scheme        calc
_refine_ls_wR_factor_gt            0.1030
_refine_ls_wR_factor_ref           0.1180
_refine_special_details            ?
_olex2_refinement_description
;
1. Fixed Uiso
 At 1.2 times of:
  All C(H) groups, All C(H,H) groups, All N(H,H) groups
 At 1.5 times of:
  All C(H,H,H) groups, All O(H) groups
2.a Ternary CH refined with riding coordinates:
 C21(H21), C6(H6A), C16(H16), C11(H11), C19(H19), C4(H4)
2.b Secondary CH2 refined with riding coordinates:
 C20(H20A,H20B), C18(H18A,H18B), C13(H13A,H13B), C14(H14A,H14B), C10(H10A,
 H10B), C15(H15A,H15B), C5(H5C,H5D), C9(H9A,H9B), C8(H8A,H8B), C3(H3A,H3B)
2.c X=CH2 refined with riding coordinates:
 N5(H5A,H5B)
2.d Idealised Me refined as rotating group:
 C1(H1A,H1B,H1C), C23(H23A,H23B,H23C)
2.e Idealised tetrahedral OH refined as rotating group:
 O6(H6), O2(H2)
;
_atom_sites_solution_hydrogens     geom
_atom_sites_solution_primary       ?
_atom_sites_solution_secondary     ?
loop_
  _atom_site_label
  _atom_site_type_symbol
  _atom_site_fract_x
  _atom_site_fract_y
  _atom_site_fract_z
  _atom_site_U_iso_or_equiv
  _atom_site_adp_type
  _atom_site_occupancy
  _atom_site_site_symmetry_order
  _atom_site_calc_flag
  _atom_site_refinement_flags_posn
  _atom_site_refinement_flags_adp
  _atom_site_refinement_flags_occupancy
  _atom_site_disorder_assembly
  _atom_site_disorder_group
 O5 O 0.0178(11) 0.6807(4) 0.4437(4) 0.047(2) Uani 1 1 d . . . . .
 O4 O 0.3269(11) 0.5416(4) 0.4156(3) 0.050(2) Uani 1 1 d . . . . .
 N4 N 0.2043(12) 0.7518(6) 0.3843(4) 0.037(2) Uani 1 1 d . . . . .
 O7 O -0.0834(11) 0.8597(4) 0.4276(3) 0.056(2) Uani 1 1 d . . . . .
 O3 O 0.1822(11) 0.3574(4) 0.3533(4) 0.060(2) Uani 1 1 d . . . . .
 N3 N 0.0178(12) 0.5635(5) 0.3703(4) 0.037(2) Uani 1 1 d . . . . .
 N5 N 0.0796(13) 0.8546(5) 0.5141(4) 0.051(3) Uani 1 1 d . . . . .
 H5A H -0.017695 0.878842 0.531481 0.062 Uiso 1 1 calc R U . . .
 H5B H 0.187053 0.839604 0.533459 0.062 Uiso 1 1 calc R U . . .
 N1 N 0.3847(15) 0.2281(5) 0.3864(4) 0.045(3) Uani 1 1 d . . . . .
 N2 N 0.1991(13) 0.3997(6) 0.4445(4) 0.043(2) Uani 1 1 d . . . . .
 O6 O 0.6564(11) 0.7804(5) 0.3585(4) 0.077(3) Uani 1 1 d . . . . .
 H6 H 0.726180 0.799740 0.384446 0.115 Uiso 1 1 calc R U . . .
 C21 C 0.2579(14) 0.8032(6) 0.4302(5) 0.039(3) Uani 1 1 d . . . . .
 H21 H 0.339795 0.778743 0.460810 0.047 Uiso 1 1 calc R U . . .
 O2 O 0.8523(11) 0.2728(7) 0.3115(4) 0.106(4) Uani 1 1 d . . . . .
 H2 H 0.940326 0.294351 0.331199 0.158 Uiso 1 1 calc R U . . .
 C17 C 0.0983(16) 0.6897(7) 0.3953(6) 0.034(3) Uani 1 1 d . . . . .
 C12 C 0.1456(19) 0.5237(6) 0.4054(5) 0.037(3) Uani 1 1 d . . . . .
 C22 C 0.0639(19) 0.8400(6) 0.4566(6) 0.043(3) Uani 1 1 d . . . . .
 C6 C 0.4232(15) 0.2960(6) 0.4180(5) 0.043(3) Uani 1 1 d . . . . .
 H6A H 0.427197 0.287029 0.460254 0.051 Uiso 1 1 calc R U . . .
 O1 O 0.1138(13) 0.2047(5) 0.4436(4) 0.085(3) Uani 1 1 d . . . . .
 C16 C 0.0910(15) 0.6329(7) 0.3473(5) 0.038(3) Uani 1 1 d . . . . .
 H16 H 0.230251 0.627000 0.329794 0.046 Uiso 1 1 calc R U . . .
 C20 C 0.3902(16) 0.8616(6) 0.3998(5) 0.047(3) Uani 1 1 d . . . . .
 H20A H 0.304685 0.903306 0.388648 0.057 Uiso 1 1 calc R U . . .
 H20B H 0.502402 0.878374 0.425110 0.057 Uiso 1 1 calc R U . . .
 C7 C 0.2577(16) 0.3526(7) 0.4032(6) 0.042(3) Uani 1 1 d . . . . .
 C18 C 0.3024(15) 0.7729(6) 0.3285(5) 0.039(3) Uani 1 1 d . . . . .
 H18A H 0.202951 0.797782 0.303211 0.046 Uiso 1 1 calc R U . . .
 H18B H 0.357667 0.730383 0.308155 0.046 Uiso 1 1 calc R U . . .
 C13 C -0.2006(13) 0.5457(6) 0.3539(5) 0.043(3) Uani 1 1 d . . . . .
 H13A H -0.286306 0.536750 0.388186 0.052 Uiso 1 1 calc R U . . .
 H13B H -0.206093 0.503070 0.328515 0.052 Uiso 1 1 calc R U . . .
 C11 C 0.0441(15) 0.4565(6) 0.4324(5) 0.042(3) Uani 1 1 d . . . . .
 H11 H -0.067326 0.437592 0.407078 0.051 Uiso 1 1 calc R U . . .
 C19 C 0.4765(17) 0.8239(7) 0.3470(6) 0.055(4) Uani 1 1 d . . . . .
 H19 H 0.506155 0.859646 0.316039 0.066 Uiso 1 1 calc R U . . .
 C14 C -0.2705(15) 0.6139(6) 0.3220(5) 0.055(4) Uani 1 1 d . . . . .
 H14A H -0.343587 0.646806 0.348461 0.066 Uiso 1 1 calc R U . . .
 H14B H -0.363728 0.601436 0.290011 0.066 Uiso 1 1 calc R U . . .
 C10 C -0.0419(18) 0.4744(6) 0.4935(5) 0.058(4) Uani 1 1 d . . . . .
 H10A H -0.157110 0.442069 0.503524 0.070 Uiso 1 1 calc R U . . .
 H10B H -0.090363 0.524818 0.495393 0.070 Uiso 1 1 calc R U . . .
 C2 C 0.226(2) 0.1865(7) 0.4020(6) 0.050(3) Uani 1 1 d . . . . .
 C15 C -0.0730(17) 0.6494(6) 0.2992(5) 0.053(3) Uani 1 1 d . . . . .
 H15A H -0.091951 0.701863 0.294247 0.064 Uiso 1 1 calc R U . . .
 H15B H -0.031455 0.628164 0.262075 0.064 Uiso 1 1 calc R U . . .
 C5 C 0.6385(17) 0.3202(7) 0.3958(5) 0.057(4) Uani 1 1 d . . . . .
 H5C H 0.749818 0.299061 0.419229 0.068 Uiso 1 1 calc R U . . .
 H5D H 0.651315 0.373245 0.396475 0.068 Uiso 1 1 calc R U . . .
 C9 C 0.1458(18) 0.4623(7) 0.5347(5) 0.065(4) Uani 1 1 d . . . . .
 H9A H 0.235786 0.505160 0.535890 0.078 Uiso 1 1 calc R U . . .
 H9B H 0.099178 0.451022 0.574125 0.078 Uiso 1 1 calc R U . . .
 C4 C 0.6457(17) 0.2909(8) 0.3325(6) 0.067(4) Uani 1 1 d . . . . .
 H4 H 0.575854 0.325020 0.305705 0.080 Uiso 1 1 calc R U . . .
 C8 C 0.2581(19) 0.3973(7) 0.5075(5) 0.067(4) Uani 1 1 d . . . . .
 H8A H 0.408740 0.401885 0.512158 0.081 Uiso 1 1 calc R U . . .
 H8B H 0.212609 0.351737 0.525266 0.081 Uiso 1 1 calc R U . . .
 C3 C 0.525(2) 0.2190(7) 0.3364(6) 0.075(4) Uani 1 1 d . . . . .
 H3A H 0.445338 0.210361 0.300905 0.090 Uiso 1 1 calc R U . . .
 H3B H 0.619480 0.178113 0.342653 0.090 Uiso 1 1 calc R U . . .
 C24 C 0.250(3) 0.4880(9) 0.2181(8) 0.096(6) Uani 1 1 d . . . . .
 C1 C 0.1789(18) 0.1182(6) 0.3676(5) 0.071(4) Uani 1 1 d . . . . .
 H1A H 0.073043 0.128646 0.338883 0.106 Uiso 1 1 calc R U . . .
 H1B H 0.129629 0.080613 0.393535 0.106 Uiso 1 1 calc R U . . .
 H1C H 0.304160 0.101839 0.348300 0.106 Uiso 1 1 calc R U . . .
 C23 C 0.080(2) 0.4376(8) 0.2208(6) 0.103(5) Uani 1 1 d . . . . .
 H23A H 0.027344 0.428882 0.182033 0.155 Uiso 1 1 calc R U . . .
 H23B H -0.029831 0.457767 0.244634 0.155 Uiso 1 1 calc R U . . .
 H23C H 0.127322 0.392263 0.237466 0.155 Uiso 1 1 calc R U . . .
 N6 N 0.382(3) 0.5270(10) 0.2153(7) 0.165(8) Uani 1 1 d . . . . .

loop_
  _atom_site_aniso_label
  _atom_site_aniso_U_11
  _atom_site_aniso_U_22
  _atom_site_aniso_U_33
  _atom_site_aniso_U_23
  _atom_site_aniso_U_13
  _atom_site_aniso_U_12
 O5 0.051(5) 0.050(6) 0.041(5) -0.003(5) 0.009(4) -0.002(4)
 O4 0.030(4) 0.059(6) 0.061(6) 0.009(5) -0.008(4) -0.008(4)
 N4 0.038(5) 0.042(8) 0.030(7) -0.006(6) 0.001(5) -0.011(5)
 O7 0.044(5) 0.072(6) 0.051(6) -0.010(5) -0.014(5) 0.010(5)
 O3 0.063(5) 0.071(6) 0.045(6) -0.006(5) -0.018(5) 0.009(5)
 N3 0.033(6) 0.027(7) 0.050(7) 0.002(6) -0.010(5) -0.004(5)
 N5 0.040(5) 0.063(8) 0.051(8) -0.011(6) -0.006(5) 0.012(5)
 N1 0.048(6) 0.042(7) 0.047(7) -0.008(6) 0.012(6) -0.004(6)
 N2 0.050(6) 0.042(7) 0.037(8) 0.003(6) -0.005(6) 0.003(6)
 O6 0.038(5) 0.088(7) 0.104(8) -0.047(6) -0.008(5) 0.002(5)
 C21 0.022(6) 0.048(8) 0.048(8) -0.005(8) -0.012(6) 0.001(6)
 O2 0.059(6) 0.180(12) 0.078(7) -0.044(7) 0.014(6) -0.026(7)
 C17 0.030(7) 0.035(9) 0.038(9) -0.010(8) -0.001(7) 0.007(7)
 C12 0.041(8) 0.027(8) 0.044(8) -0.006(7) 0.003(7) 0.000(7)
 C22 0.048(8) 0.050(9) 0.029(9) -0.007(7) -0.005(8) -0.007(7)
 C6 0.042(7) 0.051(9) 0.036(8) -0.007(7) 0.011(6) -0.003(7)
 O1 0.086(6) 0.090(8) 0.079(7) -0.021(6) 0.049(6) -0.045(6)
 C16 0.032(6) 0.033(8) 0.050(9) 0.003(8) 0.004(7) -0.003(6)
 C20 0.040(7) 0.048(9) 0.055(9) -0.013(8) -0.004(7) -0.007(7)
 C7 0.030(8) 0.047(9) 0.048(10) -0.004(9) 0.001(7) 0.000(7)
 C18 0.041(6) 0.043(8) 0.032(8) 0.009(6) -0.006(6) 0.001(6)
 C13 0.028(7) 0.044(9) 0.058(8) 0.002(7) -0.007(6) -0.012(6)
 C11 0.034(6) 0.047(9) 0.046(9) -0.005(7) -0.017(6) 0.002(7)
 C19 0.042(8) 0.063(10) 0.060(10) 0.012(8) -0.001(7) -0.018(8)
 C14 0.039(7) 0.058(10) 0.068(9) 0.014(8) -0.019(7) -0.008(7)
 C10 0.060(8) 0.054(9) 0.060(10) 0.005(8) 0.019(8) 0.004(7)
 C2 0.060(9) 0.042(10) 0.047(10) -0.001(8) 0.003(8) -0.010(8)
 C15 0.069(9) 0.051(9) 0.039(8) 0.005(7) -0.008(8) -0.005(7)
 C5 0.062(9) 0.063(10) 0.046(9) -0.005(7) -0.001(7) -0.003(7)
 C9 0.069(8) 0.069(11) 0.057(10) -0.008(8) 0.012(8) 0.009(8)
 C4 0.034(7) 0.098(12) 0.069(11) -0.008(9) 0.016(7) -0.021(8)
 C8 0.082(9) 0.072(10) 0.047(10) 0.002(8) 0.000(8) 0.024(8)
 C3 0.077(9) 0.086(12) 0.062(10) -0.036(9) 0.013(9) -0.011(9)
 C24 0.123(15) 0.058(13) 0.108(15) -0.027(11) 0.008(13) -0.025(10)
 C1 0.096(9) 0.053(10) 0.064(9) -0.001(8) -0.015(8) -0.029(8)
 C23 0.116(12) 0.088(13) 0.107(13) -0.034(11) 0.006(11) 0.007(11)
 N6 0.208(19) 0.144(16) 0.144(15) -0.007(12) 0.003(14) -0.087(14)

_geom_special_details
;
 All esds (except the esd in the dihedral angle between two l.s. planes)
 are estimated using the full covariance matrix.  The cell esds are taken
 into account individually in the estimation of esds in distances, angles
 and torsion angles; correlations between esds in cell parameters are only
 used when they are defined by crystal symmetry.  An approximate (isotropic)
 treatment of cell esds is used for estimating esds involving l.s. planes.
;
loop_
  _geom_bond_atom_site_label_1
  _geom_bond_atom_site_label_2
  _geom_bond_distance
  _geom_bond_site_symmetry_2
  _geom_bond_publ_flag
 O5 C17 1.231(12) . ?
 O4 C12 1.223(11) . ?
 N4 C21 1.448(12) . ?
 N4 C17 1.343(13) . ?
 N4 C18 1.472(12) . ?
 O7 C22 1.205(12) . ?
 O3 C7 1.239(13) . ?
 N3 C12 1.355(12) . ?
 N3 C16 1.448(12) . ?
 N3 C13 1.479(11) . ?
 N5 H5A 0.8600 . ?
 N5 H5B 0.8600 . ?
 N5 C22 1.344(13) . ?
 N1 C6 1.453(13) . ?
 N1 C2 1.316(13) . ?
 N1 C3 1.459(13) . ?
 N2 C7 1.331(13) . ?
 N2 C11 1.458(12) . ?
 N2 C8 1.488(12) . ?
 O6 H6 0.8200 . ?
 O6 C19 1.420(12) . ?
 C21 H21 0.9800 . ?
 C21 C22 1.531(14) . ?
 C21 C20 1.526(13) . ?
 O2 H2 0.8200 . ?
 O2 C4 1.441(12) . ?
 C17 C16 1.509(13) . ?
 C12 C11 1.516(14) . ?
 C6 H6A 0.9800 . ?
 C6 C7 1.514(15) . ?
 C6 C5 1.529(13) . ?
 O1 C2 1.234(13) . ?
 C16 H16 0.9800 . ?
 C16 C15 1.547(13) . ?
 C20 H20A 0.9700 . ?
 C20 H20B 0.9700 . ?
 C20 C19 1.493(14) . ?
 C18 H18A 0.9700 . ?
 C18 H18B 0.9700 . ?
 C18 C19 1.509(13) . ?
 C13 H13A 0.9700 . ?
 C13 H13B 0.9700 . ?
 C13 C14 1.509(13) . ?
 C11 H11 0.9800 . ?
 C11 C10 1.535(13) . ?
 C19 H19 0.9800 . ?
 C14 H14A 0.9700 . ?
 C14 H14B 0.9700 . ?
 C14 C15 1.509(13) . ?
 C10 H10A 0.9700 . ?
 C10 H10B 0.9700 . ?
 C10 C9 1.540(14) . ?
 C2 C1 1.502(15) . ?
 C15 H15A 0.9700 . ?
 C15 H15B 0.9700 . ?
 C5 H5C 0.9700 . ?
 C5 H5D 0.9700 . ?
 C5 C4 1.542(14) . ?
 C9 H9A 0.9700 . ?
 C9 H9B 0.9700 . ?
 C9 C8 1.518(14) . ?
 C4 H4 0.9800 . ?
 C4 C3 1.524(16) . ?
 C8 H8A 0.9700 . ?
 C8 H8B 0.9700 . ?
 C3 H3A 0.9700 . ?
 C3 H3B 0.9700 . ?
 C24 C23 1.423(19) . ?
 C24 N6 1.102(17) . ?
 C1 H1A 0.9600 . ?
 C1 H1B 0.9600 . ?
 C1 H1C 0.9600 . ?
 C23 H23A 0.9600 . ?
 C23 H23B 0.9600 . ?
 C23 H23C 0.9600 . ?

loop_
  _geom_angle_atom_site_label_1
  _geom_angle_atom_site_label_2
  _geom_angle_atom_site_label_3
  _geom_angle
  _geom_angle_site_symmetry_1
  _geom_angle_site_symmetry_3
  _geom_angle_publ_flag
 C21 N4 C18 111.0(8) . . ?
 C17 N4 C21 121.9(9) . . ?
 C17 N4 C18 126.7(10) . . ?
 C12 N3 C16 119.3(8) . . ?
 C12 N3 C13 126.8(10) . . ?
 C16 N3 C13 113.8(9) . . ?
 H5A N5 H5B 120.0 . . ?
 C22 N5 H5A 120.0 . . ?
 C22 N5 H5B 120.0 . . ?
 C6 N1 C3 112.5(9) . . ?
 C2 N1 C6 119.1(9) . . ?
 C2 N1 C3 128.1(10) . . ?
 C7 N2 C11 121.0(9) . . ?
 C7 N2 C8 126.6(10) . . ?
 C11 N2 C8 112.0(9) . . ?
 C19 O6 H6 109.5 . . ?
 N4 C21 H21 110.4 . . ?
 N4 C21 C22 112.2(8) . . ?
 N4 C21 C20 104.6(9) . . ?
 C22 C21 H21 110.4 . . ?
 C20 C21 H21 110.4 . . ?
 C20 C21 C22 108.7(9) . . ?
 C4 O2 H2 109.5 . . ?
 O5 C17 N4 119.4(10) . . ?
 O5 C17 C16 123.4(11) . . ?
 N4 C17 C16 117.2(11) . . ?
 O4 C12 N3 122.5(10) . . ?
 O4 C12 C11 122.8(11) . . ?
 N3 C12 C11 114.7(10) . . ?
 O7 C22 N5 122.5(11) . . ?
 O7 C22 C21 122.9(10) . . ?
 N5 C22 C21 114.3(11) . . ?
 N1 C6 H6A 110.6 . . ?
 N1 C6 C7 110.5(9) . . ?
 N1 C6 C5 103.5(9) . . ?
 C7 C6 H6A 110.6 . . ?
 C7 C6 C5 110.8(9) . . ?
 C5 C6 H6A 110.6 . . ?
 N3 C16 C17 110.2(9) . . ?
 N3 C16 H16 110.1 . . ?
 N3 C16 C15 102.1(8) . . ?
 C17 C16 H16 110.1 . . ?
 C17 C16 C15 113.8(9) . . ?
 C15 C16 H16 110.1 . . ?
 C21 C20 H20A 110.8 . . ?
 C21 C20 H20B 110.8 . . ?
 H20A C20 H20B 108.9 . . ?
 C19 C20 C21 104.6(9) . . ?
 C19 C20 H20A 110.8 . . ?
 C19 C20 H20B 110.8 . . ?
 O3 C7 N2 119.8(11) . . ?
 O3 C7 C6 121.6(12) . . ?
 N2 C7 C6 118.5(11) . . ?
 N4 C18 H18A 111.1 . . ?
 N4 C18 H18B 111.1 . . ?
 N4 C18 C19 103.3(9) . . ?
 H18A C18 H18B 109.1 . . ?
 C19 C18 H18A 111.1 . . ?
 C19 C18 H18B 111.1 . . ?
 N3 C13 H13A 111.2 . . ?
 N3 C13 H13B 111.2 . . ?
 N3 C13 C14 102.7(9) . . ?
 H13A C13 H13B 109.1 . . ?
 C14 C13 H13A 111.2 . . ?
 C14 C13 H13B 111.2 . . ?
 N2 C11 C12 111.2(8) . . ?
 N2 C11 H11 110.7 . . ?
 N2 C11 C10 102.8(9) . . ?
 C12 C11 H11 110.7 . . ?
 C12 C11 C10 110.5(9) . . ?
 C10 C11 H11 110.7 . . ?
 O6 C19 C20 113.8(10) . . ?
 O6 C19 C18 107.6(9) . . ?
 O6 C19 H19 110.4 . . ?
 C20 C19 C18 103.8(9) . . ?
 C20 C19 H19 110.4 . . ?
 C18 C19 H19 110.4 . . ?
 C13 C14 H14A 110.6 . . ?
 C13 C14 H14B 110.6 . . ?
 C13 C14 C15 105.9(8) . . ?
 H14A C14 H14B 108.7 . . ?
 C15 C14 H14A 110.6 . . ?
 C15 C14 H14B 110.6 . . ?
 C11 C10 H10A 110.9 . . ?
 C11 C10 H10B 110.9 . . ?
 C11 C10 C9 104.4(8) . . ?
 H10A C10 H10B 108.9 . . ?
 C9 C10 H10A 110.9 . . ?
 C9 C10 H10B 110.9 . . ?
 N1 C2 C1 119.3(12) . . ?
 O1 C2 N1 119.9(11) . . ?
 O1 C2 C1 120.8(12) . . ?
 C16 C15 H15A 111.0 . . ?
 C16 C15 H15B 111.0 . . ?
 C14 C15 C16 103.6(8) . . ?
 C14 C15 H15A 111.0 . . ?
 C14 C15 H15B 111.0 . . ?
 H15A C15 H15B 109.0 . . ?
 C6 C5 H5C 111.0 . . ?
 C6 C5 H5D 111.0 . . ?
 C6 C5 C4 103.8(9) . . ?
 H5C C5 H5D 109.0 . . ?
 C4 C5 H5C 111.0 . . ?
 C4 C5 H5D 111.0 . . ?
 C10 C9 H9A 111.1 . . ?
 C10 C9 H9B 111.1 . . ?
 H9A C9 H9B 109.1 . . ?
 C8 C9 C10 103.2(9) . . ?
 C8 C9 H9A 111.1 . . ?
 C8 C9 H9B 111.1 . . ?
 O2 C4 C5 114.8(10) . . ?
 O2 C4 H4 110.7 . . ?
 O2 C4 C3 106.6(11) . . ?
 C5 C4 H4 110.7 . . ?
 C3 C4 C5 103.2(10) . . ?
 C3 C4 H4 110.7 . . ?
 N2 C8 C9 104.8(9) . . ?
 N2 C8 H8A 110.8 . . ?
 N2 C8 H8B 110.8 . . ?
 C9 C8 H8A 110.8 . . ?
 C9 C8 H8B 110.8 . . ?
 H8A C8 H8B 108.9 . . ?
 N1 C3 C4 104.9(9) . . ?
 N1 C3 H3A 110.8 . . ?
 N1 C3 H3B 110.8 . . ?
 C4 C3 H3A 110.8 . . ?
 C4 C3 H3B 110.8 . . ?
 H3A C3 H3B 108.8 . . ?
 N6 C24 C23 179(2) . . ?
 C2 C1 H1A 109.5 . . ?
 C2 C1 H1B 109.5 . . ?
 C2 C1 H1C 109.5 . . ?
 H1A C1 H1B 109.5 . . ?
 H1A C1 H1C 109.5 . . ?
 H1B C1 H1C 109.5 . . ?
 C24 C23 H23A 109.5 . . ?
 C24 C23 H23B 109.5 . . ?
 C24 C23 H23C 109.5 . . ?
 H23A C23 H23B 109.5 . . ?
 H23A C23 H23C 109.5 . . ?
 H23B C23 H23C 109.5 . . ?

loop_
  _geom_hbond_atom_site_label_D
  _geom_hbond_atom_site_label_H
  _geom_hbond_atom_site_label_A
  _geom_hbond_distance_DH
  _geom_hbond_distance_HA
  _geom_hbond_distance_DA
  _geom_hbond_angle_DHA
  _geom_hbond_site_symmetry_A
 O6 H6 O7 0.82 1.91 2.708(11) 164.6 1_655
 O2 H2 O3 0.82 1.99 2.778(11) 161.4 1_655

loop_
  _geom_torsion_atom_site_label_1
  _geom_torsion_atom_site_label_2
  _geom_torsion_atom_site_label_3
  _geom_torsion_atom_site_label_4
  _geom_torsion
  _geom_torsion_site_symmetry_1
  _geom_torsion_site_symmetry_2
  _geom_torsion_site_symmetry_3
  _geom_torsion_site_symmetry_4
  _geom_torsion_publ_flag
 O5 C17 C16 N3 -11.9(13) . . . . ?
 O5 C17 C16 C15 102.1(12) . . . . ?
 O4 C12 C11 N2 -29.4(15) . . . . ?
 O4 C12 C11 C10 84.1(13) . . . . ?
 N4 C21 C22 O7 -40.0(15) . . . . ?
 N4 C21 C22 N5 145.9(9) . . . . ?
 N4 C21 C20 C19 -23.4(10) . . . . ?
 N4 C17 C16 N3 166.0(8) . . . . ?
 N4 C17 C16 C15 -79.9(11) . . . . ?
 N4 C18 C19 O6 87.9(10) . . . . ?
 N4 C18 C19 C20 -33.1(11) . . . . ?
 N3 C12 C11 N2 152.2(9) . . . . ?
 N3 C12 C11 C10 -94.3(11) . . . . ?
 N3 C16 C15 C14 30.5(11) . . . . ?
 N3 C13 C14 C15 24.7(11) . . . . ?
 N1 C6 C7 O3 -35.9(14) . . . . ?
 N1 C6 C7 N2 146.7(10) . . . . ?
 N1 C6 C5 C4 30.8(12) . . . . ?
 N2 C11 C10 C9 32.1(11) . . . . ?
 C21 N4 C17 O5 10.7(14) . . . . ?
 C21 N4 C17 C16 -167.3(8) . . . . ?
 C21 N4 C18 C19 19.0(11) . . . . ?
 C21 C20 C19 O6 -81.6(10) . . . . ?
 C21 C20 C19 C18 35.1(11) . . . . ?
 O2 C4 C3 N1 146.6(9) . . . . ?
 C17 N4 C21 C22 -66.6(13) . . . . ?
 C17 N4 C21 C20 175.7(8) . . . . ?
 C17 N4 C18 C19 -153.7(9) . . . . ?
 C17 C16 C15 C14 -88.3(11) . . . . ?
 C12 N3 C16 C17 -72.1(11) . . . . ?
 C12 N3 C16 C15 166.6(9) . . . . ?
 C12 N3 C13 C14 172.2(10) . . . . ?
 C12 C11 C10 C9 -86.6(11) . . . . ?
 C22 C21 C20 C19 -143.5(9) . . . . ?
 C6 N1 C2 O1 -1.2(16) . . . . ?
 C6 N1 C2 C1 177.0(10) . . . . ?
 C6 N1 C3 C4 -6.4(13) . . . . ?
 C6 C5 C4 O2 -150.2(11) . . . . ?
 C6 C5 C4 C3 -34.7(12) . . . . ?
 C16 N3 C12 O4 -5.0(16) . . . . ?
 C16 N3 C12 C11 173.4(9) . . . . ?
 C16 N3 C13 C14 -4.9(12) . . . . ?
 C20 C21 C22 O7 75.2(13) . . . . ?
 C20 C21 C22 N5 -98.9(11) . . . . ?
 C7 N2 C11 C12 -84.8(12) . . . . ?
 C7 N2 C11 C10 157.0(9) . . . . ?
 C7 N2 C8 C9 -178.8(10) . . . . ?
 C7 C6 C5 C4 -87.6(12) . . . . ?
 C18 N4 C21 C22 120.2(9) . . . . ?
 C18 N4 C21 C20 2.5(10) . . . . ?
 C18 N4 C17 O5 -177.3(9) . . . . ?
 C18 N4 C17 C16 4.7(14) . . . . ?
 C13 N3 C12 O4 178.0(10) . . . . ?
 C13 N3 C12 C11 -3.6(15) . . . . ?
 C13 N3 C16 C17 105.2(9) . . . . ?
 C13 N3 C16 C15 -16.1(11) . . . . ?
 C13 C14 C15 C16 -34.8(12) . . . . ?
 C11 N2 C7 O3 1.1(15) . . . . ?
 C11 N2 C7 C6 178.5(9) . . . . ?
 C11 N2 C8 C9 -5.6(12) . . . . ?
 C11 C10 C9 C8 -35.8(12) . . . . ?
 C10 C9 C8 N2 25.3(12) . . . . ?
 C2 N1 C6 C7 -71.9(12) . . . . ?
 C2 N1 C6 C5 169.5(9) . . . . ?
 C2 N1 C3 C4 168.0(10) . . . . ?
 C5 C6 C7 O3 78.2(13) . . . . ?
 C5 C6 C7 N2 -99.2(11) . . . . ?
 C5 C4 C3 N1 25.3(12) . . . . ?
 C8 N2 C7 O3 173.7(10) . . . . ?
 C8 N2 C7 C6 -8.8(16) . . . . ?
 C8 N2 C11 C12 101.6(10) . . . . ?
 C8 N2 C11 C10 -16.7(11) . . . . ?
 C3 N1 C6 C7 103.0(10) . . . . ?
 C3 N1 C6 C5 -15.6(12) . . . . ?
 C3 N1 C2 O1 -175.2(11) . . . . ?
 C3 N1 C2 C1 3.0(17) . . . . ?

_shelx_res_file
;
TITL AcHP2H.res in P2(1)2(1)2(1)
    achp2h.res
    created by SHELXL-2016/6 at 12:58:00 on 03-Feb-2023
REM Old TITL DB102_2 in P2(1)2(1)2
REM SHELXT solution in P2(1)2(1)2(1)
REM R1 0.282, Rweak 0.272, Alpha 0.060, Orientation as input
REM Flack x = -3.120 ( 3.895 ) from Parsons' quotients
REM Formula found by SHELXT: C25 N7 O5
CELL 0.71073 6.3773 18.2321 22.8567 90 90 90
ZERR 4 0.001 0.004 0.0046 0 0 0
LATT -1
SYMM 0.5-X,-Y,0.5+Z
SYMM -X,0.5+Y,0.5-Z
SYMM 0.5+X,0.5-Y,-Z
SFAC C H N O
UNIT 96 144 24 28
EQIV $1 1+X,+Y,+Z

L.S. 5
PLAN  2
CONF
HTAB O6 O7_$1
HTAB O2 O3_$1
list 4
MORE -1
BOND $H
fmap 2 53
acta
SHEL 999 1.1
REM <olex2.extras>
REM <HklSrc "%.\\DB102_2.hkl">
REM </olex2.extras>

WGHT    0.024200
FVAR       0.46105
O5    4    0.017777    0.680714    0.443735    11.00000    0.05082    0.05009 =
         0.04097   -0.00302    0.00883   -0.00188
O4    4    0.326878    0.541606    0.415567    11.00000    0.02973    0.05914 =
         0.06118    0.00943   -0.00803   -0.00789
N4    3    0.204320    0.751802    0.384285    11.00000    0.03811    0.04181 =
         0.03044   -0.00618    0.00104   -0.01068
O7    4   -0.083379    0.859722    0.427611    11.00000    0.04431    0.07223 =
         0.05117   -0.00977   -0.01421    0.01010
O3    4    0.182229    0.357367    0.353327    11.00000    0.06294    0.07055 =
         0.04518   -0.00636   -0.01756    0.00867
N3    3    0.017775    0.563530    0.370310    11.00000    0.03339    0.02702 =
         0.05043    0.00226   -0.01010   -0.00374
N5    3    0.079649    0.854554    0.514083    11.00000    0.03991    0.06271 =
         0.05133   -0.01074   -0.00601    0.01199
AFIX  93
H5A   2   -0.017695    0.878842    0.531481    11.00000   -1.20000
H5B   2    0.187053    0.839604    0.533459    11.00000   -1.20000
AFIX   0
N1    3    0.384690    0.228143    0.386411    11.00000    0.04751    0.04174 =
         0.04686   -0.00822    0.01176   -0.00390
N2    3    0.199105    0.399717    0.444512    11.00000    0.04957    0.04214 =
         0.03705    0.00260   -0.00462    0.00264
O6    4    0.656396    0.780442    0.358542    11.00000    0.03795    0.08823 =
         0.10351   -0.04684   -0.00771    0.00250
AFIX 147
H6    2    0.726180    0.799740    0.384446    11.00000   -1.50000
AFIX   0
C21   1    0.257939    0.803212    0.430219    11.00000    0.02189    0.04788 =
         0.04801   -0.00539   -0.01196    0.00131
AFIX  13
H21   2    0.339795    0.778743    0.460810    11.00000   -1.20000
AFIX   0
O2    4    0.852277    0.272775    0.311518    11.00000    0.05911    0.18013 =
         0.07763   -0.04366    0.01361   -0.02600
AFIX 147
H2    2    0.940326    0.294351    0.331199    11.00000   -1.50000
AFIX   0
C17   1    0.098279    0.689674    0.395320    11.00000    0.03009    0.03538 =
         0.03784   -0.01025   -0.00133    0.00724
C12   1    0.145590    0.523687    0.405447    11.00000    0.04131    0.02674 =
         0.04352   -0.00641    0.00311   -0.00017
C22   1    0.063931    0.839967    0.456632    11.00000    0.04794    0.05017 =
         0.02943   -0.00717   -0.00451   -0.00749
C6    1    0.423206    0.295981    0.417992    11.00000    0.04153    0.05063 =
         0.03560   -0.00739    0.01110   -0.00295
AFIX  13
H6A   2    0.427197    0.287029    0.460254    11.00000   -1.20000
AFIX   0
O1    4    0.113787    0.204700    0.443563    11.00000    0.08576    0.08998 =
         0.07930   -0.02114    0.04886   -0.04455
C16   1    0.090978    0.632921    0.347288    11.00000    0.03158    0.03263 =
         0.05013    0.00308    0.00379   -0.00334
AFIX  13
H16   2    0.230251    0.627000    0.329794    11.00000   -1.20000
AFIX   0
C20   1    0.390208    0.861582    0.399779    11.00000    0.03992    0.04767 =
         0.05469   -0.01260   -0.00383   -0.00675
AFIX  23
H20A  2    0.304685    0.903306    0.388648    11.00000   -1.20000
H20B  2    0.502402    0.878374    0.425110    11.00000   -1.20000
AFIX   0
C7    1    0.257678    0.352551    0.403155    11.00000    0.03032    0.04683 =
         0.04820   -0.00387    0.00142   -0.00008
C18   1    0.302415    0.772917    0.328459    11.00000    0.04089    0.04330 =
         0.03200    0.00917   -0.00565    0.00140
AFIX  23
H18A  2    0.202951    0.797782    0.303211    11.00000   -1.20000
H18B  2    0.357667    0.730383    0.308155    11.00000   -1.20000
AFIX   0
C13   1   -0.200594    0.545698    0.353862    11.00000    0.02821    0.04359 =
         0.05780    0.00205   -0.00662   -0.01244
AFIX  23
H13A  2   -0.286306    0.536750    0.388186    11.00000   -1.20000
H13B  2   -0.206093    0.503070    0.328515    11.00000   -1.20000
AFIX   0
C11   1    0.044140    0.456526    0.432436    11.00000    0.03415    0.04653 =
         0.04559   -0.00528   -0.01738    0.00240
AFIX  13
H11   2   -0.067326    0.437592    0.407078    11.00000   -1.20000
AFIX   0
C19   1    0.476451    0.823932    0.346992    11.00000    0.04194    0.06251 =
         0.05956    0.01240   -0.00131   -0.01804
AFIX  13
H19   2    0.506155    0.859646    0.316039    11.00000   -1.20000
AFIX   0
C14   1   -0.270541    0.613939    0.322035    11.00000    0.03922    0.05759 =
         0.06824    0.01372   -0.01882   -0.00820
AFIX  23
H14A  2   -0.343587    0.646806    0.348461    11.00000   -1.20000
H14B  2   -0.363728    0.601436    0.290011    11.00000   -1.20000
AFIX   0
C10   1   -0.041900    0.474444    0.493485    11.00000    0.05988    0.05371 =
         0.06026    0.00518    0.01912    0.00388
AFIX  23
H10A  2   -0.157110    0.442069    0.503524    11.00000   -1.20000
H10B  2   -0.090363    0.524818    0.495393    11.00000   -1.20000
AFIX   0
C2    1    0.225605    0.186512    0.401983    11.00000    0.05982    0.04189 =
         0.04725   -0.00068    0.00276   -0.01026
C15   1   -0.073015    0.649441    0.299203    11.00000    0.06900    0.05113 =
         0.03909    0.00454   -0.00775   -0.00469
AFIX  23
H15A  2   -0.091951    0.701863    0.294247    11.00000   -1.20000
H15B  2   -0.031455    0.628164    0.262075    11.00000   -1.20000
AFIX   0
C5    1    0.638467    0.320239    0.395769    11.00000    0.06184    0.06314 =
         0.04567   -0.00500   -0.00091   -0.00343
AFIX  23
H5C   2    0.749818    0.299061    0.419229    11.00000   -1.20000
H5D   2    0.651315    0.373245    0.396475    11.00000   -1.20000
AFIX   0
C9    1    0.145798    0.462292    0.534742    11.00000    0.06887    0.06918 =
         0.05738   -0.00780    0.01238    0.00936
AFIX  23
H9A   2    0.235786    0.505160    0.535890    11.00000   -1.20000
H9B   2    0.099178    0.451022    0.574125    11.00000   -1.20000
AFIX   0
C4    1    0.645668    0.290918    0.332518    11.00000    0.03377    0.09755 =
         0.06894   -0.00805    0.01609   -0.02146
AFIX  13
H4    2    0.575854    0.325020    0.305705    11.00000   -1.20000
AFIX   0
C8    1    0.258134    0.397331    0.507462    11.00000    0.08218    0.07248 =
         0.04742    0.00240   -0.00009    0.02442
AFIX  23
H8A   2    0.408740    0.401885    0.512158    11.00000   -1.20000
H8B   2    0.212609    0.351737    0.525266    11.00000   -1.20000
AFIX   0
C3    1    0.524724    0.218996    0.336443    11.00000    0.07663    0.08639 =
         0.06245   -0.03623    0.01348   -0.01125
AFIX  23
H3A   2    0.445338    0.210361    0.300905    11.00000   -1.20000
H3B   2    0.619480    0.178113    0.342653    11.00000   -1.20000
AFIX   0

C24   1    0.249921    0.488018    0.218070    11.00000    0.12284    0.05761 =
         0.10786   -0.02658    0.00825   -0.02461
C1    1    0.178894    0.118242    0.367570    11.00000    0.09570    0.05274 =
         0.06389   -0.00114   -0.01452   -0.02881
AFIX 137
H1A   2    0.073043    0.128646    0.338883    11.00000   -1.50000
H1B   2    0.129629    0.080613    0.393535    11.00000   -1.50000
H1C   2    0.304160    0.101839    0.348300    11.00000   -1.50000
AFIX   0

C23   1    0.079865    0.437637    0.220770    11.00000    0.11576    0.08805 =
         0.10664   -0.03447    0.00573    0.00658
AFIX 137
H23A  2    0.027344    0.428882    0.182033    11.00000   -1.50000
H23B  2   -0.029831    0.457767    0.244634    11.00000   -1.50000
H23C  2    0.127322    0.392263    0.237466    11.00000   -1.50000
AFIX   0
N6    3    0.381617    0.526964    0.215277    11.00000    0.20787    0.14369 =
         0.14413   -0.00679    0.00263   -0.08712
HKLF 4


REM  AcHP2H.res in P2(1)2(1)2(1)
REM R1 =  0.0565 for    1536 Fo > 4sig(Fo)  and  0.0854 for all    2088 data
REM    338 parameters refined using      0 restraints

END

WGHT      0.0242      0.0000

REM Highest difference peak  0.144,  deepest hole -0.164,  1-sigma level  0.039
Q1    1   0.8060  0.3430  0.2956  11.00000  0.05    0.14
Q2    1   0.3007  0.7347  0.4987  11.00000  0.05    0.14
;
_shelx_res_checksum                74785
_shelx_hkl_file
;
   0   0   4 9422.53  136.37
   0   0  -4 9999.00  139.22
   0   0  -4 9444.44  190.40
   0   0   4 9182.48  134.25
   0   0  -5   21.62    7.97
   0   0  -5    2.83    4.34
   0   0   5   -1.87    3.55
   0   0   5   -7.27    5.66
   0   0  -6   42.02   13.70
   0   0  -6   52.68   19.04
   0   0   6   58.71   16.63
   0   0   6   49.62   14.29
   0   0  -7   57.75   18.37
   0   0   7   41.05   14.39
   0   0  -7   50.09   23.09
   0   0   7   38.02   13.00
   0   0  -8  404.66   56.05
   0   0   8  419.21   39.82
   0   0  -9  -22.13   20.80
   0   0   9    5.38    8.75
   0   0 -10   31.95   17.32
   0   0  10   55.43   28.71
   0   0  10   33.46   12.81
   0   0 -11    1.38   16.83
   0   0  11   20.40   24.23
   0   0  11    3.38    3.85
   0   0 -12  134.47   43.77
   0   0  12  192.65   54.77
   0   0  12  129.55   27.62
   0   0 -13   93.51   40.10
   0   0  13  138.86   50.44
   0   0  13   62.81   21.76
   0   0  14  141.59   58.03
   0   0 -14  174.35   56.86
   0   0  14  191.45   39.53
   0   0 -15   80.19   39.73
   0   0  15  110.04   50.96
   0   0  15   68.76   26.14
   0   0 -16   70.58   35.69
   0   0  16   41.81   42.25
   0   0  16   47.05   22.14
   0   0  17   25.50   36.99
   0   0 -17    6.73   24.96
   0   0  17    9.96    7.81
   0   0 -18  118.69   48.56
   0   0  18  111.18   45.11
   0   0  18  112.81   27.20
   0   0  19   23.11   38.56
   0   0 -19    5.17   27.35
   0   0  19    7.70   12.87
   0   0  20   92.04   55.23
   0   0 -20  112.75   50.02
   0   0  20  123.24   35.00
   0   0  21  -17.38   30.06
   0   0 -21   22.85   37.62
   0   0  21   14.40   12.48
   0   0 -22   12.92   20.58
   0   0  22   14.42   36.64
   0   0  22   -1.60    8.35
   0   0 -23  -32.12   39.00
   0   0  23   -5.71   28.05
   0   0 -24   -2.74   17.28
   0   0  24    5.38   28.21
   0   0 -25    7.87   33.78
   0   0  25   28.34   44.86
   0   0  26  114.81   82.74
   0   0 -26  -18.34   22.05
   0   0  27  -42.53   58.62
   0   0 -27    8.02   18.45
   0   0 -28   46.19   45.39
   0   0  28   40.44   67.50
   0   0 -29    0.73   33.27
   0   1   4  249.18   33.09
   0  -1  -4  261.73   32.43
   0   1  -4  243.38   20.34
   0  -1   4  254.79   20.97
   0   1   5   44.19   12.79
   0  -1   5   65.27   14.55
   0  -1  -5   38.00   15.96
   0   1   5   53.33   21.28
   0   1  -5   38.98    9.56
   0  -1   5   41.59    9.84
   0  -1  -6  943.86   48.93
   0  -1   6 1043.49   62.13
   0  -1  -6  794.14   69.27
   0   1   6  835.46   70.77
   0  -1   6  860.04   47.35
   0   1  -6  836.60   46.23
   0   1   6  874.82   74.57
   0  -1   7   18.74    9.15
   0   1   7   -4.44   10.98
   0  -1  -7    3.28    6.59
   0   1   7    0.63    5.07
   0  -1  -7  -17.10    9.54
   0  -1   7    5.51    3.75
   0   1  -7   19.78    9.64
   0  -1  -8   53.28   13.34
   0   1   8   51.45   21.93
   0   1  -8   69.33   25.59
   0  -1   8   63.50   16.92
   0   1   8   30.38   10.33
   0  -1  -8   70.30   25.37
   0  -1   8   34.99   10.01
   0  -1   9    4.43    5.57
   0   1  -9   30.40   21.78
   0   1   9   34.94   16.00
   0  -1  -9   31.96   11.40
   0   1   9   36.32   17.72
   0  -1  -9   36.45   25.55
   0  -1   9   30.01   12.95
   0   1 -10  382.04   63.68
   0  -1 -10  522.52   47.31
   0  -1  10  478.95   52.66
   0   1  10  496.44   72.55
   0  -1 -10  474.81   70.31
   0  -1  10  427.60   42.57
   0   1  10  477.07   52.82
   0  -1 -11  272.74   36.82
   0   1 -11  211.27   47.14
   0  -1  11  219.98   35.12
   0  -1 -11  269.76   57.92
   0   1  11  175.74   49.92
   0  -1  11  209.92   31.48
   0   1  11  219.51   36.24
   0  -1 -12    5.71    8.38
   0  -1  12    4.73    9.08
   0   1 -12   15.10   11.12
   0   1  12   40.17   27.40
   0  -1 -12   41.93   28.96
   0   1  12    5.61    5.58
   0  -1  12    4.96    4.62
   0  -1  13    7.68   15.14
   0   1 -13    2.59    7.33
   0  -1 -13   56.12   32.50
   0   1  13    6.43   20.09
   0   1  13    0.05    5.73
   0  -1  13   -5.55   11.65
   0   1 -14   29.65   13.80
   0  -1  14   39.61   31.83
   0   1  14  -16.09   18.15
   0  -1 -14    4.02    6.37
   0  -1  14    4.81    4.58
   0   1  14    0.46   12.47
   0   1 -15   18.35    8.57
   0  -1  15   16.08   16.54
   0  -1 -15   29.96   21.05
   0   1  15   18.44   14.30
   0   1  15   32.59   10.47
   0  -1  15   46.33   19.99
   0   1 -16   34.95   28.89
   0  -1  16   37.51   36.91
   0   1  16   69.67   35.08
   0  -1 -16   42.27   28.31
   0   1  16   36.97   20.03
   0  -1  16   30.43   17.28
   0  -1  17    4.91   23.73
   0   1  17   17.84   17.34
   0   1 -17   -0.68    9.48
   0  -1 -17  -10.52   13.73
   0  -1  17   19.82   17.28
   0   1  17    8.00   15.74
   0   1 -18   27.73   26.88
   0  -1 -18  -22.94   33.96
   0   1  18  -36.74   40.21
   0  -1  18   20.47   30.85
   0  -1  18   -3.54   10.16
   0   1  18   -5.00   13.47
   0  -1  19  -22.65   32.31
   0   1 -19   19.70   13.44
   0  -1 -19   10.25   22.15
   0   1  19   17.97   24.61
   0   1  19   -4.77   13.07
   0  -1  19    0.58    7.25
   0  -1 -20   53.97   43.49
   0  -1  20   28.59   38.49
   0   1  20    6.64   30.70
   0   1 -20   -9.97   17.20
   0  -1  20   31.56   19.08
   0   1  20   -8.74    9.54
   0  -1 -21    7.72   20.79
   0  -1  21   60.19   49.28
   0   1  21   39.49   46.94
   0   1 -21   20.56   19.17
   0   1  21   28.60   20.59
   0  -1  21   31.91    6.93
   0   1 -22   64.07   32.25
   0  -1  22  133.24   42.65
   0   1  22  114.84   62.10
   0  -1 -22  185.50   73.57
   0  -1  22   68.27   23.59
   0   1  22   68.84   24.84
   0  -1 -23   20.91   41.78
   0   1  23  126.07   65.31
   0   1 -23   -8.94   22.36
   0  -1  23   84.76   72.37
   0  -1  24   32.24   55.85
   0   1  24   64.24   62.90
   0  -1 -24   36.33   42.63
   0   1 -24    0.49   17.80
   0   1 -25   -2.39   32.48
   0   1  25   20.25   45.88
   0  -1 -25   69.25   45.16
   0  -1  25  -19.14   56.60
   0   1 -26    3.95   38.89
   0  -1 -26   28.26   21.45
   0  -1  26   16.42   33.18
   0   1  26   20.51   34.66
   0   1 -27  -20.74   19.35
   0  -1  27  -19.35   38.44
   0  -1 -27   -5.19   32.78
   0   1  27  -48.09   63.11
   0   1 -28   86.07   63.56
   0  -1  28   21.32   34.51
   0  -1 -28   13.71   34.78
   0   1  28   39.90   19.58
   0   1 -29   34.25   65.94
   0  -1 -29   78.38   58.21
   0  -2  -3  309.60   33.47
   0  -2   3  319.92   34.32
   0   2  -3  322.79   33.97
   0  -2  -3  325.93   34.97
   0   2   4 4804.34  145.22
   0  -2  -4 4465.75  140.38
   0   2  -4 4684.36  145.31
   0   2  -4 6060.46  120.08
   0   2   4 4899.50  148.06
   0  -2  -4 5060.13  150.70
   0   2   5  349.02   44.07
   0  -2  -5  352.99   42.95
   0  -2  -5  383.52   46.17
   0   2  -5  331.71   28.37
   0   2   5  324.91   41.49
   0  -2  -6  167.13   32.04
   0   2   6  157.35   31.60
   0   2   6  138.09   28.39
   0  -2  -6  116.71   28.00
   0  -2   6  181.25   23.36
   0   2  -6  147.88   21.09
   0  -2   7  266.78   37.94
   0  -2  -7  206.42   38.41
   0   2   7  198.93   38.29
   0   2   7  201.30   38.39
   0  -2  -7  206.66   40.78
   0   2  -7  191.74   24.69
   0  -2   7  249.42   27.73
   0  -2   8  561.72   57.54
   0   2   8  540.93   66.28
   0  -2  -8  510.68   64.36
   0  -2   8  456.87   40.11
   0   2   8  484.71   66.44
   0   2  -8  509.08   43.27
   0  -2   9  543.31   57.16
   0  -2  -9  512.34   43.67
   0  -2  -9  507.88   67.99
   0   2   9  388.02   63.64
   0   2   9  514.12   69.60
   0  -2   9  508.06   44.01
   0   2  -9  424.57   40.38
   0   2  10   82.95   37.53
   0  -2  10   81.35   24.09
   0  -2 -10   66.57   16.03
   0   2  10   66.65   28.93
   0  -2 -10   85.48   36.36
   0   2 -10   63.76   18.01
   0  -2  10   78.66   18.70
   0  -2  11  614.36   67.31
   0  -2 -11  590.77   51.99
   0  -2 -11  577.67   80.80
   0   2  11  512.37   76.00
   0   2  11  519.11   77.12
   0  -2  11  610.14   52.75
   0  -2 -12   -1.22    3.13
   0   2 -12   34.19   21.38
   0  -2  12   -5.53    6.15
   0  -2 -12    9.92   14.48
   0   2  12    3.37   13.82
   0  -2  12    5.83    9.32
   0  -2  13   15.38    4.57
   0   2 -13   17.05   12.74
   0  -2 -13   11.20   11.87
   0  -2 -13   15.83   11.82
   0   2  13    6.77    5.55
   0   2  13   12.14   13.11
   0  -2  13   11.76   12.10
   0  -2 -14  525.75   55.98
   0  -2  14  456.48   62.51
   0   2 -14  345.47   71.83
   0  -2 -14  467.07   82.19
   0   2  14  423.85   85.30
   0   2  14  433.67   61.17
   0  -2  14  464.58   51.40
   0   2 -15   -3.66   10.21
   0  -2  15    4.43   11.41
   0  -2 -15  -13.52   15.95
   0   2  15    1.41    3.17
   0  -2  15   -0.82    2.93
   0   2 -16   16.54    9.50
   0  -2  16   84.83   31.54
   0  -2 -16   52.88   32.60
   0   2  16   56.26   36.27
   0   2  16   26.67   16.15
   0  -2  16   56.34   19.61
   0   2 -17   20.99   28.44
   0   2  17   80.13   46.59
   0  -2  17   50.49   34.36
   0  -2 -17   26.37   26.24
   0  -2  17   40.11   17.45
   0   2  17   26.64   19.89
   0   2 -18  105.41   40.31
   0  -2 -18   70.54   39.88
   0   2  18   98.95   36.53
   0  -2  18  157.04   60.30
   0   2  18  153.95   36.09
   0  -2  18   94.88   24.62
   0   2 -19   11.50   25.84
   0  -2 -19   21.15   32.18
   0  -2  19    8.93   10.74
   0   2  19    4.01   16.64
   0   2  19   20.25   12.79
   0  -2  19   11.14   14.16
   0   2  20   19.77   36.60
   0   2 -20  -21.46   35.33
   0  -2 -20    9.30   20.04
   0  -2  20   31.32   38.04
   0  -2  20    9.60   18.96
   0   2  20   32.90   32.28
   0  -2  21    8.88   30.63
   0   2 -21    2.28   12.46
   0   2  21   26.11   34.41
   0  -2 -21   55.72   47.63
   0  -2  21   14.38   13.13
   0   2  21   36.35   29.25
   0   2 -22  102.09   52.04
   0  -2 -22  100.04   47.82
   0  -2  22   62.06   54.02
   0   2  22   51.32   26.44
   0   2  22   18.98   22.46
   0   2 -23   12.97   41.65
   0  -2  23   86.27   69.51
   0  -2 -23   41.61   44.70
   0   2  23  -13.27   17.38
   0  -2 -24   39.88   41.21
   0   2 -24   10.58   33.54
   0  -2  24  -59.96   52.28
   0   2  24   22.97   34.38
   0  -2  25   55.94   15.65
   0  -2 -25   22.60   25.97
   0   2 -25   42.09   31.23
   0   2  25   92.96   60.55
   0  -2  26   74.14   69.49
   0  -2 -26  -54.93   30.17
   0   2 -26   46.99   55.50
   0   2  26  -99.59   66.97
   0  -2  27   23.35   32.25
   0   2 -27  -49.21   46.23
   0  -2 -27  -25.93   30.34
   0   2  27  -32.96   35.22
   0  -2 -28   28.96   56.52
   0  -2  28   38.83   49.19
   0   2 -28   46.95   54.22
   0   2  28   26.78   40.36
   0  -2 -29  -21.72   17.53
   0   2 -29   26.09   11.91
   0   3   0   21.87   12.01
   0  -3  -1   13.31    6.58
   0  -3   1   22.40   11.00
   0   3   1    7.65    3.61
   0  -3  -1   26.38   11.69
   0   3  -1   15.80    7.77
   0  -3  -2  238.80   31.35
   0   3   2  236.16   31.11
   0  -3   2  237.92   30.34
   0  -3  -2  271.02   32.76
   0   3  -2  270.38   32.82
   0   3   2  224.67   28.97
   0   3   3 1835.25   91.47
   0  -3  -3 1790.86   88.40
   0  -3  -3 1928.55   90.48
   0  -3   3 1990.84   93.64
   0   3  -3 1887.73   92.73
   0  -3  -3 1937.76   97.37
   0   3   4 1929.25   99.36
   0  -3  -4 1996.16  101.15
   0  -3  -4 2092.28  109.59
   0   3  -4 2005.12  101.32
   0  -3   4 2050.58  102.12
   0   3   5   12.91    8.80
   0  -3  -5    6.99    9.36
   0  -3  -5  -14.17   13.70
   0   3  -5   -3.04    6.10
   0   3  -5    6.07    6.91
   0  -3  -5   -2.48    9.40
   0  -3  -6 1121.62   87.23
   0   3   6 1267.72   92.97
   0  -3  -6 1289.42   95.90
   0   3  -6 1286.85   94.03
   0   3  -6 1323.49   69.27
   0  -3  -6 1376.32   96.33
   0   3   7  479.20   61.09
   0  -3  -7  438.04   57.51
   0   3  -7  489.96   42.96
   0  -3  -7  507.62   64.46
   0   3   7  462.21   60.53
   0   3   8   31.12   21.90
   0  -3  -8   56.56   23.76
   0  -3  -8   48.50   23.50
   0   3   8   15.56   11.55
   0   3  -8   27.67   10.18
   0  -3   9   -9.94    9.52
   0   3   9   24.79   17.48
   0  -3  -9  -10.03    5.30
   0   3   9  -22.43   19.58
   0   3  -9    2.16    9.37
   0   3  10  338.26   59.66
   0  -3  10  394.00   56.25
   0  -3 -10  212.90   47.62
   0   3 -10  283.10   37.20
   0   3  10  305.70   57.59
   0  -3  11  367.20   55.45
   0   3  11  335.39   62.12
   0  -3 -11  291.15   59.63
   0   3  11  294.58   63.47
   0   3 -11  316.13   39.15
   0  -3 -12  151.15   27.95
   0  -3  12  143.20   34.83
   0  -3 -12   77.47   28.52
   0   3 -12  130.49   25.29
   0   3  12  163.05   48.99
   0  -3 -13    1.58    5.86
   0  -3  13   -0.14    4.90
   0  -3 -13   19.40   21.28
   0   3 -13    2.93    5.43
   0   3  13   -9.88   15.36
   0   3 -14   12.37   11.37
   0   3  14   21.99   28.09
   0  -3  14   23.01   17.53
   0  -3 -14    5.95    7.21
   0  -3 -14   -0.66   11.70
   0   3  14  -30.12   25.49
   0   3  15   92.01   40.68
   0   3 -15   97.77   34.63
   0  -3 -15   53.47   16.94
   0  -3  15   58.63   23.02
   0  -3 -15   70.60   35.06
   0   3  15   67.88   28.20
   0  -3  16    6.46   15.82
   0   3 -16  -15.09   16.13
   0  -3 -16    1.33    6.01
   0  -3 -16    6.40   34.59
   0   3  16   13.23   22.25
   0   3  16    4.97   15.70
   0  -3  17   68.96   27.15
   0   3 -17   48.22   35.35
   0  -3 -17   39.33   24.20
   0   3  17   58.44   30.05
   0   3  17   46.95   19.74
   0  -3  18   68.93   29.36
   0   3 -18   99.79   53.72
   0  -3 -18   18.10   29.34
   0   3  18   67.84   24.29
   0   3  18    7.50   14.41
   0   3 -19   44.77   30.50
   0  -3 -19   53.23   41.19
   0  -3  19   35.30   29.47
   0   3  19   59.55   30.87
   0   3  19    3.95   13.10
   0   3 -20    6.61   19.79
   0  -3 -20   24.84   28.69
   0  -3  20  -18.74   13.12
   0   3  20   51.59   40.83
   0   3 -21  -10.45   21.01
   0  -3  21   58.15   46.09
   0  -3 -21   15.30   15.34
   0   3  21    2.97   31.12
   0   3 -22   22.61   42.89
   0  -3 -22   39.91   40.94
   0  -3  22   35.41   30.06
   0   3  22   10.97   11.53
   0  -3 -23   24.03   14.59
   0  -3  23   77.86   49.11
   0   3 -23   30.66    9.46
   0   3  23   11.85   42.89
   0  -3 -24   65.18   42.43
   0   3 -24    8.20   20.80
   0  -3  24   35.68   48.81
   0   3  24  -34.49   39.35
   0  -3  25   79.69   59.46
   0   3 -25    5.13   25.20
   0  -3 -25    4.59   29.18
   0   3  25   22.74   53.65
   0  -3  26   -3.20   45.38
   0   3 -26    2.91   18.57
   0  -3 -26  -20.97   31.47
   0   3  26  -28.49   29.29
   0  -3 -27  -16.99   36.38
   0  -3  27  -35.91   50.73
   0   3 -27   12.44   22.07
   0   3  27   65.37   55.87
   0  -3  28   -2.62   38.18
   0   3 -28   -2.60   37.44
   0  -3 -28   -7.65   22.98
   0   3  28   39.88   40.18
   0  -3 -29   -0.91   58.93
   0   4   0  -17.56   13.95
   0  -4   0   -8.06    9.15
   0   4   1 1304.07   80.77
   0   4   1 1342.04   79.88
   0  -4   1 1352.02   80.61
   0  -4  -1 1342.63   78.90
   0   4  -1 1406.42   85.10
   0  -4   1 1391.67   81.04
   0  -4   1 1361.01   85.24
   0   4   2  511.35   51.91
   0  -4  -2  488.01   49.72
   0  -4   2  508.00   50.47
   0   4  -2  503.99   50.51
   0   4   2  537.56   50.68
   0  -4  -2  488.80   48.34
   0  -4   2  471.33   52.52
   0  -4  -3  763.31   64.21
   0   4   3  833.29   66.63
   0   4   3  758.16   64.14
   0  -4   3  799.98   64.98
   0  -4  -3  757.68   62.67
   0   4  -3  803.43   65.87
   0  -4  -4   19.49   10.87
   0   4   4   25.69    8.65
   0  -4  -4   22.03   12.94
   0  -4   4   15.32    5.66
   0   4  -4    9.51    7.01
   0  -4  -4   16.03    5.61
   0   4   5 1823.13  110.06
   0  -4  -5 1705.81  107.29
   0  -4  -5 1754.09  115.78
   0  -4   5 1878.21  111.38
   0   4  -5 1949.85  113.22
   0  -4  -6   48.53   16.86
   0   4   6   63.50   17.07
   0  -4  -6   70.82   24.27
   0   4  -6   88.90   22.30
   0  -4  -6   79.07   23.82
   0  -4  -7    4.41    6.46
   0   4   7    2.77    8.19
   0  -4  -7   17.71   17.39
   0  -4  -7   -6.22   14.60
   0   4  -7    1.61    9.27
   0   4  -7   -6.76    8.34
   0  -4  -8   36.52   24.41
   0  -4  -8   17.84   15.31
   0   4   8    7.44   10.32
   0  -4  -8  -10.29    7.37
   0   4  -8   -5.46   15.64
   0   4  -8   29.46   12.08
   0  -4  -9   -4.01    8.84
   0   4   9    7.69   11.38
   0  -4  -9   25.19   19.83
   0  -4  -9  -11.31   18.38
   0   4  -9   -5.36   10.12
   0   4  -9  -12.16   14.43
   0  -4 -10  246.45   54.81
   0  -4 -10  167.97   42.12
   0   4  10  213.65   46.20
   0   4 -10  260.51   54.91
   0   4 -10  216.59   33.72
   0  -4  11   69.04   29.91
   0  -4 -11   44.93   20.80
   0   4  11   60.53   27.95
   0   4 -11   56.63   16.78
   0  -4  12  -15.82   17.02
   0  -4 -12   13.75   18.00
   0   4 -12    1.30    5.78
   0   4  12  -16.48   22.74
   0   4  13  -16.44   24.10
   0  -4  13  133.35   36.38
   0  -4 -13   94.58   35.12
   0   4  13  118.72   38.35
   0   4 -13   91.93   20.18
   0  -4 -14   98.95   21.86
   0   4  14   89.90   34.37
   0  -4  14  131.69   34.54
   0  -4 -14  104.76   39.27
   0   4 -14  100.52   25.98
   0   4  14  134.96   51.34
   0  -4 -15  243.42   37.32
   0  -4  15  295.58   56.68
   0   4  15  225.20   61.28
   0  -4 -15  206.68   58.53
   0   4 -15  194.40   35.74
   0   4  15  235.43   71.17
   0  -4 -16   -6.17    4.53
   0   4  16   15.18   28.86
   0  -4  16   -9.26   19.24
   0  -4 -16   19.36   25.61
   0   4  16   12.22   23.56
   0  -4  17   34.99    7.33
   0   4  17   73.50   46.50
   0  -4 -17   56.93   19.73
   0   4 -17   34.97   22.30
   0  -4 -17   63.89   38.17
   0   4  17   62.02   31.32
   0  -4  18   27.40   25.06
   0  -4 -18   39.24   15.52
   0   4 -18   78.24   41.93
   0  -4 -18   14.25   26.00
   0   4  18   -3.04   22.20
   0   4 -19   59.20   41.14
   0  -4  19  122.74   42.17
   0  -4 -19   78.05   43.29
   0   4  19   91.59   45.76
   0   4 -20  113.48   47.63
   0  -4  20   91.74   21.70
   0  -4 -20   72.81   45.87
   0   4  20  116.56   52.81
   0   4 -21  126.97   59.97
   0  -4  21  261.20   85.93
   0  -4 -21  128.07   48.11
   0   4  21  160.41   66.38
   0   4 -22    4.49   32.32
   0  -4  22   76.51   59.68
   0  -4 -22   21.23   21.62
   0   4  22  -16.21   32.46
   0   4 -23  103.39   62.68
   0  -4  23   37.10   41.71
   0  -4 -23   36.57   44.80
   0   4  23   13.82   24.59
   0   4 -24   18.54   18.77
   0  -4 -24   -9.39   34.40
   0  -4  24   69.89   55.78
   0   4  24   33.42   37.38
   0  -4  25  -27.04   59.88
   0   4 -25   34.85   48.13
   0  -4 -25   18.42   23.39
   0   4 -26    0.16   24.27
   0  -4  26   52.50   47.47
   0  -4 -26   33.13   25.20
   0  -4  27  -10.42   28.99
   0  -4 -27  -34.25   34.47
   0   4 -28  101.41   52.56
   0  -4  28   25.94   43.59
   0  -4 -28   -0.96   43.88
   0  -4 -29   -6.33   23.70
   0  -5   0   20.34   15.88
   0   5   0   13.25   11.90
   0   5   1  572.09   60.14
   0  -5   1  597.12   62.88
   0  -5   1  589.36   59.32
   0   5   1  585.66   59.31
   0   5  -1  596.25   59.82
   0  -5   1  622.90   59.65
   0  -5  -1  550.84   55.26
   0  -5  -2  206.14   36.36
   0   5   2  235.51   37.95
   0  -5   2  281.49   42.67
   0   5  -2  298.72   46.01
   0  -5   2  229.46   36.71
   0  -5  -2  221.54   37.06
   0   5  -2  248.97   37.52
   0   5   2  241.83   36.28
   0  -5  -3 1461.14   99.67
   0   5   3 1698.70  106.96
   0   5  -3 1897.70  109.99
   0   5   3 1629.14  100.77
   0  -5  -3 1741.71  103.97
   0  -5   3 1733.97  105.21
   0  -5  -4  258.35   42.82
   0   5   4  371.31   51.70
   0  -5   4  334.06   47.17
   0   5  -4  342.53   47.86
   0  -5  -4  292.80   42.39
   0  -5  -5 1729.05  114.71
   0   5   5 1832.78  117.85
   0  -5  -5 1659.03  120.61
   0  -5   5 1854.02  117.93
   0  -5  -5 1892.97  115.89
   0   5  -5 1835.67  117.33
   0   5   6  112.79   31.11
   0  -5  -6  147.35   34.99
   0  -5  -6  162.47   39.87
   0   5  -6  168.92   38.36
   0  -5   6  120.01   30.11
   0  -5  -6  150.94   35.34
   0  -5  -7  567.15   71.04
   0   5   7  618.59   75.95
   0  -5  -7  568.91   75.54
   0   5  -7  631.28   75.73
   0  -5  -7  742.73   79.31
   0  -5  -8  610.01   78.45
   0   5   8  672.43   81.68
   0  -5  -8  677.59   85.73
   0   5  -8  657.56   80.21
   0  -5  -8  791.39   88.85
   0   5  -8  706.71   64.51
   0  -5  -9  705.97   85.87
   0   5   9  771.77   91.42
   0  -5  -9  798.11   98.47
   0   5  -9  760.96   91.98
   0   5  -9  671.85   63.82
   0  -5  -9  850.79   97.71
   0   5  10   45.44   13.94
   0  -5 -10   55.32   31.93
   0  -5 -10   20.74    8.01
   0  -5 -10   57.04   35.58
   0   5 -10   50.52   33.71
   0   5 -10   31.81   13.03
   0  -5 -11   72.91   27.78
   0  -5 -11   62.39   25.12
   0   5 -11   58.13   33.83
   0   5 -11   35.06   11.91
   0  -5 -12  393.43   73.28
   0  -5 -12  338.12   75.48
   0  -5  12  516.09   77.82
   0   5 -12  421.92   79.23
   0   5 -12  322.48   45.65
   0  -5 -13  -23.90   14.89
   0   5  13   -2.09   16.15
   0  -5 -13   -6.01   12.43
   0  -5  13    1.22   14.51
   0   5 -13   33.05   25.89
   0   5 -13   31.49   18.36
   0  -5 -14   28.87   16.19
   0   5  14   38.54   32.63
   0  -5  14   35.38   21.65
   0   5 -14   47.55   30.59
   0   5 -14   18.16   14.54
   0  -5 -15   16.55   15.86
   0   5  15   32.15   35.83
   0  -5  15   21.30   13.71
   0  -5 -15    6.20    7.35
   0   5 -15   13.52   20.84
   0   5 -15    8.37    8.36
   0  -5 -16   55.86   40.83
   0   5  16   43.73   35.82
   0  -5  16    3.27   10.02
   0  -5 -16   21.45   14.44
   0   5 -16   17.18   31.41
   0   5 -16   34.05   20.50
   0  -5  17  107.69   36.11
   0  -5 -17   52.43   18.32
   0  -5 -17   37.86   36.83
   0   5 -17   44.22   17.68
   0   5 -18   31.76   32.46
   0  -5 -18    7.92    9.69
   0  -5  18   23.89   11.71
   0  -5 -18   -0.85   21.32
   0   5 -19   28.65   38.08
   0  -5  19   15.18   22.35
   0  -5 -19   22.42   15.06
   0  -5 -19    7.22   36.25
   0   5 -20   13.23   17.37
   0  -5  20   14.55   19.27
   0  -5 -20  -39.58   23.95
   0   5  20  -28.71   23.46
   0   5 -21   38.06   46.78
   0  -5  21   22.57   30.50
   0  -5 -21   28.56   12.92
   0   5  21    9.02   18.84
   0  -5  22  -21.87   14.64
   0   5 -22  -40.93   46.16
   0  -5 -22  -16.27   22.03
   0   5  22    6.09   12.04
   0  -5  23   89.32   63.35
   0  -5 -23   22.28   22.16
   0   5 -23   43.17   53.89
   0  -5 -24   29.76   47.71
   0  -5  24  -15.74    9.17
   0   5 -24   74.68   49.38
   0  -5  25   54.94   64.56
   0  -5 -25   65.75   48.08
   0   5 -25  -36.03   42.26
   0   5 -26   -2.26   37.75
   0  -5 -26  -59.79   19.29
   0  -5  26   20.47   32.25
   0  -5 -27   23.91   49.89
   0   5 -27   54.99   51.16
   0  -5  27  116.51   71.50
   0  -5 -28  -79.95   84.19
   0   5 -28  -16.39   18.24
   0  -5 -29   32.16   24.42
   0  -6   0 1270.30   96.10
   0   6   0 1235.59   94.52
   0  -6   0 1215.64   97.87
   0   6   1   19.06   12.37
   0  -6  -1  -12.92   16.39
   0   6   1    8.74    4.85
   0  -6   1   -7.42    9.31
   0   6  -1  -13.77   12.17
   0  -6   1    8.01   13.76
   0  -6   1   -9.51   12.16
   0   6   2  479.62   59.96
   0   6  -2  495.46   62.25
   0  -6   2  471.64   57.64
   0   6   2  464.18   57.53
   0  -6  -2  466.80   56.36
   0  -6   2  471.59   59.69
   0  -6  -3 2524.92  139.39
   0   6   3 2556.24  142.28
   0  -6   3 2743.17  150.39
   0   6   3 2615.42  138.17
   0   6  -3 2610.72  141.22
   0   6  -3 2564.07  145.16
   0  -6   3 2585.36  140.39
   0  -6  -3 2596.33  138.16
   0   6   4   82.86   28.31
   0  -6  -4   58.58   21.57
   0  -6  -4   90.53   25.05
   0   6  -4   57.88   21.24
   0  -6   4   69.36   24.58
   0   6   4   53.45   23.10
   0  -6  -5  448.44   62.64
   0   6   5  514.66   68.77
   0   6  -5  530.82   67.81
   0  -6  -5  559.68   67.55
   0  -6   5  462.73   62.99
   0   6   6  349.65   56.61
   0  -6  -6  340.02   56.62
   0  -6  -6  302.22   57.00
   0   6  -6  338.79   55.44
   0  -6   6  345.69   57.54
   0  -6  -6  336.35   54.60
   0  -6  -7  966.07   98.40
   0   6   7 1109.08  103.25
   0  -6  -7  879.35   99.22
   0  -6  -7 1017.49   98.78
   0  -6   7 1002.04   97.88
   0   6  -7 1157.92  106.89
   0  -6  -7 1081.95  101.94
   0   6   8  198.67   44.66
   0  -6  -8  183.22   45.18
   0  -6  -8  225.89   54.53
   0   6  -8  207.00   44.93
   0  -6  -8  195.92   43.68
   0  -6  -9   18.56   14.44
   0  -6  -9   38.43   23.67
   0   6   9   29.42   16.51
   0  -6  -9   47.09   29.23
   0   6  -9   44.33   22.51
   0   6  -9   57.13   19.34
   0  -6 -10   12.86   19.44
   0  -6 -10   18.19   14.26
   0   6 -10   40.28   27.60
   0   6 -10    0.86    9.94
   0  -6 -11   20.67   11.43
   0  -6 -11   28.22   23.72
   0   6 -11   -6.97   23.45
   0   6 -11   26.76   12.66
   0  -6 -12   16.97   29.33
   0   6  12   21.43   23.77
   0  -6 -12   72.88   37.03
   0  -6 -12   72.67   39.37
   0   6 -12   70.41   37.32
   0   6 -12   72.66   24.63
   0  -6 -13   30.94   25.89
   0  -6 -13   23.49   23.96
   0   6  13   22.59   22.14
   0  -6  13   23.75   18.62
   0  -6 -13   27.90    8.14
   0   6 -13   18.60   28.25
   0   6 -13   23.97   13.86
   0  -6 -14   44.51   34.39
   0   6  14   48.00   31.93
   0  -6 -14   39.06   28.06
   0  -6 -14   -8.54   16.86
   0  -6  14   36.51   27.37
   0   6 -14   36.22   19.61
   0   6 -14   19.98    6.96
   0  -6 -15   46.61   32.44
   0  -6 -15   58.62   52.09
   0  -6  15   69.46   32.52
   0   6  15   22.27   13.75
   0   6 -15   37.51   22.31
   0   6 -15   68.70   25.45
   0  -6 -16  224.94   66.00
   0   6  16  235.01   68.29
   0  -6  16  358.58   75.64
   0   6 -16  294.76   72.20
   0   6 -16  269.53   46.73
   0  -6 -17  171.18   33.82
   0  -6  17  178.64   49.55
   0  -6 -17  178.29   60.60
   0   6 -17  154.24   34.38
   0  -6  18    6.33   14.86
   0  -6 -18   31.96   13.27
   0   6 -18   24.83   19.86
   0  -6  19   91.44   40.99
   0  -6 -19   84.22   23.59
   0  -6 -19   74.91   39.42
   0  -6 -20  212.01   38.67
   0   6 -20  209.51   74.42
   0  -6  20  203.03   58.11
   0  -6 -20  143.22   47.44
   0  -6  21  -18.56   20.04
   0   6 -21  -33.94   28.48
   0  -6 -21  -10.55   42.76
   0   6  21   12.27   14.29
   0   6 -22   21.19   18.85
   0  -6  22   22.24   34.03
   0  -6 -22   -2.34   35.84
   0   6  22   34.86   41.11
   0  -6 -23   30.79   30.55
   0   6 -23  -23.75   26.44
   0  -6 -24   25.19   40.18
   0  -6  24   -0.71   29.84
   0   6 -24   46.28   60.41
   0  -6 -25  -18.47   29.46
   0  -6  25   72.24   66.24
   0   6 -25   17.90   32.20
   0  -6 -26    3.94   32.91
   0  -6  26   51.76   44.57
   0   6 -26   -3.00   45.57
   0  -6  27   38.34   43.77
   0  -6 -27   -4.31   15.37
   0   6 -27    1.17   37.33
   0  -6 -28   14.49   49.47
   0   7   0   46.63   25.14
   0  -7   0   71.14   29.74
   0  -7   0   63.07   29.88
   0   7   1  285.89   50.00
   0   7  -1  264.50   48.05
   0  -7  -1  280.17   50.06
   0  -7   1  257.64   45.77
   0   7   1  296.19   50.13
   0  -7   1  291.92   49.94
   0  -7   1  238.94   45.99
   0   7   2  179.23   40.36
   0  -7   2  178.80   39.11
   0  -7   2  219.29   40.88
   0  -7  -2  165.95   36.78
   0   7  -2  174.64   39.72
   0   7   2  190.91   39.00
   0   7   3  -11.76   17.48
   0  -7   3    1.79   22.03
   0  -7  -3   17.94   13.26
   0   7  -3   23.78   20.69
   0  -7   3    0.71   10.52
   0   7   3    8.26   16.47
   0   7   4  321.82   55.10
   0  -7  -4  297.97   54.46
   0  -7  -4  309.15   49.34
   0  -7   4  269.00   48.55
   0   7  -4  301.98   51.95
   0   7   4  286.70   49.84
   0  -7  -5   29.88    9.18
   0   7   5   64.80   32.19
   0  -7   5   58.59   21.09
   0   7  -5   54.98   18.21
   0  -7  -5   58.39   24.31
   0  -7  -6   90.77   30.39
   0   7   6  102.90   30.61
   0   7  -6   98.19   32.82
   0  -7   6   54.77   23.25
   0  -7  -6   66.42   27.10
   0  -7  -7  -37.79   26.72
   0   7   7   11.64   14.71
   0  -7  -7  -20.29   21.79
   0   7  -7   -0.19   13.27
   0  -7   7    6.37   16.93
   0  -7  -7    3.69   11.02
   0  -7  -8  286.78   55.69
   0   7   8  359.44   63.03
   0  -7  -8  284.98   61.87
   0   7  -8  316.70   62.86
   0  -7   8  320.87   58.31
   0  -7  -8  345.75   61.45
   0  -7  -8  363.23   63.20
   0  -7  -9   81.40   32.25
   0  -7  -9   23.27   27.73
   0   7  -9   92.15   29.42
   0  -7  -9   33.68   25.15
   0   7  -9   96.94   31.47
   0  -7 -10   78.87   35.65
   0  -7 -10   16.38   17.43
   0   7 -10   21.78   20.92
   0  -7 -10   56.36   24.70
   0   7 -10   72.56   26.24
   0   7  11  -17.24   18.26
   0  -7 -11  138.84   46.05
   0  -7 -11  162.58   53.05
   0   7 -11  116.31   36.78
   0   7 -11  151.76   34.94
   0   7  12    4.59    9.97
   0  -7 -12   -3.78   12.89
   0  -7 -12  -21.10   21.09
   0  -7 -12   -5.93   11.46
   0   7 -12   -1.71   14.90
   0   7 -12  -10.56   12.50
   0   7  13   61.89   36.87
   0  -7 -13   24.74   18.43
   0  -7 -13   37.28   28.32
   0  -7 -13   34.97   25.39
   0   7 -13   48.79   29.96
   0   7 -13   40.39   17.78
   0  -7 -14   88.68   41.46
   0  -7 -14  142.93   52.33
   0   7  14  103.46   51.66
   0  -7 -14  158.84   59.50
   0  -7  14  129.25   48.09
   0   7 -14  143.86   56.61
   0   7 -14   81.06   28.67
   0  -7 -15   75.64   38.34
   0  -7 -15   93.56   45.80
   0   7  15   21.00   25.93
   0  -7  15   97.65   43.45
   0   7 -15  107.99   47.05
   0   7 -15   74.36   26.37
   0  -7  16   13.57   22.43
   0  -7 -16   16.19   31.03
   0   7 -16   10.80   16.25
   0  -7  17    5.32   38.41
   0  -7 -17   19.48   26.51
   0   7 -17   12.37   13.26
   0  -7 -18   10.66    6.21
   0  -7  18   42.23   35.70
   0  -7 -18   -9.32   22.33
   0   7 -18   21.00   16.41
   0  -7  19    8.72   19.60
   0  -7 -19   -9.49   11.29
   0  -7 -19    7.18   24.72
   0   7 -19    7.89    9.45
   0  -7 -20   71.87   37.67
   0  -7 -20   33.85   19.60
   0  -7  20   90.66   39.57
   0  -7 -21   75.34   46.88
   0   7 -21   43.50   38.42
   0  -7  21    5.54   29.21
   0  -7 -21   25.57   14.63
   0  -7 -22   33.85    9.29
   0   7 -22  112.54   60.39
   0  -7 -23   23.27   30.26
   0   7 -23  -26.76   14.37
   0  -7 -24  -23.35   31.48
   0   7 -24   -5.16   31.80
   0  -7 -25  -38.55   18.15
   0  -7  25   65.78   54.00
   0   7 -25   -8.51   25.46
   0  -7 -26  -17.13   30.30
   0  -7  26  -24.91   42.00
   0  -7 -27  -18.35   30.28
   0   7 -27   30.01   66.77
   0  -7 -28   80.84   72.32
   0  -8   0   15.72   17.41
   0   8   0   29.23   17.64
   0  -8   0   30.45   24.97
   0  -8   1  162.15   43.43
   0   8   1   87.96   26.03
   0  -8   1  107.94   32.87
   0  -8  -1   68.86   20.05
   0   8  -1  115.75   32.66
   0  -8   1   67.67   30.09
   0   8   2  284.60   54.13
   0  -8   2  263.31   53.30
   0   8   2  266.32   48.56
   0  -8   2  245.16   48.58
   0   8  -2  261.15   54.70
   0  -8  -2  271.75   50.70
   0   8   3    2.79   12.39
   0  -8   3   15.86    6.76
   0  -8   3   12.65   19.53
   0  -8  -3  -22.55   21.20
   0   8   3    6.43   13.86
   0  -8  -4    4.24   12.98
   0   8   4   12.95    7.01
   0  -8   4   20.29   10.64
   0   8  -4   -8.83   15.38
   0  -8  -4   53.02   23.31
   0   8   4    9.15   18.84
   0   8   5   15.03   18.70
   0  -8  -5  -24.02   19.34
   0  -8   5   -9.17   14.61
   0  -8  -5  -12.42   20.07
   0   8  -5   -5.65   11.26
   0   8   5   12.27    8.30
   0  -8  -6  669.96   87.62
   0   8   6  634.85   85.08
   0  -8   6  683.74   86.50
   0   8  -6  777.49   92.78
   0  -8  -6  689.07   85.60
   0  -8  -7  180.97   47.81
   0  -8   7  198.10   50.42
   0   8  -7  212.88   50.71
   0  -8  -7  127.21   35.67
   0  -8  -8   96.62   28.31
   0  -8   8  179.82   46.86
   0   8  -8  175.75   43.07
   0  -8  -8  144.28   36.56
   0  -8  -9    7.55    8.43
   0  -8  -9   23.96   17.02
   0   8  -9   28.97   22.35
   0  -8  -9   15.12   10.71
   0  -8 -10  108.03   41.94
   0   8  10   -3.95   14.05
   0  -8 -10  113.54   41.75
   0   8 -10   75.15   31.46
   0   8 -10   74.91   21.69
   0  -8 -10   78.05   28.30
   0  -8 -11  -15.04   15.14
   0  -8 -11   50.87   27.14
   0   8  11    0.18    5.28
   0  -8 -11   13.12   22.83
   0   8 -11  -11.01   19.08
   0   8 -11    1.94   11.91
   0  -8 -11   27.64   24.09
   0   8  12  -24.96   27.86
   0  -8 -12   -7.93   15.00
   0  -8 -12    7.66   16.40
   0  -8 -12  -20.16   12.60
   0   8 -12   36.42   25.63
   0  -8 -12  -41.38   30.43
   0   8 -12  -11.71   17.44
   0  -8 -13   22.01   23.20
   0  -8 -13  -34.58   30.59
   0   8  13    4.28   25.19
   0  -8 -13    7.45   26.86
   0   8 -13   14.03   20.09
   0   8 -13   -1.01    9.18
   0  -8 -14   34.70   30.35
   0  -8 -14    9.95   30.00
   0   8  14   -1.98    8.13
   0   8 -14   14.56    8.18
   0   8 -14   11.19   18.68
   0   8  15   -6.48   15.33
   0  -8 -15   16.50   14.06
   0  -8 -15   10.69   24.42
   0  -8  15   31.99   27.56
   0   8 -15   14.24   25.05
   0   8 -15    1.84   11.99
   0  -8  16   19.10   13.27
   0  -8 -16   43.35   23.47
   0   8 -16   18.75    8.64
   0  -8  17   -7.54   22.75
   0  -8 -17   -3.57    6.85
   0   8 -17   25.12   16.39
   0  -8  18   29.63   37.28
   0  -8 -18    8.10   18.29
   0   8 -18   16.88   13.73
   0  -8  19   -6.77    8.12
   0  -8 -19   13.87   12.75
   0  -8 -19   -1.21   35.89
   0   8 -19   21.98   19.62
   0  -8 -20   10.51    9.60
   0  -8 -20   19.89   23.13
   0   8 -20    8.72   17.21
   0  -8 -21   13.09    9.15
   0  -8 -21   23.17   28.21
   0   8 -21    2.39   20.81
   0  -8 -22  -16.83   33.34
   0   8 -22   30.65   34.38
   0  -8 -23   18.08   49.86
   0   8 -23  -17.79   42.73
   0  -8 -24   94.60   75.54
   0   8 -24   43.44   43.67
   0  -8 -25   63.33   82.88
   0   8 -25   25.47   51.49
   0  -8  26   24.76   53.26
   0  -8 -26   25.92   45.35
   0   8 -26   -4.05   16.38
   0  -8 -27   58.15   65.98
   0   8 -27   47.29   55.69
   0  -8 -28   39.68   27.37
   0  -9   0   22.78   19.41
   0   9   0   24.76   17.05
   0  -9   0   26.69   14.31
   0   9   1  482.86   76.35
   0  -9   1  505.52   75.19
   0  -9  -1  408.12   67.70
   0   9  -1  452.60   71.60
   0  -9   1  535.77   78.26
   0  -9   1  408.89   69.32
   0   9   2  866.94   99.71
   0  -9   2  871.86  104.65
   0   9  -2  940.46  102.16
   0   9   2  860.87   96.57
   0  -9  -2  898.86  100.28
   0  -9   2  889.41   99.99
   0  -9   3    8.81   20.44
   0  -9   3  -16.88   26.50
   0   9  -3   48.99   31.16
   0  -9  -3    7.91   12.98
   0   9   3    0.35   16.44
   0  -9  -4   73.57   31.26
   0  -9   4   63.04   31.39
   0   9   4   45.93   15.51
   0  -9  -5  116.91   40.36
   0  -9   5   92.53   33.94
   0  -9  -5  120.36   40.67
   0   9  -5  128.66   39.51
   0   9   5  114.36   32.38
   0  -9  -6  495.86   78.74
   0  -9  -6  524.13   78.80
   0  -9   6  473.02   75.70
   0   9  -6  583.11   86.21
   0  -9  -7  116.26   37.43
   0  -9   7  144.07   43.37
   0  -9  -7   98.41   38.08
   0   9  -7  134.28   49.69
   0  -9  -8  -22.18   20.97
   0   9  -8  -10.09   11.02
   0  -9   8   11.89   10.11
   0  -9  -8   -3.47   15.66
   0   9   9   -3.90   11.16
   0  -9  -9   18.08   17.81
   0  -9   9   31.44   18.84
   0   9  -9   37.76   34.48
   0  -9  -9   -0.03   15.32
   0  -9 -10   62.66   35.49
   0   9  10   93.47   42.53
   0  -9 -10  113.11   47.05
   0   9 -10  108.23   40.97
   0  -9 -10   -0.99   13.47
   0  -9 -10  128.10   43.78
   0  -9 -11  206.10   56.57
   0  -9 -11  118.79   37.27
   0   9  11  160.28   52.23
   0  -9 -11  248.91   66.64
   0   9 -11  194.59   59.33
   0   9 -11  272.26   55.21
   0  -9 -11  228.81   60.44
   0  -9 -12   73.22   42.61
   0   9  12   47.76   32.97
   0  -9 -12   -2.48   18.45
   0  -9 -12   20.33   28.03
   0   9 -12   45.39   23.87
   0   9 -12   19.21   16.07
   0  -9 -12   46.68   10.10
   0  -9 -13   24.51   40.01
   0   9  13  -16.68   27.97
   0  -9 -13   27.92   30.76
   0   9 -13   -2.41   15.67
   0  -9 -13   11.91   15.25
   0   9 -13   -7.09    5.02
   0  -9 -14    4.68   24.29
   0  -9 -14  -10.10   23.40
   0   9  14   33.45   28.80
   0   9 -14   33.94   19.39
   0   9 -14    8.51   11.06
   0  -9 -14   -7.14   15.39
   0  -9 -15   54.47   33.17
   0   9 -15    6.62    5.50
   0  -9 -15  -12.47   35.92
   0  -9  16  106.58   49.70
   0  -9 -16   40.69   11.99
   0   9 -16   40.80   26.76
   0  -9 -17   26.81   48.52
   0   9 -17   14.99   21.58
   0  -9 -18   -8.74   27.03
   0   9 -18   29.38   19.44
   0  -9 -19   30.37   42.86
   0   9 -19   36.06   23.93
   0  -9 -20   79.45   55.26
   0   9 -20   12.50   16.70
   0  -9 -21   -5.45   10.43
   0  -9 -21   41.22   37.37
   0   9 -21   13.85   20.81
   0  -9 -22   20.91   40.85
   0  -9 -23   -2.86   17.76
   0   9 -23  -15.09   13.34
   0  -9 -24   14.78   37.07
   0   9 -24   70.25   44.30
   0  -9 -25   10.51   34.84
   0   9 -25  -38.43   18.47
   0  -9 -26   98.86   72.70
   0   9 -26   36.39   37.26
   0  -9 -27   21.33   23.14
   0 -10   0  191.47   49.89
   0 -10   0  166.83   47.20
   0 -10   0  195.40   46.24
   0  10   0  211.27   51.64
   0 -10   1   21.44   14.45
   0 -10  -1   11.23    9.95
   0 -10   1   24.16   20.51
   0  10  -1   10.85   27.74
   0 -10  -1   -4.01   10.13
   0  10   1   37.32   26.12
   0  10   2    0.76    9.07
   0  10  -2  -14.93   23.09
   0 -10  -2   -4.04   17.80
   0 -10   2    8.05   11.95
   0 -10   3   41.02   28.33
   0 -10  -3   18.94   24.05
   0  10  -3   31.72   32.36
   0 -10   3   21.79   20.67
   0  10   3   13.44   23.34
   0 -10   4  141.57   53.18
   0 -10  -4   85.84   29.66
   0 -10   4  141.22   38.53
   0  10  -4  105.17   38.06
   0  10   4  114.36   37.19
   0 -10  -5   36.17   18.21
   0  10  -5   15.82   30.72
   0 -10   5  -12.46   19.76
   0  10   5   17.00    8.77
   0 -10  -6   21.66   20.48
   0  10   6   -9.25   20.11
   0 -10   6   15.02   15.97
   0  10  -6    0.97    8.46
   0 -10  -6   18.72   11.26
   0  10   7   22.92   29.95
   0 -10  -7   -1.92   10.11
   0  10  -7   15.37   18.95
   0 -10   7   -1.31    5.79
   0 -10  -7    8.06    8.48
   0 -10  -8  161.27   52.32
   0  10   8  146.30   48.32
   0 -10   8  154.58   46.05
   0 -10  -8  124.77   40.62
   0  10  -8  174.67   56.30
   0  10   9   -8.86    9.62
   0 -10  -9   12.84    8.54
   0 -10  -9   -9.98   14.62
   0 -10   9   -2.41    9.42
   0  10  -9   31.08   32.81
   0 -10 -10    9.27    9.36
   0  10  10   35.37   27.85
   0  10 -10   51.08   26.32
   0 -10  10   12.15    6.72
   0  10 -10   53.48   37.33
   0 -10 -10   27.59   33.98
   0 -10 -10   10.72   23.36
   0  10  11    3.60   21.95
   0 -10 -11   40.75   28.27
   0  10 -11   23.56   30.95
   0  10 -11   19.20   20.57
   0 -10 -11   47.51   27.49
   0 -10 -11   26.15   26.00
   0  10 -11   28.85   22.31
   0 -10 -12   48.27   40.79
   0  10  12   54.67   35.42
   0 -10 -12   55.31   34.81
   0  10 -12   52.85   39.57
   0  10 -12   54.05   36.65
   0 -10 -12   45.16   28.78
   0  10 -12   52.05   25.01
   0 -10 -13   30.19   25.24
   0 -10 -13   12.13    7.17
   0  10  13   21.41    7.57
   0  10 -13   77.68   44.67
   0  10 -13   47.49   27.77
   0 -10 -13   39.84   28.85
   0  10 -13   67.83   30.87
   0 -10 -14  -11.04   19.38
   0  10 -14    7.97   16.65
   0 -10 -14   27.22   21.64
   0 -10 -15   13.58   14.73
   0 -10 -15   46.89   33.23
   0  10 -15    6.65   19.19
   0 -10 -16    2.57   20.11
   0  10 -16    4.42   13.44
   0 -10 -16   -9.02   34.88
   0 -10 -17   45.55   17.38
   0 -10 -17   21.12   34.76
   0  10 -17    7.95   14.07
   0 -10 -18   24.96   29.06
   0 -10 -18   52.10   32.53
   0  10 -18   74.63   35.13
   0 -10 -19   -3.47   13.45
   0 -10 -19  -13.11   27.88
   0  10 -19   30.40   16.54
   0 -10 -20  -33.55   44.59
   0  10 -20    9.79   13.98
   0 -10 -20   20.51   17.90
   0 -10 -21   32.91   44.23
   0 -10 -21  -44.63   42.71
   0 -10 -22  -12.50   18.24
   0 -10 -23   15.90   30.89
   0 -10 -24   -1.74   27.43
   0  10 -24  -19.15   20.48
   0 -10 -25  -30.15   35.51
   0  10 -25  100.28   82.40
   0 -10 -26   15.35   11.59
   0 -10 -27  -16.89   19.00
   0  11   0   26.24   30.28
   0 -11   0  -10.19   13.29
   0  11   0    5.38   20.27
   0 -11   0  -31.74   16.31
   0 -11   0   -7.93   14.22
   0 -11   1  390.92   71.11
   0  11  -1  389.67   75.91
   0 -11  -1  370.63   68.71
   0  11   1  404.52   74.17
   0 -11   1  446.87   87.40
   0 -11  -1  420.63   81.93
   0  11   2  -21.53   21.98
   0 -11   2   -4.35    8.45
   0  11   2   19.03   23.24
   0 -11   2   28.94   25.92
   0 -11  -2   44.50   34.60
   0  11  -2   -7.48   11.30
   0  11   3   -1.55   16.81
   0 -11   3   70.99   35.80
   0 -11  -3   49.44   26.21
   0  11  -3   74.49   33.40
   0 -11   3   83.38   33.15
   0  11   3   50.48   32.62
   0  11   4  125.90   44.06
   0 -11   4  189.16   52.09
   0 -11   4  184.38   52.72
   0 -11  -4  170.97   50.62
   0  11  -4  156.35   48.61
   0  11   4  221.58   57.31
   0  11   5  104.18   42.98
   0 -11   5   19.41   10.12
   0 -11  -5   20.36    9.33
   0  11  -5   46.17   31.32
   0  11   5   33.84   27.34
   0  11   6   -0.34    5.82
   0  11  -6   15.19    7.77
   0 -11   6   25.19   23.75
   0 -11  -6   26.83   24.14
   0  11   7    4.81   20.43
   0 -11  -7   -1.05   15.53
   0  11  -7   39.83   30.79
   0  11  -7    1.33   19.87
   0 -11   7   11.21   14.87
   0 -11  -7   25.06   28.10
   0  11   8   25.42    8.77
   0 -11  -8   37.74   27.66
   0 -11   8   18.44   24.13
   0 -11  -8   37.01   25.56
   0  11  -8   15.23   19.71
   0  11  -8   27.37   27.54
   0  11   8   17.46    9.47
   0  11  -8   39.57   30.71
   0  11   9    0.88   14.70
   0 -11  -9   16.83   24.67
   0  11   9    9.90   12.79
   0  11  -9   28.36   33.20
   0 -11  -9   19.20   27.66
   0 -11   9   21.56   26.00
   0  11  -9    0.98   19.46
   0 -11 -10  -14.41   30.27
   0  11  10   39.03   35.09
   0  11  10  -21.44   22.12
   0  11 -10   12.06   11.71
   0 -11 -10  -23.51   21.64
   0  11 -10   -8.56    9.34
   0 -11  10    4.90   12.69
   0 -11 -10    1.36   16.83
   0 -11 -11   51.03   25.64
   0  11  11  197.29   64.88
   0  11 -11  132.27   52.01
   0  11 -11   84.21   33.28
   0 -11 -11  115.69   45.37
   0 -11 -11   97.47   40.35
   0 -11 -12   29.19   19.88
   0  11  12   -6.34   18.51
   0  11 -12   55.70   36.29
   0  11 -12  -25.18   39.58
   0 -11 -12  -15.92   27.89
   0  11 -12    0.46   12.96
   0 -11 -12    7.77   18.08
   0  11 -13   19.95   33.74
   0 -11 -13    7.00   11.14
   0 -11 -13  -12.71    9.79
   0  11 -13    4.68   13.65
   0  11 -14  118.77   48.49
   0 -11 -14  131.14   52.70
   0 -11 -14   98.59   45.64
   0  11 -14  153.79   48.87
   0  11 -15   59.38   44.34
   0 -11 -15    4.44   18.58
   0 -11 -15   96.93   50.05
   0  11 -15   68.01   34.16
   0 -11 -16  139.22   51.57
   0 -11 -16  210.15   69.19
   0  11 -16  267.94   60.63
   0 -11 -17   -7.69   19.61
   0  11 -17   10.80   15.87
   0 -11 -17  -10.00   29.63
   0 -11 -18   31.63   39.51
   0 -11 -18    7.29   18.95
   0  11 -18   17.33   23.50
   0 -11 -19  -31.99   24.41
   0 -11 -19    0.55   15.51
   0  11 -19   13.45   16.28
   0 -11 -20    5.61   25.33
   0 -11 -20  -20.54   15.36
   0  11 -20   16.63   26.24
   0 -11 -21   13.88   28.03
   0 -11 -21    1.14   20.84
   0 -11 -22  -15.06   23.75
   0 -11 -22   26.41   33.08
   0 -11 -23   -3.11   11.61
   0 -11 -23  129.75   67.72
   0 -11 -24  146.50   74.66
   0 -11 -24  -38.31   39.17
   0  11 -25   25.82   16.88
   0 -11 -25   25.26   16.17
   0 -11 -25  -18.92   33.02
   0 -11 -26   12.81   40.48
   0 -11 -26   58.11   52.31
   0 -11 -27  122.41   86.38
   0  12   0  667.92  104.38
   0 -12   0  766.23  108.21
   0  12   0  753.88  107.87
   0 -12   0  763.59  108.64
   0 -12   0  732.96  110.13
   0  12   1   77.45   45.19
   0 -12  -1   77.92   35.54
   0  12   1   68.87   34.60
   0 -12   1   68.79   34.83
   0  12  -1  101.89   43.97
   0 -12   1   44.36   10.25
   0 -12  -1   91.66   36.08
   0  12   2   45.25   26.52
   0 -12  -2    7.74    9.88
   0 -12   2   13.59   13.86
   0  12  -2   61.35   32.44
   0  12   2   19.80   28.17
   0 -12   2  -19.97   24.57
   0 -12  -2   32.13   27.40
   0  12   3  132.30   51.15
   0 -12   3  105.55   46.40
   0 -12   3  139.06   45.68
   0 -12  -3   86.01   34.31
   0  12  -3  138.45   53.24
   0  12   3  113.90   42.10
   0  12   4  160.78   49.60
   0 -12   4  107.60   37.20
   0 -12   4  137.09   45.86
   0  12  -4  157.72   49.48
   0 -12  -4  159.07   53.38
   0  12   4  128.34   46.37
   0  12   5   19.49   25.65
   0  12   5    8.74   15.14
   0  12  -5   30.62   34.85
   0 -12  -5   30.62   22.48
   0 -12   5  -25.18   24.54
   0  12   5   11.30    6.00
   0  12   6   15.15   31.82
   0  12   6    2.41   13.37
   0  12  -6    0.81    8.38
   0 -12   6   32.96   23.54
   0  12  -6   10.28   28.57
   0 -12  -6   21.62   31.82
   0  12   6   -2.61   19.58
   0  12   7   28.57   25.49
   0  12  -7   22.86   27.53
   0 -12  -7   22.29   19.57
   0 -12   7    8.58   15.12
   0  12  -7  -10.48   24.02
   0  12   7   29.46   19.83
   0 -12  -8   70.06   40.93
   0  12   8   43.85   24.19
   0  12  -8   56.81   37.02
   0 -12   8   10.70   16.19
   0 -12  -8   33.34   17.24
   0  12  -8   59.99   32.99
   0  12   8    2.61   15.64
   0  12  -8   58.95   30.10
   0 -12  -9   39.34   25.89
   0  12   9   49.72   27.87
   0 -12   9   89.94   37.22
   0  12  -9   70.21   44.12
   0 -12  -9   67.86   33.83
   0  12   9   85.21   42.74
   0  12  -9   60.14   31.57
   0  12  10   11.84   18.21
   0 -12 -10  -13.45   25.80
   0  12  10   24.70   21.07
   0  12 -10    4.66   32.11
   0 -12 -10   26.14   18.74
   0  12 -10   28.05   22.03
   0 -12  10   23.22   29.71
   0 -12 -11   63.91   44.48
   0  12 -11  -13.20   14.03
   0 -12 -11    5.71   18.11
   0  12 -11   17.26   18.95
   0 -12  11  -10.12   18.44
   0 -12 -11   28.12   32.47
   0 -12 -12  208.26   62.95
   0  12 -12  174.83   69.48
   0 -12 -12  218.18   67.80
   0 -12 -12  201.26   59.83
   0  12 -12  237.30   58.16
   0  12 -13    4.33   12.86
   0 -12 -13   63.77   36.32
   0  12 -13   77.24   37.52
   0 -12 -13   71.26   39.04
   0  12 -14   49.60   20.43
   0 -12 -14  120.10   48.11
   0  12 -14   65.03   28.49
   0 -12 -14  109.49   49.45
   0  12 -15  -29.46   24.63
   0 -12 -15   36.20   29.85
   0 -12 -15  -12.20   26.91
   0  12 -15   42.63   33.38
   0  12 -16   40.12   40.95
   0 -12 -16   29.53   21.83
   0 -12 -16   17.19   34.61
   0  12 -16   16.36   17.99
   0  12 -17  -29.23   24.24
   0 -12 -17    0.12   16.16
   0 -12 -17   37.70   35.11
   0  12 -17   36.14   29.13
   0  12 -18   40.42   25.92
   0 -12 -18   60.72   40.50
   0 -12 -18   76.09   50.18
   0  12 -18   50.46   33.49
   0  12 -19   10.68   29.44
   0 -12 -19   40.00   42.19
   0 -12 -19   84.45   49.60
   0  12 -19   10.88   18.04
   0 -12 -20   11.59   38.98
   0  12 -20   18.03   16.75
   0 -12 -20   31.70   20.89
   0 -12 -21  -53.62   37.83
   0 -12 -21   21.56    9.37
   0 -12 -22   -5.76   26.02
   0 -12 -22   -8.00   27.83
   0 -12 -23   16.05   44.07
   0 -12 -23   18.80   13.98
   0 -12 -24  -13.58   50.29
   0 -12 -24  -14.33   36.46
   0 -12 -25   26.70   33.17
   0 -12 -25   38.52   49.70
   0 -12 -26   50.16   51.25
   0 -12 -26  106.18   58.63
   0 -12 -27   -3.72   14.82
   0  13   0    8.92   18.69
   0  13   0   -5.00   11.12
   0 -13   0    5.95   11.15
   0 -13   0   -3.78   15.98
   0 -13   0    4.32   18.96
   0  13   1   28.30   27.87
   0  13  -1   19.61   22.48
   0 -13   1   -0.49   18.64
   0  13   1   10.95   25.38
   0 -13  -1   22.33   18.07
   0 -13  -1   37.37   32.72
   0  13  -1   45.88   35.89
   0 -13   1   15.56    8.43
   0 -13  -1    1.23   11.47
   0  13   2  129.92   53.15
   0 -13   2  104.10   42.34
   0 -13  -2  187.82   65.24
   0  13  -2  166.50   52.59
   0  13   2  102.72   41.39
   0 -13  -2  152.70   44.01
   0 -13   2  182.72   50.61
   0  13   3   53.63   31.06
   0 -13   3   38.77   31.95
   0 -13   3  -11.72   25.39
   0 -13  -3   32.93   35.60
   0  13  -3    6.52   29.71
   0  13   3   -3.52    7.67
   0  13   4    4.44   10.71
   0 -13   4   60.57   40.89
   0  13   4   44.02   29.70
   0 -13  -4   63.66   43.33
   0  13  -4  101.47   50.88
   0 -13   4   84.83   41.62
   0  13   4    5.07   22.92
   0  13   5   24.20    8.04
   0  13   5   67.06   40.47
   0 -13  -5   50.02   23.10
   0 -13   5   54.52   19.86
   0  13  -5   58.12   26.13
   0  13   5   32.07   28.92
   0  13   6   54.74   40.86
   0  13   6    5.09    6.96
   0 -13   6    7.30    6.35
   0 -13  -6  -50.81   37.12
   0  13  -6  -18.13   15.92
   0  13   6  -14.87   22.18
   0  13   7   49.76   33.31
   0 -13   7   53.54   34.72
   0 -13  -7    4.59   14.18
   0  13   7   20.52   26.72
   0  13  -7   53.79   42.75
   0 -13  -8    2.06   24.81
   0 -13   8   63.49   38.22
   0  13  -8  -10.76   28.90
   0  13   8   13.95   19.63
   0 -13  -9   62.62   45.67
   0 -13   9    4.22   14.04
   0 -13  -9   77.94   41.60
   0  13  -9   23.43   12.39
   0  13   9   15.77   19.49
   0  13  -9   12.38   33.89
   0 -13 -10   10.12   28.65
   0 -13  10   43.92   33.57
   0 -13 -10   56.48   45.59
   0  13 -10   56.86   28.41
   0  13  10   30.94   37.69
   0 -13 -11   11.22   12.56
   0 -13 -11   -5.24   20.03
   0 -13  11  -10.65   12.95
   0  13 -11   -9.11   41.07
   0 -13 -12  -13.43   28.67
   0  13 -12  -22.33   12.35
   0 -13 -12    3.28    6.68
   0 -13 -13    0.72   18.61
   0  13 -13    0.31    9.70
   0 -13 -13  -77.81   48.62
   0  13 -13  -17.80   15.63
   0 -13 -14   -3.61   16.81
   0  13 -14  -30.85   38.78
   0 -13 -14   11.54    9.70
   0  13 -14   20.62   34.17
   0  13 -15   -6.45   13.75
   0 -13 -15   53.49   21.93
   0  13 -15   16.01   17.17
   0 -13 -15  103.26   47.13
   0  13 -16   44.43   41.94
   0 -13 -16  122.24   58.38
   0 -13 -16   77.32   51.26
   0  13 -16   53.70   32.99
   0  13 -17   50.60   42.97
   0 -13 -17   26.75   36.16
   0 -13 -17    7.82   36.42
   0  13 -17  -11.53   22.40
   0  13 -18   49.33   44.23
   0 -13 -18   29.90   48.54
   0 -13 -18   32.91   25.67
   0  13 -18   35.39   32.94
   0  13 -19  -24.87   31.45
   0 -13 -19  -17.13   38.81
   0  13 -19   19.93   29.67
   0 -13 -19   21.53   29.79
   0  13 -20   -7.64   41.08
   0 -13 -20   98.45   62.90
   0 -13 -20   12.55   37.91
   0  13 -21   19.31   38.48
   0 -13 -21   16.34   28.68
   0 -13 -21   28.50   54.10
   0  13 -22    8.51   35.29
   0 -13 -22  -16.64   35.52
   0 -13 -22  -48.32   40.77
   0  13 -23   90.54   53.91
   0 -13 -23   25.16   35.27
   0 -13 -23    4.47   39.00
   0 -13 -24  -36.36   37.56
   0 -13 -24    7.86   36.57
   0 -13 -25  -19.40   24.28
   0 -13 -25   75.22   50.16
   0 -13 -26   24.66   31.76
   0  14   0  -15.82   13.79
   0 -14   0    3.37   15.46
   0  14   1   34.18   24.38
   0 -14   1   57.86   34.93
   0 -14  -1   69.54   38.54
   0  14   1   45.30   10.07
   0  14  -1   96.93   43.59
   0 -14  -1   68.48   37.27
   0 -14  -2   49.28   24.14
   0 -14   2  114.39   43.58
   0  14  -2  111.63   50.93
   0  14   2  102.73   44.43
   0  14  -3  -14.72   34.31
   0 -14  -3   17.30   24.73
   0 -14   3   10.98   23.43
   0  14   3   13.69   32.98
   0  14   4   30.36   22.90
   0 -14  -4   22.74   27.13
   0 -14   4   36.19   35.21
   0  14   4   24.11   26.18
   0  14   5   49.74   25.03
   0 -14   5   40.40   18.47
   0 -14  -5   56.39   30.27
   0  14   5   45.95   34.01
   0  14   6   25.65   31.78
   0 -14   6   43.21   26.66
   0 -14  -6   38.26   21.11
   0  14   6   72.30   45.36
   0 -14  -7   80.30   42.54
   0 -14   7    6.17    9.53
   0  14   7   51.78   36.12
   0 -14  -8  -15.15   17.96
   0 -14   8   -3.58   14.63
   0  14   8    1.49   17.47
   0  14  -8    0.56   12.11
   0 -14  -9   76.72   30.67
   0 -14   9  123.18   52.09
   0  14  -9  113.58   55.16
   0 -14 -10    8.32   15.12
   0 -14  10    6.95   25.96
   0  14 -10    2.89    7.21
   0  14  10   13.44   40.02
   0 -14 -11  -30.56   34.50
   0 -14  11   26.14   26.96
   0 -14 -11    2.51   24.28
   0  14 -11   51.54   39.33
   0  14  11   15.71   19.07
   0 -14 -12   -9.32    9.88
   0  14 -12   -6.23   25.55
   0 -14 -12   46.22   43.06
   0 -14 -13   -4.23   18.36
   0  14 -13  -39.02   35.55
   0 -14 -13  -19.11   36.58
   0  14 -13  -13.48   20.16
   0 -14 -14   34.23   45.42
   0  14 -14   14.90   44.49
   0 -14 -14    7.15   22.11
   0  14 -14   27.46   31.31
   0 -14 -15   26.34   32.79
   0  14 -15   38.61   43.84
   0 -14 -15  -25.72   19.92
   0  14 -15   54.14   40.18
   0 -14 -16   20.60   23.79
   0  14 -16    3.14   15.99
   0 -14 -16    8.01   12.95
   0  14 -16  -17.60   10.73
   0 -14 -17   89.44   60.64
   0  14 -17   36.51   30.50
   0 -14 -17   -0.06   31.84
   0  14 -17    8.35   28.92
   0  14 -18  -33.57   39.20
   0 -14 -18   34.59   41.37
   0  14 -18   45.53   37.89
   0 -14 -18   16.33   44.50
   0  14 -19   19.46   34.62
   0 -14 -19   36.55   42.94
   0  14 -19   18.71   18.86
   0 -14 -19  -23.12   26.99
   0  14 -20  -55.75   62.98
   0 -14 -20   -8.02   15.44
   0 -14 -20    4.94   11.17
   0  14 -21   25.33   60.48
   0 -14 -21  -12.55   14.43
   0 -14 -21   19.63   40.24
   0  14 -22   29.38   20.72
   0 -14 -22  -18.61   21.21
   0 -14 -22  -12.44   33.37
   0 -14 -23   11.10   38.36
   0 -14 -23    7.61   30.00
   0 -14 -24   38.24   18.70
   0 -14 -24   32.46   28.29
   0 -14 -25   -7.46   31.26
   0 -14 -26   68.84   62.87
   0 -15   0   40.51   38.12
   0 -15  -1   -3.79   26.28
   0 -15  -1   36.62   34.04
   0 -15   1   -1.36   16.17
   0 -15  -2   20.37   18.76
   0 -15  -2   21.88   30.08
   0 -15   2   33.20   31.49
   0 -15  -3   29.84   26.18
   0 -15   3  101.02   42.81
   0 -15  -4  164.92   57.21
   0 -15   4   90.68   39.43
   0  15   4  175.60   65.60
   0 -15   5   65.18   36.42
   0 -15  -5   67.86   41.64
   0  15   5    0.67    9.80
   0 -15  -6   74.99   25.39
   0 -15   6   50.79   29.90
   0  15   6   69.84   45.11
   0 -15  -7   60.04   40.95
   0 -15   7   -7.11   14.59
   0  15   7   33.44   28.23
   0 -15  -8  110.69   53.74
   0 -15   8   59.93   24.93
   0  15   8   90.64   48.97
   0 -15  -9  -19.89   17.46
   0 -15   9  -23.75   31.62
   0  15   9   26.44   36.16
   0  15  -9   41.91   26.15
   0 -15 -10   81.59   51.78
   0 -15  10   40.93   22.17
   0  15 -10   46.57   34.13
   0  15  10   63.97   33.27
   0 -15  11   -2.97   19.40
   0 -15 -11  -13.47   20.44
   0  15  11  -38.02   41.12
   0  15 -11   46.36   42.60
   0 -15 -12  -31.80   28.52
   0  15 -12   50.13   21.65
   0 -15  12   40.01   41.02
   0 -15 -12   61.52   54.33
   0 -15 -13  -18.98   24.77
   0  15 -13  -41.28   51.71
   0 -15 -13   22.71   28.66
   0  15 -13   23.07   25.72
   0 -15 -14    4.58   19.77
   0  15 -14    8.26   23.22
   0 -15 -14   53.45   39.28
   0  15 -14   -3.52   18.62
   0 -15 -15  -26.65   27.16
   0  15 -15  -25.00   22.95
   0 -15 -15   -7.57   33.46
   0  15 -15  -30.31   13.56
   0 -15 -16   20.07   27.17
   0  15 -16   47.07   46.21
   0 -15 -16    2.44   24.66
   0  15 -16   13.74   14.67
   0 -15 -17  -19.00   42.94
   0  15 -17  -10.41   34.09
   0 -15 -17   49.50   40.36
   0  15 -17   36.31   31.20
   0 -15 -18  -11.18   23.62
   0  15 -18  -35.44   30.14
   0 -15 -18  -21.71   37.62
   0  15 -18  -17.97   35.72
   0 -15 -19   19.21   44.09
   0 -15 -19  -16.01   23.64
   0  15 -19   56.80   49.39
   0 -15 -20  -30.31   42.34
   0 -15 -20   32.36   41.57
   0  15 -20    6.65   25.38
   0 -15 -21   26.33   37.56
   0  15 -21    0.93   30.93
   0 -15 -21  -11.54   29.90
   0 -15 -22   48.41   36.52
   0 -15 -22   66.33   57.26
   0 -15 -23  -43.67   31.89
   0 -15 -23   -8.45   18.63
   0 -15 -24   85.02   64.76
   0 -15 -25   23.84   28.66
   0 -16   0   26.84   41.87
   0 -16   1   14.40   27.70
   0 -16  -1   10.72   28.48
   0 -16  -2   22.62   20.65
   0 -16  -2   28.13   32.58
   0 -16   2   32.11   32.65
   0 -16   3   57.93   34.86
   0 -16  -3   41.51   14.92
   0  16   4   39.63   31.36
   0 -16  -4   65.43   37.02
   0 -16   4   62.69   19.09
   0  16   5  -55.80   51.65
   0 -16  -5  -21.14   17.68
   0 -16   5    6.40   16.49
   0  16   6   -1.65   19.17
   0 -16   6   62.17   42.67
   0 -16  -6   48.92   33.66
   0  16   7    3.75   19.36
   0 -16  -7   56.08   42.97
   0 -16   7   58.10   36.81
   0  16   8   12.72   23.03
   0 -16   8   52.74   48.02
   0 -16  -8  -15.50   26.30
   0  16   9   42.49   44.39
   0 -16  -9  -18.92   28.64
   0 -16   9    1.10   23.01
   0  16 -10  -30.12   44.07
   0  16  10    2.42   28.01
   0 -16  10   32.52   19.35
   0 -16 -10  -10.83   15.05
   0  16  11  -46.18   50.99
   0  16 -11   47.76   41.57
   0 -16 -11  -33.98   14.21
   0 -16  11   46.66   33.68
   0  16 -12  -16.23   28.36
   0 -16  12   -1.50   26.49
   0 -16 -12   44.64   38.62
   0  16 -13   -0.96   38.72
   0 -16 -13  -52.80   39.51
   0  16 -13   79.98   54.68
   0 -16 -14   24.40   43.46
   0  16 -14   13.78   23.83
   0 -16 -14   25.57   22.80
   0  16 -14  -26.16   31.37
   0 -16 -15   23.40   22.20
   0  16 -15   -2.52   43.87
   0 -16 -15   81.63   47.41
   0  16 -15   18.89   15.74
   0 -16 -16   86.14   51.40
   0  16 -16   29.65   27.13
   0 -16 -16  -42.33   48.02
   0  16 -16   72.71   37.60
   0 -16 -17   31.05   45.69
   0  16 -17   68.10   54.50
   0 -16 -17   34.26   46.76
   0  16 -17   35.58   36.47
   0 -16 -18   21.54   28.87
   0  16 -18   -7.00   33.39
   0 -16 -18  -65.26   48.11
   0  16 -18    0.35    9.38
   0 -16 -19   -2.58   26.35
   0 -16 -19   17.91   14.28
   0  16 -19   30.12   45.51
   0 -16 -20   -4.75   16.45
   0 -16 -20  -36.65   33.55
   0  16 -20   35.30   11.95
   0 -16 -21   59.42   62.16
   0 -16 -21    8.37   35.24
   0 -16 -22   67.58   37.58
   0 -16 -22  -60.09   33.45
   0 -16 -23  129.47   86.82
   0 -16 -24 -114.77   77.21
   0 -17   0    7.09   37.70
   0 -17  -1  108.89   56.30
   0 -17   1  111.00   52.43
   0 -17  -2   13.38   18.07
   0 -17   2   20.56   27.55
   0 -17  -2   85.43   47.03
   0 -17  -3  -18.66   30.27
   0 -17   3   24.73   31.31
   0 -17  -3   -4.36   20.59
   0  17   4   26.67   32.15
   0 -17  -4   19.44   23.37
   0 -17   4  -21.71   21.06
   0  17   5    8.51   21.24
   0 -17  -5    5.51   10.04
   0 -17   5   21.21    9.36
   0  17   6   29.62    7.55
   0 -17   6   37.94   26.43
   0 -17  -6   63.72   38.13
   0  17   7   88.32   55.16
   0 -17   7   21.61   13.96
   0 -17  -7   24.69   38.17
   0  17   8  -15.83   26.78
   0 -17  -8   17.92   26.95
   0 -17   8   27.01   30.69
   0  17   9  -19.56   20.42
   0 -17  -9    8.31   24.87
   0 -17   9   -7.23   36.91
   0  17  10  -38.06   50.16
   0 -17  10   40.76   41.82
   0 -17 -10   -3.35   31.39
   0  17  11  -13.42   25.06
   0 -17 -11   57.68   43.13
   0 -17  11  -31.15   24.15
   0  17 -12  -29.84   52.46
   0  17  12   28.35   48.18
   0 -17  12   -9.51   22.08
   0 -17 -12   38.22   25.00
   0  17 -13   22.56   37.87
   0 -17 -13  -25.67   34.24
   0  17 -14   69.99   58.73
   0 -17 -14    2.01   28.13
   0  17 -14   20.82   21.65
   0  17 -15  -54.81   64.42
   0 -17 -15   33.77   33.71
   0  17 -15  -20.39   34.44
   0 -17 -16   71.63   30.23
   0  17 -16   16.17   19.39
   0 -17 -16   77.42   10.74
   0  17 -16   28.76   26.50
   0 -17 -17   54.23   58.20
   0  17 -17  130.99   76.42
   0 -17 -17    1.32   37.86
   0  17 -17   69.51   32.26
   0 -17 -18   -0.57   28.04
   0 -17 -18   29.70   54.84
   0  17 -18  -19.50   41.15
   0 -17 -19   20.76   13.62
   0 -17 -19   22.08   36.64
   0 -17 -20  -21.97   33.81
   0 -17 -20    5.10   52.17
   0 -17 -21   60.76   63.10
   0 -17 -21   57.25   42.84
   0 -17 -22  -58.88   54.69
   0 -17 -23    4.84   29.52
   0 -18   0   37.70   29.40
   0 -18   1   91.28   55.79
   0 -18  -1    0.62   17.46
   0 -18  -2   31.35   42.06
   0 -18   2   31.59   24.77
   0  18   3   65.84   56.06
   0 -18  -3   37.28   14.00
   0 -18   3   98.30   46.08
   0 -18  -3  106.72   52.29
   0  18   4   63.64   44.51
   0 -18  -4    9.25   13.93
   0 -18   4    4.08   24.32
   0 -18  -4   -6.94   23.65
   0  18   5   32.20   38.42
   0 -18  -5   39.71   33.99
   0 -18   5   36.49   49.04
   0  18   6   33.09   29.63
   0 -18   6   50.35   29.41
   0 -18  -6   51.20   33.52
   0  18   7   33.07   38.02
   0 -18  -7   43.63   38.45
   0 -18   7  -29.27   16.58
   0  18   8   -0.59   36.92
   0 -18  -8   40.02   39.73
   0 -18   8   28.19   15.87
   0  18   9   -4.12   44.31
   0 -18   9  -18.21   18.99
   0 -18  -9   43.30   34.09
   0  18  10  124.88   64.20
   0 -18  10   34.95   47.65
   0 -18 -10   83.41   46.36
   0  18  11    3.46   37.77
   0 -18 -11   -9.27   26.48
   0 -18  11   -2.20   16.17
   0  18  12   24.34   44.38
   0 -18  12   41.21   46.90
   0 -18 -12   76.24   55.43
   0  18 -13  -48.75   44.04
   0 -18 -13   -2.84   35.08
   0  18 -14   18.65   51.08
   0 -18 -14  -20.08   20.75
   0  18 -14   16.06   27.93
   0  18 -15  -46.97   46.80
   0 -18 -15   49.90   30.72
   0  18 -15   -5.33   38.71
   0  18 -16   17.99   45.60
   0 -18 -16  111.35   71.12
   0  18 -16   21.27   23.78
   0  18 -17  -28.12   27.23
   0 -18 -17  -38.37   31.92
   0  18 -17   41.15   33.28
   0 -18 -18    2.62   25.17
   0 -18 -19  -13.09   22.67
   0 -18 -19   23.73   45.04
   0 -18 -20   20.62   42.84
   0 -18 -20  -11.90   44.55
   0 -18 -21   20.99   33.92
   0 -18 -22   94.28   80.96
   0 -19   0    8.61   44.75
   0 -19  -1   13.19   22.99
   0 -19   1   20.98   42.04
   0 -19  -2   29.90   17.77
   0 -19   2   -1.19    8.33
   0  19   3  -38.01   42.91
   0 -19  -3   -7.75   28.83
   0 -19   3   74.53   41.23
   0  19   4   11.27   33.85
   0 -19  -4   27.48   16.63
   0 -19   4    5.77   36.37
   0 -19  -4   -8.36   28.05
   0  19   5   43.64   41.55
   0 -19  -5   86.63   58.08
   0 -19  -5   25.63   36.48
   0 -19   5   15.16   21.71
   0  19   6  -34.50   31.12
   0 -19  -6   -4.42   13.58
   0 -19   6   -7.48   18.12
   0  19   7   -7.33   23.02
   0 -19  -7  -19.69   33.98
   0 -19   7  -31.79   26.67
   0  19   8   31.56   46.49
   0 -19   8   41.18   17.01
   0 -19  -8   -4.04   18.02
   0  19   9    6.80   30.48
   0 -19   9   67.40   39.10
   0 -19  -9   38.44   49.03
   0  19  10   23.13   37.40
   0 -19 -10   19.65   29.66
   0 -19  10   60.57   43.02
   0  19  11    3.34   43.84
   0 -19  11   22.68   23.30
   0 -19 -11   66.48   39.91
   0  19  12   58.51   51.76
   0 -19  12   34.57   33.53
   0 -19 -12   22.40   30.76
   0 -19 -13  -53.15   23.61
   0 -19 -14  -15.45   13.95
   0  19 -14   64.45   55.52
   0  19 -15   -8.57   34.37
   0 -19 -15   56.46   49.63
   0  19 -15   50.67   44.71
   0 -19 -16   19.07   43.30
   0  19 -16   33.92   37.98
   0 -19 -17   81.38   75.32
   0 -19 -18  -27.18   54.62
   0 -19 -19  120.81   82.39
   0 -19 -20   69.51   56.69
   0 -19 -21   -5.34   51.79
   0 -20   0   28.53   40.59
   0 -20   1  -18.25   35.28
   0 -20  -1    2.78   38.23
   0 -20   2   54.47   49.94
   0 -20  -2    0.58   35.24
   0  20   3   50.57   47.46
   0 -20   3  -26.67   10.38
   0 -20  -3  -66.49   56.21
   0  20   4   -0.48   13.40
   0 -20  -4   22.92   44.87
   0 -20   4  -14.98   21.39
   0  20   5  -22.01   23.05
   0 -20  -5  -13.61   35.80
   0 -20   5   21.43   29.16
   0 -20  -5   34.94   45.39
   0  20   6   15.29   31.07
   0 -20  -6   24.40   40.34
   0 -20  -6   58.71   40.56
   0 -20   6   62.26   48.03
   0  20   7   45.46   41.40
   0 -20  -7   21.67   40.34
   0 -20   7    9.91   30.59
   0  20   8   -0.08   29.61
   0 -20   8   -9.45   26.73
   0 -20  -8   59.84   47.91
   0  20   9   29.71   51.28
   0 -20  -9   72.90   50.06
   0 -20   9   74.09   54.58
   0  20  10  -17.85   29.19
   0 -20 -10   54.62   63.16
   0 -20  10   83.06   58.04
   0  20  11  -45.80   49.09
   0 -20  11   46.51   53.96
   0 -20 -11   40.68   25.97
   0  20  12   38.39   35.52
   0 -20 -12   18.34   26.34
   0 -20  12  -24.41   24.77
   0 -20 -13   18.23   27.04
   0 -20 -14  -17.58   33.37
   0  20 -14   37.92   50.22
   0 -20 -15    3.56   35.26
   0  20 -15   19.15   29.28
   0 -20 -16  -11.85   24.23
   0  20 -16   13.63   25.46
   0 -20 -17  -15.11   24.41
   0 -20 -18  -22.89   31.23
   0 -20 -19  -36.71   20.02
   0 -21   0   23.99   29.48
   0 -21   1  -12.48   15.32
   0 -21  -1   44.67   43.20
   0  21   2   44.04   37.26
   0 -21   2  -43.22   20.93
   0 -21  -2    3.62   12.59
   0  21   3  -14.36   17.86
   0 -21   3   23.07   41.66
   0 -21  -3   23.86   47.32
   0  21   4    7.07   22.54
   0 -21   4   17.68   24.55
   0 -21  -4  -11.17   15.95
   0  21   5  -42.29   18.55
   0 -21   5   18.69   40.10
   0 -21  -5   -9.25   24.12
   0  21   6   44.94   42.67
   0 -21   6    7.61   32.96
   0 -21  -6   31.94   40.42
   0 -21  -6   10.16   36.98
   0  21   7  -26.16   38.85
   0 -21  -7  -24.86   40.32
   0 -21  -7   47.10   58.10
   0 -21   7    1.16    9.81
   0  21   8    0.89   23.33
   0 -21   8   47.45   57.06
   0 -21  -8   43.41   41.55
   0  21   9  121.41   81.54
   0 -21  -9   32.52   44.30
   0 -21   9  -30.19   39.20
   0  21  10   17.51   32.44
   0 -21 -10    4.46   38.66
   0 -21  10  -11.89   27.04
   0  21  11  -12.94   35.07
   0 -21 -11  -32.20   24.47
   0 -21  11   38.60   44.07
   0 -21 -12   36.42   66.55
   0 -21  12    8.22   27.47
   0 -21 -13   99.36   57.61
   0  21 -13   44.72   44.50
   0 -21 -14   23.89   36.76
   0  21 -14   34.62   49.03
   0 -21 -15   73.20   70.81
   0  21 -15  -21.16   11.26
   0 -21 -16    5.40   39.32
   0 -21 -17  -24.03   32.62
   0 -22   0   94.91   65.99
   0 -22  -1   45.07   54.17
   0 -22   1  -15.99   14.78
   0  22   2  121.88   72.15
   0 -22   2   33.63   62.90
   0 -22  -2   34.33   48.40
   0  22   3   57.28   34.95
   0 -22   3  -70.62   48.29
   0 -22  -3   66.98   79.70
   0  22   4  -17.56   14.36
   0 -22  -4    1.17   26.42
   0 -22   4   47.75   44.75
   0  22   5   37.36   60.71
   0 -22   5   59.69   62.24
   0 -22  -5  -35.01   33.26
   0  22   6   32.65   56.89
   0 -22  -6   58.47   59.26
   0 -22   6   -5.16   29.60
   0  22   7   38.41   21.54
   0 -22  -7  -53.23   30.73
   0 -22   7   20.40   37.12
   0 -22  -7   -6.29   15.56
   0 -22  -8  -15.00   36.67
   0 -22  -8  -44.86   27.92
   0 -22   8   21.71   29.15
   0 -22  -9   56.27   52.49
   0 -22   9   25.28   16.76
   0 -22 -10    6.47   32.37
   0 -22  10   36.02   44.75
   0 -22  11   27.79   34.33
   0 -22 -11   15.45   28.50
   0 -22 -12   34.33   39.83
   0 -22  12   53.99   48.47
   0 -22 -13   40.32   66.19
   0  22 -13  -26.17   33.24
   0 -22 -14  122.95   89.33
   0  22 -14  -27.39   47.45
   0 -22 -15   -0.81   42.36
   0 -23   0  -21.24   25.33
   0 -23  -1   -0.43   18.11
   0 -23   1   21.94   51.36
   0 -23   2  -14.18   34.49
   0 -23  -2  -10.23   18.56
   0 -23  -3   18.00   52.29
   0 -23   3  -24.15   39.95
   0 -23  -4   12.93   23.45
   0 -23   4   62.89   36.72
   0 -23   5   34.17   25.48
   0 -23  -5    6.32   24.76
   0 -23   6   33.68   37.52
   0 -23  -6   35.54   30.73
   0 -23   7   52.11   54.27
   0 -23  -7   42.34   46.89
   0 -23   8   38.62   47.04
   0 -23  -8   78.82   52.57
   0 -23   9    1.08   51.30
   0 -23  -9   59.12   70.64
   0 -23  10  102.91   69.89
   0 -23 -10  102.80   67.43
   0 -23  11  145.93   72.75
   0 -23 -11   57.27   59.87
   0 -23 -12   69.15   62.03
   0 -23 -13   68.39   64.72
   0  23 -13   90.81   78.15
   0 -24   0   30.39   60.95
   0 -24   1   63.58   64.99
   0 -24  -1  -34.14   52.58
   0 -24  -2  -43.12   35.76
   0 -24   2  -12.51   43.63
   0 -24  -3   90.35   59.75
   0 -24   3   -2.19   30.09
   0 -24   4  -60.85   36.82
   0 -24   5   29.75   47.65
   0 -24   6  -32.13   31.54
   1   0   1  259.23   24.64
   1   0  -1  305.44   29.57
   1   0   2 2858.35   94.94
  -1   0  -2 2775.18   71.21
  -1   0  -2 2911.95  113.03
  -1   0   2 2889.02   86.76
   1   0  -2 3174.78   90.90
  -1   0  -3  338.15   36.33
   1   0   3  405.29   40.37
   1   0  -3  356.62   36.93
  -1   0  -3  358.67   41.09
   1   0  -3  390.69   29.02
  -1   0   3  377.71   28.78
  -1   0  -4 5898.46  171.94
  -1   0  -4 6008.19  174.03
  -1   0   4 5955.45  170.99
   1   0   4 5953.44  174.42
  -1   0   4 6309.54  109.27
   1   0  -4 6035.56  171.97
   1   0  -5 1205.28   83.14
  -1   0  -5 1145.66   84.01
   1   0   5 1146.09   83.55
   1   0   5 1192.58   83.20
  -1   0   5 1128.20   80.68
  -1   0  -5 1116.54   80.79
   1   0  -5 1326.42   88.30
   1   0  -6 1826.17  107.50
  -1   0  -6 1773.76  113.75
   1   0  -6 2252.01  124.94
  -1   0  -6 1978.14  110.10
   1   0   6 1906.53  110.17
  -1   0   6 1993.56  116.56
   1   0  -7   47.17   18.61
   1   0  -7   65.21   22.89
  -1   0  -7   73.95   25.97
   1   0  -7   56.68   25.91
  -1   0   7   46.42   18.93
   1   0   7   59.52   22.72
  -1   0  -7   42.54   21.13
   1   0  -8  564.91   62.70
   1   0  -8  474.81   58.23
  -1   0  -8  478.51   67.44
   1   0   8  488.59   59.40
  -1   0  -8  509.31   59.38
  -1   0   8  509.97   67.81
   1   0  -9    1.60    3.44
   1   0  -9   10.29    9.03
  -1   0  -9   -8.59    9.26
  -1   0   9   15.86   13.15
   1   0   9    1.88   10.87
   1   0 -10  235.57   46.17
   1   0 -10  228.85   43.51
   1   0  10  244.88   24.63
  -1   0  10  268.09   56.66
  -1   0 -10  197.50   47.63
   1   0  10  253.21   45.20
   1   0  11   86.64   15.28
   1   0 -11  106.49   35.61
   1   0 -11   92.07   28.03
  -1   0  11   80.24   30.16
  -1   0 -11   64.59   28.85
   1   0  11   98.79   30.92
  -1   0  11   87.00   13.51
   1   0 -12   37.08   19.76
   1   0 -12    8.85   16.05
   1   0  12   24.62    7.65
  -1   0 -12   54.53   25.75
  -1   0  12    4.56    6.76
   1   0  12   40.47   19.83
  -1   0  12   33.49    8.66
   1   0 -13 1206.98  107.34
   1   0 -13  987.78  109.15
  -1   0 -13 1075.24  127.11
  -1   0  13 1212.18  134.64
  -1   0  13  990.40   50.14
   1   0  13 1148.59  104.87
   1   0 -14   33.66   18.98
   1   0 -14    1.37   10.20
  -1   0 -14   49.23   39.31
  -1   0  14   26.20   22.67
   1   0  14    6.34    5.26
  -1   0  14   12.55    5.99
   1   0 -15  140.62   40.48
   1   0 -15   75.24   28.60
  -1   0 -15  146.98   52.49
  -1   0  15  198.64   60.50
  -1   0  15  150.01   20.98
   1   0  15  123.95   33.73
  -1   0  16  167.80   55.09
  -1   0 -16   85.11   35.96
   1   0 -16  126.88   46.54
   1   0  16  172.59   45.49
  -1   0  16  155.29   21.21
   1   0  17   75.69   39.34
  -1   0 -17   59.22   35.05
  -1   0  17   74.64   47.55
   1   0 -17   72.12   42.37
  -1   0  17   34.37   10.36
  -1   0 -18   64.86   48.25
   1   0 -18   40.40   26.34
   1   0  18  119.70   53.37
  -1   0  18   55.50   33.86
  -1   0  18   54.96   13.28
   1   0 -19    3.36   19.16
  -1   0 -19   22.80   37.34
  -1   0  19   24.21   25.96
   1   0  19   28.73   46.83
  -1   0  19    1.58    4.02
   1   0 -20   -0.26   28.72
  -1   0 -20   19.27   23.18
  -1   0  20   21.65   19.42
   1   0  20   58.95   43.43
  -1   0  20    5.72    8.12
  -1   0  21   46.63   32.47
   1   0 -21    9.83   21.94
  -1   0 -21   26.33   25.78
   1   0  21    5.51   29.27
   1   0  22  -19.41   11.60
  -1   0 -22   29.04   14.75
  -1   0  22   11.73   12.79
   1   0  22   14.75   15.20
  -1   0 -23   30.41   29.59
   1   0  23   11.34   14.45
   1   0 -23   50.63   45.05
  -1   0  23   10.95   22.06
  -1   0 -24   62.16   38.93
   1   0 -24   -5.86   25.89
   1   0  24   63.09   51.59
  -1   0  24    1.51   13.32
  -1   0 -25   -3.21   34.94
   1   0 -25   10.09    8.98
   1   0  25  -14.35   28.35
  -1   0  25   57.25   63.75
  -1   0 -26  -13.38   31.56
   1   0  26   68.55   77.42
   1   0 -26   -7.16   24.10
  -1   0  26   16.82   27.83
   1   0 -27   -3.55   28.95
  -1   0 -27  106.84   87.47
   1   0  27  -30.30   64.51
  -1   0  27   -5.15   26.89
  -1   0 -28   61.91   68.56
   1   0  28  -17.16   48.25
   1   0 -28   47.79   34.27
  -1   0  28   15.06   50.75
   1   0 -29   66.69   57.77
   1   1 -29   41.34   44.89
   1   1 -28   65.96   48.35
  -1  -1 -28    9.14   17.98
   1  -1  28  -83.08   46.94
  -1   1  28    6.18   44.25
  -1  -1 -27  -38.40   33.55
   1  -1  27   83.61   66.39
   1   1 -27   19.98   44.79
  -1   1  27   42.22   53.66
  -1  -1 -26   57.46   55.98
   1   1 -26   40.57   39.09
   1  -1  26    3.56   26.95
  -1   1  26  103.97   80.80
   1  -1  25   -5.16   33.94
  -1  -1 -25   75.34   53.37
   1   1 -25   30.04   40.00
  -1   1  25   11.65   46.04
   1   1 -24   69.36   55.49
   1  -1  24   61.02   53.37
  -1  -1 -24   70.38   58.19
  -1   1  24   -8.75   38.62
   1  -1  23   55.64   48.17
  -1  -1 -23   43.95   36.65
   1   1 -23    1.84   22.99
  -1   1  23   -2.49   34.12
   1  -1  22   -4.21   25.65
  -1  -1 -22   19.76    9.69
   1   1 -22   32.39   29.71
  -1   1  22   57.45   13.26
  -1   1  22   21.17    9.87
   1  -1  21    1.36   35.66
  -1  -1 -21  -18.70   26.21
   1   1 -21   21.56   27.81
  -1   1  21   46.96   49.17
  -1   1  21   10.56    7.91
  -1  -1 -20  -17.50   36.91
   1   1 -20    1.64   12.34
   1  -1  20   56.05   42.70
  -1   1  20   14.83    5.57
  -1   1  20    2.38   12.49
  -1  -1 -19   60.01   32.17
   1   1 -19   74.67   31.82
  -1   1  19   68.89   24.49
  -1   1  19   80.54   21.58
   1   1 -18   30.58   31.67
  -1  -1 -18   45.80   35.66
  -1   1  18   16.07   13.35
  -1   1  18   16.02   28.32
   1   1 -17    4.86   22.32
  -1  -1 -17    3.54   17.47
  -1   1  17   17.29   13.48
  -1   1  17  -16.50   27.86
   1  -1  17   12.77   15.96
   1   1 -16  134.63   47.67
   1  -1  16  152.16   29.33
  -1  -1 -16  143.08   48.31
  -1   1  16  148.80   50.03
  -1   1  16  143.69   26.73
   1  -1  16  184.07   47.05
   1  -1  15   82.17   20.20
   1   1 -15   89.39   40.70
  -1  -1 -15   59.06   30.00
   1  -1  15   91.26   30.63
  -1   1  15   97.63   20.01
  -1   1  15  109.75   53.76
   1   1 -14  131.65   38.48
   1   1 -14   93.28   34.61
   1  -1  14  123.30   23.75
  -1  -1 -14  120.90   45.42
   1  -1  14  107.05   31.07
  -1   1  14  103.49   20.59
  -1   1  14  100.78   42.88
   1   1 -13  297.79   55.50
   1   1 -13  165.34   43.84
   1  -1  13  273.27   37.26
  -1  -1 -13  216.46   56.95
  -1   1  13  214.95   55.02
   1  -1  13  225.50   44.92
   1   1 -12   29.60   18.01
   1  -1  12   10.71    6.64
   1   1 -12   19.69   13.74
  -1  -1 -12   11.26   13.73
   1  -1  12   19.34   14.32
  -1   1  12  -51.93   33.03
   1   1 -11   95.62   27.94
   1   1 -11   66.57   28.22
  -1  -1 -11   85.38   33.05
  -1   1  11   50.44   20.10
   1  -1  11  104.60   28.33
   1   1 -10   29.65   17.29
  -1  -1 -10   -2.53   18.11
   1  -1  10    8.97    4.99
  -1   1  10   -8.57    9.87
   1   1  -9  256.77   44.99
  -1  -1  -9  180.75   45.79
  -1   1   9  240.97   49.60
   1  -1   9  204.11   40.16
   1   1  -8  520.13   63.13
  -1  -1  -8  400.45   63.92
  -1   1   8  453.76   66.04
   1  -1   8  462.90   56.70
   1   1  -7  270.44   42.64
  -1  -1  -7  224.25   43.33
  -1   1   7  271.81   47.72
   1  -1   7  250.18   41.67
   1   1  -6  762.28   69.96
  -1  -1  -6  588.05   66.08
   1  -1   6  738.31   66.60
   1   1  -5   14.94   12.23
  -1  -1  -5    6.09    5.47
   1  -1   5   14.05    4.40
   1   1  -4  515.24   53.65
  -1  -1  -4  457.56   49.68
   1  -1   4  415.07   46.60
  -1  -1  -3  595.75   50.67
  -1   1   3  620.54   42.36
   1   1  -3  496.07   32.32
   1   1  -3  588.37   46.79
  -1  -1  -2  655.36   40.11
   1  -1   2  928.58   58.51
  -1  -1  -2  999.54   65.83
  -1   1   2 1044.98   56.47
   1   1  -2  972.96   49.93
   1   1  -2  977.57   48.94
  -1   1   1  864.72   37.62
   1   1  -1  881.75   39.90
  -1  -1  -1 1056.14   63.08
   1   1  -1  664.14   45.50
  -1   1   1  922.68   55.79
   1   1   0 1054.15   59.93
   1   1   0  554.85   37.66
   1   1   0  816.86   53.43
  -1   1  -1 1090.71   47.14
   1  -1  -1  882.79   38.37
   1   1   1 1014.41   54.43
   1  -1  -1  954.78   55.33
  -1   1  -1  930.21   54.95
   1  -1  -1 1062.74   61.21
   1   1   2  718.10   51.36
  -1   1  -2  906.41   52.56
   1   1   2  995.33   49.32
  -1   1  -2  942.11   52.47
  -1   1  -2  906.37   57.95
  -1   1  -2  978.49   64.93
  -1  -1   2  957.62   49.92
  -1  -1   2  807.66   46.32
   1  -1  -3  557.61   30.25
  -1   1  -3  486.43   46.11
   1   1   3  488.65   46.30
  -1  -1   3  580.42   52.58
  -1   1  -3  502.56   47.11
  -1  -1   3  593.91   34.83
  -1  -1   3  540.02   43.61
  -1   1  -3  549.42   51.56
  -1  -1   4  500.95   52.07
   1  -1  -4  417.76   34.03
  -1   1  -4  415.15   44.21
   1   1   4  303.19   41.05
  -1  -1   4  495.10   48.24
   1   1   4  481.85   50.18
   1  -1  -4  472.48   49.91
  -1   1  -4  475.66   50.19
  -1   1  -5   26.85    8.47
  -1  -1   5   16.91   10.75
   1  -1  -5    0.10    7.03
  -1  -1   5   18.73   10.60
   1  -1  -5   20.38    9.32
  -1   1  -5   -2.93    9.91
   1   1   5   24.92   15.23
  -1   1  -6  800.80   73.86
   1  -1  -6  698.31   56.56
  -1  -1   6  776.56   73.24
   1  -1  -6  851.89   77.65
   1   1   6  752.44   69.71
  -1   1  -6  695.72   65.14
  -1   1  -7  252.07   45.20
   1  -1  -7  245.10   37.99
   1  -1  -7  281.13   50.92
  -1  -1   7  274.60   47.28
  -1   1  -7  221.00   38.61
   1   1   7  280.13   44.44
  -1   1  -8  384.45   61.31
   1  -1  -8  422.71   54.13
  -1   1  -8  460.94   55.06
   1   1   8  393.29   54.26
  -1  -1   8  490.58   67.24
  -1   1  -9  225.48   49.49
   1  -1  -9  232.88   41.16
   1  -1  -9  194.03   38.29
  -1  -1   9  246.84   51.18
  -1   1  -9  200.65   38.44
   1   1   9  182.68   38.27
  -1   1 -10    9.11   18.69
   1  -1 -10    6.87    4.68
  -1  -1  10  -12.35   17.52
   1  -1 -10  -12.13    8.97
  -1   1 -10   -6.87   10.07
   1   1  10    0.23   10.28
   1  -1 -11  107.79   30.39
  -1   1 -11   29.17   14.05
   1  -1 -11   94.86   32.85
  -1  -1  11   56.93   25.87
  -1   1 -11  118.07   30.69
   1   1  11   94.14   28.37
  -1   1 -12   -0.20    9.23
   1  -1 -12    4.21    7.48
  -1  -1  12   17.61   14.09
   1  -1 -12  -23.04   21.86
   1   1  12   33.93   24.41
   1  -1 -13  315.14   53.77
  -1   1 -13  200.72   52.02
   1  -1 -13  274.18   57.69
  -1  -1  13  251.80   62.26
   1   1  13  263.28   51.42
   1  -1 -14  144.38   39.08
  -1   1 -14  137.65   49.94
   1  -1 -14   89.14   32.58
   1   1  14  163.69   54.54
  -1  -1  14  100.71   36.32
   1   1  14  103.63   32.71
   1  -1 -15  113.27   37.14
  -1   1 -15   95.25   35.08
   1  -1 -15   80.95   34.48
   1   1  15  117.94   52.18
  -1  -1  15   91.74   43.10
   1   1  15   58.97   26.38
   1  -1 -16  157.68   42.32
  -1  -1  16  111.10   46.93
   1  -1 -16  129.49   49.62
  -1   1 -16  152.67   54.31
   1   1  16  123.06   54.27
  -1   1 -17    8.34   10.98
  -1  -1  17   47.62   32.05
   1   1  17    7.49    8.91
   1  -1 -17   51.73   29.22
   1   1  18   27.05   28.80
  -1  -1  18   27.81   17.68
   1  -1 -18   33.15   31.70
  -1   1 -18    4.74   19.21
  -1   1 -19  115.78   47.11
  -1  -1  19   66.37   27.18
   1   1  19   86.25   43.70
   1  -1 -19   53.84   24.80
  -1   1 -20  -21.43   29.26
  -1  -1  20   -3.32   13.65
   1  -1 -20   22.34   19.81
   1   1  20   34.10   34.43
   1   1  21   47.03   30.92
   1  -1 -21   36.29   30.13
  -1   1 -21   54.11   39.04
  -1  -1  21    8.83   11.81
   1   1  21   44.67   34.45
   1   1  22   28.70   35.58
  -1   1 -22   12.37   15.19
   1  -1 -22   45.09   31.73
  -1  -1  22  -12.80   27.19
   1   1  22   15.00   16.48
   1  -1 -23   10.53   34.37
   1   1  23   59.09   62.27
  -1   1 -23  -24.00   44.12
  -1  -1  23   17.28   29.52
   1   1  23   11.09   22.91
   1  -1 -24   12.43    9.42
   1   1  24   23.80   51.69
  -1  -1  24   41.05   46.47
  -1   1 -24   19.13   25.53
   1   1  25   29.90   45.84
   1  -1 -25    9.53   57.08
  -1   1 -25   38.37   11.30
   1   1  26  -22.65   25.44
   1  -1 -26  -12.15   29.01
  -1   1 -26   22.15   45.37
  -1  -1  26   27.95   43.62
  -1   1 -27  -11.62   25.29
   1  -1 -27   24.65   29.01
  -1  -1  27   25.94   39.05
   1  -1 -28   16.51   50.91
  -1   1 -28  -11.31   47.24
   1   1  28   29.32   82.03
  -1  -1  28   65.18   67.46
   1  -1 -29   61.64   42.60
   1   2 -29   74.84   69.83
  -1  -2 -28   64.71   60.37
   1  -2  28   -1.39   38.65
   1   2 -28   77.75   63.55
  -1  -2 -27   29.66   30.25
   1   2 -27   18.39   29.57
   1  -2  27  -10.14   11.09
  -1  -2 -26   69.04   53.64
   1   2 -26   10.09   31.86
   1  -2  26  -16.80   34.65
   1  -2  25   19.15   45.69
  -1  -2 -25   91.07   62.66
   1   2 -25  -41.04   49.64
  -1   2  25   48.06   34.97
   1  -2  24    9.28   19.99
  -1  -2 -24   22.55   31.27
   1   2 -24   16.42   42.08
  -1   2  24   26.52   29.39
  -1  -2 -23   65.54   45.48
   1  -2  23    7.00   25.66
   1   2 -23   38.05   42.68
  -1   2  23  -13.10   40.72
   1   2 -22  -23.14   19.75
  -1  -2 -22   16.97   17.96
   1  -2  22   30.08   30.86
  -1   2  22   37.84   26.86
   1   2 -21   40.05   39.67
  -1  -2 -21   43.74   45.39
   1  -2  21   25.19   11.68
  -1   2  21 -113.61   53.47
  -1   2  21   21.67   14.23
   1   2 -20  131.13   60.77
  -1  -2 -20   72.16   37.39
  -1   2  20   72.98   24.42
  -1   2  20   91.33   56.86
   1   2 -19   12.52   14.12
  -1  -2 -19   36.33   44.76
  -1   2  19   28.71   18.40
  -1   2  19   28.32   24.65
   1  -2  18   -4.82    5.60
   1   2 -18   -6.09   12.85
  -1  -2 -18   -3.91   14.29
  -1   2  18  -27.83   28.86
  -1   2  18    1.08    4.31
   1   2 -17   54.65   34.13
   1  -2  17   -8.80   12.77
  -1  -2 -17   38.92   30.61
  -1   2  17   11.27   11.93
  -1   2  17   47.15   37.21
   1  -2  17   -6.69   14.29
   1  -2  16   91.70   25.20
   1   2 -16   69.66   38.55
  -1  -2 -16   97.28   48.04
  -1   2  16   34.99   25.96
  -1   2  16   74.35   23.10
   1  -2  16   74.12   28.40
   1  -2  15   99.57   25.70
   1   2 -15  109.57   46.62
  -1  -2 -15  141.86   52.01
   1  -2  15  134.35   38.95
  -1   2  15  100.28   45.66
   1  -2  14   16.05   11.77
   1   2 -14   23.66   24.96
  -1  -2 -14   23.75   21.25
   1  -2  14   43.35   21.24
  -1   2  14   28.28   18.23
   1  -2  13  103.49   26.37
  -1  -2 -13   64.66   26.76
   1  -2  13   67.59   27.64
  -1   2  13  112.90   45.59
  -1  -2 -12   -4.01   19.18
   1  -2  12   15.10    8.19
  -1   2  12   -9.52   10.03
   1   2 -11   54.71   26.45
  -1  -2 -11   27.00   18.39
   1  -2  11   -0.72    5.45
  -1   2  11    6.96    6.04
   1   2 -10  378.75   59.32
  -1  -2 -10  283.63   55.16
   1  -2  10  407.07   56.82
  -1   2  10  306.07   57.64
   1   2  -9  242.71   45.59
  -1  -2  -9  157.60   41.11
   1  -2   9  205.64   38.35
   1   2  -8   98.88   30.26
  -1   2   8   79.49   24.62
  -1  -2  -8   70.08   33.02
   1  -2   8   80.04   26.01
   1   2  -7  224.20   43.17
  -1   2   7  150.76   27.75
  -1  -2  -7  121.55   30.48
   1  -2   7  197.78   35.93
  -1   2   6  100.25   21.51
   1   2  -6  107.65   26.39
  -1  -2  -6  114.42   29.76
   1  -2   6   93.45   24.05
   1   2  -5 2600.56  130.26
  -1  -2  -5 1934.39  114.92
  -1   2   5 2020.78   88.55
   1  -2   5 1963.49  107.69
  -1  -2  -4 2057.09   62.65
  -1  -2  -4 1991.46   97.19
  -1   2   4 1929.71   74.27
  -1  -2  -4 1805.06  103.62
   1  -2   4 1889.46  102.19
  -1   2   3  401.24   28.54
  -1  -2  -3  351.56   43.79
  -1  -2  -3  455.03   32.83
  -1  -2  -3  371.49   39.27
   1  -2   3  382.71   45.54
   1  -2   3  416.56   45.59
  -1  -2  -2  883.43   62.33
  -1   2   2  806.93   51.63
  -1  -2  -2  964.80   53.57
  -1  -2  -2  665.63   46.31
   1  -2   2  857.79   63.35
   1  -2   2  758.94   56.93
  -1  -2  -1  760.32   55.59
  -1   2   1  959.52   52.04
   1   2  -1  824.93   47.80
  -1  -2  -1 1139.69   63.34
   1  -2   1  809.88   47.83
   1  -2   1  913.42   60.88
   1  -2   1 1014.15   62.64
  -1   2   1  963.17   63.73
  -1   2   1 1145.28   69.03
   1   2   0  374.33   35.70
  -1  -2   0  271.85   31.76
  -1  -2   0  264.97   26.83
   1   2   0  351.35   36.49
  -1  -2   0  316.21   35.47
   1  -2   0  268.52   32.74
   1  -2   0  272.18   33.92
  -1   2   0  273.98   33.58
  -1   2   0  271.09   33.86
   1   2   1  845.58   57.60
  -1  -2   1  857.41   47.73
  -1  -2   1 1108.45   71.56
  -1   2  -1  876.38   48.71
   1   2   1 1174.31   63.01
  -1   2  -1  976.42   61.78
   1  -2  -1  971.54   63.05
  -1   2  -1  952.69   62.20
  -1   2  -1 1142.77   71.56
   1   2   2  944.17   54.51
   1  -2  -2  793.04   51.64
  -1  -2   2  961.22   69.55
   1   2   2 1016.78   54.81
  -1   2  -2  821.24   58.41
  -1   2  -2  871.59   63.51
   1  -2  -2  802.04   62.01
  -1   2  -2  865.00   65.50
  -1  -2   2 1017.33   48.88
   1  -2  -3  351.17   26.80
   1   2   3  388.87   44.61
   1  -2  -3  377.39   39.57
   1   2   3  522.22   35.82
  -1  -2   3  438.98   48.28
  -1   2  -3  384.42   43.92
  -1  -2   3  437.10   39.45
  -1   2  -3  381.96   43.99
  -1  -2   4 2220.78  115.74
   1  -2  -4 1856.23   72.55
  -1   2  -4 2015.80  103.67
  -1  -2   5 2158.94  119.90
   1  -2  -5 1860.09   83.94
  -1   2  -5 2007.69  107.52
  -1  -2   6   77.54   24.01
  -1  -2   6   83.89   25.29
   1  -2  -6   94.99   21.87
  -1   2  -6   84.97   23.04
  -1  -2   7  227.59   43.49
   1  -2  -7  173.55   33.06
  -1  -2   7  175.23   40.45
   1   2   7  195.02   39.61
  -1   2  -7  139.19   29.12
  -1   2  -8   55.18   22.73
  -1  -2   8   61.35   19.22
  -1  -2   8  118.16   33.84
   1  -2  -8   71.53   24.55
   1   2   8   85.08   27.73
   1   2   8   60.33   27.00
  -1   2  -8   83.18   26.94
  -1  -2   9  209.63   43.82
  -1   2  -9  182.70   44.21
   1  -2  -9  196.34   37.76
  -1  -2   9  196.29   46.35
   1   2   9  234.97   48.39
  -1   2  -9  194.73   39.43
   1   2   9  242.12   45.39
  -1  -2  10  382.82   60.01
  -1   2 -10  316.14   58.78
   1   2  10  312.01   64.13
   1  -2 -10  327.53   54.62
  -1  -2  10  323.63   58.02
  -1   2 -10  284.66   48.71
   1   2  10  321.61   53.34
   1  -2 -11   11.40    8.59
  -1  -2  11   22.64   14.95
  -1   2 -11   10.87   21.14
   1  -2 -11    1.05    7.46
   1   2  11  -12.25    9.02
  -1  -2  11   44.96   27.55
  -1   2 -11  -11.97   15.57
   1   2  11   16.34   21.74
  -1  -2  12   15.78   10.52
   1  -2 -12   14.86   11.42
  -1   2 -12    8.87   10.14
   1  -2 -12   26.73   17.43
   1   2  12   33.32   23.98
  -1  -2  12   30.48   24.61
   1   2  12   31.26   18.44
  -1   2 -12   23.88   17.52
  -1   2 -13   49.05   18.47
   1  -2 -13   81.52   27.14
  -1  -2  13   94.38   40.19
   1  -2 -13   74.37   29.83
   1   2  13   99.94   41.34
   1   2  13  104.46   33.99
  -1   2 -13  122.07   34.41
  -1   2 -14   32.43   24.10
   1  -2 -14   26.80   18.21
   1  -2 -14   43.12   18.16
   1   2  14   50.14   29.98
  -1  -2  14   10.67   16.80
   1   2  14    5.54    9.85
  -1   2 -14   34.06   23.58
  -1   2 -15   87.61   42.35
   1  -2 -15   84.65   28.70
   1   2  15  105.37   45.04
  -1  -2  15  111.04   45.22
   1  -2 -15   90.12   34.48
   1   2  15  111.01   39.21
   1  -2 -16   53.00   18.56
  -1   2 -16  101.68   46.77
  -1  -2  16   55.01   44.43
   1   2  16   48.98   25.16
   1  -2 -16   88.84   39.07
  -1   2 -17  -23.03   27.81
   1   2  17   32.08   28.82
   1  -2 -17   -8.42   15.54
  -1  -2  17    0.20   15.25
  -1  -2  18   68.56   43.52
   1  -2 -18   23.13   23.13
   1   2  18   24.51   31.94
  -1   2 -18   32.58   37.29
   1   2  19   26.34   10.76
   1  -2 -19    1.11   16.13
  -1  -2  19  -10.72   24.50
  -1   2 -19   11.27   26.01
   1   2  19    0.51   19.42
   1   2  20  119.59   48.90
  -1   2 -20  106.88   48.28
  -1  -2  20   68.07   31.57
   1  -2 -20   77.07   47.49
   1   2  20   20.61   20.26
  -1  -2  21   22.60   35.15
   1   2  21  -18.87   24.16
  -1   2 -21   16.58   13.94
   1  -2 -21   19.48   37.27
   1   2  21   20.74   25.74
  -1   2 -22   -2.95   20.26
   1   2  22    0.26   24.53
   1  -2 -22   34.36   32.37
  -1  -2  22  -40.89   40.83
   1   2  22   -8.13   17.41
  -1   2 -23   28.68   29.34
   1  -2 -23   17.20   29.69
   1   2  23   -4.44   15.51
  -1  -2  23   44.94   52.44
   1   2  23   10.48   18.87
  -1   2 -24   77.83   59.98
   1  -2 -24  -29.32   49.27
   1   2  24   12.10   28.76
  -1  -2  24   24.78   36.13
   1   2  25  -42.98   50.91
   1  -2 -25   -0.28   24.83
  -1  -2  25  -22.22   29.60
  -1   2 -25   34.87   46.41
  -1   2 -26   20.22   38.02
   1  -2 -26   -8.20   46.66
  -1  -2  26  -12.50   16.77
   1   2  26   39.37   42.82
  -1  -2  27  -18.80   45.07
   1  -2 -27   16.53   37.18
  -1   2 -27    1.85   15.34
   1   2  27   33.18   47.08
  -1   2 -28   41.23   52.80
   1  -2 -28   68.42   57.97
  -1  -2  28   30.06   50.95
   1   2  28   46.48   60.06
   1  -2 -29    5.02   47.24
   1  -2 -30   15.21   54.29
   1   3 -29   -1.00   21.09
   1  -3  28   -3.67   14.68
   1   3 -28   -6.47   25.23
   1  -3  27  -21.87   41.16
   1   3 -27   18.19   22.68
  -1  -3 -27   79.59   76.83
  -1  -3 -26   29.37   41.31
   1  -3  26  100.75   86.55
   1   3 -26    0.47   17.23
   1  -3  25   -2.09   20.73
   1   3 -25   18.41   41.65
  -1  -3 -25   14.41   43.66
   1  -3  24   -1.37   18.82
   1   3 -24   16.94   43.79
  -1  -3 -24   71.54   60.40
   1   3 -23   25.56   46.37
   1  -3  23   65.59   40.52
  -1  -3 -23   -8.05   41.96
   1   3 -22  -19.08   25.35
  -1  -3 -22  -14.89   31.97
   1   3 -21  -48.80   35.51
  -1  -3 -21   -3.85   20.19
  -1   3  21   11.95   12.25
   1  -3  20   24.67   17.67
   1   3 -20   47.73   35.92
  -1  -3 -20   24.38   36.83
  -1   3  20   53.23   25.15
   1  -3  19   64.33   23.61
   1   3 -19   82.67   48.51
  -1  -3 -19   98.68   47.57
  -1   3  19   99.31   28.40
   1   3 -18   62.41   42.97
   1  -3  18    3.04    5.55
  -1  -3 -18   18.27   22.50
  -1   3  18   18.70   19.14
  -1   3  18   -4.92   19.11
   1   3 -17   31.10   22.00
   1  -3  17    2.24    8.53
  -1  -3 -17  -11.86   28.85
  -1   3  17   16.84   28.71
   1  -3  17  -17.43   16.57
   1   3 -16    0.76    8.98
   1  -3  16   19.11   17.68
  -1  -3 -16   -2.45   24.82
   1  -3  16   16.46   13.00
   1  -3  15  163.74   36.88
  -1  -3 -15  102.23   39.83
   1  -3  15  137.11   39.39
   1  -3  14  222.16   45.30
  -1  -3 -14  170.97   51.92
   1  -3  14  208.16   44.38
  -1  -3 -13   28.72   18.02
   1  -3  13   28.83   19.08
  -1   3  12  122.32   39.75
  -1  -3 -12  111.03   42.86
   1  -3  12  117.11   31.58
  -1   3  11  102.50   33.83
  -1  -3 -11  128.03   40.59
   1  -3  11  154.89   38.09
  -1  -3 -10  408.56   69.79
  -1   3  10  473.24   63.88
   1  -3  10  462.96   61.87
  -1   3   9  123.40   31.16
  -1  -3  -9   37.35   18.79
   1  -3   9  106.24   28.60
  -1   3   8  450.73   55.94
  -1  -3  -8  343.00   58.59
   1  -3   8  511.67   61.13
  -1   3   7  461.49   52.96
  -1  -3  -7  410.84   59.73
   1  -3   7  459.62   57.04
  -1  -3  -6  603.45   32.78
  -1  -3  -6  526.45   59.88
  -1  -3  -6  447.74   56.62
  -1   3   6  508.27   51.61
   1  -3   6  576.45   62.38
  -1  -3  -5  275.75   44.46
  -1   3   5  339.46   38.86
  -1  -3  -5  315.42   46.60
  -1  -3  -5  427.70   31.98
   1   3  -5  321.14   38.92
   1  -3   5  341.46   52.38
   1  -3   5  372.45   47.58
  -1  -3  -4  699.28   69.46
  -1   3   4  671.28   49.44
  -1  -3  -4  823.79   48.93
  -1  -3  -4  710.83   61.63
   1   3  -4  653.37   47.66
   1  -3   4  702.57   68.52
   1  -3   4  820.36   71.33
  -1  -3  -3 2578.94  123.23
  -1   3   3 2158.35   80.01
  -1   3   3 2184.76  105.37
  -1  -3  -3 2780.87   96.53
  -1  -3  -3 2561.06   75.93
   1   3  -3 2546.16   84.90
   1  -3   3 2261.50  116.96
   1  -3   3 2690.34  125.93
  -1  -3  -2   34.98    7.24
  -1   3   2   25.69    9.66
  -1  -3  -2   19.92    9.48
   1  -3   2   53.43   21.06
   1  -3   2   29.12    9.69
   1   3  -2   29.81    8.39
  -1  -3  -2   38.88    8.23
   1   3  -2   39.07   15.72
  -1  -3  -2   45.71   15.14
  -1   3   2   52.47   17.04
   1  -3   1 1848.30   98.61
   1  -3   1 1728.80   93.36
   1   3  -1 1208.00   68.31
  -1  -3  -1 2334.59   99.67
   1  -3   1 1730.14   83.42
   1   3   0 3226.10  122.64
  -1  -3   0 3130.60  121.87
  -1  -3   0 2334.83   93.49
   1  -3   0 2258.55  108.13
   1  -3   0 2381.73  109.97
   1   3   1 1620.43   90.11
  -1   3  -1 1688.72   82.45
  -1  -3   1 1373.19   75.64
  -1  -3   1 2372.17  111.15
   1  -3  -1 1814.34   97.57
  -1  -3   1 2392.51   67.69
   1   3   1 1506.16   53.38
  -1   3  -1 1775.09   95.36
  -1   3  -1 1992.61  102.73
   1   3   2   18.54    9.59
  -1   3  -2   15.96   12.39
  -1  -3   2   44.20   17.77
   1   3   2   25.59   11.62
  -1  -3   2   20.68    6.83
  -1   3  -2   31.84   12.38
  -1   3  -2   52.23   18.16
   1   3   2   34.33    7.99
   1  -3  -2   18.40    9.22
   1  -3  -3 2154.48   79.55
   1  -3  -3 2156.58  103.50
  -1  -3   3 2748.97  129.10
   1   3   3 2148.11  102.61
   1  -3  -3 2303.98  118.33
  -1   3  -3 2457.74  117.21
   1   3   3 2337.87   77.79
  -1   3  -3 2409.83  119.80
   1  -3  -4  656.36   61.36
  -1  -3   4  847.09   74.56
   1  -3  -4  609.64   48.64
  -1   3  -4  731.26   66.78
   1   3   4  711.25   51.14
  -1  -3   5  367.06   52.29
   1  -3  -5  299.93   44.82
   1  -3  -5  288.77   35.95
  -1   3  -5  346.40   48.22
   1   3   5  317.89   39.39
   1  -3  -6  415.13   57.20
  -1  -3   6  582.48   67.08
   1  -3  -6  491.02   50.00
   1   3   6  551.79   58.15
  -1   3  -6  486.17   57.84
  -1  -3   7  499.83   64.06
   1  -3  -7  397.77   49.12
   1   3   7  491.27   60.20
  -1   3  -7  409.43   52.19
  -1  -3   8  523.11   67.97
   1  -3  -8  372.98   49.90
   1   3   8  438.67   61.02
  -1   3  -8  434.95   56.58
  -1  -3   9   98.14   25.44
   1  -3  -9   65.17   21.17
   1   3   9   84.18   30.91
  -1   3  -9   73.08   22.93
  -1  -3  10  539.71   71.97
   1   3  10  412.54   64.77
   1  -3 -10  398.64   60.03
  -1   3 -10  414.04   57.87
  -1  -3  11  127.10   32.98
  -1   3 -11  136.44   43.41
   1   3  11   86.53   34.34
   1  -3 -11  104.79   30.07
   1   3  11  105.48   33.55
  -1   3 -11   85.38   28.46
  -1   3 -12  138.82   42.56
  -1  -3  12  168.68   43.76
   1  -3 -12  173.14   47.40
   1   3  12  121.56   39.10
   1   3  12  128.50   40.18
  -1   3 -12  129.53   35.67
  -1   3 -13   24.30   22.52
  -1  -3  13   15.71   10.83
   1  -3 -13    6.22   18.92
   1   3  13    5.30   21.11
  -1  -3  13   57.49   29.41
   1   3  13   24.94   16.18
  -1   3 -13   35.71   19.33
  -1   3 -14  168.19   47.66
  -1  -3  14  170.85   49.10
   1  -3 -14  179.98   43.14
   1   3  14  233.73   60.47
   1  -3 -14  128.48   39.28
  -1  -3  14  219.79   65.24
  -1   3 -14  158.45   38.75
   1   3  15  115.63   45.36
   1  -3 -15  145.69   39.75
  -1   3 -15  134.88   53.40
  -1  -3  15  151.17   44.84
  -1  -3  15  138.45   57.68
   1   3  15  117.78   42.06
   1  -3 -15  114.79   45.84
  -1   3 -15   59.60   22.65
   1   3  16   51.48   30.25
   1  -3 -16   25.44   13.08
  -1   3 -16   32.05   31.36
   1   3  16   66.63   39.89
  -1  -3  16   17.46    6.65
   1  -3 -16   37.21   29.84
  -1   3 -16   11.50   17.70
  -1   3 -17   41.42   22.79
   1  -3 -17   14.87    8.76
   1  -3 -17    3.05   17.81
  -1  -3  17   26.07   38.85
   1   3  17   38.06   38.59
  -1   3 -18   32.29   34.09
   1   3  18  -18.08   32.74
  -1  -3  18   15.11   22.47
   1  -3 -18   -4.09   11.83
   1   3  18   -6.11    8.23
  -1   3 -19   99.85   50.72
  -1  -3  19  128.17   56.85
   1   3  19  123.71   51.35
   1  -3 -19  101.00   42.21
   1   3  19   60.30   31.41
   1   3  20   40.33   31.26
   1  -3 -20   31.68   35.62
  -1  -3  20   54.58   55.04
  -1   3 -20   75.62   36.68
   1   3  20   87.83   36.56
   1  -3 -21   22.86   12.38
  -1   3 -21  -15.13   32.36
  -1  -3  21    9.62   35.26
   1   3  21   27.29   30.91
   1   3  21   24.28   17.44
  -1   3 -22  -41.50   28.81
   1  -3 -22   -2.05   21.02
  -1  -3  22   26.46   33.80
   1   3  22   -1.80   27.51
   1   3  22   35.18   35.39
  -1   3 -23   20.98   21.25
  -1  -3  23   54.18   43.04
   1  -3 -23   81.41   49.32
   1   3  23  -24.70   33.91
   1   3  23   -5.42   26.06
  -1  -3  24   44.08   49.12
   1  -3 -24   12.72   28.89
  -1   3 -24   44.94   54.22
   1   3  24   -8.47   26.47
   1  -3 -25   53.19   54.30
  -1   3 -25  -41.82   38.86
  -1  -3  25  -30.46   24.62
   1   3  25   24.29   18.72
  -1   3 -26   83.19   70.63
  -1  -3  26  -25.22   41.40
   1  -3 -26   44.29   55.82
   1   3  26    6.16   39.37
   1  -3 -27   48.40   35.05
  -1  -3  27  -24.01   24.10
  -1   3 -27   76.93   64.07
   1   3  27   -7.96   40.22
   1  -3 -28    9.37   54.09
  -1  -3  28   19.82   19.05
  -1   3 -28    7.39   16.65
   1   3  28  -80.26   58.68
   1  -3 -29   23.01   61.07
   1   4 -29  -36.64   46.71
  -1  -4 -28   91.19   63.51
   1   4 -28   13.09   35.13
   1   4 -27   47.59   20.44
  -1  -4 -27  -25.17   45.84
   1  -4  27   97.14   68.41
   1  -4  26   59.47   58.47
  -1  -4 -26    8.36   23.49
   1   4 -26   29.73   42.91
   1   4 -25  -34.21   31.17
  -1  -4 -25    1.27   19.02
   1  -4  25   -4.89   23.91
   1   4 -24  -36.40   49.09
  -1  -4 -24    3.84   55.09
   1   4 -23   85.46   57.41
  -1  -4 -23   99.73   60.02
   1   4 -22  -22.99   39.57
   1  -4  22   32.17   22.14
  -1  -4 -22   20.52   28.64
   1  -4  21    4.58   12.64
   1   4 -21   20.98   36.83
  -1  -4 -21   67.07   54.11
  -1   4  21    7.97    7.17
   1   4 -20   17.85   24.91
   1  -4  20   68.49   27.77
  -1  -4 -20   72.79   46.57
  -1   4  20   61.69   25.39
   1   4 -19   13.54   20.69
   1  -4  19   73.98   29.40
  -1  -4 -19   53.41   45.44
   1  -4  18  171.92   40.47
   1   4 -18  219.57   69.67
  -1  -4 -18  161.30   63.37
   1  -4  17   45.51   23.46
  -1  -4 -17   23.74   24.93
   1  -4  17   43.69   19.07
   1  -4  16   23.61   17.42
  -1  -4 -16   15.49    9.94
   1  -4  16   15.98   20.35
  -1  -4 -15    3.89   10.35
   1  -4  15   -0.23   14.40
  -1  -4 -14   31.28   30.14
   1  -4  14   -1.28   12.39
  -1  -4 -13  259.04   66.23
   1  -4  13  318.46   55.68
  -1   4  12  393.94   68.88
  -1  -4 -12  396.93   77.79
   1  -4  12  458.38   65.41
  -1   4  11  218.42   44.55
  -1  -4 -11  167.26   48.19
   1  -4  11  214.76   44.64
  -1   4  10  115.52   33.58
  -1  -4 -10   63.60   29.35
   1  -4  10  112.60   29.11
   1   4 -10   66.44   11.28
  -1  -4  -9   29.55   17.40
  -1   4   9   34.05   17.82
  -1  -4  -9   43.82   22.48
   1  -4   9   36.56   16.88
   1   4  -9   28.34    8.10
  -1  -4  -8  882.82   96.92
  -1   4   8  876.67   81.34
  -1  -4  -8  949.10  101.74
   1   4  -8  989.09   88.07
   1  -4   8  868.96   83.17
  -1   4   7  121.40   29.21
  -1  -4  -7   63.29   23.40
  -1  -4  -7  103.40   30.75
   1   4  -7   95.55   27.02
   1  -4   7  136.43   34.13
  -1   4   6  601.50   59.23
  -1  -4  -6  553.53   69.60
   1  -4   6  627.64   75.61
   1   4  -6  629.20   61.36
  -1  -4  -6  695.02   73.31
  -1  -4  -5   26.35   16.31
  -1  -4  -5   26.92   13.02
  -1   4   5   34.19   14.47
  -1  -4  -5   23.32   13.04
   1  -4   5   14.16   16.52
   1   4  -5   36.50    7.17
  -1  -4  -4  434.77   56.91
  -1   4   4  388.93   42.40
  -1   4   4  389.25   53.04
  -1  -4  -4  377.27   53.39
   1  -4   4  408.20   58.72
   1   4  -4  428.05   43.40
  -1  -4  -4  489.14   42.78
  -1  -4  -4  425.56   42.36
  -1  -4  -3   95.03   26.53
  -1   4   3   98.47   20.78
   1   4  -3   70.98   21.33
  -1   4   3   56.76   17.23
  -1  -4  -3   83.92   13.52
   1   4  -3   96.97   17.99
   1  -4   3   80.03   21.11
  -1  -4  -3   97.63   17.53
  -1  -4  -2  319.39   46.09
  -1   4   2  321.53   35.77
   1  -4   2  223.37   40.41
   1  -4   2  272.83   42.56
  -1  -4  -2  285.92   29.24
   1  -4   2  301.33   39.72
   1   4  -2  291.30   39.89
  -1   4   2  264.41   38.62
  -1  -4  -1  528.15   59.69
   1  -4   1  950.33   78.10
   1  -4   1  930.77   78.53
   1  -4   1  890.70   68.68
   1  -4   0 3022.04  136.33
   1  -4   0 2819.52  133.04
   1   4   0 2941.54  103.00
   1  -4   0 2852.40  120.87
  -1  -4   0 2032.37  103.20
   1   4   1 1054.09   79.88
  -1  -4   1 1035.56   73.13
   1   4   1  833.55   51.49
  -1  -4   1  704.93   48.07
   1  -4  -1  879.11   75.31
  -1  -4   2  316.82   41.07
   1   4   2  247.40   36.22
  -1  -4   2  390.87   52.22
  -1   4  -2  277.05   38.16
   1  -4  -2  262.59   41.61
  -1   4  -2  291.10   42.75
  -1  -4   2  287.39   30.46
   1   4   2  295.25   31.28
   1  -4  -3   67.49   17.28
   1   4   3   57.82   22.39
  -1   4  -3   87.89   23.82
  -1  -4   3  102.41   26.47
  -1  -4   3   87.50   18.63
  -1   4  -3   82.47   23.09
   1  -4  -3   28.36   13.75
  -1   4  -3  128.82   30.88
   1  -4  -4  397.84   43.24
   1  -4  -4  372.63   48.94
   1   4   4  398.13   52.52
  -1  -4   4  606.78   68.72
  -1   4  -4  471.68   59.46
  -1  -4   4  429.23   43.22
  -1   4  -4  384.91   53.26
   1  -4  -4  419.36   56.86
   1  -4  -5   28.53   16.54
  -1  -4   5   50.70   20.36
   1  -4  -5   64.03   19.41
  -1   4  -5   30.97   13.93
   1  -4  -6  567.70   69.49
  -1  -4   6  755.39   82.71
   1  -4  -6  556.66   56.47
  -1   4  -6  617.65   67.50
   1   4   6  575.97   58.45
  -1  -4   7  115.95   33.95
   1  -4  -7   66.80   18.69
   1  -4  -7   71.15   21.63
   1   4   7  105.66   29.15
  -1   4  -7   98.54   25.72
   1  -4  -8 1045.59  100.76
  -1  -4   8 1114.19  104.14
   1  -4  -8  863.34   80.55
   1   4   8  891.60   84.48
  -1   4  -8  880.56   82.17
  -1  -4   9   22.74   20.08
   1  -4  -9   16.21    9.42
   1   4   9   44.80   19.87
   1  -4  -9   71.95   25.65
  -1   4  -9   22.74    4.71
  -1  -4  10  112.96   37.17
   1  -4 -10   69.26   24.49
   1   4  10   36.64   18.71
  -1   4 -10   71.46   24.47
  -1  -4  11  193.97   43.57
   1  -4 -11  160.38   39.21
   1   4  11  177.76   42.62
  -1   4 -11  179.28   39.08
  -1  -4  12  540.41   81.92
   1   4  12  336.16   64.38
   1  -4 -12  419.38   69.47
  -1   4 -12  381.64   59.54
  -1  -4  13  226.13   52.78
   1  -4 -13  271.48   58.07
   1   4  13  208.63   54.69
  -1   4 -13  278.17   53.52
   1  -4 -14    9.10   15.19
   1   4  14   28.75   23.37
  -1  -4  14  -15.85   17.43
   1   4  14   41.52   35.70
  -1   4 -14   22.77   18.47
  -1   4 -14   10.92   12.49
  -1   4 -14   18.88    7.93
   1   4  15    4.70   13.40
   1  -4 -15   23.95   18.71
   1  -4 -15    6.93    6.21
  -1  -4  15   -4.74   13.20
  -1   4 -15  -12.00   14.82
   1   4  15   26.94   26.92
  -1   4 -15   12.91   35.96
  -1   4 -15   -4.55    7.74
  -1  -4  16   13.35   15.67
  -1   4 -16   -3.70   22.97
   1  -4 -16    9.33    4.10
  -1  -4  16   51.62   40.63
   1  -4 -16   22.95   18.28
   1   4  16   20.51   27.82
   1   4  16   -3.84   16.18
  -1   4 -16    5.54   14.47
   1  -4 -17   26.71   20.20
  -1   4 -17   36.59   29.38
  -1  -4  17   26.54   18.45
   1   4  17   19.94   20.10
   1  -4 -17   39.68   25.23
  -1  -4  17   44.75   33.89
  -1   4 -17   60.32   24.94
   1   4  17   11.76   23.33
  -1  -4  18  182.10   48.56
  -1   4 -18  265.14   76.74
   1  -4 -18  165.12   59.47
   1   4  18  127.50   49.94
  -1  -4  18  155.51   60.96
   1   4  18  217.26   56.34
  -1   4 -19   93.90   58.95
   1  -4 -19   76.49   44.15
  -1  -4  19   74.08   44.85
   1   4  19   22.24   13.05
   1   4  19   56.17   34.81
  -1   4 -20   99.96   59.04
   1  -4 -20   93.88   51.88
  -1  -4  20   19.42   22.02
   1   4  20   52.55   46.32
   1   4  20   71.92   34.35
  -1   4 -21   32.81   36.53
   1  -4 -21   12.66   22.63
  -1  -4  21  -13.70   31.73
   1   4  21   17.34   24.37
   1   4  21   17.11   16.15
  -1   4 -22   36.59   40.47
  -1  -4  22   42.14   14.11
   1  -4 -22   10.71   20.50
   1   4  22   -2.64   10.85
   1   4  22   42.36   24.15
   1  -4 -23   22.42   41.97
  -1  -4  23   73.70   52.77
  -1   4 -23   48.16   40.45
   1   4  23   45.29   35.78
  -1  -4  24  -23.37   34.54
   1  -4 -24   57.53   48.02
  -1   4 -24    3.85   50.84
   1   4  24    9.42   21.22
   1  -4 -25   24.11   29.99
  -1   4 -25   75.40   62.81
  -1  -4  25   84.99   68.17
   1   4  25  -32.14   37.85
  -1  -4  26   76.58   65.15
   1  -4 -26  -11.78   46.36
  -1   4 -26   52.73   62.84
   1   4  26   14.27   39.96
   1  -4 -27  -19.07   37.84
  -1   4 -27   34.42   48.70
  -1  -4  27   -4.69   41.36
   1   4  27   53.52   65.35
   1  -4 -28   22.90   46.20
  -1   4 -28  -66.49   49.54
  -1  -4  28  -31.66   40.87
   1   4  28   55.81   38.93
   1  -4 -29    1.91   58.10
   1   5 -28  -38.81   35.81
  -1  -5 -28   85.78   80.88
   1  -5  27    1.29   43.18
   1   5 -27  -42.22   21.75
  -1  -5 -27   44.35   35.11
  -1  -5 -26   20.03   25.08
   1  -5  26   20.10   20.20
   1   5 -26   20.51   50.51
  -1  -5 -25   26.75   45.34
   1   5 -25  -10.62   31.44
  -1  -5 -24  -26.99   40.41
   1   5 -24   33.08   47.22
  -1  -5 -23   25.31   25.69
   1   5 -23   -9.13   15.32
  -1  -5 -22   27.74   27.18
   1  -5  22    8.82    8.13
   1   5 -22   -1.18   21.05
  -1  -5 -21   56.09   48.04
   1  -5  21   51.77   37.05
   1   5 -21  -10.09   17.07
  -1  -5 -20   38.81   39.37
   1  -5  20   28.50   13.26
   1   5 -20  -10.99   27.69
  -1  -5 -19  -39.78   34.22
   1  -5  19   44.08   24.85
  -1  -5 -18   44.51   35.48
   1  -5  18   84.13   32.68
  -1  -5 -17    1.13   17.91
   1  -5  17   12.86   15.68
  -1  -5 -16   32.10   18.96
  -1   5  16   49.70   27.28
  -1  -5 -15   10.87   12.79
  -1   5  15    9.91   11.76
  -1  -5 -15  -10.18    6.45
  -1  -5 -14   40.03   29.46
  -1  -5 -14   72.13   42.08
  -1   5  14   29.99   25.83
   1   5 -14   87.00   37.36
  -1  -5 -13  120.75   39.75
  -1  -5 -13   93.43   43.71
   1   5 -13   85.45   39.73
   1   5 -13  123.85   18.54
  -1  -5 -12   91.09   44.08
  -1  -5 -12   54.95   33.95
   1   5 -12   30.91   11.10
   1   5 -12   58.81   12.29
  -1   5  11    8.28   13.98
  -1  -5 -11  -13.54   19.17
  -1  -5 -11    6.01   14.98
   1   5 -11    1.42    7.58
   1   5 -11    6.35    4.37
  -1   5  10  599.86   75.66
  -1  -5 -10  639.23   91.10
  -1  -5 -10  645.74   93.68
   1   5 -10  690.69   84.48
   1   5 -10  762.41   51.61
  -1   5   9  192.29   41.48
  -1  -5  -9  209.49   51.70
   1   5  -9  212.88   43.40
  -1  -5  -9  228.68   56.29
  -1   5   8  251.43   45.23
  -1  -5  -8  268.75   54.62
   1   5  -8  298.24   48.63
  -1  -5  -8  285.61   56.68
  -1  -5  -7   98.52   28.73
  -1  -5  -7  115.56   28.93
  -1   5   7   94.53   25.07
  -1  -5  -7  124.66   38.91
   1  -5   7  127.03   42.17
   1   5  -7  132.83   33.12
  -1  -5  -6  626.11   79.10
  -1   5   6  630.03   64.80
  -1  -5  -6  620.97   73.65
  -1  -5  -6  689.36   63.95
   1  -5   6  606.75   78.29
   1   5  -6  667.51   65.59
  -1  -5  -6  701.87   66.69
  -1  -5  -5  169.67   33.17
  -1  -5  -5  218.27   34.94
  -1   5   5  157.75   29.24
  -1   5   5  160.71   37.77
  -1  -5  -5  199.84   44.32
   1   5  -5  203.44   33.54
   1  -5   5  191.53   39.52
  -1  -5  -5  228.88   34.81
  -1  -5  -4  457.38   62.15
  -1   5   4  487.07   51.29
   1   5  -4  531.09   63.95
  -1   5   4  511.58   61.87
   1   5  -4  522.78   54.02
  -1  -5  -4  432.69   46.44
   1  -5   4  508.31   65.55
  -1  -5  -4  447.19   43.51
  -1   5   3  342.49   43.15
  -1  -5  -3  405.79   55.29
  -1  -5  -3  341.22   38.34
   1  -5   3  346.89   52.77
   1   5  -3  480.67   47.36
  -1   5   3  386.01   52.61
   1   5  -3  373.95   53.03
  -1   5   2  398.12   43.46
  -1  -5  -2  497.68   60.63
  -1  -5  -2  432.18   42.50
   1  -5   2  451.80   59.15
   1  -5   2  412.54   56.74
   1  -5   2  423.49   54.18
   1   5  -2  419.56   52.36
   1  -5   1  775.29   75.82
   1  -5   1  765.94   75.84
  -1  -5  -1  816.12   60.17
   1  -5   1  718.36   67.30
   1   5   0  465.13   58.47
  -1  -5   0  369.23   48.73
   1  -5   0  454.17   54.25
   1  -5   0  474.62   59.01
   1  -5   0  434.10   57.59
   1   5   0  433.43   45.26
  -1  -5   1  859.53   75.17
  -1  -5   1  968.05   66.15
   1   5   1  825.86   60.05
   1  -5  -1  809.00   78.25
  -1  -5   2  511.94   60.44
  -1   5  -2  431.61   54.40
   1  -5  -2  420.50   56.38
   1   5   2  444.95   42.80
  -1  -5   2  476.45   47.22
  -1   5  -3  351.27   51.44
   1   5   3  399.48   54.84
  -1  -5   3  392.42   44.94
   1   5   3  428.12   44.79
   1  -5  -3  391.15   57.09
   1  -5  -4  495.14   52.47
   1   5   4  426.45   56.96
  -1   5  -4  463.03   60.07
  -1  -5   4  565.55   54.92
  -1   5  -4  506.81   67.05
  -1   5  -4  557.21   65.92
   1  -5  -4  459.68   61.24
   1  -5  -5  175.66   31.25
  -1  -5   5  334.63   58.39
   1  -5  -5  177.85   37.97
   1   5   5  195.90   40.90
  -1   5  -5  192.54   41.41
  -1  -5   5  228.55   36.19
  -1   5  -5  203.80   43.77
   1  -5  -5  197.04   42.63
  -1   5  -5  256.46   48.18
   1  -5  -6  578.95   63.51
   1  -5  -6  559.54   72.80
  -1  -5   6  775.24   90.07
   1  -5  -6  632.16   81.20
  -1   5  -6  713.49   76.61
  -1  -5   7  170.47   43.75
   1  -5  -7  107.34   35.96
   1  -5  -7  114.18   29.47
  -1   5  -7  104.26   28.12
   1  -5  -8  233.00   47.59
  -1  -5   8  348.07   63.27
   1  -5  -8  200.94   40.62
  -1   5  -8  295.38   51.73
   1  -5  -9  235.70   48.85
  -1  -5   9  239.32   51.82
   1  -5  -9  188.46   39.67
  -1   5  -9  182.46   38.82
   1  -5 -10  608.54   85.83
  -1  -5  10  731.64   91.89
   1  -5 -10  602.00   78.33
   1   5  10  612.64   80.17
  -1   5 -10  609.56   76.23
   1  -5 -11   13.79   27.08
  -1  -5  11  -14.09   16.82
   1  -5 -11    3.38    7.24
  -1   5 -11    4.49    9.04
   1   5  11   15.29   13.85
  -1  -5  12  110.43   32.13
   1  -5 -12   79.53   34.14
   1  -5 -12   45.69   25.37
   1   5  12   36.30   19.53
  -1   5 -12   53.99   24.52
  -1  -5  13  162.48   42.28
   1  -5 -13  104.40   46.99
   1  -5 -13  126.07   42.09
  -1   5 -13  140.19   39.63
   1   5  13   97.28   39.01
   1  -5 -14   79.38   42.61
   1   5  14   46.03   33.39
   1  -5 -14   76.09   29.49
  -1  -5  14   76.57   29.32
   1  -5 -14   47.16   27.04
  -1   5 -14   78.37   41.97
  -1   5 -14   55.23   22.65
   1   5  14   61.12   33.00
   1  -5 -15   23.28   29.06
   1  -5 -15    0.71   15.21
   1   5  15    3.21   20.48
  -1  -5  15   -9.27   17.65
  -1   5 -15   -6.29   18.22
   1   5  15    4.06    7.41
  -1   5 -15   -1.96   11.70
  -1   5 -16   75.28   42.40
  -1  -5  16   68.77   31.55
   1  -5 -16   37.80   13.61
   1   5  16   57.22   20.91
  -1   5 -16   39.15    8.95
   1   5  16   69.74   40.23
  -1   5 -17   89.73   45.93
  -1  -5  17   37.67   27.80
   1  -5 -17   29.94   32.63
  -1   5 -17   35.05   22.99
   1   5  17   16.45    6.48
   1   5  17   33.24   23.27
  -1  -5  18   84.10   36.71
  -1   5 -18  104.04   57.82
   1  -5 -18   73.40   39.11
  -1  -5  18  131.15   59.70
   1   5  18   30.94   20.43
   1   5  18   80.49   39.99
  -1   5 -18   95.91   34.67
  -1   5 -19   35.86   43.46
  -1  -5  19   52.36   37.75
  -1  -5  19  120.19   66.19
   1  -5 -19  -11.04   29.22
   1   5  19    3.47   18.37
  -1   5 -19   24.03   21.33
   1   5  19   20.13   20.75
  -1   5 -20   79.40   59.18
  -1  -5  20   13.57   15.81
   1  -5 -20  -15.14   12.47
  -1  -5  20   25.51   31.03
   1   5  20   11.01   35.31
   1   5  20  -23.79   32.19
  -1   5 -21   -9.66   13.54
   1  -5 -21    8.00   26.15
  -1  -5  21   26.45   41.49
   1   5  21   34.00   39.66
   1   5  21   14.83   23.92
  -1   5 -22   45.55   29.06
  -1  -5  22   10.51   14.78
   1  -5 -22   35.36   21.32
   1   5  22   22.52   27.29
   1   5  22   27.66   37.45
  -1   5 -23    2.90   21.94
   1  -5 -23  -19.79   31.63
  -1  -5  23   52.50   58.95
   1   5  23   49.94   47.98
  -1   5 -24   29.57   41.09
   1  -5 -24    9.35   24.27
  -1  -5  24   34.16   40.59
   1   5  24  -30.10   36.76
  -1  -5  25  -13.67   16.95
  -1   5 -25   36.61   42.50
   1  -5 -25   -9.39   27.83
   1   5  25  -29.01   47.04
  -1   5 -26   41.76   71.14
  -1  -5  26   41.30   52.63
   1  -5 -26  -30.72   23.47
  -1   5 -27    7.96   24.78
   1  -5 -27    0.71   32.42
  -1  -5  27   78.61   62.75
   1  -5 -28   32.71   13.94
   1  -5 -29  -40.23   61.56
   1   6 -28   28.15   54.20
   1  -6  27   13.58   33.29
  -1  -6 -27   17.10   23.29
   1   6 -27    5.15   15.63
  -1  -6 -26   82.51   57.61
   1   6 -26   24.93   33.10
  -1  -6 -25   78.81   62.18
   1   6 -25   55.78   35.92
  -1  -6 -24   41.82   54.36
   1   6 -24   -4.05   27.73
  -1  -6 -23   32.28   29.36
   1   6 -23   32.97   43.47
  -1  -6 -22   24.35   31.08
   1   6 -22   16.88   14.45
   1  -6  22   74.37   33.65
  -1  -6 -21   18.71   27.92
   1   6 -21  144.60   69.79
   1  -6  21   91.03   40.97
  -1  -6 -20    6.70   31.48
   1  -6  20   70.53   33.66
  -1  -6 -19   90.59   50.25
   1  -6  19  126.82   47.71
  -1  -6 -18   14.62   15.80
   1  -6  18   43.86   30.62
  -1  -6 -17  -45.48   27.27
   1   6 -17   29.40   27.91
  -1   6  17   -1.74   25.08
  -1  -6 -16   56.02   32.21
  -1   6  16   16.47   12.61
   1   6 -16   38.32   32.26
  -1  -6 -15   73.29   44.81
  -1  -6 -15   18.70   22.65
  -1   6  15   73.71   35.22
   1   6 -15   86.31   41.47
   1   6 -15   40.91   11.86
  -1  -6 -14   42.53   24.67
  -1   6  14   -0.68   23.90
  -1  -6 -14   91.70   40.53
   1   6 -14   55.11   31.99
   1   6 -14  113.23   21.13
  -1  -6 -13   30.43   23.91
  -1  -6 -13   22.45    7.16
   1   6 -13   63.07   25.53
   1   6 -13   47.17   14.63
  -1  -6 -12    3.21   17.11
  -1  -6 -12   30.57   25.48
   1   6 -12  -12.96   17.23
   1   6 -12   14.15   10.58
  -1   6  11  223.96   46.72
  -1  -6 -11  209.47   56.60
  -1  -6 -11  202.53   53.67
   1   6 -11  261.46   56.25
   1   6 -11  233.92   33.46
  -1  -6 -10  217.88   52.69
  -1   6  10  306.91   58.19
   1   6 -10  297.51   55.01
  -1  -6 -10  338.99   70.17
  -1  -6  -9  278.81   52.02
  -1  -6  -9  223.77   54.99
  -1   6   9  276.35   52.71
  -1  -6  -9  284.66   58.43
   1   6  -9  235.35   47.44
  -1  -6  -8    0.91    8.53
  -1   6   8   13.24   19.83
  -1  -6  -8  -10.53   14.68
  -1  -6  -8   25.39   20.76
   1   6  -8    9.55   18.35
   1  -6   8   -2.27   12.36
  -1  -6  -8    0.14    5.74
  -1  -6  -7   86.26   37.36
  -1  -6  -7  121.35   31.88
  -1   6   7   87.65   28.81
  -1  -6  -7  102.48   32.07
   1   6  -7   98.66   29.87
   1  -6   7   98.13   37.09
  -1  -6  -7   83.35   29.01
  -1  -6  -6   83.84   29.69
  -1   6   6   75.81   25.13
  -1  -6  -6   85.85   28.49
  -1  -6  -6   64.36   25.43
   1   6  -6   95.92   30.10
  -1   6   6   47.57   20.79
   1  -6   6   55.93   27.65
   1   6  -6   88.92   23.38
  -1  -6  -6   78.59   21.09
  -1  -6  -5  173.61   41.93
  -1   6   5  185.78   36.31
   1   6  -5  208.36   45.85
  -1   6   5  149.94   36.67
  -1  -6  -5  185.03   34.36
   1   6  -5  207.98   38.16
   1  -6   5  185.43   44.19
  -1  -6  -5  206.68   36.98
  -1   6   4  128.09   28.16
  -1  -6  -4   90.99   20.67
   1  -6   4  140.35   38.14
  -1  -6  -4  151.84   29.10
   1   6  -4  152.09   29.61
   1   6  -4  148.85   34.96
  -1   6   4  135.18   34.03
  -1   6   3  174.55   32.48
  -1  -6  -3  225.63   44.53
  -1  -6  -3  213.58   32.63
   1  -6   3  217.19   47.74
  -1   6   3  200.76   41.20
   1   6  -3  196.26   41.47
  -1  -6  -2  438.40   63.76
  -1   6   2  384.63   49.68
   1   6  -2  418.77   59.32
   1  -6   2  399.36   57.14
  -1  -6  -2  391.44   45.76
   1  -6   2  427.81   62.07
   1  -6   2  471.30   63.01
   1  -6   1  906.79   85.97
  -1  -6  -1 1039.13   74.68
   1  -6   1 1007.17   94.73
   1   6  -1 1022.67   80.08
   1  -6   1  886.29   90.49
  -1  -6   0   30.64   17.70
   1  -6   0   37.95   18.59
   1   6   0   46.98   18.60
   1  -6   0   58.49   25.16
   1  -6   0    9.11    5.71
  -1  -6   1 1073.14   92.63
   1   6   1  830.57   69.43
  -1  -6   1  967.32   73.97
   1  -6  -1  894.80   89.30
  -1  -6   2  461.49   61.31
  -1   6  -2  400.97   57.39
   1   6   2  352.53   45.13
   1  -6  -2  429.78   61.19
  -1  -6   2  424.10   51.82
  -1   6  -3  191.22   39.66
   1   6   3  165.59   38.97
  -1  -6   3  225.51   36.14
   1  -6  -3  192.90   41.88
   1   6   3  195.03   32.93
   1  -6  -4  108.29   26.51
   1   6   4  110.34   37.83
  -1   6  -4  138.98   35.94
  -1  -6   4  148.06   28.49
   1  -6  -4  134.40   37.90
   1  -6  -5  151.32   33.54
  -1   6  -5  203.45   43.38
   1   6   5  214.83   47.62
  -1  -6   5  228.29   38.62
  -1   6  -5  217.19   44.33
   1  -6  -5  196.94   44.67
   1  -6  -6   69.64   22.12
   1  -6  -6  103.15   31.90
   1   6   6   75.15   26.87
  -1   6  -6   49.09   21.85
  -1  -6   6   78.91   19.07
   1  -6  -6   85.64   29.97
  -1   6  -6  113.49   31.96
   1  -6  -7  104.22   32.83
  -1  -6   7  143.95   41.79
   1  -6  -7   76.38   27.80
  -1   6  -7  105.55   29.12
   1  -6  -7   86.30   35.70
  -1  -6   8   29.08    7.26
   1  -6  -8  -18.57   18.71
   1  -6  -8  -14.39   11.40
   1  -6  -8   -2.86   14.22
  -1   6  -8    6.93   11.76
   1  -6  -9  275.55   63.77
  -1  -6   9  309.72   66.70
   1  -6  -9  208.44   43.35
  -1   6  -9  283.31   53.66
  -1  -6  10  404.46   72.69
   1  -6 -10  290.80   61.48
   1  -6 -10  286.05   58.60
  -1   6 -10  281.66   52.84
  -1  -6  11  256.83   59.12
   1  -6 -11  217.21   59.76
   1  -6 -11  226.58   52.36
  -1   6 -11  254.92   52.49
  -1  -6  12    4.53    8.23
   1  -6 -12  -23.88   30.06
   1  -6 -12  -21.16   23.32
  -1   6 -12   15.49   17.02
   1  -6 -13   28.24   33.48
   1   6  13   26.89   25.78
   1  -6 -13   46.04   13.06
  -1  -6  13   52.31   28.91
   1  -6 -13   44.50   28.32
  -1   6 -13   28.90   26.56
  -1   6 -13   22.19   16.28
   1   6  14   77.74   36.04
   1  -6 -14   68.22   31.71
   1  -6 -14  164.28   59.59
  -1  -6  14  164.26   50.89
   1  -6 -14   90.93   43.70
  -1   6 -14  109.17   50.29
  -1   6 -14  120.76   41.19
  -1  -6  15   48.20   21.65
   1  -6 -15  100.32   44.37
   1   6  15   64.80   43.15
   1  -6 -15   43.51   18.88
  -1   6 -15   77.34   30.71
  -1  -6  16   15.85   18.25
   1  -6 -16   48.32   31.81
  -1   6 -16   27.07   22.94
  -1  -6  17   19.25   21.54
   1  -6 -17   56.30   40.32
  -1   6 -17   11.40    6.86
  -1  -6  18   57.50   36.17
  -1   6 -18   58.14   38.35
   1  -6 -18   92.20   47.72
  -1   6 -18   54.36   27.20
   1   6  18   69.79   46.79
  -1   6 -19   86.85   53.35
  -1  -6  19   70.26   32.25
   1  -6 -19   10.41   18.89
  -1   6 -19   61.93   34.10
   1   6  19   75.29   37.72
  -1   6 -20   18.13   28.44
  -1  -6  20   80.83   57.92
   1  -6 -20   58.10   40.37
  -1   6 -20   62.85   32.77
   1   6  20   72.69   44.47
  -1   6 -21  116.51   61.65
  -1  -6  21  152.23   67.71
   1  -6 -21   25.01   28.55
  -1   6 -22   -7.85   14.03
   1  -6 -22   20.56   28.54
  -1  -6  22   40.96   60.57
   1  -6 -23  -34.36   40.37
  -1  -6  23    2.30   23.53
  -1   6 -24  -60.77   45.77
   1  -6 -24  -12.97   12.04
  -1  -6  24   45.45   35.36
  -1   6 -25  131.32   77.26
  -1  -6  25   69.47   63.88
   1  -6 -25   43.97   46.58
  -1   6 -26   -2.39   13.80
  -1  -6  26   49.23   21.66
   1  -6 -26   44.88   28.51
  -1   6 -27  147.66   77.48
  -1  -6  27   73.15   43.05
   1  -6 -27   -4.84   15.48
   1  -6 -28  -39.99   28.57
   1  -6 -29   -1.23   19.16
   1   7 -27  -75.01   56.91
  -1  -7 -27   27.51   29.23
   1   7 -26   38.17   50.92
  -1  -7 -26    8.45   26.58
   1   7 -25   68.77   50.92
  -1  -7 -25   20.07   31.21
   1   7 -24   32.71   45.39
  -1  -7 -24   96.19   43.62
   1   7 -23   63.87   48.22
  -1  -7 -23  -30.09   32.76
   1   7 -22   30.78   40.46
   1  -7  22   23.42   12.69
  -1  -7 -22    5.27   14.92
   1  -7  21   10.39   12.66
  -1  -7 -21   -2.30   40.22
   1  -7  20   42.75   32.72
  -1  -7 -20    6.68   14.80
   1  -7  19   29.12   31.17
  -1  -7 -19   91.59   53.05
   1  -7  18   74.04   42.17
  -1  -7 -18    9.34   23.39
  -1  -7 -17   45.90   32.01
  -1   7  17   16.04   21.98
   1   7 -17   47.39   26.80
   1   7 -17   42.95   13.47
  -1  -7 -16   33.45   24.73
  -1   7  16   65.65   43.30
   1   7 -16    3.71   15.73
   1   7 -16   28.57   12.15
  -1  -7 -15   57.69   39.66
  -1   7  15    2.94   18.01
   1   7 -15   -8.57   11.12
   1   7 -15   12.27    3.27
  -1   7  14   77.03   40.89
  -1  -7 -14   69.44   33.58
  -1  -7 -14   65.03   42.07
   1   7 -14   93.82   37.11
   1   7 -14   57.81   16.88
  -1   7  13   -2.46   17.07
  -1  -7 -13   60.31   38.99
  -1  -7 -13   47.89   30.17
   1   7 -13   35.11   31.65
   1   7 -13   45.11   16.62
  -1  -7 -12   17.10   26.46
  -1  -7 -12   18.41   18.90
   1   7 -12   46.36   30.57
   1   7 -12   37.78   16.23
  -1  -7 -11   34.53   28.40
  -1  -7 -11   25.04   24.04
   1   7 -11   27.26   23.26
  -1  -7 -10   59.88   27.88
  -1   7  10   58.43   26.73
  -1  -7 -10   19.59    8.58
  -1  -7 -10   27.85   34.83
   1   7 -10   17.69    6.02
  -1  -7 -10   54.20   26.96
  -1   7   9   32.31   13.55
  -1  -7  -9   35.11   20.03
  -1  -7  -9   31.61   22.72
  -1  -7  -9   18.00    8.95
   1   7  -9   30.48   19.00
  -1  -7  -9   26.36   14.92
  -1  -7  -8  129.01   38.28
  -1   7   8   99.83   26.21
  -1  -7  -8   99.77   31.32
  -1  -7  -8   82.58   33.33
   1   7  -8   93.02   29.98
   1  -7   8   96.85   37.77
  -1  -7  -8   98.17   30.50
  -1  -7  -7  201.14   40.93
  -1   7   7  185.64   40.71
  -1  -7  -7  185.98   49.29
   1   7  -7  159.39   38.24
   1  -7   7  159.97   44.69
  -1  -7  -7  181.56   40.91
  -1   7   6  111.78   30.61
  -1  -7  -6  127.46   36.14
   1   7  -6   92.21   27.08
  -1  -7  -6  127.01   29.67
   1  -7   6  132.82   42.88
  -1  -7  -6  145.96   32.90
  -1   7   5  211.64   39.64
  -1  -7  -5  246.49   51.61
   1  -7   5  224.88   50.79
   1   7  -5  254.82   45.46
  -1  -7  -5  251.02   43.33
   1   7  -5  250.40   52.15
  -1   7   5  209.39   45.90
  -1  -7  -4  186.65   44.95
  -1   7   4  178.70   36.92
   1   7  -4  161.17   34.12
   1  -7   4  229.92   50.68
  -1  -7  -4  190.46   35.41
  -1   7   4  181.34   45.97
   1   7  -4  154.29   37.73
  -1   7   3  280.44   48.42
  -1  -7  -3  263.30   51.33
  -1  -7  -3  263.72   41.59
   1  -7   3  278.16   54.61
  -1   7   3  199.81   44.64
   1  -7   3  272.58   51.08
   1   7  -3  283.93   50.50
  -1   7   2  254.84   44.39
   1  -7   2  257.85   48.00
   1  -7   2  264.47   55.75
   1   7  -2  248.61   43.44
  -1  -7  -2  286.89   43.63
   1  -7   2  255.47   49.51
   1  -7   1  221.41   45.12
  -1  -7  -1  197.48   36.77
   1  -7   1  196.37   47.12
   1   7  -1  175.10   35.42
   1  -7   1  197.96   44.42
  -1  -7   0  593.72   73.33
   1  -7   0  569.56   70.92
   1   7   0  580.63   65.03
   1  -7   0  546.19   71.11
   1  -7   0  611.23   76.37
  -1  -7   1  161.38   32.10
   1  -7  -1  207.89   49.30
   1   7   1  163.68   33.77
  -1  -7   1  163.51   31.85
  -1  -7   2  266.43   49.64
   1  -7  -2  234.90   49.62
  -1  -7   2  309.08   45.12
   1   7   2  279.62   42.69
   1   7   3  267.99   52.96
  -1   7  -3  245.69   49.82
  -1  -7   3  228.61   49.04
  -1  -7   3  253.88   44.73
   1  -7  -3  260.26   53.33
   1   7   3  251.42   40.53
   1   7   4  180.21   43.72
  -1   7  -4  179.12   42.11
   1  -7  -4  172.85   45.67
  -1  -7   4  148.09   31.13
   1   7   4  137.02   30.24
   1  -7  -5  219.97   44.98
  -1   7  -5  202.90   48.99
   1   7   5  222.81   54.56
  -1  -7   5  233.57   40.33
   1  -7  -5  267.79   56.21
   1  -7  -6  114.17   35.60
   1   7   6  146.50   45.54
  -1   7  -6  123.27   36.89
  -1  -7   6  129.46   32.23
  -1   7  -6  154.26   38.68
   1  -7  -6  121.29   35.22
   1  -7  -7  162.97   41.93
   1  -7  -7  152.95   42.28
  -1   7  -7  195.72   46.29
   1  -7  -8  145.96   45.80
  -1  -7   8  143.45   44.49
   1  -7  -8  102.52   34.18
  -1   7  -8  107.88   31.61
   1  -7  -8   87.46   33.40
  -1  -7   9   59.56   25.58
   1  -7  -9   19.27   22.91
   1  -7  -9   51.11   29.92
  -1   7  -9   34.43   17.85
   1  -7  -9   42.16   30.48
   1  -7 -10   75.32   39.80
  -1  -7  10   87.28   45.06
   1  -7 -10   20.69   17.93
   1  -7 -10   52.43   28.82
  -1   7 -10    6.75   14.79
   1  -7 -11   42.27   17.41
  -1  -7  11   20.67    8.90
   1  -7 -11   40.34   30.97
   1  -7 -11   47.95   21.86
  -1   7 -11   15.79   12.24
   1   7  12   87.60   47.67
   1  -7 -12   46.01   27.52
   1  -7 -12   33.39   31.85
  -1  -7  12   61.59   33.41
   1  -7 -12   44.66   31.32
  -1   7 -12   43.26   23.20
  -1   7 -12   26.35    5.26
   1  -7 -13   32.84   17.12
   1  -7 -13   21.73   11.60
   1   7  13   39.34   26.40
  -1  -7  13   71.46   35.61
   1  -7 -13   42.28   18.56
  -1   7 -13   46.09   41.00
  -1   7 -13   56.52   27.45
   1  -7 -14   54.44   31.15
   1  -7 -14   90.53   40.68
   1   7  14   72.85   35.21
   1  -7 -14   78.44   39.63
  -1  -7  14   86.51   43.34
  -1   7 -14   51.19   33.82
  -1   7 -14   62.56   23.90
  -1  -7  15  -16.27   30.50
   1  -7 -15   -3.92   18.09
  -1   7 -15    1.45   11.50
  -1  -7  16   23.69   17.82
   1  -7 -16   36.59   26.97
  -1   7 -16   62.30   26.88
  -1  -7  17   44.36   24.52
   1  -7 -17  -17.12   27.07
  -1   7 -17   43.69   33.12
  -1  -7  18   72.14   33.51
   1  -7 -18   83.52   48.83
  -1   7 -18   34.92   25.09
  -1   7 -19   10.63   10.17
  -1   7 -19  -17.87   15.87
  -1   7 -20   45.23   31.12
   1  -7 -20    1.75   14.63
  -1   7 -20   26.86   27.62
  -1   7 -21   42.97   50.63
  -1  -7  21   30.38   48.87
   1  -7 -21   14.62   28.41
  -1   7 -21   -3.33   23.75
  -1   7 -22  -35.77   41.96
   1  -7 -22   -1.78   34.18
  -1  -7  22   12.91   29.61
  -1   7 -23   29.59   42.90
  -1  -7  23  -18.64   21.90
   1  -7 -23   42.50   44.95
  -1   7 -24   43.52   60.54
   1  -7 -24    2.88   25.71
  -1  -7  24   61.86   46.04
  -1   7 -25   65.59   53.48
   1  -7 -25   -5.72   25.53
  -1  -7  25   93.12   69.91
  -1   7 -26   37.85   49.64
  -1  -7  26  -90.17   60.13
   1  -7 -26   44.64   36.82
  -1   7 -27   -9.03   27.33
  -1  -7  27   70.95   61.98
   1  -7 -27   16.22   33.84
   1  -7 -28   33.51   47.11
   1  -7 -29   13.29   19.54
   1   8 -27   44.04   47.97
  -1  -8 -27   76.55   35.05
   1   8 -26   -5.98   38.97
  -1  -8 -26   28.67   42.27
   1   8 -25  -26.15   22.89
  -1  -8 -25   29.11   28.10
   1   8 -24   34.42   34.55
  -1  -8 -24  142.63   86.07
  -1  -8 -23   92.82   60.03
  -1  -8 -22  -15.63   27.35
   1  -8  21   16.35   24.90
  -1  -8 -21   49.12   41.54
   1  -8  20   25.77   33.54
  -1  -8 -20  -19.28   36.38
   1  -8  19   17.61   23.92
  -1  -8 -19  -40.21   39.24
  -1  -8 -18   45.45   30.17
   1   8 -18   41.21   12.29
  -1  -8 -17   40.10    9.98
  -1  -8 -17   -5.03   10.14
   1   8 -17   55.66   20.10
  -1  -8 -16   44.14   40.42
  -1   8  16   17.52   23.13
   1   8 -16   67.85   39.03
   1   8 -16   23.47   14.02
  -1   8  15  106.52   47.61
  -1  -8 -15  142.97   56.56
   1   8 -15  126.92   47.85
   1   8 -15   87.78   26.94
  -1   8  14  118.04   46.64
  -1  -8 -14   61.15   33.19
   1   8 -14   26.64   13.80
   1   8 -14  103.80   27.63
  -1   8  13  100.79   36.74
  -1  -8 -13   84.96   44.39
  -1  -8 -13   81.63   39.02
   1   8 -13   79.29   37.90
  -1  -8 -13   86.39   35.14
   1   8 -13   90.16   28.12
  -1   8  12    5.67    8.40
  -1  -8 -12    9.26   15.52
  -1  -8 -12    9.19   20.41
  -1  -8 -12   26.30   20.63
   1   8 -12   17.82   18.39
  -1  -8 -12    5.35   11.42
  -1  -8 -11  225.55   64.06
  -1  -8 -11  236.87   58.04
   1   8 -11  275.66   58.72
  -1  -8 -11  192.02   48.19
  -1  -8 -10  204.61   58.88
  -1  -8 -10  190.38   53.20
   1   8 -10  204.60   47.78
  -1  -8 -10  157.91   46.23
  -1  -8  -9   13.95   20.43
  -1  -8  -9   43.50   25.55
   1   8  -9   33.92   30.68
  -1  -8  -9   21.47   18.60
   1   8  -9   41.39   31.58
   1  -8   9   20.60   16.84
  -1  -8  -9   10.60   13.03
  -1  -8  -8   32.03   13.46
  -1   8   8   78.57   36.96
  -1  -8  -8   74.08   29.51
   1  -8   8   85.89   34.69
   1   8  -8   70.97   26.04
  -1  -8  -8   86.36   31.21
  -1  -8  -7  249.14   54.42
  -1   8   7  278.82   54.23
  -1  -8  -7  292.28   51.08
   1   8  -7  301.79   55.39
   1  -8   7  217.03   52.73
  -1  -8  -7  318.00   53.24
  -1   8   6  576.46   78.05
  -1  -8  -6  611.52   91.73
   1   8  -6  587.95   75.79
  -1  -8  -6  598.01   71.92
   1  -8   6  473.69   80.97
  -1  -8  -6  553.51   69.19
  -1  -8  -5  224.62   55.77
  -1   8   5  181.91   42.31
  -1  -8  -5  176.16   39.44
   1   8  -5  176.14   37.16
   1  -8   5  165.37   44.73
  -1  -8  -4  349.18   65.56
  -1   8   4  272.41   49.57
  -1  -8  -4  356.01   53.49
   1  -8   4  355.31   67.32
  -1  -8  -3  368.17   68.35
  -1   8   3  327.72   54.51
  -1  -8  -3  344.87   50.99
   1  -8   3  326.27   61.52
   1   8  -3  348.84   57.34
   1   8  -3  339.47   61.71
   1  -8   3  389.66   65.10
  -1   8   2  702.09   79.56
   1  -8   2  747.90   90.76
   1   8  -2  770.86   85.46
   1  -8   2  749.61   95.09
  -1  -8  -2  712.08   75.58
   1  -8   2  657.16   90.39
   1  -8   1    7.99   16.11
  -1  -8  -1   -4.57    4.66
   1  -8   1    0.50    6.88
   1  -8   1   46.14   28.38
   1   8  -1   27.90   10.11
  -1  -8   0  266.90   52.54
   1  -8   0  253.20   49.46
   1  -8   0  230.46   51.16
   1  -8   0  208.56   51.55
   1   8   0  254.37   46.87
  -1  -8   1   15.78   12.00
   1   8   1   16.12   14.29
   1  -8  -1   26.42   22.90
  -1  -8   1   20.63   16.28
  -1  -8   2  726.26   89.40
  -1  -8   2  741.58   76.73
   1  -8  -2  710.50   90.07
   1   8   2  707.36   74.72
  -1   8  -3  310.56   57.91
  -1  -8   3  402.73   71.07
   1  -8  -3  362.30   64.96
  -1  -8   3  371.49   55.04
   1   8   3  337.45   51.36
   1   8   4  354.08   65.87
   1  -8  -4  348.60   66.02
  -1  -8   4  333.36   52.33
   1   8   4  331.33   51.59
   1  -8  -5  130.69   35.83
  -1  -8   5  179.67   40.24
   1  -8  -6  500.96   69.81
   1  -8  -6  610.77   88.43
  -1  -8   6  614.51   72.96
   1  -8  -7  257.29   50.74
  -1  -8   7  323.81   57.23
  -1   8  -7  330.79   61.79
   1  -8  -7  250.97   58.52
   1   8   8   92.26   42.62
   1  -8  -8   50.74   20.23
   1  -8  -8  113.87   40.73
  -1   8  -8   59.81   29.87
   1  -8  -9   27.09    9.27
  -1   8  -9    4.06    6.60
   1  -8  -9   24.66   27.55
   1  -8  -9   22.61   22.98
  -1   8  -9   21.41   17.02
   1  -8 -10  164.23   41.09
   1  -8 -10  180.87   59.13
  -1  -8  10  281.79   72.22
  -1   8 -10  220.58   60.14
   1  -8 -10  178.63   49.25
   1  -8 -10  158.23   48.11
  -1   8 -10  150.03   43.76
   1   8  11  223.62   64.65
   1  -8 -11  222.26   56.10
   1  -8 -11  250.81   65.94
  -1  -8  11  318.89   71.76
  -1   8 -11  177.39   60.03
   1  -8 -11  263.48   68.19
  -1   8 -11  222.00   49.90
   1  -8 -11  231.21   57.93
   1  -8 -12   14.70   18.66
   1   8  12    0.83   10.86
  -1  -8  12    2.07    9.35
   1  -8 -12   26.49   18.65
  -1   8 -12   -7.51   12.79
  -1   8 -12   62.52   33.39
   1  -8 -12   24.23   20.28
   1  -8 -12   21.29   15.60
   1  -8 -13   84.44   37.50
   1  -8 -13   94.46   41.14
   1   8  13   78.51   47.69
  -1  -8  13  111.34   45.41
   1  -8 -13   45.17   34.49
  -1   8 -13   59.22   45.28
  -1   8 -13   54.53   29.88
   1  -8 -13   41.39   32.75
  -1  -8  14   83.81   45.61
   1  -8 -14   59.48   38.17
  -1   8 -14   79.53   35.38
  -1  -8  15  141.20   57.99
   1  -8 -15  165.99   55.84
  -1   8 -15   83.20   30.26
  -1  -8  16   35.43   33.96
   1  -8 -16  -21.94   28.91
  -1   8 -16   41.01   25.22
   1  -8 -17   55.90   31.59
  -1   8 -17   65.58   34.15
   1  -8 -18   12.17   10.89
  -1   8 -18   64.72   36.37
   1  -8 -19    7.43   25.63
  -1   8 -19   56.63   31.68
  -1   8 -20    5.07   33.49
   1  -8 -20   80.89   42.74
  -1   8 -20   33.40   17.44
  -1   8 -21   71.22   45.72
   1  -8 -21   24.20   30.48
  -1   8 -21   67.45   34.81
  -1   8 -22  -34.45   58.00
   1  -8 -22    8.80   36.55
  -1  -8  22  101.62   55.03
  -1   8 -22   -2.03   11.91
  -1   8 -23   13.20   28.63
   1  -8 -23   36.09   26.32
  -1  -8  23   68.86   31.52
  -1   8 -24   72.82   64.85
  -1  -8  24   33.18   27.75
   1  -8 -24    1.26   26.64
  -1  -8  25   18.73   42.69
   1  -8 -25   -2.58   18.79
  -1   8 -26  -48.39   21.50
  -1  -8  26  116.65   92.09
   1  -8 -26   53.51   51.18
  -1  -8  27   92.78   86.81
   1  -8 -27   13.77   23.68
   1  -8 -28   21.91   13.30
   1  -8 -29   -1.17   38.95
   1   9 -26  184.90   96.13
  -1  -9 -26   36.17   48.23
   1   9 -25   11.60   33.72
  -1  -9 -25   -3.81   25.65
  -1  -9 -24   35.19   40.69
  -1  -9 -23   15.99   31.61
  -1  -9 -22   18.32   38.71
  -1  -9 -21    0.36   29.53
  -1  -9 -20   33.11   18.86
  -1  -9 -19   14.72   36.01
   1   9 -19    2.82    8.63
  -1  -9 -18   -6.23   33.22
   1   9 -18   32.13   14.41
  -1  -9 -17   24.02   26.26
   1   9 -17   29.24   13.25
  -1   9  16   55.88   38.52
  -1  -9 -16  -11.12    6.99
   1   9 -16    7.77   16.66
  -1  -9 -16   17.88   18.56
   1   9 -16   14.70   16.04
  -1  -9 -15  104.69   53.74
  -1   9  15   57.29   30.29
   1   9 -15  102.87   41.82
  -1  -9 -15  112.07   47.37
   1   9 -15  101.03   26.82
  -1   9  14   88.14   41.95
  -1  -9 -14   91.63   39.93
   1   9 -14  100.25   43.45
  -1  -9 -14   92.20   41.56
   1   9 -14   86.12   28.15
  -1  -9 -13   53.64   39.13
  -1  -9 -13   13.34   14.28
  -1   9  13   24.05   25.69
   1   9 -13   44.67   28.67
  -1  -9 -13   37.21    8.76
   1   9 -13   44.99   22.64
  -1  -9 -12   33.34   20.30
  -1  -9 -12   18.00   22.87
  -1   9  12   29.29   20.77
  -1  -9 -12   24.88   22.22
   1   9 -12   38.09   31.63
  -1  -9 -12   47.43   34.48
  -1  -9 -11   46.94   34.67
  -1   9  11    5.23    5.64
   1   9 -11    0.04   13.32
  -1  -9 -11   39.70   20.58
   1   9 -11   44.31   22.98
  -1  -9 -11   49.01   33.13
  -1  -9 -10   -7.34   11.81
   1   9 -10   13.44   18.41
   1  -9  10   28.32   24.64
   1   9 -10   32.51   30.44
  -1  -9 -10   29.68   23.83
  -1  -9  -9   57.24   30.07
  -1  -9  -9   61.83   32.88
   1   9  -9   87.22   34.61
   1  -9   9   61.08   20.72
   1   9  -9   49.43   24.57
  -1  -9  -9   48.88   28.77
  -1  -9  -8   83.69   29.36
  -1   9   8   92.27   38.39
   1   9  -8   17.35   21.61
   1   9  -8   69.33   23.08
   1  -9   8   64.34   36.33
  -1  -9  -8   73.96   26.83
  -1  -9  -8   77.49   26.41
  -1  -9  -7    0.99   11.93
   1   9  -7  -15.67   20.33
   1  -9   7   -0.91   13.85
   1   9  -7   -2.81   13.18
  -1  -9  -7   -8.27   12.13
  -1  -9  -7    1.72    3.45
  -1  -9  -6   25.39   17.81
  -1   9   6   50.14   24.14
  -1  -9  -6   38.59   20.80
   1   9  -6    8.57   14.90
   1  -9   6   24.14   15.10
  -1  -9  -5  108.59   32.40
  -1   9   5  122.33   39.49
  -1  -9  -5  100.49   29.18
   1  -9   5  122.41   42.51
  -1  -9  -4  142.32   50.28
  -1   9   4  126.44   35.98
  -1  -9  -4   97.16   31.08
   1   9  -4  167.17   44.91
   1  -9   4  183.17   54.73
  -1   9   3   33.02   18.12
   1   9  -3   31.65   19.63
   1  -9   3   60.76   34.21
  -1  -9  -3   37.59   21.06
   1  -9   3   35.90   21.76
  -1   9   2   94.87   33.25
   1  -9   2   30.26   17.65
   1  -9   2  102.68   34.89
  -1  -9  -2  121.53   32.02
   1   9  -2  117.79   37.55
   1  -9   2  100.45   39.74
  -1   9   1  -16.02   15.07
  -1  -9  -1    4.70    8.63
   1  -9   1   18.76   16.99
   1   9  -1    7.63   10.14
   1  -9   1   40.21   26.88
   1  -9   1   30.59   21.18
  -1  -9   0   48.48   23.61
   1  -9   0   41.96   17.71
   1   9   0   26.77   12.89
   1  -9   0   30.12   11.63
   1  -9   0   47.00   24.53
   1  -9  -1   23.05   23.98
  -1  -9   1   12.81    9.48
   1   9   1   -3.29   14.02
  -1  -9   1   36.45   22.98
   1  -9  -1   16.47   18.25
  -1  -9   2  102.19   34.92
  -1  -9   2  115.43   33.32
   1  -9  -2  103.26   36.91
   1   9   2  114.15   31.52
  -1  -9   3   43.66   25.49
   1  -9  -3   87.56   32.72
  -1  -9   3   32.46   20.90
   1   9   3   79.87   29.29
  -1  -9   4  113.69   33.96
   1  -9  -4  104.90   40.82
   1   9   4  135.68   36.79
   1  -9  -5   89.65   31.77
  -1  -9   5   93.34   30.89
   1   9   5  144.04   39.19
  -1  -9   6   23.91   23.90
   1  -9  -6   -1.93   22.22
   1   9   6    3.10   12.40
   1  -9  -7    3.20   15.94
   1   9   7   14.79   19.61
  -1   9  -7   -8.49   18.84
   1  -9  -7   15.76   17.18
  -1  -9   7   18.36   17.75
   1  -9  -8   55.08   23.51
  -1   9  -8   32.71   24.70
   1   9   8  135.72   47.89
  -1  -9   8   81.23   32.64
   1  -9  -8    1.30   21.70
  -1   9  -8   59.17   32.73
   1  -9  -9   54.16   28.75
  -1   9  -9   46.74   31.79
  -1   9  -9   37.26   26.83
  -1   9  -9   57.04   27.74
   1  -9  -9   11.65    8.78
   1   9  10   26.47   17.71
   1  -9 -10   -4.56   12.27
  -1   9 -10   45.83   29.40
  -1   9 -10    2.26    7.09
  -1   9 -10    0.52   11.89
   1  -9 -10    0.04   16.27
   1  -9 -11   35.90   17.65
   1   9  11   46.84   28.22
   1  -9 -11    6.24   21.93
  -1  -9  11   52.55   40.43
  -1   9 -11   54.44   29.94
  -1   9 -11   51.64   36.81
   1  -9 -11   68.67   38.29
  -1   9 -11   23.90   20.83
   1  -9 -11   70.87   35.42
   1  -9 -12    6.53    7.26
   1   9  12   49.18   43.63
  -1  -9  12   53.63   28.27
   1  -9 -12    5.57   13.93
  -1   9 -12   29.11   25.47
   1  -9 -12    5.08   11.14
  -1   9 -12   35.25   29.25
   1  -9 -12   52.76   34.17
  -1  -9  13   61.56   36.30
   1  -9 -13   77.09   36.08
  -1   9 -13   56.76   34.79
   1  -9 -13   50.88   34.30
  -1  -9  14   78.37   45.26
   1  -9 -14   72.74   34.77
   1  -9 -14  105.30   42.27
  -1   9 -14   63.46   33.66
   1  -9 -15   46.58   33.78
  -1   9 -15  112.00   43.34
   1  -9 -15   61.31   34.04
   1  -9 -16   -1.44   14.02
  -1   9 -16    7.41   11.57
   1  -9 -16  -32.31   45.62
   1  -9 -17   28.48   25.42
  -1   9 -17   43.30   28.02
   1  -9 -18   45.23   40.12
  -1   9 -18   54.08   35.58
   1  -9 -19   12.02   34.39
  -1   9 -19   32.61   21.39
   1  -9 -20   70.49   38.12
  -1   9 -20   54.70   31.93
   1  -9 -21   13.95    8.22
  -1   9 -21    9.19    9.70
   1  -9 -22   -1.38   15.82
  -1   9 -22   53.49   43.01
   1  -9 -22    7.48   35.02
  -1   9 -22   24.39   31.05
  -1   9 -23   74.81   78.86
  -1  -9  23   18.91   35.10
   1  -9 -23   33.71   43.14
  -1   9 -24   40.04   13.43
   1  -9 -24    4.44   17.45
  -1  -9  24   89.50   53.50
  -1   9 -25   69.50   47.76
   1  -9 -25  -12.71   26.33
  -1  -9  25    6.97   28.13
  -1   9 -26  -35.38   17.98
   1  -9 -26   -6.09   38.66
   1  -9 -27   91.99   51.60
   1  -9 -28   47.31   61.04
  -1 -10 -29   77.34   89.93
   1  10 -26   29.42   66.62
  -1 -10 -26   41.02   22.26
  -1 -10 -25   80.23   63.52
  -1 -10 -24   33.93   53.88
  -1 -10 -23   72.43   45.38
  -1 -10 -22   24.06   46.61
  -1 -10 -22   35.31   33.74
  -1 -10 -21    6.57   38.32
  -1 -10 -21   19.82   18.78
  -1 -10 -20   89.99   71.92
  -1 -10 -20  -54.44   39.08
  -1 -10 -19    0.13    9.95
  -1 -10 -19   42.79   41.78
   1  10 -19   18.27   13.69
  -1 -10 -18   39.77   46.13
  -1 -10 -18   28.93   18.51
   1  10 -18   -9.56    8.99
  -1 -10 -17   35.74   32.08
   1  10 -17   18.37   19.57
  -1 -10 -17   39.08   27.25
  -1 -10 -16   34.98   27.63
   1  10 -16   33.74   22.88
  -1 -10 -16   27.92   19.08
  -1 -10 -15   44.25   40.92
  -1  10  15   42.39   36.21
   1  10 -15   62.63   38.47
  -1 -10 -15   52.79   35.99
   1  10 -15   49.96   26.25
  -1 -10 -14   32.14    7.33
  -1  10  14   49.20   29.89
  -1 -10 -14   16.21   16.32
   1  10 -14   40.88   34.65
  -1 -10 -14   24.40   28.76
   1  10 -14   42.19   24.72
  -1 -10 -13   67.45   41.16
  -1 -10 -13   75.78   42.29
  -1  10  13   71.14   37.74
   1  10 -13   73.20   43.23
   1  10 -13  102.65   51.54
  -1 -10 -13  128.33   49.33
  -1 -10 -12   41.06   28.77
  -1  10  12   31.87   21.27
  -1 -10 -12   24.94   21.94
   1  10 -12   35.64   33.40
   1  10 -12   33.44   28.08
  -1 -10 -12   45.71   34.08
  -1 -10 -11  106.46   48.42
  -1  10  11   76.38   37.92
  -1 -10 -11  -27.30   26.77
   1  10 -11   55.65   38.03
   1  10 -11   44.29   21.23
  -1 -10 -11   86.13   34.60
  -1  10  10   10.85   25.90
  -1 -10 -10   30.04   12.36
   1 -10  10    4.42   23.92
   1  10 -10   16.04   14.78
  -1 -10 -10   15.66   17.55
   1  10 -10   34.86   22.15
  -1 -10  -9   -2.31   27.72
  -1  10   9  -13.57   19.78
   1  10  -9  -25.56   28.58
  -1  10   9   10.03   21.35
   1  10  -9    3.92   11.32
   1 -10   9   20.43   27.98
  -1 -10  -9   -7.35   17.07
  -1 -10  -8   32.90   25.36
  -1  10   8    2.85   10.30
   1  10  -8   25.50   20.92
   1  10  -8   19.16   20.51
  -1 -10  -8  -27.08   20.49
   1 -10   8   14.95    9.80
  -1 -10  -8   28.20   22.67
  -1 -10  -7  -24.95   30.44
   1 -10   7   -8.83    9.94
   1  10  -7    5.33   10.96
  -1 -10  -7   -9.02   16.37
   1  10  -7   -4.27   10.03
  -1  10   7    3.51   23.06
  -1 -10  -6  261.52   65.62
   1  10  -6  198.67   55.09
  -1  10   6  147.60   44.34
   1 -10   6  152.34   45.52
  -1 -10  -6  189.35   42.65
  -1 -10  -5   91.67   33.81
  -1  10   5   55.12   19.99
   1  10  -5   97.40   34.09
   1  10  -5  104.42   33.59
  -1 -10  -5   84.31   30.55
   1 -10   5  121.59   44.73
  -1  10   5  101.05   37.75
   1 -10   4  137.60   44.51
  -1 -10  -4  191.60   42.81
   1  10  -4  169.99   44.54
   1 -10   3  -15.37   27.92
  -1 -10  -3   33.01   18.62
   1  10  -3    2.47   17.60
   1 -10   3   32.58   22.72
   1 -10   2  100.18   37.02
  -1 -10  -2  106.76   34.69
   1  10  -2   95.54   38.04
   1 -10   2   82.47   33.69
   1 -10   2   81.72   27.50
   1 -10   1  199.80   50.45
  -1 -10  -1  180.17   52.03
   1 -10   1  153.90   44.97
   1 -10   1  198.78   54.99
   1  10  -1  174.25   45.10
   1 -10   0  386.57   70.25
  -1 -10   0  355.07   72.62
   1  10   0  324.75   59.07
   1 -10   0  329.71   65.61
   1 -10   0  352.71   71.88
  -1 -10   1  144.07   43.39
   1 -10  -1  153.64   45.29
  -1 -10   1  182.67   43.53
   1 -10  -1  178.10   52.14
   1 -10  -1  169.61   50.15
   1  10   1  198.86   48.30
  -1 -10   2   58.35   26.43
   1 -10  -2   61.33   31.08
  -1 -10   2   67.45   25.90
   1  10   2   72.74   23.52
  -1 -10   3   19.78   17.12
   1 -10  -3   -5.71   20.10
  -1 -10   3   -8.43    8.71
   1  10   3   28.04   21.00
   1  10   4  145.38   45.43
   1 -10  -4  145.57   45.98
  -1 -10   4  178.59   45.27
   1  10   4  213.59   47.71
   1  10   5   80.40   35.94
  -1  10  -5  103.18   37.65
   1 -10  -5   88.30   36.14
  -1 -10   5   80.20   29.89
   1  10   5   79.21   29.63
   1  10   6  162.42   52.50
  -1  10  -6  191.66   55.09
   1 -10  -6  230.12   62.14
  -1 -10   6  221.69   48.41
  -1  10  -7    4.21   20.77
   1  10   7  -20.43   25.50
   1 -10  -7   20.56   24.28
  -1  10  -7   19.45   34.52
  -1 -10   7   15.19   14.27
   1 -10  -8    8.80   10.79
   1  10   8  -10.42   16.06
   1  10   8  -12.18   23.34
  -1  10  -8    5.68   16.74
   1 -10  -8   19.05   21.23
  -1 -10   8   17.95   10.54
  -1  10  -8  -17.73   14.71
  -1  10  -8    5.79   22.95
   1 -10  -9   21.05   20.27
   1  10   9  -20.53   22.09
  -1  10  -9  -10.34   17.15
   1  10   9    3.55   22.09
  -1  10  -9   -3.20   24.25
  -1  10  -9   44.41   37.08
  -1 -10   9  -10.10   13.83
   1 -10  -9   32.64   25.57
  -1  10  -9   25.53   34.22
   1  10  10   12.72   11.80
   1 -10 -10   -0.90   16.34
  -1  10 -10  -31.23   32.71
  -1  10 -10   31.83   11.18
  -1  10 -10   32.20   31.54
  -1  10 -10   24.94   14.26
   1 -10 -10    6.48    8.05
   1  10  11   94.55   48.88
   1 -10 -11   72.84   34.58
  -1  10 -11   82.00   44.10
  -1  10 -11   75.70   45.17
   1 -10 -11   32.65   17.50
   1 -10 -11   68.08   37.93
  -1  10 -11   47.38   26.95
  -1  10 -12   43.75   32.06
  -1 -10  12   42.43   38.19
   1 -10 -12   13.54   17.29
  -1  10 -12   39.77   17.90
   1 -10 -12   33.96   24.28
  -1  10 -13   87.34   44.92
   1 -10 -13   71.31   46.88
  -1  10 -13   48.45   29.00
   1 -10 -13  121.92   53.16
   1 -10 -14   17.47   28.56
  -1  10 -14   69.76   38.86
   1 -10 -14   53.11   15.24
   1 -10 -15  -20.72   34.38
   1 -10 -15  117.53   58.74
  -1  10 -15   73.50   39.01
   1 -10 -16   13.91   26.00
   1 -10 -16   32.41   21.97
  -1  10 -16   36.61   29.52
   1 -10 -17   18.97   17.93
  -1  10 -17   22.08   23.05
   1 -10 -17    2.85   22.11
   1 -10 -18   10.49   17.89
   1 -10 -18   22.94   32.10
  -1  10 -18   15.09   10.17
   1 -10 -19  -32.41   26.07
   1 -10 -19   -5.08   22.55
  -1  10 -19   13.11   23.03
   1 -10 -20   82.12   49.28
   1 -10 -20  -26.65   48.87
  -1  10 -20    1.59   19.10
   1 -10 -21  -23.87   32.49
  -1  10 -21   46.80   33.53
   1 -10 -21   53.23   51.36
   1 -10 -22   36.80   33.31
   1 -10 -22  -21.47   26.85
  -1  10 -22   30.70   30.33
  -1  10 -23   11.31   12.57
   1 -10 -23   32.05   44.55
  -1  10 -24   -8.73   16.24
   1 -10 -24    6.75   18.94
  -1  10 -25   39.68   58.72
  -1 -10  25   18.94   18.09
   1 -10 -25   65.38   39.53
   1 -10 -26    3.55   34.15
  -1 -10  26  -12.15   28.46
   1 -10 -27   25.14   27.55
   1 -10 -28   42.79   67.49
  -1 -11 -28   29.65   35.49
  -1 -11 -27   43.24   51.66
  -1 -11 -26   46.26   48.55
  -1 -11 -25  -20.33   43.99
  -1 -11 -25   94.19   64.35
  -1 -11 -24  -38.05   33.11
  -1 -11 -24   13.92   26.78
  -1 -11 -23  -46.18   26.93
  -1 -11 -23   -8.01   18.18
  -1 -11 -22   -9.99   19.24
  -1 -11 -22    1.15   15.99
  -1 -11 -21   36.06   44.02
  -1 -11 -21    9.62   29.80
  -1 -11 -20   74.16   48.33
  -1 -11 -20   17.29   26.41
  -1 -11 -19  -15.09   41.32
   1  11 -19   12.38   17.61
  -1 -11 -19   29.04   23.56
  -1 -11 -18   44.97   43.18
   1  11 -18   18.07   12.13
  -1 -11 -18   51.38   35.00
  -1 -11 -17    0.77   19.26
  -1 -11 -17  -16.17   39.29
   1  11 -17   24.77   25.83
   1  11 -16  -36.11   36.91
  -1 -11 -16   79.79   50.33
  -1 -11 -16   60.44   35.91
   1  11 -16   52.15   32.97
   1  11 -15   33.50   23.52
  -1 -11 -15   72.22   36.86
  -1 -11 -15   54.68   29.62
   1  11 -15   84.56   32.49
  -1  11  14  189.11   68.35
  -1 -11 -14  135.26   58.68
  -1 -11 -14  205.62   65.44
   1  11 -14  166.97   59.02
   1  11 -14  159.88   59.20
  -1 -11 -14  172.86   54.66
   1  11 -14  163.78   43.74
  -1 -11 -13   92.58   48.29
  -1  11  13   41.51   30.55
  -1 -11 -13   66.31   27.82
   1  11 -13   53.93   30.20
   1  11 -13   32.23   22.03
  -1 -11 -13  111.06   47.82
  -1  11  12   21.71   27.35
  -1 -11 -12   55.11   38.30
  -1 -11 -12   24.95   14.42
   1  11 -12   28.00    9.77
  -1 -11 -12   36.45   26.89
   1  11 -12    6.22   12.59
  -1 -11 -11  -11.97   22.46
  -1  11  11   15.86   34.51
  -1 -11 -11    6.44   12.29
   1  11 -11   10.15   24.69
   1 -11  11  -23.37   35.60
  -1 -11 -11   29.43   21.01
   1  11 -11  -17.19   35.53
  -1 -11 -10  -10.13    9.79
  -1  11  10   32.72   32.46
  -1 -11 -10   32.99   36.99
   1 -11  10   33.92   28.97
  -1 -11 -10   44.68   20.05
   1  11 -10   18.98   11.59
   1  11 -10   44.17   26.66
  -1 -11  -9   43.80   30.91
  -1  11   9   24.50   19.35
  -1 -11  -9   74.01   35.47
   1  11  -9   59.17   28.19
   1 -11   9   41.05   43.19
   1  11  -9   34.95   27.84
  -1  11   9   16.28   11.67
  -1  11   8   18.19   13.70
  -1 -11  -8   19.05   22.51
   1 -11   8   -8.55   18.67
   1  11  -8    3.93    8.44
  -1 -11  -8   31.27   21.58
  -1  11   8    8.34    8.29
   1  11  -8   53.80   37.95
  -1 -11  -7  115.97   50.72
  -1  11   7   -8.88   13.11
  -1 -11  -7   74.80   30.43
   1 -11   7   86.03   37.64
   1  11  -7   83.79   42.74
  -1  11   7  102.80   44.08
  -1 -11  -6  137.54   44.63
   1  11  -6  116.70   44.65
  -1  11   6   85.27   37.90
   1  11  -6  196.83   51.99
   1 -11   6  153.52   52.04
  -1 -11  -6  128.58   42.55
   1  11  -5   10.03   15.56
  -1  11   5   -0.12   21.72
  -1 -11  -5    4.39    7.95
   1  11  -5   39.66   30.38
   1 -11   5   19.19   19.24
  -1  11   5    9.90   19.40
   1 -11   4  100.80   43.74
  -1  11   4   58.08   32.38
   1  11  -4  100.93   43.31
   1 -11   4   42.22   27.86
  -1 -11  -4   96.45   34.39
  -1  11   4  101.78   45.55
   1 -11   3  207.48   59.26
   1  11  -3  205.85   55.67
  -1 -11  -3  235.81   52.61
   1 -11   3  204.60   52.67
  -1  11   3  220.94   60.50
   1 -11   2   33.91   29.01
   1 -11   2   24.76   21.92
   1 -11   2   62.55   32.43
  -1 -11  -2   14.11   12.23
   1  11  -2   26.06    5.90
  -1  11   2   28.23   22.22
  -1 -11  -1    9.54   11.19
   1 -11   1   28.54   35.03
   1  11  -1   66.71   33.35
   1 -11   1   16.13   14.72
   1 -11   1   12.81   22.69
   1 -11   0    8.93   21.40
  -1 -11   0   32.09   16.84
   1 -11   0   33.59   29.80
  -1 -11   0    5.34   12.20
   1 -11   0   14.29   24.93
   1  11   0   27.40   24.12
   1 -11  -1   17.09   29.85
  -1 -11   1    1.47   12.17
  -1 -11   1  -15.28   18.53
   1  11   1    5.81   15.87
   1 -11  -1   -0.04   15.55
   1 -11  -1    3.86    9.73
  -1 -11   2   48.00   35.61
   1 -11  -2   19.06   14.28
  -1 -11   2   29.74   17.76
   1  11   2   -1.21   16.21
  -1 -11   3  256.33   65.76
  -1 -11   3  177.39   43.72
   1 -11  -3  130.63   48.07
   1  11   3  170.77   45.88
   1  11   4   45.77   23.91
  -1 -11   4   98.41   38.44
   1 -11  -4   88.61   32.94
   1  11   4   75.65   39.41
   1  11   5   10.90   22.28
  -1  11  -5   28.34   28.70
   1 -11  -5    2.18   19.28
  -1 -11   5   -0.03   14.02
   1  11   5   15.05   16.06
   1  11   6  200.87   62.18
  -1 -11   6  168.91   45.44
   1 -11  -6  125.60   46.43
  -1  11  -6  149.22   50.14
   1  11   6  177.41   59.45
  -1  11  -6  101.49   46.38
   1  11   7  131.27   50.99
  -1  11  -7   93.26   37.83
  -1  11  -7   83.23   46.78
   1 -11  -7   22.30    8.14
  -1 -11   7   98.93   41.96
  -1  11  -7   83.85   42.82
   1  11   7   57.06   34.85
   1  11   8   41.43   32.07
  -1  11  -8    7.14   17.18
   1  11   8  -13.87   30.04
  -1  11  -8  -16.48   16.98
   1 -11  -8  -18.99   24.13
  -1  11  -8   23.82   35.37
  -1 -11   8   44.97   31.30
   1 -11  -9   46.63   30.43
   1  11   9   -0.37   13.10
   1  11   9   46.55   30.22
  -1  11  -9   25.13   19.81
  -1  11  -9   33.90   26.22
   1 -11  -9   66.45   32.84
  -1  11  -9   63.85   45.59
  -1 -11   9   43.24   28.44
  -1  11  -9    5.68   12.66
   1 -11 -10   50.75   33.80
  -1  11 -10   47.06   31.07
  -1  11 -10   38.89   27.58
   1 -11 -10   48.71   33.02
  -1  11 -10   50.44   35.54
  -1  11 -11   -5.37   13.83
   1 -11 -11  -16.43   22.80
   1 -11 -11   24.06   19.44
  -1  11 -11   14.59   18.02
  -1  11 -12   46.17   34.85
   1 -11 -12   37.56   28.14
  -1  11 -12   58.07   31.57
   1 -11 -12   56.78   41.31
  -1  11 -13   41.28   25.84
   1 -11 -13   45.03   39.54
   1 -11 -13  108.60   56.29
  -1  11 -13   83.03   37.67
  -1  11 -14  148.67   64.26
   1 -11 -14   97.26   44.73
   1 -11 -14  210.05   63.77
  -1  11 -14  161.31   54.75
  -1  11 -15   73.25   48.57
   1 -11 -15   12.37   11.45
   1 -11 -15   85.88   43.07
  -1  11 -15   65.92   35.29
  -1  11 -16    1.56    9.29
   1 -11 -16   17.34   33.52
  -1  11 -16   35.35   27.67
   1 -11 -16   55.97   48.54
   1 -11 -17   52.75   42.11
   1 -11 -17   36.66   46.79
  -1  11 -17   28.92   36.15
   1 -11 -18   37.02   24.23
  -1  11 -18   72.71   35.86
   1 -11 -18   39.83   53.68
   1 -11 -19  -59.81   55.86
   1 -11 -19  -17.49   23.17
  -1  11 -19   -1.86   18.77
   1 -11 -20   -7.28   21.61
   1 -11 -20  -15.19   23.37
  -1  11 -20    1.53   21.28
   1 -11 -21    8.76   32.71
  -1  11 -21   24.92   23.38
   1 -11 -21   52.01   51.01
   1 -11 -22  -20.17   38.18
   1 -11 -22   -9.66   33.09
   1 -11 -23  -21.87   16.09
   1 -11 -23   47.27   45.63
  -1  11 -24  -38.46   49.36
   1 -11 -24  -22.03   19.32
   1 -11 -24   47.30   41.80
   1 -11 -25   -2.21   23.48
  -1 -11  25   95.03   66.42
   1 -11 -25  125.41  100.80
   1 -11 -26    6.54   61.04
   1 -11 -26   21.66   62.61
   1 -11 -27   84.03   71.32
  -1 -12 -27  -13.43   25.16
  -1 -12 -26    8.25   36.85
  -1 -12 -25   24.94   30.72
  -1 -12 -24   34.55   19.67
  -1 -12 -24   14.33   27.90
  -1 -12 -23   48.30   51.87
  -1 -12 -23   13.74   33.03
  -1 -12 -22   -3.06   16.32
  -1 -12 -22   26.94   36.09
  -1 -12 -21  100.91   61.11
  -1 -12 -21   43.62   47.04
   1  12 -20   -3.40   28.56
  -1 -12 -20   42.81   32.63
  -1 -12 -20   13.75   32.49
   1  12 -19  -16.63   48.18
  -1 -12 -19   -6.84   22.87
  -1 -12 -19   32.12   23.43
   1  12 -18   -8.74   33.94
  -1 -12 -18   81.58   50.25
   1  12 -18   10.45    6.39
  -1 -12 -18   24.78   37.62
   1  12 -17   52.37   50.85
  -1 -12 -17   33.70   27.39
   1  12 -17   50.70   28.16
  -1 -12 -17   12.03   24.82
   1  12 -16   -1.72   24.37
  -1 -12 -16  -21.29   30.16
  -1 -12 -16   41.23   30.29
   1  12 -16   19.59   15.85
   1  12 -15   92.53   52.99
  -1 -12 -15   70.06   16.61
  -1 -12 -15   88.00   41.25
   1  12 -15   96.49   28.13
  -1 -12 -14   65.96   46.58
  -1 -12 -14  -14.49   13.19
  -1 -12 -14   20.66   14.15
   1  12 -14    0.48   13.91
  -1 -12 -13  -31.05   37.33
  -1 -12 -13   55.73   40.52
   1  12 -13   12.97   12.53
  -1 -12 -13    6.79    8.72
   1  12 -13   28.26   27.39
  -1 -12 -12    3.17    9.26
  -1  12  12   14.27    6.49
  -1 -12 -12   21.08    9.84
  -1 -12 -12  -26.26   32.22
   1  12 -12    0.71   29.80
   1  12 -12   -1.39   12.93
  -1 -12 -11   34.10   33.82
  -1  12  11   37.76   37.15
  -1 -12 -11   38.74   18.07
   1  12 -11   15.94   22.13
   1  12 -11   29.06   32.24
  -1 -12 -11   45.76   32.39
   1 -12  11   -4.23   13.67
  -1 -12 -10   -8.87   16.35
  -1  12  10   47.42   40.45
   1  12 -10  -11.52   24.81
  -1  12  10    4.10   12.70
   1 -12  10   36.89   32.20
   1  12 -10   25.98   27.18
  -1 -12 -10  -24.31   26.98
  -1 -12 -10   28.74   28.91
  -1  12   9   65.72   31.29
  -1 -12  -9   40.79   28.72
  -1  12   9  110.01   53.51
   1  12  -9   69.36   32.09
   1  12  -9   94.50   37.46
  -1 -12  -9   45.98   24.20
   1 -12   9   91.23   44.43
  -1 -12  -9   22.16   25.61
  -1 -12  -8   63.29   31.99
  -1  12   8   28.86   30.27
   1 -12   8   41.92   33.32
   1  12  -8   54.98   37.12
  -1 -12  -8  105.28   39.35
   1  12  -8   64.03   43.09
  -1  12   8   66.60   33.66
  -1 -12  -7    3.44   17.97
  -1  12   7   12.89   25.72
  -1 -12  -7    2.87   21.45
   1 -12   7   -7.73   22.34
   1  12  -7   -6.76   20.12
   1  12  -7   27.14   27.32
  -1  12   7   13.44    7.76
  -1  12   6   95.79   38.86
   1  12  -6  126.17   50.22
  -1  12   6  112.60   49.90
  -1 -12  -6  138.83   46.24
   1 -12   6  126.49   49.19
   1  12  -6  149.92   54.50
  -1  12   5   98.79   37.07
  -1  12   5   46.94   32.02
   1  12  -5  111.60   35.11
   1 -12   5   57.47   32.62
  -1 -12  -5  111.17   40.42
  -1  12   5   82.50   33.99
  -1  12   4   78.85   36.73
   1 -12   4   57.67   41.46
  -1  12   4   78.27   42.19
  -1 -12  -4   22.48   13.59
   1 -12   4   42.72   23.02
   1  12  -4   48.25   21.44
  -1  12   4   37.67    9.24
  -1  12   3   39.88   30.83
   1 -12   3   -1.70   11.33
   1  12  -3   40.37   18.14
  -1 -12  -3   58.03   30.80
   1 -12   3   55.30   28.46
  -1  12   3   77.04   47.20
  -1  12   2   92.11   44.41
   1 -12   2   65.30   36.75
  -1 -12  -2   60.60   41.53
  -1 -12  -2   99.58   42.56
   1 -12   2  110.56   43.68
   1  12  -2   89.32   33.55
  -1  12   2   72.46   46.20
  -1  12   1   34.44   30.72
  -1  12   1   -1.80   14.55
   1 -12   1   -7.99   20.29
   1 -12   1    7.16   27.51
   1  12  -1    9.29   11.79
  -1 -12  -1   25.50   26.21
   1 -12   1   19.75   17.31
   1  12   0  121.65   43.42
  -1 -12   0  101.65   37.48
   1 -12   0  139.47   46.72
  -1  12   0  135.78   52.53
   1 -12   0  178.13   58.15
   1 -12   0  134.58   52.83
  -1 -12   0  124.06   36.64
   1  12   1   33.40   23.71
  -1 -12   1   44.37   33.89
   1  12   1   13.64   11.08
  -1  12  -1    2.32   14.59
   1 -12  -1   28.71   29.24
   1 -12  -1   15.98   23.74
  -1 -12   1   36.05   33.47
   1 -12  -1    4.49   15.24
   1  12   2   81.58   47.79
  -1 -12   2  116.79   50.57
   1 -12  -2   53.91   29.57
  -1 -12   2   39.27   21.22
  -1  12  -2   68.59   36.28
   1  12   2   62.79   22.19
   1 -12  -2   52.61   28.41
   1  12   3    2.25   14.84
  -1 -12   3   95.10   38.21
   1 -12  -3   51.98   32.37
  -1  12  -3   61.43   34.26
  -1 -12   3   36.59   22.20
   1  12   3   48.56   29.47
   1  12   4   74.76   37.88
   1  12   4   35.79   28.58
  -1 -12   4   63.06   31.36
  -1 -12   4   16.02   18.58
  -1  12  -4   46.65   34.36
   1 -12  -4   36.82   12.76
   1  12   4   16.18   18.44
   1  12   5  189.64   61.30
   1  12   5   73.10   31.66
  -1 -12   5  103.93   37.99
  -1  12  -5   90.57   40.98
   1 -12  -5   98.28   39.35
   1  12   5   71.40   30.75
   1  12   6   68.47   42.97
  -1 -12   6   89.21   36.20
  -1  12  -6   34.68   38.09
   1 -12  -6   41.98   23.00
   1  12   6  100.12   48.99
  -1  12  -6  142.58   55.78
   1  12   7   56.98   46.84
   1  12   7   90.02   41.55
  -1  12  -7   -5.64   20.66
   1 -12  -7   14.61   19.66
  -1 -12   7    3.14   19.66
  -1  12  -7    8.17   15.42
   1  12   8   44.38   29.30
  -1  12  -8   50.46   36.81
  -1 -12   8   76.64   33.06
   1 -12  -8   77.23   43.89
  -1  12  -8   75.58   31.29
  -1  12  -9   66.80   37.08
   1  12   9  107.85   51.55
   1 -12  -9  106.90   56.17
  -1 -12   9   58.08   33.56
  -1  12  -9   69.07   37.60
   1 -12 -10   43.96   29.00
  -1  12 -10   26.02   32.70
   1  12  10   24.77   27.25
  -1 -12  10   29.44   29.22
   1 -12 -10   27.40   14.74
  -1  12 -10   42.64   31.36
   1 -12 -11   17.82   24.90
  -1  12 -11    2.82   19.16
   1 -12 -11   48.95   19.40
  -1  12 -11    4.31   12.96
   1 -12 -12   -5.39   19.31
  -1  12 -12   17.34   20.86
   1 -12 -12    4.32   19.43
  -1  12 -13    9.19   21.50
   1 -12 -13   26.59   18.87
  -1  12 -13   47.92   35.73
   1 -12 -13   41.11   35.95
  -1  12 -14    2.29   20.92
   1 -12 -14  -15.38   30.61
   1 -12 -14   27.27   11.10
  -1  12 -14    7.41   20.50
  -1  12 -15  152.72   64.07
   1 -12 -15   92.85   41.29
   1 -12 -15   60.80   22.63
  -1  12 -15   69.18   36.67
  -1  12 -16   20.93   30.66
   1 -12 -16   26.41   26.15
   1 -12 -16    5.93   20.37
  -1  12 -16   41.26   37.44
  -1  12 -17   79.95   58.14
   1 -12 -17   49.69   45.78
   1 -12 -17   37.53   29.25
  -1  12 -17   50.60   37.34
  -1  12 -18   35.47   32.85
   1 -12 -18   -7.62   29.03
  -1  12 -18  -25.41   26.32
   1 -12 -18   21.36   37.29
  -1  12 -19  -19.87   27.19
   1 -12 -19  -22.51   41.45
   1 -12 -19   23.62   12.97
  -1  12 -19  -35.77   33.59
  -1  12 -20    9.37   44.50
   1 -12 -20   29.47   23.09
   1 -12 -20   23.04   36.24
  -1  12 -20    7.56   17.45
   1 -12 -21    6.51   38.38
  -1  12 -21   40.12   30.20
   1 -12 -22   35.50   26.17
   1 -12 -22   17.06   11.87
   1 -12 -23    8.55   16.12
   1 -12 -23   80.52   51.24
  -1  12 -24   72.70   78.53
   1 -12 -24   23.71   41.68
   1 -12 -24   43.48   48.53
   1 -12 -25    3.58   17.33
   1 -12 -25   26.89   41.16
   1 -12 -26  -19.45   20.78
   1 -12 -27  -23.14   42.19
  -1 -13 -26  -21.15   18.52
  -1 -13 -25   67.29   64.36
  -1 -13 -24  -51.48   70.64
  -1 -13 -24   85.86   62.44
   1  13 -23   11.46   14.81
  -1 -13 -23   20.79   24.34
  -1 -13 -23   96.89   59.05
   1  13 -22  -30.22   54.04
  -1 -13 -22   70.08   45.85
  -1 -13 -22   78.56   70.09
   1  13 -21    3.27   20.05
  -1 -13 -21   -2.06   20.82
  -1 -13 -21   33.35   45.02
   1  13 -20   50.84   35.54
  -1 -13 -20   30.09   35.40
  -1 -13 -20  -16.36   13.98
   1  13 -19   62.14   60.66
  -1 -13 -19   47.26   41.66
  -1 -13 -19   42.87   34.68
   1  13 -18   17.05   43.17
  -1 -13 -18  -12.10   13.70
  -1 -13 -18  -12.67   19.11
   1  13 -18    7.97   19.07
   1  13 -17   23.31   32.54
  -1 -13 -17   65.71   48.71
  -1 -13 -17   63.52   42.81
   1  13 -17    1.69   19.23
  -1 -13 -16   36.58   44.96
   1  13 -16   31.48   30.13
  -1 -13 -16   27.70   32.47
   1  13 -16   42.67   24.94
  -1 -13 -15   19.26   22.96
   1  13 -15   -2.81    9.20
  -1 -13 -15   -9.30   24.51
   1  13 -15   34.44   32.10
  -1 -13 -14   35.97   27.46
  -1 -13 -14   39.80   28.63
   1  13 -14    7.96   18.82
  -1 -13 -13   -3.71   24.67
  -1 -13 -13    9.46   26.34
  -1 -13 -13   -5.04   19.25
   1  13 -13   -0.68   28.33
  -1 -13 -12   30.15   23.59
  -1 -13 -12   18.20   38.67
   1  13 -12    6.36   32.26
   1 -13  12   26.43   13.51
  -1 -13 -12   48.96   38.23
   1  13 -12   14.84   23.43
  -1 -13 -11   42.92   30.98
  -1 -13 -11   61.70   25.52
   1  13 -11   30.25   30.71
   1 -13  11   25.97   20.59
   1  13 -11  -15.25   11.59
  -1 -13 -11   47.76   33.15
  -1 -13 -10   90.44   47.98
  -1  13  10    6.37   13.85
   1  13 -10  108.97   52.61
  -1  13  10    8.97   12.13
   1 -13  10    6.92   14.04
  -1 -13 -10  -13.53   29.65
   1  13 -10   58.05   33.21
  -1 -13 -10   60.05   37.43
  -1  13   9   22.57   28.98
  -1 -13  -9   16.61   25.76
   1  13  -9   52.85   38.46
  -1  13   9   37.60   30.22
  -1 -13  -9   21.19   30.65
   1 -13   9   60.67   34.25
  -1 -13  -9   13.61   17.14
  -1  13   8   35.50   21.05
  -1 -13  -8    1.39   10.43
  -1 -13  -8    5.37   12.50
   1 -13   8   23.51   23.65
  -1  13   8   10.35   15.10
   1  13  -8   29.03   28.33
  -1  13   7   16.73   23.16
   1  13  -7   94.60   44.47
   1 -13   7   38.77   28.09
  -1 -13  -7   50.77   29.39
   1  13  -7    7.74   11.31
  -1  13   7   77.78   39.97
  -1  13   6   -9.12   17.26
  -1  13   6   17.88   10.64
  -1 -13  -6   13.84   19.78
   1 -13   6    7.27   11.51
   1  13  -6   -0.90   16.11
  -1  13   5   20.82   17.02
  -1  13   5   24.22   32.20
   1 -13   5   14.30   13.33
  -1 -13  -5   28.60   15.85
   1  13  -5   30.30   33.10
  -1  13   5    4.04   19.12
  -1  13   4  105.45   36.90
   1 -13   4  111.13   47.35
  -1  13   4   86.47   44.11
   1  13  -4  137.34   52.07
   1 -13   4  104.16   41.79
  -1 -13  -4  153.20   46.66
  -1  13   4  109.06   52.36
  -1  13   3  239.14   62.47
   1 -13   3  245.22   70.68
  -1 -13  -3  226.15   56.21
   1  13  -3  191.02   49.73
   1 -13   3  168.68   52.26
  -1  13   3  201.52   66.44
   1  13  -2    6.00   13.33
  -1  13   2   10.45   23.58
   1 -13   2    3.08   15.58
  -1 -13  -2   -0.97   17.11
   1  13  -2   20.19   23.64
   1 -13   2   18.12    8.30
  -1  13   2  -21.83    9.45
   1  13  -1   57.49   35.26
  -1  13   1   69.87   40.67
   1 -13   1   45.75   34.45
   1 -13   1   62.42   27.29
   1  13  -1   54.21   31.15
  -1  13   1   29.46   23.90
  -1 -13  -1   37.93   19.92
   1 -13   1    8.78   15.66
  -1  13   0    4.73   19.26
   1  13   0   18.77   24.83
   1 -13   0   -4.53   11.49
   1 -13   0   25.96   18.73
  -1 -13   0   14.13   26.86
   1  13   0   10.86   20.08
  -1  13   0    8.14    7.57
  -1 -13   0  -15.17   15.43
   1 -13   0    0.36   11.26
   1  13   1   90.03   45.89
  -1 -13   1    1.99   10.96
   1 -13  -1   32.69   29.68
   1  13   1   19.13   19.78
  -1  13  -1   85.59   36.91
   1 -13  -1   11.62    9.17
  -1 -13   1   62.98   25.15
   1 -13  -1   57.82   30.05
   1  13   2   36.16   16.00
  -1 -13   2    6.64   15.88
   1 -13  -2   21.61   35.20
  -1 -13   2   -0.44   11.07
   1 -13  -2   -9.11   17.59
   1 -13  -2   24.31   22.08
  -1  13  -2    8.65   29.87
   1  13   2   45.12   30.90
   1  13   3  214.88   62.66
  -1 -13   3  242.90   77.31
  -1 -13   3  250.42   62.19
   1 -13  -3  194.90   64.88
  -1  13  -3  196.45   65.05
   1  13   3  242.13   61.56
  -1 -13   4  154.64   52.98
   1  13   4  145.95   58.75
  -1 -13   4  127.50   44.45
   1 -13  -4   90.95   35.70
   1  13   4  102.85   41.84
   1  13   5   30.00   23.96
  -1 -13   5   12.80   12.95
   1 -13  -5   11.19    7.22
   1  13   5   30.56   22.54
   1  13   6  -18.36   31.17
  -1 -13   6    2.84   17.24
   1 -13  -6    8.20   11.42
   1  13   6    7.78   21.74
  -1  13  -7   36.52   35.76
   1  13   7   14.21   14.18
  -1 -13   7   10.07   11.18
   1 -13  -7   13.79   26.03
   1  13   8   24.38   19.93
  -1  13  -8   14.54   20.31
  -1 -13   8   40.18   33.82
   1 -13  -8   32.41   30.71
   1  13   9   32.58   26.89
  -1  13  -9   13.29   28.39
  -1 -13   9   34.78   29.61
   1 -13  -9    4.02   24.29
  -1  13 -10   15.23   18.13
   1  13  10   52.38   41.18
   1 -13 -10  -10.53   18.29
  -1 -13  10    1.04   23.66
  -1  13 -10   -9.44   20.99
   1 -13 -11    9.85    7.96
  -1  13 -11   45.17   32.00
   1 -13 -11   30.96   29.86
  -1  13 -11   -7.74   19.63
   1 -13 -12   -6.02   25.35
  -1  13 -12  -40.37   33.62
   1 -13 -12   23.07   11.24
  -1  13 -12   25.48   32.21
   1 -13 -13   -8.27   18.62
  -1  13 -13    9.77   29.75
   1 -13 -13  -11.45   24.56
  -1  13 -13   11.23   15.88
   1 -13 -14   16.77   14.98
  -1  13 -14   36.75   43.21
   1 -13 -14   41.97   36.76
  -1  13 -14   83.02   47.50
  -1  13 -15  -19.83   33.73
   1 -13 -15  -26.63   35.68
  -1  13 -15   13.77   19.79
   1 -13 -15   15.44   40.51
  -1  13 -16   30.31   44.72
   1 -13 -16  -10.81   10.45
  -1  13 -16   46.06   25.89
   1 -13 -16    2.00   30.23
  -1  13 -17   -9.84   22.63
   1 -13 -17   10.56   23.22
  -1  13 -17   29.05   25.77
   1 -13 -17   -0.34   32.62
  -1  13 -18   37.35   52.51
   1 -13 -18   18.64   10.41
  -1  13 -18   19.02   31.55
   1 -13 -18   72.72   54.53
  -1  13 -19   34.89   55.19
   1 -13 -19   -0.26   24.13
  -1  13 -19   -9.88    8.50
   1 -13 -19   10.35   45.34
  -1  13 -20  -39.95   21.04
   1 -13 -20    1.15   29.58
  -1  13 -20   12.37   18.99
   1 -13 -20  -29.60   28.79
  -1  13 -21  104.19   61.29
   1 -13 -21    6.77   23.87
  -1  13 -21  108.05   56.01
   1 -13 -21  -12.25   35.19
  -1  13 -22   -9.95   22.46
   1 -13 -22   18.26   54.39
   1 -13 -22   36.73   46.21
  -1  13 -23   44.24   47.58
   1 -13 -23   16.84   44.42
   1 -13 -23   -0.69   37.89
   1 -13 -24   27.53   33.96
   1 -13 -24  -56.10   37.78
   1 -13 -25   42.29   37.88
   1 -13 -25  -46.79   47.02
   1 -13 -26   42.61   54.92
  -1 -14 -25   55.57   59.16
  -1 -14 -24   -0.31   50.09
  -1 -14 -23   78.85   35.45
  -1 -14 -23   48.97   17.13
   1  14 -22   14.14   19.13
  -1 -14 -22  -60.65   48.56
  -1 -14 -22   56.61   45.64
  -1 -14 -21   -7.19   21.54
  -1 -14 -21   10.48   25.43
  -1 -14 -20  -25.35   15.08
  -1 -14 -20   16.22   10.24
   1  14 -20   37.95   65.61
  -1 -14 -19   31.77   50.62
  -1 -14 -19   47.87   32.76
   1  14 -19    1.16   23.79
  -1 -14 -18  -28.99   46.21
   1  14 -18  -19.24   22.01
  -1 -14 -18   32.10   42.48
  -1 -14 -17  -12.93   44.22
   1  14 -17  -11.46   27.43
  -1 -14 -17   64.62   52.28
   1  14 -17   17.41   18.21
  -1 -14 -16    4.82   29.90
   1  14 -16   26.00   55.83
  -1 -14 -16   -9.63   24.19
   1  14 -16    2.63   15.25
  -1 -14 -15    7.72   24.44
   1  14 -15   24.16   38.34
  -1 -14 -15   73.19   51.63
   1  14 -15   46.74   31.51
  -1 -14 -14  -38.81   49.67
  -1 -14 -14   34.71   32.50
   1  14 -14   47.68   45.98
  -1 -14 -13   16.53   26.41
  -1 -14 -13   63.49   32.11
   1  14 -13   32.78   40.61
  -1 -14 -12   21.38   16.86
  -1 -14 -12   18.75   16.03
  -1 -14 -12   -8.87   19.21
   1 -14  12   20.41   29.77
   1  14 -12   41.25   39.71
  -1 -14 -11   15.83   25.21
  -1 -14 -11   30.80   12.13
  -1  14  11   -2.44   21.39
   1  14 -11  -30.20   24.42
  -1 -14 -11   -3.39    9.29
   1 -14  11   15.16   15.76
  -1 -14 -10   11.47   12.47
  -1  14  10    7.96   21.89
   1  14 -10   63.50   53.55
   1 -14  10   19.74   29.18
  -1 -14 -10   32.13   25.18
  -1 -14 -10   51.92   40.16
   1  14  -9    2.01   14.43
  -1  14   9  -21.60   35.64
  -1 -14  -9   26.07   18.36
   1 -14   9   -4.34   15.66
  -1 -14  -9   22.51   22.09
  -1  14   8   59.85   30.58
   1 -14   8   29.37   15.71
  -1 -14  -8   29.22   37.40
  -1  14   8   54.69   35.60
   1  14  -8   11.66   30.94
  -1  14   7  -13.68    7.43
   1 -14   7    8.68   22.99
  -1 -14  -7   19.83   18.87
  -1  14   7   22.00   32.32
  -1  14   6    3.99   24.16
  -1 -14  -6   33.80   25.40
   1 -14   6  -15.04   16.75
  -1  14   6    4.65   22.27
  -1  14   5   57.58   28.12
   1  14  -5    2.58    7.33
  -1 -14  -5   25.84   24.31
   1 -14   5   24.77   20.03
  -1  14   5    5.17   15.05
  -1  14   4   42.06   19.35
  -1 -14  -4   39.32   27.93
   1  14  -4   58.56   32.40
   1 -14   4   88.81   46.22
  -1  14   4   38.55   23.21
  -1  14   3   32.08   22.30
   1  14  -3   70.56   42.59
  -1 -14  -3   55.42   34.71
   1 -14   3   -8.41   21.27
  -1  14   2   31.69   46.01
   1 -14   2   35.32   27.84
   1  14  -2   36.57   41.99
  -1  14   1   26.91   28.49
   1  14  -1   20.81   29.86
   1 -14   1  -21.57   22.83
   1 -14   1    3.81   13.72
  -1 -14  -1   20.54   18.71
  -1  14   0  173.02   56.79
   1 -14   0  158.80   63.29
   1 -14   0  121.34   49.99
   1  14   0  114.74   44.90
  -1 -14   0  160.22   51.08
  -1 -14   1   39.42   34.65
   1 -14  -1  -21.14   16.75
   1 -14  -1    3.19   17.05
   1  14   1   17.73   26.26
  -1 -14   2    4.76   16.37
   1 -14  -2   43.93   37.12
   1 -14  -2   58.10   36.77
   1  14   2   22.54   20.94
   1 -14  -3   25.66   22.63
  -1 -14   3   18.24    7.48
   1  14   3   18.19    9.39
   1  14   4   23.28   21.80
   1 -14  -4   41.74   30.20
  -1 -14   4   37.71   29.55
   1  14   4   43.67   36.13
   1  14   5  -17.54    8.33
  -1 -14   5   -2.06   25.06
   1  14   5    4.02   19.15
   1  14   6  -11.43   20.47
   1 -14  -6  -10.42   10.58
  -1 -14   6   -6.12   17.59
   1  14   6  -39.80   28.58
   1  14   7   -2.86   14.53
   1 -14  -7    0.10   13.11
  -1 -14   7    9.89   17.18
  -1  14  -8   49.20   31.96
   1  14   8   94.35   43.82
   1 -14  -8   46.64   41.72
  -1 -14   8   31.60   20.50
  -1  14  -9  -25.62   20.91
   1  14   9  -53.99   41.43
  -1 -14   9   25.29   21.03
   1 -14  -9   28.99   30.19
  -1  14 -10   -8.67   28.32
   1  14  10  -57.92   41.45
   1 -14 -10  -10.66   40.51
  -1 -14  10    9.33   20.57
  -1  14 -10   10.07    9.40
   1  14  11  -19.12   25.13
  -1  14 -11   38.43   42.74
   1 -14 -11   20.10   36.19
  -1  14 -11    1.04   19.68
  -1  14 -12   30.12   20.55
   1 -14 -12   22.97   20.83
  -1  14 -12   22.16   36.39
   1 -14 -13   25.18   32.35
  -1  14 -13   13.00   21.48
   1 -14 -13   86.25   57.98
  -1  14 -13   26.93   20.74
   1 -14 -14   12.21   30.27
  -1  14 -14   29.88   22.40
   1 -14 -14   24.02   32.63
  -1  14 -14   13.06   20.41
   1 -14 -15   18.68   21.16
  -1  14 -15   47.08   44.69
   1 -14 -15   58.83   43.44
  -1  14 -15   -4.42    6.90
   1 -14 -16  108.80   63.43
  -1  14 -16   31.02   39.29
   1 -14 -16   22.65   32.82
  -1  14 -16   -1.81   10.38
  -1  14 -17   -3.96   11.90
   1 -14 -17    2.06   15.93
  -1  14 -17   20.20   38.99
   1 -14 -17   57.20   38.56
  -1  14 -18   20.60   44.21
   1 -14 -18   25.22   14.68
  -1  14 -18    7.94   17.03
   1 -14 -18  -41.19   38.68
  -1  14 -19  -24.17   39.77
   1 -14 -19  -17.33   20.81
   1 -14 -19   26.55   31.37
  -1  14 -19   -9.71   18.95
  -1  14 -20   23.54   31.64
   1 -14 -20   56.60   55.35
   1 -14 -20   65.67   55.56
  -1  14 -20  -12.46   12.81
  -1  14 -21    8.15   29.55
   1 -14 -21    3.30   22.82
   1 -14 -21  -30.90   40.11
  -1  14 -22  -24.35   19.13
   1 -14 -22   -0.69   37.92
   1 -14 -23   28.69   37.81
   1 -14 -23   -1.15   24.53
   1 -14 -24    1.91   51.68
   1 -14 -24   13.81   54.18
   1 -14 -25  -28.09   47.01
  -1 -15 -24   17.84   53.82
  -1 -15 -23   35.65   40.61
  -1 -15 -22   37.61   45.19
  -1 -15 -22  100.51   50.77
  -1 -15 -21   53.35   46.98
  -1 -15 -21    2.44   35.89
   1  15 -21  142.26   80.75
  -1 -15 -20  -33.40   33.11
  -1 -15 -20   -8.10   27.49
   1  15 -20  -21.84   41.22
  -1 -15 -19   72.88   63.02
  -1 -15 -19   38.74   50.81
   1  15 -19   -8.07   17.92
  -1 -15 -18  -36.04   16.30
   1  15 -18   -6.77   24.12
  -1 -15 -18   47.82   56.71
  -1 -15 -17  -36.18    9.14
   1  15 -17    9.57   30.24
  -1 -15 -17   49.99   38.38
   1  15 -17    8.97   31.00
  -1 -15 -16   -3.80   41.47
   1  15 -16    5.11   32.84
  -1 -15 -16    8.19   40.99
   1  15 -16   -3.90   17.76
  -1 -15 -15  -41.09   47.69
   1  15 -15    0.52   39.03
  -1 -15 -15   53.56   34.13
   1  15 -15   34.87   26.32
  -1 -15 -14   41.38   32.19
  -1 -15 -14   26.54   28.47
   1  15 -14  -28.56   22.03
  -1 -15 -13  -21.98   38.15
  -1 -15 -13   21.64   20.68
   1  15 -13   52.26   55.83
  -1 -15 -12   25.73   30.07
   1  15 -12   27.23   32.13
   1 -15  12   43.78   39.43
  -1 -15 -12   23.21   24.97
  -1 -15 -11   25.33   36.87
   1  15 -11    7.18   35.49
  -1  15  11   36.76   26.36
   1 -15  11  -10.09   19.80
  -1 -15 -11  -28.22   28.55
  -1 -15 -11   -2.72   13.02
   1  15 -10   29.92   18.54
  -1  15  10   71.19   55.35
   1 -15  10   -4.94   26.26
  -1 -15 -10   37.11   24.31
  -1 -15 -10   24.07   26.23
   1  15  -9    6.72   23.67
  -1  15   9  -14.48   23.22
   1 -15   9   -7.07   30.29
  -1 -15  -9  -14.76    7.44
  -1 -15  -9   15.47   13.43
  -1  15   8   30.64    7.77
  -1 -15  -8   11.25   25.61
   1 -15   8  -17.23   17.26
  -1  15   7   20.41   22.98
   1 -15   7   34.42   22.78
  -1 -15  -7   77.01   34.03
  -1  15   6   48.78   33.52
   1 -15   6   75.79   43.62
  -1 -15  -6   35.79   27.08
  -1  15   5  -36.62   41.10
  -1 -15  -5   -2.74   16.29
  -1  15   4   50.09   39.18
   1 -15   4   15.02   23.87
  -1 -15  -4   51.34   24.95
   1 -15   3   28.64   17.88
   1  15  -2   69.72   45.62
   1 -15   2   83.50   50.75
   1 -15   1   43.43   34.26
  -1 -15  -1   10.45   17.53
   1  15  -1   52.74   35.04
   1 -15   0   21.71   16.86
   1 -15   0   -4.74    9.53
  -1 -15   0   27.65   20.96
   1  15   0   26.30   26.56
   1 -15  -1   19.77   22.26
   1 -15  -1   93.49   48.43
  -1 -15   1   24.73   22.74
   1  15   1   59.64   48.55
  -1 -15   2   74.46   34.13
   1 -15  -2  107.35   53.75
   1 -15  -2   99.21   39.85
   1  15   2   81.89   40.93
   1 -15  -3  136.27   65.73
   1 -15  -3   43.23   31.02
  -1 -15   3   43.99   29.69
   1  15   3   52.66   35.33
   1  15   4   61.46   47.08
  -1 -15   4   68.47   42.46
   1 -15  -4   36.12   27.96
   1  15   4   45.23   38.06
   1  15   5   16.49   27.63
   1 -15  -5   69.29   40.78
  -1 -15   5  -35.48   31.86
   1  15   5   32.88   20.06
   1  15   6   28.01   18.18
   1 -15  -6   34.83   18.54
  -1 -15   6   49.02   31.05
   1  15   6   91.87   47.43
   1  15   7   67.51   51.19
  -1 -15   7   58.69   28.59
   1 -15  -7   62.96   41.40
   1  15   8    6.79   25.75
   1 -15  -8   22.75    9.54
  -1 -15   8  -19.49   16.93
   1  15   9    6.54   19.89
  -1  15  -9   -6.39   15.93
  -1 -15   9    4.67   13.69
   1 -15  -9    5.00   38.56
   1  15  10   66.92   54.05
  -1  15 -10   23.56   42.97
   1 -15 -10   38.19   42.62
  -1 -15  10   11.71   12.11
  -1  15 -10   21.27   22.25
   1  15  11   -6.68   32.88
  -1  15 -11  102.05   51.62
  -1 -15  11   40.02   41.88
   1 -15 -11   -2.08   26.82
  -1  15 -11   17.26   38.42
  -1  15 -12  -37.01   36.80
   1 -15 -12   16.44   42.72
  -1  15 -12   16.07   22.25
  -1  15 -13    6.73   35.95
   1 -15 -13  -41.95   42.67
  -1  15 -13   24.01   27.10
   1 -15 -14   24.13   33.88
  -1  15 -14   71.28   63.02
   1 -15 -14    4.87   35.45
  -1  15 -14  -26.01   22.93
   1 -15 -15    3.92   13.90
   1 -15 -15  -31.88   33.01
  -1  15 -15    0.97   10.96
   1 -15 -16   76.97   50.36
  -1  15 -16    6.33   34.99
   1 -15 -16  -14.74   24.64
  -1  15 -16   -0.92   33.43
   1 -15 -17   30.29   18.90
  -1  15 -17   14.42   33.48
   1 -15 -17   27.48   48.58
  -1  15 -17   81.59   43.77
   1 -15 -18   -4.51   22.81
  -1  15 -18   53.27   61.73
   1 -15 -18   -5.57   13.60
  -1  15 -18    1.19   28.66
   1 -15 -19   16.95   23.72
  -1  15 -19   -1.38   24.58
   1 -15 -19  -41.99   37.74
  -1  15 -19   -5.84   17.07
   1 -15 -20    9.65   17.62
  -1  15 -20   71.39   68.63
   1 -15 -20   81.11   48.77
  -1  15 -20   -2.32   25.08
  -1  15 -21   14.68   43.55
   1 -15 -21  -34.31   33.80
   1 -15 -21   51.21   44.47
   1 -15 -22  229.86   92.98
   1 -15 -22  -19.86   41.68
   1 -15 -23   -7.20   19.71
   1 -15 -23  -38.74   40.72
   1 -15 -24   91.97   70.90
  -1 -16 -23    5.93   29.35
  -1 -16 -22   28.79   46.96
  -1 -16 -21   86.51   69.71
  -1 -16 -21   30.92   30.12
  -1 -16 -20   23.31   54.86
  -1 -16 -20   18.76   26.71
   1  16 -20   24.38   47.72
  -1 -16 -19   35.01   18.69
  -1 -16 -19   40.53   50.09
   1  16 -19   -9.56   22.22
  -1 -16 -18  -11.56   16.12
  -1 -16 -18   48.21   50.35
   1  16 -18  -25.73   35.70
  -1 -16 -17   40.53   63.97
   1  16 -17  157.41   85.54
  -1 -16 -17    7.63   23.49
  -1 -16 -16   44.26   44.95
   1  16 -16  -38.04   58.89
  -1 -16 -16   12.20   21.40
   1  16 -16    2.80   23.21
  -1 -16 -15  -19.50   20.32
   1  16 -15    9.96   31.00
  -1 -16 -14  -20.51   17.78
  -1 -16 -14   -8.76   24.11
   1  16 -14    0.15   45.86
  -1 -16 -13  -17.99   34.09
   1  16 -13  -71.23   60.48
   1 -16  13    6.41   10.25
  -1 -16 -13  -22.98   25.84
   1  16 -12   10.05   39.58
   1 -16  12  -10.27   18.58
  -1 -16 -12    4.48   23.37
  -1  16  11   18.68   30.86
   1  16 -11  -16.03   27.86
  -1 -16 -11   31.12   32.98
   1 -16  11  -44.48   28.46
   1  16 -10   27.46   34.50
  -1  16  10   10.73   28.36
  -1 -16 -10   -1.22   20.63
   1 -16  10   43.68   45.63
  -1 -16  -9   15.51   27.14
   1 -16   9  -11.73   12.35
  -1  16   8   13.66   28.52
  -1 -16  -8   21.94    7.02
   1 -16   8  -21.65   26.64
  -1  16   7    8.60   19.66
   1 -16   7   24.04   38.09
  -1 -16  -7   29.25   32.45
  -1  16   6   87.73   52.19
   1 -16   6   48.48   28.54
  -1 -16  -6   97.86   47.62
  -1  16   5   35.26   32.49
  -1 -16  -5  155.68   54.76
   1 -16   5   99.69   51.55
  -1  16   4    7.51   21.05
   1 -16   4   52.65   44.19
  -1 -16  -4   33.92   22.79
   1 -16   3   -9.79   10.37
  -1 -16  -2   20.21   14.45
   1 -16   2    4.67   15.13
  -1 -16  -1   42.53   35.15
   1 -16   1    7.19   14.06
  -1 -16   0  -26.94   32.88
   1 -16   0   78.98   45.35
   1 -16   0   25.51   37.56
   1 -16  -1   33.93   39.52
   1 -16  -1   -2.29   23.80
  -1 -16   1   42.95   31.49
   1 -16  -2  -18.15   32.76
   1 -16  -2   10.42   28.32
  -1 -16   2   13.71   26.28
   1 -16  -3   23.72   34.57
  -1 -16   3    3.32    8.31
   1 -16  -3   35.48   19.65
   1  16   4   29.95   28.72
  -1 -16   4   77.34   32.20
   1 -16  -4   -8.15   26.35
   1  16   5   67.62   38.93
   1 -16  -5   34.73   43.73
  -1 -16   5   89.07   47.89
   1  16   6    7.49   23.73
   1 -16  -6   70.57   46.92
  -1 -16   6   57.70   35.15
   1  16   7   -2.82   17.07
  -1 -16   7   -7.57   10.59
   1 -16  -7   43.54   36.06
   1  16   8   22.33   29.69
   1 -16  -8   18.55   32.97
  -1 -16   8   15.24   34.16
   1  16   9   32.32   35.25
  -1 -16   9   42.42   39.88
   1 -16  -9   22.75   20.35
   1  16  10   80.74   51.43
   1 -16 -10   34.27   23.49
  -1 -16  10   54.35   32.75
   1  16  11   38.27   47.19
  -1  16 -11  -34.33   41.11
  -1 -16  11    2.48   22.20
   1 -16 -11   32.62   42.06
  -1  16 -11    2.82   29.15
  -1  16 -12  -16.89   41.46
   1 -16 -12   34.46   41.33
  -1  16 -12    7.26   22.15
  -1  16 -13    5.24   17.00
   1 -16 -13   -3.42   23.72
  -1  16 -13   12.12   13.10
  -1  16 -14    6.93   28.42
   1 -16 -14  -13.85   18.83
  -1  16 -14   -0.35   20.45
  -1  16 -15   -7.48   20.23
   1 -16 -15  -24.57   39.59
  -1  16 -15   -6.54   23.42
   1 -16 -16  -21.62   16.26
  -1  16 -16  -26.90   24.05
   1 -16 -16   18.17   14.93
  -1  16 -16   14.55   20.34
   1 -16 -17   16.66   10.11
  -1  16 -17  -19.25   34.46
   1 -16 -17  -32.19   16.49
  -1  16 -17    7.42   43.35
   1 -16 -18   -4.67   32.06
  -1  16 -18   -1.14   27.46
   1 -16 -18   14.76   42.53
  -1  16 -18   58.07   42.65
   1 -16 -19  -16.67   43.16
  -1  16 -19  -23.50   14.16
   1 -16 -19   48.43   38.01
  -1  16 -19  -22.81   39.04
   1 -16 -20   74.34   70.75
   1 -16 -20   47.73   50.12
  -1  16 -20   60.07   65.14
   1 -16 -21   -9.99   51.05
   1 -16 -21  -55.15   47.38
   1 -16 -22  -28.59   40.67
   1 -16 -22   36.06   57.22
   1 -16 -23   -1.12   36.95
  -1 -17 -22   26.34   33.09
  -1 -17 -21   46.28   43.18
  -1 -17 -20   37.94   42.90
  -1 -17 -19    5.90   31.51
  -1 -17 -19  -33.85   25.89
  -1 -17 -18   58.52   26.54
  -1 -17 -18   11.27   29.42
   1  17 -18   44.42   66.74
  -1 -17 -17   55.45   45.74
   1  17 -17   89.53   64.35
  -1 -17 -17   30.62   36.72
  -1 -17 -16  -12.56   27.48
   1  17 -16   59.85   56.24
   1  17 -16  -13.12   18.88
  -1 -17 -15   50.64   46.63
   1  17 -15  -18.81   45.78
  -1 -17 -15   18.34   21.30
   1  17 -14  -46.44   45.81
  -1 -17 -14  -11.09   24.43
   1  17 -13  105.00   65.40
   1 -17  13   58.93   50.15
  -1 -17 -13   -0.58    9.32
   1  17 -12   16.20    9.66
  -1 -17 -12    8.70   19.39
   1 -17  12   -8.85   19.82
  -1  17  11  -24.20   29.77
   1 -17  11  -11.10   14.29
  -1 -17 -11   63.70   44.96
  -1  17  10   21.99   36.43
  -1 -17 -10   40.13   39.24
   1 -17  10    5.11   24.12
  -1  17   9   97.10   48.56
  -1 -17  -9   49.95   34.09
   1 -17   9    2.36   10.58
  -1  17   8   73.48   52.45
   1 -17   8   31.53   32.50
  -1 -17  -8   -8.90   31.20
  -1  17   7  -24.94   38.53
  -1 -17  -7   56.95   41.59
   1 -17   7   27.79   37.66
  -1  17   6   -4.37   20.66
  -1 -17  -6    5.42   26.03
   1 -17   6   19.23   30.43
  -1  17   5   12.64   20.28
  -1 -17  -5  -15.14   21.19
   1 -17   5   41.03   33.27
  -1  17   4   33.06   40.16
   1 -17   4   94.04   48.35
  -1  17   3   -3.88    9.79
   1 -17   3   60.63   54.55
  -1 -17  -3   53.00   30.70
  -1 -17  -2   22.63   13.89
   1 -17   2   -6.51   43.44
   1 -17   1   45.97   30.66
  -1 -17  -1    3.78    9.61
  -1 -17   0  106.54   49.77
   1 -17   0   97.21   51.35
  -1 -17   1   48.32   34.95
   1 -17  -1  108.79   73.88
   1 -17  -1   66.70   45.48
   1 -17  -2   46.30   37.19
   1 -17  -2  -37.58   45.95
  -1 -17   2    8.14    9.97
   1 -17  -3   46.18   33.55
  -1 -17   3   11.16   29.50
   1 -17  -3   74.09   46.81
   1  17   4   53.77   36.78
   1 -17  -4   62.55   34.87
  -1 -17   4   24.66   25.56
   1 -17  -4   74.16   50.73
   1  17   5    5.86   22.07
  -1 -17   5    0.47   30.59
   1 -17  -5   33.76   39.30
   1  17   6  -17.12   17.27
   1 -17  -6  -16.42   25.05
  -1 -17   6   53.00   38.35
   1  17   7  -33.91   30.71
  -1 -17   7  -15.47   15.79
   1 -17  -7    8.89   34.95
   1  17   8   30.41   21.35
  -1 -17   8   18.70   32.36
   1 -17  -8   13.64   23.09
   1  17   9   13.83   18.97
   1 -17  -9   39.79   21.00
  -1 -17   9  -24.59   22.47
   1  17  10    9.78   37.57
   1 -17 -10  -12.60   20.47
  -1 -17  10   -1.72   11.73
   1  17  11   70.32   41.53
  -1 -17  11   17.49   28.47
   1 -17 -11   61.35   47.03
  -1  17 -11    5.38   17.28
  -1  17 -12   37.48   45.23
   1 -17 -12   13.18   28.79
  -1  17 -12   27.55   37.53
  -1  17 -13   44.37   46.93
   1 -17 -13   23.27   23.13
  -1  17 -13  -18.84   12.72
  -1  17 -14  -18.98   27.85
   1 -17 -14   40.44   43.06
  -1  17 -14   -0.56   22.51
  -1  17 -15   17.09   35.63
   1 -17 -15   -2.29   24.22
  -1  17 -15  -44.36   36.82
  -1  17 -16   35.63   46.86
   1 -17 -16   14.69   18.29
  -1  17 -16   -0.56   25.87
  -1  17 -17   15.92   52.94
   1 -17 -17   42.65   15.08
  -1  17 -17  -14.13   29.83
  -1  17 -18   97.27   57.24
   1 -17 -18  -32.71   45.02
  -1  17 -18   49.90   44.79
   1 -17 -19   39.68   62.25
   1 -17 -19   14.81   57.10
  -1  17 -19   31.60   29.03
   1 -17 -20  -39.80   49.08
   1 -17 -20   72.13   60.78
   1 -17 -21  117.81   79.59
   1 -17 -21  -10.47   26.58
   1 -17 -22   50.78   65.98
  -1 -18 -20   31.75   57.13
  -1 -18 -19  -21.88   40.48
  -1 -18 -18   -7.84   67.66
  -1 -18 -18   14.24   14.54
  -1 -18 -17  -29.19   41.79
   1  18 -17   97.17   68.24
  -1 -18 -17  -17.89   40.26
   1  18 -16  -38.20   48.88
  -1 -18 -16   11.20   11.50
   1  18 -15    7.52   16.10
  -1 -18 -15   10.18   33.83
   1  18 -14  -65.62   30.18
  -1 -18 -14   47.79   49.39
   1  18 -13   61.54   56.79
   1 -18  13   71.66   43.90
  -1 -18 -13   -5.15   13.61
   1 -18  12    3.61   38.35
  -1 -18 -12  118.81   57.38
  -1  18  11  -31.30   22.05
  -1 -18 -11    7.96   11.97
   1 -18  11  -39.53   39.91
  -1  18  10   56.10   49.08
  -1 -18 -10    4.20   14.89
   1 -18  10   91.94   49.70
  -1  18   9   -1.05   26.16
   1 -18   9   49.77   43.63
  -1 -18  -9  -21.12   11.06
  -1  18   8   27.63   49.51
  -1 -18  -8    6.29   13.21
   1 -18   8   17.24   19.85
  -1  18   7  -10.19   27.28
  -1 -18  -7   17.95   15.13
   1 -18   7    2.09   16.03
  -1  18   6   20.55   29.90
  -1 -18  -6   10.80   25.15
   1 -18   6   97.38   60.24
  -1  18   5   11.84   22.14
   1 -18   5   16.54   14.56
  -1  18   4   62.80   53.56
   1 -18   4    4.77   14.65
  -1  18   3  -11.73   40.15
  -1 -18  -3  -31.89   27.05
   1 -18   3  -30.31   31.27
  -1 -18  -2   89.83   52.18
   1 -18   2   95.65   46.75
  -1 -18  -1   -7.94   26.70
   1 -18   1  132.22   65.74
  -1 -18   0  118.94   60.11
   1 -18   0   77.91   56.93
   1 -18  -1   69.21   28.87
  -1 -18   1  110.12   46.08
   1 -18  -1  207.92   72.06
   1 -18  -2   81.31   64.37
   1 -18  -2  101.89   52.12
  -1 -18   2   81.26   43.26
   1  18   3    3.91   26.89
   1 -18  -3  -41.67   51.30
  -1 -18   3   43.75   44.72
   1 -18  -3   -6.49   34.77
   1  18   4   -5.40   36.38
   1 -18  -4   21.42   36.05
  -1 -18   4   30.48   40.80
   1 -18  -4   -8.58   20.41
   1  18   5  -20.65   15.86
  -1 -18   5   31.64   23.65
   1 -18  -5   61.67   40.36
   1 -18  -5  -10.44   29.37
   1  18   6   66.51   43.74
  -1 -18   6   51.58   48.12
   1 -18  -6   39.53   31.97
   1  18   7   24.03   41.55
   1 -18  -7   29.80   38.03
  -1 -18   7   -4.94   14.40
   1  18   8   12.50   18.92
   1 -18  -8   -3.26   10.42
  -1 -18   8   51.91   47.21
   1  18   9   -7.58   18.49
  -1 -18   9   -9.14   38.37
   1 -18  -9   14.43   33.72
   1  18  10   51.65   44.02
  -1 -18  10    8.10   35.07
   1 -18 -10   24.14   41.89
   1  18  11  -63.22   57.43
  -1 -18  11  -13.63   24.40
   1 -18 -11   26.81   41.08
  -1  18 -11    3.12   26.14
   1 -18 -12   39.64   35.70
  -1  18 -12   30.26   44.74
   1 -18 -13   25.28   55.77
  -1  18 -13   -8.23   27.46
  -1  18 -14   49.49   53.84
   1 -18 -14   19.80   44.20
  -1  18 -14   46.60   38.48
  -1  18 -15   34.21   50.84
   1 -18 -15    0.88   28.40
  -1  18 -15   18.11   42.42
  -1  18 -16  -25.35   60.21
   1 -18 -16   35.56   11.82
  -1  18 -16   13.85   29.95
  -1  18 -17   48.94   62.29
   1 -18 -17   24.77   13.58
  -1  18 -17   44.33   46.45
   1 -18 -18    2.36   34.91
  -1  18 -18   43.46   48.51
   1 -18 -19   16.91   28.23
   1 -18 -20   56.72   64.83
  -1 -19 -19   10.28   18.64
  -1 -19 -18   53.03   57.13
  -1 -19 -17   26.78   48.10
  -1 -19 -16  -12.58   24.29
   1  19 -15   97.54   63.13
  -1 -19 -15   18.95   49.09
  -1 -19 -14   28.87   53.16
  -1 -19 -13   31.60   46.38
   1 -19  13   46.25   24.63
   1 -19  12  -47.05   31.42
  -1 -19 -12   56.12   46.26
  -1  19  11   56.56   39.87
   1 -19  11   19.56   16.72
  -1 -19 -11   13.11   33.43
  -1  19  10   22.39   43.69
   1 -19  10   -5.69   26.08
  -1 -19 -10   10.66   21.22
  -1  19   9   -8.59   30.64
  -1 -19  -9   -1.84   31.00
  -1  19   8   46.40   18.15
   1 -19   8   28.59   42.47
  -1 -19  -8   22.79   26.15
  -1  19   7   -1.70   17.71
   1 -19   7  -22.99   17.95
  -1 -19  -7  -43.63   35.83
  -1  19   6   34.45   33.86
   1 -19   6  -40.20   27.77
  -1 -19  -6   25.58   36.97
  -1  19   5   22.49   27.57
   1 -19   5   16.45   28.66
  -1  19   4  -68.06   57.35
  -1 -19  -4   35.70   55.18
   1 -19   4   49.61   49.58
  -1  19   3  -43.87   25.61
  -1 -19  -3  -34.02   33.27
   1 -19   3   14.51   17.32
   1 -19   2    3.49   36.38
  -1 -19  -2   -5.20   37.09
   1 -19   1    3.56   28.71
  -1 -19  -1   51.41   45.87
   1 -19   0  -12.98   41.20
  -1 -19   0  -51.86   44.32
   1 -19  -1   95.85   58.61
  -1 -19   1   21.47   26.06
  -1 -19   2   65.87   45.73
   1 -19  -2   32.63   48.26
   1 -19  -2  -11.54   26.85
   1  19   3    3.91   28.13
   1 -19  -3  -26.38   25.51
   1 -19  -3   25.60   23.32
  -1 -19   3    3.46   21.94
   1  19   4  -50.98   36.71
   1 -19  -4   59.43   44.47
  -1 -19   4  -10.05   25.15
   1 -19  -4   42.55   52.24
   1  19   5   42.07   25.12
  -1 -19   5   -6.18   29.37
   1 -19  -5   10.81   12.13
   1  19   6   34.48   40.02
   1 -19  -6   20.33   40.22
  -1 -19   6   39.00   34.40
   1 -19  -6  -49.14   45.20
   1  19   7   27.90   38.53
  -1 -19   7   48.17   38.22
   1 -19  -7   27.77   23.38
   1  19   8    9.91   35.43
  -1 -19   8   -1.96   20.12
   1 -19  -8   -8.63   28.01
   1  19   9   19.96   36.86
   1 -19  -9   17.29   20.23
  -1 -19   9    3.73   31.75
   1  19  10   45.34   39.72
  -1 -19  10   -6.29   16.22
   1 -19 -10  -13.47   35.03
   1 -19 -11   20.37   24.82
  -1 -19  11   14.71   22.51
  -1  19 -11  -33.82   17.24
   1  19  12   76.31   69.00
   1 -19 -12   24.10   34.88
  -1  19 -12   16.83   25.15
   1 -19 -13   -2.42   21.38
  -1  19 -13   47.49   46.72
   1 -19 -14   56.37   40.21
  -1  19 -14    8.80   33.67
  -1  19 -15  -33.01   56.77
   1 -19 -15   60.52   49.70
  -1  19 -15  -36.49   39.16
   1 -19 -16   -5.89   14.43
  -1  19 -16   20.01   31.10
   1 -19 -17   25.62   61.65
  -1  19 -17  -50.41   37.46
   1 -19 -18   92.46   51.44
  -1 -20 -17   84.28   62.44
  -1 -20 -16   63.02   47.96
  -1 -20 -15   46.69   51.96
  -1 -20 -14   10.47   39.91
   1 -20  13   94.68   73.32
  -1 -20 -13   -8.45   13.10
  -1  20  12  -38.52   34.04
   1 -20  12   45.64   48.16
  -1 -20 -12   72.73   40.75
  -1  20  11   45.86   42.37
   1 -20  11  -34.28   39.72
  -1 -20 -11  -55.03   38.79
  -1  20  10   52.85   32.72
   1 -20  10   17.61   45.29
  -1 -20 -10   28.79   15.81
  -1  20   9   67.75   58.55
  -1 -20  -9   25.82   41.01
   1 -20   9  -28.28   34.22
  -1  20   8   11.61   31.90
  -1 -20  -8   -7.35   25.78
   1 -20   8   30.97   25.88
  -1  20   7   -3.97   34.49
   1 -20   7  -10.74   17.70
  -1 -20  -7   17.37   45.91
  -1  20   6    0.08   34.15
   1 -20   6   10.15   26.32
  -1  20   5   20.14   26.77
  -1 -20  -5   33.85   39.71
   1 -20   5    2.78   32.23
  -1  20   4    2.63   33.46
  -1 -20  -4   71.21   39.97
   1 -20   4   50.68   40.76
  -1  20   3   60.04   59.67
   1 -20   3   24.53   29.30
  -1 -20  -3   19.09   25.79
  -1  20   2   50.95   50.32
  -1 -20  -2   48.36   51.64
   1 -20   2  -60.19   46.56
   1 -20   1   44.77   49.17
  -1 -20  -1  -16.56   25.03
  -1 -20   0    6.40   27.51
   1 -20   0    8.08   37.78
   1 -20  -1   40.42   31.04
  -1 -20   1   66.32   51.93
   1 -20  -2   60.16   42.45
  -1 -20   2   18.48   37.18
   1  20   3  -20.87   35.25
   1 -20  -3   45.92   43.71
   1 -20  -3   34.17   50.40
  -1 -20   3  -33.61   29.16
   1  20   4   22.55   42.48
   1 -20  -4   69.68   61.82
   1 -20  -4   33.97   14.94
  -1 -20   4   60.34   25.13
   1  20   5   28.09   12.47
  -1 -20   5  -21.08   28.64
   1 -20  -5   66.57   60.74
   1 -20  -5   70.12   56.67
   1  20   6   -3.75   15.30
   1 -20  -6   78.40   53.99
   1 -20  -6   21.54   28.13
  -1 -20   6    3.37   24.46
   1  20   7   19.92   42.10
  -1 -20   7   36.27   42.12
   1 -20  -7    6.99   20.24
   1 -20  -7  -40.37   49.85
   1  20   8   45.51   67.34
  -1 -20   8   15.35   17.34
   1 -20  -8   -6.75   19.33
   1  20   9   44.36   46.68
  -1 -20   9  -11.18   24.48
   1 -20  -9    8.43   10.23
   1  20  10   23.71   59.21
   1 -20 -10  -52.30   48.04
  -1 -20  10   90.48   65.62
   1  20  11  -11.75   37.02
   1 -20 -11   48.41   52.17
  -1 -20  11    5.76   30.42
  -1  20 -11   33.87   26.08
   1 -20 -12   12.87   19.45
  -1  20 -12   -4.32   23.12
   1 -20 -13  151.98   81.33
  -1  20 -13   60.09   54.14
   1 -20 -14    4.96   25.96
  -1  20 -14   28.52   40.40
   1 -20 -15   -7.38   51.67
  -1  20 -15   50.97   36.23
   1 -20 -16   14.29   55.63
  -1  20 -16   30.95   15.98
   1 -20 -17  110.65   76.49
  -1  20 -17  -30.23   40.40
  -1 -21 -15  -13.88   12.55
  -1 -21 -14   73.71   45.67
  -1 -21 -13   26.97   27.47
   1 -21  13  -39.65   27.07
   1 -21  12   43.59   34.98
  -1 -21 -12  -48.36   47.63
  -1  21  11    9.76   25.42
  -1 -21 -11  -14.91   45.09
   1 -21  11    5.17   29.11
  -1  21  10   42.55   74.84
   1 -21  10   96.43   60.99
  -1 -21 -10  -33.06   40.09
  -1  21   9   40.04   34.35
   1 -21   9   48.80   55.91
  -1 -21  -9   -7.43   33.33
  -1  21   8   34.44   55.93
  -1 -21  -8   40.79   24.33
   1 -21   8   22.11   20.33
  -1  21   7   60.78   45.74
   1 -21   7   34.10   50.65
  -1  21   6    7.50   26.23
  -1 -21  -6  -50.32   49.02
   1 -21   6  -57.02   48.67
  -1  21   5   48.09   32.44
  -1 -21  -5   28.61   22.58
   1 -21   5   58.10   49.46
  -1  21   4  -43.87   38.95
  -1 -21  -4   24.87   45.62
   1 -21   4   30.29   33.61
  -1  21   3  101.23   71.15
  -1 -21  -3   17.72   14.47
   1 -21   3   35.13   46.52
  -1  21   2   11.46   43.19
  -1 -21  -2    8.64   19.73
   1 -21   2   47.24   56.01
  -1 -21  -1   45.60   44.38
   1 -21   1   54.54   37.22
   1 -21   0  -24.35   20.39
  -1 -21   0  -15.33   15.40
   1 -21  -1   49.45   63.73
  -1 -21   1   13.42   41.71
   1  21   2  -56.60   45.99
   1 -21  -2   16.44   28.75
  -1 -21   2   21.35   25.36
   1  21   3  -58.25   39.01
   1 -21  -3    9.45   47.59
  -1 -21   3  -10.77   26.54
   1  21   4   28.91   29.16
   1 -21  -4  -15.31   12.36
   1 -21  -4    5.02   21.51
  -1 -21   4  -50.91   54.65
   1  21   5   10.50   31.82
   1 -21  -5   33.52   48.18
  -1 -21   5  -24.25   22.60
   1 -21  -5   50.05   44.40
   1  21   6   47.72   41.77
   1 -21  -6    6.72   44.06
   1 -21  -6    7.55   40.31
  -1 -21   6  -26.60   45.97
   1  21   7    1.41   24.87
  -1 -21   7   17.77   38.63
   1 -21  -7   13.24   51.06
   1 -21  -7   10.32   24.27
   1  21   8  -69.13   53.79
  -1 -21   8  -20.48   10.79
   1 -21  -8  -43.94   49.13
   1 -21  -8   40.03   54.07
   1  21   9   -1.37   29.11
  -1 -21   9   -2.41   34.12
   1 -21  -9   56.46   46.77
   1  21  10   43.58   61.14
  -1 -21  10  -19.81   46.61
   1 -21 -10   42.77   57.83
   1  21  11   20.05   16.84
   1 -21 -11   13.54   67.21
  -1 -21  11   -5.89   34.25
  -1  21 -11   35.17   57.14
   1 -21 -12  107.16   87.03
  -1  21 -12  218.24   93.67
   1 -21 -13   -8.18   55.52
  -1  21 -13   26.56   31.67
   1 -21 -14   19.05   15.52
  -1  21 -14   10.55   49.48
  -1  21 -15   28.92   32.30
  -1  21 -16  113.98   73.56
  -1 -22 -13   19.84   54.87
  -1 -22 -12    4.24   17.12
   1 -22  11   51.99   46.44
  -1 -22 -11   47.07   43.67
  -1 -22 -10    9.55   33.84
   1 -22  10   38.00   23.74
   1 -22   9  125.35   79.18
   1 -22   8   18.49   15.97
  -1  22   7   12.90   41.12
  -1 -22  -7   16.81   33.40
   1 -22   7   39.69   67.46
  -1  22   6   33.30   32.62
   1 -22   6   -6.63   22.58
  -1 -22  -6   46.86   56.70
  -1  22   5   63.58   52.38
  -1 -22  -5   33.05   34.67
   1 -22   5   50.23   72.62
  -1  22   4   63.29   60.82
  -1 -22  -4   35.05   54.58
   1 -22   4   -7.06   35.41
  -1  22   3   64.83   39.32
  -1 -22  -3    8.95   45.97
   1 -22   3  -27.43   33.90
  -1  22   2   17.03   37.19
  -1 -22  -2  -46.15   48.00
   1 -22   2   56.05   58.05
  -1 -22  -1   49.88   55.09
   1 -22   1   72.93   31.32
   1 -22   0   21.00   33.72
  -1 -22   0  -31.28   34.81
  -1 -22   1   35.00   20.30
   1 -22  -1  -39.80   33.97
   1  22   2   18.73   33.79
  -1 -22   2  -12.57   17.15
   1  22   3   13.76   29.43
   1 -22  -3   -6.97   26.38
  -1 -22   3   42.91   61.08
   1  22   4  -29.62   36.40
   1 -22  -4  -40.08   19.94
  -1 -22   4  -65.62   44.63
   1  22   5   87.70   63.93
   1 -22  -5   80.96   76.86
   1 -22  -5   35.15   49.20
  -1 -22   5   32.28   45.37
   1  22   6   93.18   69.13
   1 -22  -6   25.36   28.12
   1 -22  -6   50.05   32.05
  -1 -22   6   37.28   32.63
   1  22   7   23.51   49.84
  -1 -22   7   49.58   52.49
   1 -22  -7  107.77   68.63
   1 -22  -7   63.48   64.62
   1 -22  -8   -0.62   35.61
  -1 -22   8   22.80   44.26
   1 -22  -8   40.90   44.30
  -1 -22   9   76.60   56.14
   1 -22  -9  -13.95   38.12
  -1 -22  10   11.65   11.40
   1 -22 -10   36.75   48.04
  -1  22 -10   63.22   59.74
  -1 -22  11   16.23   19.14
   1 -22 -11  -39.00   55.37
  -1  22 -11   -3.54   24.48
   1 -22 -12  -40.15   34.01
  -1  22 -12   -9.73   29.07
  -1  22 -13   51.69   50.46
  -1  22 -14   15.41   21.12
  -1  22 -15   27.98   37.48
  -1 -23 -11    5.15   36.69
  -1 -23  -8  -15.22   11.51
  -1 -23  -7   40.53   40.81
  -1 -23  -6  -74.58   67.53
   1 -23   6   30.65   28.27
   1 -23   5   21.22   46.70
  -1 -23  -5  -64.31   50.06
  -1 -23  -4   31.26   55.24
   1 -23   4  -53.90   54.88
  -1 -23  -3   64.59   68.40
   1 -23   3  -24.09   15.10
  -1 -23  -2  -26.07   43.79
   1 -23   2   29.39   51.96
  -1 -23  -1   13.88   39.32
   1 -23   1    3.32   16.88
  -1 -23   0  -15.31   56.18
   1 -23   0  103.84   73.94
   1 -23  -1  -23.90   30.39
  -1 -23   1  -17.79   30.27
   1 -23  -2   40.24   61.77
  -1 -23   2   70.09   55.90
   1 -23  -3  -20.83   11.72
  -1 -23   3   23.99   33.14
   1 -23  -4  109.03   81.74
  -1 -23   4   40.04   53.81
  -1 -23   5  -55.49   51.51
   1 -23  -6   48.12   63.75
  -1 -23   6    2.65   17.51
   1 -23  -7   44.34   60.40
  -1 -23   7  -17.87   27.34
  -1 -23   8   17.13   28.24
   1 -23  -8   45.82   44.85
  -1 -23   9   12.36   20.41
  -1 -23  10   74.50   74.81
  -1 -23  11   28.84   40.64
  -1 -24  -6   47.44   68.84
  -1 -24  -5   75.39   59.16
  -1 -24  -4   55.05   55.12
  -1 -24  -3   96.66   72.62
  -1 -24  -2   -2.09   37.03
  -1 -24  -1   70.81   71.12
  -1 -24   0   17.49   32.43
  -1 -24   1  142.36   87.53
  -1 -24   2   34.91   42.22
  -1 -24   3  -61.81   47.00
  -1 -24   4  124.31   71.79
  -1 -24   5    4.67   14.64
  -1 -24   6   21.67   38.15
  -1 -24   7   53.88   46.69
  -1 -24   8   -2.16   31.68
  -1 -24   9   21.02   67.75
  -1 -24  10   32.19   51.56
  -1 -25   0   -3.82   33.40
  -1 -25   1   29.58   19.68
  -1 -25   2  -43.71   40.29
  -1 -25   3  158.76   74.23
  -1 -25   4   49.46   62.13
  -1 -25   5   55.57   71.15
  -2   0   0  265.27   28.75
   2   0   0  338.24   32.91
   2   0   0  342.91   34.77
  -2   0   0  309.25   31.11
   2   0   0  333.16   32.67
   2   0   0  316.64   47.98
  -2   0   0  340.06   50.99
   2   0  -1  887.77   45.50
  -2   0   1 1281.63   54.96
   2   0   1  757.68   53.91
   2   0  -1 1156.71   58.36
  -2   0  -1 1129.37   65.67
   2   0   1 1042.11   55.99
   2   0   1 1135.28   64.73
  -2   0  -1 1212.37   92.89
  -2   0   1 1240.64   86.62
   2   0  -1 1252.83   91.59
   2   0   1 1075.06   89.67
   2   0  -2   83.17   12.08
   2   0   2  108.61   21.65
  -2   0  -2  104.33   20.69
  -2   0  -2   94.18   20.89
   2   0   2  118.74   22.04
  -2   0   2   96.73   25.52
   2   0  -2   82.53   18.86
  -2   0  -2   89.17   17.41
  -2   0  -2  124.66   31.47
  -2   0  -3   17.20   12.40
   2   0   3   16.42   10.29
  -2   0  -3   12.19    5.68
  -2   0  -3   27.74    6.64
   2   0  -3   92.68   30.25
  -2   0   3   13.80   11.49
  -2   0  -3    7.60   11.69
  -2   0  -4  613.51   63.28
   2   0   4  781.44   72.21
  -2   0  -4  718.76   68.68
  -2   0  -4  768.49   52.36
  -2   0  -4  785.95   81.64
  -2   0   4  718.17   61.59
   2   0  -4  736.07   62.56
   2   0   5   76.34   22.95
  -2   0  -5  100.47   25.29
   2   0  -5  101.12   20.60
   2   0  -5  120.50   31.17
  -2   0  -5   89.98   29.69
  -2   0   5  111.94   24.46
   2   0   6    9.69    9.27
  -2   0  -6   31.24   17.32
   2   0  -6   14.78   17.13
   2   0  -6   16.62   12.24
  -2   0   6    5.44    3.71
  -2   0  -6   -1.48    5.46
   2   0  -7  788.21   88.72
   2   0   7  869.20   89.28
  -2   0  -7  789.26   86.48
  -2   0  -7  854.26   92.54
   2   0  -7  910.00   89.48
  -2   0   7  800.84   56.01
   2   0  -8   56.47   25.60
   2   0   8   66.30   24.39
   2   0  -8   93.60   34.88
  -2   0  -8   43.47   24.40
  -2   0   8   67.60   15.85
  -2   0  -8   55.83   30.00
   2   0   8   72.32   32.63
   2   0  -9  145.22   40.45
   2   0   9  122.98   36.90
   2   0  -9  130.69   29.51
  -2   0  -9  167.39   44.72
   2   0  -9  106.35   31.70
  -2   0  -9  124.49   37.76
   2   0   9  119.62   41.06
  -2   0   9  155.48   21.71
   2   0 -10   98.55   22.84
  -2   0 -10   82.39   31.88
   2   0 -10   83.67   26.27
  -2   0 -10  128.10   39.25
  -2   0  10  115.20   17.25
  -2   0 -11  766.70  105.27
   2   0 -11  906.15   89.68
  -2   0  11  842.42   41.84
  -2   0  11  913.24  109.47
  -2   0 -11  883.48  103.18
   2   0 -12   12.87    7.07
  -2   0 -12   15.65   17.80
  -2   0  12   34.69   27.73
   2   0 -13   18.93   18.33
  -2   0 -13   16.84   26.74
  -2   0  13    5.01    8.46
   2   0 -14  102.50   35.51
  -2   0 -14  112.69   46.86
  -2   0  14   45.42   28.58
   2   0 -15   -9.67    6.79
   2   0 -15   47.47   26.72
  -2   0 -15   58.25   35.86
  -2   0  15   89.41   45.79
   2   0  15   31.03   41.35
   2   0 -16   -9.74   25.78
  -2   0 -16   79.21   45.52
   2   0 -16   50.35   26.95
   2   0  16    5.02   17.72
  -2   0  16   47.82   35.40
   2   0 -17   16.59   21.44
   2   0 -17  -13.23   18.29
  -2   0 -17   42.67   43.81
   2   0  17  -18.84   26.61
  -2   0  17  -18.82   22.07
   2   0 -18    6.76   18.35
  -2   0 -18    6.97   12.58
   2   0 -18  -15.50   18.61
  -2   0  18    5.57   41.47
   2   0  18   -2.97   12.73
   2   0 -19   87.07   46.73
  -2   0 -19  112.69   53.64
   2   0 -19   62.39   33.34
   2   0  19  104.17   46.34
  -2   0  19  122.91   52.55
   2   0 -20   30.45   30.88
   2   0 -20   -6.49   27.42
  -2   0 -20   16.79   17.54
  -2   0  20  -13.84   25.03
   2   0  20   46.04   23.16
   2   0 -21   44.76   39.92
   2   0 -21   49.17   25.59
   2   0  21   37.55   29.43
  -2   0 -21   -5.53   12.73
   2   0  21   13.32   19.30
  -2   0  21   76.02   54.78
   2   0 -22   66.66   31.62
   2   0  22   12.02   46.92
  -2   0 -22   42.64   30.79
  -2   0  22   -6.95   15.91
   2   0  22   48.52   33.99
   2   0  23   44.24   40.64
  -2   0 -23   41.64   24.56
   2   0 -23   31.95   36.11
  -2   0  23   75.61   49.77
   2   0  24  -25.97   23.11
  -2   0 -24    3.38   10.28
   2   0 -24  -25.70   17.68
   2   0 -25   23.42   28.38
   2   0  25   46.43   50.28
  -2   0 -25   15.34   16.45
   2   0 -26  -45.31   17.74
   2   0  26  -30.08   25.08
  -2   0 -26   30.13   39.93
   2   0 -27  -37.37   35.96
  -2   0 -27    0.09   14.26
   2   0  28  -45.81   26.75
   2   0 -28   21.85   38.88
   2   0 -29  -19.92   19.08
   2   0 -30    6.57   31.48
   2   1 -30   65.24   58.30
   2   1 -29    6.84   43.20
   2   1 -28   30.65   37.49
   2  -1  28   32.43   60.69
  -2  -1 -27   79.98   64.99
   2  -1  27   10.65   56.89
   2   1 -27   72.67   56.17
  -2  -1 -26   84.94   68.09
   2   1 -26    5.48   26.38
   2  -1  26  123.69   77.67
  -2  -1 -25   15.77   58.37
   2  -1  25   94.96   61.03
   2   1 -25    8.79   14.68
   2   1 -24  -43.62   42.49
   2  -1  24  -27.31   36.34
  -2  -1 -24   32.35   30.37
   2   1 -23   -3.09   22.59
   2  -1  23   48.08   58.43
  -2  -1 -23   10.74   29.63
  -2  -1 -22   14.33   16.27
   2   1 -22    2.00   26.10
   2  -1  22   -4.92   27.81
   2   1 -21  187.70   64.56
  -2  -1 -21  144.57   68.75
   2  -1  21  101.26   41.27
   2   1 -20   44.92   36.57
  -2  -1 -20  -31.70   30.83
   2  -1  20   26.61   31.56
   2   1 -19   86.55   44.19
   2   1 -19   83.10   49.03
  -2  -1 -19   64.18   39.16
   2  -1  19   92.32   39.76
   2   1 -18   37.32   32.27
   2   1 -18   86.70   42.00
  -2  -1 -18   81.29   48.41
   2  -1  18   60.65   39.32
   2   1 -17   65.98   37.68
   2  -1  17   69.21   15.01
   2   1 -17   70.67   38.08
  -2  -1 -17   26.18   24.75
   2  -1  17   82.20   40.36
   2   1 -16   24.88   31.46
   2   1 -16    5.13   13.37
   2  -1  16   27.27   10.37
  -2  -1 -16   37.44   33.18
   2  -1  16   55.81   38.32
   2  -1  15    4.41    5.54
   2   1 -15   21.40    6.35
   2   1 -15   15.01   26.64
  -2  -1 -15   -9.97   15.98
   2  -1  15    1.76   10.68
  -2   1  15    1.28    1.58
   2   1 -14  -28.92   19.86
   2   1 -14   72.08   31.11
  -2  -1 -14   96.84   34.67
  -2   1  14   63.66   12.15
   2   1 -13    7.35    8.29
  -2  -1 -13   24.54   29.76
  -2   1  13    9.54    4.82
  -2  -1 -12   48.36   34.15
  -2   1  12   48.58   11.89
  -2  -1 -11  138.17   45.11
  -2   1  11  133.16   22.33
  -2  -1 -10  375.06   69.41
   2  -1  10  433.09   69.09
  -2   1  10  452.52   42.96
  -2  -1  -9   39.31   26.88
   2  -1   9   45.17   26.13
   2   1  -8  454.86   68.18
  -2  -1  -8  338.91   61.07
  -2   1   8  478.28   47.88
   2   1  -8  502.09   69.49
   2  -1   8  511.83   76.07
   2   1  -7  150.74   37.74
  -2  -1  -7  136.84   37.48
  -2  -1  -7  106.33   32.35
   2  -1   7   83.77   29.87
   2   1  -7   97.79   18.15
  -2   1   7  103.52   21.17
   2   1  -6  160.63   36.25
  -2  -1  -6  134.01   31.60
   2   1  -6  142.70   24.14
  -2  -1  -6  110.35   31.68
  -2   1   6  134.49   27.00
   2   1  -5   41.75   20.43
  -2  -1  -5   57.24   23.18
   2   1  -5   46.31   16.76
  -2   1   5   51.71   14.23
  -2  -1  -5   34.38   17.45
  -2  -1  -4   68.72   22.20
   2   1  -4   59.44   21.04
  -2  -1  -4   40.76    9.85
  -2   1   4   69.97   22.43
  -2  -1  -4   40.84   18.86
   2   1  -4   33.89   12.85
  -2  -1  -3  337.29   42.05
   2  -1   3  287.38   37.70
  -2  -1  -3  343.76   32.56
  -2  -1  -3  346.80   24.95
  -2   1   3  321.95   43.79
   2   1  -3  339.58   41.90
  -2  -1  -3  358.02   56.89
   2   1  -3  306.07   36.73
  -2  -1  -2   63.94   19.02
   2   1  -2   73.08   15.62
   2  -1   2   77.96   20.12
  -2  -1  -2   72.93   13.27
   2  -1   2   84.80   21.98
  -2  -1  -2   66.64   14.33
   2  -1   2   85.43   20.80
  -2  -1  -2   79.26   26.45
  -2   1   2   95.45   24.11
   2   1  -2   79.75   22.71
   2   1  -1  316.84   34.40
   2  -1   1  525.23   40.78
  -2  -1  -1  544.89   49.51
   2  -1   1  542.44   48.33
   2  -1   1  580.07   52.24
   2   1  -1  597.22   31.51
  -2  -1  -1  538.41   40.72
  -2   1   1  612.02   62.01
  -2  -1  -1  667.89   67.31
   2   1  -1  590.14   60.17
   2  -1   1  526.72   62.86
  -2   1   0   43.98   10.06
   2   1   0   35.25   10.76
  -2  -1   0   40.36   10.38
   2  -1   0   57.88   12.73
   2  -1   0   55.36   16.06
   2  -1   0   64.72   20.15
  -2   1   0   50.29   15.29
  -2  -1   0   47.33   12.03
  -2   1   0   36.71   15.01
  -2  -1   0   31.77   19.73
   2   1   0   48.11   19.23
   2  -1   0   47.12   19.68
   2   1   1  300.93   38.03
  -2   1  -1  333.32   34.24
   2  -1  -1  501.89   50.24
   2  -1  -1  564.00   48.27
   2   1   1  476.18   29.64
  -2   1  -1  594.44   53.31
  -2   1  -1  611.64   51.93
   2   1   1  548.50   63.39
  -2   1  -1  615.69   66.39
  -2  -1   1  432.05   51.87
   2  -1  -1  625.34   62.41
   2   1   2   74.54   20.54
  -2   1  -2   86.74   19.15
   2  -1  -2   65.26   12.13
   2   1   2  150.08   20.78
  -2   1  -2   73.76   19.93
  -2   1  -2   58.52   14.85
  -2   1  -2   77.02   21.53
  -2  -1   2   63.96   18.98
   2  -1  -2   59.12   16.68
  -2   1  -3  272.10   38.73
   2   1   3  282.58   41.75
  -2   1  -3  309.92   43.27
  -2   1  -3  277.47   34.37
   2  -1  -3  334.59   43.66
  -2   1  -3  296.27   48.61
  -2  -1   3  334.14   42.65
   2   1   4   58.55   22.27
  -2   1  -4   63.08   21.28
  -2   1  -4   30.77   10.68
  -2   1  -4   24.81   11.47
   2  -1  -4  -39.74   28.77
  -2   1  -4   58.69   24.25
  -2  -1   4   44.77   14.51
  -2   1  -5   29.50   13.68
   2   1   5   58.78   27.39
   2  -1  -5   35.33    9.18
  -2   1  -5   39.03   16.43
  -2   1  -5   35.95   19.31
  -2  -1   5   36.27   13.23
  -2   1  -5   73.52   29.33
  -2   1  -6  106.88   30.52
   2   1   6  161.77   37.15
   2  -1  -6  119.63   19.94
  -2   1  -6  149.69   38.08
   2  -1  -6  114.16   28.90
  -2   1  -6  112.01   30.24
  -2  -1   6  130.73   22.66
   2  -1  -7   68.50   25.68
  -2   1  -7  103.28   37.17
   2  -1  -7   99.89   19.92
   2   1   7   70.57   23.25
  -2   1  -7  103.59   34.85
  -2  -1   7  109.84   19.66
  -2   1  -7   80.93   23.07
   2   1   8  401.80   62.60
  -2   1  -8  493.97   72.02
   2  -1  -8  478.89   52.30
   2  -1  -8  426.31   63.89
   2   1   8  388.09   65.69
  -2  -1   8  513.42   70.71
  -2  -1   8  478.54   36.71
  -2   1  -8  407.95   66.61
   2  -1  -9   12.56    7.08
   2  -1  -9   32.17   23.67
  -2   1  -9   63.23   33.57
  -2  -1   9   43.78   27.43
   2   1   9   18.79   20.55
  -2   1  -9    7.33   12.46
   2  -1 -10  548.75   82.01
   2  -1 -10  433.71   58.07
  -2   1 -10  416.32   71.17
  -2   1 -10  386.41   67.93
  -2  -1  10  447.17   71.96
   2  -1 -11   90.19   26.33
  -2   1 -11  100.50   35.71
   2  -1 -11  128.65   44.82
  -2  -1  11  142.79   43.49
  -2   1 -11  117.00   37.01
  -2   1 -12   26.02   17.40
   2  -1 -12   54.42   27.25
   2  -1 -12   54.45   18.47
  -2  -1  12   -2.00   21.95
  -2   1 -12   24.49   19.61
  -2   1 -13   -5.93   18.29
   2  -1 -13   22.15   15.19
  -2  -1  13    6.64   14.46
  -2   1 -13    9.28    7.73
  -2   1 -14   60.16   33.64
   2  -1 -14   67.83   30.57
   2   1  14   15.88   23.15
  -2  -1  14   71.30   33.02
   2  -1 -15    9.67   19.49
   2  -1 -15   -2.56   19.77
  -2   1 -15   -8.54   30.00
   2   1  15  -21.38   21.63
  -2  -1  15   -9.31   11.21
   2  -1 -16   15.11    7.62
  -2   1 -16   11.40    9.39
   2  -1 -16   37.34   35.37
   2   1  16   62.42   36.69
  -2  -1  16   15.78   13.00
   2  -1 -17   90.30   37.80
   2  -1 -17   65.26   38.07
  -2   1 -17   72.81   47.24
   2   1  17   96.57   48.09
  -2  -1  17   62.38   34.16
   2  -1 -18   63.98   36.53
   2   1  18   31.69   27.69
   2  -1 -18   76.51   41.11
  -2   1 -18   14.79   13.09
   2   1  18   42.67   27.16
  -2  -1  18   66.20   41.71
   2  -1 -19  105.77   48.58
  -2   1 -19  111.68   56.86
   2  -1 -19  106.20   48.32
   2   1  19  118.55   55.71
  -2  -1  19   36.73   17.69
   2   1  19   55.05   14.70
   2  -1 -20    5.46   24.67
   2  -1 -20   24.49   26.02
  -2   1 -20   41.94   27.17
   2   1  20   29.50   45.16
  -2  -1  20   51.18   51.93
   2   1  20   19.96   34.98
   2  -1 -21  169.05   53.73
  -2   1 -21  121.79   56.58
   2   1  21  144.69   57.87
   2  -1 -21  101.74   50.64
   2   1  21  130.29   49.58
  -2  -1  21  110.96   60.19
   2  -1 -22  -10.78    9.24
   2  -1 -22   -0.39   15.40
  -2   1 -22   64.48   53.37
   2   1  22    2.20   23.75
  -2  -1  22   49.29   48.88
   2  -1 -23   18.18   20.52
  -2   1 -23   43.82   51.80
   2   1  23    3.79   37.45
  -2  -1  23   -3.59   23.56
   2  -1 -24   40.52   10.65
  -2   1 -24  -45.08   21.41
   2   1  24   12.62   14.22
  -2  -1  24   11.64   34.13
   2   1  25   54.03   60.93
   2  -1 -25    0.20   31.07
  -2   1 -25   -0.83   12.82
  -2  -1  25   -3.20   24.93
   2   1  26   15.82   54.46
   2  -1 -26  -33.50   30.21
  -2   1 -26   59.09   58.84
  -2  -1  26   56.75   46.53
   2   1  27    0.09   22.81
   2  -1 -27   24.27   16.61
  -2   1 -27   25.05   42.78
  -2  -1  27   88.18   57.87
   2  -1 -28  -49.27   31.60
   2   1  28   60.17   55.78
   2  -1 -29    2.81   13.40
   2  -1 -30   48.86   53.33
   2   2 -29   18.10   59.24
   2   2 -28   30.99   51.75
   2  -2  28  139.82   87.25
  -2  -2 -27   56.63   71.83
   2  -2  27  -26.50   17.00
   2   2 -27   -3.79   38.72
   2   2 -26  -15.63   15.33
   2  -2  26   35.82   19.74
  -2  -2 -26  -16.22   21.94
  -2  -2 -25   41.32   59.15
   2   2 -25   18.26   26.66
   2  -2  25   14.05   29.56
  -2  -2 -24   -0.55   20.20
   2   2 -24    3.22   32.08
   2  -2  24   43.95   40.40
  -2  -2 -23   -7.05   23.03
   2   2 -23   -2.85   17.17
  -2  -2 -22  -37.83   23.26
   2   2 -22   18.55   22.86
   2  -2  22  -16.80   27.50
   2   2 -21   27.10   32.05
  -2  -2 -21   34.04   38.99
   2  -2  21   44.67   29.96
   2   2 -20    7.88    7.66
  -2  -2 -20   95.17   54.06
   2  -2  20   10.45   19.33
   2   2 -19   56.50   38.73
   2  -2  19   61.25   19.88
  -2  -2 -19   37.00   29.94
  -2   2  19   50.26   12.12
  -2   2  19   38.88   11.58
   2  -2  19   55.88   28.73
   2  -2  18    7.19    5.47
   2   2 -18   -8.07   23.82
  -2  -2 -18   30.52   39.93
   2  -2  18   -8.87   15.93
  -2   2  18   29.52   12.69
  -2   2  18    9.28    6.77
   2  -2  17   11.73   10.65
   2   2 -17   11.52   25.98
   2   2 -17   27.84   30.04
  -2  -2 -17   -0.90   16.94
   2  -2  17   35.46   31.59
  -2   2  17   20.25   10.24
   2   2 -16   68.46   35.63
   2   2 -16   78.20   36.55
  -2  -2 -16   23.63   20.71
   2  -2  16   44.90   22.92
  -2   2  16   65.58   16.46
   2   2 -15    1.36    6.70
   2   2 -15   33.34   25.61
  -2  -2 -15   30.66   31.30
  -2   2  15   24.47    9.48
   2  -2  15   11.54    9.97
   2   2 -14   58.79   36.67
  -2  -2 -14   48.70   16.85
  -2   2  14   96.61   22.58
   2   2 -13   40.11   23.27
  -2  -2 -13  159.40   51.12
  -2   2  13  221.48   32.28
  -2  -2 -12    0.53   24.76
  -2   2  12   26.80   14.46
  -2  -2 -11   36.22   15.17
  -2   2  11   61.84   19.70
  -2  -2 -10  133.33   43.09
  -2   2  10  103.99   24.78
  -2  -2  -9  -20.78   23.09
   2  -2   9   11.82   18.94
  -2   2   9   35.93   13.28
  -2  -2  -8  148.76   37.02
   2   2  -8  228.58   24.42
   2  -2   8  258.78   51.08
  -2   2   8  228.39   36.94
  -2  -2  -7  429.97   63.91
   2   2  -7  431.23   38.09
   2  -2   7  490.45   71.92
  -2   2   7  412.48   48.70
  -2  -2  -6    3.71   10.58
  -2   2   6    0.99    7.18
   2   2  -6   21.47    5.51
  -2  -2  -5   59.74   19.11
   2   2  -5  134.77   33.37
  -2  -2  -5   90.58   26.79
  -2   2   5  118.22   27.16
   2   2  -5   91.25   20.71
  -2  -2  -4  181.60   38.68
  -2  -2  -4  205.85   31.65
   2  -2   4  217.59   41.85
  -2   2   4  240.56   40.05
   2   2  -4  222.39   34.27
   2   2  -4  305.26   41.59
  -2  -2  -3   37.67   13.78
   2   2  -3   71.86   19.89
  -2  -2  -3   55.14   16.00
   2  -2   3   46.78   20.49
   2  -2   3   46.05   16.51
   2   2  -3   38.79   19.46
  -2   2   3   35.87   13.26
   2   2  -2  275.22   36.02
  -2  -2  -2  310.06   44.23
   2   2  -2  404.15   53.20
   2   2  -2  264.63   29.31
   2  -2   2  362.82   48.70
   2  -2   2  328.96   42.92
   2   2  -2  416.71   51.35
   2   2  -2  374.53   35.64
  -2   2   2  438.26   54.23
   2   2  -1  127.66   24.58
  -2  -2  -1  110.29   25.09
   2   2  -1  256.96   45.42
  -2   2   1  140.70   18.36
   2  -2   1  144.03   29.42
   2  -2   1  145.76   30.81
  -2   2   1  152.07   31.41
   2  -2   1  140.57   36.24
   2   2  -1  154.45   31.27
   2   2   0   -1.73    6.22
  -2  -2   0   -1.66    6.25
  -2   2   0   -2.33    2.71
  -2  -2   0    0.65    6.47
   2  -2   0    9.93    7.45
   2   2   0    8.52   12.97
   2  -2   0   -5.36    7.48
   2  -2   0   10.78   10.49
  -2   2   0   11.98   18.22
   2  -2   0    6.56    5.88
  -2   2   0    8.43   12.12
   2   2   0  -14.47   17.87
  -2   2  -1  153.78   23.67
   2   2   1  175.90   30.59
   2   2   1  152.59   32.08
   2   2   1  116.25   18.21
  -2   2  -1  122.91   25.32
   2  -2  -1  190.16   34.60
   2  -2  -1  125.39   30.71
   2  -2  -1  127.38   27.59
  -2   2  -1  113.12   30.74
   2   2   1  141.88   29.87
  -2   2  -1  118.63   24.56
  -2   2  -2  328.35   36.80
   2   2   2  189.32   34.04
  -2   2  -2  341.49   32.03
   2   2   2  405.72   48.91
  -2   2  -2  395.65   50.10
  -2   2  -2  330.71   43.21
  -2   2  -2  425.41   57.96
   2   2   2  358.01   53.20
   2  -2  -2  390.99   53.92
   2  -2  -2  307.62   45.30
   2   2   3   43.13   16.60
  -2   2  -3   19.59    4.53
   2  -2  -3   36.97   12.78
   2   2   3   37.64   11.15
  -2   2  -3   36.44   14.47
  -2   2  -3   36.73   19.07
  -2   2  -3   46.42   16.65
   2  -2  -3   55.70   20.63
   2   2   4  167.11   36.02
   2  -2  -4  241.71   34.93
  -2   2  -4  233.67   39.46
   2   2   4  267.01   36.70
  -2   2  -4  228.84   37.59
  -2   2  -4  209.52   39.63
  -2   2  -4  243.35   46.88
   2  -2  -5   77.22   13.50
   2   2   5   75.27   24.11
   2  -2  -5   90.55   22.48
   2   2   5  119.94   23.18
  -2   2  -5   86.59   27.01
  -2   2  -5   99.35   24.48
  -2   2  -5   80.88   28.05
  -2   2  -5   68.06   25.76
   2   2   6   10.68    8.30
   2  -2  -6   12.63    3.37
   2   2   6   13.19    9.23
  -2   2  -6   27.41   19.23
  -2   2  -6    2.42   10.34
  -2  -2   6   11.89   13.89
  -2   2  -6    3.66   13.94
   2   2   7  349.35   60.04
   2  -2  -7  418.61   42.05
  -2   2  -7  401.88   61.37
   2   2   7  459.82   39.95
  -2   2  -7  496.52   71.29
  -2   2  -7  429.59   67.69
   2  -2  -7  379.49   57.81
  -2  -2   7  423.17   61.46
   2  -2  -8  195.00   32.20
  -2   2  -8  210.90   47.72
   2   2   8  220.81   23.49
  -2   2  -8  231.12   49.16
  -2   2  -8  186.42   45.37
   2   2   8  213.52   47.56
  -2  -2   8  242.99   47.14
  -2   2  -9   38.84   28.46
   2   2   9   24.41    7.27
   2  -2  -9   17.00    9.50
  -2   2  -9   11.60    5.44
  -2  -2   9   23.93   14.91
  -2   2 -10  109.52   36.72
   2  -2 -10   82.49   26.59
  -2  -2  10  109.63   34.65
  -2   2 -10   97.75   33.37
  -2   2 -11   84.28   36.08
   2  -2 -11   97.73   27.56
  -2  -2  11   82.55   32.13
  -2   2 -11   60.67   20.62
  -2   2 -12   48.09   30.26
   2  -2 -12   10.11    8.62
  -2  -2  12   15.89   25.62
   2  -2 -12   89.11   41.46
  -2   2 -12   30.14   23.08
  -2  -2  13  166.18   47.77
   2  -2 -13  151.08   40.23
   2  -2 -13  278.19   68.93
  -2   2 -13  138.19   47.35
   2   2  13   29.12   23.74
  -2   2 -13  189.64   49.49
   2   2  14   33.59   21.25
   2  -2 -14   73.89   27.69
  -2  -2  14   53.85   21.64
  -2   2 -14   47.04   31.53
   2  -2 -14   85.45   48.70
   2   2  14  -10.31   12.57
  -2   2 -14   75.96   39.00
   2  -2 -15  -28.98   12.43
   2   2  15    6.13    7.83
  -2   2 -15   19.84   23.66
   2  -2 -15   26.24   20.62
  -2  -2  15   18.12    6.99
   2   2  15    2.30    6.68
   2   2  15   -1.73   13.12
  -2   2 -15   17.62   22.12
   2  -2 -16   34.74   18.77
  -2  -2  16  123.12   58.64
  -2   2 -16   60.67   31.81
   2  -2 -16   56.19   22.32
   2   2  16   97.62   39.89
   2   2  16  102.89   44.66
   2  -2 -17   24.17   27.33
   2  -2 -17    3.68   16.54
  -2   2 -17   36.40   39.19
  -2  -2  17  -19.95    7.94
   2   2  17   10.43   22.74
   2   2  17   -6.00    5.76
   2  -2 -18   20.06   19.61
   2  -2 -18    3.90   29.78
  -2   2 -18   35.90   12.09
   2   2  18   45.60   31.03
  -2  -2  18   27.59   18.72
   2   2  18   15.51   14.84
   2  -2 -19   61.54   28.80
   2  -2 -19   62.77   30.81
   2   2  19   64.29   37.20
  -2   2 -19   58.69   39.90
  -2  -2  19   27.47   33.67
   2   2  19   63.91   34.93
   2  -2 -20   29.09   28.40
  -2   2 -20    3.04   23.53
   2   2  20    5.38    8.04
   2  -2 -20   17.68   24.58
   2   2  20   49.86   43.42
  -2  -2  20  -18.70   42.73
   2  -2 -21   73.83   30.83
  -2   2 -21   20.74   29.44
   2  -2 -21   42.11   30.94
   2   2  21   79.63   54.02
  -2  -2  21   37.00   36.89
   2  -2 -22    2.77   28.69
   2   2  22   26.89   47.38
  -2   2 -22    3.48    9.27
   2  -2 -22   53.67   37.16
  -2  -2  22    3.59   18.39
   2  -2 -23   30.04   28.25
   2  -2 -23   49.59   34.26
   2   2  23  -41.37   29.72
  -2   2 -23   56.37   43.31
  -2  -2  23   42.11   35.17
   2  -2 -24   45.21   46.55
   2   2  24    2.38   30.98
  -2   2 -24   48.89   62.66
  -2  -2  24    7.28   22.10
   2   2  25  -10.71   27.80
  -2   2 -25   10.78   57.40
   2  -2 -25  -33.23   37.84
  -2  -2  25  117.53   72.24
   2  -2 -26   29.13   49.48
  -2   2 -26    7.39   40.74
   2   2  26   25.97   39.57
  -2  -2  26   31.64   55.67
  -2   2 -27    6.20   36.62
   2   2  27  -38.52   52.31
   2  -2 -27  -15.03   16.19
  -2  -2  27    6.29   43.17
   2   2  28   25.58   51.98
   2  -2 -28    0.08   30.03
   2  -2 -29   70.93   56.00
   2  -2 -30  -21.19   41.62
   2   3 -29   -5.85   57.47
   2   3 -28   40.80   27.70
  -2  -3 -27   33.40   32.07
   2  -3  27  -20.75   45.51
   2   3 -27   -8.13   30.30
  -2  -3 -26    2.21   31.96
   2  -3  26   67.75   65.76
   2   3 -26   50.86   46.64
   2   3 -25   39.75   57.65
  -2  -3 -25   35.49   32.74
  -2  -3 -24   41.74   47.84
   2   3 -24   -1.07   26.49
   2   3 -23   46.39   28.75
  -2  -3 -23    8.69   27.43
   2   3 -22   -1.08   16.43
  -2  -3 -22   34.09   20.97
   2  -3  22   18.80   33.83
   2  -3  21   31.08   12.64
   2   3 -21   90.95   46.78
  -2  -3 -21   14.58   30.20
   2  -3  21   62.50   38.17
   2  -3  20   18.32   11.20
   2   3 -20  -19.00   26.22
  -2  -3 -20   22.96   40.64
   2  -3  20   12.31   20.53
  -2   3  20   -1.27    2.90
   2   3 -19    4.93   30.71
   2  -3  19   39.26   17.78
  -2  -3 -19   46.28   39.21
   2  -3  19    6.01   34.99
   2   3 -18   41.24   23.74
   2  -3  18   54.92   22.91
  -2  -3 -18   -5.77   20.33
   2  -3  18  101.32   49.97
   2   3 -17   35.65   24.65
  -2  -3 -17   10.66   25.69
   2  -3  17   39.50   24.44
  -2  -3 -16   38.60   29.25
   2  -3  16   -4.63   11.07
  -2  -3 -15   54.29   30.78
   2  -3  15   12.37   16.51
   2   3 -14   19.11   23.04
  -2  -3 -14   -0.45    6.73
   2   3 -13   83.01   37.24
  -2  -3 -13  135.49   50.06
   2   3 -12    1.77   13.60
  -2  -3 -12  178.18   52.88
  -2  -3 -11   64.51   35.63
  -2  -3 -10   26.14   24.92
  -2  -3  -9   53.42   24.02
   2  -3   9   42.80   27.22
   2   3  -9   70.89   12.26
  -2  -3  -8   85.19   28.62
  -2  -3  -8   88.34   33.76
   2  -3   8   61.59   22.75
   2   3  -8   76.41   14.85
  -2  -3  -7  117.59   34.54
  -2  -3  -7  120.08   33.41
   2  -3   7  141.63   36.40
   2   3  -7  110.17   20.61
  -2   3   7  155.30   33.52
  -2  -3  -6  543.65   64.16
  -2  -3  -6  312.70   57.52
  -2   3   6  507.35   61.66
   2   3  -6  462.56   44.87
  -2  -3  -5   42.02   21.05
  -2   3   5   66.61   12.29
  -2  -3  -5   64.57   18.36
   2  -3   5   67.48   25.71
  -2   3   5   86.50   26.99
   2   3  -5   61.04   18.70
  -2  -3  -4  389.34   58.76
  -2  -3  -4  488.78   51.56
   2   3  -4  772.21   38.14
   2  -3   4  624.16   74.18
   2   3  -4  625.34   59.15
  -2   3   4  674.40   69.67
  -2  -3  -3  432.65   58.98
   2   3  -3  529.58   52.43
   2  -3   3  454.98   60.38
   2  -3   3  509.90   59.30
  -2   3   3  573.18   65.32
   2   3  -3  455.57   50.85
  -2  -3  -2   -4.03    3.93
   2   3  -2   14.50    7.00
  -2   3   2   11.37    8.02
   2   3  -2   30.52   14.50
   2   3  -2    7.14   12.10
   2  -3   2    6.31    5.69
   2  -3   2   13.76    9.07
  -2   3   2   19.79   18.99
   2   3  -2   -9.73   10.36
  -2  -3  -1  771.81   70.81
   2   3  -1 1345.19   85.80
  -2   3   1  983.96   62.83
   2   3  -1 1400.54  105.08
  -2   3   1 1074.35   87.94
   2  -3   1  991.46   82.10
   2  -3   1 1034.48   85.63
  -2   3   1 1120.05   93.80
   2   3  -1 1047.53   85.51
  -2  -3   0 1422.99   91.01
  -2  -3   0 1537.47   76.68
   2  -3   0 1674.94   79.47
   2   3   0 2164.70  126.41
  -2  -3   0 2082.90  123.94
   2  -3   0 1774.89  108.70
   2  -3   0 1653.23  106.37
  -2   3   0 1771.04  110.17
   2   3   0 1353.57  101.37
  -2   3   0 2016.60  127.73
   2  -3   0 2175.43  133.83
   2   3   1 1344.16   90.81
  -2  -3   1 1306.40  102.51
   2   3   1 1253.72   90.85
   2  -3  -1  991.19   83.79
  -2   3  -1 1197.43   91.11
   2  -3  -1  935.03   79.68
  -2   3  -1 1073.44   84.38
  -2   3  -1 1077.80   95.15
   2   3   1 1050.08   91.75
   2   3   2    1.38    5.40
  -2  -3   2  -23.44   18.52
  -2   3  -2    2.03    4.01
   2   3   2   11.52    6.52
   2   3   2   10.67    8.41
  -2   3  -2   21.89   14.84
  -2   3  -2   -7.14   12.55
   2  -3  -2   -7.94   12.11
   2   3   2    3.48    5.77
  -2   3  -2    4.49   15.96
   2   3   3  385.87   53.86
  -2   3  -3  407.61   45.39
  -2  -3   3  536.32   68.86
   2   3   3  530.98   55.84
   2  -3  -3  511.79   64.69
  -2   3  -3  492.89   58.30
  -2   3  -3  445.77   59.58
  -2   3  -3  518.37   69.60
   2   3   4  608.48   70.01
   2  -3  -4  554.75   57.71
  -2  -3   4  687.31   80.64
   2   3   4  706.91   61.72
  -2   3  -4  608.65   66.47
  -2   3  -4  677.05   75.90
   2  -3  -4  570.50   70.90
  -2   3  -4  652.67   77.62
  -2  -3   4  664.82   58.17
   2  -3  -5   48.63   10.47
   2   3   5   79.20   27.35
   2   3   5   65.59   18.09
  -2  -3   5   56.76   28.27
   2  -3  -5   31.79   18.37
  -2   3  -5   60.03   21.02
  -2   3  -5   56.22   20.99
  -2   3  -5   52.44   23.56
  -2   3  -5   59.60   20.56
  -2  -3   5   71.44   20.29
   2  -3  -6  426.09   38.58
   2   3   6  505.81   70.71
  -2  -3   6  509.51   71.51
  -2   3  -6  411.17   59.31
   2  -3  -6  482.59   60.02
   2   3   6  591.61   50.77
  -2   3  -6  512.11   69.19
  -2   3  -6  370.23   57.77
  -2   3  -6  504.67   69.73
  -2  -3   6  482.32   60.00
  -2  -3   7  186.11   47.74
   2  -3  -7  107.83   32.33
  -2   3  -7  125.50   37.45
  -2  -3   7  114.13   30.39
   2  -3  -7   98.10   22.04
  -2   3  -7  123.52   35.94
  -2  -3   8   79.26   27.39
  -2   3  -8   71.57   26.05
   2  -3  -8   52.82   15.09
  -2  -3   8   84.31   30.19
  -2   3  -8   59.25   24.02
  -2  -3   9   73.70   33.91
  -2   3  -9   71.89   30.53
  -2  -3   9   80.42   29.40
   2  -3  -9   51.80   22.91
  -2   3  -9   58.94   31.61
  -2   3 -10   11.25   14.01
  -2  -3  10   38.17   22.75
   2  -3 -10   11.89    8.58
  -2   3 -10   39.89   27.16
  -2   3 -11   67.95   27.99
   2  -3 -11   40.57   18.66
   2   3  11   89.65   35.29
  -2  -3  11   51.69   29.95
  -2   3 -11   63.25   29.43
  -2   3 -12  224.24   63.70
  -2  -3  12  214.02   61.04
   2   3  12  111.62   39.30
   2  -3 -12  161.64   40.57
  -2   3 -12  177.44   47.03
   2  -3 -13  139.60   39.92
  -2  -3  13  131.91   44.89
   2   3  13  203.17   57.33
   2  -3 -13  177.34   58.13
  -2   3 -13   84.14   31.59
   2   3  13  183.65   59.60
  -2   3 -13  160.10   55.71
   2   3  13    3.43   29.71
  -2   3 -13  136.59   42.64
  -2  -3  14   -6.95   14.74
   2   3  14  -22.97   18.09
   2  -3 -14   26.05   12.35
   2  -3 -14   31.67   36.11
   2   3  14   43.41   29.69
  -2   3 -14   -1.57   22.94
  -2   3 -14   28.47   36.26
   2   3  14    9.44   18.96
  -2   3 -14   16.98   21.60
  -2   3 -15  157.82   66.46
   2  -3 -15   15.89   15.40
  -2  -3  15   69.24   49.46
   2   3  15   72.29   38.62
   2  -3 -15   79.72   31.76
   2   3  15   32.74   29.92
  -2   3 -15   74.71   39.01
   2  -3 -16   15.88   15.16
  -2   3 -16   67.68   46.75
   2  -3 -16   44.34   32.09
   2   3  16   24.16   27.61
  -2  -3  16    0.75   25.33
   2   3  16   -5.17    9.69
  -2   3 -16    4.45   19.18
   2  -3 -17   38.32   17.10
   2  -3 -17   41.47   35.40
   2   3  17   77.81   42.82
  -2  -3  17   58.84   38.84
  -2   3 -17   34.80   32.97
   2   3  17   15.54   19.61
  -2   3 -17    7.32    8.43
   2  -3 -18   41.89   25.49
   2  -3 -18   -0.08   15.33
  -2  -3  18   51.03   43.52
   2   3  18   41.11   39.00
  -2   3 -18   96.11   48.76
   2   3  18    5.93   19.12
   2  -3 -19   69.44   27.03
  -2  -3  19   -4.38   13.46
   2  -3 -19    4.58    8.06
  -2   3 -19   18.59    9.04
   2   3  19   42.21   33.29
   2   3  19   45.48   36.89
   2  -3 -20   21.76   23.95
  -2   3 -20   21.06   25.80
  -2  -3  20   29.82   30.59
   2  -3 -20    1.96   18.22
   2   3  20    5.67   10.44
   2  -3 -21   87.42   47.90
   2  -3 -21   29.64   33.60
  -2  -3  21  -11.02   44.10
   2   3  21   95.02   52.65
  -2   3 -21   47.24   42.67
   2  -3 -22   17.04   22.86
   2   3  22   -2.10   18.07
  -2   3 -22  -58.36   60.31
   2  -3 -22   47.30   40.38
  -2  -3  22   37.72   49.49
   2  -3 -23   10.32   16.86
   2   3  23   19.01   25.99
   2  -3 -23   42.83   37.75
  -2  -3  23  -19.44   37.54
   2  -3 -24    0.41   30.09
   2   3  24   83.26   65.94
   2  -3 -24   -9.64   30.07
  -2  -3  24    3.10   31.05
   2   3  25   15.05   40.63
  -2   3 -25   41.53   64.60
   2  -3 -25    5.11   32.12
  -2  -3  25  -43.64   58.37
  -2   3 -26   -7.63   22.94
   2  -3 -26   45.73   46.56
   2   3  26    0.80   27.77
  -2  -3  26   18.44   44.49
   2  -3 -27   41.81   37.51
  -2   3 -27   37.42   28.36
   2   3  27   31.75   49.13
  -2  -3  27   66.19   54.47
   2  -3 -28   58.67   56.35
   2   3  28  -22.65   18.64
   2  -3 -29   11.01   40.84
   2  -3 -30   18.52   22.22
   2   4 -29   27.99   21.46
   2   4 -28  -45.25   11.53
   2  -4  27   26.84   36.01
   2   4 -27  -35.44   14.94
  -2  -4 -27    2.71   27.15
   2   4 -26   -8.82   27.37
  -2  -4 -26   94.78   73.02
   2   4 -25  -16.66   23.27
  -2  -4 -25   54.91   49.68
   2   4 -24   36.82   44.64
  -2  -4 -24  -15.22   26.60
   2   4 -23   -6.66   23.66
  -2  -4 -23   28.90   41.78
   2   4 -22   44.97   28.14
  -2  -4 -22    9.07   18.54
   2   4 -21   50.08   40.28
  -2  -4 -21   68.05   51.20
   2  -4  21   49.82   34.30
   2  -4  20    7.36   17.22
   2   4 -20    9.88   18.07
  -2  -4 -20   16.21   14.41
   2  -4  20  -23.18   18.39
   2   4 -19   34.83   40.21
   2  -4  19    7.77    7.57
  -2  -4 -19   77.57   54.11
   2  -4  19   11.83   16.36
  -2  -4 -18    9.83   43.72
   2  -4  18   20.50   22.17
  -2  -4 -17   21.13   23.40
   2  -4  17   14.28   13.55
  -2  -4 -16   49.93   38.45
   2  -4  16  -17.33   35.12
  -2  -4 -15   19.29   33.24
   2  -4  15    2.99   12.15
  -2  -4 -14  -21.98   18.13
   2  -4  14    5.33   22.15
  -2  -4 -13  -11.99   30.72
  -2  -4 -12   71.70   36.20
  -2  -4 -12   77.48   32.29
  -2  -4 -11   80.86   37.54
   2   4 -11   34.63   27.33
  -2  -4 -11   75.91   38.73
  -2  -4 -10  447.21   72.87
  -2   4  10  371.70   54.35
  -2  -4 -10  434.70   79.82
   2   4 -10  402.13   27.96
  -2   4   9  149.45   32.93
  -2  -4  -9  195.95   47.52
  -2  -4  -9  104.03   35.38
   2   4  -9  148.61   22.37
  -2   4   8   -2.74    7.21
  -2  -4  -8   -8.18   16.96
  -2  -4  -8    9.84   15.51
   2  -4   8   31.95   16.88
   2   4  -8   13.97    7.84
  -2  -4  -7  404.71   67.45
  -2   4   7  484.78   49.27
  -2  -4  -7  421.38   65.26
   2   4  -7  470.89   50.22
   2  -4   7  513.95   74.27
   2   4  -7  504.89   47.94
  -2  -4  -6  107.74   33.58
  -2   4   6  114.15   21.03
  -2  -4  -6  105.14   28.79
   2  -4   6  117.90   35.69
   2   4  -6  122.03   21.64
   2   4  -6  130.60   29.37
  -2  -4  -5  300.48   51.79
  -2   4   5  280.14   29.26
  -2  -4  -5  241.17   41.65
  -2  -4  -5  312.85   40.14
  -2  -4  -5  257.04   23.37
   2   4  -5  280.51   31.63
   2  -4   5  241.75   50.55
   2   4  -5  314.93   43.11
  -2  -4  -4  577.70   71.71
  -2   4   4  724.64   43.79
   2   4  -4  695.73   67.94
  -2  -4  -4  767.54   67.05
   2   4  -4  913.85   46.19
   2  -4   4  686.53   80.24
  -2   4   4  896.56   84.74
  -2  -4  -3   55.45   18.93
  -2   4   3  146.55   19.30
   2   4  -3  187.73   31.96
  -2  -4  -3  210.99   38.38
  -2   4   3  173.20   31.21
   2  -4   3  118.00   33.86
   2  -4   3  153.73   37.15
  -2   4   3  161.89   38.34
   2   4  -2   68.02   19.47
  -2   4   2  117.10   17.74
  -2  -4  -2  100.72   26.31
  -2   4   2   75.30   20.32
   2   4  -2   96.77   20.57
   2   4  -2  129.92   35.45
  -2  -4  -2  103.43   23.97
   2  -4   2  115.09   29.50
   2  -4   2  117.71   27.42
  -2   4   2   86.88   28.55
  -2   4   2  137.07   34.25
  -2  -4  -1  532.10   62.79
   2   4  -1  382.56   51.16
   2  -4   1  584.51   55.28
  -2  -4  -1  646.96   69.76
   2   4  -1  656.53   70.58
   2  -4   1  546.95   66.07
   2  -4   1  513.68   63.29
  -2   4   1  575.16   69.88
  -2   4   1  578.21   70.89
   2   4   0  104.71   28.96
  -2  -4   0   57.01   20.63
   2   4   0   79.18   22.05
   2  -4   0   46.16   13.99
  -2  -4   0   49.75   17.60
   2  -4   0   45.74   10.66
   2  -4   0   80.21   19.70
  -2   4   0   69.35   22.63
  -2   4   0   91.95   28.85
   2   4   1  769.02   73.79
  -2  -4   1  692.87   61.09
   2   4   1  798.77   76.32
  -2  -4   1  675.21   73.57
   2  -4  -1  593.01   70.22
   2   4   1  559.88   33.21
   2  -4  -1  616.74   69.31
  -2   4  -1  554.29   68.20
  -2   4  -1  578.25   68.99
  -2   4  -1  649.48   75.84
   2   4   2   95.58   27.04
   2   4   2  143.65   32.85
  -2  -4   2  177.89   40.06
   2   4   2   66.79   19.87
  -2   4  -2   95.08   21.79
   2  -4  -2   95.07   28.58
  -2   4  -2   90.66   24.38
  -2   4  -2  109.99   32.10
  -2   4  -2   58.57   20.35
  -2  -4   2  101.78   15.18
   2   4   3  134.44   33.49
  -2  -4   3  150.74   23.93
  -2   4  -3  142.62   29.15
  -2  -4   3  178.13   40.78
   2   4   3  118.91   26.02
  -2   4  -3  141.07   34.34
  -2   4  -3  169.69   38.61
  -2   4  -3  137.19   36.22
   2  -4  -3  141.00   36.68
   2   4   4  458.34   67.05
  -2   4  -4  657.06   65.65
   2   4   4  794.06   71.79
  -2  -4   4  776.14   89.04
   2  -4  -4  672.23   79.06
  -2   4  -4  760.87   84.44
  -2   4  -4  682.14   76.43
  -2   4  -4  647.22   81.92
  -2  -4   4  846.09   64.35
   2   4   4  782.31   47.98
   2  -4  -5  224.23   27.10
   2   4   5  225.32   46.38
  -2  -4   5  313.33   53.54
   2  -4  -5  295.65   47.36
  -2   4  -5  330.54   57.89
  -2   4  -5  229.29   46.75
   2   4   5  286.85   34.47
   2  -4  -5  264.55   51.29
  -2   4  -5  292.62   52.75
  -2  -4   5  320.92   43.86
   2  -4  -6  118.50   22.51
   2   4   6  110.52   24.34
  -2  -4   6  110.38   27.82
  -2  -4   6  119.90   35.25
   2  -4  -6  147.39   36.95
  -2   4  -6  112.49   34.61
  -2   4  -6  137.65   39.41
   2  -4  -7  455.66   47.90
   2  -4  -7  489.55   69.68
  -2  -4   7  582.02   83.32
  -2   4  -7  530.70   71.47
  -2  -4   7  597.47   70.07
  -2   4  -7  514.33   73.59
   2   4   7  522.83   57.72
  -2  -4   8   25.40   16.81
   2  -4  -8   -4.70   18.78
   2   4   8   16.99   17.26
   2  -4  -8   19.70    3.63
  -2  -4   8   35.94   21.28
  -2   4  -8   -1.77    9.61
  -2  -4   9  163.43   46.48
  -2   4  -9  111.63   34.98
   2  -4  -9  124.31   38.45
  -2  -4   9  199.88   47.17
   2  -4  -9  127.46   29.22
   2   4   9  173.73   38.08
  -2   4  -9  130.13   41.08
  -2   4 -10  394.96   74.52
  -2  -4  10  445.45   76.90
   2  -4 -10  423.25   69.08
   2   4  10  414.12   63.53
  -2  -4  10  485.67   73.10
   2  -4 -10  367.33   53.17
  -2   4 -10  404.44   69.33
   2  -4 -11  122.19   43.63
  -2  -4  11   73.73   31.70
  -2   4 -11   78.56   28.91
   2   4  11   95.62   35.89
  -2  -4  11   92.33   35.17
   2  -4 -11   84.05   28.73
  -2   4 -11  107.16   37.80
  -2  -4  12   91.46   34.04
  -2   4 -12   44.14   22.18
   2  -4 -12   58.60   23.80
   2   4  12  105.48   37.45
  -2  -4  12  107.90   42.66
  -2   4 -12   49.89   26.46
   2   4  12   23.86   26.41
   2  -4 -13   -0.92    4.28
   2   4  13    3.91   15.21
  -2  -4  13   54.17   35.33
   2  -4 -13    2.12   26.73
   2   4  13   -1.04    8.23
  -2   4 -13  -11.15   21.04
  -2  -4  13    5.54    5.70
  -2   4 -13  -24.61   33.19
   2   4  13    0.53   15.00
  -2   4 -13   15.17   16.72
   2  -4 -14   -6.39   15.87
  -2  -4  14   19.25   16.86
   2  -4 -14   18.68   27.12
   2   4  14    4.17   19.12
  -2   4 -14   10.22   24.43
   2   4  14   45.31   36.64
  -2   4 -14   -1.15   15.82
   2   4  14   -1.65   21.72
  -2   4 -14   -4.85   18.91
  -2   4 -15   -4.49   11.72
   2  -4 -15   -0.52   23.72
   2   4  15   14.54   10.27
  -2  -4  15   -3.96   10.67
   2   4  15   40.02   22.64
  -2   4 -15   23.21   28.17
  -2   4 -16   22.83   31.73
   2  -4 -16   -7.36   22.97
   2  -4 -16    4.64   13.95
  -2  -4  16   37.08   29.13
   2   4  16   16.38    9.64
  -2   4 -16   41.82   19.57
   2   4  16   24.24    8.96
   2  -4 -17   32.23   21.18
  -2   4 -17  -14.92   32.42
   2  -4 -17   23.20   19.50
  -2  -4  17    4.97   29.03
   2   4  17   35.19   28.84
  -2   4 -17   19.10   20.86
   2   4  17   11.70   14.15
   2  -4 -18  -15.87   22.27
  -2   4 -18    1.33   27.20
   2  -4 -18   16.17   20.57
  -2  -4  18   32.43   42.33
   2   4  18   -0.15   22.24
  -2   4 -18   63.49   34.74
   2   4  18    5.50   30.97
   2  -4 -19   80.34   34.14
   2  -4 -19   -4.46   20.33
   2   4  19   28.60   35.55
  -2  -4  19   55.66   41.49
  -2   4 -19   26.89   36.33
  -2   4 -19    7.19   16.67
   2  -4 -20  -18.43   24.03
  -2  -4  20   13.18   34.51
   2  -4 -20    6.65   29.68
   2   4  20    0.06   10.35
  -2   4 -20   18.69   33.36
   2  -4 -21   53.97   24.49
   2  -4 -21    7.47   11.95
   2   4  21   72.93   51.65
  -2   4 -21   67.87   33.40
  -2  -4  21   29.34   25.74
   2  -4 -22   63.25   33.25
  -2   4 -22   14.96   23.73
   2  -4 -22   26.38   28.33
   2   4  22   11.09   29.14
  -2  -4  22    2.85   34.91
   2  -4 -23   36.73   27.20
   2   4  23  -40.42   38.00
   2  -4 -23   21.63   31.81
  -2   4 -23   -2.99   44.04
  -2  -4  23   28.94   22.20
   2  -4 -24   43.13   39.94
  -2  -4  24   28.21   41.79
   2  -4 -24   -7.10   29.14
  -2   4 -24  -16.66   47.25
   2   4  24  -20.72   15.78
   2  -4 -25  141.66   63.30
  -2   4 -25   19.60   64.36
   2  -4 -25  -16.18   38.40
   2   4  25  -30.89   19.12
  -2  -4  25   65.55   49.68
   2  -4 -26   -7.42   30.92
  -2   4 -26   38.56   69.38
  -2  -4  26   21.29   15.17
   2   4  26   79.42   77.08
   2  -4 -27   38.70   46.63
  -2   4 -27  -37.62   46.51
   2   4  27   16.07   20.34
  -2  -4  27   57.36   21.76
   2  -4 -28   14.07   28.66
   2   4  28   -0.09   59.64
   2  -4 -29  -33.95   37.21
   2  -4 -30   27.56   24.27
   2   5 -28  -14.08   29.88
   2   5 -27   15.56   30.32
  -2  -5 -27   89.70   77.60
   2   5 -26   35.82   15.03
  -2  -5 -26   11.36   20.72
   2   5 -25   -6.36   24.78
  -2  -5 -25   30.47   50.81
   2   5 -24  -28.32   32.19
  -2  -5 -24   16.25   18.51
   2   5 -23  -32.57   26.27
  -2  -5 -23   79.30   57.83
   2   5 -22  -16.76   22.38
  -2  -5 -22  -19.16   36.44
   2   5 -21    5.67   13.06
  -2  -5 -21   13.15   37.77
   2  -5  21   15.39   27.05
   2  -5  20   17.01   23.15
  -2  -5 -20   21.75   22.67
   2  -5  20   19.88   29.51
  -2  -5 -19   -0.82   26.72
   2  -5  19   55.40   27.90
  -2  -5 -18  -11.00   28.00
   2  -5  18   -3.64   14.43
  -2  -5 -17   23.72   16.74
   2  -5  17   50.61   32.88
  -2  -5 -16   66.96   39.92
   2  -5  16  143.31   52.07
  -2  -5 -15   36.67   24.24
  -2  -5 -15    2.00   18.34
   2  -5  15    5.85   16.63
  -2  -5 -14   13.19   28.66
  -2  -5 -14   32.74   33.55
   2  -5  14   14.76   20.91
  -2  -5 -13  151.28   51.72
  -2  -5 -13  166.60   56.15
   2  -5  13   -4.32   20.36
  -2  -5 -12   80.18   42.20
  -2   5  12   55.44   26.70
  -2  -5 -12   35.02   26.47
   2   5 -12   63.26   33.35
  -2  -5 -11  100.84   45.32
  -2   5  11  120.06   33.21
  -2  -5 -11  108.16   36.73
   2   5 -11  149.95   37.34
   2   5 -11   99.52   15.71
  -2  -5 -10  309.84   72.11
  -2  -5 -10  284.09   60.43
  -2   5  10  249.48   46.10
   2   5 -10  278.46   49.57
   2   5 -10  278.62   30.92
  -2  -5  -9  -14.07   18.60
  -2   5   9   11.43    9.35
  -2  -5  -9    0.58   15.33
   2   5  -9   28.20   19.23
   2   5  -9    4.70    8.17
  -2  -5  -8  226.15   52.06
  -2   5   8  212.65   36.35
   2   5  -8  241.88   42.17
  -2  -5  -8  220.12   52.26
  -2  -5  -7  268.76   58.30
  -2   5   7  269.97   39.16
   2  -5   7  257.91   60.40
  -2  -5  -7  284.07   37.04
   2   5  -7  288.60   42.52
  -2  -5  -7  279.84   52.12
  -2  -5  -7  327.83   41.16
  -2  -5  -6  388.99   66.22
  -2   5   6  404.58   44.42
   2  -5   6  429.44   70.05
   2   5  -6  442.56   46.67
  -2  -5  -6  473.63   41.12
  -2  -5  -6  260.25   51.09
  -2  -5  -6  465.12   50.37
  -2  -5  -5  461.48   70.72
  -2   5   5  345.26   38.18
   2   5  -5  336.44   37.87
  -2  -5  -5  439.44   34.72
   2  -5   5  342.37   63.47
   2   5  -5  399.77   59.03
  -2  -5  -5  406.27   51.15
  -2  -5  -4 1034.37  101.62
  -2   5   4 1130.03   66.62
   2  -5   4 1231.42  113.91
  -2  -5  -4 1468.56   58.64
   2   5  -4  985.24   86.78
  -2  -5  -4 1450.62   98.58
  -2   5   4 1231.42   98.43
  -2   5   3   67.79   14.40
  -2  -5  -3   54.25   17.40
   2   5  -3   82.18   25.94
  -2  -5  -3   68.80   19.22
  -2   5   3   76.26   24.29
   2  -5   3   60.20   27.77
   2  -5   3   60.10   21.97
  -2   5   2  250.37   31.57
   2   5  -2  353.57   53.93
  -2  -5  -2  185.68   40.28
  -2   5   2  252.30   41.00
  -2  -5  -2  293.48   48.24
   2  -5   2  224.06   44.20
   2  -5   2  231.94   44.04
  -2   5   2  276.89   50.42
  -2  -5  -1 2385.33  145.48
   2   5  -1 1960.80  128.09
   2  -5   1 2621.10  130.36
  -2  -5  -1 3424.40  169.96
   2  -5   1 2876.85  164.11
   2  -5   1 2759.49  160.02
  -2   5   1 2971.34  166.94
  -2   5   1 3287.62  179.08
   2   5   0   75.36   25.01
   2  -5   0   88.06   25.13
  -2  -5   0  122.65   34.49
  -2  -5   0   88.61   23.19
   2  -5   0   56.67   18.54
   2  -5   0   73.00   27.21
  -2   5   0   83.61   30.58
  -2   5   0  100.80   28.83
   2   5   1 2054.60  135.45
  -2  -5   1 2058.59  121.13
  -2  -5   1 3522.33  182.66
  -2   5  -1 2896.49  163.29
   2  -5  -1 2624.80  156.75
  -2  -5   1 3413.68   96.47
   2   5   1 3301.39   99.73
   2  -5  -1 2643.36  154.75
  -2   5  -1 2893.16  169.00
   2   5   2  321.06   53.29
   2   5   2  154.77   35.83
  -2  -5   2  331.37   58.30
  -2  -5   2  271.61   25.79
  -2   5  -2  267.32   48.89
   2  -5  -2  231.84   44.25
  -2   5  -2  280.75   53.62
   2   5   2  271.37   26.58
  -2   5  -2  303.12   54.37
  -2  -5   2  271.20   27.22
   2   5   3   15.40   15.93
  -2  -5   3   80.98   19.07
  -2   5  -3   45.55   14.73
   2   5   3   59.63   21.19
  -2  -5   3   76.17   24.21
  -2   5  -3   72.25   27.22
   2  -5  -3   50.71   22.78
  -2  -5   3   66.87   13.93
  -2   5  -3   56.42   23.74
  -2   5  -3   84.76   36.13
   2   5   4 1138.72  107.99
  -2   5  -4 1076.86   90.35
   2   5   4 1197.34   96.39
  -2  -5   4 1544.09  131.78
  -2   5  -4 1172.62  106.77
   2  -5  -4 1266.12  116.45
  -2  -5   4 1443.95   84.70
  -2   5  -4 1328.92  118.69
   2   5   5  342.07   52.46
  -2  -5   5  419.24   71.97
  -2   5  -5  311.84   51.02
  -2   5  -5  344.63   58.77
  -2   5  -5  427.55   69.49
  -2  -5   5  424.19   52.30
   2  -5  -5  389.42   65.68
   2  -5  -6  361.84   42.16
   2  -5  -6  372.07   57.91
  -2  -5   6  487.10   76.79
  -2   5  -6  436.84   67.60
  -2  -5   6  516.23   60.50
   2  -5  -6  424.99   73.41
  -2   5  -6  458.18   71.84
   2   5   6  416.14   46.57
   2  -5  -7  301.74   41.02
   2  -5  -7  271.24   56.47
  -2  -5   7  386.31   69.02
  -2   5  -7  325.76   65.18
   2   5   7  343.12   46.56
   2  -5  -7  299.38   60.94
  -2   5  -7  373.90   66.74
  -2  -5   7  388.47   58.47
  -2  -5   8  228.33   50.12
   2  -5  -8  250.50   57.00
   2  -5  -8  141.32   30.44
  -2  -5   8  249.42   50.40
   2   5   8  207.11   40.75
  -2   5  -8  211.71   53.83
  -2  -5   9   18.47   11.20
   2  -5  -9   24.57   20.17
   2  -5  -9   23.91   15.88
   2   5   9    4.66    7.48
  -2  -5   9   48.09   30.57
  -2   5  -9  -21.37   19.43
  -2  -5  10  325.44   68.81
   2  -5 -10  295.23   61.89
   2   5  10  264.92   49.11
   2  -5 -10  268.30   48.08
  -2  -5  10  319.42   62.02
  -2   5 -10  336.07   65.31
  -2  -5  11  104.97   33.68
   2  -5 -11  129.05   42.71
   2   5  11   92.04   37.42
  -2  -5  11   89.46   35.59
   2  -5 -11   78.88   25.53
  -2   5 -11  120.60   37.10
   2   5  11   70.82   35.10
   2  -5 -12   55.38   30.73
  -2  -5  12   63.14   29.84
  -2   5 -12   78.98   37.68
  -2  -5  12   65.93   28.11
   2  -5 -12   39.81   21.11
   2   5  12   80.62   30.12
  -2   5 -12   78.76   38.48
   2   5  12   67.11   39.72
   2   5  13  212.25   56.44
   2  -5 -13  186.89   60.44
  -2  -5  13  173.10   55.88
   2  -5 -13  187.64   47.06
   2   5  13  193.57   62.28
  -2  -5  13  227.32   62.52
  -2   5 -13  153.11   46.96
   2  -5 -13  160.18   57.24
  -2   5 -13  207.21   61.97
  -2   5 -13  151.69   44.83
   2   5  13  167.13   53.73
  -2   5 -14   10.63   28.16
  -2  -5  14   26.71   26.53
   2  -5 -14   27.60   19.11
   2   5  14    3.37    8.00
  -2  -5  14   55.17   37.52
   2  -5 -14   12.65   19.21
  -2   5 -14   10.31   20.36
   2   5  14   55.71   40.08
   2  -5 -15   69.88   41.76
  -2  -5  15   11.91   23.07
  -2   5 -15   66.67   35.04
   2   5  15  -18.55   20.09
  -2  -5  15   72.11   42.22
   2  -5 -15   33.16   16.36
  -2   5 -15   32.84   31.17
   2   5  15   42.71   35.75
  -2   5 -16   97.94   48.90
  -2  -5  16   80.16   44.90
   2   5  16  118.18   44.14
  -2  -5  16   76.31   44.59
   2  -5 -16   34.96   19.25
   2   5  16   42.46   24.27
  -2   5 -16   69.50   38.26
  -2   5 -17   11.75   22.50
  -2  -5  17   25.66   23.36
   2   5  17   17.53   18.50
   2  -5 -17   26.66   17.41
  -2   5 -17   26.77   21.96
   2   5  17  -10.32   13.95
  -2   5 -18   17.84   15.60
   2  -5 -18   41.22   27.55
   2   5  18   41.82   36.89
  -2  -5  18   -3.61   30.21
   2  -5 -18   21.43   15.41
  -2   5 -18    3.89    8.96
   2  -5 -19   31.63   30.27
  -2   5 -19   52.74   28.43
  -2  -5  19  101.72   46.97
   2  -5 -19   60.23   32.43
  -2   5 -19   64.74   28.04
   2   5  19   92.17   47.40
  -2   5 -20  -19.96   22.26
   2  -5 -20   24.71   24.55
  -2  -5  20   23.71   34.86
   2  -5 -20  -20.07   26.96
   2   5  20   45.44   42.57
  -2   5 -20   -2.63   32.32
   2  -5 -21   26.50   30.28
  -2   5 -21  -25.51   15.61
  -2  -5  21   27.43   37.70
   2  -5 -21   21.86   21.99
   2   5  21   15.51    9.33
   2  -5 -22   41.38   36.43
  -2   5 -22  -33.88   34.41
  -2  -5  22  -36.24   25.29
   2  -5 -22  -10.22   12.68
   2   5  22   33.53   48.23
   2  -5 -23   26.70   27.54
  -2   5 -23   60.27   53.27
   2  -5 -23  -16.89   26.49
  -2  -5  23  -31.58   40.74
   2   5  23  -54.66   50.20
   2  -5 -24   50.58   39.83
  -2  -5  24   -2.43   13.31
  -2   5 -24   52.20   46.13
   2  -5 -24  -31.96   30.54
   2   5  24   29.10   29.77
  -2  -5  25   17.65   10.41
  -2   5 -25  -40.62   48.00
   2  -5 -25   29.27   23.52
   2   5  25  -22.67   28.63
  -2  -5  26  -44.15   41.40
   2  -5 -26   56.35   47.53
  -2   5 -26  -68.81   58.13
   2   5  26    4.63   51.26
   2  -5 -27   10.29   23.67
  -2  -5  27   55.94   47.10
   2   5  27   -0.17   27.60
   2  -5 -28   25.02   34.42
   2   5  28   -1.33   38.53
   2  -5 -29   -1.79   43.19
   2  -5 -30  -34.78   27.26
   2   6 -28   44.51   36.99
   2   6 -27   77.05   54.66
  -2  -6 -26   13.45   47.39
   2   6 -26   -7.45   38.65
  -2  -6 -25   48.56   67.35
   2   6 -25  -15.72   27.60
  -2  -6 -24  -21.42   25.85
   2   6 -24  -16.70   26.17
  -2  -6 -23   10.11   38.31
   2   6 -23  -19.13   11.68
  -2  -6 -22   49.87   38.47
   2   6 -22   -2.44   15.93
  -2  -6 -21  -22.34   31.04
  -2  -6 -20    1.83   21.08
   2  -6  20   61.39   33.04
  -2  -6 -19   75.31   58.80
  -2  -6 -18   84.34   57.52
   2   6 -18   37.73   27.23
  -2  -6 -17  -11.04   12.07
   2   6 -17    1.79   15.74
  -2  -6 -16   68.29   25.89
   2   6 -16   95.62   43.45
  -2  -6 -15  168.84   58.13
   2   6 -15  175.58   55.55
  -2  -6 -15  184.49   62.38
  -2  -6 -14   -9.40   23.49
   2   6 -14   62.50   31.31
  -2  -6 -14   30.88    6.37
  -2  -6 -13   18.92    6.84
  -2  -6 -13   37.37   32.94
   2   6 -13   32.44   27.91
  -2  -6 -12   -4.59   13.70
  -2  -6 -12   14.17   17.67
  -2   6  12   38.70   25.18
   2   6 -12   -1.31   19.63
   2   6 -12   11.24    8.50
  -2  -6 -11   15.35   22.71
   2   6 -11   13.37   16.50
  -2   6  11   -1.50   12.34
  -2  -6 -11  -11.98   16.91
  -2  -6 -10   56.07   34.38
  -2   6  10   33.14   16.37
  -2  -6 -10   40.90   24.94
  -2  -6 -10   28.14    9.83
   2   6 -10   46.91   22.09
  -2   6   9   25.89   18.65
  -2  -6  -9   -7.31   14.89
  -2  -6  -9    3.75    8.53
  -2  -6  -9   13.11    5.11
   2   6  -9   25.86   16.64
  -2  -6  -9    4.45    4.77
  -2   6   8   37.80   17.27
  -2  -6  -8   12.39   12.33
  -2  -6  -8   38.54   13.75
  -2  -6  -8   42.90   21.18
   2   6  -8   45.01   20.90
   2  -6   8   12.95   10.72
  -2  -6  -8   40.95   15.55
  -2  -6  -7   59.91   27.49
  -2   6   7   84.85   22.97
  -2  -6  -7   69.97   21.30
   2   6  -7   97.32   28.04
   2  -6   7   95.88   37.72
  -2  -6  -7   79.77   33.54
   2   6  -7   99.22   33.36
  -2  -6  -7  102.55   25.56
  -2  -6  -6  683.79   91.36
  -2   6   6  726.90   66.89
  -2  -6  -6  861.08   62.84
   2   6  -6  661.52   62.61
   2  -6   6  665.42   93.50
   2   6  -6  784.13   91.36
  -2  -6  -6  744.17   70.79
  -2  -6  -5   93.65   35.78
  -2   6   5   75.32   17.70
   2   6  -5   76.23   18.53
  -2  -6  -5  102.54   20.37
   2  -6   5   92.18   37.91
  -2  -6  -5  142.52   34.44
   2   6  -5   82.95   28.41
  -2   6   5   54.59   20.56
  -2   6   4   74.89   22.14
  -2  -6  -4   67.36   32.10
   2  -6   4  101.25   36.27
  -2  -6  -4   86.50   17.09
  -2  -6  -4   83.04   24.35
  -2   6   4   68.22   20.80
   2   6  -4   90.96   28.96
  -2   6   3   20.54    8.41
  -2  -6  -3   33.06   15.35
   2  -6   3   57.65   28.45
   2  -6   3   11.13    8.92
  -2  -6  -3   47.41   23.90
   2   6  -3   48.51   21.53
  -2   6   3   29.84   17.60
   2   6  -2  310.88   55.78
  -2  -6  -2  209.10   42.58
  -2   6   2  234.30   36.02
   2  -6   2  232.74   50.76
   2  -6   2  224.06   49.03
   2  -6   2  225.38   42.82
  -2   6   2  227.18   43.62
  -2  -6  -2  327.09   52.44
   2   6  -1  220.69   46.77
  -2  -6  -1  247.66   48.31
  -2  -6  -1  297.72   45.63
   2  -6   1  216.06   40.85
   2  -6   1  188.32   43.68
   2  -6   1  198.08   44.43
   2   6   0  259.34   46.95
   2  -6   0  281.92   46.84
  -2  -6   0  452.85   67.57
  -2  -6   0  388.16   53.46
   2  -6   0  372.06   63.04
   2   6   0  342.53   42.44
   2  -6   0  374.54   65.30
  -2   6   0  462.02   73.23
   2   6   1  201.40   46.76
  -2  -6   1  256.57   41.83
  -2  -6   1  279.36   53.13
  -2  -6   1  192.19   30.22
   2   6   1  223.35   31.07
  -2   6  -1  208.58   48.04
   2  -6  -1  184.39   43.56
   2  -6  -1  213.94   50.16
  -2   6  -1  217.43   49.41
   2   6   2  275.74   53.93
  -2  -6   2  255.24   45.77
  -2  -6   2  293.57   54.96
  -2  -6   2  271.33   32.68
  -2   6  -2  269.52   55.16
   2  -6  -2  260.43   56.06
   2   6   2  198.48   28.35
  -2   6  -2  252.71   54.89
   2   6   3   35.99   25.04
  -2  -6   3   52.00   25.48
   2   6   3   35.43   18.09
  -2   6  -3   26.00   15.40
   2  -6  -3   46.42   26.04
  -2  -6   3   36.30   13.64
  -2   6  -3   21.56    5.31
   2   6   3   36.15   10.22
  -2   6  -3   11.72   10.55
  -2  -6   4  103.34   43.80
  -2   6  -4   86.54   26.92
   2   6   4   87.94   29.57
  -2  -6   4   83.05   20.83
  -2   6  -4   81.11   26.38
  -2   6  -4   63.51   29.00
   2  -6  -4   76.84   24.42
  -2   6  -5   99.79   32.89
  -2  -6   5   84.87   28.80
   2   6   5  126.59   35.19
  -2   6  -5  108.00   37.87
  -2   6  -5   91.66   35.83
   2  -6  -5   90.79   36.13
   2  -6  -6  667.70   63.43
  -2   6  -6  677.72   83.57
   2   6   6  729.08   82.70
  -2  -6   6  941.82  109.98
   2  -6  -6  804.10  100.77
  -2   6  -6  729.71   94.28
   2  -6  -7   86.08   30.92
  -2   6  -7   83.07   30.55
  -2  -6   7  138.82   42.77
   2  -6  -7   76.17   20.93
   2  -6  -7   73.54   33.83
  -2   6  -7  116.67   37.24
   2  -6  -8   23.64   22.21
  -2  -6   8   23.56   22.29
   2  -6  -8   23.57   10.38
   2  -6  -8   34.38   22.92
  -2   6  -8   83.33   39.08
   2  -6  -9   14.11   18.05
  -2  -6   9   28.09   21.21
   2  -6  -9    2.82    4.71
   2  -6  -9   32.89   22.67
  -2   6  -9    7.04   11.76
  -2  -6  10   15.90   17.86
   2  -6 -10   74.19   37.14
   2  -6 -10   48.75   21.80
  -2   6 -10   35.07   15.08
   2   6  10   36.38    6.84
   2  -6 -11   19.23   27.49
  -2  -6  11    6.03   24.51
   2  -6 -11   12.29   19.16
  -2  -6  11   39.20   28.49
   2   6  11   51.58   25.98
  -2   6 -11   18.07   21.46
   2  -6 -12   13.18   14.71
  -2  -6  12   27.03   23.82
   2   6  12    8.24   25.30
   2  -6 -12   18.34   32.77
  -2  -6  12   12.50   11.99
  -2   6 -12    4.41    8.26
   2  -6 -12  -12.10    9.81
  -2   6 -12   22.15   30.94
   2   6  12    4.71   11.08
   2   6  13   29.59   32.03
   2  -6 -13   18.60   16.36
  -2  -6  13   59.81   41.26
   2  -6 -13   34.60   33.62
   2  -6 -13   -4.81   26.97
  -2  -6  13   31.50   28.19
  -2   6 -13   19.99   10.76
  -2   6 -13  -15.13   34.54
   2   6  13   18.70    8.44
   2   6  13   39.36   40.03
  -2  -6  14   12.36   28.24
  -2   6 -14   12.86   23.90
   2  -6 -14   54.04   37.11
  -2  -6  14   63.23   44.06
   2  -6 -14   -1.57   16.56
  -2   6 -14   43.92   27.37
   2   6  14   39.75   34.06
   2   6  14   67.92   45.25
  -2  -6  15  202.71   60.21
  -2   6 -15  185.89   64.52
  -2  -6  15  239.15   69.30
   2  -6 -15  162.14   48.38
   2   6  15  191.65   52.87
  -2   6 -15  187.95   53.12
   2   6  15  169.96   59.57
  -2   6 -16   63.63   43.09
  -2  -6  16   88.29   37.97
   2  -6 -16   69.11   26.97
   2   6  16  108.51   52.78
  -2   6 -16  100.59   40.58
   2   6  16  104.92   39.93
  -2   6 -17   13.25   22.58
   2  -6 -17   38.21   27.97
  -2  -6  17   65.80   35.61
  -2   6 -17  -17.03   24.29
   2   6  17   29.68   21.56
  -2   6 -18   38.35   35.36
  -2  -6  18   53.12   37.12
   2  -6 -18   49.22   37.84
   2   6  18   26.66   21.62
  -2   6 -18   85.64   40.19
  -2   6 -19   44.37   27.17
   2  -6 -19   86.88   40.91
   2  -6 -19  113.50   54.17
  -2  -6  19   70.65   45.66
   2   6  19   49.44   24.40
  -2   6 -19  116.33   51.27
   2  -6 -20   25.03   26.33
  -2   6 -20   -0.88   28.75
  -2  -6  20   57.24   29.76
   2  -6 -20    5.48   34.01
   2   6  20  -52.91   41.39
  -2   6 -20   29.60   40.51
   2  -6 -21  -13.60   22.19
  -2   6 -21    6.99   35.19
  -2  -6  21   31.83   37.45
   2  -6 -21   52.10   23.95
   2   6  21   22.36   27.65
  -2   6 -21   32.34   39.93
   2  -6 -22   10.60   32.27
  -2   6 -22  -18.96   33.25
  -2  -6  22   36.23   13.17
   2  -6 -22   14.78   43.91
  -2   6 -22   12.51   31.63
   2   6  22   -3.29   18.18
  -2   6 -23  -27.84   22.23
   2  -6 -23  -10.48   23.53
  -2  -6  23   37.47   55.79
   2  -6 -23    0.47   24.05
   2   6  23   36.20   44.49
   2  -6 -24    6.63   16.41
  -2  -6  24    4.27   39.28
  -2   6 -24   59.22   50.90
   2  -6 -24  -12.77   26.18
   2   6  24   27.98   30.73
  -2   6 -25   -8.88   31.24
   2  -6 -25   46.52   36.08
  -2  -6  25  -37.51   44.09
   2   6  25   48.98   41.69
   2  -6 -26   -0.98   16.54
  -2  -6  26  -32.87   75.13
  -2   6 -26   15.98   33.45
  -2  -6  27    1.58   28.52
   2  -6 -27    8.57   30.36
   2  -6 -28  -16.66   45.00
   2  -6 -29 -112.49   59.44
   2   7 -27   65.22   60.85
  -2  -7 -26    5.21   41.03
   2   7 -26   -3.42   36.80
  -2  -7 -25    0.89   41.45
   2   7 -25   41.06   22.82
  -2  -7 -24   -8.21   19.09
   2   7 -24  -52.43   56.71
  -2  -7 -23    0.81   37.46
   2   7 -23   19.82   28.48
  -2  -7 -22  -51.06   40.24
  -2  -7 -21   22.58   48.03
  -2  -7 -20   19.32   15.22
  -2  -7 -19  108.89   63.01
  -2  -7 -18   23.29   26.83
   2   7 -18   18.16   21.88
  -2  -7 -17   41.85   48.64
   2   7 -17   26.40   30.55
  -2  -7 -16  -16.75   19.28
   2   7 -16  -22.75   20.23
  -2   7  16   -4.26   12.14
  -2  -7 -15  284.53   80.20
  -2   7  15   28.11   28.82
   2   7 -15  263.73   66.25
  -2  -7 -14    3.26   16.14
  -2  -7 -14   -5.81   25.03
   2   7 -14   -7.77   14.46
   2   7 -14   11.42    5.96
   2   7 -14    6.97    5.58
  -2  -7 -13  240.59   72.35
   2   7 -13  239.06   57.20
  -2  -7 -13  247.38   66.35
  -2  -7 -12   -8.52   10.04
  -2   7  12    3.38   11.30
  -2  -7 -12   36.25   25.91
   2   7 -12    6.89   16.34
  -2  -7 -11  126.54   50.47
  -2   7  11   88.87   27.47
  -2  -7 -11  145.07   24.84
  -2  -7 -11  100.98   33.03
   2   7 -11  105.76   30.99
  -2  -7 -11  137.64   40.11
  -2  -7 -10   40.95   26.47
  -2   7  10   39.64   23.18
  -2  -7 -10   41.60   15.25
  -2  -7 -10   34.63   21.08
   2   7 -10   13.96   13.21
  -2  -7 -10   14.46   15.07
  -2   7   9   12.53   18.80
  -2  -7  -9   25.10   24.52
  -2  -7  -9   -7.33    3.41
  -2  -7  -9  -16.06    6.28
   2  -7   9    9.13   20.29
   2   7  -9  -14.12   22.83
  -2  -7  -9   -1.79   10.22
  -2   7   8    9.14   11.00
  -2  -7  -8   27.45   25.02
   2  -7   8   33.65   10.40
  -2  -7  -8    1.51   10.06
   2   7  -8   -4.79    4.06
   2   7  -8   17.20   23.09
  -2  -7  -8    3.56    9.36
  -2  -7  -7   -3.61   16.69
  -2   7   7    9.08   10.18
   2   7  -7   24.13   16.43
   2  -7   7   22.19   21.39
  -2  -7  -7    9.78    8.23
   2   7  -7   30.55   23.97
  -2  -7  -7   18.53   13.16
  -2  -7  -6  147.20   48.08
  -2   7   6  173.43   36.69
   2   7  -6  153.02   32.56
  -2  -7  -6  165.67   30.74
   2  -7   6  148.71   43.88
   2   7  -6  161.59   43.76
  -2  -7  -6  192.70   41.21
  -2   7   5    7.37    9.70
  -2  -7  -5   -7.93   14.05
  -2  -7  -5   14.74   11.65
   2   7  -5  -24.27   20.54
  -2   7   5  -10.70   15.83
  -2  -7  -5   13.98    9.35
   2  -7   5    1.53   11.56
  -2   7   4  205.94   35.68
  -2  -7  -4  223.19   54.11
   2   7  -4  260.34   52.04
  -2  -7  -4  287.92   51.38
  -2   7   4  168.55   40.63
  -2  -7  -4  232.18   31.93
   2  -7   4  225.27   51.88
  -2  -7  -4  243.42   30.45
  -2  -7  -3  629.06   85.37
  -2   7   3  624.29   64.43
   2   7  -3  713.05   81.96
  -2   7   3  627.46   80.83
  -2  -7  -3  798.46   86.54
   2  -7   3  731.17   95.50
   2  -7   3  614.85   85.10
  -2  -7  -3  778.63   47.69
  -2   7   2  410.73   51.90
  -2  -7  -2  487.90   74.74
   2   7  -2  454.76   71.31
   2  -7   2  408.01   62.31
  -2  -7  -2  613.76   79.93
   2  -7   2  354.68   67.06
   2  -7   2  469.27   74.53
  -2  -7  -2  462.76   32.71
   2   7  -1  119.12   38.64
   2  -7   1   87.16   27.02
   2   7  -1  116.61   28.75
   2  -7   1  142.77   41.13
   2  -7   1   85.90   21.86
  -2  -7  -1  152.18   43.02
  -2  -7  -1  136.01   34.07
   2   7   0  266.03   58.31
  -2  -7   0  394.77   68.15
  -2  -7   0  298.79   50.82
   2  -7   0  243.65   49.47
   2  -7   0  340.15   65.25
   2  -7   0  336.00   64.45
   2   7   0  312.70   44.48
   2   7   1  185.15   46.93
  -2  -7   1  113.51   32.20
  -2  -7   1   87.32   22.57
   2  -7  -1   93.38   23.28
   2  -7  -1   97.32   32.66
  -2  -7   1  115.35   25.33
   2   7   1  128.60   27.69
   2  -7  -1   80.00   33.76
  -2   7  -1  149.89   44.08
  -2  -7   2  504.91   76.31
  -2  -7   2  413.40   64.27
   2  -7  -2  415.40   70.75
  -2  -7   2  349.47   42.03
   2   7   2  407.48   45.84
  -2   7  -2  473.40   76.23
   2   7   3  635.69   81.15
  -2  -7   3  867.54  106.26
   2   7   3  771.34   62.62
  -2  -7   3  604.05   56.69
   2  -7  -3  712.54   94.99
  -2   7  -3  733.20   96.37
  -2  -7   4  270.28   59.16
  -2   7  -4  149.07   38.58
   2   7   4  197.65   43.38
   2  -7  -4  232.22   59.37
  -2  -7   4  234.51   34.78
  -2   7  -4  204.52   49.95
   2   7   5  -13.42   11.99
  -2   7  -5    7.62   12.05
  -2  -7   5   -5.33   10.77
  -2  -7   5    7.97    9.67
   2  -7  -5  -10.37   12.49
  -2   7  -5   11.57   16.56
  -2  -7   6  224.52   58.10
   2   7   6  139.30   40.38
  -2   7  -6  190.62   52.70
   2  -7  -6  205.47   59.62
  -2  -7   7    9.51   20.95
   2  -7  -7   12.68   12.76
  -2   7  -7   -1.74   14.05
   2  -7  -7   45.86   36.30
   2  -7  -8   -3.76    5.81
  -2  -7   8   -3.32   22.55
   2  -7  -8    9.08   16.10
  -2   7  -8  -15.78   24.86
  -2   7  -8    5.55   10.53
   2  -7  -8    2.25   17.86
   2  -7  -9   -3.06    7.09
   2  -7  -9   -8.58   14.14
  -2  -7   9    7.96   16.03
  -2   7  -9    6.47   15.74
   2  -7  -9   10.49    6.99
  -2   7  -9  -20.76   15.38
   2  -7 -10   43.82   23.44
   2  -7 -10    0.73   12.85
  -2  -7  10   39.00   16.40
  -2   7 -10   29.85   23.78
  -2   7 -10   39.44   24.32
   2  -7 -10   30.02    7.27
   2  -7 -11  103.04   31.44
   2   7  11  108.04   56.66
   2  -7 -11  114.45   42.26
  -2  -7  11  139.12   51.45
  -2   7 -11  136.25   48.27
   2  -7 -11  103.28   45.50
   2  -7 -11  107.04   39.11
  -2   7 -11  118.12   40.73
   2   7  12    8.83   18.97
   2  -7 -12    3.70    8.80
   2  -7 -12   41.16   28.86
  -2  -7  12   16.24   28.63
  -2   7 -12  -28.72   19.28
   2  -7 -12    6.43   12.12
  -2   7 -12   -8.66   21.09
  -2  -7  13  221.63   62.95
   2  -7 -13  189.90   60.75
   2  -7 -13  214.75   51.98
  -2   7 -13  267.49   66.91
   2  -7 -14  -24.38   28.84
  -2  -7  14    2.11    8.42
   2  -7 -14   -3.65    5.22
  -2  -7  14  -29.99   30.48
  -2   7 -14  -14.01   17.48
  -2  -7  15  233.18   70.61
   2  -7 -15  205.94   53.88
  -2   7 -15  170.41   49.48
  -2   7 -16   13.10   35.31
   2  -7 -16    5.95    7.49
  -2  -7  16   13.80   28.92
  -2   7 -16   11.95   25.32
  -2   7 -17   25.13   28.93
   2  -7 -17   26.22   18.18
  -2  -7  17   62.06   25.20
  -2   7 -17   21.27   25.23
  -2   7 -18   15.50   10.32
  -2  -7  18   53.23   38.77
   2  -7 -18    3.33   17.92
  -2   7 -18   11.29   23.69
  -2   7 -19   65.14   37.28
  -2  -7  19   14.94   39.77
   2  -7 -19   40.59   34.58
  -2   7 -19   36.03   23.30
  -2   7 -20   14.53   21.04
   2  -7 -20  -11.30   13.85
  -2  -7  20    2.60   14.10
  -2   7 -20    9.34   15.09
  -2   7 -21   33.58   40.65
   2  -7 -21   34.67   28.60
  -2  -7  21    1.01   35.63
   2  -7 -21   54.52   39.76
  -2   7 -21   16.48   27.22
   2  -7 -22   13.31   20.00
  -2   7 -22   35.32   58.48
  -2  -7  22  104.73   65.81
   2  -7 -22    5.14   10.44
  -2   7 -22   15.90   20.84
   2  -7 -23   31.86   26.57
  -2   7 -23  -27.63    9.50
  -2  -7  23    5.30   28.19
   2  -7 -23   30.48   40.23
  -2   7 -23   45.18   29.34
  -2  -7  24  -33.51   17.80
   2  -7 -24   -6.02   26.66
  -2   7 -24   30.01   16.62
   2  -7 -24   34.88   31.08
  -2   7 -25   23.92   26.95
  -2  -7  25   61.80   56.59
   2  -7 -25    6.10   13.74
  -2   7 -26   15.34   34.02
   2  -7 -26   29.15   34.49
  -2  -7  26   25.37   47.60
  -2  -7  27   20.72   31.25
   2  -7 -27   16.18   32.48
   2  -7 -28   60.66   48.23
   2  -7 -29   16.16   49.91
   2   8 -27   10.74   32.08
   2   8 -26   23.98   22.62
  -2  -8 -25  167.68   95.99
   2   8 -25   75.32   70.28
  -2  -8 -24   21.89   39.13
   2   8 -24  -53.55   42.59
  -2  -8 -23   99.14   56.81
  -2  -8 -22   85.88   57.35
  -2  -8 -21  -39.17   38.01
  -2  -8 -20   20.52   36.79
  -2  -8 -19   29.42   22.76
  -2  -8 -18  -30.15   31.97
  -2   8  18  -11.04   26.14
  -2  -8 -17   37.71   17.66
   2   8 -17   57.56   34.28
  -2   8  17   48.21   33.09
  -2  -8 -16  -14.86   21.95
  -2   8  16   13.95   23.87
   2   8 -16   57.64   45.31
  -2  -8 -15   11.79   10.88
  -2   8  15   25.49   23.06
   2   8 -15   35.60   22.19
   2   8 -15   24.59    8.37
  -2  -8 -14   12.39   21.36
  -2   8  14   -3.24   10.46
   2   8 -14   24.55   21.06
  -2  -8 -14   21.70   19.83
   2   8 -14   17.85    5.47
  -2  -8 -13   68.97   19.35
  -2  -8 -13  105.47   20.98
  -2  -8 -13   89.20   48.80
   2   8 -13  128.53   43.07
  -2  -8 -13  102.62   34.38
  -2  -8 -12   55.68   26.32
  -2  -8 -12   51.93   29.32
  -2  -8 -12   72.42   18.34
   2   8 -12   65.93   31.43
  -2  -8 -12   77.76   33.88
  -2   8  11  136.81   37.78
  -2  -8 -11  101.46   48.09
  -2  -8 -11  167.95   32.20
  -2  -8 -11  122.62   46.51
   2   8 -11  138.48   42.33
  -2  -8 -11   98.56   30.72
  -2   8  10  167.68   45.50
  -2  -8 -10  178.63   56.03
  -2  -8 -10  123.02   48.12
   2   8 -10   77.73   35.66
  -2  -8 -10  136.83   29.49
   2   8 -10  131.46   36.99
  -2  -8 -10  118.27   37.53
  -2  -8  -9   -0.79   21.97
  -2   8   9   40.04   20.60
  -2  -8  -9   -3.66    9.77
   2  -8   9  -17.33   25.59
   2   8  -9   27.60   19.55
  -2  -8  -9   15.99   12.39
   2   8  -9    4.20   19.45
  -2  -8  -8    4.22    8.31
  -2   8   8    9.84   12.85
   2   8  -8   38.37   20.94
   2  -8   8   21.56   21.83
  -2  -8  -8   23.17   16.44
   2   8  -8   -7.88   12.73
  -2  -8  -8   22.80    9.73
  -2   8   7  175.25   40.01
  -2  -8  -7  208.63   55.99
   2   8  -7  145.25   35.26
  -2  -8  -7  166.19   34.91
   2  -8   7  173.94   54.61
   2   8  -7  152.56   42.32
  -2  -8  -7  246.85   47.03
  -2  -8  -6   78.34   24.58
  -2   8   6   78.09   23.65
  -2  -8  -6   97.63   39.07
  -2  -8  -6   79.35   23.60
   2  -8   6   59.26   30.67
  -2  -8  -6   65.97   21.94
   2   8  -6  121.21   40.85
  -2   8   5   38.75   16.60
  -2  -8  -5   46.69   18.65
  -2  -8  -5   24.46   16.65
   2  -8   5   32.54   20.42
  -2  -8  -5   35.90   12.14
   2   8  -5  -13.77   16.45
  -2  -8  -5   65.76   28.75
  -2   8   4   70.04   23.83
  -2  -8  -4  119.93   43.38
  -2  -8  -4   91.40   19.96
   2   8  -4  116.36   40.29
  -2  -8  -4  134.05   42.03
   2  -8   4   64.69   27.42
  -2  -8  -4   86.12   24.03
  -2  -8  -3  265.50   61.63
  -2   8   3  243.81   42.76
  -2   8   3  213.95   49.02
  -2  -8  -3  285.90   59.69
   2  -8   3  225.98   56.72
   2  -8   3  258.60   63.69
  -2  -8  -3  273.43   30.98
   2   8  -2   48.92   30.71
  -2   8   2   40.60   19.61
   2  -8   2   65.65   29.79
   2   8  -2   45.46   20.54
   2  -8   2   36.41   23.48
   2  -8   2   23.59    7.49
  -2  -8  -2   69.32   35.94
   2   8  -1  126.67   38.81
   2  -8   1  143.40   47.06
   2   8  -1  162.06   36.97
   2  -8   1  108.58   44.11
  -2  -8  -1  136.43   40.64
   2  -8   1   74.69   28.53
  -2  -8  -1  136.78   37.29
   2   8   0  551.06   83.61
  -2  -8   0  544.26   74.45
   2  -8   0  493.39   72.58
  -2  -8   0  587.70   86.70
   2  -8   0  477.59   78.67
   2  -8   0  480.12   81.05
   2   8   0  456.04   56.88
   2  -8  -1   96.87   31.53
  -2  -8   1  173.15   49.04
  -2  -8   1  119.38   31.65
  -2  -8   1   97.56   25.15
   2  -8  -1  142.42   41.34
   2  -8  -1  148.34   44.55
   2   8   1  125.42   30.67
  -2  -8   2   53.44   30.96
  -2  -8   2   54.00   35.93
  -2  -8   2   22.88   11.72
   2  -8  -2   34.12   18.67
   2   8   2   22.66   15.05
  -2   8  -2   40.74   31.43
   2   8   3  123.77   38.59
  -2  -8   3  344.75   72.21
   2  -8  -3  172.00   46.86
  -2  -8   3  248.10   40.43
   2   8   3  235.52   40.24
  -2   8  -3  334.14   67.72
  -2  -8   4  117.07   38.48
   2   8   4  134.67   36.72
   2  -8  -4  100.86   41.76
  -2  -8   4   96.68   25.02
  -2   8  -4   70.47   30.71
   2   8   4   79.28   21.63
  -2  -8   5   44.31   26.87
   2   8   5   62.70   28.93
   2  -8  -5   24.99   23.60
  -2   8  -5   11.55   20.55
  -2  -8   5   35.60   20.21
  -2   8  -5   94.61   45.25
   2   8   6   47.61   27.51
  -2  -8   6   67.97   37.64
  -2   8  -6  -18.01   25.07
   2  -8  -6   80.66   34.82
  -2   8  -6   68.98   31.49
  -2  -8   7  219.29   59.07
   2   8   7  144.56   46.29
  -2   8  -7  193.83   52.97
  -2   8  -7  182.04   46.82
   2  -8  -7  197.85   56.16
   2  -8  -8   27.37   18.50
  -2   8  -8    1.69   14.38
  -2  -8   8    1.68    7.03
  -2   8  -8    8.55   16.46
  -2   8  -8   26.29   32.11
   2  -8  -8   -5.80   12.11
   2  -8  -9   26.46   16.49
  -2   8  -9   10.38   11.27
  -2  -8   9   20.04   31.98
  -2   8  -9   39.49   27.09
  -2   8  -9  -19.70   25.98
   2  -8  -9   21.12   25.91
   2   8  10  131.76   50.70
   2  -8 -10  119.10   34.72
  -2   8 -10  140.03   46.35
  -2  -8  10  168.74   50.47
   2  -8 -10  173.48   52.64
  -2   8 -10  137.32   49.55
  -2   8 -10  123.92   55.45
   2  -8 -10  148.72   51.88
  -2   8 -10  136.98   45.55
   2  -8 -11  125.76   39.26
   2   8  11   94.11   46.43
   2  -8 -11  133.65   45.04
  -2  -8  11  163.99   57.43
  -2   8 -11  142.23   56.42
  -2   8 -11  132.29   61.23
   2  -8 -11  125.09   45.91
  -2   8 -11  166.77   51.33
  -2  -8  12   88.51   44.42
   2  -8 -12   90.36   43.19
   2  -8 -12   79.35   33.14
   2  -8 -12  139.83   56.98
  -2   8 -12   68.75   32.51
   2  -8 -13   95.25   47.37
   2  -8 -13  119.98   40.31
  -2   8 -13  174.82   61.43
   2  -8 -13  158.83   59.80
   2  -8 -14   20.63   21.83
   2  -8 -14   28.94   10.13
  -2   8 -14   30.10   23.60
   2  -8 -15   29.12   19.94
  -2   8 -15   10.60    9.46
  -2  -8  16   62.10   39.16
   2  -8 -16   51.54   34.45
  -2   8 -16   49.61   40.77
   2  -8 -17   21.10   25.80
  -2  -8  17   80.60   43.44
  -2   8 -17   10.32   16.46
  -2   8 -18  -39.19   42.17
   2  -8 -18   20.79    9.53
  -2  -8  18   -4.85   30.19
  -2   8 -18   35.92   23.07
  -2   8 -19   23.95   35.14
   2  -8 -19   39.42   37.46
  -2  -8  19   -2.19   25.39
  -2   8 -19    2.08   19.90
  -2   8 -20   12.59   19.28
  -2  -8  20   68.24   41.30
   2  -8 -20   28.51   29.07
  -2   8 -20   29.74   35.39
  -2   8 -21   -2.25   38.32
   2  -8 -21   41.30   40.28
  -2  -8  21    8.29   24.84
   2  -8 -21  -23.26   30.13
  -2   8 -21  -19.81   30.65
   2  -8 -22    2.90    8.61
  -2   8 -22  -21.15   36.91
   2  -8 -22    8.24   30.56
  -2  -8  22   45.26   52.27
  -2   8 -22   14.89   25.60
  -2   8 -23  -14.85   35.88
   2  -8 -23  -15.42   23.06
  -2  -8  23  -20.02   32.11
   2  -8 -23   27.39   47.79
  -2   8 -23  -10.03   13.21
  -2   8 -24   28.52   44.04
   2  -8 -24  -11.28   11.53
  -2  -8  24  -24.31   22.11
  -2   8 -24    6.83   23.51
  -2   8 -25   -4.30   46.80
  -2  -8  25   76.51   66.89
   2  -8 -25   22.93   49.71
  -2  -8  26   -8.65   29.21
   2  -8 -26   -2.51   34.44
   2  -8 -27   78.66   62.03
   2  -8 -28   29.91   12.12
   2   9 -26    1.52   19.32
   2   9 -25   19.28   17.37
  -2  -9 -25   41.92   36.64
  -2  -9 -24    9.84   25.96
  -2  -9 -23  -47.52   50.52
  -2  -9 -22   -5.10   18.08
  -2  -9 -21   32.98   23.53
  -2  -9 -20    1.47   26.54
  -2  -9 -19   14.85   27.42
  -2  -9 -18   -6.11   32.05
  -2  -9 -18   46.93   33.59
  -2  -9 -17   45.10   46.25
  -2   9  17  127.25   47.16
   2   9 -17   78.11   45.23
  -2  -9 -17  119.65   40.69
  -2  -9 -16  -22.00   22.27
  -2   9  16  -12.92   21.07
   2   9 -16   32.55   29.24
  -2  -9 -16    5.28    9.83
   2   9 -16   12.28   10.70
  -2  -9 -15   16.85   22.81
  -2   9  15   -6.05   13.41
   2   9 -15    5.12   21.00
  -2  -9 -15   12.18   10.11
   2   9 -15    3.88    6.71
  -2  -9 -14   51.21   34.15
  -2   9  14  105.50   39.15
  -2  -9 -14   91.68   20.85
   2   9 -14  114.83   42.90
  -2  -9 -14   89.73   37.42
  -2   9  13    5.94   17.25
  -2  -9 -13   41.77   16.95
  -2  -9 -13   60.08   18.43
   2   9 -13   15.95   12.21
  -2  -9 -13   70.34   33.53
  -2  -9 -12  -31.27   40.02
  -2  -9 -12  -19.85   33.38
   2   9 -12    8.75   11.33
  -2  -9 -12    6.40    9.71
   2   9 -12   24.41   10.99
  -2  -9 -12    6.54   14.65
  -2  -9 -11  -15.72   26.48
  -2  -9 -11   -7.53   19.79
   2   9 -11   -5.38   20.39
  -2  -9 -11   15.37   14.89
   2   9 -11   -9.98   17.28
  -2  -9 -10   40.87   36.43
  -2  -9 -10   42.68   21.31
   2  -9  10   32.70   23.54
   2   9 -10   64.65   22.08
   2   9 -10   32.28   27.04
  -2  -9 -10   53.91   24.42
  -2  -9  -9    8.37   15.30
  -2   9   9   50.28   26.62
   2   9  -9   65.91   27.18
   2  -9   9   48.58   35.20
  -2  -9  -9   27.82   15.05
   2   9  -9   60.45   34.78
  -2  -9  -9   40.12   18.51
  -2  -9  -8   34.85   37.22
  -2   9   8   17.74   12.16
  -2  -9  -8   14.75   12.80
   2   9  -8   41.37   14.97
   2  -9   8   49.40   33.94
  -2   9   8   31.29   17.34
  -2  -9  -8   36.26   20.73
   2   9  -8  -16.58   21.62
  -2  -9  -7   16.34   14.88
  -2   9   7   -6.12    9.19
  -2  -9  -7    5.05    7.05
  -2  -9  -7    6.79    5.25
   2   9  -7   41.05   20.23
   2  -9   7   20.30   14.22
  -2  -9  -7   36.71   22.29
   2   9  -7  -10.79   10.66
  -2   9   7   -1.48   13.20
  -2   9   6  106.09   33.66
  -2  -9  -6  147.64   31.79
  -2  -9  -6   75.20   32.24
  -2  -9  -6  126.58   34.13
   2  -9   6  126.25   49.54
   2   9  -6   89.20   35.90
  -2   9   6   -0.55   17.61
  -2   9   5    7.26    4.82
  -2  -9  -5   27.84   16.17
  -2  -9  -5    4.68   15.25
   2   9  -5   43.98   30.64
   2  -9   5   25.01   20.20
  -2  -9  -5   -7.37    4.21
  -2   9   4   36.21   17.24
  -2  -9  -4   53.33   28.33
  -2  -9  -4   55.24   20.08
   2  -9   4   37.01   16.77
  -2  -9  -4   65.18   19.54
  -2   9   3    0.86    3.48
   2  -9   3   17.23   15.28
   2  -9   3   26.56   26.22
   2   9  -3  -10.97   16.99
   2  -9   3  -19.66   16.03
   2   9  -2   34.21   25.98
  -2   9   2   13.35   17.86
   2  -9   2   23.61   25.14
   2  -9   2   31.15   24.03
   2   9  -2   27.12   23.09
   2  -9   2   22.54   22.38
  -2  -9  -2   -5.57   14.35
   2   9  -1   65.35   40.21
  -2  -9  -1   82.33   40.02
   2  -9   1   38.11   27.17
  -2  -9  -1   57.49   24.28
   2  -9   1   45.92   31.26
   2  -9   1   61.89   35.28
   2   9  -1   42.96   18.93
   2  -9   0   -2.95    8.86
  -2  -9   0    3.12   10.87
  -2  -9   0   64.28   36.83
   2  -9   0   19.37   16.46
   2   9   0   23.15   15.75
   2  -9   0   31.50   26.95
  -2  -9   1   75.70   30.46
  -2  -9   1   67.28   36.49
   2  -9  -1   16.05   12.80
  -2  -9   1   55.28   24.67
   2  -9  -1   50.95   30.03
   2  -9  -1   63.18   37.62
   2   9   1   44.36   20.00
  -2  -9   2   12.42   16.86
  -2  -9   2   -4.32   18.46
  -2  -9   2   -0.49   14.17
   2   9   2    2.49   11.77
   2  -9  -2  -12.90   19.68
   2  -9  -2   15.43   23.75
  -2  -9   3    1.29    6.51
  -2  -9   3   26.60   22.42
   2   9   3   13.69   12.88
   2  -9  -3   20.78   25.15
  -2  -9   3   -3.80   11.44
   2   9   3   -1.78    7.20
  -2   9  -3  -10.12   17.70
  -2  -9   4   97.93   41.14
   2   9   4   64.28   35.61
   2  -9  -4   13.59    8.11
  -2  -9   4   45.83   18.04
   2   9   4   52.45   21.98
  -2   9  -4  103.00   45.82
  -2  -9   5   52.90   34.85
   2   9   5   20.94   18.52
   2  -9  -5   11.09   15.05
  -2   9  -5   18.66   22.30
  -2  -9   5   18.19   14.33
  -2   9  -5   47.02   30.29
   2   9   6   79.64   34.96
  -2  -9   6  185.99   52.09
   2  -9  -6  117.34   43.64
  -2   9  -6   92.87   39.52
  -2  -9   6   82.22   24.76
  -2   9  -6   98.82   37.40
  -2  -9   7   58.44   37.81
  -2   9  -7    3.26    9.57
   2   9   7   26.88   26.49
  -2   9  -7   17.87   32.45
   2  -9  -7   13.14   17.49
  -2   9  -7    1.33   13.16
   2   9   8   60.45   36.71
   2   9   8   11.78    8.17
  -2   9  -8   19.70   17.86
  -2  -9   8   25.69   26.70
  -2   9  -8   70.45   45.70
   2  -9  -8   54.59   34.10
  -2   9  -8   83.14   34.18
   2   9   9   60.53   38.90
   2  -9  -9   68.27   30.58
  -2   9  -9   59.06   32.10
  -2  -9   9   37.37   29.98
  -2   9  -9  114.83   53.00
  -2   9  -9   34.50   22.85
  -2   9  -9   75.93   34.81
   2  -9  -9   23.36   25.89
   2   9  10   51.12   29.34
   2  -9 -10   39.29   17.21
  -2   9 -10    5.26   11.75
  -2  -9  10   43.75   21.16
  -2   9 -10   76.21   37.83
  -2   9 -10   56.00   33.33
  -2   9 -10   -3.55   18.90
   2  -9 -10   35.57    8.03
   2  -9 -11  -20.28   21.37
  -2   9 -11    7.20    7.81
  -2   9 -11  -12.77   28.53
   2  -9 -11   -9.02   20.33
  -2   9 -11    0.53   24.76
  -2   9 -12   -4.60   13.29
   2  -9 -12    4.08   13.69
   2  -9 -12   11.24   14.06
   2  -9 -12  -14.06   33.89
  -2   9 -12  -30.81   37.02
   2  -9 -13   22.27    8.59
  -2   9 -13   42.17   27.50
   2  -9 -13   47.26   29.81
   2  -9 -14   94.21   36.39
  -2   9 -14  146.05   52.42
   2  -9 -14  118.46   49.93
   2  -9 -15   12.15    6.47
   2  -9 -15   -1.21   13.17
  -2   9 -15  -34.30   36.44
   2  -9 -16    3.52   12.15
  -2   9 -16   36.03   27.05
   2  -9 -16   37.77   34.33
   2  -9 -17  142.19   54.77
  -2   9 -17  132.56   49.37
   2  -9 -17   78.35   42.59
   2  -9 -18   66.31   38.73
  -2  -9  18  125.14   64.83
  -2   9 -18   85.12   44.14
   2  -9 -18   53.50   13.42
  -2   9 -19  -19.23   38.64
   2  -9 -19   -2.39   33.56
  -2  -9  19   14.19   40.90
  -2   9 -19   31.54   34.60
  -2   9 -20   27.87   29.89
   2  -9 -20   13.18   24.05
  -2  -9  20   30.98   34.91
  -2   9 -20    2.44   23.28
  -2   9 -21   33.72   51.88
  -2  -9  21   32.55   43.20
   2  -9 -21  -10.66   20.49
  -2   9 -21    4.42   15.90
  -2   9 -22  -23.36   20.88
   2  -9 -22  -15.78    5.86
  -2  -9  22  -12.54   48.78
   2  -9 -22    8.21   24.09
  -2   9 -22   26.49   18.80
   2  -9 -23   -1.55    9.79
  -2   9 -23  -81.62   47.33
   2  -9 -23   13.84   45.05
  -2  -9  23  -43.49   52.37
  -2   9 -23    2.09   24.13
  -2   9 -24  -61.08   59.93
  -2  -9  24   31.92   28.04
   2  -9 -24   24.74   43.13
  -2   9 -25   21.57   51.72
   2  -9 -25   43.32   30.23
  -2  -9  25   18.47   34.91
  -2  -9  26   -1.10   32.27
   2  -9 -26   25.74   40.45
   2  -9 -27   64.68   51.82
   2  -9 -28   -2.90   26.70
  -2 -10 -25   -6.36   18.41
  -2 -10 -24    1.37   18.77
  -2 -10 -24   17.16   39.69
  -2 -10 -23  112.47   80.23
  -2 -10 -23   19.25   46.87
  -2 -10 -22  -28.50   40.94
  -2 -10 -22   -3.12   10.42
  -2 -10 -21  -22.32   35.20
  -2 -10 -21   20.98   33.89
  -2 -10 -20  -25.38   24.54
  -2 -10 -20   16.65   41.19
  -2 -10 -19   71.72   45.07
  -2 -10 -19   20.58   23.33
  -2 -10 -18   16.94   33.18
  -2 -10 -18   17.99   22.30
  -2  10  17   81.39   37.60
  -2 -10 -17   88.38   50.78
  -2 -10 -17   79.35   38.53
   2  10 -17   50.54   18.80
  -2 -10 -16   30.22   19.63
  -2  10  16   65.39   37.82
   2  10 -16   37.05   37.92
   2  10 -16   21.00   13.14
  -2 -10 -16   25.15    9.83
  -2 -10 -15   45.01   28.93
  -2  10  15    7.43   26.48
  -2 -10 -15   13.80    9.31
   2  10 -15   25.38   28.32
  -2 -10 -15   -2.24    5.94
   2  10 -15   24.24   16.00
  -2 -10 -14   39.70   41.99
  -2  10  14   10.18   10.75
   2  10 -14   29.89   29.87
  -2 -10 -14   29.16   14.03
   2  10 -14    8.92   29.66
  -2 -10 -14   16.70   22.22
  -2 -10 -13   44.23   46.48
  -2  10  13   50.19   29.64
   2  10 -13   -4.16   33.15
  -2 -10 -13   27.24   17.78
   2  10 -13   12.63    6.64
  -2 -10 -13   19.78    7.17
  -2 -10 -12   13.08   14.55
  -2  10  12   -2.34   31.11
   2  10 -12    4.62    8.52
  -2 -10 -12   19.68   25.88
   2  10 -12   33.18   17.53
  -2 -10 -12   37.21   22.44
  -2 -10 -11   57.33   30.43
   2  10 -11   86.64   39.00
   2 -10  11   44.03   36.21
  -2 -10 -11   56.19   25.40
  -2 -10 -11   42.57   20.95
   2  10 -11   34.88   22.64
  -2 -10 -10  -21.63    9.59
   2  10 -10   27.77   22.77
   2 -10  10   32.77   16.77
  -2 -10 -10    2.77   16.53
   2  10 -10   38.06   24.13
  -2 -10 -10   19.89   15.10
  -2 -10  -9   55.27   25.59
  -2 -10  -9   13.88   17.56
  -2 -10  -9    9.47   11.05
   2  10  -9   30.35   18.10
   2 -10   9  -15.82   32.96
   2  10  -9   -2.45   14.02
  -2 -10  -8   46.90   32.47
  -2 -10  -8   62.41   23.79
   2 -10   8   42.74   29.32
   2  10  -8   45.69   22.56
  -2 -10  -8   58.37   26.32
   2  10  -8   61.95   32.19
  -2  10   8   59.62   41.04
  -2 -10  -7  171.28   38.23
  -2  10   7  109.42   34.93
  -2 -10  -7  100.44   42.32
  -2 -10  -7  101.85   30.10
   2 -10   7   65.50   26.84
   2  10  -7  102.84   43.93
  -2  10   7  135.72   49.88
  -2 -10  -6   86.24   27.07
  -2  10   6   70.07   27.57
  -2 -10  -6   49.97   26.13
   2  10  -6   82.36   28.23
  -2  10   6   80.42   36.69
   2 -10   6   94.16   32.29
  -2 -10  -6   78.12   23.73
  -2  10   5  136.44   38.43
  -2 -10  -5  155.10   51.95
  -2  10   5  136.67   47.53
   2  10  -5  137.60   35.64
   2 -10   5  161.28   56.03
  -2 -10  -5  112.06   31.23
  -2 -10  -5  143.74   31.14
  -2  10   4  108.57   39.21
   2  10  -4  126.58   39.58
   2 -10   4   97.46   39.12
  -2  10   4   10.35   18.43
   2  10  -3  163.90   46.50
  -2  10   3  157.99   39.81
   2 -10   3  166.59   52.69
   2  10  -3  180.23   46.12
   2 -10   3  176.93   54.54
   2 -10   3  142.57   43.42
  -2  10   3   10.20   20.40
  -2  10   2   36.57   17.36
   2  10  -2   35.13   14.42
   2 -10   2   57.66   38.64
   2  10  -2   -1.27   12.83
   2 -10   2   42.70   32.31
   2 -10   2   27.45   26.59
  -2 -10  -2   17.79   16.43
  -2  10   1   67.32   28.05
   2  10  -1   68.52   34.17
   2 -10   1  127.14   46.77
   2  10  -1   74.29   23.51
   2 -10   1   63.02   37.51
  -2 -10  -1   74.62   37.16
   2 -10   1   95.90   32.24
   2  10   0  164.87   53.23
   2 -10   0   80.87   33.74
  -2 -10   0  112.01   39.60
   2 -10   0   81.56   35.86
   2 -10   0   92.67   34.04
   2  10   0   87.96   24.96
  -2 -10   1  102.78   43.01
   2 -10  -1   59.55   29.45
   2  10   1   58.74   23.84
  -2 -10   1   45.82   17.46
   2 -10  -1   38.75   22.09
   2 -10  -1   39.18   30.69
  -2 -10   2   59.48   41.48
  -2 -10   2   35.57   23.61
  -2 -10   2   14.35   10.82
   2 -10  -2   19.67   23.73
   2  10   2    9.23   15.55
   2 -10  -2   40.72   19.43
  -2 -10   3  255.99   56.89
   2  10   3  154.22   49.37
  -2 -10   3  222.53   70.57
   2 -10  -3  142.08   48.51
  -2 -10   3  147.60   37.67
   2  10   3  168.38   40.40
  -2 -10   4  149.61   53.31
   2  10   4   86.03   40.26
   2 -10  -4  154.12   51.96
  -2 -10   4  126.49   35.24
   2  10   4  109.29   33.56
  -2  10  -4  116.36   43.71
   2  10   5  130.79   47.71
   2  10   5   65.74   22.40
  -2 -10   5  195.01   61.35
  -2  10  -5  117.37   44.63
  -2  10  -5  136.89   47.96
  -2 -10   5  108.02   31.83
   2 -10  -5  120.24   46.23
  -2  10  -5  152.34   51.75
   2  10   6   88.04   46.76
  -2  10  -6   93.88   45.76
   2  10   6  111.18   47.44
  -2 -10   6   54.45   39.54
  -2  10  -6   41.71   34.31
   2 -10  -6   89.01   44.49
  -2 -10   6   84.92   28.87
  -2  10  -6   72.31   38.40
   2  10   7  137.73   53.33
  -2 -10   7  180.24   62.25
  -2  10  -7  108.69   42.47
   2  10   7   83.50   33.48
  -2  10  -7  148.43   57.96
  -2  10  -7   96.90   43.51
   2 -10  -7   83.71   39.13
  -2 -10   7  122.76   37.17
  -2  10  -7  158.89   51.61
   2  10   8   75.36   42.13
  -2 -10   8   71.41   31.62
  -2  10  -8   22.28   20.22
   2  10   8   41.89   31.13
  -2  10  -8   87.58   36.57
  -2  10  -8   47.50   32.77
   2 -10  -8   43.73   25.44
  -2  10  -8   23.92   23.98
  -2 -10   9   -6.54   25.23
  -2  10  -9   19.47   18.76
  -2  10  -9   27.75   34.63
   2 -10  -9  -16.45   18.00
  -2  10  -9   -7.62   17.19
  -2  10 -10   12.08   12.75
   2 -10 -10   -5.97   17.21
  -2  10 -10   27.48   23.39
   2 -10 -10   30.11   26.75
  -2  10 -11   -5.33   17.76
   2 -10 -11   34.28   30.05
  -2  10 -11   21.01    6.51
   2 -10 -11   54.80   45.96
  -2  10 -12   23.78   20.09
   2 -10 -12    6.46   19.57
   2 -10 -12   76.56   41.61
  -2  10 -12   13.07    8.91
  -2  10 -13   54.63   24.62
   2 -10 -13   28.67   25.66
   2 -10 -13   69.94   51.43
  -2  10 -13    3.98   20.07
  -2  10 -14   -0.60   24.82
   2 -10 -14   11.73   25.67
  -2  10 -14    2.41   15.90
   2 -10 -14   48.85   43.25
  -2  10 -15   16.04   37.94
   2 -10 -15    2.80   25.61
   2 -10 -15   42.56   50.66
  -2  10 -15   44.50   34.11
   2 -10 -16   -1.35   19.71
  -2  10 -16   21.47   26.91
   2 -10 -16   20.81   27.24
   2 -10 -17   86.75   37.79
  -2  10 -17   89.15   50.35
   2 -10 -17   42.69   41.55
   2 -10 -18  -23.13   28.25
  -2  10 -18   47.06   35.55
   2 -10 -18   19.63   53.79
   2 -10 -19   38.96   31.46
  -2 -10  19   75.10   54.00
  -2  10 -19   17.68   24.13
   2 -10 -19   -0.86    9.92
  -2  10 -20  -12.51   19.89
   2 -10 -20   -0.49   30.33
  -2 -10  20   -3.22   27.86
  -2  10 -20   13.54   12.77
   2 -10 -20    0.23   36.79
  -2  10 -21  -21.02   20.54
   2 -10 -21   79.78   46.00
  -2 -10  21   35.26   38.75
  -2  10 -21   23.07   33.56
   2 -10 -21  -37.55   20.01
  -2  10 -22  -49.05   43.06
   2 -10 -22   60.23   44.91
  -2 -10  22   40.73   40.92
   2 -10 -22   17.70   28.66
  -2  10 -22   17.45   21.55
  -2  10 -23   87.92   68.79
   2 -10 -23    5.37   24.82
  -2 -10  23   29.12   43.93
   2 -10 -23   73.98   62.52
  -2  10 -23   20.34   32.31
  -2  10 -24   24.44   38.94
   2 -10 -24  -44.11   41.73
  -2 -10  24   80.31   60.89
   2 -10 -24   54.38   56.69
   2 -10 -25   23.44   34.93
  -2 -10  25   42.56   52.01
   2 -10 -25  -15.60   34.74
   2 -10 -26   51.61   40.77
  -2 -10  26  -68.32   80.88
   2 -10 -27   80.51   51.86
  -2 -11 -24  -15.27   58.07
  -2 -11 -24   18.84   13.46
  -2 -11 -23   24.33   48.21
  -2 -11 -23   15.18   29.26
  -2 -11 -22   -2.49   17.63
  -2 -11 -22    9.95   37.56
  -2 -11 -21    8.24   34.29
  -2 -11 -21   -5.39   19.97
  -2 -11 -20  -10.66   26.93
  -2 -11 -20   10.19   17.01
  -2 -11 -19   52.66   52.08
  -2 -11 -19   48.65   40.73
  -2 -11 -18  -13.05   33.02
  -2 -11 -18   28.30   30.29
   2  11 -17   24.32   42.87
  -2 -11 -17    5.21   37.10
  -2 -11 -17    0.94   17.47
   2  11 -17   24.24   15.54
  -2 -11 -16  -27.12   35.39
  -2  11  16   49.91   26.92
   2  11 -16   20.23   34.70
  -2 -11 -16   32.94   14.53
   2  11 -16   62.60   38.12
  -2 -11 -16   -9.20   12.60
   2  11 -16   25.12   16.80
  -2 -11 -15   70.24   38.54
  -2  11  15    6.25   24.55
   2  11 -15   38.55   35.74
  -2 -11 -15    4.59    6.55
   2  11 -15   16.63   35.95
  -2 -11 -15   25.22   21.57
  -2 -11 -14  -22.02   46.66
  -2  11  14    7.06   16.62
  -2 -11 -14   20.07   12.61
   2  11 -14   11.00   15.38
   2  11 -14   10.17   13.17
  -2 -11 -14   51.62   25.13
  -2 -11 -13   38.24   31.69
  -2  11  13   27.49   30.42
   2  11 -13   35.39   25.80
  -2 -11 -13   16.79   19.10
   2  11 -13   61.31   44.96
  -2 -11 -13   29.00   15.53
  -2  11  12   16.53   21.27
  -2 -11 -12   30.93   18.66
   2  11 -12   27.56   31.57
  -2 -11 -12   37.13   19.20
   2  11 -12   39.25   29.55
  -2 -11 -12   60.91   25.90
  -2  11  11   -0.83   29.13
  -2 -11 -11   -9.98   28.85
   2 -11  11   16.54   24.58
  -2 -11 -11    5.46   15.33
   2  11 -11    3.62    8.29
   2  11 -11    1.87   24.00
  -2  11  10   26.96   21.28
  -2 -11 -10   26.65   21.82
  -2 -11 -10   53.80   18.33
   2  11 -10  114.91   39.35
   2 -11  10   55.82   31.68
   2  11 -10   39.78   23.10
  -2 -11  -9   30.88   23.31
  -2 -11  -9   -5.53    7.13
   2  11  -9   20.87   11.19
  -2 -11  -9   12.35   11.04
   2 -11   9   -8.71    9.74
   2  11  -9   31.26   23.28
  -2  11   9  -29.98   23.35
  -2 -11  -8   53.71   26.70
  -2 -11  -8  109.64   35.17
   2 -11   8   26.47   15.41
  -2 -11  -8   85.81   30.71
   2  11  -8   89.74   38.37
  -2  11   8   69.15   30.62
  -2 -11  -7    5.04    4.52
  -2 -11  -7   53.98   43.19
   2  11  -7   -6.47   33.03
  -2  11   7   36.41   31.90
  -2 -11  -7    1.17   12.24
   2 -11   7    8.47   12.81
  -2 -11  -6   54.93   38.01
  -2  11   6   -4.40   12.19
   2  11  -6   18.86   20.87
   2 -11   6   -5.23   16.04
  -2 -11  -6    9.63   18.42
  -2 -11  -6  -10.74   11.25
  -2  11   5    3.50   24.30
   2  11  -5   27.61   21.66
   2 -11   5   -2.21    7.44
  -2 -11  -5   16.30   17.17
  -2 -11  -5    5.19    4.00
  -2  11   5   52.98   33.82
  -2  11   4  102.77   38.58
   2  11  -4  112.31   46.12
   2 -11   4   49.24   31.51
  -2  11   4  107.79   41.91
   2  11  -3   34.90   29.14
   2 -11   3   18.93   20.39
  -2  11   3   41.24   28.53
   2 -11   3    6.73   19.64
   2  11  -3   31.62   21.25
   2 -11   3   22.32   27.71
  -2  11   3   19.90    9.20
   2  11  -2  127.69   49.44
   2  11  -2  112.99   36.88
   2 -11   2  123.46   47.19
   2 -11   2  158.29   52.57
   2 -11   2   71.25   29.24
  -2 -11  -2  125.61   29.02
   2  11  -1  178.98   58.38
   2 -11   1  114.27   45.40
   2 -11   1  101.46   40.31
   2  11  -1  139.76   44.35
   2 -11   1  120.61   45.70
  -2 -11  -1  110.23   49.65
   2  11   0   20.98   28.18
   2 -11   0   -8.50   17.36
  -2 -11   0   -0.03   11.49
   2 -11   0    4.90   13.54
   2  11   0   23.88   12.14
  -2 -11   0    0.57   16.46
   2 -11   0   14.57   11.65
   2  11   1  144.33   51.71
   2 -11  -1  113.83   44.74
  -2 -11   1  101.08   31.19
   2 -11  -1   95.99   36.41
   2  11   1  133.51   41.94
  -2  11  -1  117.85   35.49
  -2 -11   1  128.02   39.08
   2 -11  -1   82.77   30.51
   2  11   2  102.96   48.30
  -2 -11   2  116.65   41.75
   2 -11  -2  113.28   42.48
  -2 -11   2  111.66   35.98
   2 -11  -2   76.97   33.77
   2  11   2  122.32   41.58
  -2  11  -2  151.95   59.49
   2 -11  -2  116.87   46.25
   2  11   3   32.90   24.32
  -2 -11   3   22.68   22.20
  -2 -11   3   72.49   47.08
  -2  11  -3   43.18   34.69
  -2 -11   3   40.47   23.19
   2 -11  -3  -13.60   19.19
   2  11   3    4.87    5.30
   2  11   4   63.96   36.44
   2  11   4  109.56   42.05
  -2 -11   4  136.07   51.22
  -2  11  -4   80.57   41.95
  -2 -11   4   74.62   29.82
   2 -11  -4   74.81   40.53
   2  11   4   78.44   30.76
   2  11   5   20.66   27.88
  -2 -11   5   71.52   41.72
   2  11   5  -41.28   27.01
   2 -11  -5   18.01   22.12
  -2  11  -5   22.84   14.32
  -2 -11   5   21.51   17.04
   2  11   5   38.83   28.49
  -2  11  -5   30.62   33.94
   2  11   6   22.97   31.33
  -2 -11   6   59.78   42.92
   2  11   6  -29.32   26.93
  -2  11  -6   23.91   22.92
  -2  11  -6    4.95    9.55
  -2 -11   6   29.80   21.46
  -2  11  -6   69.48   48.09
   2 -11  -6   10.90   15.60
  -2  11  -6   -0.26   14.30
  -2  11  -7   11.15   11.66
   2  11   7    4.85    8.32
  -2 -11   7   12.13   14.89
  -2  11  -7   36.04   34.32
   2 -11  -7  -28.77   40.43
  -2  11  -7   30.70   29.63
  -2  11  -8   44.06   28.14
   2  11   8   33.80   21.53
   2 -11  -8   16.88   24.38
  -2  11  -8   98.43   50.94
  -2  11  -9   -3.41   18.98
   2  11   9   29.31   25.26
   2 -11  -9   -4.13   13.96
  -2  11  -9    9.70   11.79
  -2  11 -10    3.26   25.65
   2 -11 -10   70.83   35.52
  -2  11 -10   38.81   23.53
  -2  11 -11   29.16   24.12
   2 -11 -11   16.62   19.37
  -2  11 -11   10.64   10.68
   2 -11 -11   -7.39   26.22
  -2  11 -12   -5.70   12.72
   2 -11 -12   29.64   10.71
   2 -11 -12   46.37   34.86
  -2  11 -12   51.75   29.08
  -2  11 -13   15.91   36.18
   2 -11 -13   33.02   28.87
   2 -11 -13  -23.36   24.87
  -2  11 -13   20.91   15.87
  -2  11 -14   18.60   29.94
   2 -11 -14    5.63   24.42
   2 -11 -14    0.18   16.86
  -2  11 -14    3.23   22.86
  -2  11 -15  -26.32   23.02
   2 -11 -15   65.90   35.80
   2 -11 -15  -18.06   19.27
  -2  11 -15   62.66   34.60
   2 -11 -16    7.62    8.59
   2 -11 -16  -10.88   33.21
  -2  11 -16   -2.48   23.29
  -2  11 -17   10.93   34.74
   2 -11 -17  -20.03   24.29
   2 -11 -17   84.43   47.16
  -2  11 -17   42.48   33.73
  -2  11 -18    2.90   27.22
   2 -11 -18   36.67   27.45
  -2  11 -18   38.68   41.28
   2 -11 -18   -6.48   52.76
   2 -11 -19  -15.53   29.18
  -2  11 -19  -17.32   23.92
   2 -11 -19   45.62   34.14
   2 -11 -20  -12.50   36.68
  -2 -11  20   77.33   51.38
  -2  11 -20   -0.31   14.05
   2 -11 -20    0.08   38.89
  -2  11 -21   67.50   49.24
   2 -11 -21    0.30   25.31
  -2 -11  21   38.22   51.50
  -2  11 -21   25.60   36.96
   2 -11 -21   37.44   56.65
  -2  11 -22   89.29   79.54
   2 -11 -22   55.81   34.49
  -2 -11  22   52.63   52.91
  -2  11 -22  -16.54   34.45
   2 -11 -22   20.33   17.56
  -2  11 -23  -11.84   22.89
  -2 -11  23  -41.50   21.21
   2 -11 -23  -28.90   25.09
   2 -11 -23  -60.20   55.81
  -2  11 -24    3.41   16.99
   2 -11 -24  -19.98   10.83
  -2 -11  24   58.55   44.94
   2 -11 -24   11.75   43.85
   2 -11 -25   91.19   52.87
  -2 -11  25   49.77   67.81
   2 -11 -26    7.83   29.05
   2 -11 -27   43.62   45.69
   2  12 -23  -43.04   28.85
  -2 -12 -23   -8.16   19.81
  -2 -12 -23   14.41   30.95
   2  12 -22   34.27   37.45
  -2 -12 -22  -12.99   37.61
  -2 -12 -22  -51.42   48.97
   2  12 -21  -19.93   16.43
  -2 -12 -21  -38.34   18.60
  -2 -12 -21   18.27   45.11
   2  12 -20   31.90   47.73
  -2 -12 -20   37.87   37.44
  -2 -12 -20   57.30   37.74
   2  12 -19    0.08   16.07
  -2 -12 -19  -19.12   20.15
  -2 -12 -19   -8.57   16.84
  -2 -12 -18    9.44   14.77
  -2 -12 -18   11.09    6.84
  -2 -12 -17  -15.89   25.06
   2  12 -17   43.10   45.79
  -2 -12 -17  -18.06   34.89
   2  12 -17   -0.28    9.83
  -2 -12 -16  -35.36   47.52
   2  12 -16   -2.20   17.95
  -2 -12 -16   42.89   31.23
   2  12 -16  -22.39    8.43
  -2 -12 -15  -14.55   23.84
   2  12 -15   14.87   27.90
  -2 -12 -15   10.03   19.95
   2  12 -15   38.57   17.01
  -2 -12 -15   12.42   13.63
  -2  12  14   30.28   31.18
  -2 -12 -14    8.33   24.57
   2  12 -14  -31.19   27.01
  -2 -12 -14   10.84   20.96
  -2 -12 -14    2.47    5.71
   2  12 -14   26.54   15.24
  -2  12  13   90.57   40.49
  -2 -12 -13   24.55   35.27
  -2 -12 -13   87.89   36.21
   2  12 -13   62.81   30.42
  -2 -12 -13  150.70   43.30
   2  12 -13  205.24   73.60
  -2  12  12   43.10   29.90
  -2 -12 -12    3.36   13.15
   2  12 -12   -7.86   14.38
  -2 -12 -12  -10.03   23.03
   2  12 -12  -17.99   17.54
  -2  12  11   34.86   21.80
  -2 -12 -11   49.25   40.62
   2  12 -11   22.07   30.78
   2 -12  11   64.94   28.61
  -2 -12 -11   38.19   19.25
   2  12 -11    2.43   28.75
  -2  12  10   59.79   33.04
  -2 -12 -10   87.67   47.42
   2 -12  10   53.75   30.40
   2  12 -10   39.99   26.38
  -2 -12 -10   46.79   20.69
   2  12 -10   85.15   45.34
  -2 -12  -9  103.78   51.84
  -2  12   9   25.28   24.33
   2 -12   9   23.71   35.54
  -2 -12  -9   34.51    7.99
   2  12  -9   83.22   41.15
  -2  12   9   63.05   41.40
  -2 -12  -8   17.81   20.95
  -2 -12  -8   16.57   28.06
  -2  12   8  -18.28   19.11
  -2 -12  -8   23.38   26.80
   2 -12   8   46.03   37.05
   2  12  -8   16.54   12.20
  -2  12   8   -5.35    6.25
  -2 -12  -7   45.56   21.80
  -2  12   7  -12.98   18.90
  -2 -12  -7   19.34   11.32
   2  12  -7   39.67   26.11
  -2  12   7   33.06   31.51
   2 -12   7   24.33   34.45
  -2 -12  -7   44.06   27.58
  -2  12   6   84.44   47.02
   2 -12   6  119.67   48.67
  -2 -12  -6   83.81   32.49
   2  12  -6   80.41   40.00
  -2 -12  -6   64.73   23.11
  -2  12   5  344.06   84.52
  -2 -12  -5  400.21   69.86
   2  12  -5  400.46   77.81
   2 -12   5  385.86   91.55
  -2  12   4    7.63   11.75
   2  12  -4   19.32   23.81
   2 -12   4  -23.49   32.16
   2  12  -3   63.62   41.33
   2 -12   3   11.18   16.49
  -2  12   3   72.38   31.65
  -2 -12  -3   17.19    7.92
   2  12  -3   46.30   28.02
   2 -12   3   48.71   39.60
  -2  12   3   53.26   42.33
   2  12  -2   56.63   29.09
   2 -12   2   32.80   25.98
  -2 -12  -2   59.07   32.84
   2  12  -2   41.69   22.12
   2 -12   2   28.17   20.80
   2 -12   2    4.48    8.77
  -2  12   2   45.67   25.56
   2  12  -1   97.87   47.94
  -2 -12  -1   84.94   37.94
   2 -12   1   62.62   27.76
   2 -12   1   68.25   38.86
   2 -12   1   89.67   46.21
   2  12  -1   42.95   23.37
  -2  12   1  110.24   48.28
   2  12   0   26.45   32.99
   2 -12   0   13.86   26.65
  -2 -12   0   -3.45   10.00
  -2  12   0   18.94   31.07
   2 -12   0   17.19   22.22
   2  12   0   38.05   21.73
  -2 -12   0  -19.71   21.29
   2 -12   0   -1.13   22.50
   2 -12  -1   55.31   36.76
  -2 -12   1  111.57   42.91
   2 -12  -1  106.17   44.24
   2  12   1  116.71   40.69
  -2  12  -1   72.15   40.52
  -2 -12   1  107.89   49.49
   2 -12  -1   56.70   24.31
   2  12   2  111.19   46.07
  -2 -12   2   36.70   30.05
   2 -12  -2   82.41   42.16
  -2 -12   2   61.25   31.29
  -2  12  -2   51.47   40.89
   2 -12  -2   10.80   17.35
   2 -12  -2   31.06   27.29
   2  12   2   42.09   24.52
   2  12   3   36.50   31.25
  -2 -12   3   38.98   23.84
   2 -12  -3   58.98   42.71
   2 -12  -3   21.23   23.81
  -2 -12   3   39.47   29.42
   2  12   3   29.48   24.85
   2  12   4   30.57   32.09
  -2 -12   4   11.23   16.20
   2 -12  -4   35.47   42.03
   2  12   4   -9.39   20.05
   2  12   5  403.92   81.97
  -2 -12   5  391.67   68.81
   2 -12  -5  361.40   83.96
  -2  12  -5  476.32   94.36
   2  12   5  327.37   63.75
   2  12   6   66.42   32.78
   2 -12  -6  105.37   45.89
  -2 -12   6   68.28   31.04
  -2  12  -6   66.56   36.11
  -2  12  -7   33.55   24.23
   2  12   7   63.75   34.81
  -2 -12   7   38.90   27.74
   2 -12  -7   98.08   48.98
  -2  12  -7   10.69    9.51
  -2  12  -8    1.82   18.13
   2  12   8   22.88   21.08
  -2 -12   8   24.19   21.41
   2 -12  -8  -13.34   32.02
  -2  12  -8   -4.07   20.92
   2  12   9   26.86   21.34
  -2  12  -9   67.22   47.56
   2 -12  -9   42.82   22.43
  -2  12  -9   50.31   35.62
  -2  12 -10   58.04   37.03
   2 -12 -10   52.42   40.57
  -2  12 -10   64.91   38.23
  -2  12 -11   27.03   29.49
   2 -12 -11   44.10   26.33
  -2  12 -11   96.35   49.45
   2 -12 -12   12.33   30.09
  -2  12 -12   -0.67    7.72
   2 -12 -12   33.23   34.14
  -2  12 -12   -6.05   14.76
  -2  12 -13   80.92   58.82
   2 -12 -13   91.29   43.88
  -2  12 -13   66.98   40.65
   2 -12 -13   93.07   54.26
  -2  12 -14  -29.03   27.32
   2 -12 -14   29.07   25.97
   2 -12 -14  -18.84   26.67
  -2  12 -14  -36.77   27.63
  -2  12 -15   18.74   37.31
   2 -12 -15  -17.86   27.51
   2 -12 -15  -26.01   36.35
  -2  12 -15   40.19   39.54
  -2  12 -16   -0.53   20.95
   2 -12 -16  -26.79   25.27
  -2  12 -16   45.68   30.03
   2 -12 -16   20.80   29.24
  -2  12 -17   39.89   31.16
   2 -12 -17   21.74   31.73
   2 -12 -17   -0.64   28.42
  -2  12 -17   42.26   31.78
  -2  12 -18   30.51   40.53
   2 -12 -18   53.55   45.94
   2 -12 -18   21.84   30.85
  -2  12 -18   -8.50   23.46
  -2  12 -19   46.05   59.97
   2 -12 -19   -0.06   14.10
   2 -12 -19   -7.94   33.60
  -2  12 -19   -5.98   33.10
  -2  12 -20   39.23   36.47
   2 -12 -20   18.14    9.52
  -2  12 -20   33.46   37.65
   2 -12 -20   -5.70   23.05
  -2  12 -21   19.11   37.83
  -2 -12  21   59.44   35.92
   2 -12 -21   26.32   31.67
   2 -12 -21   22.81   38.37
  -2  12 -21   33.53   32.37
  -2  12 -22  -37.46   60.27
  -2  12 -22   -2.50   26.86
   2 -12 -22  -25.79   22.57
  -2 -12  22   50.91   18.89
  -2  12 -22    6.36   29.00
   2 -12 -22   64.66   56.27
  -2  12 -23   45.31   58.02
  -2  12 -23   -5.69   33.20
   2 -12 -23   10.53    9.82
  -2 -12  23    0.50   20.94
   2 -12 -23  -30.36   12.67
   2 -12 -24  -40.57   29.64
  -2 -12  24  -22.52   12.20
   2 -12 -24   49.17   61.48
   2 -12 -25  -42.02   44.49
  -2 -12  25   17.27   41.97
   2 -12 -26  143.51   81.19
   2  13 -22  -67.80   70.26
  -2 -13 -22   63.38   63.33
  -2 -13 -22   22.29   35.65
   2  13 -21   32.05   44.64
  -2 -13 -21    5.49   31.91
  -2 -13 -21   30.36   32.71
  -2 -13 -20   -5.28   15.10
  -2 -13 -20   33.36   43.46
   2  13 -20   34.12   46.93
  -2 -13 -19   24.01   54.89
  -2 -13 -19   29.93   42.81
   2  13 -19   22.97   30.66
  -2 -13 -18  -20.97   24.76
  -2 -13 -18  -11.66   22.99
   2  13 -18   31.64   48.82
  -2 -13 -17   33.78   20.39
  -2 -13 -17   14.27    9.54
   2  13 -17    4.84   36.57
  -2 -13 -16   -3.44   16.40
  -2 -13 -16  -27.04   32.36
   2  13 -16  -13.84   25.98
  -2 -13 -15   36.78   36.32
  -2 -13 -15   -4.62   11.91
   2  13 -15    8.36   30.07
  -2 -13 -14   43.71   38.69
  -2 -13 -14    4.77    8.80
   2  13 -14    4.75   23.43
   2  13 -14  -40.35   49.93
  -2 -13 -14   17.88   20.31
  -2  13  13    4.71   26.70
  -2 -13 -13    5.32   23.47
  -2 -13 -13   32.65   32.90
   2  13 -13   38.90   39.12
   2  13 -13   34.37   31.65
  -2  13  12   -2.42   10.15
  -2 -13 -12   10.79   31.23
   2  13 -12   -0.33   23.51
   2 -13  12   39.92   22.44
  -2 -13 -12    3.48   14.90
   2  13 -12   -9.29   33.66
  -2 -13 -11   16.37   19.38
  -2  13  11   -1.36   13.90
  -2 -13 -11    9.58   22.93
   2 -13  11   71.83   41.63
  -2 -13 -11    3.98   20.57
   2  13 -11   -5.14   27.42
  -2 -13 -10   31.86   39.45
  -2  13  10  -11.78   12.02
  -2 -13 -10    5.75   11.94
   2 -13  10   -5.21   28.76
  -2  13  10   53.40   42.46
   2  13 -10   43.42   35.41
  -2 -13  -9  228.69   70.11
  -2  13   9  205.82   58.81
  -2 -13  -9  131.30   39.50
   2 -13   9  180.37   60.54
   2  13  -9  217.54   70.62
  -2  13   9  178.56   71.74
  -2  13   8   60.94   33.20
  -2 -13  -8   31.18   21.98
   2  13  -8   11.13   11.14
  -2  13   8  -24.24   14.47
   2 -13   8   35.96   28.85
   2  13  -8    2.90   14.81
  -2 -13  -8   43.36   29.97
  -2  13   7   36.39   37.29
  -2  13   7   11.36   17.76
   2  13  -7   29.36   17.47
   2 -13   7   11.69   11.97
  -2 -13  -7   16.62   19.92
  -2 -13  -7   -0.50   12.84
  -2  13   6   41.71   30.50
  -2  13   6   48.92   31.30
  -2 -13  -6   27.34   21.21
   2  13  -6  100.22   50.99
   2 -13   6   28.17   26.20
  -2 -13  -6    5.96    6.70
  -2  13   5   23.04   22.34
   2  13  -5   32.40   42.21
   2 -13   5   -6.55   26.60
  -2  13   5   -1.58   13.22
  -2  13   4  144.00   48.03
   2 -13   4  209.61   64.80
   2  13  -4  167.90   55.61
  -2  13   4   91.37   40.02
  -2  13   3   28.07   14.73
   2  13  -3   37.21   24.99
   2 -13   3   39.74   41.84
   2 -13   3   51.02   32.05
  -2  13   3   51.56   30.17
  -2 -13  -3   66.49   29.83
  -2  13   2    0.56    8.60
   2 -13   2   10.63   11.85
   2  13  -2   39.97   20.89
   2 -13   2   15.65    9.46
   2 -13   2  -21.03   20.96
  -2 -13  -2   19.58    8.34
  -2  13   1    6.98   12.17
   2 -13   1    6.93    9.57
   2 -13   1   47.30   30.91
   2  13  -1   -0.52   21.39
   2 -13   1   11.41   29.19
  -2 -13  -1   28.14   14.82
  -2  13   0   39.12   22.16
  -2 -13   0   56.94   26.75
   2 -13   0   74.76   38.01
   2 -13   0  133.68   59.36
   2  13   0   25.19   12.77
  -2 -13   0   74.89   35.33
   2 -13   0   16.97   13.61
  -2 -13   1    8.32   21.85
   2 -13  -1   -7.46    8.39
  -2 -13   1    7.89   19.05
   2 -13  -1   29.15   28.67
   2  13   1   30.23   21.31
   2 -13  -1   34.48   31.15
  -2 -13   2   -8.42   22.21
   2 -13  -2   14.25   13.50
   2 -13  -2   48.53   29.09
   2 -13  -2   38.54   28.41
   2  13   2    9.79   11.13
  -2 -13   2   47.55   25.75
  -2 -13   3   59.92   40.94
   2 -13  -3   59.08   43.76
   2 -13  -3   68.13   38.77
   2 -13  -3   82.98   38.56
  -2 -13   3   38.12   27.12
   2  13   3   86.04   34.29
   2  13   4  121.75   45.35
   2 -13  -4  116.36   53.25
  -2 -13   4  179.05   53.37
   2  13   4  175.94   54.03
   2  13   5   29.24   34.26
   2 -13  -5  -37.17   34.73
  -2 -13   5    5.84   13.47
   2  13   5    1.25   15.47
   2  13   6   20.67   17.64
  -2 -13   6   21.02   22.13
   2 -13  -6   20.75   19.17
  -2  13  -6   45.19   24.56
   2  13   7    2.86   24.88
   2 -13  -7   26.95   22.45
  -2 -13   7   13.44   24.18
  -2  13  -7   28.05   25.75
  -2  13  -8    0.05   24.42
   2  13   8   11.00   35.54
  -2 -13   8   22.58   24.64
   2 -13  -8   45.32   37.07
  -2  13  -8    2.37   14.26
  -2  13  -9  133.85   57.15
   2  13   9   95.94   44.67
   2 -13  -9  203.41   62.60
  -2  13  -9  229.03   69.02
   2  13  10  -31.79   40.66
  -2  13 -10   28.47   33.12
   2 -13 -10    5.10   25.54
  -2  13 -10   15.01   41.92
  -2  13 -11   -1.32    9.80
   2 -13 -11  -13.77   10.84
  -2  13 -11   49.94   39.65
  -2  13 -12   28.76   40.49
   2 -13 -12    4.61   16.83
  -2  13 -12   52.09   34.22
  -2  13 -13   41.37   36.20
   2 -13 -13   62.21   47.15
  -2  13 -13   32.43   23.82
   2 -13 -14    6.84   10.28
  -2  13 -14   32.95   35.63
   2 -13 -14   -6.26   22.71
  -2  13 -14  -17.42   21.36
  -2  13 -15   11.44   36.25
   2 -13 -15    4.53   14.54
  -2  13 -15    4.95   26.60
   2 -13 -15   10.77    8.74
  -2  13 -16   -6.97   36.35
   2 -13 -16  -13.46   32.84
   2 -13 -16   55.31   45.62
  -2  13 -16  -12.52   36.76
  -2  13 -17  -35.90   52.90
   2 -13 -17  -49.65   31.90
   2 -13 -17   24.65   37.70
  -2  13 -17   15.35   37.17
  -2  13 -18   15.92   24.80
   2 -13 -18    3.82   30.43
   2 -13 -18    1.85   36.79
  -2  13 -18   55.43   40.82
  -2  13 -19   23.97   35.21
   2 -13 -19   -7.51   17.56
   2 -13 -19   47.32   48.60
  -2  13 -19   37.89   40.30
  -2  13 -20  -69.09   45.42
   2 -13 -20   67.81   39.61
   2 -13 -20   10.07   50.01
  -2  13 -20   10.11   12.98
  -2  13 -21  -27.05   38.90
   2 -13 -21   24.93   30.88
  -2  13 -21   16.99   33.52
   2 -13 -21   48.69   53.98
  -2  13 -22  -12.23   40.45
  -2 -13  22   41.77   53.84
   2 -13 -22  -62.36   41.40
  -2  13 -22   14.27   13.76
   2 -13 -22   -0.72   24.88
  -2  13 -23   33.88   47.12
  -2 -13  23   55.02   51.80
   2 -13 -23    6.53   38.30
   2 -13 -23   10.56   26.95
  -2 -13  24   37.92   32.86
   2 -13 -24   21.22   44.70
   2 -13 -25   39.48   45.05
   2  14 -22   44.43   33.70
  -2 -14 -21   67.92   40.38
  -2 -14 -21    8.43   22.59
   2  14 -21   63.93   54.63
  -2 -14 -20   46.64   28.27
  -2 -14 -20   12.95   38.59
   2  14 -20   25.47   50.84
  -2 -14 -19    3.59   22.69
  -2 -14 -19  -23.08   18.33
   2  14 -19   52.51   39.79
  -2 -14 -18    1.73   37.34
  -2 -14 -18   23.22   41.45
   2  14 -18   32.24   43.68
  -2 -14 -17   67.87   46.80
  -2 -14 -17   37.36   44.98
   2  14 -17   38.22   33.87
  -2 -14 -16   -5.22   30.97
  -2 -14 -16  -20.89   28.23
   2  14 -16  -10.52   26.61
  -2 -14 -15    7.71   36.74
  -2 -14 -15    3.95   24.65
   2  14 -15   12.97   36.79
  -2 -14 -14   35.75   26.18
  -2 -14 -14   49.06   43.66
   2  14 -14   -9.75   24.88
  -2 -14 -13  -40.35   35.39
  -2 -14 -13   75.17   39.83
   2  14 -13   97.64   52.74
   2  14 -13   54.25   49.49
  -2 -14 -12   -6.24   19.79
  -2 -14 -12  -16.46   31.25
   2 -14  12  -46.68   44.44
  -2 -14 -12   -1.08   13.88
   2  14 -12   57.47   34.47
  -2  14  11   -2.11    8.05
  -2 -14 -11    6.22   29.06
  -2 -14 -11   55.03   43.54
   2 -14  11   -9.59   14.47
  -2 -14 -11   -4.93   16.99
   2  14 -11    3.09    8.93
  -2 -14 -10  -15.42   21.64
  -2 -14 -10   26.68   19.23
  -2  14  10   27.60   21.88
  -2 -14 -10   70.96   36.19
   2 -14  10   45.52   36.22
  -2  14  10   72.62   51.35
   2  14 -10   80.23   47.41
  -2 -14  -9   46.58   37.19
  -2  14   9   19.20    9.28
  -2 -14  -9  126.05   48.86
   2 -14   9   87.65   44.48
   2  14  -9   89.00   44.30
  -2  14   9   42.00   25.31
  -2  14   8   33.78   27.63
   2 -14   8   -0.06   21.92
  -2 -14  -8   11.34   10.16
  -2  14   8  -22.86   24.20
  -2  14   7  166.84   61.81
  -2  14   7   99.63   54.67
   2 -14   7  129.15   51.88
  -2 -14  -7  170.10   54.45
  -2  14   6   49.21   40.89
  -2  14   6   27.11   36.03
  -2 -14  -6   15.32   11.86
   2 -14   6   27.05   25.04
   2  14  -6   53.78   46.77
  -2 -14  -6    2.11   15.92
  -2  14   5   33.81   28.99
   2 -14   5   71.32   49.22
   2  14  -5   69.22   37.77
  -2  14   5  -13.93   15.30
  -2  14   4   17.19   18.27
   2  14  -4   75.02   42.41
   2 -14   4   37.82   34.59
  -2  14   4   18.50   32.45
  -2  14   3    2.74   14.75
   2 -14   3   -6.97   22.94
   2  14  -3   10.76   23.25
  -2  14   3  -11.01    8.42
  -2  14   2   53.66   34.52
   2 -14   2   73.36   38.70
   2  14  -2   54.79   33.19
   2 -14   2   80.93   51.44
  -2  14   1   57.89   28.64
   2 -14   1   20.38   14.75
  -2 -14  -1   76.93   28.35
   2 -14   1   64.35   16.81
   2  14  -1   57.04   21.52
  -2  14   0   58.26   16.46
   2 -14   0  106.61   40.69
  -2 -14   0   47.98   24.60
   2  14   0  113.42   43.38
   2 -14   0  122.24   58.78
  -2 -14   1   44.51   31.93
   2 -14  -1   87.73   47.38
   2  14   1   47.24   30.28
   2 -14  -1   18.12   24.37
   2 -14  -2   87.94   49.13
   2 -14  -2   45.51   32.49
   2  14   2   47.47   32.93
  -2 -14   2   47.25   20.87
   2 -14  -3  -24.51   26.96
   2 -14  -3   20.39   28.65
  -2 -14   3    2.21    7.55
   2  14   3   -3.27    8.00
   2  14   4   16.69   24.58
   2 -14  -4   43.31   37.79
  -2 -14   4   38.11   23.37
   2  14   4   -8.26   25.44
   2  14   5   31.88    7.66
   2 -14  -5   51.79   26.42
  -2 -14   5   33.00   29.03
   2  14   5   68.99   36.92
   2  14   6   12.40   18.85
  -2 -14   6   -9.39   34.48
   2 -14  -6   -2.74   27.15
  -2  14  -6  -19.32   21.10
   2  14   7  119.37   50.50
   2 -14  -7  127.35   59.55
  -2 -14   7  153.07   44.79
  -2  14  -7  150.24   62.88
   2  14   8    5.23   23.62
   2 -14  -8    9.73   19.90
  -2 -14   8   30.32   30.45
  -2  14  -8    3.14   21.60
  -2  14  -9   26.11   13.56
   2  14   9   90.78   54.49
   2 -14  -9   69.98   55.11
  -2 -14   9   62.83   37.98
  -2  14  -9   44.65   35.50
   2  14  10   18.37   35.44
  -2  14 -10   34.98   14.13
   2 -14 -10   52.48   40.05
  -2  14 -10   45.82   30.94
  -2  14 -11  -22.84   23.50
   2 -14 -11   44.78   29.23
  -2  14 -11   13.03   15.75
  -2  14 -12   -4.63   29.34
   2 -14 -12  -36.74   34.91
  -2  14 -12   18.14   23.86
  -2  14 -13   74.64   47.46
   2 -14 -13   46.63   39.79
  -2  14 -13  126.65   58.00
  -2  14 -14   33.03   34.15
   2 -14 -14   69.92   44.95
  -2  14 -14   -8.28   17.55
  -2  14 -15   -1.84   21.10
   2 -14 -15  -28.74   45.64
  -2  14 -15   -8.48    8.19
   2 -14 -16   18.07   17.90
  -2  14 -16    9.56   32.77
   2 -14 -16   39.70   50.61
  -2  14 -16  -31.91   12.37
  -2  14 -17   64.91   50.84
   2 -14 -17    4.76   31.54
  -2  14 -17    5.77    9.93
   2 -14 -17   67.08   44.50
  -2  14 -18   15.83   42.03
   2 -14 -18   51.95   57.99
  -2  14 -18   12.00   25.74
   2 -14 -18   21.61   36.28
  -2  14 -19   28.58   42.85
   2 -14 -19   22.22   21.95
   2 -14 -19   67.72   63.87
  -2  14 -19  -24.67   25.01
  -2  14 -20   73.50   64.56
   2 -14 -20   -5.58   26.54
  -2  14 -20   64.89   43.24
   2 -14 -20   -7.26   23.35
  -2  14 -21  -37.11   26.26
   2 -14 -21  -22.36   34.83
  -2  14 -21   -2.02   37.54
   2 -14 -21   25.36   12.04
  -2  14 -22   26.02   81.29
   2 -14 -22   25.34   40.05
   2 -14 -22   44.08   48.07
  -2 -14  23  189.23   90.89
   2 -14 -23    2.55   11.02
  -2 -14  24  -88.54   48.45
   2 -14 -24    8.04   29.07
  -2 -15 -20    8.50   14.57
   2  15 -20   31.10   33.35
  -2 -15 -19   55.66   58.61
  -2 -15 -19   73.73   55.15
   2  15 -19  -29.83   32.18
  -2 -15 -18  -20.16   27.67
  -2 -15 -18    7.37   14.75
   2  15 -18  -27.20   55.84
  -2 -15 -17   17.82   25.01
  -2 -15 -17  -30.90   19.45
   2  15 -17   34.96   64.96
  -2 -15 -16   36.81   42.68
  -2 -15 -16   36.76   30.12
   2  15 -16  -10.71   17.27
  -2 -15 -15  -72.90   63.91
  -2 -15 -15   16.81    9.54
   2  15 -15   38.21   41.66
  -2 -15 -14   47.97   45.61
  -2 -15 -14   29.87   27.14
   2  15 -14   11.20   15.13
  -2 -15 -13    2.05   24.59
  -2 -15 -13  -14.17   23.36
   2 -15  13   38.56   41.86
   2  15 -13   38.24   43.11
  -2 -15 -12    8.81   18.52
  -2 -15 -12   48.39   46.94
  -2 -15 -12    8.19   14.45
   2 -15  12  -18.50   16.64
   2  15 -12   49.99   42.72
  -2 -15 -11   41.16   35.29
  -2 -15 -11   34.74   39.08
  -2 -15 -11   41.02   40.91
   2 -15  11   27.40   17.15
   2  15 -11   21.02   48.47
  -2 -15 -10   48.97   32.84
  -2 -15 -10   16.70   20.69
   2 -15  10   50.48   40.13
  -2  15  10   30.32   29.40
   2  15 -10  -25.46   28.29
  -2 -15  -9    0.28   17.27
   2 -15   9   -4.50   26.14
  -2 -15  -9    7.25   25.86
  -2  15   9  -18.69   18.43
  -2  15   8   58.13   45.08
   2 -15   8    7.08   12.84
  -2 -15  -8    6.78   24.57
  -2  15   8   30.14   35.68
  -2  15   7    9.90   27.35
  -2 -15  -7   10.50   24.63
   2 -15   7    3.75   29.46
  -2  15   7  -14.29   22.89
  -2  15   6   22.93   26.07
   2 -15   6   16.93   30.44
  -2  15   6   -7.48   15.73
  -2  15   5   24.40   32.32
   2 -15   5   44.70   44.63
  -2  15   5    9.49    7.23
  -2  15   4    3.28   29.24
   2  15  -4   30.78   19.32
   2 -15   4    6.26   24.67
  -2  15   4  -25.73   34.44
  -2  15   3   -6.61   24.68
   2  15  -3   -2.51   27.45
   2 -15   3  -10.51   40.46
  -2  15   3   10.75   29.54
  -2  15   2   97.26   52.56
   2  15  -2   90.31   45.21
   2 -15   2   50.41   40.18
  -2  15   1   12.85   20.47
   2 -15   1    8.41   45.63
  -2 -15  -1   13.19   16.08
   2  15  -1    4.89   16.11
   2 -15   1   31.44   35.78
  -2  15   0    6.03   36.27
   2 -15   0   12.36   11.20
  -2 -15   0   11.44    9.12
   2 -15   0   12.73   16.77
   2  15   0   -0.74   25.44
  -2 -15   1   26.47   21.27
   2 -15  -1   52.58   44.31
   2  15   1  -29.98    7.53
   2 -15  -1    4.20   26.42
   2 -15  -2   75.10   39.12
   2  15   2   78.89   48.07
   2 -15  -2   74.97   39.96
  -2 -15   2   22.36   13.55
   2  15   3   -8.10   14.76
   2 -15  -3   11.90   16.79
   2 -15  -3   24.15   36.26
  -2 -15   3   12.75   10.93
   2  15   3   46.92   33.40
   2  15   4   10.91   15.60
   2 -15  -4  -25.56   21.87
   2 -15  -4   16.22   35.49
  -2 -15   4   40.79   32.27
   2  15   4   -8.71   24.51
   2  15   5   -7.09    7.57
  -2 -15   5    7.07   16.81
   2 -15  -5   19.24   38.26
   2  15   5   15.25   16.84
   2  15   6   -0.46   19.27
   2 -15  -6   46.35   44.96
  -2 -15   6   -7.92    6.76
  -2  15  -6   28.71   20.46
   2  15   7   -2.69   20.59
   2 -15  -7  -36.33   32.27
  -2 -15   7    2.05   12.90
  -2  15  -7   41.65   48.58
   2  15   8  -11.44   19.37
  -2 -15   8   33.75   37.29
   2 -15  -8    9.48   28.73
  -2  15  -8  -22.40   34.39
   2  15   9   14.82   21.68
   2 -15  -9   -1.23   30.60
  -2 -15   9   -5.67   33.74
  -2  15  -9  -14.80   29.51
  -2  15 -10    1.52   27.51
   2  15  10   45.41   38.01
   2 -15 -10   44.52   26.67
  -2  15 -10  -14.71   31.81
  -2  15 -11   -4.45    9.85
   2 -15 -11  -40.84   44.06
  -2  15 -11  -25.17   33.79
  -2  15 -12   -3.58   13.81
   2 -15 -12  -30.19   36.27
  -2  15 -12   51.31   50.81
   2 -15 -13    2.72   28.64
  -2  15 -13  -10.51   26.82
  -2  15 -14   25.27   27.12
   2 -15 -14    0.88   33.06
  -2  15 -14   39.17   43.44
  -2  15 -15   56.70   47.32
   2 -15 -15   24.78   22.14
  -2  15 -15   22.16   45.13
  -2  15 -16  -37.00   25.06
   2 -15 -16   26.91   30.55
  -2  15 -16   55.24   52.70
  -2  15 -17   33.41   17.65
   2 -15 -17   42.48   44.82
  -2  15 -17  -34.16   19.65
   2 -15 -18    0.68   20.09
  -2  15 -18   41.88   44.12
   2 -15 -18    8.80   46.25
  -2  15 -18   16.69   36.04
   2 -15 -19   36.62   20.46
  -2  15 -19   23.79   48.84
   2 -15 -19  -28.80   18.66
  -2  15 -19   10.54   14.06
   2 -15 -20   -1.81   38.62
  -2  15 -20  -53.97   23.79
   2 -15 -20   34.66   51.41
  -2  15 -20  -12.77   23.29
  -2  15 -21   40.06   64.39
   2 -15 -21    8.87   29.17
  -2  15 -21   11.14   38.92
   2 -15 -21   -7.35   47.13
   2 -15 -22   13.58   14.41
  -2 -15  23   72.88   52.14
   2 -15 -23   93.64   71.31
  -2 -16 -19   37.92   45.10
   2  16 -19    9.08   25.31
  -2 -16 -18  102.44   83.63
  -2 -16 -18   18.13   52.79
   2  16 -18   71.32   86.60
  -2 -16 -17   47.42   49.28
  -2 -16 -17    8.19   26.25
   2  16 -17  -52.77   27.14
  -2 -16 -16   11.68   16.38
  -2 -16 -16   30.91   42.34
   2  16 -16  -11.55   18.85
  -2 -16 -15   64.01   54.38
  -2 -16 -15   39.90   44.58
   2  16 -15   17.06   15.15
  -2 -16 -14    1.59   30.97
  -2 -16 -14   29.02   31.86
   2  16 -14   -2.00   24.81
  -2 -16 -13   -2.17   46.87
   2 -16  13   14.66   38.78
  -2 -16 -13   -3.50   21.65
   2  16 -13   36.67   38.11
  -2 -16 -12  -27.81   47.95
  -2 -16 -12   51.14   46.70
   2 -16  12   64.96   59.42
   2  16 -12   45.84   53.37
  -2 -16 -11   -1.12   24.70
   2  16 -11  -50.43   45.89
  -2 -16 -10   12.71   20.17
   2 -16  10   42.80   55.69
  -2 -16 -10   39.72   24.00
  -2  16  10   -9.19   27.78
  -2 -16  -9   42.00   27.15
  -2  16   9    0.60   13.73
  -2 -16  -9   15.04   14.01
   2 -16   9  -21.64   45.63
  -2  16   8   13.14   39.22
   2 -16   8   70.93   32.36
  -2 -16  -8   35.30   23.32
  -2 -16  -8   -6.69   21.27
  -2  16   7    5.44   17.48
  -2 -16  -7  -21.19   11.36
   2 -16   7   41.54   23.84
  -2  16   6   14.58   33.34
   2 -16   6    9.18   35.56
  -2  16   5    9.33   19.51
   2 -16   5   39.70   30.34
  -2  16   4  114.56   54.90
   2 -16   4  182.74   63.52
  -2  16   3   51.15   41.72
   2 -16   3    8.93   18.20
   2  16  -2   99.99   50.73
  -2 -16  -2  120.03   51.85
   2 -16   2   89.07   54.85
  -2 -16  -1   49.42   28.77
   2  16  -1   84.01   48.95
   2 -16   1   73.23   50.05
   2 -16   1   64.23   40.92
   2 -16   0   -5.64   19.54
   2  16   0   11.54   11.22
  -2 -16   0   24.91   23.37
   2 -16   0    8.41   20.63
  -2 -16   1   55.06   30.08
   2 -16  -1   45.41   34.96
   2  16   1   36.99   39.10
   2 -16  -1   28.47   15.84
   2 -16  -2   55.10   44.21
   2 -16  -2   70.41   47.78
  -2 -16   2  117.27   44.21
   2  16   2  126.67   51.08
   2  16   3   35.28   38.05
   2 -16  -3    2.29    7.88
  -2 -16   3   22.29   21.64
   2 -16  -3  -13.14   15.97
   2  16   3   19.00   17.77
   2  16   4  161.24   66.87
   2 -16  -4   77.55   37.54
   2 -16  -4  152.08   62.46
  -2 -16   4  134.56   46.29
   2  16   4  120.29   49.16
   2  16   5   16.04   10.73
   2 -16  -5   35.64   51.42
  -2 -16   5   49.69   32.18
   2 -16  -5  101.46   55.22
   2  16   5   20.63   24.18
   2  16   6   43.69   38.29
  -2 -16   6   33.33   26.29
   2 -16  -6   11.53   17.44
   2  16   7   62.36   49.83
   2 -16  -7   34.32   13.52
  -2 -16   7  -26.70   11.88
  -2  16  -7   45.87   46.71
   2  16   8   10.94   23.79
  -2 -16   8    0.59   20.06
   2 -16  -8   97.56   60.51
  -2  16  -8   28.09   25.11
   2  16   9  -15.95   18.49
  -2 -16   9   22.28   16.84
   2 -16  -9   16.39   32.08
  -2  16  -9   29.55   28.39
   2  16  10   12.79   27.90
   2 -16 -10   -8.20   30.93
  -2  16 -10   29.39   41.95
   2  16  11    2.64   28.39
   2 -16 -11   62.10   57.53
  -2  16 -11   -6.10   14.74
  -2  16 -12    4.53   21.79
   2 -16 -12   47.70   38.63
  -2  16 -12  -14.35   24.74
  -2  16 -13  -30.92   31.19
   2 -16 -13    2.41   33.42
  -2  16 -13   22.51   30.44
  -2  16 -14   42.72   29.29
   2 -16 -14   42.66   53.03
  -2  16 -14    6.16   20.09
  -2  16 -15   57.69   57.67
   2 -16 -15   22.59   29.92
  -2  16 -15   10.55   32.00
  -2  16 -16   49.37   63.94
   2 -16 -16   36.10   42.69
  -2  16 -16  -67.41   50.15
  -2  16 -17   21.45   49.15
   2 -16 -17   -4.66   26.90
  -2  16 -17   19.83   41.02
  -2  16 -18   21.79   34.05
   2 -16 -18   18.73   35.98
  -2  16 -18   35.71   20.16
  -2  16 -19  -12.57   24.20
   2 -16 -19  -27.66   37.33
  -2  16 -19   27.65   36.30
   2 -16 -20    5.63   32.33
   2 -16 -20  -48.84   41.37
  -2  16 -20  -38.91   40.76
   2 -16 -21  -18.30   23.43
   2 -16 -22   36.91   33.31
  -2 -17 -18   77.14   63.72
   2  17 -18  -17.02   37.39
  -2 -17 -17   65.04   53.79
   2  17 -17    2.25   35.73
  -2 -17 -16  -67.94   65.11
  -2 -17 -16   36.12   27.66
   2  17 -16   31.50   49.82
  -2 -17 -15   62.82   76.14
  -2 -17 -15   26.18   38.23
   2  17 -15   19.22   38.64
  -2 -17 -14   51.69   30.76
   2  17 -14   53.35   59.12
  -2 -17 -14   21.32   20.51
   2  17 -13   63.68   46.53
  -2 -17 -13   20.44   44.31
   2 -17  13   69.34   51.63
   2 -17  12    8.84   21.12
  -2 -17 -12   17.28   38.92
  -2  17  11  -36.35   34.77
  -2 -17 -11    1.35   19.54
   2 -17  11   48.14   51.36
  -2  17  10  -10.03   33.52
   2 -17  10    1.96   21.59
  -2 -17 -10  -15.21   17.01
  -2  17   9   49.53   35.05
   2 -17   9  -51.75   40.71
  -2 -17  -9   22.77   15.00
  -2  17   8   -7.08   27.10
  -2 -17  -8   40.17   35.46
   2 -17   8   14.61    9.53
  -2  17   7   10.81   36.39
   2 -17   7    4.98   24.86
  -2  17   6   27.30   47.57
   2 -17   6   61.19   30.40
  -2  17   5  -23.32   18.09
   2 -17   5   19.56   32.18
  -2  17   4    0.19    8.43
   2 -17   4   52.94   46.05
  -2  17   3  -17.26   23.42
  -2 -17  -3   63.26   40.98
   2 -17   3   60.65   55.04
  -2 -17  -2   39.81   25.73
   2 -17   2  -12.95   31.08
  -2 -17  -1  -20.84   24.86
   2 -17   1   17.22   22.59
   2 -17   0   28.04   46.18
  -2 -17   0   22.01   31.02
   2 -17   0   41.64   34.53
  -2 -17   1   33.79   26.95
   2 -17  -1  -12.67   34.52
   2 -17  -1  -39.93   30.77
   2 -17  -2   34.93   27.46
   2 -17  -2   34.55   51.35
  -2 -17   2  -13.12   15.07
   2  17   2   -6.66   21.04
   2  17   3   82.80   53.21
   2 -17  -3   -5.45   18.09
  -2 -17   3   40.57   35.49
   2 -17  -3   35.44   31.94
   2  17   3   70.37   43.00
   2  17   4   60.15   52.17
   2 -17  -4    9.50   28.10
  -2 -17   4   50.22   31.36
   2 -17  -4   45.83   45.44
   2  17   4  -10.83   14.74
   2  17   5  -12.12   19.74
   2 -17  -5   39.03   42.76
   2 -17  -5   32.12   47.63
  -2 -17   5   26.26   25.86
   2  17   5   19.82   18.64
   2  17   6   51.74   46.78
   2 -17  -6  -24.12   28.29
  -2 -17   6   -4.67   13.69
   2  17   7   39.39   36.68
   2 -17  -7  -31.14   39.24
  -2 -17   7   50.37   41.97
  -2  17  -7   27.84   21.29
   2  17   8   39.91   37.59
  -2 -17   8   13.24   17.23
   2 -17  -8   42.80   46.65
  -2  17  -8  -11.29   27.89
   2  17   9   -3.81   35.00
   2 -17  -9   38.83   56.07
  -2 -17   9   41.18   34.54
  -2  17  -9    9.57   19.34
   2  17  10   38.89   18.38
  -2 -17  10   12.75   22.37
   2 -17 -10   -4.68   18.76
  -2  17 -10   29.66   39.03
   2  17  11  -15.28   29.45
   2 -17 -11    0.30   19.20
  -2  17 -11   15.00   29.49
   2 -17 -12   75.16   56.58
  -2  17 -12   52.19   47.86
  -2  17 -13   82.40   73.49
   2 -17 -13   -5.89   18.87
  -2  17 -13   18.76   25.44
  -2  17 -14  -38.31   34.64
   2 -17 -14    5.06   34.14
  -2  17 -14   36.68   35.89
  -2  17 -15   17.41   14.69
   2 -17 -15   -5.53   43.73
  -2  17 -15  -13.51   25.74
  -2  17 -16   17.46   56.19
   2 -17 -16   -2.41   52.27
  -2  17 -16    0.56   22.84
  -2  17 -17   60.29   68.50
   2 -17 -17   66.12   67.57
  -2  17 -17   28.49   42.35
  -2  17 -18   18.20   42.75
   2 -17 -18  -14.17   35.41
  -2  17 -18    8.80   34.58
   2 -17 -19  -23.37   64.41
  -2  17 -19   52.70   59.44
  -2  17 -20   21.69   62.28
  -2 -18 -16   56.45   51.75
   2  18 -16    8.17   34.05
   2  18 -15   21.21   37.78
  -2 -18 -15    5.56   23.48
   2  18 -14  112.60   68.50
  -2 -18 -14    0.66   27.36
   2 -18  13   76.56   48.85
  -2 -18 -13   22.88   49.72
   2 -18  12   60.55   44.34
  -2 -18 -12    0.90   17.18
  -2  18  11   -9.70   24.82
   2 -18  11   31.88   45.63
  -2 -18 -11  -24.83   25.08
  -2  18  10  -28.86   46.52
   2 -18  10   50.76   41.70
  -2 -18 -10   -7.65   24.71
  -2  18   9   13.57   16.87
   2 -18   9   -2.58   27.67
  -2 -18  -9   49.16   44.01
  -2  18   8   17.75   51.13
   2 -18   8  -31.30   32.08
  -2  18   7  -10.93   30.02
   2 -18   7    2.04   27.99
  -2  18   6   78.04   51.38
   2 -18   6  -15.53   27.98
  -2  18   5  -73.38   49.92
   2 -18   5   42.12   43.65
  -2  18   4    2.37   30.35
   2 -18   4   35.22   26.80
  -2  18   3  -24.04   16.00
   2 -18   3   28.51   44.66
  -2 -18  -3   65.19   44.87
  -2 -18  -2   32.90   30.81
   2 -18   2   35.66   15.27
  -2 -18  -1   32.48   27.03
   2 -18   1    7.63   13.70
   2 -18   0   21.81   28.09
  -2 -18   0  -27.78    7.92
   2 -18   0    1.58   29.72
   2 -18  -1    2.89   15.83
   2 -18  -1   48.41   34.69
  -2 -18   1   26.13   19.74
   2 -18  -2   74.28   59.38
   2 -18  -2   42.50   46.54
  -2 -18   2   45.30   35.53
   2  18   3    4.90   32.50
   2 -18  -3   -1.97   29.22
   2 -18  -3   58.49   67.19
  -2 -18   3    5.21   11.60
   2  18   4    2.51   12.00
   2 -18  -4   46.76   36.75
  -2 -18   4    6.79   24.00
   2 -18  -4   85.01   54.49
   2  18   5  -18.81   14.40
   2 -18  -5   14.08   41.59
  -2 -18   5   -8.50   27.03
   2  18   6   32.14   36.57
   2 -18  -6   90.22   60.53
   2 -18  -6   44.09   38.60
  -2 -18   6   55.13   35.46
   2  18   7  -18.29   32.45
   2 -18  -7  -67.87   48.95
  -2 -18   7   29.66   31.33
  -2  18  -7   17.14   23.42
   2  18   8  -22.62   18.99
   2 -18  -8  -40.40   34.40
  -2 -18   8   29.03   33.15
  -2  18  -8   20.44   40.89
   2  18   9   28.22   15.45
  -2 -18   9   75.12   54.80
   2 -18  -9    0.54   19.27
  -2  18  -9  -11.81   32.21
   2  18  10  -61.18   52.87
  -2 -18  10   76.01   40.47
   2 -18 -10    0.24   17.91
  -2  18 -10   73.48   59.37
   2  18  11   38.80   57.68
   2 -18 -11   15.49   27.85
  -2  18 -11   82.60   53.29
   2 -18 -12    7.79   27.87
  -2  18 -12   29.46   21.71
   2 -18 -13   26.09   43.33
  -2  18 -13   12.81   23.47
   2 -18 -14   15.38   47.49
  -2  18 -14   -8.35   20.82
  -2  18 -15   45.77   44.73
   2 -18 -15   37.88   55.76
  -2  18 -15   -9.13   40.13
  -2  18 -16  -12.68   46.66
   2 -18 -16   50.91   57.90
  -2  18 -16   26.39   43.74
   2 -18 -17   18.49   29.94
  -2  18 -17   97.48   84.72
  -2  18 -18  -42.54   31.68
  -2  18 -19  -71.11   46.58
   2 -19  13    4.41   53.03
  -2 -19 -13   67.93   65.72
   2 -19  12   -4.49   18.82
  -2 -19 -12   16.02   37.21
  -2  19  11   -8.71   34.37
   2 -19  11   13.28   46.98
  -2 -19 -11   58.13   43.25
  -2  19  10   89.10   79.82
  -2 -19 -10   34.73   32.53
   2 -19  10  -29.26   20.40
  -2  19   9   13.43   43.17
   2 -19   9  130.03   75.67
  -2  19   8    4.76   31.99
   2 -19   8   79.31   53.30
  -2  19   7   -3.59   20.41
   2 -19   7  -38.07   33.93
  -2  19   6  -48.69   38.66
   2 -19   6   59.69   26.97
  -2  19   5  -16.37   16.60
   2 -19   5   33.26   42.95
  -2  19   4    9.59    8.84
  -2 -19  -4   -5.57    9.42
  -2  19   3   49.01   36.91
  -2 -19  -3   43.55   36.75
   2 -19   3    4.10   31.94
  -2  19   2   47.73   41.44
  -2 -19  -2   -0.93   17.76
   2 -19   2   14.11   16.35
  -2 -19  -1    5.38    7.93
   2 -19   1   62.00   45.41
  -2 -19   0   73.34   41.07
   2 -19   0   -0.54   27.29
   2 -19  -1   23.36   46.73
   2 -19  -1   39.26   38.29
  -2 -19   1   12.62   13.93
   2  19   2  -13.56   21.23
   2 -19  -2  -11.62   15.86
   2 -19  -2   -9.31   19.08
  -2 -19   2  -14.35   10.22
   2  19   3  -25.51   16.49
   2 -19  -3   80.67   48.43
   2 -19  -3   55.93   35.98
  -2 -19   3   11.48   11.22
   2  19   4   -1.35   23.02
   2 -19  -4  -20.36   39.96
  -2 -19   4   17.87   18.50
   2 -19  -4   34.97   43.74
   2  19   5   22.37   33.60
   2 -19  -5   50.31   51.03
  -2 -19   5   36.99   32.88
   2 -19  -5  -10.94   28.70
   2  19   6   61.71   56.39
   2 -19  -6   -8.05   33.97
  -2 -19   6   -3.45   23.54
   2 -19  -6   38.00   32.73
   2  19   7   62.49   54.49
   2 -19  -7  -17.54   46.94
  -2 -19   7   61.19   45.31
   2 -19  -7   43.70   39.12
  -2  19  -7   40.36   46.73
   2  19   8   44.51   38.63
   2 -19  -8   41.84   15.87
  -2 -19   8  -14.21    9.88
  -2  19  -8   13.94   33.17
   2  19   9    8.94   30.83
   2 -19  -9    9.35   22.07
  -2 -19   9    0.17   37.16
  -2  19  -9   17.52   29.51
   2  19  10   23.93   34.78
  -2 -19  10  -11.69    8.61
   2 -19 -10   18.00   46.31
  -2  19 -10  -21.13   28.95
   2  19  11   98.74   55.32
   2 -19 -11   14.34   17.71
  -2  19 -11    3.88   16.95
   2 -19 -12   38.00   42.05
  -2  19 -12   46.20   30.58
   2 -19 -13  -36.42   34.67
  -2  19 -13  -70.59   60.99
   2 -19 -14   67.61   75.28
  -2  19 -14   37.73   57.18
   2 -19 -15   34.23   59.92
  -2  19 -15   38.56   63.43
  -2  19 -16  -13.73   29.92
  -2  19 -17  -27.77   52.63
  -2  19 -18   45.17   44.69
   2 -20  13   -6.55   47.64
   2 -20  12  112.22   74.73
  -2  20  11   20.13   34.73
   2 -20  11   59.43   65.27
  -2 -20 -11   18.50   32.26
  -2  20  10  -37.48   21.83
   2 -20  10  -24.79   28.91
  -2  20   9    8.28   36.33
   2 -20   9  -12.41   38.63
  -2  20   8  -17.37   34.69
   2 -20   8  139.29   84.41
  -2  20   7  -46.09   57.69
   2 -20   7  -12.74   24.55
  -2  20   6    7.89   37.39
   2 -20   6  -30.09   17.15
  -2  20   5   10.47   28.85
   2 -20   5   -7.78   23.01
  -2  20   4   60.31   53.52
  -2 -20  -4  -25.04   24.62
   2 -20   4  -31.72   25.91
  -2  20   3   41.73   37.62
  -2 -20  -3   -3.82   13.51
   2 -20   3   20.30   58.65
  -2  20   2  -51.61   29.20
  -2 -20  -2   47.29   34.24
   2 -20   2  138.61   73.02
  -2 -20  -1   14.33   36.81
   2 -20   1  -27.41   52.61
   2 -20   0   63.03   68.90
  -2 -20   0    5.16   14.03
   2 -20  -1  -34.30   40.30
  -2 -20   1  -10.65   36.63
   2  20   2   91.21   60.43
   2 -20  -2  -30.90   38.90
   2 -20  -2   12.22   40.71
  -2 -20   2   -7.76   28.07
   2  20   3  -42.64   46.04
   2 -20  -3    4.16   31.79
   2 -20  -3   66.75   47.84
  -2 -20   3    4.34   14.45
   2  20   4   24.69   39.23
   2 -20  -4   37.47   46.98
  -2 -20   4   38.02   40.56
   2 -20  -4   16.18   42.57
   2  20   5   84.61   65.76
   2 -20  -5   16.43   22.55
  -2 -20   5  -15.30   38.28
   2 -20  -5    8.56   27.24
   2  20   6  -34.08   14.26
  -2 -20   6    9.15   28.28
   2 -20  -6   -0.17   20.68
   2  20   7   73.78   64.72
  -2 -20   7  -11.21   38.04
   2 -20  -7   99.33   71.98
   2 -20  -7   86.87   59.79
  -2  20  -7   57.43   64.64
   2  20   8  -33.42   13.71
   2 -20  -8   64.18   40.06
   2 -20  -8   -0.71   22.52
  -2 -20   8   13.46   28.43
  -2  20  -8   17.47   40.57
   2  20   9   -0.26   21.21
   2 -20  -9   -8.43   27.00
  -2 -20   9   23.09   32.66
  -2  20  -9    9.12   23.11
   2  20  10   33.89   48.89
   2 -20 -10  -93.22   69.17
  -2 -20  10  -25.03   11.96
  -2  20 -10   94.61   48.79
   2  20  11   45.69   45.87
   2 -20 -11   18.47   49.64
  -2  20 -11   51.99   62.11
   2 -20 -12   29.13   42.28
  -2  20 -12   10.67   27.33
   2 -20 -13   35.94   52.18
  -2  20 -13   33.84   60.82
  -2  20 -14  -21.20   33.81
  -2  20 -15   43.50   40.35
  -2  20 -16   11.52   31.09
  -2  20 -17   45.14   16.64
  -2  21  10    7.20   31.07
   2 -21  10   85.08   49.38
  -2  21   9  -63.08   60.02
   2 -21   9   40.81   38.02
  -2  21   8   45.96   23.68
   2 -21   8    1.38   47.78
  -2  21   7    8.80   28.60
   2 -21   7  -43.37   49.83
  -2  21   6  -14.39   21.33
   2 -21   6   33.57   43.21
  -2 -21  -6   -2.25    9.40
  -2  21   5   17.96   38.36
  -2 -21  -5   -4.25   11.75
  -2  21   4   57.13   52.49
  -2 -21  -4   22.33   30.03
   2 -21   4   11.66   39.35
  -2  21   3   31.29   31.79
  -2 -21  -3    2.38   35.77
   2 -21   3  -48.40   43.04
  -2  21   2   21.87   39.21
  -2 -21  -2    4.28   29.86
   2 -21   2   79.21   63.24
  -2  21   1   30.49   36.08
  -2 -21  -1   18.28   42.23
   2 -21   1  -46.06   32.75
   2 -21   0   -1.14   35.03
  -2 -21   0  -35.34   42.75
  -2 -21   1   32.10   51.92
   2 -21  -1   45.65   29.96
   2  21   2  -30.67   44.98
   2 -21  -2   41.53   69.40
  -2 -21   2  -12.51   27.51
   2  21   3   -0.68   35.68
   2 -21  -3   -7.35   27.39
  -2 -21   3   -7.15   28.14
   2 -21  -3  -12.51   28.27
   2  21   4   64.07   51.15
   2 -21  -4  -43.02   60.35
   2 -21  -4   40.78   21.75
  -2 -21   4  -22.83   30.42
   2 -21  -5   39.28   66.23
  -2 -21   5   30.40   36.64
   2 -21  -5   12.28   35.63
   2  21   6   40.61   49.05
   2 -21  -6  -16.77   40.95
  -2 -21   6   37.83   23.28
   2 -21  -6  -13.17   14.08
   2  21   7   85.65   67.24
   2 -21  -7   59.00   38.50
  -2 -21   7    1.61   18.68
   2 -21  -7   -3.77   25.89
   2  21   8   19.08   49.34
   2 -21  -8   41.60   33.65
  -2 -21   8    5.47   23.00
   2 -21  -8   64.55   69.90
  -2  21  -8  -12.22   38.64
   2  21   9  -34.39   38.95
   2 -21  -9   -6.53   25.86
  -2 -21   9   21.09   24.07
   2 -21  -9    7.33   20.90
  -2  21  -9   -8.30   35.96
   2  21  10   22.54   35.99
   2 -21 -10  -61.80   59.83
  -2 -21  10   20.79   39.20
  -2  21 -10  -14.43   25.90
   2 -21 -11   27.07   28.38
  -2  21 -11   51.60   41.08
  -2  21 -12    3.51   34.76
  -2  21 -13  -51.25   48.21
  -2  21 -14  -33.90   37.85
  -2  21 -15  -54.04   22.92
  -2 -22  -7   48.62   44.43
  -2  22   6   94.97   74.78
  -2 -22  -6   40.44   64.14
  -2  22   5  -55.63   51.15
  -2 -22  -5    5.58   38.81
   2 -22   5   76.00   77.54
  -2  22   4   18.35   56.20
  -2 -22  -4   89.07   68.27
   2 -22   4   53.18   41.48
  -2  22   3   -1.64   35.70
  -2 -22  -3   19.70   46.70
   2 -22   3    2.05   16.21
  -2  22   2   -6.25   21.48
  -2 -22  -2   27.98   22.71
   2 -22   2   16.10   52.04
  -2  22   1   25.92   28.43
   2 -22   1   -4.09   40.90
  -2 -22  -1   19.55   33.88
   2 -22   0    7.62   14.46
  -2 -22   0   10.47   50.00
   2  22   1  -31.16   53.20
  -2 -22   1   41.84   38.37
   2 -22  -1  -16.21   20.29
   2  22   2   -9.78   18.90
   2 -22  -2   32.94   53.85
  -2 -22   2   53.10   42.18
   2  22   3  -90.09   55.80
   2 -22  -3  -12.14   44.60
  -2 -22   3   10.60   20.53
   2  22   4  -35.54   32.44
   2 -22  -4   -8.48   33.99
   2 -22  -4   19.72   50.90
  -2 -22   4   35.43   42.61
   2  22   5   69.85   48.05
  -2 -22   5   79.72   61.81
   2 -22  -5  -25.86   16.83
   2  22   6  -29.31   46.02
  -2 -22   6   -3.97   23.71
   2 -22  -6  165.09   76.65
  -2  22  -6   99.21   72.30
  -2 -22   7   -3.17   16.42
  -2  22  -7  -31.42   41.51
  -2 -22   8   42.85   58.97
  -2  22  -8   54.14   49.58
  -2 -23  -8  -31.79   35.82
  -2 -23  -7  -23.73   23.85
  -2 -23  -6   -1.88   21.45
  -2 -23  -5   84.25   70.61
  -2 -23  -4   18.97   37.75
  -2 -23  -3   75.71   66.44
  -2 -23  -2    3.36   28.51
  -2 -23  -1    7.23   22.00
  -2 -23   0  -15.04   23.62
  -2 -23   1   -6.72   17.01
  -2 -23   2   52.21   56.31
  -2 -23   3   41.32   49.25
  -2 -23   4   23.75   46.75
  -2 -23   5   52.45   62.57
  -2 -24  -8  -60.13   24.42
  -2 -24  -7  -11.05   18.19
  -2 -24  -6   38.54   60.54
  -2 -24  -5   87.03   65.60
  -2 -24  -4   43.52   38.64
  -2 -24  -3   11.59   56.53
  -2 -24  -2   -4.86   43.75
  -2 -24  -1   56.70   52.63
  -2 -24   0    6.74   41.53
  -2 -24   1  -51.54   41.08
   3   0   0  -20.17   14.55
  -3   0   0    7.53    3.12
   3   0   0   -7.71    4.28
   3   0   0   25.01   19.67
   3   0   0    6.51   17.24
  -3   0   0   18.30   20.49
   3   0   1   42.11   15.06
  -3   0  -1   31.69   13.67
   3   0  -1   15.46    5.09
   3   0   1  -38.82   26.02
  -3   0  -1   17.45    4.34
   3   0  -1    8.89    6.58
  -3   0   1   50.66   21.70
   3   0   1   19.55    9.62
   3   0  -1    0.45   10.06
  -3   0  -1   24.16   21.79
   3   0  -1   46.29   25.19
   3   0  -2   21.62   10.15
   3   0   2   19.61   16.74
  -3   0  -2    3.84    5.22
   3   0  -2    6.88    8.71
  -3   0  -2    1.60    5.35
   3   0  -2  -21.06   24.95
  -3   0   2   -7.91   18.30
   3   0  -2  -10.16   32.06
  -3   0  -2   16.30    8.48
   3   0   3  182.93   36.23
   3   0  -3  203.15   23.97
  -3   0  -3  145.17   31.73
  -3   0  -3  202.24   20.48
   3   0  -3  155.26   24.33
   3   0   3  157.05   28.24
  -3   0  -3  124.16   26.91
  -3   0   3  184.18   40.73
  -3   0  -3  186.75   29.58
  -3   0  -3  139.81   39.36
   3   0  -3  179.52   38.30
   3   0  -4   54.25   12.00
  -3   0  -4   57.27   20.42
   3   0   4   77.84   24.74
  -3   0  -4   55.96   21.58
  -3   0  -4   59.13   16.71
  -3   0   4   48.34   21.57
   3   0  -4   79.78   32.21
  -3   0  -4   28.18    5.66
  -3   0  -5  213.09   43.22
   3   0  -5  160.01   21.68
   3   0   5  121.72   34.23
  -3   0  -5  155.83   28.91
  -3   0  -5  162.17   36.69
  -3   0   5  160.09   37.05
  -3   0  -5  106.80   36.51
   3   0  -5  169.39   35.13
  -3   0  -6  101.25   30.40
   3   0   6  133.69   39.30
  -3   0  -6  129.89   27.73
  -3   0  -6  107.92   28.86
   3   0  -6  123.23   32.96
  -3   0   6  119.54   34.49
   3   0  -6  116.93   31.98
  -3   0  -6  126.72   41.60
  -3   0  -7    9.31   15.63
   3   0  -7   49.65   28.45
   3   0   7   33.13   22.14
  -3   0  -7   61.00   35.02
  -3   0  -7   13.19    4.48
  -3   0   7   47.08   16.83
   3   0  -7   21.98    8.07
  -3   0  -7   29.73   14.65
  -3   0  -8   62.02   29.07
   3   0  -8   45.21   26.25
   3   0   8   49.81   29.07
  -3   0  -8   25.13   12.16
  -3   0   8   51.66   21.63
  -3   0  -8   50.34   26.48
   3   0  -9   14.22   21.96
   3   0   9   39.76   14.94
   3   0  -9   18.26   23.44
  -3   0  -9   12.27   11.08
  -3   0  -9   50.30   29.77
   3   0   9   24.69   17.26
  -3   0   9    6.48    3.23
   3   0 -10  -12.22   31.47
   3   0 -10    9.64    7.48
   3   0  10   19.13   31.80
   3   0 -10   29.98   34.42
  -3   0 -10    8.66    6.30
   3   0  10   36.22   25.11
  -3   0 -10   -0.80    8.08
  -3   0  10    5.62    5.42
   3   0 -11  -12.52   16.23
   3   0 -11   -3.79   10.30
  -3   0 -11   -0.19   20.55
   3   0 -11   -2.42    8.87
   3   0  11   20.61   30.69
  -3   0 -11   16.15   23.26
  -3   0  11   -4.72    2.96
   3   0 -12   51.85   32.86
   3   0 -12   48.37   20.96
   3   0 -12   16.67   18.13
  -3   0 -12   74.49   44.38
  -3   0 -12   21.34   31.21
   3   0  12    0.37   18.61
  -3   0  12   46.33   16.85
   3   0 -13   27.79   27.62
   3   0 -13    1.07    9.85
  -3   0 -13   33.42   28.30
   3   0  13   32.28   38.63
  -3   0  13   14.01    8.78
   3   0 -14   44.02   27.56
   3   0 -14   19.41    6.58
  -3   0 -14   13.16   20.52
   3   0  14    5.99   12.58
   3   0 -15   -2.48   12.97
   3   0 -15   11.33   12.74
  -3   0 -15   65.51   39.92
   3   0  15   11.04   28.42
   3   0 -16   38.96   27.41
   3   0 -16   35.84   19.02
  -3   0 -16   81.47   40.55
   3   0 -17  -15.45    7.41
   3   0 -17    7.65   12.69
  -3   0 -17   37.83   47.20
   3   0 -18   32.82   25.76
  -3   0 -18   60.10   40.13
   3   0 -18   -7.80   13.79
   3   0 -19   91.97   49.50
  -3   0 -19   78.46   54.25
   3   0 -19   39.83   32.98
   3   0 -20   23.78   30.13
   3   0 -20   95.69   52.97
  -3   0 -20   27.79   35.13
   3   0 -21   22.76   19.53
  -3   0 -21   30.37   36.60
   3   0 -21   32.36   24.73
   3   0 -22  -34.22   38.50
  -3   0 -22   23.77   33.17
   3   0 -22    0.47   32.45
   3   0 -23   18.03   41.54
   3   0  23  -18.42   27.00
  -3   0 -23   69.79   54.73
   3   0 -23   24.36   33.39
   3   0 -24   -2.98   27.93
   3   0  24   33.30   46.59
  -3   0 -24   27.16   26.48
  -3   0 -25   55.23   65.51
   3   0 -25   18.24   26.73
   3   0  25   38.10   45.38
  -3   0 -26   -1.58   54.02
   3   0  26   -1.09   60.88
   3   0 -26  -54.04   39.92
   3   0  27   31.39   31.60
   3   0 -27   73.06   56.85
   3   0 -28   16.14   52.20
   3   0 -29   34.15   22.63
   3   1 -29  150.23   82.46
   3   1 -28   89.48   63.32
   3   1 -27   77.17   67.37
   3  -1  27   31.98   34.59
  -3  -1 -26   45.38   58.41
   3  -1  26    2.30   54.71
   3   1 -26    0.34   20.14
   3  -1  25   -2.02   25.56
  -3  -1 -25    6.46   28.80
   3   1 -25   72.99   43.44
  -3  -1 -24   24.89   35.12
   3  -1  24    3.22   21.53
   3   1 -24   58.26   38.21
   3   1 -23   65.63   44.80
  -3  -1 -23    9.18   32.85
   3   1 -22  -35.88   30.63
   3   1 -22   14.92   32.51
  -3  -1 -22   54.84   41.56
   3   1 -21   16.97   34.75
   3   1 -21   43.93   36.63
  -3  -1 -21   53.76   42.46
   3   1 -20  116.35   59.87
  -3  -1 -20   87.52   49.38
   3   1 -20   50.46   27.40
   3   1 -19  200.25   69.57
  -3  -1 -19   79.21   42.15
   3   1 -19   77.46   32.72
   3   1 -18   27.06   28.25
   3   1 -18  -27.09    6.71
  -3  -1 -18   55.51   52.57
   3   1 -17  317.01   70.83
   3   1 -17  255.85   71.45
  -3  -1 -17  262.00   82.15
   3   1 -16   66.58   38.70
   3   1 -16    6.03    8.46
  -3  -1 -16   31.72   39.43
   3   1 -15   57.23   32.42
   3   1 -15   61.07   30.24
  -3  -1 -15   50.27   40.75
   3  -1  15   46.69   32.22
  -3   1  15   56.11   13.27
   3   1 -14   36.43    9.51
   3   1 -14   71.41   30.79
  -3  -1 -14   20.90   22.02
  -3   1  14   38.66   16.10
   3  -1  14   87.37   53.57
   3   1 -13   70.75   29.50
   3   1 -13   97.56   39.11
  -3  -1 -13   99.76   37.16
  -3   1  13   88.83   21.58
   3  -1  13   91.68   43.29
   3   1 -12  117.97   44.77
  -3  -1 -12  103.25   46.87
   3  -1  12  148.83   57.19
  -3   1  12   96.23   24.70
   3   1 -11   75.16   39.83
  -3  -1 -11   66.12   35.11
  -3   1  11   27.46   14.76
   3  -1  11   39.78   22.78
   3   1 -10  155.96   45.93
  -3  -1 -10  129.39   37.22
   3   1 -10  213.79   57.04
  -3   1  10  144.72   32.62
   3  -1  10  153.77   45.12
  -3  -1  -9   59.99   26.29
   3   1  -9   87.42   34.74
  -3   1   9   73.09   24.88
   3  -1   9   63.69   27.38
  -3  -1  -9   53.57   29.59
  -3  -1  -8  215.40   49.90
   3   1  -8  259.80   57.25
  -3  -1  -8  173.56   31.85
  -3   1   8  217.39   38.98
  -3  -1  -8  176.81   52.43
   3   1  -8  205.21   35.46
  -3  -1  -7    0.25    9.85
   3   1  -7   12.88   14.68
  -3  -1  -7   10.97    7.42
   3   1  -7    6.86    9.35
  -3   1   7    3.70    5.20
  -3  -1  -7   15.38   18.63
   3   1  -6  299.69   53.19
  -3  -1  -6  206.71   46.10
  -3  -1  -6  248.08   32.06
  -3  -1  -6  298.32   54.76
  -3   1   6  278.89   46.15
   3   1  -6  261.88   45.22
  -3  -1  -6  260.68   58.29
  -3  -1  -5  378.47   56.66
  -3  -1  -5  402.00   44.78
  -3  -1  -5  433.62   60.49
  -3  -1  -5  417.56   37.89
   3   1  -5  457.32   58.82
  -3   1   5  416.21   61.33
   3   1  -5  492.80   65.85
  -3  -1  -5  399.99   72.59
   3   1  -4  238.15   32.44
  -3  -1  -4  223.52   44.73
   3  -1   4  269.76   44.59
  -3  -1  -4  269.40   31.79
  -3  -1  -4  297.25   45.14
  -3  -1  -4  260.34   27.45
   3   1  -4  295.36   46.42
  -3   1   4  316.05   53.78
  -3  -1  -4  312.75   66.50
   3   1  -4  282.22   51.37
   3   1  -3    8.36   10.30
  -3  -1  -3  -13.09   12.91
   3  -1   3    5.68   14.49
  -3  -1  -3   -8.20   11.21
   3  -1   3   -7.43    7.62
   3   1  -3    4.58    1.94
  -3   1   3   14.02    5.61
  -3  -1  -3   -2.59   16.81
   3   1  -3  -11.88   25.11
  -3  -1  -2  362.07   49.20
   3   1  -2  296.85   35.81
   3  -1   2  505.62   50.15
   3  -1   2  459.49   55.59
  -3  -1  -2  526.88   52.93
   3  -1   2  435.84   51.85
   3   1  -2  449.28   35.51
  -3   1   2  478.05   68.60
  -3  -1  -2  558.69   79.22
   3   1  -2  481.19   67.02
  -3  -1  -1   57.83   20.11
  -3   1   1   56.48   12.13
   3   1  -1   35.72    3.10
   3  -1   1   60.83   17.46
   3  -1   1   40.23   20.93
   3  -1   1   30.14   13.47
  -3  -1  -1   67.17   17.21
  -3   1   1   52.79   22.94
   3   1  -1   51.38   22.56
   3   1  -1   50.68   13.85
  -3  -1  -1   74.44   31.32
  -3   1   0    9.58    5.65
   3   1   0   25.74   12.55
  -3  -1   0   46.14   16.44
   3  -1   0   55.41   18.93
   3  -1   0   53.77   26.75
   3  -1   0   11.54    9.28
   3  -1   0   19.07   25.25
  -3   1   0   38.84   18.03
   3   1   0   11.67    7.58
  -3  -1   0   -2.07    6.64
   3   1   0   37.06   22.11
  -3   1  -1   54.83   12.97
   3   1   1   63.76   21.33
   3  -1  -1  111.73   19.72
  -3   1  -1   40.89   16.67
   3   1   1   31.78    3.02
   3  -1  -1   35.64   16.19
   3   1   1   50.97   23.47
   3  -1  -1   54.52   16.14
   3  -1  -1   51.80   20.15
  -3   1  -1   63.38   27.74
  -3  -1   1   45.95   18.86
  -3   1  -2  563.91   54.55
   3   1   2  457.90   53.83
   3   1   2  539.23   43.67
   3  -1  -2  513.32   53.57
  -3   1  -2  513.07   61.74
  -3   1  -2  525.10   55.58
   3  -1  -2  560.45   64.74
   3  -1  -2  607.72   77.24
  -3   1  -2  537.05   79.42
  -3  -1   2  473.94   64.65
  -3   1  -3    5.76    8.11
   3   1   3   11.13   16.46
   3  -1  -3   11.64    5.88
   3  -1  -3   14.10    9.08
  -3   1  -3    2.60    6.13
   3  -1  -3    4.96   12.13
   3  -1  -3    1.45    8.82
  -3  -1   3   -7.57   15.00
  -3   1  -3    1.09    9.74
  -3   1  -3   37.98   24.30
   3   1   4  266.78   48.55
  -3   1  -4  130.43   34.89
   3  -1  -4  272.62   33.74
  -3   1  -4  289.94   40.15
  -3   1  -4  290.34   48.70
  -3   1  -4  301.88   59.94
  -3  -1   4  309.97   51.45
   3  -1  -4  319.87   53.90
  -3   1  -5  338.21   55.26
   3   1   5  389.36   58.88
  -3   1  -5  417.23   62.20
  -3   1  -5  435.21   52.29
  -3   1  -5  425.50   72.55
  -3  -1   5  394.10   56.91
   3  -1  -5  351.26   50.22
   3   1   6  267.55   55.88
   3  -1  -6  261.39   23.73
  -3   1  -6  222.36   48.86
  -3   1  -6  210.93   38.01
  -3   1  -6  239.50   49.97
   3  -1  -6  142.88   23.70
  -3  -1   6  255.02   42.01
  -3   1  -6  267.17   58.57
   3  -1  -7    4.37    5.57
  -3   1  -7   13.36   20.68
   3   1   7   23.94   22.51
  -3   1  -7    5.29   12.37
  -3   1  -7   -1.63   12.56
   3  -1  -7   -7.50   10.93
  -3   1  -7   32.21   16.72
  -3  -1   7    5.74    7.65
  -3   1  -8  209.07   46.82
   3  -1  -8  207.46   29.83
   3   1   8  195.28   50.78
  -3   1  -8  176.11   38.66
   3  -1  -8  233.49   55.46
  -3  -1   8  176.63   33.31
  -3   1  -8  163.77   51.51
  -3   1  -9  100.53   41.80
   3  -1  -9   40.01   12.74
   3  -1  -9   53.70   25.87
   3   1   9   38.73   21.39
  -3   1  -9   49.91   18.50
   3   1   9   49.49   21.65
  -3  -1   9   70.66   21.43
  -3   1  -9   71.77   38.07
  -3   1 -10  169.43   48.24
   3  -1 -10  196.97   51.86
   3  -1 -10  123.29   29.16
   3   1  10  137.00   48.47
  -3   1 -10  -53.37   28.08
   3   1  10  146.75   48.10
  -3  -1  10  158.12   29.67
  -3   1 -10  119.78   40.26
  -3   1 -11   67.35   34.41
   3  -1 -11   19.07   13.67
   3  -1 -11   53.60   34.98
   3  -1 -11    5.80   13.99
   3   1  11   22.35    9.38
  -3   1 -11   11.93   14.48
   3   1  11   20.88   16.21
  -3   1 -11   33.59   29.05
  -3   1 -12   98.82   38.04
   3  -1 -12   75.31   44.34
   3  -1 -12  117.41   33.97
   3  -1 -12  122.62   43.10
   3   1  12   77.24   47.80
   3   1  12  127.53   24.60
  -3   1 -12  115.48   52.89
  -3   1 -12  106.73   47.79
   3   1  12  102.95   43.06
  -3   1 -13   36.12   19.49
   3  -1 -13  108.06   49.24
   3  -1 -13   90.43   31.58
   3   1  13   90.22   17.62
   3  -1 -13   98.64   42.59
   3   1  13   69.41   35.04
  -3   1 -13  110.50   40.57
   3   1  13   93.48   37.72
  -3   1 -13   90.48   42.30
  -3   1 -14   40.28   26.98
   3  -1 -14   54.11   25.21
   3  -1 -14   98.46   47.24
   3  -1 -14   50.42   29.89
  -3   1 -14   62.94   40.17
   3   1  14   42.34   31.13
  -3   1 -14   20.70   19.74
   3  -1 -15   91.39   42.27
   3  -1 -15   84.55   40.59
  -3   1 -15   58.42   32.80
   3   1  15   65.00   44.94
   3  -1 -16   62.01   36.45
  -3   1 -16    5.65   25.58
   3  -1 -16   16.72   22.35
   3  -1 -17  259.86   70.48
  -3   1 -17  358.25   97.28
   3  -1 -17  224.64   53.20
   3  -1 -18   28.80   31.42
  -3   1 -18   55.84   56.06
   3  -1 -18   -4.44   17.04
   3  -1 -19  112.52   47.84
  -3   1 -19  152.48   66.37
   3  -1 -19  112.03   44.08
   3  -1 -20  106.34   46.70
   3  -1 -20   47.15   36.73
  -3   1 -20   48.43   21.27
   3  -1 -21   20.85   25.62
   3  -1 -21    2.36    6.80
   3   1  21  -17.89   29.69
  -3   1 -21   29.28    9.35
   3  -1 -22   31.40   44.25
   3  -1 -22   52.84   39.23
   3   1  22  -29.34   28.43
  -3   1 -22  -12.29   29.14
   3  -1 -23   25.63   24.86
   3   1  23   17.12   23.24
  -3   1 -23   27.05   42.40
   3  -1 -23   46.21   39.76
   3  -1 -24   43.36   27.52
   3   1  24   -8.65   32.18
   3  -1 -24   29.80   37.07
   3  -1 -25  -11.97   38.38
  -3   1 -25    1.76   31.19
   3  -1 -25   56.28   42.00
   3   1  25  107.35   88.63
  -3   1 -26   76.10   52.86
   3  -1 -26   -9.69   25.20
   3   1  26   32.74   44.15
   3  -1 -27   54.71   18.72
   3   1  27   13.30   57.43
   3  -1 -28   15.30   54.70
   3   1  28   20.04   19.39
   3   2 -29    5.32   38.42
   3   2 -28  -42.63   41.63
   3  -2  27  114.15   83.40
   3   2 -27   22.32   47.15
   3   2 -26  -38.68   45.53
  -3  -2 -26   98.70   70.04
   3  -2  26   75.52   62.01
  -3  -2 -25  241.53  107.71
   3   2 -25   26.00   30.22
  -3  -2 -24   36.80   52.21
   3   2 -24   -9.22   30.16
  -3  -2 -23   26.36   30.20
   3   2 -23    4.14   25.58
  -3  -2 -22   -8.16   19.20
   3   2 -22    8.14   12.42
   3   2 -21    3.30    8.79
  -3  -2 -21   20.40   26.37
   3   2 -20   33.52   34.43
   3   2 -20   13.57   21.50
  -3  -2 -20  -25.43   31.29
   3   2 -19    8.51   11.48
   3  -2  19   32.90   14.62
   3   2 -19   25.45   29.30
  -3  -2 -19   -7.78   31.37
   3   2 -18  -19.69   10.87
   3   2 -18   23.87   35.61
  -3  -2 -18   13.30   25.56
  -3   2  18   14.25    7.08
   3   2 -17  101.08   52.35
   3   2 -17   43.39   29.41
  -3  -2 -17   66.39   46.06
  -3   2  17   57.30   16.76
   3   2 -16   27.80   42.90
   3   2 -16   19.96   24.53
  -3  -2 -16   68.98   54.13
  -3   2  16   28.83   10.70
   3   2 -15   17.42   17.66
   3   2 -15   31.84   29.94
  -3  -2 -15   39.50   48.34
   3  -2  15   -4.52   14.29
  -3   2  15   -5.62    9.68
   3   2 -14   77.64   35.94
  -3  -2 -14   44.90   24.33
  -3   2  14   30.71   16.13
   3  -2  14  116.14   53.43
   3   2 -13   57.41   32.67
  -3  -2 -13   82.38   36.79
  -3   2  13   56.23   18.15
   3  -2  13   85.09   44.57
   3   2 -12   30.13   27.09
  -3  -2 -12   53.43   35.57
  -3   2  12   20.58   11.48
   3  -2  12    9.54   23.31
   3   2 -11   60.77   30.75
  -3  -2 -11  -12.40   15.34
  -3   2  11   51.15   21.66
   3  -2  11   25.64   29.57
   3   2 -10  217.71   64.45
  -3  -2 -10   98.08   35.96
   3  -2  10  158.81   57.13
  -3   2  10  126.55   31.14
  -3  -2  -9   75.31   47.31
   3  -2   9   81.02   36.34
   3   2  -9   74.84   21.07
  -3   2   9  101.96   31.10
   3   2  -8  112.81   34.68
  -3  -2  -8   73.32   27.47
   3   2  -8   70.22   16.44
  -3   2   8   80.27   24.95
   3   2  -7    2.29    8.18
  -3  -2  -7   -2.00   13.12
  -3  -2  -7   -7.46   10.75
  -3  -2  -7   -5.54    3.75
  -3   2   7   26.45   17.12
   3   2  -7   13.57   16.27
   3   2  -6   42.25   26.56
  -3  -2  -6   40.31   21.97
  -3  -2  -6   34.91   15.60
  -3  -2  -6   30.96    8.90
   3   2  -6   22.50   16.00
  -3   2   6   30.76   22.23
  -3  -2  -5  147.67   26.89
   3   2  -5  175.17   35.68
  -3  -2  -5   79.27   32.47
   3   2  -5  189.46   38.09
  -3   2   5  153.28   37.00
   3   2  -4  214.31   36.27
   3   2  -4  213.11   34.42
  -3  -2  -4  148.30   38.87
  -3  -2  -4  204.12   36.77
  -3   2   4  224.30   44.49
   3   2  -4  217.05   40.09
  -3  -2  -3   96.34   23.07
   3   2  -3  107.77   24.65
   3   2  -3  118.33   19.88
  -3  -2  -3  142.69   28.29
   3  -2   3  119.53   32.85
   3  -2   3  102.58   26.35
   3   2  -3  142.01   26.24
   3   2  -3  147.81   36.25
  -3   2   3  129.09   35.89
  -3  -2  -3  156.57   44.53
  -3  -2  -2  148.31   33.71
   3   2  -2   93.66   22.11
   3  -2   2   74.98   23.87
   3  -2   2   59.24   23.20
  -3  -2  -2   87.79   18.48
   3   2  -2  114.40   34.19
  -3   2   2   94.13   27.81
  -3  -2  -2  111.15   41.21
   3   2  -1  194.58   38.57
  -3  -2  -1  334.24   46.16
   3   2  -1  248.24   54.91
  -3  -2  -1  288.74   32.24
   3  -2   1  234.12   42.61
   3  -2   1  271.87   45.86
   3   2  -1  318.84   55.81
  -3   2   1  292.82   54.84
  -3  -2  -1  307.79   59.09
  -3   2   0   57.92   12.65
  -3  -2   0   62.88   21.13
   3   2   0   30.08    6.76
   3   2   0   97.99   36.05
   3   2   0  102.52   14.61
  -3  -2   0   81.12   14.77
   3  -2   0   58.29   22.80
   3  -2   0   73.74   25.18
   3   2   0  127.87   25.66
   3   2   0  109.45   36.68
  -3   2   0   47.51   21.99
  -3  -2   0   74.34   27.92
   3  -2   0   79.91   24.71
   3   2   1  370.93   51.00
  -3   2  -1  308.55   34.81
   3  -2  -1  263.44   22.95
   3   2   1  281.36   55.26
   3   2   1  215.23   22.04
  -3   2  -1  268.84   44.64
   3  -2  -1  237.75   46.24
   3  -2  -1  245.15   41.78
   3   2   1  253.08   52.54
  -3   2  -1  307.83   47.58
   3  -2  -1  332.46   58.54
  -3   2  -1  269.10   52.16
  -3  -2   1  336.25   61.46
   3   2   2   53.44   12.53
  -3   2  -2   76.72   19.22
   3   2   2   54.98   25.68
   3  -2  -2   70.83   24.64
  -3   2  -2   83.52   23.82
   3   2   2   63.03    8.95
  -3  -2   2  135.24   39.06
  -3   2  -2   71.73   19.97
   3  -2  -2  126.52   41.95
  -3   2  -2   73.43   29.89
   3  -2  -2  111.67   30.09
   3   2   3  122.66   31.91
  -3   2  -3  135.85   29.79
   3   2   3  143.08   36.64
  -3   2  -3  135.54   23.01
   3  -2  -3  105.84   28.32
  -3   2  -3  170.86   35.49
  -3   2  -3  164.65   40.32
   3  -2  -3   93.86   28.41
  -3   2  -3  142.57   44.82
  -3  -2   3  169.29   41.48
   3  -2  -3  181.72   48.43
  -3   2  -4  212.05   40.36
   3   2   4  242.64   49.23
   3   2   4  244.43   46.40
   3  -2  -4  169.29   28.56
  -3   2  -4  178.50   41.21
  -3   2  -4  170.75   33.54
  -3   2  -4  197.04   51.56
   3  -2  -4  253.77   51.68
  -3  -2   4  239.43   45.37
   3  -2  -4  286.72   55.85
   3   2   5  137.13   40.30
  -3   2  -5  163.51   35.85
   3   2   5  182.80   39.62
   3  -2  -5  150.77   29.96
  -3   2  -5  138.18   39.18
  -3   2  -5  153.48   34.41
  -3   2  -5  120.91   37.46
  -3   2  -6   18.96   11.99
   3   2   6   57.99   27.68
   3   2   6   17.80    9.96
   3  -2  -6   42.82   17.83
  -3   2  -6   56.20   21.88
  -3   2  -6   70.79   28.75
  -3   2  -6   17.18   13.28
   3  -2  -7   -6.43    2.49
   3   2   7   19.90   25.82
  -3   2  -7  -21.09   14.34
   3  -2  -7   14.22    8.70
   3   2   7    4.22    4.91
  -3   2  -7   17.77   18.20
  -3   2  -7   18.17   11.85
   3  -2  -8   75.47   18.29
   3   2   8   50.08   26.81
  -3   2  -8   88.19   27.54
   3   2   8   66.62   17.79
  -3   2  -8   95.35   30.15
  -3   2  -8   94.45   38.17
   3  -2  -8   64.06   28.82
   3  -2  -9  109.92   22.98
   3   2   9   84.24   28.47
  -3   2  -9   77.44   29.83
   3   2   9   98.56   22.40
  -3   2  -9   66.77   26.95
   3  -2  -9  158.02   50.13
  -3   2  -9  131.99   49.91
   3  -2 -10   62.36   27.06
   3  -2 -10   96.75   24.81
  -3   2 -10  174.45   48.71
   3   2  10  113.02   46.29
   3   2  10  121.74   24.84
  -3   2 -10   80.55   33.55
  -3   2 -10   81.13   26.61
   3   2  10  124.87   43.33
  -3   2 -10  163.13   50.73
   3  -2 -11   16.98    9.15
  -3   2 -11   39.71   24.62
   3  -2 -11   42.92   12.80
   3   2  11   49.96   32.62
   3   2  11   20.30    7.89
  -3   2 -11   62.16   34.59
   3   2  11   58.26   33.73
  -3   2 -11   52.53   30.44
   3  -2 -12   36.41   19.61
   3  -2 -12   25.37   24.26
  -3   2 -12   24.17   32.28
   3   2  12   31.45   10.63
   3   2  12   23.12   26.29
  -3   2 -12   53.82   30.00
   3   2  12    4.85   22.03
  -3   2 -12   29.45   32.64
   3  -2 -13   26.56   18.64
   3  -2 -13   38.42   41.64
  -3   2 -13   62.05   39.04
   3  -2 -13   25.56   18.32
   3   2  13   16.58   16.62
  -3   2 -13   30.62   29.79
   3   2  13   36.45   24.08
  -3   2 -13   23.47   31.11
   3  -2 -14   19.56   12.91
   3  -2 -14   73.19   32.78
  -3   2 -14   32.19   25.71
   3   2  14   25.25   34.06
  -3   2 -14   54.99   32.57
   3  -2 -15   -9.03   21.89
   3  -2 -15   12.99   17.32
  -3   2 -15    1.05    8.38
  -3   2 -15   30.21   35.68
   3  -2 -16    3.53    6.77
  -3   2 -16    5.66   12.26
   3  -2 -16    7.35   20.12
  -3   2 -16   86.53   46.96
   3  -2 -17   37.70   26.99
  -3   2 -17   68.62   40.19
   3  -2 -17   46.93   33.18
   3  -2 -18   35.05   18.40
  -3   2 -18   -1.21   32.44
   3   2  18   33.40   31.00
   3  -2 -18  -10.94   15.09
   3  -2 -19   -7.10   17.83
  -3   2 -19   15.74   18.83
   3  -2 -19   39.70   29.90
   3   2  19   -9.25   21.74
   3  -2 -20    9.79   21.54
  -3   2 -20    3.52   28.46
   3   2  20   35.89   36.89
   3  -2 -20   24.22   26.24
   3  -2 -21   15.24    8.31
  -3   2 -21   13.61   42.52
   3   2  21   14.10   33.87
   3  -2 -21   43.96   43.22
   3  -2 -22    7.48   25.84
   3   2  22  -36.25   34.94
   3  -2 -22    1.32   23.78
   3  -2 -23   69.93   52.80
  -3   2 -23  -36.39   50.69
   3   2  23   35.15   34.71
   3  -2 -23   44.61   21.46
   3  -2 -24   29.53   10.94
   3   2  24   72.27   52.90
   3  -2 -24  -12.23   19.97
  -3   2 -24   25.65   29.59
   3  -2 -25   65.68   51.46
   3   2  25   -2.08   18.15
   3  -2 -25   51.73   34.54
  -3   2 -25    3.72   24.91
   3  -2 -26  -38.01   34.16
   3   2  26   53.87   59.64
   3  -2 -26   25.15   34.00
  -3   2 -26   17.97   49.14
   3  -2 -27    1.72   11.17
   3   2  27   46.17   44.90
   3  -2 -28   19.68   38.23
   3   2  28   23.50   37.87
   3   3 -29   35.30   71.88
   3   3 -28   -7.41   36.87
   3   3 -27   48.56   26.34
   3  -3  27  121.74   77.34
   3   3 -26   35.46   38.61
  -3  -3 -26  -54.25   14.44
  -3  -3 -25    8.97   46.63
   3   3 -25   50.88   55.53
  -3  -3 -24   67.87   71.94
   3   3 -24   26.02   21.70
   3   3 -23   11.66   32.04
  -3  -3 -23  -16.15   12.77
   3   3 -22   27.83   23.97
  -3  -3 -22    5.94   16.87
   3   3 -21   32.25   30.47
  -3  -3 -21   39.96   47.02
   3   3 -20   23.91   23.23
  -3  -3 -20   24.43   26.17
   3   3 -19    2.73   18.39
  -3  -3 -19   37.94   40.17
  -3   3  19   27.97   12.38
   3   3 -18   63.92   53.24
   3   3 -18   47.64   35.40
  -3  -3 -18   39.64   34.74
  -3   3  18   -1.28    9.69
   3   3 -17   69.99   47.31
  -3  -3 -17   33.88   46.50
  -3   3  17   20.79   13.10
   3   3 -16   29.62   40.96
  -3  -3 -16  -23.61   34.92
  -3   3  16   -8.43   12.19
   3   3 -15   87.32   47.22
  -3  -3 -15   85.35   38.05
   3  -3  15    3.54   16.82
  -3   3  15   71.49   26.45
   3   3 -14   59.65   26.73
  -3  -3 -14   36.42   33.93
   3  -3  14   36.38   28.02
  -3   3  14   49.29   21.02
   3   3 -13   69.65   35.37
  -3  -3 -13   38.70   28.04
  -3   3  13   28.10   15.20
   3  -3  13   49.76   31.74
   3   3 -12  103.52   45.81
  -3  -3 -12   50.11   27.69
  -3   3  12   84.46   27.00
   3  -3  12   78.40   40.25
  -3  -3 -11    7.55   14.30
   3   3 -11   19.40   16.39
  -3  -3 -11    1.43   11.30
  -3   3  11    6.17    9.84
   3  -3  11   12.98   16.47
   3   3 -10   89.49   40.69
  -3  -3 -10   72.61   24.65
  -3  -3 -10  122.52   38.44
   3  -3  10   85.79   35.37
   3   3 -10   91.02   20.99
  -3   3  10   98.74   28.01
  -3  -3  -9   41.09   20.52
  -3  -3  -9   91.84   41.08
   3  -3   9  105.51   41.37
   3   3  -9   71.74   19.00
  -3   3   9   64.54   21.82
  -3  -3  -8  102.13   29.88
  -3  -3  -8  108.94   39.95
   3  -3   8   86.40   37.09
   3   3  -8  111.00   28.02
  -3   3   8   93.69   31.49
  -3  -3  -7   40.78   25.38
  -3  -3  -7   53.04   21.27
  -3  -3  -7   36.76    8.71
   3   3  -7   45.09   14.80
  -3   3   7   54.24   24.63
  -3  -3  -6  377.71   52.30
  -3  -3  -6  167.63   43.06
   3   3  -6  358.62   53.34
  -3   3   6  345.98   58.01
  -3  -3  -5   45.57   21.82
   3   3  -5   66.33   25.15
  -3   3   5   62.01   30.13
  -3  -3  -4  104.60   27.47
   3   3  -4   97.65   24.56
   3   3  -4  106.18   24.59
   3  -3   4   83.96   29.36
   3   3  -4  116.68   30.67
  -3   3   4   90.19   27.31
   3   3  -4  187.89   40.94
  -3  -3  -3  530.26   66.94
   3   3  -3  254.78   41.04
   3   3  -3  354.76   41.22
   3  -3   3  343.82   56.19
   3  -3   3  325.54   53.68
   3   3  -3  366.90   59.72
   3   3  -3  424.12   46.28
  -3   3   3  369.98   61.86
   3   3  -2   24.10    9.17
   3   3  -2   43.17   13.12
  -3  -3  -2   25.37   17.74
   3  -3   2   44.71   20.42
  -3  -3  -2   41.20   14.15
   3  -3   2   12.63   11.43
   3   3  -2   33.41   28.39
  -3   3   2   46.93   21.44
   3   3  -1  177.35   34.28
  -3  -3  -1  134.68   27.03
  -3  -3  -1  216.48   27.33
   3   3  -1  258.30   60.16
  -3   3   1  184.89   25.29
  -3  -3  -1  211.13   26.49
   3  -3   1  159.49   38.69
   3  -3   1  182.81   39.34
   3   3  -1  172.15   39.92
  -3   3   1  186.02   43.72
   3   3  -1  286.31   34.37
   3   3   0   90.10   26.52
  -3   3   0   87.88   15.97
   3   3   0   88.81   34.26
  -3   3   0   79.00   16.02
   3  -3   0   95.85   30.53
   3  -3   0   85.91   26.74
  -3  -3   0   81.33   10.99
   3   3   0  126.33   34.00
   3  -3   0  120.17   43.10
  -3   3   0   94.81   29.33
  -3   3   0   93.57   30.33
  -3   3  -1  175.40   26.33
   3   3   1  119.05   29.89
   3  -3  -1  148.41   22.48
   3   3   1  184.15   42.32
   3   3   1  209.22   26.27
   3  -3  -1  137.80   35.89
   3   3   1  198.63   21.22
   3  -3  -1  176.12   38.66
   3   3   1  212.66   47.81
   3  -3  -1  208.18   50.27
  -3   3  -1  160.03   35.49
  -3   3  -1  168.03   44.46
  -3   3  -2   25.48   13.45
   3   3   2   12.58   13.36
   3   3   2   77.60   30.64
   3  -3  -2   41.25   15.04
  -3   3  -2   23.25    8.25
   3  -3  -2   16.31   11.29
  -3   3  -2   61.69   25.41
   3  -3  -2   96.00   38.52
  -3   3  -2   18.02    9.59
   3   3   3  159.10   38.92
  -3   3  -3  387.40   48.36
  -3   3  -3  318.11   38.64
   3   3   3  431.50   62.95
  -3   3  -3  369.82   58.12
   3  -3  -3  390.27   57.82
  -3   3  -3  395.37   58.11
   3  -3  -3  353.51   58.68
  -3   3  -3  342.03   64.65
   3   3   4   43.33   17.52
  -3   3  -4  105.89   25.78
  -3   3  -4   70.23   19.18
   3   3   4  123.39   34.64
  -3   3  -4  103.91   30.11
  -3   3  -4   90.35   33.08
   3  -3  -4   89.34   32.06
  -3   3  -4   86.04   31.78
  -3   3  -5   67.91   26.19
   3   3   5   57.08   24.77
   3  -3  -5   17.18    8.90
   3   3   5   69.46   23.46
  -3   3  -5   61.03   23.53
  -3   3  -5   48.94   20.28
   3  -3  -5   25.93   21.23
  -3   3  -5   15.51   19.20
   3   3   6  343.64   63.07
  -3   3  -6  367.00   60.16
   3  -3  -6  343.32   51.43
   3   3   6  355.01   51.23
  -3   3  -6  355.68   56.92
  -3   3  -6  317.58   64.65
   3   3   7   24.43   16.16
  -3   3  -7   25.14   18.48
   3  -3  -7   43.42    8.97
   3   3   7   35.42   15.57
   3  -3  -7   44.34   17.25
  -3   3  -7   32.23   18.79
  -3   3  -7   17.73   16.66
   3  -3  -8  118.15   20.43
  -3   3  -8  135.79   42.21
   3   3   8  135.22   44.40
   3   3   8  139.88   31.38
   3  -3  -8   85.40   26.63
  -3   3  -8  100.44   32.18
  -3   3  -8   86.16   41.23
   3   3   9   39.43   18.39
  -3   3  -9   28.78   17.81
   3  -3  -9   58.80   16.68
   3   3   9   65.81   19.18
   3  -3  -9   62.85   26.66
  -3   3  -9   -6.86   13.43
  -3   3  -9   62.19   27.39
   3  -3  -9   98.10   32.34
  -3   3  -9   66.33   34.92
  -3   3 -10  103.90   41.83
   3   3  10  141.10   51.26
   3  -3 -10   93.46   23.32
   3  -3 -10   72.43   30.01
   3   3  10  104.42   22.02
  -3   3 -10  135.18   45.35
  -3   3 -10   29.47   11.86
   3   3  10  163.86   52.67
  -3   3 -10   82.19   35.94
   3  -3 -10  125.89   44.98
   3  -3 -11    8.62   12.98
   3   3  11   -1.23   16.08
  -3   3 -11   -1.79   22.96
   3  -3 -11    5.78   18.49
  -3   3 -11   27.17   28.53
   3   3  11   12.25   24.43
  -3   3 -11   42.25   35.96
  -3   3 -12   74.46   38.86
   3  -3 -12   64.69   25.12
   3  -3 -12  113.83   50.89
   3   3  12   77.34   36.25
  -3   3 -12   57.44   40.01
   3   3  12   76.49   29.96
  -3   3 -12   69.46   29.72
   3  -3 -13   18.06   13.31
   3  -3 -13   40.24   30.20
  -3   3 -13   56.47   35.40
   3   3  13  -17.28   32.91
  -3   3 -13   54.43   38.70
   3   3  13   -3.40   17.48
  -3   3 -13   35.05   13.81
  -3  -3  13   31.22   22.40
   3  -3 -14   32.15   22.37
  -3   3 -14   15.54   11.64
  -3  -3  14   45.46   25.97
   3   3  14   72.57   40.35
  -3   3 -14   13.79   26.20
   3  -3 -15   60.40   37.36
   3  -3 -15   61.99   27.83
  -3   3 -15   86.54   42.68
   3   3  15   84.96   42.56
  -3  -3  15   63.99   34.84
  -3   3 -15   87.91   50.98
   3  -3 -16    8.80   22.11
   3  -3 -16   30.30   18.81
   3   3  16   42.19   37.08
  -3   3 -16   -6.51   23.75
  -3  -3  16   -3.36   22.50
  -3   3 -16    1.22   19.67
   3  -3 -17   24.05   31.18
   3  -3 -17    0.24   12.49
  -3   3 -17  -16.31   20.47
   3   3  17   -1.06   25.21
  -3   3 -17   -1.70   17.15
  -3  -3  17   25.77   32.82
   3  -3 -18   -9.35   23.88
  -3   3 -18   34.39   31.00
   3   3  18   12.38   16.29
   3  -3 -18   10.81   18.54
  -3  -3  18  -41.03   37.87
  -3   3 -18   55.31   37.51
   3  -3 -19   39.21   39.79
   3  -3 -19    7.81   20.21
  -3   3 -19   16.49   17.57
   3   3  19   34.05   38.65
  -3  -3  19   20.46   21.66
   3  -3 -20   -0.10   12.61
   3  -3 -20   10.04   19.61
   3   3  20   48.77   37.91
  -3   3 -20   72.77   48.19
  -3  -3  20   10.52   13.01
   3  -3 -21   -5.94   17.91
   3  -3 -21   27.58   31.87
   3   3  21   29.44   27.71
  -3   3 -21   38.07   41.26
  -3  -3  21   30.32   20.59
   3  -3 -22   -4.60   34.91
   3   3  22   20.64   25.94
  -3   3 -22   36.55   44.99
   3  -3 -22  -29.26   16.62
  -3  -3  22   50.99   49.59
   3  -3 -23   32.57   43.07
   3  -3 -23  -37.69   34.50
  -3   3 -23  -51.80   41.33
   3   3  23   26.60   26.86
   3  -3 -24  -17.52   22.80
  -3   3 -24   14.47   24.65
   3   3  24  -22.44   15.78
   3  -3 -25   22.86   35.10
  -3   3 -25   73.91   51.00
   3   3  25   -6.93   23.03
   3  -3 -25    4.25   26.54
   3  -3 -26   71.66   61.02
  -3   3 -26  -10.30   35.02
   3  -3 -26  -19.37   38.30
   3   3  26  -31.78   51.87
   3  -3 -27  -27.65   29.13
   3   3  27  -16.21   48.49
   3   3  28  -44.63   42.68
   3   4 -29   65.09   47.83
   3   4 -28    9.08   46.73
   3   4 -27   51.23   33.20
   3   4 -26   42.20   40.10
  -3  -4 -26    4.85   45.51
   3   4 -25  -31.92   19.23
  -3  -4 -25   52.89   60.72
   3   4 -24  103.94   67.87
  -3  -4 -24   49.24   53.03
   3   4 -23   17.75   26.26
  -3  -4 -23   36.34   60.51
   3   4 -22   -4.54   28.78
  -3  -4 -22   31.50   45.73
   3   4 -21   10.33   10.88
  -3  -4 -21  -39.29   44.86
   3   4 -20    0.11    7.97
  -3  -4 -20   23.90   35.47
  -3   4  20    5.49    7.85
   3   4 -19   16.86   26.93
  -3  -4 -19    5.35   12.04
  -3   4  19   -1.20   13.81
  -3  -4 -18   33.35   31.13
  -3   4  18    1.32    3.95
  -3  -4 -17   11.71   14.10
  -3   4  17   76.00   26.35
  -3  -4 -16   20.69   32.68
   3   4 -16  140.22   62.68
  -3  -4 -16   79.06   48.04
  -3   4  16   98.57   30.61
  -3  -4 -15   41.67   32.63
   3   4 -15   39.93   44.44
  -3  -4 -15   89.54   52.45
   3  -4  15   20.17   20.02
  -3   4  15   37.28   19.99
   3   4 -14   65.03   44.35
  -3  -4 -14   51.43   41.93
  -3  -4 -14   86.57   41.85
  -3   4  14   69.98   24.24
   3  -4  14   90.20   50.16
   3   4 -13   80.63   41.72
  -3  -4 -13   49.59   31.48
  -3  -4 -13   73.57   42.23
   3  -4  13   53.83   36.44
  -3   4  13   83.24   30.83
   3   4 -12   19.38   30.78
  -3  -4 -12   19.94   24.54
  -3  -4 -12   30.26    6.14
  -3   4  12   25.57   19.36
   3  -4  12   52.25   33.39
   3   4 -11   87.42   42.19
  -3  -4 -11   47.01   24.30
  -3  -4 -11   30.77   11.33
   3   4 -11   68.32   16.26
  -3   4  11   77.24   27.62
   3  -4  11   99.43   41.45
   3   4 -10    4.17   11.15
  -3  -4 -10   34.04   29.47
  -3  -4 -10    5.42   11.94
   3   4 -10   16.42   10.39
   3  -4  10    7.93    6.51
  -3   4  10    6.99    4.17
  -3  -4  -9  164.52   43.71
  -3  -4  -9  193.35   56.18
  -3   4   9  223.68   47.40
   3   4  -9  193.44   35.70
   3  -4   9  223.05   61.95
  -3  -4  -8  162.01   50.23
  -3  -4  -8  284.35   53.32
   3   4  -8  215.18   33.77
   3   4  -8  237.00   42.18
  -3   4   8  244.21   50.24
   3  -4   8  198.07   50.95
  -3  -4  -7  156.91   44.94
  -3  -4  -7  178.23   38.63
   3   4  -7  152.19   22.11
   3   4  -7  164.85   36.60
  -3   4   7  125.84   34.97
  -3  -4  -6   54.70   29.06
   3  -4   6   53.87   25.71
   3   4  -6   71.66   12.25
   3   4  -6   61.78   23.65
  -3   4   6   48.10   27.53
  -3  -4  -5  128.59   37.44
   3   4  -5  144.00   31.74
   3  -4   5  170.26   46.02
   3   4  -5  170.01   39.74
  -3   4   5  178.25   44.01
  -3  -4  -4  318.76   61.09
   3   4  -4  349.22   53.86
   3   4  -4  308.99   45.71
   3  -4   4  352.37   60.14
   3  -4   4  335.78   61.84
  -3   4   4  364.38   65.26
   3   4  -4  344.62   53.51
   3   4  -3   43.92   17.34
  -3  -4  -3   43.15   28.66
   3   4  -3   37.92   16.09
   3  -4   3   35.58   17.68
   3  -4   3   55.25   26.03
  -3   4   3   38.36   22.55
   3   4  -3   59.35   26.97
  -3  -4  -2   41.72   23.20
   3   4  -2   35.94   18.69
   3   4  -2   60.03   24.49
  -3   4   2   40.17   16.15
   3  -4   2   25.99   16.33
   3  -4   2   28.44   13.49
  -3   4   2   53.80   22.05
   3   4  -2   68.14   27.70
  -3   4   1   38.09    9.89
   3   4  -1   62.99   15.20
  -3  -4  -1   44.05   17.52
   3   4  -1   59.53   22.84
  -3   4   1    6.72    8.01
  -3  -4  -1   32.59   14.97
   3  -4   1   29.01   17.03
   3  -4   1   40.37   15.14
   3   4  -1   40.53   21.65
  -3   4   1   62.55   32.37
   3   4   0  168.04   37.11
  -3   4   0  184.65   25.30
  -3  -4   0  177.24   28.96
   3  -4   0  135.10   24.45
   3   4   0  190.49   47.80
   3  -4   0  138.51   37.02
   3  -4   0  111.27   33.00
  -3   4   0  177.56   41.40
  -3   4   0  144.01   41.03
   3   4   0  166.64   41.75
   3   4   1   59.64   22.82
  -3   4  -1   25.69    9.26
   3   4   1   63.33   30.82
   3   4   1   13.88   10.92
   3  -4  -1   24.47   11.80
   3  -4  -1   19.70   13.46
   3  -4  -1   41.15   22.44
  -3   4  -1   32.40   25.31
   3   4   1   18.16   19.65
  -3   4  -1   35.19   19.91
[truncated: 401,862 more chars]
