# Supplementary material for: Supramolecular Self-Assembly of Engineered Polyproline Helices
Source: ACS Macro Lett. 2023 Jun 26;12(7):908–14. doi: 10.1021/acsmacrolett.3c00304 (PMC10357564; doi:10.1021/acsmacrolett.3c00304)
Supplement: Supplementary file 3 — mz3c00304_si_003.cif [file mz3c00304_si_003.cif]

data_dbacp4-3_red
_audit_creation_date               2023-05-16
_audit_creation_method
;
Olex2 1.5
(compiled 2022.04.07 svn.rca3783a0 for OlexSys, GUI svn.r6498)
;
_shelx_SHELXL_version_number       '2016/6'
loop_
  _audit_author_name
  _audit_author_email
  _audit_author_address
 'Brightwell, D.' dfb6@kent.ac.uk
;
University of Kent
School of Physical Sciences
Canterbury
United Kingdom
;

_audit_contact_author_address      ?
_audit_contact_author_email        ?
_audit_contact_author_name         ''
_audit_contact_author_phone        ?
_publ_contact_author_id_orcid      ?
_publ_section_references
;
Dolomanov, O.V., Bourhis, L.J., Gildea, R.J, Howard, J.A.K. & Puschmann, H.
 (2009), J. Appl. Cryst. 42, 339-341.

Sheldrick, G.M. (2015). Acta Cryst. A71, 3-8.

Sheldrick, G.M. (2015). Acta Cryst. C71, 3-8.
;
_chemical_name_common              ?
_chemical_name_systematic          Ac-Pro4-NH2
_chemical_formula_moiety           '2(C H Cl3), C22 H33 N5 O5'
_chemical_formula_sum              'C24 H35 Cl6 N5 O5'
_chemical_formula_weight           686.27
_chemical_absolute_configuration   syn
_chemical_melting_point            ?
_chemical_oxdiff_formula           'C24 H35 N5 O5 Cl6'
_chemical_oxdiff_usercomment       'colourless needles, Mounted 150 K'
loop_
  _atom_type_symbol
  _atom_type_description
  _atom_type_scat_dispersion_real
  _atom_type_scat_dispersion_imag
  _atom_type_scat_source
 'C' 'C' 0.0033 0.0016 'International Tables Vol C Tables 4.2.6.8 and 6.1.1.4'
 'H' 'H' 0.0000 0.0000 'International Tables Vol C Tables 4.2.6.8 and 6.1.1.4'
 'Cl' 'Cl' 0.1484 0.1585 'International Tables Vol C Tables 4.2.6.8 and 6.1.1.4'
 'N' 'N' 0.0061 0.0033 'International Tables Vol C Tables 4.2.6.8 and 6.1.1.4'
 'O' 'O' 0.0106 0.0060 'International Tables Vol C Tables 4.2.6.8 and 6.1.1.4'

_shelx_space_group_comment
;
The symmetry employed for this shelxl refinement is uniquely defined
by the following loop, which should always be used as a source of
symmetry information in preference to the above space-group names.
They are only intended as comments.
;
_space_group_crystal_system        'monoclinic'
_space_group_IT_number             4
_space_group_name_H-M_alt          'P 1 21 1'
_space_group_name_Hall             'P 2yb'
loop_
  _space_group_symop_operation_xyz
 'x, y, z'
 '-x, y+1/2, -z'

_cell_length_a                     13.0167(8)
_cell_length_b                     6.2940(6)
_cell_length_c                     19.6114(12)
_cell_angle_alpha                  90
_cell_angle_beta                   99.377(6)
_cell_angle_gamma                  90
_cell_volume                       1585.2(2)
_cell_formula_units_Z              2
_cell_measurement_reflns_used      3337
_cell_measurement_temperature      150.0(7)
_cell_measurement_theta_max        24.4520
_cell_measurement_theta_min        3.8350
_shelx_estimated_absorpt_T_max     0.977
_shelx_estimated_absorpt_T_min     0.755
_exptl_absorpt_coefficient_mu      0.584
_exptl_absorpt_correction_T_max    0.981
_exptl_absorpt_correction_T_min    0.824
_exptl_absorpt_correction_type     analytical
_exptl_absorpt_process_details
;
CrysAlisPro 1.171.41.115a (Rigaku Oxford Diffraction, 2021)
Analytical numeric absorption correction using a multifaceted crystal
model based on expressions derived by R.C. Clark & J.S. Reid.
(Clark, R. C. & Reid, J. S. (1995). Acta Cryst. A51, 887-897)
Empirical absorption correction using spherical harmonics,
implemented in SCALE3 ABSPACK scaling algorithm.
;
_exptl_absorpt_special_details     ?
_exptl_crystal_colour              'clear colourless'
_exptl_crystal_colour_lustre       clear
_exptl_crystal_colour_primary      colourless
_exptl_crystal_density_diffrn      1.438
_exptl_crystal_density_meas        ?
_exptl_crystal_density_method      ?
_exptl_crystal_description         needle
_exptl_crystal_F_000               712
loop_
  _exptl_crystal_face_index_h
  _exptl_crystal_face_index_k
  _exptl_crystal_face_index_l
  _exptl_crystal_face_perp_dist
 10 -7 8 0.2091
 6 6 17 0.1719
 15 0 -19 0.0300
 -15 0 19 0.0254
 -10 7 -8 0.1974
 12 0 18 0.0284
 13 0 -22 0.0193
 -13 0 22 0.0160
 0 -9 -3 0.2581
 0 9 4 0.2410
 -12 0 -18 0.0271
 -5 0 -25 0.0214
 -2 0 28 0.0218

_exptl_crystal_preparation         ?
_exptl_crystal_recrystallization_method 
 'crystallised from vapour diffusion of Et2O into a solution of the peptide in CHCl3'
_exptl_crystal_size_max            0.51
_exptl_crystal_size_mid            0.06
_exptl_crystal_size_min            0.04
loop_
  _exptl_oxdiff_crystal_face_indexfrac_h
  _exptl_oxdiff_crystal_face_indexfrac_k
  _exptl_oxdiff_crystal_face_indexfrac_l
  _exptl_oxdiff_crystal_face_x
  _exptl_oxdiff_crystal_face_y
  _exptl_oxdiff_crystal_face_z
 10.2555 -6.5965 7.5141 0.2260 0.9433 -0.2431
 5.5549 5.9958 16.9677 -0.9117 0.2176 0.3485
 15.3218 0.3351 -18.7509 -0.2546 0.0624 -0.9650
 -15.4172 -0.4191 18.5362 0.2677 -0.0655 0.9613
 -9.9980 6.9984 -8.0018 -0.2649 -0.9711 0.2288
 11.9983 -0.0012 18.0041 -0.5557 0.8390 0.0726
 13.0008 0.0007 -21.9898 -0.1191 -0.0732 -0.9782
 -13.0008 -0.2006 21.9897 0.1375 0.0857 0.9750
 -0.0011 -8.9969 -3.0028 0.8661 0.4917 -0.2191
 0.0010 8.9969 4.0027 -0.8777 -0.4680 0.2446
 -11.9983 0.0012 -18.0041 0.5557 -0.8390 -0.0726
 -4.8982 -0.1986 -24.9993 0.4507 -0.7477 -0.4823
 -2.0017 -0.0013 27.9950 -0.2681 0.5938 0.7773

_exptl_transmission_factor_max     ?
_exptl_transmission_factor_min     ?
_diffrn_reflns_av_R_equivalents    0.0679
_diffrn_reflns_av_unetI/netI       0.0900
_diffrn_reflns_Laue_measured_fraction_full  0.996
_diffrn_reflns_Laue_measured_fraction_max  0.996
_diffrn_reflns_limit_h_max         15
_diffrn_reflns_limit_h_min         -15
_diffrn_reflns_limit_k_max         7
_diffrn_reflns_limit_k_min         -7
_diffrn_reflns_limit_l_max         23
_diffrn_reflns_limit_l_min         -22
_diffrn_reflns_number              14583
_diffrn_reflns_point_group_measured_fraction_full  0.998
_diffrn_reflns_point_group_measured_fraction_max  0.998
_diffrn_reflns_theta_full          25.019
_diffrn_reflns_theta_max           25.019
_diffrn_reflns_theta_min           3.295
_diffrn_ambient_environment        N~2~
_diffrn_ambient_temperature        150.0(7)
_diffrn_detector                   'CCD plate'
_diffrn_detector_area_resol_mean   5.2887
_diffrn_detector_type              AtlasS2
_diffrn_measured_fraction_theta_full  0.996
_diffrn_measured_fraction_theta_max  0.996
_diffrn_measurement_details
;
List of Runs (angles in degrees, time in seconds):

  # Type    Start    End  Width  t~exp~   \w     \q     \k     \f   Frames
--------------------------------------------------------------------------
  1  \w    -36.00  21.00   1.00   20.00    --   -7.85  77.00 -60.00   57
  2  \w      4.00  31.00   1.00   20.00    --   -7.85 -99.00-150.00   27
  3  \w    -13.00  33.00   1.00   20.00    --   -7.85 -99.00   0.00   46
  4  \w    -32.00  16.00   1.00   20.00    --   -7.85  77.00-120.00   48
  5  \w    -42.00  67.00   1.00   20.00    --   -7.85  19.00-180.00  109
  6  \w    -60.00  28.00   1.00   20.00    --    9.34 -57.00  60.00   88
;
_diffrn_measurement_device         'four-circle diffractometer'
_diffrn_measurement_device_type    'SuperNova, Dual, Cu at home/near, AtlasS2'
_diffrn_measurement_method         '\w scans'
_diffrn_orient_matrix_type        
 'CrysAlisPro convention (1999,Acta A55,543-557)'
_diffrn_orient_matrix_UB_11        -0.0288485000
_diffrn_orient_matrix_UB_12        -0.0923756000
_diffrn_orient_matrix_UB_13        -0.0116436000
_diffrn_orient_matrix_UB_21        0.0344024000
_diffrn_orient_matrix_UB_22        -0.0625558000
_diffrn_orient_matrix_UB_23        0.0236672000
_diffrn_orient_matrix_UB_31        -0.0321642000
_diffrn_orient_matrix_UB_32        0.0158600000
_diffrn_orient_matrix_UB_33        0.0254667000
_diffrn_radiation_monochromator    mirror
_diffrn_radiation_probe            x-ray
_diffrn_radiation_type             'Mo K\a'
_diffrn_radiation_wavelength       0.71073
_diffrn_source                     'micro-focus sealed X-ray tube'
_diffrn_source_type                'SuperNova (Mo) X-ray Source'
_diffrn_special_details            ?
_reflns_Friedel_coverage           0.821
_reflns_Friedel_fraction_full      1.000
_reflns_Friedel_fraction_max       1.000
_reflns_number_gt                  4232
_reflns_number_total               5615
_reflns_special_details
;
 Reflections were merged by SHELXL according to the crystal
 class for the calculation of statistics and refinement.
 
 _reflns_Friedel_fraction is defined as the number of unique
 Friedel pairs measured divided by the number that would be
 possible theoretically, ignoring centric projections and
 systematic absences.
;
_reflns_threshold_expression       'I > 2\s(I)'
_computing_cell_refinement         'CrysAlisPro 1.171.41.115a (Rigaku OD, 2021)'
_computing_data_collection         'CrysAlisPro 1.171.41.115a (Rigaku OD, 2021)'
_computing_data_reduction          'CrysAlisPro 1.171.41.115a (Rigaku OD, 2021)'
_computing_molecular_graphics      'Olex2 1.5 (Dolomanov et al., 2009)'
_computing_publication_material    'Olex2 1.5 (Dolomanov et al., 2009)'
_computing_structure_refinement    'SHELXL 2016/6 (Sheldrick, 2015)'
_computing_structure_solution      'SHELXT 2014/5 (Sheldrick, 2014)'
_refine_diff_density_max           0.461
_refine_diff_density_min           -0.383
_refine_diff_density_rms           0.058
_refine_ls_abs_structure_details
;
 Flack x determined using 1364 quotients [(I+)-(I-)]/[(I+)+(I-)]
 (Parsons, Flack and Wagner, Acta Cryst. B69 (2013) 249-259).
;
_refine_ls_abs_structure_Flack     -0.09(5)
_refine_ls_extinction_coef         .
_refine_ls_extinction_method       none
_refine_ls_goodness_of_fit_ref     1.017
_refine_ls_hydrogen_treatment      mixed
_refine_ls_matrix_type             full
_refine_ls_number_parameters       370
_refine_ls_number_reflns           5615
_refine_ls_number_restraints       1
_refine_ls_R_factor_all            0.0783
_refine_ls_R_factor_gt             0.0512
_refine_ls_restrained_S_all        1.017
_refine_ls_shift/su_max            0.000
_refine_ls_shift/su_mean           0.000
_refine_ls_structure_factor_coef   Fsqd
_refine_ls_weighting_details      
 'w=1/[\s^2^(Fo^2^)+(0.0362P)^2^] where P=(Fo^2^+2Fc^2^)/3'
_refine_ls_weighting_scheme        calc
_refine_ls_wR_factor_gt            0.0969
_refine_ls_wR_factor_ref           0.1084
_refine_special_details            ?
_olex2_refinement_description
;
1. Fixed Uiso
 At 1.2 times of:
  All C(H) groups, All C(H,H) groups
 At 1.5 times of:
  All C(H,H,H) groups
2.a Ternary CH refined with riding coordinates:
 C23(H23), C24(H24), C6(H6), C11(H11), C16(H16), C21(H21)
2.b Secondary CH2 refined with riding coordinates:
 C3(H3A,H3B), C4(H4A,H4B), C5(H5C,H5D), C8(H8A,H8B), C9(H9A,H9B), C10(H10A,
 H10B), C13(H13A,H13B), C14(H14A,H14B), C15(H15A,H15B), C18(H18A,H18B),
 C19(H19A,H19B), C20(H20A,H20B)
2.c Idealised Me refined as rotating group:
 C1(H1A,H1B,H1C)
;
_atom_sites_solution_hydrogens     mixed
_atom_sites_solution_primary       dual
_atom_sites_solution_secondary     ?
loop_
  _atom_site_label
  _atom_site_type_symbol
  _atom_site_fract_x
  _atom_site_fract_y
  _atom_site_fract_z
  _atom_site_U_iso_or_equiv
  _atom_site_adp_type
  _atom_site_occupancy
  _atom_site_site_symmetry_order
  _atom_site_calc_flag
  _atom_site_refinement_flags_posn
  _atom_site_refinement_flags_adp
  _atom_site_refinement_flags_occupancy
  _atom_site_disorder_assembly
  _atom_site_disorder_group
 Cl1 Cl 0.98550(11) 0.6098(3) 0.95012(8) 0.0460(5) Uani 1 1 d . . . . .
 Cl2 Cl 0.96115(13) 0.2442(3) 0.86002(10) 0.0535(5) Uani 1 1 d . . . . .
 Cl3 Cl 0.96505(16) 0.6654(4) 0.80346(9) 0.0679(6) Uani 1 1 d . . . . .
 C23 C 0.9268(4) 0.5084(12) 0.8689(3) 0.0360(16) Uani 1 1 d . . . . .
 H23 H 0.849415 0.517612 0.865551 0.043 Uiso 1 1 calc R U . . .
 Cl4 Cl 0.95303(13) 0.4269(5) 0.41007(12) 0.0853(8) Uani 1 1 d . . . . .
 Cl5 Cl 0.89978(14) 0.0235(4) 0.34431(9) 0.0601(6) Uani 1 1 d . . . . .
 Cl6 Cl 0.80885(19) 0.4095(5) 0.28322(10) 0.0939(9) Uani 1 1 d . . . . .
 C24 C 0.8547(4) 0.2770(13) 0.3605(3) 0.0439(19) Uani 1 1 d . . . . .
 H24 H 0.795731 0.261664 0.387115 0.053 Uiso 1 1 calc R U . . .
 O1 O 0.6270(3) 0.3611(7) 1.02534(18) 0.0298(10) Uani 1 1 d . . . . .
 O2 O 0.6997(2) 0.4885(7) 0.87801(18) 0.0282(10) Uani 1 1 d . . . . .
 O3 O 0.5948(3) 0.6499(7) 0.71593(17) 0.0266(9) Uani 1 1 d . . . . .
 O4 O 0.5828(2) 0.3536(7) 0.57983(16) 0.0251(9) Uani 1 1 d . . . . .
 O5 O 0.6647(3) 0.2753(6) 0.43120(19) 0.0255(9) Uani 1 1 d . . . . .
 N1 N 0.6825(3) 0.6851(8) 1.0020(2) 0.0205(11) Uani 1 1 d . . . . .
 N2 N 0.5290(3) 0.5036(8) 0.84070(19) 0.0231(11) Uani 1 1 d . . . . .
 N3 N 0.6791(3) 0.3387(7) 0.71327(19) 0.0190(10) Uani 1 1 d . . . . .
 N4 N 0.7026(3) 0.5629(7) 0.54443(19) 0.0177(10) Uani 1 1 d . . . . .
 N5 N 0.5084(3) 0.4312(10) 0.3972(3) 0.0277(12) Uani 1 1 d . . . . .
 H5A H 0.469(4) 0.546(12) 0.399(3) 0.032(17) Uiso 1 1 d . . . . .
 H5B H 0.489(4) 0.335(11) 0.371(3) 0.025(18) Uiso 1 1 d . . . . .
 C1 C 0.7844(4) 0.4793(11) 1.0943(3) 0.0339(16) Uani 1 1 d . . . . .
 H1A H 0.773194 0.359824 1.124299 0.051 Uiso 1 1 calc R U . . .
 H1B H 0.794364 0.609946 1.121800 0.051 Uiso 1 1 calc R U . . .
 H1C H 0.846448 0.452286 1.073254 0.051 Uiso 1 1 calc R U . . .
 C2 C 0.6913(4) 0.5036(10) 1.0386(2) 0.0193(12) Uani 1 1 d . . . . .
 C3 C 0.7568(4) 0.8643(11) 1.0088(3) 0.0293(14) Uani 1 1 d . . . . .
 H3A H 0.829608 0.812871 1.016802 0.035 Uiso 1 1 calc R U . . .
 H3B H 0.746117 0.959658 1.047214 0.035 Uiso 1 1 calc R U . . .
 C4 C 0.7308(4) 0.9757(10) 0.9398(3) 0.0357(16) Uani 1 1 d . . . . .
 H4A H 0.770076 0.913294 0.905468 0.043 Uiso 1 1 calc R U . . .
 H4B H 0.746525 1.129403 0.944302 0.043 Uiso 1 1 calc R U . . .
 C5 C 0.6145(4) 0.9376(11) 0.9193(3) 0.0355(15) Uani 1 1 d . . . . .
 H5C H 0.592877 0.951421 0.868702 0.043 Uiso 1 1 calc R U . . .
 H5D H 0.573908 1.038884 0.942915 0.043 Uiso 1 1 calc R U . . .
 C6 C 0.6000(4) 0.7094(9) 0.9431(2) 0.0213(13) Uani 1 1 d . . . . .
 H6 H 0.530123 0.691263 0.957301 0.026 Uiso 1 1 calc R U . . .
 C7 C 0.6135(4) 0.5569(10) 0.8860(2) 0.0221(13) Uani 1 1 d . . . . .
 C8 C 0.4187(4) 0.5544(14) 0.8429(3) 0.049(2) Uani 1 1 d . . . . .
 H8A H 0.399673 0.695326 0.822158 0.059 Uiso 1 1 calc R U . . .
 H8B H 0.404162 0.552386 0.890852 0.059 Uiso 1 1 calc R U . . .
 C9 C 0.3613(5) 0.3796(16) 0.8005(3) 0.061(2) Uani 1 1 d . . . . .
 H9A H 0.356622 0.251057 0.828968 0.074 Uiso 1 1 calc R U . . .
 H9B H 0.290157 0.425333 0.780164 0.074 Uiso 1 1 calc R U . . .
 C10 C 0.4260(4) 0.3380(13) 0.7453(3) 0.0460(19) Uani 1 1 d . . . . .
 H10A H 0.409691 0.441488 0.707040 0.055 Uiso 1 1 calc R U . . .
 H10B H 0.413907 0.192603 0.726480 0.055 Uiso 1 1 calc R U . . .
 C11 C 0.5392(4) 0.3642(10) 0.7821(2) 0.0265(14) Uani 1 1 d . . . . .
 H11 H 0.568250 0.223470 0.799297 0.032 Uiso 1 1 calc R U . . .
 C12 C 0.6074(4) 0.4638(10) 0.7355(2) 0.0210(13) Uani 1 1 d . . . . .
 C13 C 0.7071(4) 0.1217(9) 0.7351(2) 0.0244(13) Uani 1 1 d . . . . .
 H13A H 0.644418 0.031420 0.733001 0.029 Uiso 1 1 calc R U . . .
 H13B H 0.746534 0.118978 0.782741 0.029 Uiso 1 1 calc R U . . .
 C14 C 0.7747(4) 0.0479(10) 0.6831(3) 0.0269(14) Uani 1 1 d . . . . .
 H14A H 0.828446 -0.053874 0.704589 0.032 Uiso 1 1 calc R U . . .
 H14B H 0.731950 -0.020708 0.642723 0.032 Uiso 1 1 calc R U . . .
 C15 C 0.8243(4) 0.2502(10) 0.6620(3) 0.0238(13) Uani 1 1 d . . . . .
 H15A H 0.843990 0.235364 0.615580 0.029 Uiso 1 1 calc R U . . .
 H15B H 0.887109 0.287005 0.695607 0.029 Uiso 1 1 calc R U . . .
 C16 C 0.7391(3) 0.4193(10) 0.6618(2) 0.0181(12) Uani 1 1 d . . . . .
 H16 H 0.770986 0.559757 0.676733 0.022 Uiso 1 1 calc R U . . .
 C17 C 0.6679(3) 0.4406(9) 0.5914(2) 0.0180(12) Uani 1 1 d . . . . .
 C18 C 0.8039(4) 0.6686(9) 0.5490(2) 0.0226(13) Uani 1 1 d . . . . .
 H18A H 0.856095 0.573255 0.533679 0.027 Uiso 1 1 calc R U . . .
 H18B H 0.829814 0.716381 0.596851 0.027 Uiso 1 1 calc R U . . .
 C19 C 0.7802(4) 0.8563(11) 0.5005(3) 0.0304(14) Uani 1 1 d . . . . .
 H19A H 0.842991 0.902072 0.482054 0.036 Uiso 1 1 calc R U . . .
 H19B H 0.752835 0.977859 0.524133 0.036 Uiso 1 1 calc R U . . .
 C20 C 0.6973(4) 0.7681(10) 0.4430(3) 0.0264(13) Uani 1 1 d . . . . .
 H20A H 0.653160 0.883928 0.420097 0.032 Uiso 1 1 calc R U . . .
 H20B H 0.730131 0.692320 0.407926 0.032 Uiso 1 1 calc R U . . .
 C21 C 0.6328(4) 0.6150(9) 0.4795(2) 0.0180(11) Uani 1 1 d . . . . .
 H21 H 0.568664 0.687606 0.489756 0.022 Uiso 1 1 calc R U . . .
 C22 C 0.6035(3) 0.4205(9) 0.4344(2) 0.0185(12) Uani 1 1 d . . . . .

loop_
  _atom_site_aniso_label
  _atom_site_aniso_U_11
  _atom_site_aniso_U_22
  _atom_site_aniso_U_33
  _atom_site_aniso_U_23
  _atom_site_aniso_U_13
  _atom_site_aniso_U_12
 Cl1 0.0458(9) 0.0572(14) 0.0353(8) -0.0075(9) 0.0073(7) 0.0092(8)
 Cl2 0.0502(10) 0.0383(12) 0.0652(12) -0.0067(10) -0.0113(8) 0.0078(8)
 Cl3 0.0970(14) 0.0637(16) 0.0414(10) 0.0129(10) 0.0064(9) -0.0191(12)
 C23 0.025(3) 0.040(4) 0.044(4) 0.002(3) 0.009(3) 0.002(3)
 Cl4 0.0399(9) 0.101(2) 0.1127(17) -0.0359(16) 0.0045(11) 0.0090(12)
 Cl5 0.0724(11) 0.0537(14) 0.0617(11) 0.0109(10) 0.0338(9) 0.0186(10)
 Cl6 0.142(2) 0.093(2) 0.0464(12) 0.0202(13) 0.0137(12) 0.0522(18)
 C24 0.035(3) 0.062(6) 0.036(4) 0.002(4) 0.009(3) 0.016(3)
 O1 0.0292(19) 0.029(3) 0.032(2) 0.006(2) 0.0076(16) -0.007(2)
 O2 0.0238(18) 0.032(3) 0.030(2) 0.0024(19) 0.0089(16) 0.0037(18)
 O3 0.038(2) 0.020(3) 0.023(2) 0.0033(19) 0.0075(16) 0.0011(19)
 O4 0.0229(18) 0.030(3) 0.0223(19) 0.0023(19) 0.0041(15) -0.0079(18)
 O5 0.0229(19) 0.016(2) 0.038(2) -0.0003(18) 0.0063(16) 0.0062(17)
 N1 0.022(2) 0.021(3) 0.017(2) 0.001(2) 0.0010(18) -0.005(2)
 N2 0.023(2) 0.032(3) 0.016(2) -0.002(2) 0.0064(19) 0.004(2)
 N3 0.029(2) 0.015(3) 0.015(2) 0.003(2) 0.0074(18) -0.001(2)
 N4 0.020(2) 0.020(3) 0.013(2) 0.000(2) 0.0022(17) -0.0021(19)
 N5 0.024(3) 0.028(3) 0.028(3) -0.010(3) -0.007(2) 0.004(3)
 C1 0.035(3) 0.037(5) 0.028(3) 0.007(3) 0.001(3) 0.006(3)
 C2 0.019(3) 0.025(4) 0.014(3) -0.001(3) 0.005(2) -0.002(3)
 C3 0.030(3) 0.020(4) 0.040(3) -0.001(3) 0.012(3) -0.007(3)
 C4 0.052(4) 0.016(4) 0.045(4) 0.003(3) 0.024(3) 0.001(3)
 C5 0.048(3) 0.029(4) 0.029(3) 0.006(3) 0.007(3) 0.010(3)
 C6 0.020(3) 0.026(4) 0.019(3) 0.003(3) 0.004(2) 0.004(2)
 C7 0.024(3) 0.023(4) 0.020(3) 0.007(3) 0.007(2) 0.004(3)
 C8 0.025(3) 0.083(7) 0.038(3) -0.015(4) 0.004(3) -0.002(3)
 C9 0.039(4) 0.096(8) 0.049(4) -0.020(5) 0.007(3) -0.011(4)
 C10 0.049(4) 0.063(6) 0.028(3) -0.014(4) 0.012(3) -0.025(4)
 C11 0.037(3) 0.021(4) 0.024(3) -0.001(3) 0.012(2) -0.003(3)
 C12 0.028(3) 0.024(4) 0.011(3) -0.004(3) 0.002(2) 0.000(3)
 C13 0.038(3) 0.018(4) 0.017(3) 0.001(3) 0.003(2) -0.001(3)
 C14 0.030(3) 0.022(4) 0.026(3) 0.001(3) -0.001(2) 0.010(3)
 C15 0.021(3) 0.032(4) 0.018(3) 0.003(3) 0.002(2) 0.003(3)
 C16 0.021(2) 0.022(3) 0.012(2) 0.003(2) 0.004(2) -0.003(2)
 C17 0.020(3) 0.017(3) 0.017(3) -0.003(2) 0.004(2) -0.002(2)
 C18 0.021(3) 0.028(4) 0.020(3) 0.002(3) 0.008(2) -0.006(2)
 C19 0.044(3) 0.026(4) 0.021(3) 0.004(3) 0.004(2) -0.010(3)
 C20 0.042(3) 0.018(4) 0.018(3) 0.004(3) 0.002(2) -0.002(3)
 C21 0.022(2) 0.016(3) 0.015(2) 0.002(2) 0.000(2) 0.005(2)
 C22 0.020(3) 0.021(4) 0.015(3) 0.003(3) 0.008(2) 0.002(3)

_geom_special_details
;
 All esds (except the esd in the dihedral angle between two l.s. planes)
 are estimated using the full covariance matrix.  The cell esds are taken
 into account individually in the estimation of esds in distances, angles
 and torsion angles; correlations between esds in cell parameters are only
 used when they are defined by crystal symmetry.  An approximate (isotropic)
 treatment of cell esds is used for estimating esds involving l.s. planes.
;
loop_
  _geom_bond_atom_site_label_1
  _geom_bond_atom_site_label_2
  _geom_bond_distance
  _geom_bond_site_symmetry_2
  _geom_bond_publ_flag
 Cl1 C23 1.769(6) . ?
 Cl2 C23 1.738(8) . ?
 Cl3 C23 1.756(6) . ?
 C23 H23 1.0000 . ?
 Cl4 C24 1.752(7) . ?
 Cl5 C24 1.747(8) . ?
 Cl6 C24 1.748(7) . ?
 C24 H24 1.0000 . ?
 O1 C2 1.226(7) . ?
 O2 C7 1.235(6) . ?
 O3 C12 1.235(7) . ?
 O4 C17 1.223(6) . ?
 O5 C22 1.221(6) . ?
 N1 C2 1.343(7) . ?
 N1 C3 1.477(7) . ?
 N1 C6 1.451(6) . ?
 N2 C7 1.339(6) . ?
 N2 C8 1.478(6) . ?
 N2 C11 1.468(7) . ?
 N3 C12 1.346(6) . ?
 N3 C13 1.460(7) . ?
 N3 C16 1.465(6) . ?
 N4 C17 1.335(6) . ?
 N4 C18 1.466(6) . ?
 N4 C21 1.475(6) . ?
 N5 H5A 0.89(7) . ?
 N5 H5B 0.81(6) . ?
 N5 C22 1.333(6) . ?
 C1 H1A 0.9800 . ?
 C1 H1B 0.9800 . ?
 C1 H1C 0.9800 . ?
 C1 C2 1.502(7) . ?
 C3 H3A 0.9900 . ?
 C3 H3B 0.9900 . ?
 C3 C4 1.513(8) . ?
 C4 H4A 0.9900 . ?
 C4 H4B 0.9900 . ?
 C4 C5 1.521(8) . ?
 C5 H5C 0.9900 . ?
 C5 H5D 0.9900 . ?
 C5 C6 1.531(9) . ?
 C6 H6 1.0000 . ?
 C6 C7 1.508(7) . ?
 C8 H8A 0.9900 . ?
 C8 H8B 0.9900 . ?
 C8 C9 1.502(11) . ?
 C9 H9A 0.9900 . ?
 C9 H9B 0.9900 . ?
 C9 C10 1.500(8) . ?
 C10 H10A 0.9900 . ?
 C10 H10B 0.9900 . ?
 C10 C11 1.540(7) . ?
 C11 H11 1.0000 . ?
 C11 C12 1.512(7) . ?
 C13 H13A 0.9900 . ?
 C13 H13B 0.9900 . ?
 C13 C14 1.524(7) . ?
 C14 H14A 0.9900 . ?
 C14 H14B 0.9900 . ?
 C14 C15 1.515(8) . ?
 C15 H15A 0.9900 . ?
 C15 H15B 0.9900 . ?
 C15 C16 1.537(7) . ?
 C16 H16 1.0000 . ?
 C16 C17 1.537(6) . ?
 C18 H18A 0.9900 . ?
 C18 H18B 0.9900 . ?
 C18 C19 1.516(8) . ?
 C19 H19A 0.9900 . ?
 C19 H19B 0.9900 . ?
 C19 C20 1.532(7) . ?
 C20 H20A 0.9900 . ?
 C20 H20B 0.9900 . ?
 C20 C21 1.530(7) . ?
 C21 H21 1.0000 . ?
 C21 C22 1.522(8) . ?

loop_
  _geom_angle_atom_site_label_1
  _geom_angle_atom_site_label_2
  _geom_angle_atom_site_label_3
  _geom_angle
  _geom_angle_site_symmetry_1
  _geom_angle_site_symmetry_3
  _geom_angle_publ_flag
 Cl1 C23 H23 108.8 . . ?
 Cl2 C23 Cl1 110.8(3) . . ?
 Cl2 C23 Cl3 110.9(3) . . ?
 Cl2 C23 H23 108.8 . . ?
 Cl3 C23 Cl1 108.8(4) . . ?
 Cl3 C23 H23 108.8 . . ?
 Cl4 C24 H24 108.4 . . ?
 Cl5 C24 Cl4 110.9(3) . . ?
 Cl5 C24 Cl6 110.8(3) . . ?
 Cl5 C24 H24 108.4 . . ?
 Cl6 C24 Cl4 109.8(4) . . ?
 Cl6 C24 H24 108.4 . . ?
 C2 N1 C3 127.1(4) . . ?
 C2 N1 C6 120.1(5) . . ?
 C6 N1 C3 112.3(4) . . ?
 C7 N2 C8 128.6(5) . . ?
 C7 N2 C11 120.0(4) . . ?
 C11 N2 C8 111.3(4) . . ?
 C12 N3 C13 127.3(4) . . ?
 C12 N3 C16 119.7(5) . . ?
 C13 N3 C16 113.0(4) . . ?
 C17 N4 C18 128.4(4) . . ?
 C17 N4 C21 119.6(4) . . ?
 C18 N4 C21 111.9(4) . . ?
 H5A N5 H5B 121(5) . . ?
 C22 N5 H5A 121(4) . . ?
 C22 N5 H5B 119(4) . . ?
 H1A C1 H1B 109.5 . . ?
 H1A C1 H1C 109.5 . . ?
 H1B C1 H1C 109.5 . . ?
 C2 C1 H1A 109.5 . . ?
 C2 C1 H1B 109.5 . . ?
 C2 C1 H1C 109.5 . . ?
 O1 C2 N1 120.9(5) . . ?
 O1 C2 C1 121.5(6) . . ?
 N1 C2 C1 117.6(5) . . ?
 N1 C3 H3A 111.2 . . ?
 N1 C3 H3B 111.2 . . ?
 N1 C3 C4 103.0(4) . . ?
 H3A C3 H3B 109.1 . . ?
 C4 C3 H3A 111.2 . . ?
 C4 C3 H3B 111.2 . . ?
 C3 C4 H4A 111.1 . . ?
 C3 C4 H4B 111.1 . . ?
 C3 C4 C5 103.3(4) . . ?
 H4A C4 H4B 109.1 . . ?
 C5 C4 H4A 111.1 . . ?
 C5 C4 H4B 111.1 . . ?
 C4 C5 H5C 111.1 . . ?
 C4 C5 H5D 111.1 . . ?
 C4 C5 C6 103.5(5) . . ?
 H5C C5 H5D 109.0 . . ?
 C6 C5 H5C 111.1 . . ?
 C6 C5 H5D 111.1 . . ?
 N1 C6 C5 103.3(4) . . ?
 N1 C6 H6 110.8 . . ?
 N1 C6 C7 111.4(4) . . ?
 C5 C6 H6 110.8 . . ?
 C7 C6 C5 109.6(4) . . ?
 C7 C6 H6 110.8 . . ?
 O2 C7 N2 119.6(5) . . ?
 O2 C7 C6 122.3(5) . . ?
 N2 C7 C6 118.1(4) . . ?
 N2 C8 H8A 111.2 . . ?
 N2 C8 H8B 111.2 . . ?
 N2 C8 C9 102.9(6) . . ?
 H8A C8 H8B 109.1 . . ?
 C9 C8 H8A 111.2 . . ?
 C9 C8 H8B 111.2 . . ?
 C8 C9 H9A 111.0 . . ?
 C8 C9 H9B 111.0 . . ?
 H9A C9 H9B 109.0 . . ?
 C10 C9 C8 103.9(5) . . ?
 C10 C9 H9A 111.0 . . ?
 C10 C9 H9B 111.0 . . ?
 C9 C10 H10A 110.9 . . ?
 C9 C10 H10B 110.9 . . ?
 C9 C10 C11 104.4(5) . . ?
 H10A C10 H10B 108.9 . . ?
 C11 C10 H10A 110.9 . . ?
 C11 C10 H10B 110.9 . . ?
 N2 C11 C10 103.3(4) . . ?
 N2 C11 H11 110.1 . . ?
 N2 C11 C12 111.3(5) . . ?
 C10 C11 H11 110.1 . . ?
 C12 C11 C10 111.8(4) . . ?
 C12 C11 H11 110.1 . . ?
 O3 C12 N3 121.3(5) . . ?
 O3 C12 C11 121.3(5) . . ?
 N3 C12 C11 117.4(5) . . ?
 N3 C13 H13A 111.1 . . ?
 N3 C13 H13B 111.1 . . ?
 N3 C13 C14 103.5(4) . . ?
 H13A C13 H13B 109.0 . . ?
 C14 C13 H13A 111.1 . . ?
 C14 C13 H13B 111.1 . . ?
 C13 C14 H14A 110.9 . . ?
 C13 C14 H14B 110.9 . . ?
 H14A C14 H14B 108.9 . . ?
 C15 C14 C13 104.1(5) . . ?
 C15 C14 H14A 110.9 . . ?
 C15 C14 H14B 110.9 . . ?
 C14 C15 H15A 110.9 . . ?
 C14 C15 H15B 110.9 . . ?
 C14 C15 C16 104.1(4) . . ?
 H15A C15 H15B 109.0 . . ?
 C16 C15 H15A 110.9 . . ?
 C16 C15 H15B 110.9 . . ?
 N3 C16 C15 102.9(4) . . ?
 N3 C16 H16 110.3 . . ?
 N3 C16 C17 109.7(3) . . ?
 C15 C16 H16 110.3 . . ?
 C15 C16 C17 113.1(4) . . ?
 C17 C16 H16 110.3 . . ?
 O4 C17 N4 121.8(4) . . ?
 O4 C17 C16 121.5(4) . . ?
 N4 C17 C16 116.6(4) . . ?
 N4 C18 H18A 111.2 . . ?
 N4 C18 H18B 111.2 . . ?
 N4 C18 C19 103.0(4) . . ?
 H18A C18 H18B 109.1 . . ?
 C19 C18 H18A 111.2 . . ?
 C19 C18 H18B 111.2 . . ?
 C18 C19 H19A 111.1 . . ?
 C18 C19 H19B 111.1 . . ?
 C18 C19 C20 103.1(5) . . ?
 H19A C19 H19B 109.1 . . ?
 C20 C19 H19A 111.1 . . ?
 C20 C19 H19B 111.1 . . ?
 C19 C20 H20A 110.8 . . ?
 C19 C20 H20B 110.8 . . ?
 H20A C20 H20B 108.8 . . ?
 C21 C20 C19 105.0(4) . . ?
 C21 C20 H20A 110.8 . . ?
 C21 C20 H20B 110.8 . . ?
 N4 C21 C20 103.6(4) . . ?
 N4 C21 H21 110.2 . . ?
 N4 C21 C22 112.5(4) . . ?
 C20 C21 H21 110.2 . . ?
 C22 C21 C20 109.8(4) . . ?
 C22 C21 H21 110.2 . . ?
 O5 C22 N5 124.4(6) . . ?
 O5 C22 C21 121.9(4) . . ?
 N5 C22 C21 113.6(5) . . ?

loop_
  _geom_hbond_atom_site_label_D
  _geom_hbond_atom_site_label_H
  _geom_hbond_atom_site_label_A
  _geom_hbond_distance_DH
  _geom_hbond_distance_HA
  _geom_hbond_distance_DA
  _geom_hbond_angle_DHA
  _geom_hbond_site_symmetry_A
 C23 H23 O2 1.00 2.01 2.993(6) 166.3 .
 C24 H24 O5 1.00 2.04 3.025(6) 169.8 .
 N5 H5A O4 0.89(7) 2.11(7) 2.976(7) 163(5) 2_656
 N5 H5B O3 0.81(6) 2.20(6) 2.982(7) 162(6) 2_646

loop_
  _geom_torsion_atom_site_label_1
  _geom_torsion_atom_site_label_2
  _geom_torsion_atom_site_label_3
  _geom_torsion_atom_site_label_4
  _geom_torsion
  _geom_torsion_site_symmetry_1
  _geom_torsion_site_symmetry_2
  _geom_torsion_site_symmetry_3
  _geom_torsion_site_symmetry_4
  _geom_torsion_publ_flag
 N1 C3 C4 C5 31.9(6) . . . . ?
 N1 C6 C7 O2 -27.3(7) . . . . ?
 N1 C6 C7 N2 156.1(5) . . . . ?
 N2 C8 C9 C10 -35.1(7) . . . . ?
 N2 C11 C12 O3 -47.6(6) . . . . ?
 N2 C11 C12 N3 135.6(5) . . . . ?
 N3 C13 C14 C15 28.8(5) . . . . ?
 N3 C16 C17 O4 -15.8(7) . . . . ?
 N3 C16 C17 N4 162.6(4) . . . . ?
 N4 C18 C19 C20 -34.8(5) . . . . ?
 N4 C21 C22 O5 -35.3(6) . . . . ?
 N4 C21 C22 N5 148.0(4) . . . . ?
 C2 N1 C3 C4 158.4(5) . . . . ?
 C2 N1 C6 C5 177.3(4) . . . . ?
 C2 N1 C6 C7 -65.2(6) . . . . ?
 C3 N1 C2 O1 -175.8(5) . . . . ?
 C3 N1 C2 C1 2.2(7) . . . . ?
 C3 N1 C6 C5 -9.9(5) . . . . ?
 C3 N1 C6 C7 107.7(5) . . . . ?
 C3 C4 C5 C6 -38.4(6) . . . . ?
 C4 C5 C6 N1 29.6(5) . . . . ?
 C4 C5 C6 C7 -89.2(5) . . . . ?
 C5 C6 C7 O2 86.4(6) . . . . ?
 C5 C6 C7 N2 -90.2(6) . . . . ?
 C6 N1 C2 O1 -4.1(7) . . . . ?
 C6 N1 C2 C1 173.9(4) . . . . ?
 C6 N1 C3 C4 -13.9(6) . . . . ?
 C7 N2 C8 C9 -155.2(6) . . . . ?
 C7 N2 C11 C10 178.3(5) . . . . ?
 C7 N2 C11 C12 -61.6(6) . . . . ?
 C8 N2 C7 O2 175.4(6) . . . . ?
 C8 N2 C7 C6 -7.9(9) . . . . ?
 C8 N2 C11 C10 2.3(7) . . . . ?
 C8 N2 C11 C12 122.4(5) . . . . ?
 C8 C9 C10 C11 37.2(8) . . . . ?
 C9 C10 C11 N2 -24.2(7) . . . . ?
 C9 C10 C11 C12 -144.0(6) . . . . ?
 C10 C11 C12 O3 67.3(7) . . . . ?
 C10 C11 C12 N3 -109.5(6) . . . . ?
 C11 N2 C7 O2 0.1(8) . . . . ?
 C11 N2 C7 C6 176.9(4) . . . . ?
 C11 N2 C8 C9 20.4(7) . . . . ?
 C12 N3 C13 C14 169.1(5) . . . . ?
 C12 N3 C16 C15 169.1(4) . . . . ?
 C12 N3 C16 C17 -70.2(6) . . . . ?
 C13 N3 C12 O3 175.8(5) . . . . ?
 C13 N3 C12 C11 -7.4(7) . . . . ?
 C13 N3 C16 C15 -10.5(5) . . . . ?
 C13 N3 C16 C17 110.1(5) . . . . ?
 C13 C14 C15 C16 -35.7(5) . . . . ?
 C14 C15 C16 N3 28.2(5) . . . . ?
 C14 C15 C16 C17 -90.1(5) . . . . ?
 C15 C16 C17 O4 98.6(6) . . . . ?
 C15 C16 C17 N4 -83.1(6) . . . . ?
 C16 N3 C12 O3 -3.8(7) . . . . ?
 C16 N3 C12 C11 173.0(4) . . . . ?
 C16 N3 C13 C14 -11.4(5) . . . . ?
 C17 N4 C18 C19 -153.8(5) . . . . ?
 C17 N4 C21 C20 175.9(5) . . . . ?
 C17 N4 C21 C22 -65.5(6) . . . . ?
 C18 N4 C17 O4 -176.7(5) . . . . ?
 C18 N4 C17 C16 4.9(8) . . . . ?
 C18 N4 C21 C20 -1.1(6) . . . . ?
 C18 N4 C21 C22 117.5(5) . . . . ?
 C18 C19 C20 C21 35.0(5) . . . . ?
 C19 C20 C21 N4 -21.1(5) . . . . ?
 C19 C20 C21 C22 -141.5(5) . . . . ?
 C20 C21 C22 O5 79.6(6) . . . . ?
 C20 C21 C22 N5 -97.1(5) . . . . ?
 C21 N4 C17 O4 6.9(8) . . . . ?
 C21 N4 C17 C16 -171.5(4) . . . . ?
 C21 N4 C18 C19 22.9(6) . . . . ?

_shelx_res_file
;
TITL AcP4
    dbacp4-3_red.res
    created by SHELXL-2016/6 at 16:35:12 on 16-May-2023
REM Old TITL DBAcP4-3_red in P2(1)
REM SHELXT solution in P2(1)
REM R1 0.145, Rweak 0.047, Alpha 0.008, Orientation as input
REM Flack x = -0.048 ( 0.058 ) from Parsons' quotients
REM Formula found by SHELXT: C24 N5 O5 Cl6
CELL 0.71073 13.0167 6.294 19.6114 90 99.377 90
ZERR 2 0.0008 0.0006 0.0012 0 0.006 0
LATT -1
SYMM -X,0.5+Y,-Z
SFAC C H Cl N O
UNIT 48 70 12 10 10
EQIV $1 1-X,0.5+Y,1-Z
EQIV $2 1-X,-0.5+Y,1-Z

L.S. 4
PLAN  2
SIZE 0.04 0.06 0.51
TEMP -123.1(7)
CONF
HTAB N5 O4_$1
HTAB N5 O3_$2
HTAB C23 O2
HTAB C24 O5
BOND $H
list 4
MORE -1
fmap 2 53
acta
REM <olex2.extras>
REM <HklSrc "%.\\DBAcP4-3_red.hkl">
REM </olex2.extras>

WGHT    0.036200
FVAR       0.55829
CL1   3    0.985498    0.609796    0.950116    11.00000    0.04577    0.05724 =
         0.03530   -0.00751    0.00733    0.00925
CL2   3    0.961149    0.244204    0.860017    11.00000    0.05016    0.03831 =
         0.06518   -0.00672   -0.01129    0.00776
CL3   3    0.965052    0.665416    0.803462    11.00000    0.09699    0.06373 =
         0.04135    0.01292    0.00641   -0.01913
C23   1    0.926776    0.508416    0.868935    11.00000    0.02481    0.04028 =
         0.04387    0.00196    0.00887    0.00153
AFIX  13
H23   2    0.849415    0.517612    0.865551    11.00000   -1.20000
AFIX   0

CL4   3    0.953029    0.426939    0.410074    11.00000    0.03990    0.10057 =
         0.11268   -0.03590    0.00452    0.00904
CL5   3    0.899782    0.023480    0.344306    11.00000    0.07245    0.05373 =
         0.06168    0.01086    0.03379    0.01864
CL6   3    0.808849    0.409524    0.283223    11.00000    0.14188    0.09284 =
         0.04639    0.02017    0.01370    0.05224
C24   1    0.854659    0.276982    0.360522    11.00000    0.03547    0.06154 =
         0.03557    0.00187    0.00878    0.01578
AFIX  13
H24   2    0.795731    0.261664    0.387115    11.00000   -1.20000
AFIX   0

O1    5    0.626957    0.361116    1.025343    11.00000    0.02915    0.02906 =
         0.03198    0.00578    0.00756   -0.00662
O2    5    0.699655    0.488464    0.878006    11.00000    0.02376    0.03224 =
         0.03017    0.00242    0.00889    0.00369
O3    5    0.594817    0.649857    0.715934    11.00000    0.03822    0.01950 =
         0.02289    0.00327    0.00752    0.00105
O4    5    0.582829    0.353583    0.579826    11.00000    0.02290    0.03017 =
         0.02232    0.00228    0.00415   -0.00793
O5    5    0.664687    0.275275    0.431204    11.00000    0.02285    0.01574 =
         0.03833   -0.00029    0.00630    0.00618
N1    4    0.682474    0.685141    1.002036    11.00000    0.02214    0.02144 =
         0.01722    0.00072    0.00100   -0.00475
N2    4    0.528980    0.503580    0.840698    11.00000    0.02256    0.03168 =
         0.01611   -0.00179    0.00636    0.00356
N3    4    0.679060    0.338696    0.713265    11.00000    0.02900    0.01479 =
         0.01459    0.00255    0.00743   -0.00127
N4    4    0.702601    0.562852    0.544428    11.00000    0.01965    0.02031 =
         0.01289    0.00008    0.00221   -0.00210
N5    4    0.508400    0.431242    0.397171    11.00000    0.02366    0.02783 =
         0.02776   -0.01011   -0.00702    0.00448
H5A   2    0.468983    0.546183    0.398780    11.00000    0.03211
H5B   2    0.488656    0.334726    0.371230    11.00000    0.02505
C1    1    0.784417    0.479309    1.094326    11.00000    0.03533    0.03703 =
         0.02797    0.00745    0.00065    0.00595
AFIX 137
H1A   2    0.773194    0.359824    1.124299    11.00000   -1.50000
H1B   2    0.794364    0.609946    1.121800    11.00000   -1.50000
H1C   2    0.846448    0.452286    1.073254    11.00000   -1.50000
AFIX   0
C2    1    0.691284    0.503637    1.038566    11.00000    0.01909    0.02538 =
         0.01422   -0.00099    0.00515   -0.00235
C3    1    0.756754    0.864270    1.008834    11.00000    0.02969    0.02027 =
         0.03992   -0.00138    0.01161   -0.00720
AFIX  23
H3A   2    0.829608    0.812871    1.016802    11.00000   -1.20000
H3B   2    0.746117    0.959658    1.047214    11.00000   -1.20000
AFIX   0
C4    1    0.730814    0.975664    0.939778    11.00000    0.05188    0.01602 =
         0.04463    0.00349    0.02418    0.00079
AFIX  23
H4A   2    0.770076    0.913294    0.905468    11.00000   -1.20000
H4B   2    0.746525    1.129403    0.944302    11.00000   -1.20000
AFIX   0
C5    1    0.614506    0.937596    0.919291    11.00000    0.04824    0.02943 =
         0.02913    0.00585    0.00728    0.00973
AFIX  23
H5C   2    0.592877    0.951421    0.868702    11.00000   -1.20000
H5D   2    0.573908    1.038884    0.942915    11.00000   -1.20000
AFIX   0
C6    1    0.599998    0.709425    0.943127    11.00000    0.02006    0.02551 =
         0.01859    0.00283    0.00361    0.00411
AFIX  13
H6    2    0.530123    0.691263    0.957301    11.00000   -1.20000
AFIX   0
C7    1    0.613461    0.556865    0.885976    11.00000    0.02434    0.02261 =
         0.02028    0.00652    0.00665    0.00376
C8    1    0.418693    0.554391    0.842852    11.00000    0.02534    0.08335 =
         0.03836   -0.01456    0.00358   -0.00165
AFIX  23
H8A   2    0.399673    0.695326    0.822158    11.00000   -1.20000
H8B   2    0.404162    0.552386    0.890852    11.00000   -1.20000
AFIX   0
C9    1    0.361325    0.379565    0.800531    11.00000    0.03881    0.09595 =
         0.04934   -0.02021    0.00721   -0.01066
AFIX  23
H9A   2    0.356622    0.251057    0.828968    11.00000   -1.20000
H9B   2    0.290157    0.425333    0.780164    11.00000   -1.20000
AFIX   0
C10   1    0.426038    0.338043    0.745298    11.00000    0.04861    0.06305 =
         0.02803   -0.01386    0.01160   -0.02533
AFIX  23
H10A  2    0.409691    0.441488    0.707040    11.00000   -1.20000
H10B  2    0.413907    0.192603    0.726480    11.00000   -1.20000
AFIX   0
C11   1    0.539177    0.364244    0.782139    11.00000    0.03678    0.02143 =
         0.02366   -0.00111    0.01232   -0.00344
AFIX  13
H11   2    0.568250    0.223470    0.799297    11.00000   -1.20000
AFIX   0
C12   1    0.607425    0.463801    0.735456    11.00000    0.02799    0.02387 =
         0.01076   -0.00435    0.00191    0.00048
C13   1    0.707139    0.121693    0.735099    11.00000    0.03770    0.01778 =
         0.01720    0.00080    0.00303   -0.00145
AFIX  23
H13A  2    0.644418    0.031420    0.733001    11.00000   -1.20000
H13B  2    0.746534    0.118978    0.782741    11.00000   -1.20000
AFIX   0
C14   1    0.774746    0.047860    0.683109    11.00000    0.03043    0.02194 =
         0.02627    0.00067   -0.00134    0.00987
AFIX  23
H14A  2    0.828446   -0.053874    0.704589    11.00000   -1.20000
H14B  2    0.731950   -0.020708    0.642723    11.00000   -1.20000
AFIX   0
C15   1    0.824312    0.250200    0.662027    11.00000    0.02060    0.03217 =
         0.01841    0.00294    0.00219    0.00287
AFIX  23
H15A  2    0.843990    0.235364    0.615580    11.00000   -1.20000
H15B  2    0.887109    0.287005    0.695607    11.00000   -1.20000
AFIX   0
C16   1    0.739111    0.419298    0.661784    11.00000    0.02098    0.02151 =
         0.01228    0.00293    0.00421   -0.00299
AFIX  13
H16   2    0.770986    0.559757    0.676733    11.00000   -1.20000
AFIX   0
C17   1    0.667930    0.440586    0.591426    11.00000    0.02008    0.01726 =
         0.01699   -0.00250    0.00372   -0.00198
C18   1    0.803869    0.668629    0.549048    11.00000    0.02140    0.02753 =
         0.02028    0.00218    0.00763   -0.00558
AFIX  23
H18A  2    0.856095    0.573255    0.533679    11.00000   -1.20000
H18B  2    0.829814    0.716381    0.596851    11.00000   -1.20000
AFIX   0
C19   1    0.780157    0.856251    0.500536    11.00000    0.04351    0.02596 =
         0.02109    0.00410    0.00363   -0.00957
AFIX  23
H19A  2    0.842991    0.902072    0.482054    11.00000   -1.20000
H19B  2    0.752835    0.977859    0.524133    11.00000   -1.20000
AFIX   0
C20   1    0.697289    0.768051    0.443040    11.00000    0.04229    0.01823 =
         0.01771    0.00404    0.00213   -0.00183
AFIX  23
H20A  2    0.653160    0.883928    0.420097    11.00000   -1.20000
H20B  2    0.730131    0.692320    0.407926    11.00000   -1.20000
AFIX   0
C21   1    0.632782    0.615016    0.479536    11.00000    0.02200    0.01631 =
         0.01454    0.00176   -0.00022    0.00486
AFIX  13
H21   2    0.568664    0.687606    0.489756    11.00000   -1.20000
AFIX   0
C22   1    0.603492    0.420518    0.434448    11.00000    0.02036    0.02135 =
         0.01529    0.00268    0.00776    0.00175
HKLF 4


REM  AcP4
REM R1 =  0.0512 for    4232 Fo > 4sig(Fo)  and  0.0783 for all    5615 data
REM    370 parameters refined using      1 restraints

END

WGHT      0.0362      0.0000

REM Highest difference peak  0.461,  deepest hole -0.383,  1-sigma level  0.058
Q1    1   0.9001  0.6643  0.8149  11.00000  0.05    0.46
Q2    1   0.3778  0.5002  0.7615  11.00000  0.05    0.39
;
_shelx_res_checksum                33450
_shelx_hkl_file
;
   0  -7   0  -19.01   19.76
   0  -7   1   73.42   25.48
   0  -7   2   -3.09   12.86
   0  -7   3    9.77   14.25
   0  -7   4   21.03   14.77
   0  -7   5   29.99   17.11
   0  -7   6    6.96   14.80
   0  -7   7   38.83   19.82
   0  -7   8   76.85   23.53
   0  -6   0   18.62   11.51
   0  -6   1   66.12   22.29
   0  -6   1   71.42   18.44
   0  -6  -1   74.84   19.75
   0  -6  -2   12.90    5.21
   0  -6   2   25.17   17.35
   0  -6   2    2.20    6.39
   0  -6  -3    4.63    4.69
   0  -6   3    4.66   12.11
   0  -6   3   -6.72    6.87
   0  -6   4   93.04   25.24
   0  -6  -4   70.67   12.75
   0  -6   4   65.68   16.27
   0  -6   5    0.64   10.18
   0  -6   5   11.43   11.11
   0  -6  -5   11.32    6.58
   0  -6   6  215.39   37.36
   0  -6   6  178.70   22.70
   0  -6   7   18.56   13.43
   0  -6   8   32.96   18.34
   0  -6   9   70.91   20.57
   0  -6  10   40.18   15.83
   0  -6  11    9.96    8.78
   0  -6  12    3.34    9.74
   0  -6  13   21.79   13.17
   0  -5   0    3.11    3.64
   0  -5  -1  101.18   12.45
   0  -5   1  115.96   21.47
   0  -5  -2   98.98   13.70
   0  -5   2   91.24   22.39
   0  -5   2   98.54   18.57
   0  -5   3   88.03   23.35
   0  -5  -3  114.78   15.89
   0  -5   3   92.10   17.61
   0  -5   4   20.61    9.84
   0  -5   4   40.08   12.16
   0  -5   5   86.02   22.11
   0  -5   5   54.04   12.09
   0  -5   6  126.88   25.32
   0  -5   6  136.75   17.13
   0  -5  -7   78.32   23.83
   0  -5   7   89.87   22.88
   0  -5   7   81.13   11.85
   0  -5  -8   20.60   15.52
   0  -5   8   13.57    8.82
   0  -5   9   32.09   13.15
   0  -5  10   34.01   13.80
   0  -5  11    0.58    7.95
   0  -5  12   31.11   13.02
   0  -5  13   14.43   10.92
   0  -5  14   36.76   13.65
   0  -5  15   41.94   14.03
   0  -5  16   85.27   17.60
   0  -5  17   28.51   11.27
   0  -4   0  136.94   13.52
   0  -4   1   51.40    8.56
   0  -4  -1   45.76    8.09
   0  -4   2    4.10   10.37
   0  -4   2   10.21    6.95
   0  -4   3   11.54   11.45
   0  -4   3   30.31    8.99
   0  -4   4 1441.28   82.26
   0  -4   4 1352.39   63.92
   0  -4  -5  149.76   27.87
   0  -4   5  157.70   25.24
   0  -4   5  151.75   17.13
   0  -4  -6  235.00   34.86
   0  -4   6  215.89   29.53
   0  -4   6  243.34   19.53
   0  -4  -7   15.53   10.03
   0  -4   7   17.36   10.08
   0  -4   7   18.47    5.21
   0  -4  -8   45.22   16.74
   0  -4   8   50.43   15.77
   0  -4  -9  246.22   37.39
   0  -4   9  225.64   28.74
   0  -4 -10  530.33   56.52
   0  -4  10  547.82   44.70
   0  -4 -11   52.74   19.21
   0  -4  11   39.51   11.66
   0  -4  12   14.80    9.57
   0  -4  13   33.43   11.38
   0  -4  14   30.36   10.46
   0  -4  15  147.22   20.61
   0  -4  16   -0.99    4.99
   0  -4  17   10.09    7.55
   0  -4  18    4.80    4.91
   0  -4  19   35.91   10.67
   0  -3   0    3.48    3.76
   0  -3   1  550.35   27.09
   0  -3   2  126.92   20.75
   0  -3   2   94.53   13.49
   0  -3  -3  696.39   51.55
   0  -3   3  713.49   48.40
   0  -3   3  675.76   37.32
   0  -3  -4   46.16   13.98
   0  -3   4   59.75   14.63
   0  -3   4   35.64    7.58
   0  -3  -5  887.09   61.44
   0  -3   5  978.59   56.91
   0  -3   5  940.57   39.65
   0  -3  -6  408.65   40.34
   0  -3   6  422.19   35.63
   0  -3   6  429.73   21.60
   0  -3  -7  110.33   21.01
   0  -3   7   84.92   15.61
   0  -3  -8  188.70   28.46
   0  -3   8  183.99   22.62
   0  -3  -9  856.08   64.65
   0  -3   9  853.67   50.70
   0  -3 -10   77.92   20.35
   0  -3  10   77.64   14.05
   0  -3 -11   83.97   21.19
   0  -3  11   72.41   13.52
   0  -3 -12    5.10    9.03
   0  -3  12   13.56    6.89
   0  -3 -13  182.98   32.49
   0  -3  13  231.12   23.07
   0  -3  14    7.60    8.36
   0  -3  14   -0.77    3.39
   0  -3  15   27.43   13.48
   0  -3  15   36.32    9.18
   0  -3  16    6.17    6.92
   0  -3  16    5.80    5.31
   0  -3  17   84.43   22.54
   0  -3  17   87.56   14.41
   0  -3  18   38.73   16.27
   0  -3  18   32.93    9.58
   0  -3  19   35.69   15.99
   0  -3  19   32.46    9.54
   0  -3  20   61.90   20.48
   0  -3  20   72.50   14.10
   0  -3  21   -1.83    9.11
   0  -3  21   17.60    7.31
   0  -2   0 1312.49   45.44
   0  -2   1  845.39   32.39
   0  -2  -2    3.50    7.62
   0  -2   2    1.81    7.10
   0  -2   2    8.26    5.22
   0  -2  -3  492.40   35.36
   0  -2   3  451.44   31.99
   0  -2   3  508.73   24.33
   0  -2  -4  597.50   39.88
   0  -2   4  601.44   36.21
   0  -2   4  556.13   23.82
   0  -2  -5  658.73   44.12
   0  -2   5  701.39   39.80
   0  -2  -6  716.91   47.37
   0  -2   6  703.37   39.90
   0  -2  -7  619.21   44.76
   0  -2   7  610.95   35.77
   0  -2  -8  124.66   20.20
   0  -2   8  112.13   14.05
   0  -2  -9   32.16   11.45
   0  -2   9   29.85    8.25
   0  -2  -9   18.08    7.02
   0  -2 -10  326.38   34.41
   0  -2  10  367.57   23.96
   0  -2 -10  312.17   27.16
   0  -2  11   79.94   16.33
   0  -2 -11   67.63   17.69
   0  -2  11   75.89   11.09
   0  -2 -11   92.41   15.00
   0  -2 -12  240.23   32.41
   0  -2  12  281.50   32.77
   0  -2 -12  303.55   28.35
   0  -2  12  332.69   23.29
   0  -2 -12  356.42   25.92
   0  -2 -13   41.92   15.22
   0  -2  13   39.77   13.39
   0  -2 -13   27.50    7.66
   0  -2  13   34.18    8.11
   0  -2 -13   15.49    7.22
   0  -2 -14  311.77   39.66
   0  -2 -14  403.69   28.46
   0  -2  14  364.33   25.84
   0  -2 -14  328.81   31.09
   0  -2  14  304.72   35.03
   0  -2  15   86.24   19.31
   0  -2  15   74.34   11.44
   0  -2 -15   59.69   14.13
   0  -2 -16  243.07   28.23
   0  -2  16  287.61   23.68
   0  -2  16  270.05   34.67
   0  -2  17   30.76   11.70
   0  -2  17   41.89    9.23
   0  -2 -17   33.50   10.40
   0  -2  18    4.88    7.86
   0  -2  18   25.49    7.74
   0  -2  19   66.04   20.03
   0  -2  19   85.76   14.02
   0  -2  20   81.63   21.45
   0  -2  20   96.40   15.34
   0  -2  21   50.30   18.63
   0  -2  21   74.62   13.83
   0  -2  22   -3.56    7.73
   0  -2  22   19.57    8.34
   0  -1  -1 1386.17   52.09
   0  -1  -2  696.09   32.82
   0  -1   2  659.78   30.70
   0  -1  -3  972.19   42.59
   0  -1   3 1001.11   39.80
   0  -1  -4  403.07   25.80
   0  -1  -4  380.19   21.04
   0  -1   4  330.75   19.88
   0  -1   5 1481.08   52.62
   0  -1  -5 1638.58   54.93
   0  -1   5 1360.53   57.27
   0  -1  -6  553.46   27.31
   0  -1   6  537.73   25.76
   0  -1   6  526.63   30.85
   0  -1   7  680.84   29.16
   0  -1  -7  608.46   30.47
   0  -1   7  663.10   36.47
   0  -1   8  327.52   18.84
   0  -1   8  321.36   25.12
   0  -1  -8  315.00   21.01
   0  -1   9  685.47   30.06
   0  -1  -9  603.40   32.24
   0  -1   9  686.69   39.99
   0  -1  10  390.59   21.84
   0  -1 -10  327.81   23.17
   0  -1  11  156.45   13.48
   0  -1 -11  150.82   15.58
   0  -1  12  235.53   17.10
   0  -1 -12  212.24   19.39
   0  -1 -13  253.08   19.36
   0  -1  13  279.34   19.92
   0  -1  13  251.67   26.98
   0  -1 -13  215.77   20.97
   0  -1 -14  280.49   20.75
   0  -1  14  230.60   18.86
   0  -1  14  221.72   26.85
   0  -1 -14  236.47   22.45
   0  -1  15  104.27   12.91
   0  -1 -15  138.25   14.82
   0  -1 -15  103.94   15.35
   0  -1  15  117.22   20.05
   0  -1  16   48.14    9.20
   0  -1  16   56.18   15.59
   0  -1 -16   72.29   13.18
   0  -1  17   83.00   12.67
   0  -1  17   55.47   14.84
   0  -1 -17   82.73   14.53
   0  -1  18   40.07    9.38
   0  -1  18   19.38   11.03
   0  -1  19    7.71    4.52
   0  -1  19   19.88   12.20
   0  -1  20   42.63   10.46
   0  -1  20   43.92   17.12
   0  -1  21   40.43   11.17
   0  -1  21   34.58   14.43
   0  -1  22   15.89    7.40
   0  -1  22   32.35   14.04
   0   0   4  117.79    7.13
   0   0   4  106.47    8.14
   0   0  -4   92.19    7.02
   0   0   5    1.87    2.58
   0   0  -5    3.05    2.40
   0   0   5    4.62    3.13
   0   0   6   92.31    9.44
   0   0   6   87.84    7.50
   0   0   6   92.78    9.52
   0   0  -6   81.83    7.80
   0   0   7 1704.11   58.19
   0   0   7 1563.55   52.19
   0   0  -7 1612.11   53.33
   0   0   7 1590.69   56.72
   0   0   8  309.12   20.65
   0   0   8  314.05   17.29
   0   0   8  336.55   21.06
   0   0  -8  306.64   17.84
   0   0   9   76.41   10.40
   0   0   9   87.85    9.06
   0   0  -9   82.60    9.11
   0   0   9   74.65   10.37
   0   0  10   71.98   10.43
   0   0  10   70.92    8.67
   0   0 -10   71.20    8.96
   0   0  10   81.45   11.26
   0   0  11   50.01    9.15
   0   0  11   47.12    7.53
   0   0 -11   57.25    8.33
   0   0  12   79.60   11.45
   0   0  12   85.82   10.63
   0   0 -12   92.52   11.05
   0   0  13  868.32   41.63
   0   0  13  961.25   39.74
   0   0 -13  917.08   38.75
   0   0  14  311.38   25.46
   0   0  14  387.00   26.10
   0   0 -14  378.10   25.83
   0   0  14  348.79   29.98
   0   0 -14  376.04   25.40
   0   0  15  277.78   24.03
   0   0  15  287.80   23.70
   0   0 -15  276.18   22.86
   0   0  15  284.49   28.11
   0   0 -15  275.97   22.27
   0   0  16   52.49   10.49
   0   0  16   42.97    9.40
   0   0 -16   60.05   10.89
   0   0  16   38.74   10.45
   0   0  17   15.92    7.29
   0   0  17    4.88    3.84
   0   0  17   -2.93    6.25
   0   0 -17   14.50    6.23
   0   0  18   77.57   13.65
   0   0  18   67.50   15.07
   0   0  19   -2.70    7.27
   0   0  20   84.83   19.05
   0   0  21   45.53   15.02
   0   0  22    1.08    6.07
   0   0  23    4.72    6.07
   0   1   1 1337.75   49.47
   0   1   2  746.68   32.80
   0   1  -2  674.72   32.08
   0   1   3  940.61   35.56
   0   1  -3  910.61   39.26
   0   1  -4  420.09   24.07
   0   1   4  409.45   20.23
   0   1   5 1582.27   51.73
   0   1  -5 1553.39   58.63
   0   1  -6  582.29   31.36
   0   1   6  652.57   26.42
   0   1  -7  668.11   33.89
   0   1   7  628.23   27.25
   0   1  -8  294.51   21.50
   0   1   8  328.67   18.26
   0   1  -9  679.20   35.05
   0   1   9  633.45   29.47
   0   1  10  385.56   22.55
   0   1 -10  360.92   24.75
   0   1  11  151.29   19.18
   0   1 -11  175.98   17.05
   0   1  12  218.63   23.83
   0   1 -12  230.72   19.97
   0   1  13  238.67   25.44
   0   1 -13  217.44   22.57
   0   1 -13  282.80   21.76
   0   1  14  207.34   24.43
   0   1 -14  183.83   22.06
   0   1  14  212.16   20.26
   0   1 -14  212.30   19.90
   0   1  15  130.42   19.89
   0   1 -15  132.86   19.11
   0   1  15  126.30   16.26
   0   1 -15  129.00   15.99
   0   1  16   47.78   12.50
   0   1  16   52.86   11.00
   0   1 -16   48.69   10.46
   0   1  17   75.91   15.29
   0   1  17   68.77   13.40
   0   1  18   27.15   10.17
   0   1  18   14.76    7.41
   0   1  19   20.65    9.29
   0   1  19   30.67   10.77
   0   1  20   45.73   13.88
   0   1  20   45.91   13.38
   0   1  21   53.77   13.67
   0   1  22   27.72   10.88
   0   2   0 1364.08   62.44
   0   2   1  851.44   46.02
   0   2  -2   -2.60    3.68
   0   2   2    6.69    6.29
   0   2   3  517.63   33.48
   0   2  -3  447.72   32.83
   0   2  -3  483.09   25.38
   0   2  -4  599.88   31.34
   0   2   4  578.33   36.72
   0   2  -4  554.67   37.64
   0   2   5  683.61   36.21
   0   2  -5  763.90   44.08
   0   2  -6  668.46   25.24
   0   2   6  726.06   35.80
   0   2  -6  669.09   41.57
   0   2  -7  610.19   23.17
   0   2  -7  544.96   37.59
   0   2   7  602.33   31.81
   0   2  -8  106.71    8.36
   0   2   8  121.53   12.74
   0   2  -8  118.85   16.80
   0   2  -9   26.27    4.74
   0   2  -9   26.68    8.16
   0   2 -10  385.09   31.45
   0   2 -11   84.68   14.94
   0   2 -12  313.74   31.42
   0   2 -12  325.91   27.97
   0   2 -13   32.44   11.14
   0   2  13   22.43    6.18
   0   2 -13   36.89    9.84
   0   2  14  318.69   34.87
   0   2 -14  272.54   32.18
   0   2  14  300.53   23.19
   0   2 -14  362.03   30.64
   0   2  15   81.62   17.94
   0   2  15   60.66   11.10
   0   2 -15   82.78   14.63
   0   2  16  292.17   34.44
   0   2  16  264.82   23.73
   0   2  17   57.85   16.04
   0   2  17   30.43    8.24
   0   2  18   32.13    8.71
   0   2  19   82.02   15.06
   0   2  20   92.54   16.72
   0   2  21   48.98   13.33
   0   2  22   22.80   11.42
   0   3   0    1.50    7.37
   0   3   1  574.52   43.65
   0   3   2  104.06   18.20
   0   3   3  697.45   47.33
   0   3  -3  675.18   33.40
   0   3   4   48.96   12.88
   0   3  -4   48.71   13.90
   0   3  -4   45.45    8.44
   0   3   5  870.97   54.52
   0   3  -5  963.89   46.88
   0   3  -5 1043.45   62.32
   0   3   6  433.66   37.35
   0   3  -6  466.88   32.33
   0   3  -6  458.65   39.79
   0   3  -7  115.13   16.54
   0   3  -7  118.98   20.20
   0   3  -8  197.40   26.06
   0   3  -9  803.53   50.79
   0   3   9    1.92    3.63
   0   3 -10   72.82   17.50
   0   3  10   59.65   10.47
   0   3 -10   81.23   16.94
   0   3 -11   66.40   16.09
   0   3  11   78.00   12.09
   0   3 -11   89.54   17.31
   0   3 -12   31.74   13.38
   0   3  12   22.20    7.28
   0   3 -12   16.69    8.63
   0   3 -13  241.85   29.19
   0   3  13  199.10   19.03
   0   3  14    7.25    4.89
   0   3  15   35.68    8.36
   0   3  16    1.98    3.79
   0   3  17   87.83   13.86
   0   3  18   38.42   10.18
   0   3  19   39.84   10.32
   0   3  20   79.47   15.35
   0   3  21   18.71    8.81
   0   4   0  110.08   21.31
   0   4   1   36.37   13.05
   0   4  -1   62.28   17.84
   0   4   2   19.11   11.45
   0   4   3   35.70   12.05
   0   4   4 1462.05   82.09
   0   4  -4 1537.85   88.87
   0   4   5  163.02   25.18
   0   4  -5  179.51   28.49
   0   4  -5  153.85   16.90
   0   4  -6  216.32   21.25
   0   4   6  220.51   28.86
   0   4  -6  231.42   32.25
   0   4  -7   17.94    7.98
   0   4  -7   16.83    9.21
   0   4   7   15.16    9.00
   0   4   7   17.45    8.95
   0   4  -8   72.94   18.12
   0   4  -8   61.38   12.74
   0   4   8   59.05   13.77
   0   4   9  206.30   24.45
   0   4  -9  199.85   30.23
   0   4  10  485.31   37.55
   0   4 -11   -0.08    6.27
   0   4  11   29.19    8.75
   0   4 -12   32.17   14.15
   0   4  12   27.47    8.41
   0   4 -13   30.60   12.28
   0   4  13   40.44   10.09
   0   4 -14   28.73   13.69
   0   4  14   27.10    8.51
   0   4 -15  144.87   28.09
   0   4  15  144.33   18.19
   0   4  16    4.39    4.73
   0   4  17   -4.41    3.81
   0   4  18    4.67    4.42
   0   4  19   27.77    8.55
   0   5   0    4.71   11.44
   0   5  -1   85.52   22.02
   0   5   1   90.12   21.53
   0   5   2  111.32   22.81
   0   5  -2   90.99   23.19
   0   5  -3   80.26   21.00
   0   5   3  102.11   22.55
   0   5   4   20.47    8.81
   0   5   5   61.97   18.02
   0   5   6  120.94   23.88
   0   5  -7   51.48   11.21
   0   5   7   75.84   19.37
   0   5   7   57.91   16.18
   0   5  -8   29.17    8.93
   0   5   8   21.63   11.12
   0   5   9   22.38    9.10
   0   5 -10   44.12    8.54
   0   5  10   36.72   12.26
   0   5 -11    3.50    2.57
   0   5 -11    4.10    4.48
   0   5  11   14.49    7.27
   0   5 -12   10.73    7.25
   0   5  12   24.60   10.72
   0   5 -13   -0.47    8.52
   0   5  13    4.61    5.68
   0   5 -14    8.47   10.78
   0   5  14   18.56    8.27
   0   5 -15   45.15   17.20
   0   5  15   37.24   10.78
   0   5 -16   37.24   16.10
   0   5  16   59.31   13.30
   0   5 -17   -4.09   10.81
   0   5  17   16.01    8.14
   0   6   0    4.14   11.76
   0   6  -1   61.85   19.83
   0   6   1   67.95   20.37
   0   6   2   -6.76    9.55
   0   6  -2    0.14    8.97
   0   6  -3    7.53    9.89
   0   6   3    0.49    7.67
   0   6  -4   74.93   22.85
   0   6   4   68.93   20.26
   0   6   5    4.03    8.26
   0   6  -5    0.99   12.56
   0   6   6  148.52   29.61
   0   6   7    4.04    8.53
   0   6   8   17.92    9.56
   0   6   9   91.48   20.42
   0   6  10   50.04   16.29
   0   6  11   22.66   11.51
   0   6  12    6.27    6.67
   0   6  13   11.74    8.65
   0   7   0   -3.14   12.08
   0   7   1  105.10   27.06
   0   7  -1   97.37   25.85
   0   7  -2   37.47   20.84
   0   7   2   19.91   13.93
   0   7   3    4.67   11.09
   0   7  -3    3.21   10.59
   0   7  -4   48.89   20.93
   0   7   4   12.21    9.00
   0   7  -5   55.20   24.95
   0   7   5    1.60   10.50
   0   7  -6   16.11   16.65
   0   7   6   18.24   11.55
   0   7   7   32.63   16.12
   0   7  -7   -2.10   11.02
   0   7   7   13.24   11.94
   0   7  -8   72.24   27.08
   0   7   8   53.71   17.72
  -1  -7   8   14.54   17.40
  -1  -7   7   20.92   16.04
  -1  -7   6   -1.09   13.69
  -1  -7   5   59.96   23.62
  -1  -7   4   56.52   22.67
  -1  -7   3   -4.24   10.98
  -1  -7   2   10.23   15.20
  -1  -7   1   30.73   18.84
   1  -7  -1   -2.13   11.94
  -1  -7   0    1.12   12.26
   1  -7   0    2.53   12.75
   1  -7   1   74.68   25.84
   1  -7   2  -12.58   17.37
   1  -7   3    9.70   12.10
   1  -7   4    1.00   13.12
   1  -7   5   44.97   22.04
   1  -7   6   22.81   16.43
   1  -7   7    4.67   10.87
  -1  -6  13  132.97   26.83
  -1  -6  12   10.87   14.17
  -1  -6  11   76.97   21.49
  -1  -6  10    2.84    7.61
  -1  -6   9    0.73    7.44
  -1  -6   8    2.89    8.01
  -1  -6   7  169.15   31.88
  -1  -6   6   94.61   25.76
  -1  -6   6   67.29   13.35
  -1  -6   5   95.45   25.51
   1  -6  -5   94.29   13.63
  -1  -6   5   94.59   17.57
   1  -6  -4  117.33   12.98
  -1  -6   4   94.37   24.80
  -1  -6   4  119.37   21.32
   1  -6  -3   29.06    4.91
  -1  -6   3   16.01   13.56
  -1  -6   3   40.71   13.69
  -1  -6   2   31.06   15.51
   1  -6  -2   41.90   16.05
  -1  -6   2   43.52   14.15
  -1  -6   1   99.14   25.21
   1  -6  -1  119.63   26.33
  -1  -6   1   91.62   21.96
  -1  -6   0   17.69    6.65
   1  -6   0    1.02    8.03
  -1  -6  -1  108.83   16.15
   1  -6   1  140.77   31.33
   1  -6   1   86.05   21.04
  -1  -6  -2    8.07    6.30
   1  -6   2    8.74   11.69
   1  -6   2    1.61    7.97
  -1  -6  -3   41.20   10.57
   1  -6   3   57.94   20.34
   1  -6   3   53.70   16.09
   1  -6   4   30.88   14.36
   1  -6   4   28.44   11.34
  -1  -6  -4   49.45   12.97
   1  -6   5   15.03   11.95
   1  -6   5   37.73   11.95
  -1  -6  -5   13.62    6.43
   1  -6   6   53.14   19.31
   1  -6   6   60.53   13.64
   1  -6   7   20.88   16.21
   1  -6   8  154.68   29.85
   1  -6   9  137.53   28.86
   1  -6  10   99.97   25.08
   1  -6  11   14.56   11.62
   1  -6  12   81.01   22.16
   1  -6  13   79.32   20.14
  -1  -5  17   25.56   11.20
  -1  -5  16    8.03    8.42
  -1  -5  15   53.48   15.30
  -1  -5  14   51.38   15.50
  -1  -5  13    5.82    6.13
  -1  -5  12  167.02   25.98
  -1  -5  11  -37.61   13.90
  -1  -5  10   -1.80    9.09
  -1  -5   9   60.71   16.14
  -1  -5   8  139.97   25.96
   1  -5  -7   24.03   14.93
  -1  -5   7   29.21   14.06
  -1  -5   7   22.60    6.58
  -1  -5   6  102.95   23.92
  -1  -5   6   92.64   14.30
  -1  -5   5  100.24   21.72
  -1  -5   5  108.53   17.02
  -1  -5   4  100.29   24.43
  -1  -5   4   99.18   16.66
  -1  -5   3    9.98   10.30
   1  -5  -3   13.63    4.90
  -1  -5   3   16.02    9.32
   1  -5  -2  308.54   18.36
  -1  -5   2  309.97   41.44
   1  -5  -2  313.67   38.56
  -1  -5   1  262.92   23.89
   1  -5  -1  261.46   34.42
  -1  -5   0   99.93   14.79
   1  -5   0   99.10   20.87
  -1  -5  -1  125.01   17.03
   1  -5   1   85.96   21.14
   1  -5   1  101.77   21.01
   1  -5   2   90.14   22.34
   1  -5   2  102.55   19.68
  -1  -5  -2  113.51   16.95
   1  -5   3  176.86   29.44
   1  -5   3  144.84   22.25
  -1  -5  -3  116.04   17.08
   1  -5   4  218.76   34.02
   1  -5   4  230.23   26.84
   1  -5   5   20.86   14.67
   1  -5   5    6.05    5.18
  -1  -5  -6   39.79   18.55
   1  -5   6   51.50   18.24
   1  -5   6   42.00   10.49
  -1  -5  -7    4.43    8.13
   1  -5   7    0.35    7.55
   1  -5   7   18.37    7.33
  -1  -5  -8   23.05   14.97
   1  -5   8    4.11    8.52
  -1  -5  -9   13.28   10.24
   1  -5   9    9.07   11.38
   1  -5  10   98.39   21.33
   1  -5  11   35.59   13.56
   1  -5  12   15.68   10.17
   1  -5  13   55.55   15.61
   1  -5  14    4.28    6.18
   1  -5  15    2.27    4.96
   1  -5  16   82.35   16.96
  -1  -4  19    5.90    5.30
  -1  -4  18   20.01    7.80
  -1  -4  17   25.33    8.90
  -1  -4  16   26.71    9.01
  -1  -4  15    1.22    4.58
  -1  -4  14   38.65   10.74
  -1  -4  13   20.42   10.38
  -1  -4  12   10.88    7.32
  -1  -4  11   68.11   16.55
   1  -4 -10   65.53   20.53
  -1  -4  10   79.80   17.38
   1  -4  -9  294.59   42.51
  -1  -4   9  217.65   28.84
   1  -4  -8  373.91   47.09
  -1  -4   8  286.25   33.59
   1  -4  -7   80.48   22.37
  -1  -4   7   70.09   17.04
  -1  -4   7   76.77    7.89
   1  -4  -6   82.65   22.74
  -1  -4   6  145.21   24.03
  -1  -4   6  107.81   11.94
   1  -4  -5   81.61   21.91
  -1  -4   5  127.83   22.84
  -1  -4   5   92.21   12.70
  -1  -4   4   52.44   15.28
  -1  -4   4   41.83    9.55
  -1  -4   3   56.39   16.87
  -1  -4   2   36.93    8.30
   1  -4  -2   35.30    6.40
   1  -4  -1   81.15    8.01
  -1  -4   1   59.99   11.00
   1  -4  -1   65.35   15.92
  -1  -4   0   77.60   12.50
   1  -4   0   93.74   17.71
   1  -4   1   57.64   13.68
  -1  -4  -1   66.30   12.39
   1  -4   2  522.24   47.02
   1  -4   2  463.96   37.96
   1  -4   3  411.63   42.02
   1  -4   3  487.26   36.58
  -1  -4  -4   99.60   21.29
   1  -4   4   99.01   20.32
   1  -4   4   92.89   14.72
  -1  -4  -5   57.42   18.14
   1  -4   5   49.55   15.22
   1  -4   5   49.96   10.63
  -1  -4  -6  193.78   30.75
   1  -4   6  223.21   28.94
   1  -4   6  193.09   18.87
  -1  -4  -7  100.23   23.28
   1  -4   7   93.30   19.24
  -1  -4  -8  100.74   23.75
   1  -4   8   76.60   17.30
  -1  -4  -9    0.84    6.95
   1  -4   9   11.35    8.27
  -1  -4 -10   29.88   14.26
   1  -4  10   50.84   14.84
  -1  -4 -11  150.36   29.62
   1  -4  11   99.29   18.44
   1  -4  12  119.50   19.82
   1  -4  13    8.53    7.17
   1  -4  14  124.19   18.95
   1  -4  15    8.74    5.96
   1  -4  16   84.58   15.53
   1  -4  17   47.26   11.53
   1  -4  18  100.09   16.50
   1  -4  19  112.61   17.95
  -1  -3  21    5.26    6.18
  -1  -3  20   46.00   11.11
  -1  -3  19   31.34    9.56
  -1  -3  18   48.66   10.92
  -1  -3  17   18.41    7.29
  -1  -3  16  102.36   14.67
  -1  -3  15  108.16   15.20
  -1  -3  14  291.35   25.50
   1  -3 -13  146.43   29.05
  -1  -3  13  172.26   19.55
   1  -3 -12   10.33   10.91
  -1  -3  12   21.96    7.63
   1  -3 -11   10.57    7.67
  -1  -3  11   33.08    9.41
   1  -3 -10   35.34   14.25
  -1  -3  10   95.36   16.10
   1  -3  -9    3.44    6.46
  -1  -3   9   -1.22    5.67
   1  -3  -8  349.13   40.08
  -1  -3   8  376.58   33.06
   1  -3  -7  272.69   34.52
  -1  -3   7  300.58   29.61
   1  -3  -6   31.52   14.69
  -1  -3   6   23.97    9.87
  -1  -3   6   16.44    2.99
   1  -3  -5   27.13   10.89
  -1  -3   5   39.41   12.39
  -1  -3   5   50.89    7.22
   1  -3  -4  347.39   37.74
  -1  -3   4  363.54   33.86
  -1  -3   4  339.68   22.54
  -1  -3   3  836.86   42.73
   1  -3  -3  943.37   62.93
  -1  -3   3  900.37   55.85
  -1  -3   2  571.69   32.89
  -1  -3   1  327.32   23.51
   1  -3  -1  309.68   15.87
  -1  -3   0  213.93   19.00
   1  -3   0  207.47   23.68
   1  -3   1  633.11   41.13
  -1  -3  -2  439.24   37.75
   1  -3   2  454.02   38.07
   1  -3   2  498.47   33.84
  -1  -3  -3  422.46   37.67
   1  -3   3  501.85   39.86
   1  -3   3  422.97   29.53
  -1  -3  -4   27.94   11.11
   1  -3   4   50.10   13.05
   1  -3   4   30.87    7.41
  -1  -3  -5   24.02    9.65
   1  -3   5   39.41   11.25
   1  -3   5   33.47    7.25
  -1  -3  -6  195.82   27.06
   1  -3   6  208.62   24.67
  -1  -3  -7  163.67   25.07
   1  -3   7  214.52   24.56
  -1  -3  -8  276.58   33.53
   1  -3   8  254.70   26.70
  -1  -3  -9  139.11   24.02
   1  -3   9  127.73   18.55
  -1  -3 -10   45.61   15.04
   1  -3  10   60.58   12.03
   1  -3  11  147.14   24.56
  -1  -3 -11  190.78   30.36
   1  -3  11  162.09   19.76
   1  -3  12   98.72   20.93
  -1  -3 -12  132.53   26.62
   1  -3  12  136.93   17.58
  -1  -3 -13   79.44   21.57
   1  -3  13   49.36   15.52
   1  -3  13   55.91   11.48
   1  -3  14  388.55   29.69
   1  -3  14  303.54   38.75
   1  -3  15   44.57   15.94
   1  -3  15   36.14    9.06
   1  -3  16   -3.43    7.48
   1  -3  16    8.14    5.57
   1  -3  17   40.14   15.01
   1  -3  17   46.53   10.59
   1  -3  18   42.66   17.13
   1  -3  18   63.73   12.47
   1  -3  19    1.76    8.70
   1  -3  19    7.93    6.28
   1  -3  20    2.29   11.43
   1  -3  20    7.67    5.93
  -1  -2  22  -11.29   13.38
  -1  -2  22   16.38    8.37
  -1  -2  21    6.06    8.87
  -1  -2  21    4.34    4.78
  -1  -2  20  145.74   28.84
  -1  -2  20  111.84   16.32
  -1  -2  19    6.68    7.70
  -1  -2  19   38.73    9.86
  -1  -2  18   54.07   16.69
  -1  -2  18   30.65    8.17
   1  -2 -18   20.61    9.79
   1  -2 -17  267.18   29.93
  -1  -2  17  330.33   26.01
  -1  -2  17  280.42   36.54
  -1  -2  16  107.11   21.67
  -1  -2  16  149.95   16.42
   1  -2 -16  112.78   18.03
  -1  -2  15  135.79   23.52
  -1  -2  15  174.55   17.23
   1  -2 -15  120.10   18.04
  -1  -2  14    4.96    6.59
   1  -2 -14   13.26    9.48
  -1  -2  14   16.33    5.87
   1  -2 -14   22.02    7.14
   1  -2 -14   26.36    9.22
   1  -2 -13  371.53   42.62
  -1  -2  13  423.10   27.09
   1  -2 -13  323.35   29.57
   1  -2 -13  482.48   30.28
  -1  -2  13  317.23   34.06
  -1  -2  12   29.53   10.00
   1  -2 -12   59.72   17.46
  -1  -2  12   40.94    8.50
   1  -2 -12   51.57    9.73
   1  -2 -12   27.65    8.36
   1  -2 -11    1.37    8.09
  -1  -2  11    4.34    6.54
  -1  -2  11    3.25    3.07
   1  -2 -11   -1.34    5.41
   1  -2 -10  139.75   24.12
  -1  -2  10  123.94   14.62
   1  -2 -10  109.92   15.61
   1  -2  -9  169.33   24.84
  -1  -2   9  138.13   15.44
   1  -2  -8  166.14   24.16
  -1  -2   8  172.54   17.86
   1  -2  -7  302.73   31.78
  -1  -2   7  300.94   24.11
   1  -2  -6  571.65   43.92
  -1  -2   6  624.08   36.83
   1  -2  -5 2406.54  102.45
  -1  -2   5 2443.75   90.94
   1  -2  -4    9.63   10.36
  -1  -2   4    4.65    6.41
  -1  -2   4    4.15    2.11
  -1  -2   3 2308.90   83.16
   1  -2  -3 2438.85  100.21
  -1  -2   3 2437.41   91.09
   1  -2  -2  105.03   18.11
  -1  -2   2  102.89   11.85
  -1  -2   2   96.61   14.59
  -1  -2   1 1508.17   56.68
  -1  -2   0 1048.86   44.31
   1  -2   0 1058.43   49.76
  -1  -2  -1  335.28   26.33
   1  -2   1  343.12   24.49
  -1  -2  -2   55.85   11.67
   1  -2   2   34.48   10.34
   1  -2   2   33.44    7.41
  -1  -2  -3  349.72   27.18
   1  -2   3  385.84   28.22
   1  -2   3  355.58   21.95
  -1  -2  -4  716.98   43.44
   1  -2   4  801.41   42.99
   1  -2   4  818.65   35.15
  -1  -2  -5   62.33   13.32
   1  -2   5   61.87   11.37
  -1  -2  -6    2.85    5.18
   1  -2   6    2.63    4.59
  -1  -2  -7  549.80   40.02
   1  -2   7  488.16   31.17
  -1  -2  -8  671.45   47.49
  -1  -2  -8  739.37   44.08
   1  -2   8  818.01   40.66
  -1  -2  -9   18.27    7.90
   1  -2   9   25.98    7.59
  -1  -2  -9   23.39    8.32
  -1  -2 -10   18.85    8.64
   1  -2  10   22.05    5.64
  -1  -2 -10   28.49    8.74
  -1  -2 -11  236.97   25.17
   1  -2  11  235.28   19.53
   1  -2  11  205.32   26.28
   1  -2  12  362.40   25.04
  -1  -2 -12  362.68   32.30
  -1  -2 -12  447.73   29.86
   1  -2  12  311.17   33.91
   1  -2  13   43.97   14.39
  -1  -2 -13   64.14   10.86
   1  -2  13   38.11    8.46
  -1  -2 -13   40.37   11.58
   1  -2  14   49.33   15.58
   1  -2  14   38.16    8.59
  -1  -2 -14   27.61   10.41
   1  -2  15  116.48   23.07
   1  -2  15  121.63   14.70
  -1  -2 -15  118.36   19.78
   1  -2  16   51.30   18.00
   1  -2  16   17.53    6.95
   1  -2  17    2.31    8.65
   1  -2  17   12.98    6.03
   1  -2  18   28.19   12.92
   1  -2  18   30.05    8.48
   1  -2  19    7.28    9.50
   1  -2  19   31.19    8.65
   1  -2  20   66.06   20.86
   1  -2  20  101.36   15.88
   1  -2  21   14.84   12.84
   1  -2  21   26.60    9.26
  -1  -1  23   23.61   14.11
  -1  -1  23   17.90    8.07
  -1  -1  22   39.45   16.18
  -1  -1  22   14.92    6.65
  -1  -1  21   16.57    6.55
  -1  -1  21   13.16   10.05
  -1  -1  20   78.16   13.70
  -1  -1  20   55.65   15.47
  -1  -1  19   34.61    9.17
  -1  -1  19   30.22   11.06
  -1  -1  18   42.92    9.41
   1  -1 -18   60.36   12.86
  -1  -1  18   53.32   15.59
  -1  -1  17    8.83    5.61
   1  -1 -17    4.54    4.68
  -1  -1  17    6.48    7.66
  -1  -1  16  447.24   28.48
   1  -1 -16  382.37   29.88
  -1  -1  16  370.12   36.57
  -1  -1  15  108.66   13.11
   1  -1 -15  118.81   13.49
   1  -1 -15   78.45   12.51
  -1  -1  15   95.43   17.94
  -1  -1  14   98.01   12.01
   1  -1 -14  114.32   12.83
  -1  -1  14   95.82   16.68
   1  -1 -14   84.45   12.83
   1  -1 -13  137.44   13.70
  -1  -1  13  130.08   13.22
  -1  -1  13   48.52   12.20
   1  -1 -13  102.17   13.34
  -1  -1  12  454.96   25.21
   1  -1 -12  377.16   26.10
  -1  -1  11   24.57    5.45
   1  -1 -11   22.69    5.92
  -1  -1  10  191.47   14.40
   1  -1 -10  176.85   15.51
  -1  -1  10  165.49   19.11
  -1  -1   9  590.03   27.29
   1  -1  -9  549.48   28.60
  -1  -1   9  568.86   35.58
  -1  -1   8  679.71   29.06
  -1  -1   8  597.69   36.28
   1  -1  -8  648.93   30.51
   1  -1  -7  334.67   19.02
   1  -1  -7  333.08   19.59
  -1  -1   7  330.08   18.68
  -1  -1   7  331.31   24.17
   1  -1  -6 3187.45  109.31
   1  -1  -6 2879.03   90.87
  -1  -1   6 2984.62   91.06
  -1  -1   6 2853.15   98.90
   1  -1  -5  439.22   30.17
   1  -1  -5  470.70   23.02
  -1  -1   5  497.90   24.29
  -1  -1   5  433.03   26.66
   1  -1  -4 2486.79   89.29
  -1  -1   4 2395.74   78.26
   1  -1  -3  700.60   37.74
  -1  -1   3  788.78   33.52
  -1  -1   2 2546.80   83.42
   1  -1  -2 2523.69   90.27
  -1  -1   2 2785.99   84.72
   1  -1  -1   58.73    9.83
  -1  -1   1   76.15    8.25
   1  -1  -1   76.13   10.25
  -1  -1   0 1992.38   63.19
   1  -1   0 2019.62   67.45
  -1  -1  -1 1379.48   47.73
   1  -1   1 1347.19   50.65
   1  -1   1 1457.64   49.08
  -1  -1  -2  509.22   24.50
   1  -1   2  499.98   22.93
   1  -1   2  520.20   25.65
   1  -1   3 1548.75   55.23
  -1  -1  -3 1576.56   56.77
   1  -1   4  424.66   22.11
  -1  -1  -4  409.26   23.47
  -1  -1  -5  868.01   37.49
   1  -1   5  815.63   33.97
   1  -1   6 1331.91   47.37
  -1  -1  -6 1290.04   51.31
   1  -1   7 3714.69  109.33
  -1  -1  -7 3550.08  114.77
   1  -1   8  400.67   16.47
   1  -1   8  411.47   21.59
  -1  -1  -8  400.76   25.29
   1  -1   9  288.62   14.64
   1  -1   9  326.72   19.30
  -1  -1  -9  313.90   22.57
   1  -1  10   88.07    7.99
   1  -1  10  103.57   10.63
  -1  -1 -10   82.17   11.69
   1  -1  11  136.62   12.78
  -1  -1 -11  132.75   15.28
   1  -1  12  270.57   19.54
   1  -1  12  247.58   26.29
  -1  -1 -12  271.14   23.47
  -1  -1 -13  287.34   20.86
   1  -1  13  283.74   20.50
   1  -1  13  238.92   27.03
  -1  -1 -13  233.97   22.66
   1  -1  14  414.57   26.29
  -1  -1 -14  418.95   26.68
  -1  -1 -14  353.79   29.34
   1  -1  14  354.08   34.86
   1  -1  15   89.44   12.10
   1  -1  15   65.08   15.37
  -1  -1 -15   75.34   13.73
   1  -1  16   73.59   11.60
  -1  -1 -16   61.59   12.46
   1  -1  16   92.21   19.17
   1  -1  17   65.64   11.07
   1  -1  17   61.02   17.04
   1  -1  18    3.65    3.99
   1  -1  18   14.75    9.62
   1  -1  19   69.26   12.81
   1  -1  19   53.44   16.00
   1  -1  20  237.57   25.35
   1  -1  20  234.33   34.29
   1  -1  21   38.91   11.15
   1  -1  21   70.38   20.63
   1  -1  22    7.62    7.14
   1  -1  22    6.39    7.74
  -1   0  23    9.16    8.17
  -1   0  22   64.40   17.30
  -1   0  21   27.72   10.33
  -1   0  20  321.93   35.47
  -1   0  19   30.77   11.78
  -1   0  18    2.49    5.80
   1   0 -18    5.45    3.04
  -1   0  17   -1.69    4.69
   1   0 -17    1.19    3.83
  -1   0  17    8.99    5.98
  -1   0  16  112.73   14.51
   1   0 -16  141.03   15.73
  -1   0  16  136.57   19.33
  -1   0  15    0.38    3.07
   1   0 -15    7.98    4.81
  -1   0  15   -0.83    4.22
  -1   0  15    4.87    6.08
   1   0 -15    3.44    4.42
  -1   0  14  119.40   15.87
  -1   0  14   93.26   12.02
   1   0 -14   97.46   12.41
   1   0 -14  109.82   12.54
  -1   0  14   19.10    8.27
  -1   0  13  213.80   20.79
   1   0 -13  263.36   19.78
  -1   0  13  230.04   18.76
   1   0 -13  251.69   18.61
  -1   0  12  809.40   42.26
  -1   0  12  827.06   37.88
   1   0 -12  821.42   36.75
  -1   0  11  188.41   18.16
  -1   0  11  236.02   16.79
  -1   0  11  242.34   20.68
   1   0 -11  213.64   15.75
  -1   0  10   80.02   11.55
  -1   0  10   90.38    9.64
   1   0 -10   96.85    9.72
  -1   0  10  103.69   12.81
  -1   0   9    0.40    2.98
  -1   0   9    0.73    2.21
   1   0  -9    3.62    2.48
  -1   0   9    1.68    2.90
  -1   0   8  260.46   18.94
  -1   0   8  296.69   16.19
   1   0  -8  266.31   15.60
  -1   0   8  267.50   18.37
  -1   0   7 1159.14   45.96
  -1   0   7 1265.07   41.53
   1   0  -7 1209.37   41.25
  -1   0   7 1258.60   45.87
   1   0  -7 1112.62   40.64
  -1   0   6  116.91   11.11
   1   0  -6  116.10   12.07
   1   0  -6  104.47    8.12
  -1   0   6  135.56    8.96
   1   0  -6  112.37    8.34
  -1   0   6  126.67   10.48
  -1   0   5  124.28   10.70
   1   0  -5  103.95   10.39
  -1   0   5  118.43    7.91
   1   0  -5  117.31    7.87
  -1   0   5  118.04    9.22
   1   0  -5  115.36    7.91
  -1   0   4  607.27   25.96
   1   0  -4  645.88   26.77
  -1   0   4  627.33   21.92
   1   0  -4  651.51   22.03
   1   0  -4  619.06   21.98
  -1   0   4  677.32   24.14
   1   0  -3   98.48    8.28
   1   0  -3  119.72    6.19
   1   0   3   90.75    5.71
  -1   0  -3   69.31    6.00
   1   0   4 2295.15   65.72
  -1   0  -4 2223.02   67.31
   1   0   5   54.95    5.63
  -1   0  -5   54.91    6.49
   1   0   6 2564.62   77.12
  -1   0  -6 2623.33   79.85
   1   0   6 2609.67   82.10
   1   0   7  447.04   20.71
  -1   0  -7  413.81   21.63
   1   0   7  449.38   24.32
   1   0   8   10.52    3.70
   1   0   8   10.56    4.75
  -1   0  -8    5.78    3.65
   1   0   9   48.08    6.91
  -1   0  -9   46.53    7.16
   1   0   9   50.79    9.30
   1   0  10   62.88    8.39
  -1   0 -10   52.49    8.11
   1   0  11   50.44    9.38
   1   0  11   60.20    9.05
  -1   0 -11   69.80    9.60
   1   0  12    7.31    4.16
   1   0  12   13.45    5.32
   1   0  12   -1.32    4.29
  -1   0 -12    7.56    3.72
   1   0  13   29.76    7.50
  -1   0 -13   27.42    6.98
   1   0  13   31.18    7.02
  -1   0 -13   38.83    7.96
   1   0  13   36.09    9.97
   1   0  14  216.03   21.04
  -1   0 -14  242.80   20.70
   1   0  14  220.74   20.08
   1   0  14  253.64   25.91
  -1   0 -14  230.08   20.34
   1   0  15  519.95   34.68
   1   0  15  524.18   33.72
  -1   0 -15  531.29   33.79
   1   0  15  532.69   40.71
  -1   0 -15  574.51   34.62
   1   0  16   11.94    5.88
   1   0  16    9.33    5.41
   1   0  16   28.45   10.28
  -1   0 -16   19.80    6.68
   1   0  17   26.41    7.78
   1   0  17   28.54   11.13
   1   0  18  125.77   17.68
   1   0  18  111.08   20.56
   1   0  19   16.70    8.15
   1   0  19   23.25   10.69
   1   0  20   -3.26    7.34
   1   0  21  114.60   22.82
   1   0  22   36.91   15.09
  -1   1  23    7.93    7.99
  -1   1  22  -11.59    8.07
  -1   1  21    3.99    4.80
  -1   1  20   62.62   15.52
  -1   1  20   71.61   15.30
  -1   1  19   33.23   11.72
  -1   1  19   30.55   10.19
  -1   1  18   54.11   12.28
  -1   1  18   29.90    9.76
  -1   1  17    1.67    5.47
   1   1 -17    9.48    5.29
  -1   1  17   -0.20    4.81
  -1   1  16  415.88   36.06
   1   1 -16  434.80   30.39
  -1   1  16  433.23   32.16
  -1   1  15   95.12   16.26
   1   1 -15   99.64   16.26
   1   1 -15  114.70   14.75
  -1   1  15  106.36   14.71
  -1   1  14  156.31   20.69
   1   1 -14  119.28   17.27
   1   1 -14  130.96   14.76
  -1   1  13  103.92   16.38
   1   1 -13  129.67   17.55
   1   1 -13  137.20   15.31
  -1   1  12  402.15   32.43
   1   1 -12  432.00   27.98
  -1   1  11   20.83    7.90
   1   1 -11   24.24    6.07
  -1   1  11   23.48    5.56
  -1   1  10  244.30   23.09
   1   1 -10  200.03   18.12
  -1   1  10  202.65   15.06
   1   1  -9  475.09   26.68
  -1   1   9  575.93   36.32
   1   1  -9  611.25   32.31
  -1   1   9  533.18   24.95
   1   1  -8  765.05   31.26
  -1   1   8  615.47   38.07
  -1   1   8  691.85   28.28
   1   1  -8  648.62   34.73
  -1   1   7  362.43   26.54
   1   1  -7  397.91   19.69
  -1   1   7  364.83   17.91
   1   1  -7  382.74   24.39
  -1   1   6 2808.75   98.30
   1   1  -6 2874.35   95.42
   1   1  -6 3006.26   95.72
  -1   1   6 2844.14   83.88
  -1   1   5  471.85   27.80
   1   1  -5  450.56   26.22
   1   1  -5  429.64   26.08
  -1   1   5  475.87   19.85
  -1   1   4 2460.43   82.89
   1   1  -4 2540.61   82.64
  -1   1   4 2489.44   73.91
   1   1  -4 2325.62   82.09
   1   1  -3  776.56   34.59
   1   1  -3  769.41   33.48
  -1   1   3  586.66   30.68
  -1   1   2 3494.49   98.37
   1   1  -2 2848.83   96.10
   1   1  -1   76.29    8.45
  -1   1   1   84.74    8.59
  -1   1   0 1776.03   60.27
  -1   1   0 1990.85   66.29
   1   1   0 2127.64   61.59
  -1   1  -1 1394.00   45.13
  -1   1  -1 1420.66   50.03
   1   1   1 1556.76   48.47
  -1   1  -1 1416.57   51.44
  -1   1  -2  522.82   23.16
  -1   1  -2  501.88   26.20
  -1   1  -2  475.80   24.81
  -1   1  -3 1605.15   52.18
  -1   1  -3 1600.58   57.37
  -1   1  -3 1473.72   55.59
  -1   1  -4  454.83   25.28
   1   1   4  461.38   22.46
  -1   1  -4  400.67   23.91
  -1   1  -5  835.61   38.68
   1   1   5  840.57   33.48
  -1   1  -5  882.56   38.84
  -1   1  -6 1341.26   54.60
   1   1   6 1428.10   49.01
  -1   1  -6 1363.55   53.69
   1   1   7 3603.93  106.36
  -1   1  -7 3388.03  111.58
   1   1   8  417.37   22.27
  -1   1  -8  360.56   24.00
  -1   1  -9  343.41   22.89
   1   1   9  309.87   20.07
  -1   1 -10   82.67   11.38
  -1   1 -11  152.74   15.86
   1   1  12  225.68   19.46
  -1   1 -12  265.49   21.62
  -1   1 -13  219.63   23.97
   1   1  13  279.21   22.77
  -1   1 -13  295.36   23.38
  -1   1 -14  352.95   31.15
  -1   1 -14  394.20   28.07
   1   1  14  359.83   27.86
   1   1  15   70.46   14.95
   1   1  15  105.57   15.37
  -1   1 -15   69.62   11.91
   1   1  16   49.76   12.39
   1   1  16   70.96   13.56
   1   1  17   41.75   11.61
   1   1  17   71.37   14.18
   1   1  18    5.57    5.17
   1   1  18   16.35    7.70
   1   1  19   64.16   15.28
   1   1  19   56.55   14.02
   1   1  20  270.30   31.43
   1   1  20  234.69   29.44
   1   1  21   41.44   14.21
   1   1  22   17.94    8.18
  -1   2  22    6.66    6.15
  -1   2  21   -0.44    4.71
  -1   2  20  116.15   18.12
  -1   2  19    3.70    4.61
  -1   2  18   34.27    9.28
  -1   2  17  236.24   31.13
  -1   2  17  289.45   25.06
  -1   2  16  116.20   21.13
  -1   2  16  126.17   15.98
   1   2 -16  140.21   19.48
  -1   2  15  136.37   22.78
   1   2 -15  158.17   20.60
  -1   2  15  141.01   15.62
  -1   2  14   11.63    8.66
   1   2 -14   31.76   12.03
   1   2 -14   10.48    6.60
  -1   2  14   15.30    5.16
  -1   2  13  409.27   37.17
   1   2 -13  370.88   34.79
   1   2 -13  378.92   30.33
  -1   2  12   54.84   13.76
   1   2 -12   54.59   14.25
   1   2 -12   42.33   11.29
  -1   2  11    5.21    5.77
   1   2 -11    0.04    2.41
   1   2 -11    3.76    4.42
   1   2 -10  131.62   10.75
  -1   2  10  128.85   19.50
  -1   2  10  115.26   11.57
   1   2 -10  138.30   18.33
   1   2  -9  132.75   17.57
  -1   2   9  109.66   11.09
   1   2  -8  164.87   20.32
  -1   2   8  170.80   14.43
  -1   2   7  292.93   20.32
   1   2  -7  363.93   30.11
   1   2  -6  572.41   37.20
  -1   2   6  602.31   31.45
   1   2  -6  620.01   40.42
   1   2  -5 2482.31   92.45
  -1   2   5 2532.06   87.04
   1   2  -5 2453.44   97.95
   1   2  -4   11.67    6.77
  -1   2   4    3.23    6.95
   1   2  -4    5.63    7.02
   1   2  -3 2436.85   84.37
  -1   2   3 2396.17   95.77
   1   2  -2  100.60   12.17
  -1   2   2  127.94   18.26
  -1   2   1 1474.21   69.40
   1   2   0 1032.07   48.11
   1   2   1  352.16   24.71
  -1   2  -2   42.77    5.38
   1   2   2   45.47    9.79
  -1   2  -2   37.31   10.29
  -1   2  -3  348.48   22.47
   1   2   3  354.81   25.42
  -1   2  -3  340.63   27.31
  -1   2  -4  793.40   35.79
   1   2   4  792.06   41.03
  -1   2  -4  809.78   44.83
  -1   2  -5   65.65    5.50
  -1   2  -5   57.21    8.51
  -1   2  -5   52.59   12.06
   1   2   5   59.38   10.01
  -1   2  -6   -0.63    3.75
  -1   2  -6    2.69    5.81
   1   2   6    4.24    4.69
  -1   2  -7  463.57   25.04
   1   2   7  499.11   29.35
  -1   2  -7  528.18   35.18
  -1   2  -8  708.63   33.12
  -1   2  -8  730.94   43.44
  -1   2  -9   23.63    6.22
  -1   2  -9   27.14    8.60
  -1   2 -10   28.39    9.13
  -1   2 -11  221.95   22.98
   1   2  11  200.27   17.54
  -1   2 -12  405.58   36.88
  -1   2 -12  381.84   31.47
   1   2  12  405.82   26.39
  -1   2 -13   30.89   11.60
  -1   2 -13   43.39   10.39
   1   2  13   59.57    9.89
  -1   2 -14   45.25   11.57
   1   2  14   40.88    8.76
   1   2  15  121.42   15.50
   1   2  16   18.66   10.37
   1   2  16   19.39    7.02
   1   2  17   27.46   12.97
   1   2  17    6.02    5.01
   1   2  18   25.70    8.76
   1   2  19   23.59    8.95
   1   2  20   74.36   15.86
   1   2  21   21.54   10.31
  -1   3  21   -1.46    4.53
  -1   3  20   32.87    9.78
  -1   3  19   20.44    7.85
  -1   3  18   39.27    9.08
  -1   3  17   19.59    6.94
  -1   3  16   96.70   13.57
  -1   3  15   84.88   12.31
  -1   3  14  261.95   21.55
  -1   3  13  167.30   27.36
  -1   3  13  148.89   15.55
   1   3 -13  174.20   24.54
   1   3 -12   22.42    4.19
  -1   3  12   26.64   12.06
   1   3 -12    8.55    8.12
   1   3 -12   22.25    9.94
  -1   3  12   13.53    5.24
   1   3 -11   37.64   13.63
   1   3 -11   20.26    7.96
  -1   3  11   -0.78    3.58
   1   3 -10   89.28   19.23
   1   3 -10  111.05   20.23
   1   3  -9   14.29    9.18
   1   3  -9    1.30    5.83
   1   3  -8  406.36   34.74
   1   3  -8  391.19   37.85
  -1   3   7  248.68   29.56
   1   3  -7  277.83   26.70
   1   3  -7  292.84   31.92
   1   3  -6   22.50    7.77
  -1   3   6   19.49   10.31
   1   3  -6   28.09   11.40
   1   3  -5   44.74   10.09
   1   3  -5   47.90   14.06
  -1   3   5   50.38   13.09
  -1   3   4  382.84   36.22
   1   3  -4  378.08   27.37
  -1   3   3  905.66   56.84
   1   3  -3  795.17   41.58
  -1   3   2  552.51   43.78
  -1   3   1  315.56   33.43
   1   3  -1  302.79   29.62
   1   3   0  212.51   24.33
  -1   3   0  246.58   29.84
   1   3   1  645.90   42.78
   1   3   2  452.86   34.93
   1   3   3  341.65   30.90
  -1   3  -3  463.63   22.28
  -1   3  -3  447.54   37.78
   1   3   4   31.53    9.96
  -1   3  -4   46.28    7.47
  -1   3  -4   61.64   15.09
  -1   3  -5   26.90   11.04
   1   3   5   20.07    7.64
  -1   3  -5   32.81    7.21
  -1   3  -6  219.46   26.92
  -1   3  -7  200.09   12.22
  -1   3  -7  172.90   24.27
  -1   3  -8  253.85   18.21
  -1   3  -8  260.60   29.09
  -1   3  -9  121.04   12.49
  -1   3  -9  107.33   20.36
  -1   3  -9  164.71   22.90
   1   3   9  124.69   16.14
  -1   3 -10   48.09    7.82
  -1   3 -10   62.74   15.90
  -1   3 -10   57.03   14.46
   1   3  10   39.30    9.16
  -1   3 -11  168.61   14.49
  -1   3 -11  166.40   26.48
  -1   3 -11  146.30   22.51
   1   3  11  168.61   18.06
  -1   3 -12  112.15   11.75
  -1   3 -12  127.60   23.48
  -1   3 -12  150.16   23.34
   1   3  12  119.92   15.06
  -1   3 -13   72.22    9.36
   1   3  13   54.70   10.79
  -1   3 -14  313.03   21.22
   1   3  14  315.93   25.71
  -1   3 -15   32.19    6.53
   1   3  15   34.58    8.72
  -1   3 -16    2.45    3.34
   1   3  16    5.08    3.89
  -1   3 -17   55.14    9.55
   1   3  17   27.14    8.54
   1   3  18   44.54   11.55
   1   3  19    8.68    3.82
   1   3  20  -13.18    8.60
   1   4 -19   16.45   11.99
  -1   4  19    7.88    5.77
   1   4 -18   12.49   12.59
  -1   4  18   18.68    6.83
   1   4 -17   34.32   16.61
  -1   4  17   24.26    7.55
   1   4 -16   29.04   16.06
  -1   4  16   20.85    7.08
   1   4 -15   -4.02   10.15
  -1   4  15   12.08    5.79
   1   4 -14   57.52   18.35
  -1   4  14   41.26    9.69
   1   4 -13   12.24    9.62
  -1   4  13   12.50    5.56
   1   4 -12   21.16   10.76
  -1   4  12    2.24    4.19
   1   4 -11   48.39   14.20
  -1   4  11   69.88   13.35
   1   4 -10   62.68   16.66
  -1   4  10   67.54   13.07
  -1   4   9  240.69   25.75
   1   4  -9  228.79   33.65
   1   4  -8  333.41   32.18
  -1   4   8  362.84   39.38
  -1   4   8  332.06   31.86
   1   4  -8  371.40   42.23
   1   4  -7   93.16   15.97
  -1   4   7   69.01   17.39
   1   4  -7  101.23   22.30
  -1   4   7   81.49   15.74
  -1   4   6  109.86   21.74
   1   4  -6  124.08   23.42
   1   4  -6   99.79   15.36
  -1   4   5  101.52   21.30
   1   4  -5  109.87   15.84
  -1   4   4   54.80   16.24
  -1   4   3   39.60   14.28
  -1   4   2   15.41   11.75
   1   4  -2   46.41   13.70
   1   4  -1   74.01   17.30
  -1   4   1   81.60   20.04
   1   4   0   82.95   17.87
  -1   4   0   93.81   20.99
  -1   4  -1   66.65   18.44
   1   4   1   57.34   15.15
   1   4   2  466.90   40.85
  -1   4  -3  438.33   42.72
   1   4   3  348.32   35.11
  -1   4  -4  121.53   23.11
   1   4   4   93.77   17.77
  -1   4  -4   99.05   10.68
  -1   4  -5   20.57   10.42
  -1   4  -5   55.74    9.22
   1   4   5   51.80   14.08
  -1   4  -6  199.38   19.23
  -1   4  -6  193.07   28.63
   1   4   6  193.47   25.11
  -1   4  -7   80.53   10.58
  -1   4  -7   68.58   12.10
   1   4   7   77.23   16.19
  -1   4  -7   91.09   20.05
  -1   4  -8   81.40    9.44
  -1   4  -8   64.40   12.91
   1   4   8   77.04   15.59
  -1   4  -8   74.10   18.30
  -1   4  -9   12.61    3.17
  -1   4  -9    8.90    5.97
  -1   4  -9   12.60   10.11
   1   4   9   30.81   10.31
   1   4  10   25.02    9.04
   1   4  11  120.82   17.91
   1   4  12   94.26   15.46
   1   4  13   13.90    7.51
   1   4  14  100.88   15.37
   1   4  15    8.08    4.60
   1   4  16   74.70   13.65
   1   4  17   34.00   10.09
   1   4  18   85.82   15.30
   1   4  19  106.59   17.67
   1   5 -17   28.31   13.19
  -1   5  17   30.72    9.60
   1   5 -16   -6.04    9.06
  -1   5  16   20.04    8.06
   1   5 -15   52.66   17.75
  -1   5  15   33.69    9.64
   1   5 -14   26.61   12.54
  -1   5  14   21.13    8.02
   1   5 -13    2.97    7.97
  -1   5  13    7.83    5.92
   1   5 -12  172.79   27.47
  -1   5  12  185.01   24.29
   1   5 -11    3.02    7.00
  -1   5  11   -4.54    5.36
   1   5 -10   14.76    8.30
  -1   5  10   13.59    8.64
  -1   5   9   54.79   14.59
  -1   5   8  111.30   23.18
  -1   5   8  109.30   20.27
   1   5  -7   14.13    6.55
  -1   5   7   11.90   11.55
  -1   5   6  115.40   24.05
  -1   5   5   98.08   23.19
  -1   5   4   95.86   23.05
   1   5  -4   88.14   22.31
  -1   5   3   22.46   11.11
   1   5  -3   25.26   14.02
  -1   5   2  259.55   37.51
   1   5  -2  302.06   38.20
   1   5  -1  239.97   33.60
  -1   5   1  280.91   38.06
   1   5   0  108.86   22.82
  -1   5   0  114.17   25.98
  -1   5  -1  128.75   27.47
   1   5   1   88.46   20.48
   1   5   2   82.00   19.94
  -1   5  -2   77.91   23.20
  -1   5  -3  156.32   29.39
   1   5   3  136.04   25.34
  -1   5  -3  135.94   27.88
   1   5   4  202.95   29.41
   1   5   5    9.55    8.88
   1   5   6   33.01   12.65
  -1   5  -7   12.17    5.96
  -1   5  -7    9.57    4.47
   1   5   7   -0.29    5.47
  -1   5  -8   -3.39    3.86
  -1   5  -8    0.13    4.10
   1   5   8  -10.47    7.51
  -1   5  -9   25.22    6.40
  -1   5  -9   20.17    7.59
   1   5   9   10.61    5.39
   1   5  10  104.97   19.24
   1   5  11   15.20    9.27
  -1   5 -12   17.38    9.77
   1   5  12   27.51   10.57
  -1   5 -13   55.71   16.29
   1   5  13   57.41   13.52
  -1   5 -14    6.80    9.54
   1   5  14    2.99    7.84
  -1   5 -15   -5.94    9.32
   1   5  15   -3.26    5.28
  -1   5 -16   57.85   17.66
   1   5  16   58.83   13.39
  -1   6  13  123.57   22.27
  -1   6  12   14.09    8.58
   1   6 -11   74.73   17.68
  -1   6  11   76.48   17.79
   1   6 -10   -1.29    5.43
  -1   6  10    5.21    8.33
  -1   6   9   -0.92    8.27
  -1   6   8    1.08    8.62
  -1   6   8    0.14    6.71
  -1   6   7   90.09   23.55
   1   6  -6   61.27   20.99
  -1   6   6   75.54   23.69
  -1   6   5  124.22   29.22
   1   6  -5   94.46   25.58
   1   6  -4  111.02   25.60
  -1   6   4  100.11   25.70
  -1   6   3   17.76   12.09
   1   6  -3   16.61   13.70
  -1   6   2   57.35   20.14
   1   6  -2   40.54   16.49
   1   6  -1   94.65   22.98
  -1   6   1   92.47   24.76
   1   6   0   14.90    9.11
  -1   6   0   13.49    9.76
   1   6   1  132.67   26.87
  -1   6  -1   76.57   24.16
   1   6   2   14.88   10.33
  -1   6  -2    2.13   11.24
   1   6   3   46.08   17.24
  -1   6  -3   51.01   21.75
  -1   6  -4   16.80   13.02
   1   6   4   45.44   17.07
  -1   6  -5   27.12    9.67
   1   6   5   30.32   13.48
  -1   6  -5   50.87   21.10
  -1   6  -6   46.42   12.44
   1   6   6   51.26   16.61
  -1   6  -7   42.62   11.26
   1   6   7   20.78   12.71
   1   6   8  155.88   27.21
   1   6   9  115.60   23.25
   1   6  10   84.38   19.67
   1   6  11   19.79   11.09
   1   6  12   51.23   15.84
   1   6  13   61.50   16.31
  -1   7   8  -17.66   16.19
   1   7  -8   17.46   16.55
  -1   7   8    3.71    8.23
   1   7  -7   -8.49   15.83
  -1   7   7    1.05   11.54
  -1   7   6   -1.20    7.83
   1   7  -6   13.67   13.68
   1   7  -5   87.94   26.11
  -1   7   5   68.95   22.02
  -1   7   4   12.21   12.54
   1   7  -4   22.91   14.39
   1   7  -3  -21.65   14.57
  -1   7   3   12.12   13.41
   1   7  -2   44.11   19.65
  -1   7   2    3.69   15.36
  -1   7   1   61.42   23.60
   1   7  -1   52.29   19.10
  -1   7   0    5.73   10.95
   1   7   0    9.34   10.57
   1   7   1   74.91   21.90
  -1   7  -1   53.41   20.68
   1   7   2  -11.16   11.03
  -1   7  -2    3.58   11.06
  -1   7  -3  -13.20   15.97
   1   7   3   20.02   12.87
  -1   7  -4    8.08   13.39
   1   7   4   16.09   13.97
  -1   7  -5   40.35   19.63
   1   7   5   35.90   16.51
   1   7   6    8.80   11.24
  -1   7  -6   19.06   17.15
  -1   7  -7    8.80   13.75
   1   7   7   26.68   16.06
  -2  -7   8   -4.59    9.86
  -2  -7   7   -1.51    8.51
  -2  -7   6   42.14   19.74
  -2  -7   5   52.35   23.85
  -2  -7   4   -3.35   12.18
  -2  -7   3   42.95   19.02
  -2  -7   2    5.48   10.52
   2  -7  -1   93.09   29.62
  -2  -7   1   50.94   19.91
  -2  -7   0   14.29   16.95
   2  -7   0   -0.59   11.33
   2  -7   1   39.21   18.30
   2  -7   2    1.27   11.95
   2  -7   3   66.01   25.07
   2  -7   4   32.52   17.23
   2  -7   5  119.69   30.11
   2  -7   6   24.27   18.27
   2  -7   7   -3.11   11.10
  -2  -6  13    3.01    6.92
  -2  -6  12   24.63   13.32
  -2  -6  11  155.89   29.37
  -2  -6  10   50.00   19.77
  -2  -6   9   15.62   14.24
  -2  -6   8   94.87   24.79
  -2  -6   7   27.28   16.49
  -2  -6   6   50.61   17.93
  -2  -6   6   58.64   12.34
  -2  -6   5   26.33   14.14
  -2  -6   5   32.14   10.74
  -2  -6   4  -11.12   16.60
  -2  -6   4    1.45    5.32
  -2  -6   3   91.23   25.77
  -2  -6   3   74.80   17.87
  -2  -6   2   29.61   14.12
   2  -6  -2   23.82   14.02
  -2  -6   1  171.88   22.22
  -2  -6   1  158.03   32.20
   2  -6  -1  151.06   29.09
  -2  -6   0    1.22    5.00
   2  -6   0    7.34    8.79
   2  -6   0    0.39    6.72
  -2  -6  -1   20.00    8.86
   2  -6   1   29.25   17.14
   2  -6   1   30.39   14.73
  -2  -6  -2  210.97   26.00
   2  -6   2  181.61   34.70
   2  -6   2  190.99   30.18
   2  -6   3  -10.39   10.68
  -2  -6  -3    8.16    6.62
   2  -6   4   95.53   26.14
   2  -6   4   82.57   18.06
  -2  -6  -4   81.89   17.47
   2  -6   5  -11.50   12.39
  -2  -6  -5    8.15    8.51
   2  -6   5   -0.78    5.51
   2  -6   6   53.16   18.27
   2  -6   6   30.68   10.86
   2  -6   7   25.25   15.01
   2  -6   8   66.14   19.04
   2  -6   9   21.47   12.02
   2  -6  10    3.67    6.72
   2  -6  11    4.17    8.64
   2  -6  12    1.98    7.34
  -2  -5  17   22.50    9.44
  -2  -5  16   50.52   14.64
  -2  -5  15   23.26   11.44
  -2  -5  14   15.82    8.54
  -2  -5  13   51.55   14.97
  -2  -5  12   33.43   14.08
  -2  -5  11   27.02   12.51
  -2  -5  10   38.95   14.62
  -2  -5   9   50.05   17.40
  -2  -5   8   28.61   13.57
  -2  -5   7  106.13   23.62
  -2  -5   7  103.13   11.75
  -2  -5   6   77.39   19.77
  -2  -5   6   93.70   13.67
  -2  -5   5   47.31   17.80
  -2  -5   5   84.83   14.69
   2  -5  -5   63.71   19.27
  -2  -5   4   89.64   22.97
   2  -5  -4  125.34   27.96
  -2  -5   3  239.64   25.95
  -2  -5   3  259.32   36.92
   2  -5  -3  218.01   33.47
  -2  -5   2  159.01   21.02
  -2  -5   2  205.27   33.62
   2  -5  -2  182.57   30.45
  -2  -5   1   29.48    9.90
   2  -5  -1   45.36   15.96
  -2  -5   0  194.73   23.91
   2  -5   0  266.05   34.20
  -2  -5  -1   33.84   10.50
   2  -5   1   42.84   15.72
   2  -5   1   47.97   16.06
  -2  -5  -2  249.23   28.18
   2  -5   2  225.42   34.18
   2  -5   2  272.53   32.57
   2  -5   3   28.08   15.23
  -2  -5  -3   11.11    6.77
   2  -5   3   19.34    9.18
   2  -5   4   60.75   16.89
   2  -5   4   50.73   13.35
   2  -5   5   12.62    9.49
   2  -5   5   18.80    8.43
  -2  -5  -6   33.14   15.75
   2  -5   6   22.99   11.90
   2  -5   6   15.74    7.41
  -2  -5  -7  -13.65    8.40
   2  -5   7    6.19    6.59
   2  -5   7    6.41    5.19
  -2  -5  -8   22.01   14.30
   2  -5   8   -2.55   11.13
  -2  -5  -9   42.78   18.10
   2  -5   9   60.27   18.06
   2  -5  10   50.45   14.39
   2  -5  11   19.07   10.17
   2  -5  12   10.40    7.89
   2  -5  13  132.51   23.22
   2  -5  14   14.99    8.99
   2  -5  15   12.02    8.86
   2  -5  16   26.18   10.36
  -2  -4  19   22.84    9.30
  -2  -4  18    0.06    5.00
  -2  -4  17   36.10   10.49
  -2  -4  16   23.81    8.62
  -2  -4  15   61.25   13.87
  -2  -4  14   80.90   15.51
  -2  -4  13    7.31    6.65
  -2  -4  12   38.98   12.01
  -2  -4  11    5.99    6.48
   2  -4 -10  170.80   34.14
  -2  -4  10  190.91   26.04
   2  -4  -9  128.65   29.12
  -2  -4   9  116.73   20.69
   2  -4  -8 1160.75   88.83
  -2  -4   8 1093.49   68.82
   2  -4  -7   98.12   25.23
  -2  -4   7   89.90   19.29
  -2  -4   7  105.74    8.60
   2  -4  -6   23.03   16.25
  -2  -4   6   10.39   10.32
  -2  -4   6    6.00    3.44
  -2  -4   5   30.35   12.22
  -2  -4   4  109.89   21.96
   2  -4  -4  133.26   24.81
  -2  -4   3   96.58   15.85
  -2  -4   3  126.09   23.71
   2  -4  -3  122.46   23.21
  -2  -4   2  169.23   20.42
   2  -4  -2  169.61   26.40
  -2  -4   1  154.89   19.62
   2  -4  -1  147.89   23.76
  -2  -4   0   37.31   10.04
   2  -4   0   24.65   11.06
   2  -4   1   56.82   16.65
  -2  -4  -1   38.35   10.63
   2  -4   1   82.11   16.80
   2  -4   2   36.34   13.83
   2  -4   2   55.77   13.33
   2  -4   3   33.39   12.60
   2  -4   3   66.36   14.03
  -2  -4  -4   87.00   19.42
   2  -4   4   72.23   17.53
   2  -4   4   67.12   13.12
  -2  -4  -5  284.61   35.29
   2  -4   5  333.42   36.18
   2  -4   5  317.44   28.07
  -2  -4  -6  659.70   56.93
   2  -4   6  732.69   54.55
   2  -4   6  786.75   44.74
  -2  -4  -7  325.13   39.71
   2  -4   7  348.34   36.37
  -2  -4  -8   69.25   18.88
   2  -4   8   76.03   16.50
  -2  -4  -9   21.28   12.81
   2  -4   9   22.23   10.66
  -2  -4 -10   33.11   15.59
   2  -4  10   36.52   11.36
  -2  -4 -11   35.41   14.25
   2  -4  11   45.38   12.47
   2  -4  12  113.05   18.32
   2  -4  13  172.09   22.43
   2  -4  14   18.90    7.80
   2  -4  15   38.85   11.23
   2  -4  16   23.48    8.43
   2  -4  17   18.27    8.46
   2  -4  18   28.39   10.36
  -2  -3  21   36.51   10.17
  -2  -3  20    9.49    6.11
  -2  -3  19   50.31   11.19
  -2  -3  18   24.01    8.59
  -2  -3  17   60.10   11.73
  -2  -3  16   27.16    8.27
  -2  -3  15   81.61   13.32
  -2  -3  14  104.01   15.16
  -2  -3  13   37.55    9.70
   2  -3 -12  160.78   30.93
  -2  -3  12  133.75   18.05
   2  -3 -11    6.32    9.58
  -2  -3  11   16.86    7.42
   2  -3 -10  639.38   59.36
  -2  -3  10  629.93   41.60
   2  -3  -9  310.57   39.81
  -2  -3   9  314.85   29.17
   2  -3  -8   63.17   18.49
  -2  -3   8   41.06   12.00
   2  -3  -7   71.27   19.09
  -2  -3   7   81.91   15.26
   2  -3  -6   56.17   17.68
  -2  -3   6   65.29   14.20
  -2  -3   6   47.97    5.16
   2  -3  -5  344.46   40.10
  -2  -3   5  431.77   36.07
   2  -3  -4    3.57    8.14
  -2  -3   4   -5.39    6.75
  -2  -3   4    6.27    8.56
  -2  -3   3  335.61   27.81
  -2  -3   3  366.52   33.87
   2  -3  -3  300.15   31.97
  -2  -3   2  248.91   23.95
   2  -3  -2  265.58   29.15
  -2  -3   1  317.64   26.98
   2  -3  -1  329.03   31.41
  -2  -3   0   16.50    7.83
   2  -3   0   15.83    8.52
   2  -3   1  706.14   45.32
  -2  -3  -2  206.28   23.98
   2  -3   2  286.39   29.11
   2  -3   2  237.14   24.16
  -2  -3  -3  508.86   39.79
   2  -3   3  489.08   39.98
   2  -3   3  519.86   35.06
  -2  -3  -4  465.24   38.29
   2  -3   4  443.27   36.83
   2  -3   4  461.60   31.84
  -2  -3  -5  124.31   19.74
   2  -3   5  151.98   21.13
   2  -3   5  167.21   17.92
  -2  -3  -6  450.91   38.84
   2  -3   6  357.15   32.87
  -2  -3  -7  441.24   39.64
   2  -3   7  395.38   33.53
  -2  -3  -8  294.25   34.07
   2  -3   8  331.84   29.63
  -2  -3  -9    2.51    8.33
   2  -3   9   12.31    9.03
   2  -3   9    8.59    6.37
   2  -3  10  100.04   20.15
  -2  -3 -10  103.81   20.97
   2  -3  10  129.27   17.57
  -2  -3 -11  262.40   34.16
   2  -3  11  246.88   23.93
   2  -3  11  214.11   30.13
   2  -3  12   44.78   13.22
  -2  -3 -12   54.27   16.73
   2  -3  12   63.78   12.03
  -2  -3 -13  118.68   24.57
   2  -3  13  120.71   23.95
   2  -3  13  127.34   16.51
   2  -3  14  619.27   38.05
   2  -3  14  452.06   48.23
   2  -3  15   -0.46    7.19
   2  -3  15    3.65    4.19
   2  -3  16   27.27   14.57
   2  -3  16   22.39    7.86
   2  -3  17   12.69   10.70
   2  -3  17    8.38    5.01
   2  -3  18   -2.22    9.23
   2  -3  18    3.25    4.43
   2  -3  19   10.03   12.94
   2  -3  19    6.35    5.95
   2  -3  20   55.67   20.26
   2  -3  20   34.31   10.24
  -2  -2  22   -7.93   11.17
  -2  -2  22   -2.12    3.41
  -2  -2  21   61.17   19.95
  -2  -2  21   82.86   14.41
  -2  -2  20   13.78    8.92
  -2  -2  20   64.72   12.37
  -2  -2  19   32.48   14.07
  -2  -2  19   30.67    8.29
   2  -2 -19   17.16    7.70
  -2  -2  18   25.50   13.30
  -2  -2  18   41.67    8.97
   2  -2 -18   13.96    6.60
  -2  -2  17   26.94   11.45
  -2  -2  17   30.77    8.00
   2  -2 -17   17.08    8.13
  -2  -2  16   91.70   19.63
  -2  -2  16  118.92   14.57
   2  -2 -16   88.83   15.53
  -2  -2  15  154.47   24.57
  -2  -2  15  136.24   15.10
   2  -2 -15  114.05   17.69
   2  -2 -14   80.00   21.08
  -2  -2  14   66.36   15.36
   2  -2 -14   92.04   12.80
  -2  -2  14   80.23   11.50
   2  -2 -14   70.36   13.00
  -2  -2  13  126.83   21.15
   2  -2 -13  199.37   31.61
  -2  -2  13  189.37   17.44
   2  -2 -13  228.62   20.07
   2  -2 -13  168.53   20.40
   2  -2 -12  387.27   44.40
   2  -2 -12  556.89   32.50
  -2  -2  12  459.30   28.47
   2  -2 -12  465.38   33.66
   2  -2 -11  200.73   30.58
  -2  -2  11  197.04   17.87
   2  -2 -11  219.94   19.91
   2  -2 -10   69.58   17.65
  -2  -2  10   65.83   10.30
   2  -2  -9  696.96   54.73
  -2  -2   9  686.13   37.20
   2  -2  -8  148.16   23.08
  -2  -2   8  134.95   15.48
   2  -2  -7  386.50   37.30
  -2  -2   7  341.28   25.94
   2  -2  -6  343.97   34.67
  -2  -2   6  327.16   25.73
   2  -2  -5 1060.02   63.64
  -2  -2   5 1050.94   51.31
  -2  -2   4    8.86    6.49
   2  -2  -4    3.29    7.80
  -2  -2   4   13.26    7.41
  -2  -2   3  163.82   17.66
   2  -2  -3  197.85   25.18
  -2  -2   3  172.25   19.31
   2  -2  -3  183.51   21.70
  -2  -2   2  488.04   31.07
   2  -2  -2  494.46   35.83
  -2  -2   1 4455.75  145.94
   2  -2  -1 4742.85  153.62
   2  -2   0  536.77   35.12
  -2  -2  -1  365.42   25.38
   2  -2   1  408.01   29.46
   2  -2   1  392.75   27.68
  -2  -2  -2    3.52    5.03
   2  -2   2    3.97    6.04
   2  -2   2    1.74    4.41
   2  -2   3  587.64   36.72
  -2  -2  -3  623.95   35.88
   2  -2   3  626.04   37.18
   2  -2   3  555.03   32.79
  -2  -2  -4  416.86   29.66
   2  -2   4  429.16   29.85
   2  -2   4  419.34   26.76
  -2  -2  -5  369.59   28.85
   2  -2   5  355.07   27.01
  -2  -2  -6  730.18   43.42
   2  -2   6  572.02   34.83
  -2  -2  -7   99.04   15.86
   2  -2   7   67.62   11.14
  -2  -2  -7   91.10   15.25
   2  -2   8  174.03   17.08
  -2  -2  -8  177.07   21.16
   2  -2   9   23.27    6.05
  -2  -2  -9   26.11    8.68
  -2  -2 -10  105.17   13.73
   2  -2  10   62.16   10.03
  -2  -2 -10   78.58   15.18
   2  -2  11    6.60    4.91
  -2  -2 -11   19.76    6.42
  -2  -2 -11    6.47    6.34
   2  -2  11    5.48    6.54
  -2  -2 -12  413.83   28.19
   2  -2  12  355.36   24.80
  -2  -2 -12  357.09   32.80
   2  -2  12  298.23   33.92
   2  -2  13  244.30   20.56
  -2  -2 -13  261.87   22.47
  -2  -2 -13  244.29   27.50
   2  -2  13  229.04   30.24
   2  -2  14  200.98   18.69
  -2  -2 -14  177.50   24.08
   2  -2  14  185.20   27.73
   2  -2  15   62.71   11.12
   2  -2  15   40.70   14.29
   2  -2  16   42.66    9.39
   2  -2  16   39.80   14.91
   2  -2  17   11.96    5.46
   2  -2  17   11.29   10.03
   2  -2  18  184.17   20.14
   2  -2  18  188.05   31.64
   2  -2  19    0.75   10.72
   2  -2  19    4.99    5.19
   2  -2  20   33.54   15.56
   2  -2  20   43.46   10.73
   2  -2  21  195.60   36.77
   2  -2  21  177.43   21.96
  -2  -1  23   13.62    9.43
  -2  -1  23   20.94   10.24
  -2  -1  22   11.86    9.20
  -2  -1  22   19.17    7.21
  -2  -1  21   77.72   19.53
  -2  -1  21   89.46   15.54
  -2  -1  20    4.69    5.60
  -2  -1  20    3.57    4.30
  -2  -1  19    4.43    8.03
  -2  -1  19    0.11    3.63
   2  -1 -19    5.54    5.26
  -2  -1  18   66.72   17.03
  -2  -1  18   79.71   12.66
   2  -1 -18   76.86   13.59
  -2  -1  17    1.53    7.18
  -2  -1  17   13.26    5.95
   2  -1 -17   10.44    6.26
  -2  -1  16  124.44   20.99
  -2  -1  16  160.19   16.42
   2  -1 -16  136.99   16.46
  -2  -1  15    9.13    7.84
   2  -1 -15    2.32    3.67
  -2  -1  15    2.59    4.05
   2  -1 -15    9.16    5.80
  -2  -1  14   75.51   15.00
   2  -1 -14   99.75   12.01
  -2  -1  14  113.07   12.58
   2  -1 -14   90.80   12.34
  -2  -1  13  676.04   33.24
   2  -1 -13  693.32   33.68
   2  -1 -13  589.18   33.72
   2  -1 -12   59.46    8.72
  -2  -1  12   52.98    8.14
   2  -1 -12   39.14    8.01
   2  -1 -11  177.40   14.19
  -2  -1  11  190.63   14.70
   2  -1 -11  169.77   15.14
   2  -1 -10  477.48   40.95
  -2  -1  10  435.37   23.34
   2  -1 -10  486.61   24.33
  -2  -1  10  451.44   32.31
   2  -1 -10  449.05   25.04
   2  -1  -9  671.79   47.06
  -2  -1   9  643.53   28.56
   2  -1  -9  674.80   28.82
   2  -1  -9  587.28   29.16
  -2  -1   9  600.86   37.02
   2  -1  -8  438.74   35.74
   2  -1  -8  422.02   21.35
  -2  -1   8  390.17   20.84
   2  -1  -8  401.03   21.42
  -2  -1   8  382.56   27.52
   2  -1  -7  722.69   45.72
   2  -1  -7  726.11   30.43
  -2  -1   7  739.61   30.55
   2  -1  -7  651.19   29.15
  -2  -1   7  684.00   37.31
   2  -1  -6 2146.44   90.21
   2  -1  -6 2270.63   71.74
  -2  -1   6 2319.73   73.22
   2  -1  -5  233.22   23.40
  -2  -1   5  274.37   17.11
   2  -1  -4 1318.02   61.26
  -2  -1   4 1467.27   50.56
  -2  -1   4 1328.58   44.08
   2  -1  -4 1369.87   60.88
   2  -1  -3  305.80   25.25
  -2  -1   3  314.63   22.88
  -2  -1   3  276.77   18.09
  -2  -1   3  312.15   15.24
   2  -1  -3  281.35   23.25
  -2  -1   2 3440.73  111.62
   2  -1  -2 3486.66  102.62
   2  -1  -2 3397.99  117.26
  -2  -1   2 3429.43  104.93
   2  -1  -2 3264.13  112.80
   2  -1  -1  369.45   20.10
   2  -1  -1  374.96   24.65
  -2  -1   1  365.60   23.51
   2  -1  -1  337.51   16.96
   2  -1   0  785.77   30.46
   2  -1   0  718.24   35.27
   2  -1   0  749.01   31.19
   2  -1   1 2523.29   82.01
   2  -1   1 2438.07   77.91
   2  -1   1 2308.83   76.78
   2  -1   2  562.20   28.89
  -2  -1  -2  523.95   28.13
   2  -1   2  593.22   27.16
   2  -1   2  496.11   25.99
   2  -1   3 1519.42   51.94
  -2  -1  -3 1433.16   55.13
   2  -1   3 1368.82   53.68
  -2  -1  -4 1325.12   51.43
   2  -1   4 1231.17   45.40
   2  -1   5 1059.67   39.83
  -2  -1  -5 1055.52   45.40
   2  -1   6  415.79   20.98
  -2  -1  -6  397.03   21.04
  -2  -1  -6  380.67   24.91
   2  -1   7  580.68   26.47
  -2  -1  -7  609.30   32.95
   2  -1   8  162.10   12.71
  -2  -1  -8  159.55   16.05
   2  -1   9  261.75   17.08
  -2  -1  -9  239.15   20.54
   2  -1  10   17.62    3.64
   2  -1  10   32.60    6.29
  -2  -1 -10   34.10    9.08
   2  -1  11    6.49    3.08
  -2  -1 -11    3.57    2.88
   2  -1  11    6.99    4.49
  -2  -1 -11    3.31    4.55
   2  -1  12   53.15    7.12
   2  -1  12   56.37    9.30
  -2  -1 -12   59.21    9.13
  -2  -1 -12   70.29   12.36
   2  -1  12   52.51   12.67
   2  -1  13    3.14    2.75
   2  -1  13    9.94    4.78
  -2  -1 -13    6.14    3.54
   2  -1  13    3.93    4.74
  -2  -1 -13   -0.61    4.29
   2  -1  14  196.46   15.04
   2  -1  14  218.33   18.55
  -2  -1 -14  219.89   18.81
  -2  -1 -14  177.84   20.83
   2  -1  14  214.97   27.32
   2  -1  15  162.08   14.23
   2  -1  15  160.97   16.49
  -2  -1 -15  192.31   22.38
   2  -1  15  149.08   23.28
   2  -1  16   28.40    7.94
   2  -1  16   11.06    7.98
   2  -1  17  102.84   14.26
   2  -1  17   74.76   17.93
   2  -1  18  243.41   23.50
   2  -1  18  182.10   28.83
   2  -1  19   -1.54    4.05
   2  -1  19    5.55    8.92
   2  -1  20    0.87    3.82
   2  -1  20   26.55   11.67
   2  -1  21    9.04    6.92
   2  -1  21   20.76   11.52
   2  -1  22   51.73   12.88
   2  -1  22   26.29   14.14
  -2   0  23   10.19    5.61
  -2   0  22   44.11   14.36
  -2   0  21   53.95   15.12
  -2   0  20    8.61    7.78
  -2   0  19   46.35   13.40
   2   0 -19   40.97    9.94
  -2   0  18  478.66   39.90
   2   0 -18  465.57   31.35
  -2   0  17  222.45   21.89
   2   0 -17  217.49   19.70
  -2   0  17  253.43   27.63
   2   0 -16   30.14    7.38
  -2   0  16   41.15    9.07
  -2   0  16   48.31   11.38
   2   0 -16   64.40   10.00
   2   0 -15   85.56   12.40
  -2   0  15   69.43   10.99
   2   0 -15   74.68   10.47
  -2   0  15   14.58    6.85
  -2   0  14  120.90   13.47
   2   0 -14  113.51   13.58
   2   0 -14  116.09   12.40
   2   0 -13    3.03    2.92
  -2   0  13   -2.88    4.42
   2   0 -13    3.55    3.00
   2   0 -12   83.96   10.22
  -2   0  12   94.82   10.88
   2   0 -12   73.63    8.95
  -2   0  12   73.41   11.62
  -2   0  11  551.80   27.62
   2   0 -11  558.10   28.08
   2   0 -11  563.86   26.64
  -2   0  11  562.30   32.88
  -2   0  10   95.55    9.60
   2   0 -10   85.92    9.61
   2   0 -10  105.44    9.63
  -2   0  10  110.52   12.39
   2   0  -9  167.56   18.09
   2   0  -9  178.97   12.94
  -2   0   9  185.42   12.97
   2   0  -9  163.60   11.65
  -2   0   9  160.46   14.36
   2   0  -8  127.50   14.56
  -2   0   8  115.05    9.35
   2   0  -8   90.93    8.51
  -2   0   8  100.51   10.65
   2   0  -8  110.68    8.79
   2   0  -7  643.64   33.40
   2   0  -7  632.66   25.37
  -2   0   7  634.57   25.14
   2   0  -7  640.98   24.64
  -2   0   7  634.48   28.46
   2   0  -6   13.18    5.61
   2   0  -6   19.72    6.25
  -2   0   6   15.25    3.55
   2   0  -6   13.85    3.17
   2   0  -6    6.78    2.22
  -2   0   6   12.39    3.90
   2   0  -5 2690.63   89.60
   2   0  -5 2754.84   85.68
   2   0  -5 2590.67   75.16
  -2   0   5 2699.70   75.13
   2   0  -5 2523.17   74.60
  -2   0   5 2618.42   77.59
   2   0  -4 7442.88  213.56
  -2   0   4 7421.20  198.64
   2   0  -4 7265.07  198.73
   2   0  -4 7686.05  198.89
  -2   0   4 7566.89  200.96
   2   0  -3 1427.15   52.31
   2   0  -3 1501.69   42.76
  -2   0   3 1528.15   42.69
  -2   0   3 1507.63   54.60
   2   0  -3 1424.26   53.55
  -2   0   2  155.74   13.50
   2   0  -2  159.16   11.90
   2   0  -2  149.31   12.35
  -2   0   2  159.43   12.69
   2   0  -2  156.12    6.09
  -2   0  -1 2855.42   74.77
   2   0   1 2654.04   74.64
  -2   0  -1 2837.50   78.59
   2   0   1 2936.61   78.34
  -2   0  -2 2785.33   75.71
   2   0   2 2784.35   75.51
  -2   0  -2 2671.50   79.13
  -2   0  -3 1442.73   42.15
   2   0   3 1363.36   41.70
  -2   0  -3 1390.38   45.33
   2   0   4   68.11    5.83
  -2   0  -4   69.55    5.83
  -2   0  -4   60.22    6.73
  -2   0  -5 2098.90   61.82
   2   0   5 2002.11   61.18
  -2   0  -5 1959.10   64.62
   2   0   6  295.50   15.17
  -2   0  -6  264.38   14.77
  -2   0  -6  281.41   17.09
  -2   0  -7 1815.73   58.81
   2   0   7 1809.88   58.67
  -2   0  -7 1767.48   61.86
   2   0   8   15.83    4.27
  -2   0  -8   16.46    5.13
   2   0   9 1376.82   49.83
  -2   0  -9 1281.08   51.48
   2   0  10  603.70   29.78
  -2   0 -10  571.79   30.90
   2   0  11  787.65   36.53
   2   0  11  646.56   39.43
  -2   0 -11  806.97   38.54
   2   0  12    7.02    4.24
  -2   0 -12    8.18    3.86
   2   0  12   13.80    7.32
  -2   0 -12    5.08    4.11
  -2   0 -13   54.35    9.57
   2   0  13   47.77    9.39
  -2   0 -13   55.26    9.94
   2   0  13   61.44   13.09
   2   0  14   90.25   13.34
   2   0  14   84.27   12.84
  -2   0 -14   97.27   13.15
   2   0  14   99.11   16.51
  -2   0 -14   89.85   13.03
   2   0  15  309.23   26.46
   2   0  15  260.90   23.46
   2   0  15  320.47   30.67
  -2   0 -15  294.23   24.80
   2   0  16   68.80   12.58
   2   0  16   59.19   11.17
   2   0  16   93.31   17.93
   2   0  17  135.48   17.86
   2   0  17  142.01   22.09
   2   0  18    0.66    3.51
   2   0  18   -2.63    5.34
   2   0  19  128.03   17.73
   2   0  19  127.49   23.68
   2   0  20  173.31   27.92
   2   0  21   12.87   10.66
   2   0  22  -20.07   13.01
  -2   1  23   23.04   11.43
  -2   1  22   21.18   10.01
  -2   1  21   97.75   18.59
  -2   1  20   10.73    6.99
  -2   1  19    2.36    4.82
  -2   1  18   81.62   16.62
   2   1 -18  108.42   15.10
  -2   1  18   89.77   15.59
  -2   1  17   21.49    9.25
  -2   1  17   19.65    8.18
   2   1 -17    7.40    5.35
  -2   1  16  141.64   20.51
   2   1 -16  149.82   17.04
  -2   1  16  135.64   17.44
  -2   1  15   11.70    6.75
   2   1 -15   -1.83    4.78
   2   1 -15    1.12    2.80
  -2   1  15    2.44    3.59
  -2   1  14   97.64   16.83
   2   1 -14   97.52   15.74
   2   1 -14  101.54   13.57
  -2   1  13  634.38   42.18
   2   1 -13  513.73   36.61
   2   1 -13  593.30   33.78
   2   1 -12   53.87   10.43
  -2   1  12   30.87    9.02
   2   1 -12   62.49   12.06
  -2   1  12   44.93    7.72
   2   1 -12   47.84    8.96
  -2   1  11  178.45   20.88
   2   1 -11  193.95   18.22
   2   1 -11  146.44   17.36
  -2   1  11  195.83   14.95
   2   1 -11  171.84   16.82
   2   1 -10  472.24   28.39
  -2   1  10  448.99   32.37
   2   1 -10  450.74   30.41
  -2   1  10  487.81   23.78
   2   1 -10  492.23   29.83
   2   1  -9  651.73   33.66
   2   1  -9  673.57   32.92
  -2   1   9  584.51   37.49
   2   1  -9  603.42   35.37
   2   1  -9  615.19   34.20
  -2   1   9  706.11   28.16
   2   1  -8  392.97   23.52
  -2   1   8  454.53   30.19
   2   1  -8  398.84   26.55
   2   1  -8  409.45   26.13
  -2   1   8  441.06   19.37
   2   1  -7  655.38   29.49
  -2   1   7  669.12   38.02
   2   1  -7  667.77   35.22
  -2   1   7  714.26   25.71
   2   1  -7  733.54   36.28
   2   1  -6 2234.88   69.49
  -2   1   6 2253.66   82.22
   2   1  -6 2122.44   78.78
   2   1  -6 2231.26   80.01
  -2   1   6 2332.03   66.00
   2   1  -5  274.54   23.95
   2   1  -5  237.64   12.79
  -2   1   5  194.15   17.65
   2   1  -5  217.56   17.69
   2   1  -5  235.26   18.86
  -2   1   5  252.84   11.72
   2   1  -4 1378.30   58.87
   2   1  -4 1277.78   51.43
  -2   1   4 1380.09   42.75
  -2   1   4 1289.96   52.86
   2   1  -3  300.28   22.94
   2   1  -3  269.55   19.08
  -2   1   3  305.84   19.64
  -2   1   2 3674.48  109.79
   2   1  -2 3447.58  113.89
  -2   1   1  340.39   19.50
  -2   1   1  369.08   17.62
   2   1  -1  320.84   22.56
  -2   1   1  392.20   18.96
  -2   1   0  632.37   33.72
  -2   1   0  734.84   27.08
  -2   1   0  748.84   29.92
  -2   1  -1 2391.86   80.15
  -2   1  -1 2323.68   77.21
  -2   1  -1 2383.11   74.63
  -2   1  -2  493.07   27.36
  -2   1  -2  531.61   27.12
  -2   1  -2  520.14   25.18
  -2   1  -3 1326.11   53.81
  -2   1  -3 1490.94   54.47
  -2   1  -3 1474.72   52.87
  -2   1  -4 1232.85   49.65
  -2   1  -4 1244.89   47.98
  -2   1  -5 1052.00   44.85
  -2   1  -5 1010.89   42.68
  -2   1  -6  367.25   24.29
  -2   1  -6  402.47   24.08
  -2   1  -7  614.25   33.53
  -2   1  -7  652.99   32.78
  -2   1  -8  153.07   14.76
  -2   1  -9  224.51   18.49
  -2   1 -10   17.88    5.51
  -2   1 -11    2.05    3.34
   2   1  11   -1.73    4.09
  -2   1 -12   54.81   11.78
   2   1  12   55.23   10.46
  -2   1 -12   64.26   11.01
  -2   1 -13    1.22    4.20
   2   1  13    1.57    3.41
  -2   1 -13    7.04    4.20
  -2   1 -14  223.04   24.87
   2   1  14  195.21   20.87
  -2   1 -14  202.20   19.95
  -2   1 -15  205.23   20.56
   2   1  15  189.52   21.48
   2   1  16   25.47    8.55
   2   1  17   79.95   15.93
   2   1  17   90.52   15.95
   2   1  18  210.47   27.63
   2   1  18  234.45   27.59
   2   1  19   -9.19    9.03
   2   1  19   -7.42    7.18
   2   1  20   -2.07    7.00
   2   1  20   29.89   10.94
   2   1  21   14.41   10.66
   2   1  22   26.73   13.76
  -2   2  22   -2.95    7.12
  -2   2  21   67.28   15.53
  -2   2  20   36.89   10.44
  -2   2  19   19.09    7.07
   2   2 -18   45.08   11.27
  -2   2  18   17.04    6.57
   2   2 -17   27.00    8.23
  -2   2  17   15.06    6.56
   2   2 -16  121.14   14.97
  -2   2  16  103.34   19.92
  -2   2  16  110.69   13.96
   2   2 -16  152.80   20.21
   2   2 -15  126.36   14.21
  -2   2  15  118.99   20.82
  -2   2  15  124.78   14.08
   2   2 -15  144.13   20.02
   2   2 -14   82.23   10.53
  -2   2  14   77.84   16.28
   2   2 -14   65.72   15.38
   2   2 -14   86.73   15.23
   2   2 -13  175.83   13.70
   2   2 -13  223.74   19.09
  -2   2  13  212.61   26.53
   2   2 -13  189.44   25.52
   2   2 -13  200.55   23.64
  -2   2  12  550.16   42.26
   2   2 -12  510.05   28.54
   2   2 -12  436.25   20.52
   2   2 -12  375.17   36.01
   2   2 -12  493.97   37.33
   2   2 -11  202.64   16.50
  -2   2  11  172.55   22.85
   2   2 -11  188.01   24.03
  -2   2  11  163.91   13.38
   2   2 -11  195.78   22.42
  -2   2  10   53.05   12.27
   2   2 -10   70.30   14.26
   2   2 -10   66.10   13.72
  -2   2  10   57.16    7.46
  -2   2   9  709.35   46.61
   2   2  -9  735.68   47.81
   2   2  -9  815.73   48.14
  -2   2   9  746.15   32.21
   2   2  -8  152.69   21.46
  -2   2   8  134.83   18.80
   2   2  -8  153.89   20.60
   2   2  -8  180.98   21.34
  -2   2   8  150.15   12.86
   2   2  -7  360.17   31.67
  -2   2   7  387.84   31.43
   2   2  -7  384.59   31.98
  -2   2   7  379.86   22.04
   2   2  -7  375.90   31.31
   2   2  -6  302.65   27.72
  -2   2   6  341.30   28.18
  -2   2   6  341.86   21.59
   2   2  -6  289.69   26.85
   2   2  -6  319.84   29.46
   2   2  -5 1049.88   53.61
   2   2  -5  974.01   52.88
  -2   2   5  952.72   50.25
  -2   2   4    1.21    4.88
   2   2  -4   -3.80    5.95
  -2   2   3  246.17   21.16
   2   2  -3  191.95   18.90
  -2   2   2  410.56   27.75
   2   2  -2  502.56   30.78
  -2   2   1 4638.90  144.05
   2   2  -1 4669.86  141.42
  -2   2   0  533.72   29.49
   2   2   0  585.17   29.81
  -2   2  -1  442.61   23.61
  -2   2  -1  368.31   27.34
   2   2   1  333.35   21.91
  -2   2  -1  384.35   27.77
  -2   2  -2    0.71    3.48
  -2   2  -2    0.02    5.23
  -2   2  -2    0.43    5.17
  -2   2  -3  579.05   33.16
  -2   2  -3  583.51   25.99
  -2   2  -3  566.31   37.19
  -2   2  -3  588.03   36.39
  -2   2  -4  405.73   26.67
  -2   2  -4  413.59   32.15
  -2   2  -4  433.24   30.69
  -2   2  -5  393.45   25.65
  -2   2  -5  401.75   31.75
  -2   2  -5  395.54   29.43
  -2   2  -6  611.61   33.20
  -2   2  -6  557.14   36.40
  -2   2  -7   79.55   11.35
  -2   2  -7   84.26   13.57
  -2   2  -8  156.42   16.46
  -2   2  -8  170.19   19.46
  -2   2  -9   23.31    7.07
  -2   2  -9   37.54    9.03
   2   2   9    1.17    3.19
  -2   2 -10   71.59   11.65
  -2   2 -10   53.11   12.39
   2   2  10   72.38   10.45
  -2   2 -10   73.36   12.80
  -2   2 -11    7.34    6.81
   2   2  11    7.22    3.76
  -2   2 -11   11.26    6.92
  -2   2 -12  400.87   36.68
   2   2  12  346.28   25.52
  -2   2 -12  366.45   30.02
  -2   2 -13  212.89   27.92
   2   2  13  255.55   21.81
  -2   2 -13  254.29   25.16
   2   2  14  169.69   18.50
   2   2  15   40.98    9.66
   2   2  16   30.63    8.71
   2   2  17    5.02    4.15
   2   2  18  167.66   21.76
   2   2  19   10.27    6.85
   2   2  20   13.55    7.90
   2   2  21  165.70   24.87
  -2   3  21   54.37   13.02
  -2   3  20   14.91    6.97
  -2   3  19   37.26    9.68
  -2   3  18   22.43    6.53
  -2   3  17   60.67   11.04
  -2   3  16   19.07    6.03
   2   3 -15   89.00   23.60
  -2   3  15   85.46   11.84
   2   3 -14  122.38   12.68
   2   3 -14   96.84   23.29
   2   3 -14  152.23   24.45
  -2   3  14   96.72   12.22
   2   3 -13   46.63   16.26
  -2   3  13   32.91   13.23
   2   3 -13   43.99    7.42
   2   3 -13   47.04   18.24
  -2   3  13   40.27    7.90
   2   3 -13   29.59   10.65
   2   3 -12  112.63   22.29
  -2   3  12  142.68   23.50
   2   3 -12  116.77   22.89
   2   3 -12  125.19   21.59
   2   3 -11   13.27    8.11
  -2   3  11   24.34   11.65
   2   3 -11    5.68    5.60
   2   3 -11   25.30   10.87
  -2   3  10  632.80   49.84
   2   3 -10  566.17   49.42
   2   3 -10  712.70   52.51
  -2   3   9  244.31   29.72
   2   3  -9  334.86   35.98
   2   3  -9  392.21   37.66
   2   3  -8   47.27   13.17
  -2   3   8   85.31   16.79
   2   3  -8   62.53   15.94
  -2   3   8   67.55   11.66
   2   3  -7   90.63   18.49
   2   3  -7  105.07   17.29
  -2   3   7   93.56   18.11
   2   3  -7  105.13   19.45
  -2   3   7   97.45   13.80
  -2   3   6   39.12   12.17
   2   3  -6   52.99   12.36
   2   3  -6   42.46   13.10
  -2   3   5  304.90   29.05
   2   3  -5  353.06   29.66
  -2   3   4    4.44    4.99
   2   3  -4    0.59    4.71
  -2   3   3  257.26   25.20
  -2   3   2  369.11   28.88
   2   3  -2  269.38   25.89
  -2   3   1  307.69   25.47
   2   3  -1  319.92   27.43
  -2   3   0    9.27    4.63
   2   3   0   12.36    5.81
  -2   3  -1  781.73   40.79
  -2   3  -1  674.48   46.23
   2   3   1  702.79   42.22
  -2   3  -2  204.82   18.77
   2   3   2  243.90   23.32
  -2   3  -2  244.78   26.90
  -2   3  -3  475.88   28.25
   2   3   3  483.63   33.30
  -2   3  -3  489.99   21.35
  -2   3  -3  541.76   40.75
  -2   3  -4  478.54   26.70
  -2   3  -4  463.38   38.53
  -2   3  -5  159.34   13.09
  -2   3  -5  149.07   17.71
  -2   3  -5  159.19   21.99
  -2   3  -6  408.37   28.06
  -2   3  -6  347.59   32.15
  -2   3  -7  314.48   25.61
   2   3   7  379.90   30.81
  -2   3  -7  317.47   34.71
  -2   3  -7  372.86   34.28
  -2   3  -8  325.09   25.17
  -2   3  -8  345.55   35.96
   2   3   8  346.21   28.71
  -2   3  -8  361.63   33.69
  -2   3  -9   18.91    6.99
  -2   3  -9   11.22    8.41
  -2   3  -9   15.45    7.97
   2   3   9    9.51    8.70
  -2   3 -10  106.56   14.27
  -2   3 -10  118.09   22.09
   2   3  10  117.35   15.89
  -2   3 -10  126.61   20.20
  -2   3 -11  255.73   21.85
  -2   3 -11  208.34   29.99
  -2   3 -11  275.68   30.36
   2   3  11  231.66   22.10
  -2   3 -12   54.06    9.90
   2   3  12   60.21   11.43
  -2   3 -13  112.33   14.91
   2   3  13  124.42   16.10
  -2   3 -14  533.43   34.49
   2   3  14  550.81   36.32
  -2   3 -15   -0.73    3.88
   2   3  15    7.72    5.46
  -2   3 -16   16.56    5.67
   2   3  16   17.96    7.61
  -2   3 -17    7.78    5.85
   2   3  17   20.75    7.83
   2   3  18    4.50    4.66
   2   3  19    1.31    4.49
   2   3  20   40.86   12.24
   2   4 -19   -1.96   11.75
  -2   4  19   18.20    6.61
   2   4 -18    4.08    9.66
  -2   4  18    3.17    3.63
   2   4 -17   32.83   17.02
  -2   4  17   27.64    7.42
   2   4 -16   18.54   15.10
  -2   4  16   10.68    5.36
   2   4 -15   53.04    6.44
   2   4 -15   71.52   22.36
  -2   4  15   40.90    8.83
   2   4 -14   87.65   10.00
   2   4 -14   49.09   16.04
  -2   4  14   77.37   12.16
   2   4 -13    1.80    9.14
  -2   4  13   22.22    7.34
   2   4 -12   43.12   15.35
  -2   4  12   48.38   10.34
   2   4 -11   25.45   10.92
  -2   4  11   30.18    8.11
   2   4 -10   82.04   18.94
   2   4 -10  177.96   30.67
  -2   4  10  139.31   18.79
  -2   4   9   95.24   21.92
   2   4  -9  103.71   22.79
  -2   4   9   81.02   20.31
  -2   4   9  101.13   16.83
  -2   4   8 1019.64   71.07
  -2   4   8  960.75   65.94
  -2   4   8  904.75   55.56
   2   4  -8 1162.91   78.05
  -2   4   7   73.84   16.74
  -2   4   7   76.20   19.46
   2   4  -7  111.91   23.39
   2   4  -6    4.51    6.33
  -2   4   6    4.16    6.00
  -2   4   6    8.73    9.47
   2   4  -5   41.85   10.73
  -2   4   5   47.88   13.39
  -2   4   5   37.74   13.85
  -2   4   4   95.14   20.56
   2   4  -3  104.40   19.25
  -2   4   3  108.56   23.38
  -2   4   2  179.91   29.46
   2   4  -2  164.18   24.21
  -2   4   1  163.07   20.80
   2   4  -1  167.59   23.35
  -2   4   1  132.29   25.92
  -2   4   0   10.40    6.43
  -2   4   0   22.31   11.92
   2   4   0   28.17   10.68
  -2   4  -1   67.26   12.73
   2   4   1   60.04   14.24
  -2   4  -1   31.26   14.11
  -2   4  -2   50.99   11.04
  -2   4  -2   41.89   14.24
   2   4   2   47.74   13.19
  -2   4  -3   47.88   10.39
   2   4   3   72.73   14.80
  -2   4  -3   65.87   16.89
  -2   4  -4   74.11   11.84
  -2   4  -4   82.99   18.77
  -2   4  -4   73.58    7.16
   2   4   4   85.67   16.68
  -2   4  -5  286.38   19.30
  -2   4  -5  326.56   24.24
   2   4   5  302.30   33.24
  -2   4  -5  329.33   37.17
  -2   4  -6  675.67   36.62
  -2   4  -6  751.86   36.55
   2   4   6  685.03   50.40
  -2   4  -6  760.64   57.29
  -2   4  -7  326.90   26.48
  -2   4  -7  381.35   22.31
   2   4   7  320.20   32.93
  -2   4  -7  410.02   41.22
  -2   4  -8   74.33   13.28
  -2   4  -8   83.01   18.34
   2   4   8   82.78   16.69
   2   4   9   29.12    8.44
   2   4  10   25.62    9.44
   2   4  11   57.92   12.86
   2   4  12  110.23   17.13
   2   4  13  165.10   20.63
   2   4  14   29.38    9.68
   2   4  15   15.59    7.62
   2   4  16   37.46   10.75
   2   4  17    9.95    6.41
   2   4  18   17.88    7.58
   2   5 -17   14.19   11.44
  -2   5  17   18.27    7.65
   2   5 -16   13.10    7.59
  -2   5  16   20.90    7.77
   2   5 -15   30.48   12.20
  -2   5  15   31.49    9.31
   2   5 -14   28.30   13.69
  -2   5  14   34.46   10.08
   2   5 -13   50.69   17.07
  -2   5  13   70.73   14.28
   2   5 -12   33.92   12.15
  -2   5  12   21.62    8.85
   2   5 -11   25.64   11.54
  -2   5  11   41.59   12.01
   2   5 -10   22.30    8.82
  -2   5  10   19.97    6.70
  -2   5   9   73.58   21.98
  -2   5   9   38.76   12.32
  -2   5   8   28.94   14.21
  -2   5   8   36.51   12.23
  -2   5   7   95.62   23.34
  -2   5   6   95.84   22.94
  -2   5   5   80.49   18.66
  -2   5   5   39.99   16.54
  -2   5   4   58.41   17.55
  -2   5   4   88.65   23.31
   2   5  -4   81.43   19.11
  -2   5   3  266.57   32.65
   2   5  -3  244.45   33.00
  -2   5   3  253.89   37.72
  -2   5   2  144.13   23.57
   2   5  -2  129.78   23.28
  -2   5   2  159.47   30.19
  -2   5   1   44.15   13.41
  -2   5   1   42.56   16.52
   2   5  -1   26.61   10.91
  -2   5   0  248.00   28.32
  -2   5   0  205.89   35.90
   2   5   0  209.53   29.26
  -2   5  -1   35.63   11.27
  -2   5  -1   13.55   12.18
   2   5   1   31.43   13.82
  -2   5  -2  200.44   24.13
   2   5   2  227.02   29.78
  -2   5  -2  195.76   35.21
  -2   5  -2  278.21   37.52
  -2   5  -3   26.37    9.31
   2   5   3    5.19    6.96
  -2   5  -3   19.11   11.54
  -2   5  -4   40.41   10.35
   2   5   4   36.98   11.84
  -2   5  -5    9.52    5.20
   2   5   5   15.23   11.06
  -2   5  -6   22.05    7.85
   2   5   6   16.71    9.21
  -2   5  -7    6.75    5.09
  -2   5  -7    3.00    3.31
   2   5   7   -2.80    5.97
  -2   5  -8    1.42    2.90
  -2   5  -8   12.76    5.53
   2   5   8    2.60    7.49
  -2   5  -9   52.49   11.71
   2   5   9   46.97   13.21
  -2   5 -10   71.94   14.32
   2   5  10   65.28   15.37
   2   5  11    9.95    7.41
  -2   5 -12   -1.83    5.78
   2   5  12   -1.12    4.65
  -2   5 -13  169.43   26.25
   2   5  13  122.72   20.49
  -2   5 -14    2.13    7.67
   2   5  14    6.45    6.34
  -2   5 -15   -1.28    8.10
   2   5  15    2.88    4.82
  -2   5 -16    7.73    9.02
   2   5  16    9.46    7.22
   2   6 -13    0.04    7.43
  -2   6  13   -1.95    5.52
   2   6 -12   20.22   12.18
  -2   6  12    3.86    5.09
   2   6 -11  120.55   23.72
  -2   6  11  156.52   25.71
  -2   6  10   44.66   14.13
  -2   6   9   25.09   15.58
  -2   6   9   28.97   13.26
  -2   6   8   86.71   23.87
  -2   6   7   60.74   21.65
  -2   6   6   80.89   22.82
   2   6  -6   65.19   20.71
   2   6  -5   32.79   15.40
  -2   6   5   24.72   13.21
  -2   6   4   -5.39   13.95
   2   6  -4   19.60   13.45
  -2   6   3   60.29   20.93
   2   6  -3   70.82   21.14
  -2   6   2   30.33   17.22
   2   6  -2   21.15   14.03
   2   6  -1  132.27   26.49
  -2   6   1  138.53   31.58
  -2   6   0   -2.26    7.02
   2   6   0    7.12    9.23
  -2   6   0   -1.21   11.19
  -2   6  -1   17.45    9.50
  -2   6  -1    1.67   11.31
   2   6   1   21.64   13.32
  -2   6  -2  189.06   26.01
   2   6   2  200.17   30.72
  -2   6  -2  161.71   35.19
  -2   6  -3   -1.74    4.96
   2   6   3  -10.05   11.61
  -2   6  -3   14.93   13.74
  -2   6  -4   71.34   15.03
   2   6   4   49.88   15.83
  -2   6  -4   41.31   17.78
  -2   6  -5    1.21    5.62
   2   6   5   15.15   10.79
  -2   6  -6   33.94   10.35
   2   6   6    6.38    8.32
   2   6   7    7.08    9.11
   2   6   8   83.16   20.42
   2   6   9   24.34   10.86
   2   6  10    6.53    9.03
   2   6  11    5.01    7.52
   2   6  12   -8.92    9.12
   2   7  -8   33.18   20.35
  -2   7   8    5.22   12.10
  -2   7   8   -6.06   10.60
  -2   7   7   -1.28    8.77
   2   7  -7   -0.21   12.93
  -2   7   6   40.34   17.72
   2   7  -6   39.29   20.57
   2   7  -5   67.20   23.46
  -2   7   5   32.17   18.36
  -2   7   4   26.34   18.79
   2   7  -4    8.31   10.77
   2   7  -3   60.71   21.47
  -2   7   3   77.09   26.79
  -2   7   2   15.79   13.49
   2   7  -2   28.97   15.69
   2   7  -1   59.72   19.63
  -2   7   1   87.77   28.07
   2   7   0   -2.52    8.32
  -2   7   0   -0.35   11.39
  -2   7  -1   26.09   18.77
   2   7   1   19.81    9.86
   2   7   2   23.68   15.83
  -2   7  -2  -25.03   19.48
  -2   7  -3   44.38   21.83
   2   7   3   51.21   17.54
   2   7   4   36.44   14.73
  -2   7  -4   49.09   23.69
  -2   7  -5   65.06   25.99
  -2   7  -6    6.48   15.38
   2   7   6   -2.33   12.43
  -2   7  -7   -2.68   13.90
   2   7   7  -10.13   12.86
  -3  -7   7   35.72   20.29
  -3  -7   6   57.65   23.29
  -3  -7   5   12.41   12.54
  -3  -7   4   24.68   19.08
  -3  -7   3   15.11   18.24
  -3  -7   2   33.04   19.67
   3  -7  -2  -12.03   13.86
  -3  -7   1   13.09   14.83
   3  -7  -1   15.64   11.95
   3  -7   0   28.81   19.44
  -3  -7   0   40.79   23.38
   3  -7   1   29.16   18.85
   3  -7   2   -7.68   13.34
   3  -7   3   74.69   26.89
   3  -7   4   18.92   14.41
   3  -7   5   10.53   13.60
   3  -7   6   -0.21    7.72
  -3  -6  13   14.72   11.81
  -3  -6  12   30.39   13.99
  -3  -6  11   88.11   23.62
  -3  -6  10   70.85   22.34
  -3  -6   9   87.79   23.54
  -3  -6   8   31.59   15.53
  -3  -6   7    2.16    8.65
  -3  -6   6  100.73   26.69
  -3  -6   5   25.24   16.31
  -3  -6   5   25.14   10.64
  -3  -6   4   13.53   14.78
  -3  -6   3   69.45   15.86
  -3  -6   3   69.93   22.56
  -3  -6   2  147.24   22.51
  -3  -6   2  140.48   30.08
  -3  -6   1   28.40   10.92
   3  -6  -1   73.47   21.11
  -3  -6   0   56.08   15.00
   3  -6   0   56.92   22.03
   3  -6   0   83.20   22.51
  -3  -6  -1   28.04   12.97
   3  -6   1   40.02   19.24
   3  -6   1   34.75   14.95
  -3  -6  -2    9.41    8.24
   3  -6   2   18.28   12.83
   3  -6   2   36.03   13.77
   3  -6   3   95.40   25.52
   3  -6   3   71.11   18.02
  -3  -6  -3   78.35   18.25
   3  -6   4  123.00   29.56
   3  -6   4  127.45   24.36
  -3  -6  -4   87.56   20.48
   3  -6   5   20.02   14.13
  -3  -6  -5    8.02    8.71
   3  -6   5   14.08    8.25
   3  -6   6   15.30   12.49
   3  -6   6   24.72   10.19
   3  -6   7   22.83   12.48
   3  -6   8    6.16   10.24
   3  -6   9   18.18   12.20
   3  -6  10   29.05   13.67
   3  -6  11   21.54   14.15
   3  -6  12   18.56   10.95
  -3  -5  17   44.63   13.18
  -3  -5  16   22.51   10.12
  -3  -5  15   15.40    8.12
  -3  -5  14   30.04   12.00
  -3  -5  13   -1.60    5.04
  -3  -5  12   24.56   12.53
  -3  -5  11    5.34    6.83
  -3  -5  10   87.30   20.73
  -3  -5   9   97.42   21.05
  -3  -5   8   59.95   18.51
  -3  -5   7   60.02   18.95
  -3  -5   7   39.09    8.01
  -3  -5   6   79.48   21.22
  -3  -5   6   94.87   14.41
   3  -5  -5   18.02    5.22
  -3  -5   5   16.09   12.55
   3  -5  -5   46.03   17.84
  -3  -5   4   17.21    9.24
  -3  -5   4   17.10   11.81
   3  -5  -4   30.19   14.22
  -3  -5   3    7.45    5.96
  -3  -5   3   26.02   13.56
   3  -5  -3   -0.23    8.85
  -3  -5   2  361.80   35.26
  -3  -5   2  327.91   42.96
   3  -5  -2  367.50   43.87
  -3  -5   1  120.29   20.80
   3  -5  -1  145.89   27.39
  -3  -5   0   75.83   17.08
   3  -5   0   99.27   21.63
   3  -5   1   -0.12    6.17
  -3  -5  -1   -2.83    6.10
   3  -5   2    5.66    8.91
   3  -5   2   14.68    8.28
   3  -5   3   27.21   14.10
  -3  -5  -3   55.68   15.20
   3  -5   3   48.43   14.15
   3  -5   4   26.80   12.31
   3  -5   4   30.79   11.91
   3  -5   5   84.72   21.76
   3  -5   5   45.83   12.76
  -3  -5  -6   12.72   10.38
   3  -5   6   31.67   14.69
   3  -5   6   20.73    8.91
  -3  -5  -7   48.77   16.57
   3  -5   7   48.83   15.02
  -3  -5  -8  167.57   31.89
   3  -5   8  124.92   23.79
  -3  -5  -9   87.09   24.65
   3  -5   9   74.86   19.34
  -3  -5 -10    7.69   12.85
   3  -5  10   38.27   14.38
   3  -5  11   93.98   20.26
   3  -5  12   74.06   18.10
   3  -5  13   42.20   12.98
   3  -5  14    0.26    5.51
   3  -5  15   89.36   18.10
  -3  -4  19   48.21   11.70
  -3  -4  18   47.03   11.40
  -3  -4  17   13.03    6.66
  -3  -4  16  147.83   20.42
  -3  -4  15  106.88   17.37
  -3  -4  14   71.06   14.17
  -3  -4  13   61.87   13.93
  -3  -4  12  177.60   24.00
  -3  -4  11   38.90   12.94
  -3  -4  10    8.02    9.08
   3  -4  -9  206.69   37.93
  -3  -4   9  209.07   28.32
   3  -4  -8  159.02   34.15
  -3  -4   8  159.04   24.78
   3  -4  -8  152.45   29.34
   3  -4  -7   97.43   26.43
  -3  -4   7  125.61   22.08
  -3  -4   7  138.05   11.38
   3  -4  -7  153.96   28.51
  -3  -4   6  258.37   31.57
   3  -4  -6  197.74   31.48
  -3  -4   5   77.68   15.84
  -3  -4   5   70.84   17.29
   3  -4  -5   70.47   18.74
  -3  -4   4  152.73   21.65
   3  -4  -4  160.38   13.26
  -3  -4   4  142.98   24.70
   3  -4  -4  174.89   28.20
  -3  -4   3  182.02   23.84
  -3  -4   3  232.86   31.35
   3  -4  -3  198.47   29.81
  -3  -4   2  163.91   22.27
   3  -4  -2  174.91   27.37
  -3  -4   1  199.24   24.66
   3  -4  -1  235.02   30.27
   3  -4   0   25.64   11.28
  -3  -4   0   23.24   10.77
   3  -4   1   11.62   10.03
   3  -4   1   27.02   11.70
  -3  -4  -1   24.26   10.07
   3  -4   2  138.36   23.55
   3  -4   2  113.68   19.49
  -3  -4  -3  373.55   37.31
   3  -4   3  446.89   42.81
   3  -4   3  420.31   37.19
  -3  -4  -4  155.20   24.59
   3  -4   4  154.34   25.06
   3  -4   4  155.34   21.35
  -3  -4  -5  137.48   23.28
   3  -4   5  143.22   24.07
   3  -4   5  144.90   20.08
  -3  -4  -6   17.41    9.44
   3  -4   6   29.17   12.19
   3  -4   6   15.60    7.58
  -3  -4  -7  344.78   39.38
   3  -4   7  291.48   33.13
  -3  -4  -8   51.11   15.70
   3  -4   8   48.81   14.89
  -3  -4  -9    9.02    7.58
   3  -4   9   15.21    8.12
  -3  -4 -10  214.59   34.00
   3  -4  10  175.40   23.89
  -3  -4 -11   -1.26    7.77
   3  -4  11   15.05    8.35
   3  -4  12   56.07   12.84
   3  -4  13   -0.95    5.32
   3  -4  14   11.68    5.70
   3  -4  15   25.64    9.12
   3  -4  16   -0.02    5.64
   3  -4  17   31.41    9.69
   3  -4  18   59.69   13.02
  -3  -3  21   20.82    8.33
  -3  -3  20   57.25   12.52
  -3  -3  19    5.18    4.56
  -3  -3  18    9.60    5.54
  -3  -3  17   42.64    9.76
  -3  -3  16   12.62    5.86
  -3  -3  15  121.60   16.34
  -3  -3  14  151.25   18.03
  -3  -3  13  111.43   15.70
   3  -3 -12    3.22    9.82
  -3  -3  12   19.46    7.79
   3  -3 -11   -2.88   10.18
  -3  -3  11   22.78    7.83
   3  -3 -10  269.58   38.88
  -3  -3  10  304.44   28.19
   3  -3  -9  243.03   36.84
  -3  -3   9  215.00   24.19
   3  -3  -8  136.71   25.97
  -3  -3   8  117.57   17.76
   3  -3  -7  500.09   51.70
  -3  -3   7  513.17   39.44
   3  -3  -7  526.65   48.47
   3  -3  -6   84.07   21.30
  -3  -3   6   95.87   17.95
   3  -3  -6   73.52   17.97
   3  -3  -5  478.78   49.81
  -3  -3   5  564.04   41.52
  -3  -3   5  465.11   38.56
   3  -3  -5  559.01   47.63
  -3  -3   4    8.23    7.00
  -3  -3   4   -3.76    7.67
   3  -3  -4    3.86    7.27
   3  -3  -3  650.88   28.68
  -3  -3   3  605.96   42.45
  -3  -3   3  674.06   47.52
   3  -3  -3  625.70   49.42
  -3  -3   2  896.23   52.64
   3  -3  -2  975.66   60.97
  -3  -3   1  244.14   25.69
   3  -3  -1  227.43   27.42
  -3  -3   0  589.71   41.60
   3  -3   0  569.26   43.08
   3  -3   1  116.65   18.70
   3  -3   1   91.41   16.16
  -3  -3  -2  122.25   17.74
   3  -3   2  127.56   19.42
   3  -3   2  113.50   17.42
  -3  -3  -3  158.30   20.44
   3  -3   3  139.49   21.05
   3  -3   3  148.73   19.60
  -3  -3  -4   93.23   15.94
   3  -3   4  125.74   19.43
   3  -3   4  102.94   16.01
  -3  -3  -5  317.45   31.00
   3  -3   5  329.47   30.80
   3  -3   5  325.50   27.92
  -3  -3  -6  545.40   42.59
   3  -3   6  472.82   37.08
   3  -3   7   69.83   17.03
  -3  -3  -7   95.96   17.93
   3  -3   7   92.04   15.70
   3  -3   8    5.81    6.84
  -3  -3  -8   10.96    5.20
   3  -3   8    9.03    5.38
  -3  -3  -9   71.62   16.52
   3  -3   9   66.22   15.73
   3  -3   9   80.83   14.29
   3  -3  10   63.19   16.25
  -3  -3 -10  103.52   20.79
   3  -3  10  102.51   15.80
  -3  -3 -11    5.86    7.61
   3  -3  11   11.58    7.86
   3  -3  11   18.52    7.05
  -3  -3 -12  146.35   25.98
   3  -3  12  121.08   23.61
   3  -3  12  149.20   18.18
   3  -3  13  198.07   30.98
  -3  -3 -13  203.04   32.53
   3  -3  13  281.85   24.44
   3  -3  14   12.17    9.40
   3  -3  14   21.25    7.88
   3  -3  15   15.69   12.32
   3  -3  15   18.38    7.00
   3  -3  16   34.64   16.32
   3  -3  16   51.91   11.19
   3  -3  17   17.38   10.93
   3  -3  17    0.54    3.50
   3  -3  18    1.08    9.35
   3  -3  18   38.54   10.33
   3  -3  19    3.17   10.61
   3  -3  19   67.88   13.67
  -3  -2  22   36.01    9.67
  -3  -2  21  274.81   26.12
  -3  -2  20   12.26    6.78
   3  -2 -20    1.20    6.98
  -3  -2  19   40.96    9.54
   3  -2 -19   11.22    8.04
  -3  -2  18  110.67   14.80
   3  -2 -18   88.79   17.23
  -3  -2  17   38.21    8.76
   3  -2 -17   16.75    7.23
  -3  -2  16    4.74    3.58
   3  -2 -16    7.07    4.84
  -3  -2  15    3.34    3.00
   3  -2 -15    5.38    3.97
   3  -2 -15   -1.83    5.88
   3  -2 -14   76.90   21.33
  -3  -2  14   46.61    9.00
   3  -2 -14   62.86   10.54
   3  -2 -14   47.67   11.07
   3  -2 -13   90.74   23.21
  -3  -2  13   72.38   10.80
   3  -2 -13   68.18   10.80
   3  -2 -12   92.88   21.95
   3  -2 -12   76.31   11.51
  -3  -2  12   54.94    9.23
   3  -2 -11   27.31   11.96
   3  -2 -11   65.83   10.74
  -3  -2  11   53.45    9.31
   3  -2 -10  192.97   28.82
  -3  -2  10  169.62   16.51
   3  -2  -9  354.33   39.14
  -3  -2   9  307.41   23.30
   3  -2  -8  223.58   30.33
  -3  -2   8  253.08   21.42
   3  -2  -7 1167.71   72.20
  -3  -2   7 1252.51   55.31
   3  -2  -7 1137.76   69.15
   3  -2  -6  522.54   44.69
  -3  -2   6  512.73   32.83
  -3  -2   6  481.92   21.33
   3  -2  -6  460.35   40.64
  -3  -2   5  112.28   17.34
   3  -2  -5  160.06   25.23
  -3  -2   5  149.12   17.26
  -3  -2   5  171.99   12.42
   3  -2  -5  161.54   22.68
   3  -2  -4  445.21   41.11
  -3  -2   4  451.20   33.99
  -3  -2   4  438.73   30.75
   3  -2  -4  421.52   36.41
   3  -2  -3   23.79    6.10
  -3  -2   3   38.65   10.03
  -3  -2   3   20.57    7.87
   3  -2  -3   30.04   10.74
   3  -2  -2  795.38   33.13
  -3  -2   2  804.08   45.84
   3  -2  -2  854.70   42.95
   3  -2  -2  824.38   50.24
  -3  -2   1 1117.98   54.52
   3  -2  -1 1057.01   55.15
   3  -2   0  510.67   29.73
   3  -2   0  529.56   36.30
  -3  -2  -1  348.23   22.22
   3  -2   1  391.57   28.55
   3  -2   1  345.08   28.55
   3  -2   1  367.49   23.64
   3  -2   2   87.63   12.97
  -3  -2  -2   98.63   11.96
   3  -2   2  108.90   15.54
   3  -2   2   85.47   10.27
   3  -2   2  101.90   14.42
  -3  -2  -3  558.67   31.66
   3  -2   3  468.84   25.09
   3  -2   3  582.82   35.48
   3  -2   3  568.70   34.42
   3  -2   3  485.96   33.40
  -3  -2  -4  238.02   21.03
   3  -2   4  241.43   15.57
   3  -2   4  239.28   21.61
   3  -2   4  205.86   21.65
   3  -2   5  183.25   18.37
   3  -2   6  121.19   14.28
   3  -2   7  202.56   18.11
  -3  -2  -7  197.05   22.96
   3  -2   8   22.02    6.35
  -3  -2  -8   18.09    7.67
   3  -2   9   57.41    9.38
  -3  -2  -9   47.03   11.70
   3  -2  10   23.35    5.64
  -3  -2 -10   35.09    8.13
  -3  -2 -10   13.73    7.62
   3  -2  11  109.40   13.07
  -3  -2 -11  126.08   15.31
  -3  -2 -11  108.52   18.48
   3  -2  11   94.51   18.50
   3  -2  12  184.67   17.35
  -3  -2 -12  180.42   24.12
  -3  -2 -12  220.77   19.98
   3  -2  12  154.21   24.91
   3  -2  13  185.85   17.74
  -3  -2 -13  182.80   18.78
   3  -2  13  163.77   25.86
  -3  -2 -13  162.26   23.62
   3  -2  14  395.16   27.09
   3  -2  14  317.78   37.32
   3  -2  15  142.20   16.44
   3  -2  15  132.39   23.93
   3  -2  16   17.79    6.35
   3  -2  16    4.20    6.71
   3  -2  17   24.58    8.23
   3  -2  17    2.18    8.05
   3  -2  18   28.44    7.88
   3  -2  18   42.38   16.47
   3  -2  19   52.00   11.50
   3  -2  19   57.27   17.63
   3  -2  20   95.98   15.86
   3  -2  20   71.12   22.53
   3  -2  21   13.48   12.63
   3  -2  21    3.78    5.03
  -3  -1  23   12.11   10.65
  -3  -1  23   20.28    8.36
  -3  -1  22   74.01   18.87
  -3  -1  22   31.69    9.23
  -3  -1  21    8.94    7.63
  -3  -1  21   27.83    8.57
  -3  -1  20   18.75   11.69
  -3  -1  20   12.67    6.66
   3  -1 -20   10.72    7.14
  -3  -1  19  133.49   23.38
  -3  -1  19  167.06   19.04
   3  -1 -19  145.88   18.96
  -3  -1  18   63.04   15.62
  -3  -1  18   86.05   12.95
   3  -1 -18   73.41   12.71
  -3  -1  17    9.28    6.07
  -3  -1  17   22.32    6.99
   3  -1 -17   18.80    6.69
  -3  -1  16  130.48   20.80
   3  -1 -16  152.97   16.08
  -3  -1  16  161.56   16.16
   3  -1 -16  124.95   15.23
   3  -1 -15  309.26   39.79
  -3  -1  15  272.46   20.73
   3  -1 -15  301.33   21.67
   3  -1 -15  243.99   20.84
  -3  -1  15  199.27   25.44
   3  -1 -14  163.10   28.24
  -3  -1  14  161.71   14.81
   3  -1 -14  149.64   14.42
   3  -1 -14  143.00   14.85
   3  -1 -13  155.03   26.95
  -3  -1  13  179.91   15.46
   3  -1 -13  204.09   16.35
   3  -1 -13  166.44   15.48
   3  -1 -12  154.45   25.24
  -3  -1  12  157.36   13.62
   3  -1 -12  153.75   13.58
   3  -1 -12  151.69   14.04
   3  -1 -11 1233.09   73.32
  -3  -1  11 1221.46   46.03
   3  -1 -11 1276.60   46.36
  -3  -1  11 1082.83   56.95
   3  -1 -11 1066.45   45.18
   3  -1 -10  451.25   40.96
   3  -1 -10  423.54   22.28
  -3  -1  10  472.35   23.48
   3  -1 -10  420.45   22.87
  -3  -1  10  407.85   30.58
   3  -1  -9   45.21   13.80
   3  -1  -9   24.41    8.45
  -3  -1   9   29.73    5.20
   3  -1  -9   32.06    5.59
   3  -1  -9   25.51    4.87
   3  -1  -8   68.21   15.28
   3  -1  -8   72.43    7.86
  -3  -1   8   77.82    8.37
   3  -1  -8   83.62    8.43
   3  -1  -8   74.27   13.57
   3  -1  -8   63.08   14.05
   3  -1  -7 1782.56   81.71
   3  -1  -7 1676.58   56.40
   3  -1  -7 1667.62   55.32
  -3  -1   7 1750.50   57.54
   3  -1  -7 1672.11   79.37
   3  -1  -6 1367.47   67.57
  -3  -1   6 1281.35   46.59
   3  -1  -6 1354.45   67.05
  -3  -1   6 1357.29   51.16
   3  -1  -5 1717.77   76.69
  -3  -1   5 1691.45   57.15
  -3  -1   5 1652.56   58.85
   3  -1  -5 1627.18   74.30
   3  -1  -4  248.01   21.04
  -3  -1   4  235.53   22.55
   3  -1  -4  240.68   25.00
  -3  -1   4  273.11   16.93
  -3  -1   4  243.98   16.87
   3  -1  -4  249.63   24.46
   3  -1  -3   42.55   11.89
   3  -1  -3   30.16    7.65
  -3  -1   3   36.81   10.06
  -3  -1   3   30.91    6.09
   3  -1  -3   45.84   11.48
  -3  -1   3   34.26    6.93
  -3  -1   2 1842.44   70.70
   3  -1  -2 1779.44   62.28
   3  -1  -2 1522.11   60.34
   3  -1  -2 1735.56   70.35
  -3  -1   2 1687.43   59.48
   3  -1  -1  864.75   44.71
   3  -1  -1  839.97   37.54
   3  -1  -1  980.60   39.13
  -3  -1   1  937.96   46.21
   3  -1  -1  912.60   34.60
   3  -1   0  494.00   31.13
   3  -1   0  510.60   25.27
   3  -1   0  540.82   24.54
   3  -1   1  509.13   30.80
   3  -1   1  459.02   23.11
   3  -1   1  454.93   23.32
   3  -1   2  926.46   37.72
  -3  -1  -2 1054.08   44.95
   3  -1   2 1007.42   41.18
  -3  -1  -3  412.10   26.03
   3  -1   3  410.77   20.86
   3  -1   3  416.81   24.40
   3  -1   4 1024.73   38.88
  -3  -1  -4 1149.16   48.38
   3  -1   4 1034.41   46.12
   3  -1   5  483.32   22.70
  -3  -1  -5  472.92   28.95
  -3  -1  -6  954.34   37.61
   3  -1   6  984.79   36.73
  -3  -1  -6  880.00   44.03
   3  -1   7   56.23    7.17
  -3  -1  -7   43.66    6.55
  -3  -1  -7   39.03    8.64
   3  -1   8  311.75   18.29
  -3  -1  -8  233.11   21.35
   3  -1   9 1313.84   48.05
  -3  -1  -9 1171.21   56.44
  -3  -1 -10  186.52   15.58
   3  -1  10  304.21   19.14
  -3  -1 -10  302.17   24.82
   3  -1  11   32.45    6.97
  -3  -1 -11   23.15    5.61
  -3  -1 -11   22.94    7.57
   3  -1  12   15.67    4.95
  -3  -1 -12   22.85    5.72
   3  -1  12   17.77    8.66
  -3  -1 -12   17.46    7.45
   3  -1  13  212.76   16.19
   3  -1  13  229.80   18.77
  -3  -1 -13  275.19   20.81
   3  -1  13  239.39   28.11
  -3  -1 -13  210.18   23.44
   3  -1  14  179.58   14.84
  -3  -1 -14  196.39   18.20
   3  -1  14  219.81   18.96
   3  -1  14  139.71   22.56
  -3  -1 -14  153.01   20.26
   3  -1  15   62.21    8.65
   3  -1  15   79.85   11.98
   3  -1  15   73.10   17.14
   3  -1  16   75.22    9.67
   3  -1  16   67.15   11.76
   3  -1  16   72.97   17.63
   3  -1  17   46.51    7.85
   3  -1  17   38.58    9.43
   3  -1  17   41.69   14.28
   3  -1  18   12.93    5.75
   3  -1  18    2.71    7.42
   3  -1  19   38.53   10.52
   3  -1  19   35.37   15.08
   3  -1  20   21.59    7.96
   3  -1  20   14.49   10.54
   3  -1  21   39.38   11.88
   3  -1  21   99.02   25.18
  -3   0  23   26.09   12.62
  -3   0  22   79.29   18.58
   3   0 -21    0.85   13.76
  -3   0  21    3.33    7.88
   3   0 -20   32.23   16.55
   3   0 -20    6.94    5.51
  -3   0  20   16.35    8.86
  -3   0  19   37.86   11.72
   3   0 -19   33.89    9.10
  -3   0  18  120.62   19.10
   3   0 -18  119.07   14.52
   3   0 -17   17.46    5.54
  -3   0  17   15.30    8.22
  -3   0  16  158.41   17.19
   3   0 -16  162.00   17.80
   3   0 -16  158.04   15.36
  -3   0  15  125.11   14.77
   3   0 -15  131.58   15.29
   3   0 -15  128.35   13.24
  -3   0  14    0.23    3.14
   3   0 -14   -1.91    2.64
   3   0 -14    0.37    2.10
  -3   0  13 1187.24   49.56
   3   0 -13 1213.54   50.24
   3   0 -13 1146.10   45.21
  -3   0  13 1143.40   54.97
   3   0 -12  278.99   27.31
  -3   0  12  260.94   18.56
   3   0 -12  244.24   18.16
   3   0 -12  238.93   16.05
  -3   0  12  259.87   21.94
   3   0 -11   29.70    9.90
   3   0 -11   37.47   11.83
   3   0 -11   31.51    6.09
  -3   0  11   34.17    6.26
   3   0 -11   40.22    5.87
  -3   0  11   34.58    7.54
   3   0 -10  116.31   17.43
   3   0 -10  123.35   16.56
  -3   0  10  107.97   10.32
   3   0 -10  119.23   11.17
  -3   0  10  116.25   12.81
   3   0 -10  109.63    9.44
   3   0  -9  183.42   21.36
   3   0  -9  176.41   18.49
   3   0  -9  177.55   12.85
  -3   0   9  164.71   12.18
  -3   0   9  189.98   15.30
   3   0  -9  158.69   10.87
   3   0  -8   50.94   12.01
   3   0  -8   70.31   11.65
   3   0  -8   43.85    5.82
  -3   0   8   48.06    5.87
  -3   0   8   34.73    6.47
   3   0  -8   45.41    5.32
  -3   0   7   56.50    7.36
   3   0  -7   58.82   11.53
   3   0  -7   60.44   10.17
   3   0  -7   49.95    5.83
  -3   0   7   40.69    4.99
   3   0  -7   48.23    5.12
   3   0  -6  685.75   38.22
   3   0  -6  702.63   38.99
   3   0  -6  678.27   25.41
  -3   0   6  684.45   25.10
  -3   0   6  669.41   27.85
   3   0  -6  698.25   24.35
   3   0  -5 1457.39   58.78
  -3   0   5 1478.26   60.97
   3   0  -5 1351.97   58.89
   3   0  -5 1457.95   44.35
  -3   0   5 1450.91   43.89
   3   0  -5 1440.49   43.58
  -3   0   4  139.39   16.48
   3   0  -4  145.42   14.76
  -3   0   4  135.33    7.15
   3   0  -4  138.36    7.44
   3   0  -4  143.19   14.82
  -3   0   4  123.33   14.21
  -3   0   3  748.15   38.80
  -3   0   3  753.26   33.08
   3   0  -3  755.32   35.15
   3   0  -3  693.29   38.15
  -3   0   3  726.30   36.48
   3   0  -3  740.97   36.28
  -3   0   3  751.53   22.33
   3   0  -3  710.92   22.73
  -3   0   2 9670.74  277.25
   3   0  -2 9855.51  277.14
   3   0  -2 9522.66  274.46
   3   0  -2 9922.71  280.09
  -3   0   2 9553.47  279.36
  -3   0   2 9999.00  272.53
   3   0  -2 9991.97  259.69
  -3   0   1 1294.52   55.88
   3   0  -1 1384.90   57.56
   3   0  -1 1580.28   57.91
  -3   0   1 1393.59   44.34
   3   0  -1 1480.28   42.33
   3   0   0 3899.88  107.63
  -3   0   0 3928.29  109.23
  -3   0  -1 1096.05   30.60
   3   0   1 1016.06   30.62
  -3   0  -1  987.78   35.33
   3   0   1 1172.76   35.70
  -3   0  -2  439.80   15.35
   3   0   2  394.98   14.94
  -3   0  -2  426.53   19.07
   3   0   2  431.25   18.87
   3   0   3  179.07    9.57
  -3   0  -3  206.74   10.07
  -3   0  -3  183.99   12.30
   3   0   3  218.42   13.06
  -3   0  -4  157.09    9.30
   3   0   4  140.73    8.94
  -3   0  -4  136.73   11.09
   3   0   4  148.43   11.66
   3   0   5  120.89    8.98
  -3   0  -5  129.32    9.18
  -3   0  -5  137.86   11.75
  -3   0  -6  121.17    9.59
   3   0   6  104.69    9.03
  -3   0  -6  116.45   11.34
   3   0   7  972.62   37.26
  -3   0  -7 1003.40   37.39
  -3   0  -7  957.37   41.01
   3   0   8 1100.07   43.17
  -3   0  -8 1186.21   43.78
  -3   0  -8 1192.78   47.99
   3   0   9  142.40   12.76
  -3   0  -9  137.68   14.04
  -3   0 -10   -1.09    2.05
   3   0  10   -1.53    3.48
  -3   0 -10    0.21    2.97
  -3   0 -11  537.30   29.49
   3   0  11  501.54   29.10
  -3   0 -11  545.12   31.95
   3   0  12  109.92   13.15
  -3   0 -12  126.20   13.90
  -3   0 -12  101.22   13.64
   3   0  12  119.43   17.35
  -3   0 -13    0.75    3.09
   3   0  13    3.85    2.89
  -3   0 -13    2.38    4.13
   3   0  13   12.20    7.22
  -3   0 -14    7.54    4.44
   3   0  14    4.04    3.72
  -3   0 -14    6.54    4.79
   3   0  14    3.18    4.38
   3   0  15   30.91    8.46
   3   0  15   30.04    9.89
   3   0  16   98.83   15.14
   3   0  16  132.48   21.59
   3   0  17    5.24    4.08
   3   0  17    5.30    7.25
   3   0  18   10.02    6.31
   3   0  18   19.54    9.84
   3   0  19   23.23   10.57
   3   0  20   35.17   14.39
   3   0  21   88.55   21.53
  -3   1  23   25.55   10.75
  -3   1  22   36.65   12.31
  -3   1  21   29.56   11.39
   3   1 -20   -1.78    7.63
  -3   1  20    2.42    5.12
   3   1 -19  169.51   27.35
   3   1 -19  174.79   19.48
  -3   1  19  151.76   21.04
   3   1 -18  101.68   21.11
  -3   1  18   77.21   14.30
   3   1 -18   74.07   12.65
   3   1 -17    7.84    9.24
  -3   1  17   24.62    8.49
   3   1 -17   20.40    6.83
   3   1 -16  109.15   18.82
   3   1 -16  121.55   18.45
   3   1 -16  131.96   15.30
   3   1 -15  274.23   29.19
   3   1 -15  247.84   25.94
   3   1 -15  274.71   22.66
   3   1 -14  186.73   21.55
   3   1 -14  169.41   22.16
  -3   1  14  136.28   20.78
   3   1 -14  162.78   20.14
   3   1 -14  139.47   15.65
  -3   1  13  204.86   23.56
   3   1 -13  194.09   22.12
   3   1 -13  216.42   22.60
   3   1 -13  190.22   21.66
  -3   1  13  212.91   17.58
   3   1 -13  190.22   18.19
  -3   1  12  135.04   18.83
   3   1 -12  146.53   17.61
   3   1 -12  154.36   18.71
   3   1 -12  153.37   18.47
  -3   1  12  165.07   14.35
   3   1 -12  165.89   16.40
  -3   1  11 1155.88   59.21
   3   1 -11 1257.82   55.32
   3   1 -11 1107.96   54.38
   3   1 -11 1160.80   55.82
   3   1 -11 1193.40   52.02
  -3   1  11 1162.42   45.19
   3   1 -10  424.77   28.66
  -3   1  10  382.95   31.83
   3   1 -10  443.71   28.66
   3   1 -10  434.10   29.85
   3   1 -10  448.52   28.43
  -3   1  10  445.07   21.73
  -3   1   9   20.25    8.16
   3   1  -9   29.58    6.82
   3   1  -9   24.37    7.37
   3   1  -9   42.20    8.38
  -3   1   9   35.81    5.10
   3   1  -8   69.54    9.25
  -3   1   8   83.39   13.08
   3   1  -8   60.02   10.26
  -3   1   8   78.99    6.60
   3   1  -8   67.68   10.25
  -3   1   7 1804.81   73.51
   3   1  -7 1739.58   63.56
   3   1  -7 1668.73   68.12
  -3   1   7 1837.02   53.34
   3   1  -7 1975.08   70.72
  -3   1   6 1231.86   61.08
   3   1  -6 1373.43   50.59
  -3   1   6 1234.12   57.49
   3   1  -6 1252.14   54.11
  -3   1   6 1408.28   40.00
   3   1  -6 1393.45   56.88
   3   1  -5 1722.13   74.02
  -3   1   5 1550.68   69.23
   3   1  -5 1619.77   57.01
   3   1  -5 1596.08   61.33
  -3   1   5 1645.18   46.45
  -3   1   4  222.97   22.33
   3   1  -4  266.40   24.51
   3   1  -4  225.03   17.54
  -3   1   3   37.69   10.34
   3   1  -3   24.46    7.49
  -3   1   3   31.11    4.05
   3   1  -3   31.81    6.58
  -3   1   2 1639.49   72.58
  -3   1   2 1751.98   61.85
  -3   1   2 1695.58   52.52
  -3   1   1  892.36   37.93
  -3   1   1  929.00   33.26
  -3   1   0  546.08   27.11
  -3   1   0  573.22   33.16
   3   1   0  538.40   28.28
  -3   1   0  499.04   22.95
  -3   1  -1  450.59   29.35
  -3   1  -1  432.83   24.15
   3   1   1  488.42   25.96
  -3   1  -1  480.11   22.58
  -3   1  -2  970.47   47.04
   3   1   2 1096.25   43.23
  -3   1  -2 1025.84   42.85
  -3   1  -2 1089.18   40.68
  -3   1  -3  408.14   27.43
  -3   1  -3  410.32   23.87
  -3   1  -3  397.31   22.11
  -3   1  -4 1064.76   50.41
  -3   1  -4 1080.88   46.10
  -3   1  -4 1139.36   44.20
  -3   1  -5  488.59   28.11
  -3   1  -5  461.76   25.74
  -3   1  -6  885.13   42.57
  -3   1  -6 1007.70   42.19
  -3   1  -7   44.63    8.68
  -3   1  -7   38.36    7.87
  -3   1  -8  255.27   19.72
  -3   1  -9 1337.36   56.02
  -3   1 -10   64.55   12.42
  -3   1 -10  274.86   20.87
  -3   1 -11   40.97    9.93
   3   1  11   36.46    8.25
  -3   1 -11   25.89    6.96
  -3   1 -12    6.48    5.18
  -3   1 -12   29.17    7.63
   3   1  12   19.38    5.98
  -3   1 -13  198.17   23.20
   3   1  13  224.77   21.92
  -3   1 -13  223.08   20.67
  -3   1 -14  180.07   22.81
   3   1  14  164.89   19.97
  -3   1 -14  186.83   19.79
   3   1  15   55.14   12.10
   3   1  16   67.57   13.70
   3   1  17   43.42   12.34
   3   1  18   24.85   11.06
   3   1  19   47.11   14.31
   3   1  19   47.83   13.44
   3   1  20   25.67   12.11
   3   1  21   31.50   11.97
  -3   2  22   68.38   15.70
  -3   2  21  237.75   26.81
  -3   2  20   18.48    8.66
  -3   2  19   31.05    8.93
   3   2 -18   91.37   13.26
  -3   2  18   81.87   13.28
   3   2 -17   42.31    8.76
  -3   2  17   26.74    7.93
   3   2 -17   59.93   13.27
   3   2 -16   17.16    5.36
  -3   2  16   27.44   10.18
  -3   2  16    0.09    2.10
   3   2 -16    7.91    5.58
   3   2 -15    2.62    5.13
  -3   2  15   -6.52    6.57
   3   2 -15    2.12    3.34
   3   2 -15    2.41    7.79
   3   2 -15   -3.95    5.19
  -3   2  14   41.05   13.22
   3   2 -14   42.67    6.70
   3   2 -14   41.15    9.38
   3   2 -14   35.50   11.21
   3   2 -14   71.19   14.87
   3   2 -13   56.09   10.55
   3   2 -13   48.88    6.64
  -3   2  13   76.56   16.19
   3   2 -13   50.79   13.87
   3   2 -13   68.31   14.13
   3   2 -12   56.53   17.14
   3   2 -12   59.49   10.55
   3   2 -12   48.48    5.72
  -3   2  12   50.12   13.25
   3   2 -12   72.43   15.15
   3   2 -12   48.32   11.40
  -3   2  12   56.42    7.36
   3   2 -11   44.30   14.93
  -3   2  11   58.55   13.72
   3   2 -11   47.90   13.00
   3   2 -11   47.84   11.96
  -3   2  11   35.33    5.72
  -3   2  10  192.86   23.83
   3   2 -10  172.75   22.45
  -3   2  10  200.36   13.33
   3   2 -10  203.56   23.52
  -3   2   9  296.06   28.94
   3   2  -9  286.04   28.88
   3   2  -9  310.29   29.25
  -3   2   9  305.53   16.99
  -3   2   8  243.46   25.22
   3   2  -8  291.61   28.14
  -3   2   8  280.71   16.69
   3   2  -8  282.02   28.11
   3   2  -7 1220.32   66.88
  -3   2   7 1205.74   61.40
  -3   2   7 1211.56   46.03
   3   2  -7 1172.74   62.06
   3   2  -7 1463.43   68.36
   3   2  -6  539.71   39.56
  -3   2   6  497.48   25.85
   3   2  -6  485.32   36.16
  -3   2   6  446.70   32.97
   3   2  -5  162.30   20.41
   3   2  -5  152.45   19.24
  -3   2   5  144.39   17.71
  -3   2   4  425.19   30.27
   3   2  -4  483.87   34.82
   3   2  -3   23.15    7.90
  -3   2   3   46.21    9.39
  -3   2   2  735.05   40.31
   3   2  -2  815.37   33.42
  -3   2   1 1088.74   47.89
  -3   2   1 1010.76   55.63
   3   2  -1 1066.93   38.96
  -3   2   1 1036.97   48.05
  -3   2   0  546.47   37.33
  -3   2   0  556.03   29.90
   3   2   0  428.44   21.43
  -3   2   0  510.89   20.81
  -3   2   0  516.80   31.59
  -3   2  -1  336.74   28.52
  -3   2  -1  367.34   26.17
  -3   2  -2   95.05   14.47
  -3   2  -2  118.14   14.51
  -3   2  -3  560.63   35.25
  -3   2  -3  521.22   35.64
  -3   2  -3  533.90   33.20
  -3   2  -4  250.47   22.95
  -3   2  -4  250.13   24.33
  -3   2  -4  227.39   21.29
  -3   2  -5  207.22   20.92
  -3   2  -5  176.27   21.16
  -3   2  -5  198.15   20.00
  -3   2  -6  119.20   15.96
  -3   2  -6   99.90   16.15
  -3   2  -6  150.16   17.60
  -3   2  -7  188.50   19.85
  -3   2  -7  198.72   20.30
  -3   2  -8   31.16    8.45
  -3   2  -8   36.66    8.80
  -3   2  -9   51.76   10.86
  -3   2  -9   38.94   10.69
  -3   2  -9   57.57   11.81
   3   2   9   53.56    9.35
  -3   2 -10   18.91    7.62
  -3   2 -10   31.39   10.40
   3   2  10   31.25    7.66
  -3   2 -10   23.89    7.30
  -3   2 -11   96.62   17.67
   3   2  11   97.10   13.16
  -3   2 -11  110.28   15.83
  -3   2 -12  195.89   25.86
   3   2  12  193.60   19.47
  -3   2 -12  190.20   21.22
  -3   2 -13  148.92   23.17
   3   2  13  159.67   17.94
   3   2  14  343.53   27.62
   3   2  15  141.74   18.23
   3   2  16   22.40    8.28
   3   2  17    3.92    4.33
   3   2  18   36.15   11.90
   3   2  19   45.99   12.96
   3   2  20   85.34   17.62
   3   2  21   19.92   10.28
   3   3 -21   27.95   20.17
  -3   3  21   18.08    7.87
   3   3 -20   41.42   22.67
  -3   3  20   46.39   10.79
   3   3 -19   -5.54   10.37
  -3   3  19   13.95    5.72
   3   3 -18   25.36   16.95
  -3   3  18    5.01    3.65
   3   3 -17   24.04   15.62
  -3   3  17   36.10    8.53
   3   3 -16   -4.08    5.41
   3   3 -16    0.64   10.61
  -3   3  16    4.28    3.03
   3   3 -15  110.83   14.29
   3   3 -15  119.54   27.82
  -3   3  15  104.00   12.21
   3   3 -14  208.89   18.90
   3   3 -14  170.78   31.12
   3   3 -14  231.89   29.72
   3   3 -13  138.43   26.71
  -3   3  13  133.58   23.61
   3   3 -13  118.73   23.61
   3   3 -13  166.01   24.92
   3   3 -12   18.76   10.70
  -3   3  12    8.13    9.19
   3   3 -12    0.51    7.47
   3   3 -12    8.44    8.20
   3   3 -11   40.31   14.96
  -3   3  11   50.99   14.80
   3   3 -11   35.14   12.98
   3   3 -11   21.00   10.47
   3   3 -10  296.90   34.80
  -3   3  10  297.04   32.38
   3   3 -10  241.47   31.77
  -3   3  10  273.13   20.79
   3   3 -10  243.62   31.40
  -3   3   9  227.17   30.77
  -3   3   9  241.08   28.21
   3   3  -9  223.95   29.67
  -3   3   9  207.96   18.66
   3   3  -9  258.37   31.36
   3   3  -8  166.75   25.46
  -3   3   8  128.65   15.30
   3   3  -8  130.71   22.09
  -3   3   8  177.46   23.85
  -3   3   7  474.30   39.22
   3   3  -7  508.88   44.98
  -3   3   6   77.93   14.53
   3   3  -6   75.17   15.47
  -3   3   5  506.54   38.03
   3   3  -5  433.89   36.81
   3   3  -4   14.24    8.08
  -3   3   4    9.10    5.79
  -3   3   3  666.38   42.37
  -3   3   2  949.14   50.56
   3   3  -2  913.34   47.60
  -3   3   1  236.99   22.47
   3   3  -1  242.98   20.99
  -3   3   0  502.93   33.19
   3   3   0  502.83   31.14
  -3   3   0  546.01   39.83
  -3   3  -1  107.10   13.69
  -3   3  -1  109.95   17.80
   3   3   1  102.52   13.27
  -3   3  -2  127.20   14.73
  -3   3  -2  127.23   19.62
  -3   3  -2  141.29   19.42
  -3   3  -3  145.61   15.30
  -3   3  -3  164.61   21.54
  -3   3  -3  167.58   21.92
  -3   3  -4   97.36   16.35
  -3   3  -4  106.39   17.63
  -3   3  -5  304.29   28.02
  -3   3  -5  362.61   33.06
  -3   3  -6  444.95   34.16
  -3   3  -6  420.92   39.64
  -3   3  -6  533.90   40.02
  -3   3  -7  100.39   14.81
  -3   3  -7   90.58   18.57
  -3   3  -7  118.62   18.65
   3   3   7   99.38   15.72
  -3   3  -8   13.26    6.52
  -3   3  -8    9.85    8.42
  -3   3  -8   -0.98    5.82
   3   3   8   17.35    7.79
  -3   3  -9   89.60   14.67
  -3   3  -9   63.42   17.40
   3   3   9   96.83   14.69
  -3   3  -9   95.78   17.18
  -3   3 -10   90.17   14.83
  -3   3 -10   90.15   19.79
  -3   3 -10  113.62   19.19
   3   3  10  107.31   15.40
  -3   3 -11    8.39    5.96
  -3   3 -11   26.83   13.29
   3   3  11   20.28    7.58
  -3   3 -11    8.07    5.74
  -3   3 -12  136.58   18.41
   3   3  12  125.60   16.79
  -3   3 -13  244.63   25.13
   3   3  13  268.34   24.75
  -3   3 -14   39.26   10.14
   3   3  14   33.98    9.68
  -3   3 -15   17.03    8.73
   3   3  15   27.62    8.77
  -3   3 -16   43.02   12.16
   3   3  16   55.00   12.10
  -3   3 -17   13.19    7.84
   3   3  17   -0.21    5.06
   3   3  18   16.42    7.32
   3   3  19   56.98   13.91
   3   4 -19   55.84   21.72
  -3   4  19   37.34    9.01
   3   4 -18   41.41   18.37
  -3   4  18   46.22   10.02
   3   4 -17   11.12   16.32
  -3   4  17    2.22    3.13
   3   4 -16  127.90   29.04
  -3   4  16  134.78   15.62
   3   4 -15  124.42   14.35
   3   4 -15   96.55   24.49
  -3   4  15   98.47   13.12
   3   4 -14   32.07   13.98
  -3   4  14   46.11    9.18
   3   4 -13   51.61   17.31
  -3   4  13   44.40    8.75
   3   4 -12  176.27   29.33
  -3   4  12  187.18   19.74
   3   4 -11   32.64   14.21
  -3   4  11   39.36   10.43
   3   4 -10   15.93   10.90
  -3   4  10   13.63   12.37
   3   4 -10   20.31   12.47
  -3   4  10   19.05    8.87
  -3   4   9  232.53   30.62
  -3   4   9  232.02   33.78
   3   4  -9  216.07   29.03
   3   4  -9  262.31   36.36
  -3   4   8  150.77   24.22
  -3   4   8  108.11   23.49
   3   4  -8  210.02   32.88
  -3   4   7  102.71   20.06
  -3   4   7  135.34   26.24
  -3   4   6  257.64   30.29
  -3   4   6  181.25   30.64
  -3   4   5   63.70   15.78
  -3   4   5   55.45   18.43
  -3   4   4  124.61   20.13
  -3   4   4  122.71   24.23
  -3   4   3  227.90   26.05
   3   4  -3  174.32   23.16
  -3   4   3  185.19   30.18
  -3   4   2  178.94   22.83
   3   4  -2  186.11   23.21
  -3   4   2  151.81   27.94
  -3   4   1  231.02   24.76
   3   4  -1  189.56   22.64
  -3   4   1  218.28   34.58
  -3   4   0   17.18    9.10
   3   4   0   14.47    7.93
  -3   4   0   23.82    9.92
  -3   4   0    1.37    9.08
  -3   4  -1   21.44    7.99
  -3   4  -1   19.38    9.66
   3   4   1   17.22    7.21
  -3   4  -2  119.05   16.11
   3   4   2  113.31   16.98
  -3   4  -2  104.16   19.81
  -3   4  -3  412.12   30.15
  -3   4  -3  456.42   42.65
  -3   4  -4  180.93   18.28
  -3   4  -4  155.92   24.62
  -3   4  -5  134.18   15.19
  -3   4  -5  140.04   12.11
  -3   4  -5  152.51   24.89
   3   4   5  149.33   22.84
  -3   4  -6   19.00    5.45
  -3   4  -6   25.93   10.98
   3   4   6   17.48    7.90
   3   4   7  363.24   34.82
  -3   4  -7  372.24   38.86
  -3   4  -8   38.71   10.99
   3   4   8   52.31   12.80
  -3   4  -8   49.25   15.20
  -3   4  -9   24.22    9.17
   3   4   9   22.62    8.85
  -3   4 -10  191.00   22.20
   3   4  10  218.14   25.93
  -3   4 -11    4.06    5.20
   3   4  11   12.70    7.09
  -3   4 -12   67.25   13.09
   3   4  12   49.93   12.11
  -3   4 -13   -3.92    4.25
   3   4  13   -7.54    4.62
  -3   4 -14   -0.19    5.97
   3   4  14    8.90    6.64
   3   4  15   23.66    8.67
   3   4  16    6.74    6.42
   3   4  17   37.56   10.57
   3   4  18   27.45    9.49
   3   5 -17   41.04   15.67
  -3   5  17   40.01    9.40
   3   5 -16    6.26    8.16
  -3   5  16   23.09    8.30
   3   5 -15   12.80   11.99
  -3   5  15   10.25    5.83
   3   5 -14   21.28   11.38
  -3   5  14   33.08   10.08
   3   5 -13   -0.54    8.25
  -3   5  13    6.64    5.34
   3   5 -12   13.06   10.14
  -3   5  12   34.03   10.12
   3   5 -11    3.84    8.25
  -3   5  11   13.04    8.09
   3   5 -10  108.98   22.00
  -3   5  10  118.33   26.79
  -3   5  10  124.46   19.98
   3   5  -9  114.84   22.25
  -3   5   9   81.33   21.88
  -3   5   9  108.56   19.83
   3   5  -8   38.97   14.44
  -3   5   8   49.69   18.32
  -3   5   7    2.01    7.56
  -3   5   6  103.24   25.74
  -3   5   5   13.74    9.47
  -3   5   5   12.18   10.17
   3   5  -5   32.40   12.89
  -3   5   4   19.17    9.85
   3   5  -4   15.77    9.67
  -3   5   4   12.66   11.69
  -3   5   3   13.02    8.09
   3   5  -3    9.21    7.08
  -3   5   3   -6.38    9.30
  -3   5   2  435.95   39.59
   3   5  -2  379.15   37.92
  -3   5   2  354.68   47.13
  -3   5   1  109.83   19.35
  -3   5   1  147.01   31.35
   3   5  -1  113.66   20.07
  -3   5   0  101.11   17.97
   3   5   0  113.11   20.34
  -3   5   0   89.80   20.48
  -3   5   0   69.02   21.81
  -3   5  -1    6.39    6.23
   3   5   1    7.33    6.80
  -3   5  -1   -1.67    7.70
  -3   5  -1   -2.59    9.49
  -3   5  -2   19.04    7.16
   3   5   2   21.54    8.97
  -3   5  -2   20.77   12.30
  -3   5  -2   21.92   14.69
  -3   5  -3   48.64   11.50
  -3   5  -3   54.64   17.81
   3   5   3   47.27   13.13
  -3   5  -4   28.51    8.28
  -3   5  -5   48.76   10.85
   3   5   5   40.09   14.02
  -3   5  -6   25.11    8.30
   3   5   6   10.35    9.80
  -3   5  -7   53.52    7.87
   3   5   7   61.18   16.79
  -3   5  -8  150.16   15.97
   3   5   8  131.23   23.47
  -3   5  -9   68.43   12.56
   3   5   9   82.44   18.34
  -3   5 -10   25.51    8.34
   3   5  10   20.42    9.65
   3   5  11   81.47   17.99
  -3   5 -12   -1.00    3.87
   3   5  12   57.86   14.72
  -3   5 -13   44.70   14.90
   3   5  13   38.81   12.45
  -3   5 -14   12.38   10.00
   3   5  14   13.77    8.56
   3   5  15  100.09   18.32
   3   6 -13   13.55   10.87
  -3   6  13    0.41    6.77
   3   6 -12   67.90   20.28
  -3   6  12   15.61    6.84
   3   6 -11   55.99   17.30
  -3   6  11   35.25   11.82
  -3   6  10   83.93   24.62
  -3   6  10   84.03   18.93
  -3   6   9   79.06   23.32
  -3   6   9   78.30   18.71
  -3   6   8   47.58   19.59
   3   6  -7   12.49   10.53
  -3   6   7    7.15   10.33
  -3   6   6   27.80   17.33
   3   6  -6   58.13   17.50
  -3   6   5   -2.91   10.54
   3   6  -5   15.53    9.60
  -3   6   4   24.56   15.34
   3   6  -4   43.26   13.95
   3   6  -3   55.49   16.40
  -3   6   3   57.06   21.41
  -3   6   2  113.42   28.59
   3   6  -2  130.55   25.10
   3   6  -1   77.33   19.33
  -3   6   1   47.06   21.88
  -3   6   0   71.86   16.83
  -3   6   0   54.30   22.59
   3   6   0   44.39   14.50
  -3   6  -1   14.61    8.58
  -3   6  -1    6.92   10.79
   3   6   1   18.58    9.15
  -3   6  -2   33.73   11.56
   3   6   2   25.52   12.00
  -3   6  -2   17.25   11.85
  -3   6  -3   85.06   16.88
   3   6   3   50.72   14.55
  -3   6  -3  113.57   31.89
  -3   6  -4  101.87   17.43
  -3   6  -4   71.05   25.13
  -3   6  -5    4.47    5.23
   3   6   5   -4.55    8.41
   3   6   6   -3.58   11.20
   3   6   7   30.20   13.76
   3   6   8   11.41   10.32
   3   6   9    9.96   10.20
   3   6  10   52.20   16.60
   3   6  11    3.91    6.25
   3   6  12   36.63   12.64
   3   7  -7   28.08   13.92
  -3   7   7   30.16   13.41
  -3   7   6   12.20   14.28
   3   7  -6   41.98   16.78
  -3   7   5   16.29   13.14
   3   7  -5   34.60   16.91
  -3   7   4   12.01   15.97
   3   7  -4   25.60   11.22
  -3   7   3   37.71   25.38
   3   7  -3   18.98   13.27
   3   7  -2   14.41   11.46
  -3   7   2    9.54   12.96
   3   7  -1   13.42   11.33
  -3   7   1   -2.28   10.28
   3   7   0   17.84   10.84
  -3   7   0   11.54   13.33
  -3   7  -1  -11.36   15.56
   3   7   1   29.42   13.84
  -3   7  -2  -12.53   16.55
   3   7   2    2.88    7.37
   3   7   3   88.12   21.86
  -3   7  -3   49.63   22.54
  -3   7  -4   49.80   27.88
  -3   7  -5   -4.66   14.23
   3   7   5   -3.02    8.15
  -3   7  -6   31.35   27.90
   3   7   6    9.72    8.23
  -4  -7   6   13.04   14.95
  -4  -7   5    7.23    9.68
  -4  -7   4   29.75   22.10
  -4  -7   3    3.49   12.38
   4  -7  -2   37.44   20.42
  -4  -7   2   14.37   17.48
  -4  -7   1   71.92   26.92
   4  -7  -1   39.31   21.56
  -4  -7   0   -6.92   16.92
   4  -7   0   16.01   14.44
   4  -7   1   35.88   18.97
   4  -7   2   36.19   19.62
   4  -7   3   17.09   13.06
   4  -7   4   32.46   16.43
  -4  -6  13   43.10   15.94
  -4  -6  12   37.45   15.20
  -4  -6  11   59.76   18.14
  -4  -6  10   24.26   13.34
  -4  -6   9   19.48   12.56
  -4  -6   8   66.74   20.23
  -4  -6   7   64.07   19.43
  -4  -6   6    0.74   10.10
  -4  -6   5    0.24    9.68
  -4  -6   4    3.90    7.44
  -4  -6   4   13.71    9.29
  -4  -6   3   85.28   19.34
  -4  -6   3   89.65   25.43
  -4  -6   2   33.00   13.37
  -4  -6   2   35.01   18.36
  -4  -6   1   65.57   17.29
   4  -6  -1   67.62   22.83
  -4  -6   0    5.68    7.94
   4  -6   0  -10.40   12.29
   4  -6   0    7.79    8.16
  -4  -6  -1   34.19   14.33
   4  -6   1   19.26   11.01
   4  -6   1   49.06   17.14
  -4  -6  -2   21.22   12.58
   4  -6   2   26.03   16.81
   4  -6   2   -7.08   10.13
   4  -6   3   14.63   10.15
   4  -6   3   27.93   14.52
  -4  -6  -3   13.59   12.13
   4  -6   4   48.60   17.82
   4  -6   4   61.62   17.32
  -4  -6  -4   62.59   16.12
   4  -6   5   11.52    8.48
   4  -6   5   41.24   15.10
  -4  -6  -5   27.94   13.26
   4  -6   6   73.59   21.52
   4  -6   7   16.59   13.09
   4  -6   8    0.83    8.66
   4  -6   9   32.03   13.61
   4  -6  10   39.26   14.65
   4  -6  11   -3.15    6.87
  -4  -5  17    5.08    4.41
  -4  -5  16    8.82    8.83
  -4  -5  15   45.00   13.96
  -4  -5  14   74.42   17.85
  -4  -5  13   30.14   12.16
  -4  -5  12   27.10   10.95
  -4  -5  11   26.88   12.52
  -4  -5  10   72.52   18.65
  -4  -5   9   57.49   16.52
  -4  -5   8   85.99   20.15
  -4  -5   8   94.98    9.65
   4  -5  -7  265.97   23.04
  -4  -5   7  284.87   37.36
   4  -5  -6   56.06    8.83
  -4  -5   6   61.03   18.49
  -4  -5   5  407.84   41.25
  -4  -5   5  466.78   48.98
  -4  -5   4  366.22   38.86
  -4  -5   4  399.43   46.93
   4  -5  -4  447.81   50.61
  -4  -5   3  149.97   24.30
  -4  -5   3  135.74   26.94
   4  -5  -3  140.27   28.51
  -4  -5   2   26.76    9.92
  -4  -5   2   46.26   18.54
   4  -5  -2   38.41   14.51
  -4  -5   1   31.67   12.16
   4  -5  -1   54.74   17.09
  -4  -5   0   15.94    9.10
   4  -5   0   -2.42    7.64
   4  -5   1  128.82   25.93
   4  -5   1  126.44   23.75
  -4  -5  -1   93.16   19.19
   4  -5   2   44.78   16.28
  -4  -5  -2   33.48   12.59
   4  -5   2   67.96   17.26
   4  -5   3   43.78   15.86
  -4  -5  -3   21.80   11.85
   4  -5   3   13.19    8.97
   4  -5   4  221.14   32.58
   4  -5   4  174.19   26.59
  -4  -5  -5   60.71   17.33
   4  -5   5   52.49   15.90
   4  -5   5   39.92   13.18
  -4  -5  -6   41.98   16.11
   4  -5   6   36.15   13.46
   4  -5   6   63.99   15.89
  -4  -5  -7    7.60    6.94
   4  -5   7    3.02    8.99
  -4  -5  -8   59.43   18.90
   4  -5   8   61.03   16.59
  -4  -5  -9   15.21   13.15
   4  -5   9   13.12    8.22
  -4  -5 -10   74.33   22.96
   4  -5  10   52.91   15.86
   4  -5  11  202.74   28.50
   4  -5  12   -2.93    5.28
   4  -5  13   54.12   14.63
   4  -5  14   47.82   13.55
   4  -5  15    8.19    7.16
  -4  -4  19   15.61    8.00
  -4  -4  18    7.71    6.08
  -4  -4  17   65.75   13.53
  -4  -4  16   30.94    9.90
  -4  -4  15   29.58    9.72
  -4  -4  14   38.55   11.04
  -4  -4  13   64.19   14.22
  -4  -4  12  109.84   19.14
  -4  -4  11   40.87   12.51
  -4  -4  10  204.98   26.31
  -4  -4   9    7.19    7.42
   4  -4  -8    3.30    9.35
  -4  -4   8    5.77    6.60
   4  -4  -8    2.71    7.18
  -4  -4   8    8.93    2.73
   4  -4  -7   13.81   13.15
  -4  -4   7    6.53    6.54
   4  -4  -7  -12.25   10.93
  -4  -4   6   73.08   16.51
   4  -4  -6   92.73   13.12
  -4  -4   6  129.55   22.82
   4  -4  -6  124.33   25.95
  -4  -4   5  131.54   21.47
   4  -4  -5  136.23   14.49
  -4  -4   5  140.58   24.57
   4  -4  -5  159.60   28.51
   4  -4  -4  296.79   17.82
  -4  -4   4  316.91   33.70
  -4  -4   4  373.24   38.90
   4  -4  -4  295.64   38.30
  -4  -4   3   24.99   10.86
  -4  -4   3    9.04   11.53
   4  -4  -3    1.64    6.87
  -4  -4   2  174.37   24.61
   4  -4  -2  142.61   24.92
  -4  -4   1    2.35    5.49
   4  -4  -1    6.59    9.70
   4  -4   0   73.83   18.98
   4  -4   0   66.20   16.99
  -4  -4   0   69.76   16.84
   4  -4   1   91.90   20.39
  -4  -4  -1  125.29   22.32
   4  -4   1  100.58   19.63
   4  -4   2   76.11   17.80
   4  -4   2   98.96   19.61
  -4  -4  -3  334.80   33.99
   4  -4   3  367.67   38.15
   4  -4   3  392.06   37.20
  -4  -4  -4  101.51   19.25
   4  -4   4  110.28   20.82
   4  -4   4   88.97   17.47
  -4  -4  -5  200.51   27.72
   4  -4   5  225.71   28.96
   4  -4   5  216.49   27.00
  -4  -4  -6   52.99   15.40
   4  -4   6   48.89   14.08
  -4  -4  -7  353.50   38.72
   4  -4   7  352.72   35.86
  -4  -4  -8   70.21   17.53
   4  -4   8   77.62   16.38
  -4  -4  -9  105.69   22.24
   4  -4   9  113.56   19.14
  -4  -4 -10   15.44   10.48
   4  -4  10   13.47    7.39
  -4  -4 -11   15.50   10.00
   4  -4  11   35.23   11.20
  -4  -4 -12   55.82   18.38
   4  -4  12   91.55   16.58
   4  -4  13   52.38   18.47
   4  -4  13   88.82   15.91
   4  -4  14   17.99   11.79
   4  -4  14   20.36    7.98
   4  -4  15   34.60   17.64
   4  -4  15   48.13   11.66
   4  -4  16   34.30   16.79
   4  -4  16    1.12    4.40
   4  -4  17   63.63   22.29
   4  -4  17   83.84   15.24
  -4  -3  21    9.58    6.40
  -4  -3  20   26.03    8.94
  -4  -3  19   83.69   14.02
  -4  -3  18   20.28    7.80
  -4  -3  17    2.98    3.21
  -4  -3  16   17.45    6.36
  -4  -3  15    0.88    3.36
  -4  -3  14  270.40   24.35
  -4  -3  13  132.97   17.33
   4  -3 -13  160.31   20.04
   4  -3 -12   67.61   20.80
  -4  -3  12   69.66   12.37
   4  -3 -12   39.94   17.27
   4  -3 -11   92.32   24.50
  -4  -3  11   76.77   13.49
   4  -3 -11   87.54   22.30
   4  -3 -10   21.75   11.01
  -4  -3  10    6.81    6.21
   4  -3 -10    7.20    9.06
   4  -3  -9   91.56   24.09
  -4  -3   9   63.39   14.01
   4  -3  -9   87.24   22.04
   4  -3  -8  347.39   44.55
  -4  -3   8  366.73   32.47
  -4  -3   8  372.18   17.28
   4  -3  -8  388.32   42.84
   4  -3  -7  516.49   54.79
  -4  -3   7  512.92   39.00
   4  -3  -7  514.75   49.26
  -4  -3   7  482.49   24.26
   4  -3  -6   71.36   12.24
   4  -3  -6   90.58   23.67
  -4  -3   6   81.57   16.65
  -4  -3   6   96.86   17.70
   4  -3  -6   58.54   17.30
   4  -3  -5  347.64   25.61
  -4  -3   5  324.61   33.34
  -4  -3   5  350.01   32.19
   4  -3  -5  362.66   39.60
  -4  -3   4  277.31   30.06
   4  -3  -4  241.89   19.45
  -4  -3   4  258.02   28.20
   4  -3  -4  275.75   33.09
   4  -3  -3  637.45   29.98
  -4  -3   3  580.01   45.02
  -4  -3   3  623.63   46.07
   4  -3  -3  629.00   50.28
  -4  -3   2   19.97    7.61
   4  -3  -2   16.50    9.77
   4  -3  -1   41.74   12.85
  -4  -3   1   50.53   13.14
   4  -3   0   61.96   13.43
   4  -3   0   58.54   14.79
  -4  -3   0   53.45   14.90
   4  -3   1  323.19   31.34
   4  -3   1  318.89   32.06
  -4  -3  -2   22.73    7.78
   4  -3   2   21.08    9.47
   4  -3   2   49.04   13.08
  -4  -3  -3  183.90   20.71
   4  -3   3  196.81   23.43
   4  -3   3  190.45   23.75
  -4  -3  -4  154.70   19.67
   4  -3   4  133.45   20.04
   4  -3   4  186.98   22.95
  -4  -3  -5   25.25    9.08
   4  -3   5   28.98   10.95
   4  -3   5   27.72    9.35
  -4  -3  -6  596.16   43.42
   4  -3   6  589.72   41.34
   4  -3   6  519.98   43.39
  -4  -3  -7   61.19   14.21
   4  -3   7   29.64   11.16
   4  -3   7   58.92   12.27
  -4  -3  -8  115.58   20.04
   4  -3   8   91.34   18.68
   4  -3   8  104.57   15.73
   4  -3   9   12.42    7.64
  -4  -3  -9   25.05   10.59
   4  -3   9   32.60    9.22
  -4  -3 -10  261.30   31.99
   4  -3  10  282.02   25.27
   4  -3  10  213.19   30.86
   4  -3  11  112.51   22.58
  -4  -3 -11  130.72   23.79
   4  -3  11  118.13   16.09
  -4  -3 -12  593.82   52.47
   4  -3  12  503.52   34.01
   4  -3  12  462.20   47.44
  -4  -3 -13   13.89    8.33
   4  -3  13   13.56    9.80
   4  -3  13   15.08    6.07
   4  -3  14   15.01   10.45
   4  -3  14   12.87    6.58
   4  -3  15   15.03   11.31
   4  -3  15   21.38    7.35
   4  -3  16   32.23   15.29
   4  -3  16   24.92    7.89
   4  -3  17   26.18   15.24
   4  -3  17    4.19    4.70
   4  -3  18   14.50   14.47
   4  -3  18    8.25    5.93
   4  -3  19   -5.14    8.16
   4  -3  19   16.02    7.45
  -4  -2  22    6.06    5.14
  -4  -2  21    2.38    3.73
  -4  -2  20   70.61   12.82
  -4  -2  19  176.05   19.30
   4  -2 -19  158.73   22.40
  -4  -2  18  330.30   26.33
  -4  -2  17    4.63    4.82
  -4  -2  16   81.01   11.81
   4  -2 -15  135.14   15.15
  -4  -2  15   98.17   12.65
   4  -2 -15  118.25   27.23
   4  -2 -14   60.05   19.70
  -4  -2  14   88.63   11.89
   4  -2 -14  103.29   12.85
   4  -2 -14  131.55   26.46
   4  -2 -13   20.99   12.96
  -4  -2  13   26.39    6.97
   4  -2 -13   23.52    6.50
   4  -2 -13    8.99    8.36
   4  -2 -12  159.88   31.05
   4  -2 -12  138.09   14.65
  -4  -2  12  120.29   13.32
   4  -2 -12  132.55   25.86
   4  -2 -11   81.60   21.25
  -4  -2  11   90.78   11.47
   4  -2 -11   86.80   12.11
   4  -2 -11   63.05   17.15
   4  -2 -10   41.32   14.94
  -4  -2  10   37.91    8.01
   4  -2 -10   43.43   15.55
   4  -2  -9  337.58   39.99
  -4  -2   9  359.69   24.87
   4  -2  -9  323.98   37.06
   4  -2  -8  852.91   63.67
  -4  -2   8  811.80   41.20
   4  -2  -8  883.03   61.53
  -4  -2   8  819.42   36.01
   4  -2  -7   -2.01    8.54
  -4  -2   7   14.06    6.09
  -4  -2   7   13.92    4.44
   4  -2  -7   13.02   11.07
  -4  -2   6  499.08   40.77
   4  -2  -6  531.54   48.49
   4  -2  -6  510.76   35.60
  -4  -2   6  515.69   32.97
   4  -2  -6  542.41   45.51
  -4  -2   6  520.70   27.67
  -4  -2   5  902.49   56.48
   4  -2  -5 1013.24   50.41
   4  -2  -5  917.41   65.03
  -4  -2   5  943.01   47.62
   4  -2  -5  923.00   60.33
  -4  -2   5 1012.55   43.08
   4  -2  -4  525.30   46.60
   4  -2  -4  543.32   33.00
  -4  -2   4  584.92   42.26
  -4  -2   4  550.33   34.72
   4  -2  -4  541.10   43.25
  -4  -2   3  954.43   56.71
   4  -2  -3 1091.11   46.94
  -4  -2   3 1022.58   51.49
   4  -2  -3 1061.59   61.47
   4  -2  -3  996.52   51.72
  -4  -2   2  192.13   22.90
   4  -2  -2  192.48   15.88
   4  -2  -2  185.30   24.07
   4  -2  -2  213.46   20.57
  -4  -2   1  230.69   25.92
   4  -2  -1  230.04   20.71
   4  -2  -1  230.16   26.18
  -4  -2   0   83.61    8.27
  -4  -2   0   82.39   15.23
   4  -2   0   91.05   11.91
   4  -2   0   70.08   14.48
   4  -2   0   73.11   12.08
  -4  -2  -1  234.60   16.03
   4  -2   1  230.25   18.72
   4  -2   1  250.17   25.35
   4  -2   1  242.23   22.08
   4  -2   1  234.94   21.60
  -4  -2  -2  352.26   22.28
   4  -2   2  325.64   22.04
   4  -2   2  355.20   30.37
   4  -2   2  379.01   27.11
   4  -2   2  328.63   26.76
  -4  -2  -3  135.51   14.24
   4  -2   3  115.52   16.00
   4  -2   3  155.95   13.71
   4  -2   3  165.44   20.60
   4  -2   3  148.14   16.27
   4  -2   4 1124.79   43.70
   4  -2   4 1130.19   51.40
   4  -2   4 1025.31   54.18
   4  -2   5  179.59   13.52
   4  -2   5  193.64   18.19
   4  -2   5  180.90   20.88
   4  -2   6  655.41   27.81
  -4  -2  -6  662.47   44.93
   4  -2   6  634.65   34.68
   4  -2   7   13.17    3.29
   4  -2   7   16.59    5.33
  -4  -2  -7    8.01    4.96
   4  -2   8  202.60   11.37
   4  -2   8  218.82   18.09
  -4  -2  -8  188.97   24.18
   4  -2   9   19.58    2.84
   4  -2   9   18.41    5.23
  -4  -2  -9   15.35    5.42
  -4  -2  -9   11.32    6.65
   4  -2   9   24.74   10.05
  -4  -2 -10  350.47   25.60
   4  -2  10  318.01   22.38
  -4  -2 -10  323.46   32.62
   4  -2  10  287.28   32.04
   4  -2  11    4.07    3.62
  -4  -2 -11    4.64    3.05
  -4  -2 -11    8.50    6.63
   4  -2  11    1.11    5.53
   4  -2  12   47.22    8.79
  -4  -2 -12   56.45   10.22
  -4  -2 -12   64.02   15.67
   4  -2  12   29.57   12.48
   4  -2  13  138.41   15.09
   4  -2  13  111.76   22.14
   4  -2  14   71.99   11.51
   4  -2  14   48.25   15.77
   4  -2  15    6.70    3.89
   4  -2  15    4.44    9.04
   4  -2  16    8.22    4.88
   4  -2  16   17.21   12.74
   4  -2  17  140.76   17.59
   4  -2  17  129.01   27.53
   4  -2  18   21.65    7.99
   4  -2  18    2.92    7.85
   4  -2  19   80.07   14.29
   4  -2  19   69.42   22.76
   4  -2  20    8.91    6.42
   4  -2  20    9.51   12.90
  -4  -1  23   12.74   12.25
  -4  -1  23   -0.20    4.65
  -4  -1  22   26.24   13.53
  -4  -1  22   19.33    8.08
  -4  -1  21   16.16    8.22
  -4  -1  21    0.34    5.13
  -4  -1  20   30.00   12.04
  -4  -1  20   44.61   10.71
   4  -1 -20   44.05   11.27
  -4  -1  19   50.72   14.21
  -4  -1  19   78.30   12.92
   4  -1 -19   71.34   12.93
  -4  -1  18   24.97   10.17
   4  -1 -18    3.66    8.63
  -4  -1  18   28.56    8.07
   4  -1 -18   24.30    7.66
  -4  -1  17   18.22    8.55
   4  -1 -17   -9.23   10.06
  -4  -1  17    8.37    4.41
   4  -1 -17   13.23    5.59
  -4  -1  16   93.15   17.53
   4  -1 -16   74.31   20.51
   4  -1 -16   86.49   12.13
  -4  -1  16   94.62   12.18
   4  -1 -16   79.08   11.59
   4  -1 -15  176.20   30.20
   4  -1 -15  180.90   30.07
  -4  -1  15  151.68   15.02
   4  -1 -15  163.12   15.55
   4  -1 -15  150.39   15.21
   4  -1 -14  478.62   49.71
   4  -1 -14  449.63   46.22
  -4  -1  14  448.20   26.36
   4  -1 -14  498.78   27.49
   4  -1 -14  411.68   26.02
   4  -1 -13   93.41   22.57
   4  -1 -13   49.87   14.97
   4  -1 -13   66.26    9.20
  -4  -1  13   60.46    8.76
   4  -1 -13   73.90    9.83
   4  -1 -12   18.51    9.65
   4  -1 -12   11.00    7.75
   4  -1 -12   16.51    4.57
  -4  -1  12   13.06    4.84
   4  -1 -12   15.81    4.30
   4  -1 -11  347.70   38.48
   4  -1 -11  355.64   20.56
  -4  -1  11  375.81   20.97
   4  -1 -11  336.66   19.99
   4  -1 -11  398.83   39.85
   4  -1 -11  339.62   32.43
   4  -1 -10  449.63   42.23
   4  -1 -10  417.43   21.19
  -4  -1  10  399.01   21.05
   4  -1 -10  362.33   20.05
   4  -1 -10  365.79   33.26
   4  -1 -10  338.66   35.82
   4  -1  -9  547.72   46.05
   4  -1  -9  587.78   25.72
  -4  -1   9  608.88   26.51
   4  -1  -9  551.22   24.90
   4  -1  -9  569.95   45.88
   4  -1  -9  492.43   37.65
   4  -1  -8  123.62   21.07
   4  -1  -8  127.90   10.00
  -4  -1   8  126.19   10.41
   4  -1  -8  120.32   19.03
   4  -1  -7  800.88   52.54
   4  -1  -7  804.90   49.09
  -4  -1   7  779.64   31.06
   4  -1  -7  718.11   29.47
  -4  -1   7  785.99   40.00
   4  -1  -7  812.41   52.50
   4  -1  -6   62.05   13.17
   4  -1  -6   48.10   12.65
  -4  -1   6   51.13    6.80
   4  -1  -6   35.22    4.97
   4  -1  -6   43.49   10.92
  -4  -1   6   48.23    9.21
  -4  -1   5  141.83   20.14
   4  -1  -5  153.44   20.90
   4  -1  -5  160.11   19.46
  -4  -1   5  158.65   12.02
   4  -1  -5  124.71   19.22
  -4  -1   5  175.46   16.67
   4  -1  -4  271.94   28.57
  -4  -1   4  266.12   25.99
   4  -1  -4  240.71   22.63
  -4  -1   4  247.01   15.89
   4  -1  -4  264.97   26.27
  -4  -1   4  227.60   19.25
  -4  -1   3  259.46   25.39
   4  -1  -3  278.00   22.71
  -4  -1   3  259.75   16.48
   4  -1  -3  277.12   25.78
  -4  -1   3  272.76   21.48
   4  -1  -2    0.76    2.60
  -4  -1   2    4.66    9.25
   4  -1  -2    1.43    5.25
   4  -1  -2    1.07    6.04
  -4  -1   2    5.61    4.25
   4  -1  -1  642.38   40.29
  -4  -1   1  695.76   43.03
   4  -1  -1  645.59   27.71
   4  -1   0  174.53   20.24
   4  -1   0  200.71   13.67
   4  -1   0  172.79   13.37
   4  -1   1   96.76   15.03
   4  -1   1  135.02   10.97
   4  -1   1  122.90   11.75
   4  -1   2 2063.43   64.35
  -4  -1  -2 2056.80   75.58
   4  -1   2 1878.84   69.06
   4  -1   3   59.48    6.70
  -4  -1  -3   57.21    9.56
   4  -1   3   45.13    8.38
   4  -1   4   91.97    8.47
  -4  -1  -4   92.63   12.77
   4  -1   4  112.19   13.67
  -4  -1  -5 1344.03   48.42
  -4  -1  -5 1382.87   59.43
   4  -1   5 1409.74   47.32
   4  -1   6  527.98   23.81
  -4  -1  -6  483.86   23.73
  -4  -1  -6  513.54   32.50
   4  -1   7  930.14   35.88
  -4  -1  -7  837.89   35.21
  -4  -1  -7  896.97   46.35
   4  -1   8  190.65   14.07
  -4  -1  -8  190.06   19.89
   4  -1   9   65.90    8.47
  -4  -1  -9   66.70   12.06
  -4  -1 -10   32.42    6.36
   4  -1  10   28.07    6.11
  -4  -1 -10   33.99    9.38
  -4  -1 -11  494.26   27.28
   4  -1  11  446.80   25.98
  -4  -1 -11  423.00   33.24
   4  -1  11  390.80   35.21
  -4  -1 -12   31.20    6.88
   4  -1  12   32.73    7.20
   4  -1  12   18.56    7.49
  -4  -1 -12   31.62    9.83
  -4  -1 -13   28.63    6.77
   4  -1  13   20.98    6.11
   4  -1  13   18.90    9.30
  -4  -1 -13   28.77    9.82
   4  -1  14  138.03   15.16
   4  -1  14  117.62   21.19
   4  -1  15   28.30    6.39
   4  -1  15   22.64    7.01
   4  -1  15   12.49    8.55
   4  -1  16   21.39    5.74
   4  -1  16   33.22    8.26
   4  -1  16   11.91    9.14
   4  -1  17   19.24    5.33
   4  -1  17   14.26    6.22
   4  -1  17   17.20   10.46
   4  -1  18   61.20   12.21
   4  -1  18   75.90   19.87
   4  -1  19   -5.88    6.33
   4  -1  19    6.06    9.29
   4  -1  20   -1.71    6.41
   4  -1  20   11.28   10.49
   4  -1  21   14.51    7.24
   4  -1  21   14.99   12.25
  -4   0  23   -1.88    7.55
  -4   0  22  182.86   27.15
   4   0 -21   49.29   21.27
  -4   0  21    5.07    5.61
   4   0 -20   60.53   20.77
  -4   0  20   53.68   13.67
   4   0 -20   70.05   12.26
   4   0 -19   -9.29   11.37
  -4   0  19    5.54    5.31
   4   0 -19    5.54    4.65
   4   0 -18  130.98   25.82
  -4   0  18  117.75   19.03
   4   0 -18  130.59   14.48
   4   0 -17   14.12   12.37
  -4   0  17    2.29    4.70
   4   0 -17   -1.34    3.00
   4   0 -16  183.35   28.99
   4   0 -16  122.99   15.86
  -4   0  16  145.27   16.69
   4   0 -16  165.56   14.91
   4   0 -15    3.19    6.43
   4   0 -15    3.84    3.54
  -4   0  15   -0.58    3.71
   4   0 -15    5.92    3.31
   4   0 -14  190.55   27.20
   4   0 -14  214.04   25.51
  -4   0  14  166.31   16.20
   4   0 -14  172.44   16.66
  -4   0  14  177.90   19.49
   4   0 -14  161.69   13.54
  -4   0  13    6.96    3.95
   4   0 -13    6.40    6.66
   4   0 -13    3.31    5.26
   4   0 -13    3.94    3.28
  -4   0  13    7.83    3.79
   4   0 -13    2.32    1.89
  -4   0  12   72.59   11.20
   4   0 -12   75.71   16.83
   4   0 -12   72.24   13.84
   4   0 -12   82.72   10.25
  -4   0  12   54.08    7.82
   4   0 -12   70.21    7.57
  -4   0  11    1.90    4.11
   4   0 -11   10.69    7.14
   4   0 -11   -3.96    6.70
   4   0 -11    0.67    2.66
  -4   0  11    0.93    2.30
   4   0 -11   -2.44    1.89
   4   0 -10  277.32   28.95
   4   0 -10  278.22   28.60
   4   0 -10  334.36   27.81
   4   0 -10  296.58   18.40
  -4   0  10  262.61   17.07
   4   0 -10  296.66   15.25
  -4   0  10  242.78   19.21
  -4   0   9    1.24    3.00
   4   0  -9    5.08    6.05
   4   0  -9   10.36    6.83
   4   0  -9   12.38    7.24
   4   0  -9    8.04    3.63
  -4   0   9    6.76    3.12
   4   0  -9    1.46    1.61
   4   0  -8   21.35    7.49
   4   0  -8   23.01    9.00
   4   0  -8   33.84   10.64
   4   0  -8   22.70    4.63
  -4   0   8   21.42    4.23
   4   0  -8   19.79    3.22
   4   0  -7  411.66   31.22
   4   0  -7  388.97   30.61
  -4   0   7  437.74   32.58
  -4   0   7  414.95   18.57
   4   0  -7  399.68   18.88
   4   0  -7  426.65   17.07
   4   0  -6  397.84   29.77
   4   0  -6  425.50   30.77
  -4   0   6  442.56   31.94
  -4   0   6  421.74   17.56
   4   0  -6  429.86   18.39
   4   0  -6  417.62   16.84
   4   0  -5   -5.92    5.97
  -4   0   5   -3.90    6.91
   4   0  -5    0.97    5.01
   4   0  -5   -0.35    1.45
   4   0  -5    0.40    1.54
  -4   0   5    0.22    1.38
  -4   0   5   -2.06    5.55
   4   0  -5   -3.23    5.17
  -4   0   4   89.82   15.14
  -4   0   4   94.83   11.98
   4   0  -4  125.35   15.07
   4   0  -4   86.89   14.40
   4   0  -4   99.44   13.54
  -4   0   4  118.77   15.44
   4   0  -4   99.05    6.43
  -4   0   4   99.24    5.84
   4   0  -4  102.02    6.62
  -4   0   3 1415.41   55.57
  -4   0   3 1389.32   62.80
   4   0  -3 1439.63   59.19
   4   0  -3 1414.00   64.22
  -4   0   3 1396.49   60.76
   4   0  -3 1465.47   61.51
   4   0  -3 1378.60   41.37
   4   0  -3 1466.07   42.45
   4   0  -2 3248.23  112.28
  -4   0   2 3133.44  111.25
  -4   0   2 3211.26  107.06
  -4   0   2 3299.19  114.51
   4   0  -2 3268.06  115.46
   4   0  -2 3347.38   91.11
  -4   0   1 1600.38   67.69
  -4   0   1 1651.06   51.95
   4   0  -1 1574.67   48.14
  -4   0   0   31.91    4.83
   4   0   0   31.75    4.33
  -4   0  -1    5.17    1.41
   4   0   1    3.71    2.76
  -4   0  -1    8.89    3.50
  -4   0  -2 1469.81   43.54
   4   0   2 1425.49   43.68
  -4   0  -2 1462.83   50.48
   4   0   2 1625.15   50.13
  -4   0  -3  113.90    7.30
   4   0   3   93.19    6.97
   4   0   3  112.38    9.86
  -4   0  -3   98.30    9.79
  -4   0  -4  233.82   12.26
   4   0   4  209.28   11.96
  -4   0  -4  218.40   15.42
   4   0   4  265.21   16.83
   4   0   5  406.62   19.08
  -4   0  -5  415.87   19.03
  -4   0  -5  432.88   23.71
   4   0   6  644.30   27.55
  -4   0  -6  671.65   27.70
  -4   0  -6  694.91   32.82
  -4   0  -7   23.68    4.79
   4   0   7   11.50    3.88
  -4   0  -7   15.24    5.00
   4   0   8  185.62   14.43
  -4   0  -8  198.70   17.09
   4   0   9  454.37   25.42
  -4   0  -9  486.87   29.34
   4   0  10  203.42   16.11
  -4   0 -10  238.76   19.54
   4   0  11  759.78   38.82
  -4   0 -11  819.43   39.15
   4   0  11  886.36   48.04
  -4   0 -11  824.82   42.89
  -4   0 -12   22.04    6.06
   4   0  12   34.44    7.93
  -4   0 -12   58.95   11.10
   4   0  12   29.76    8.84
  -4   0 -13  360.43   26.12
   4   0  13  253.10   22.60
  -4   0 -13  369.54   28.35
   4   0  13  352.04   31.46
  -4   0 -14   -3.46    5.56
   4   0  14    5.53    5.76
   4   0  15   58.73   14.48
   4   0  16    4.43    5.06
   4   0  17   55.08   15.18
   4   0  18    5.40    5.88
   4   0  18    4.78    5.75
   4   0  19   58.39   17.05
   4   0  20  146.03   27.75
   4   0  21   10.37   10.60
  -4   1  23    2.94    6.77
  -4   1  22   13.59    8.90
  -4   1  21   10.99    6.46
   4   1 -20   33.57    8.85
  -4   1  20   45.89   11.96
   4   1 -19  106.43   21.24
   4   1 -19   76.00   12.38
  -4   1  19   93.71   16.06
   4   1 -18   37.85   12.59
   4   1 -18   30.09    8.10
  -4   1  18   13.76    5.29
   4   1 -17    3.13    6.57
   4   1 -17    8.77    4.80
   4   1 -16   94.11   18.06
   4   1 -16   77.26   16.87
   4   1 -16   81.24   15.67
   4   1 -16  111.63   13.96
   4   1 -15  185.47   23.50
   4   1 -15  154.63   22.42
   4   1 -15  145.08   20.22
  -4   1  15  166.94   17.55
   4   1 -15  179.53   17.77
   4   1 -14  407.84   34.32
   4   1 -14  439.29   35.71
   4   1 -14  462.85   35.37
  -4   1  14  393.12   26.66
   4   1 -14  475.95   29.90
   4   1 -13   63.66   12.68
   4   1 -13   53.79   11.69
   4   1 -13   45.99   10.71
   4   1 -13   65.02   10.67
  -4   1  13   59.04    9.02
   4   1 -12   11.60    6.38
   4   1 -12   12.87    6.19
   4   1 -12   18.63    7.49
   4   1 -12   12.52    5.69
  -4   1  12   13.80    4.39
   4   1 -11  408.21   30.62
   4   1 -11  368.38   28.00
   4   1 -11  345.93   27.70
  -4   1  11  356.49   20.62
   4   1 -11  382.93   26.43
   4   1 -10  345.17   26.18
   4   1 -10  354.17   27.40
  -4   1  10  405.20   19.77
   4   1 -10  356.41   25.32
   4   1  -9  563.52   33.70
   4   1  -9  609.01   35.78
  -4   1   9  595.14   23.84
   4   1  -9  552.60   32.63
   4   1  -8  130.36   14.52
   4   1  -8  138.58   15.75
  -4   1   8  128.87    8.12
   4   1  -8  148.23   15.88
  -4   1   7  808.61   48.15
   4   1  -7  753.78   38.32
   4   1  -7  702.86   39.01
   4   1  -7  813.39   40.95
  -4   1   7  852.36   25.83
  -4   1   6   36.40   10.70
   4   1  -6   41.99    8.70
   4   1  -6   42.41    8.51
  -4   1   5  167.63   19.79
   4   1  -5  166.98   15.64
   4   1  -4  259.81   15.32
  -4   1   4  246.77   24.51
   4   1  -4  222.34   17.91
   4   1  -3  260.72   14.08
  -4   1   3  231.55   20.97
  -4   1   3  274.00   26.86
  -4   1   3  271.35   11.10
  -4   1   2   -3.11    4.69
  -4   1   2    6.06    6.11
  -4   1   2    1.57    1.48
  -4   1   1  723.85   36.91
   4   1  -1  694.99   34.31
  -4   1   1  701.35   26.25
  -4   1   0  212.90   18.90
  -4   1   0  196.85   20.67
   4   1   0  200.98   16.59
  -4   1   0  210.45   12.66
  -4   1  -1  120.18   16.57
   4   1   1  130.28   12.93
  -4   1  -1  125.23   12.07
  -4   1  -1  126.54   10.07
  -4   1  -2 1861.43   78.63
  -4   1  -2 1953.83   68.66
   4   1   2 1915.02   68.29
  -4   1  -2 2035.37   65.28
  -4   1  -3   48.51   11.72
  -4   1  -3   55.30    8.79
  -4   1  -3   55.61    7.66
  -4   1  -4  124.01   17.69
  -4   1  -4  116.68   12.95
  -4   1  -4  117.55   11.53
  -4   1  -5 1333.31   55.95
  -4   1  -5 1419.20   53.60
  -4   1  -6  462.97   29.08
  -4   1  -6  494.26   27.44
  -4   1  -7  795.43   41.18
  -4   1  -7  828.06   38.86
  -4   1  -8  182.28   16.94
  -4   1  -9   66.43   10.51
  -4   1 -10   24.98    7.59
  -4   1 -10   30.44    7.68
  -4   1 -11  395.26   31.41
   4   1  11  449.03   30.47
  -4   1 -11  456.83   29.86
  -4   1 -12   19.98    7.67
  -4   1 -12   39.67    8.84
   4   1  12   31.66    8.45
  -4   1 -13   26.25    8.89
  -4   1 -13   30.37    8.04
   4   1  13   29.46    8.58
   4   1  14  123.77   17.31
   4   1  15   27.71    8.96
   4   1  16   22.92    9.95
   4   1  17   12.96    7.78
   4   1  18   44.89   13.31
   4   1  19   -4.61    5.37
   4   1  20   -8.32    9.11
   4   1  21    7.66    7.36
   4   2 -22    6.02   15.08
  -4   2  22    2.81    5.57
   4   2 -21    6.18   15.19
  -4   2  21    4.78    5.11
   4   2 -20   77.54   26.23
  -4   2  20   43.42   11.36
   4   2 -19  165.49   38.72
  -4   2  19  173.10   20.27
   4   2 -18  276.69   22.47
   4   2 -18  327.04   49.93
  -4   2  18  318.21   26.31
   4   2 -18  371.37   33.07
   4   2 -17    5.44    4.86
   4   2 -17   -8.38    6.85
   4   2 -17    3.07   12.31
  -4   2  17    1.80    2.89
   4   2 -17    1.82    4.37
   4   2 -16   78.25   15.09
   4   2 -16   57.21    8.93
   4   2 -16   68.02   21.85
   4   2 -16   81.79   15.11
   4   2 -15  115.00   27.06
  -4   2  15  131.27   22.67
   4   2 -15  108.44   12.10
   4   2 -15  131.47   18.12
   4   2 -15  128.92   22.42
   4   2 -15  133.59   19.97
   4   2 -14   69.06   20.52
   4   2 -14   93.84   10.55
   4   2 -14   87.23   14.33
  -4   2  14   84.18   17.72
   4   2 -14  102.33   19.45
  -4   2  14   90.28   10.28
   4   2 -14  100.45   17.42
   4   2 -13   32.71   15.25
  -4   2  13   19.00    8.17
   4   2 -13   19.95    5.14
   4   2 -13   10.63    6.83
   4   2 -13   36.19   10.15
  -4   2  13   19.97    4.65
   4   2 -12   96.95   22.81
  -4   2  12  141.28   22.55
   4   2 -12  135.71   21.08
   4   2 -12  166.53   21.59
  -4   2  12  140.68   11.24
   4   2 -11  102.77   25.66
  -4   2  11   85.74   16.45
   4   2 -11   80.40   15.58
   4   2 -11   73.45   14.83
  -4   2  11   74.18    7.53
   4   2 -10   49.48   15.42
  -4   2  10   56.14   13.42
   4   2 -10   39.25   11.92
  -4   2  10   38.86    5.13
   4   2 -10   49.33   11.72
  -4   2   9  344.92   31.25
   4   2  -9  306.89   30.12
  -4   2   9  323.99   15.97
   4   2  -9  317.18   30.33
  -4   2   8  813.52   50.04
   4   2  -8  763.98   49.27
   4   2  -8  817.49   51.79
  -4   2   8  835.36   31.10
  -4   2   7    8.15    6.59
   4   2  -7   14.95    8.11
  -4   2   7    7.96    3.27
   4   2  -6  530.93   37.60
  -4   2   6  511.61   36.62
  -4   2   5  969.35   52.11
   4   2  -5 1011.53   58.98
  -4   2   4  586.87   37.85
   4   2  -4  559.58   40.98
   4   2  -3  999.32   56.12
  -4   2   3  918.40   41.67
  -4   2   2  212.21   17.46
  -4   2   1  225.06   26.36
  -4   2   1  225.74   16.27
  -4   2   1  229.60   18.76
  -4   2   0   58.37   13.27
  -4   2   0   69.29    8.85
  -4   2   0   65.30   10.66
  -4   2  -1  239.11   26.07
  -4   2  -1  246.86   17.95
  -4   2  -1  273.35   21.41
  -4   2  -2  362.41   31.04
  -4   2  -2  346.99   25.25
  -4   2  -3  105.41   17.04
  -4   2  -3  119.22   16.65
  -4   2  -3  121.80   14.21
  -4   2  -4 1160.69   59.39
  -4   2  -4 1117.58   58.54
  -4   2  -4 1247.75   55.52
  -4   2  -5  176.52   21.29
  -4   2  -5  165.52   20.64
  -4   2  -5  202.72   19.73
  -4   2  -6  685.29   44.10
  -4   2  -6  769.01   41.81
  -4   2  -7    7.66    5.84
  -4   2  -7    8.15    4.78
  -4   2  -8  172.11   20.95
  -4   2  -8  207.00   20.18
  -4   2  -9   25.21    9.05
  -4   2  -9   19.61    8.32
   4   2   9   10.03    4.63
  -4   2  -9   12.23    5.42
  -4   2 -10  296.29   29.26
  -4   2 -10  271.29   29.55
   4   2  10  312.02   24.51
  -4   2 -10  299.16   25.77
  -4   2 -11   12.38    8.67
  -4   2 -11    7.84    6.76
   4   2  11    6.73    4.35
  -4   2 -11   10.83    5.82
  -4   2 -12   17.99    6.59
   4   2  12   39.96    9.56
  -4   2 -12   38.79   10.04
   4   2  13  115.58   15.67
   4   2  14   53.77   10.80
   4   2  15    5.26    4.63
   4   2  16   17.09    6.75
   4   2  17  123.48   19.41
   4   2  18    0.47    5.58
   4   2  19   76.21   16.92
   4   2  20    4.61    7.67
   4   3 -21   25.36   18.63
   4   3 -20    7.90   13.32
  -4   3  20   33.61    8.96
   4   3 -19   72.49   26.36
  -4   3  19   64.80   11.49
   4   3 -18   23.62    9.08
   4   3 -18    6.07   11.62
  -4   3  18   28.67    7.40
   4   3 -17   14.65    8.56
   4   3 -17   13.74   11.99
  -4   3  17    5.47    3.81
   4   3 -16   13.82    6.49
  -4   3  16   -0.74    2.98
   4   3 -15    5.55    5.77
   4   3 -15   19.54   14.06
   4   3 -15    3.00    9.09
   4   3 -14  237.59   37.91
   4   3 -14  316.82   35.95
   4   3 -13  175.95   30.72
   4   3 -13  147.64   26.78
   4   3 -13  117.55   22.42
   4   3 -12   38.31   15.20
  -4   3  12   66.68   16.00
   4   3 -12   39.82   13.53
   4   3 -12   64.13   16.65
  -4   3  12   54.06    7.83
   4   3 -11   75.78   18.75
  -4   3  11   85.16   18.00
   4   3 -11   78.32   18.79
  -4   3  11   89.47   10.24
   4   3 -11  104.90   20.63
   4   3 -10    2.33    7.16
   4   3 -10    9.06    9.58
  -4   3  10   11.29   11.27
  -4   3  10    8.29    7.86
   4   3 -10   10.84    9.06
  -4   3  10   -0.22    1.99
  -4   3   9   94.57   20.22
   4   3  -9   92.63   20.20
   4   3  -9   80.85   18.41
   4   3  -9   94.43   19.39
  -4   3   9   99.55   12.10
  -4   3   9   84.72   17.11
   4   3  -8  420.68   40.95
  -4   3   8  377.37   25.05
  -4   3   8  360.07   34.12
  -4   3   7  529.20   41.55
  -4   3   6   61.24   13.39
  -4   3   5  402.17   33.88
  -4   3   4  221.00   24.25
  -4   3   3  534.07   37.96
   4   3  -3  584.53   32.14
  -4   3   2   20.17    8.30
  -4   3   2   29.74    7.86
   4   3  -2   21.92    5.49
  -4   3   1   60.33   11.73
   4   3  -1   63.80    8.77
  -4   3   1   64.87   13.44
  -4   3   0   51.62   11.36
  -4   3   0   72.29   15.52
  -4   3   0   67.48   14.04
  -4   3  -1  337.82   33.63
  -4   3  -1  350.57   30.69
  -4   3  -2   40.99    5.69
  -4   3  -2   35.62   12.41
  -4   3  -2   30.17    9.95
  -4   3  -3  189.44   24.49
  -4   3  -3  202.80   23.30
  -4   3  -4  174.82   23.14
  -4   3  -4  207.22   24.01
  -4   3  -5   20.63    9.01
  -4   3  -5   22.42    8.90
  -4   3  -6  565.65   41.78
  -4   3  -6  597.44   47.97
  -4   3  -6  650.71   44.77
  -4   3  -7   58.16   13.68
  -4   3  -7   56.59   15.28
   4   3   7   78.68   14.50
  -4   3  -7   72.40   14.89
  -4   3  -8   99.93   17.23
  -4   3  -8   93.70   19.41
   4   3   8  104.37   16.39
  -4   3  -8  133.66   19.78
  -4   3  -9   16.62    7.88
  -4   3  -9   13.87    9.14
  -4   3  -9   20.03    7.68
   4   3   9   21.86    7.41
  -4   3 -10  238.11   26.54
  -4   3 -10  195.21   29.39
  -4   3 -10  268.29   28.46
   4   3  10  231.50   23.55
  -4   3 -11  103.64   17.85
  -4   3 -11  146.32   25.43
   4   3  11  137.08   17.88
  -4   3 -12  415.75   36.65
   4   3  12  493.45   34.97
  -4   3 -13   11.17    8.07
   4   3  13   24.17    7.91
  -4   3 -14   18.31    7.04
   4   3  14   14.49    6.96
  -4   3 -15   22.63    9.67
   4   3  15   20.97    7.63
  -4   3 -16   14.96    8.79
   4   3  16   13.92    7.58
  -4   3 -17   15.37    9.09
   4   3  17   21.55    8.46
   4   3  18   -4.14    5.81
   4   3  19    2.64    6.10
   4   4 -19    9.41   11.67
  -4   4  19    4.17    3.69
   4   4 -18   23.03   16.66
  -4   4  18   18.48    6.54
   4   4 -17   39.76   18.50
  -4   4  17   69.84   11.00
   4   4 -16   48.46   10.86
   4   4 -16   38.18   17.57
  -4   4  16   37.15    7.97
   4   4 -15   38.03   16.85
  -4   4  15   21.75    5.88
   4   4 -14   28.19   12.77
  -4   4  14   36.12    7.71
   4   4 -13   67.30   20.78
  -4   4  13   71.20   11.07
   4   4 -12  111.97   24.23
  -4   4  12    9.99    4.38
   4   4 -11   21.66   12.66
  -4   4  11   32.93   14.61
  -4   4  11   -1.96    3.74
   4   4 -10  178.66   30.67
   4   4 -10  141.95   26.83
  -4   4  10  133.21   26.97
  -4   4   9   10.38    9.93
   4   4  -9   12.82   10.09
   4   4  -8   17.57    9.91
  -4   4   8    3.70    5.78
  -4   4   8   18.77   15.90
   4   4  -8    6.11    8.29
   4   4  -7   -4.86    7.48
  -4   4   7   12.96    8.68
  -4   4   7  -10.13   11.45
  -4   4   6   87.40   17.23
  -4   4   6   84.08   21.06
  -4   4   5  146.26   21.62
  -4   4   5  126.04   27.08
  -4   4   4  270.46   29.83
  -4   4   4  304.16   40.24
   4   4  -4  290.66   28.54
  -4   4   3   17.43    8.31
   4   4  -3    6.90    5.99
  -4   4   3   22.04   12.86
  -4   4   2  178.19   22.61
   4   4  -2  165.23   19.29
  -4   4   2  177.53   32.61
  -4   4   2  193.70   25.69
  -4   4   1   -1.07    4.23
   4   4  -1   -4.22    5.81
  -4   4   1    0.37    6.04
  -4   4   1    1.75    9.32
  -4   4   0   56.39   12.14
  -4   4   0   77.59   16.70
   4   4   0   57.99   11.45
  -4   4   0   69.77   20.79
  -4   4  -1   94.25   15.29
  -4   4  -1  139.05   21.94
   4   4   1  108.63   15.40
  -4   4  -2  106.31   15.58
  -4   4  -2   85.79   17.59
  -4   4  -3  406.01   39.00
   4   4   4  111.00   20.46
  -4   4  -4  112.87   20.53
  -4   4  -5  223.77   28.59
   4   4   5  159.90   24.05
  -4   4  -5  242.53   29.77
  -4   4  -6   62.20   14.83
   4   4   6   39.53   12.00
  -4   4  -6   64.94   16.34
  -4   4  -7  347.49   34.53
   4   4   7  329.10   33.64
  -4   4  -7  433.88   41.01
  -4   4  -8   45.56   12.95
   4   4   8   86.96   16.68
  -4   4  -9  110.12   18.02
   4   4   9  116.62   19.22
  -4   4 -10   16.70    8.51
   4   4  10    8.90    5.46
  -4   4 -11   19.36   10.51
   4   4  11   35.08   10.36
  -4   4 -12   68.60   15.01
   4   4  12   84.29   15.43
  -4   4 -13   75.59   15.76
   4   4  13  100.03   16.91
  -4   4 -14    9.70    8.03
   4   4  14    6.60    5.93
   4   4  15   25.02    8.52
   4   4  16   15.90    8.94
   4   4  17   83.65   15.91
   4   5 -17    3.37   14.21
  -4   5  17   15.48    6.45
   4   5 -16   21.35   15.82
  -4   5  16    0.58    3.01
   4   5 -15   68.14   22.18
  -4   5  15   43.94   10.09
   4   5 -14   58.66   20.76
  -4   5  14   49.13   10.99
   4   5 -13   30.10   13.40
  -4   5  13   31.04    9.60
   4   5 -12   29.40   10.72
  -4   5  12   43.99   11.37
   4   5 -11   15.51   11.31
  -4   5  11   27.54   13.01
  -4   5  11   29.80    9.71
   4   5 -10   91.53   21.98
  -4   5  10   96.42   25.41
  -4   5  10  113.80   18.63
   4   5  -9   25.25   13.13
  -4   5   9   75.35   23.08
  -4   5   9   60.56   13.81
   4   5  -8  106.92   22.26
  -4   5   8  101.13   25.39
  -4   5   7  247.92   39.29
  -4   5   6   42.83   17.85
   4   5  -6   53.16   15.13
   4   5  -5  382.35   38.51
  -4   5   5  484.33   55.29
  -4   5   4  370.35   37.74
   4   5  -4  390.74   37.39
  -4   5   4  359.31   47.49
  -4   5   3  122.13   20.98
  -4   5   3  143.35   32.91
   4   5  -3  162.74   22.96
  -4   5   2   28.78   11.11
   4   5  -2   27.93   10.38
  -4   5   2   29.34   12.07
  -4   5   2   14.74    9.68
  -4   5   1   29.21   11.24
   4   5  -1   36.72   11.12
  -4   5   1   27.15   16.31
  -4   5   1   19.61    8.84
  -4   5   0   16.59    7.59
   4   5   0   20.38    9.86
  -4   5   0   18.42   11.60
  -4   5   0   31.51   18.46
  -4   5  -1   98.59   17.93
  -4   5  -1  132.97   24.78
   4   5   1  115.27   17.94
  -4   5  -1   83.52   23.70
  -4   5  -2   61.11   13.66
  -4   5  -2   72.12   18.67
  -4   5  -2   38.28   17.86
  -4   5  -3   26.51    9.20
   4   5   4  190.08   29.60
   4   5   5   39.19   13.66
   4   5   6   41.55   14.40
  -4   5  -7   10.27    3.90
   4   5   7   -2.28    7.09
  -4   5  -8   74.02   10.79
   4   5   8   56.21   14.62
  -4   5  -9    8.57    5.65
   4   5   9   19.20    9.58
  -4   5 -10   50.76   11.20
   4   5  10   54.24   14.23
   4   5  11  210.43   28.07
   4   5  12   23.18   10.46
   4   5  13   63.96   15.16
   4   5  14   33.37   12.03
   4   5  15   19.47    9.38
   4   6 -13   31.44   16.83
  -4   6  13    5.17    6.05
   4   6 -12   39.13   16.81
  -4   6  12   21.69    9.82
  -4   6  11   52.37   20.60
  -4   6  11   47.80   13.77
  -4   6  10   41.81   20.83
  -4   6  10   21.61   10.29
  -4   6   9   37.29   18.13
  -4   6   9   27.16   11.67
  -4   6   8   87.72   25.90
   4   6  -8   46.12   15.20
   4   6  -7   51.00   17.63
  -4   6   7   98.27   30.36
  -4   6   6   24.26   13.35
   4   6  -6   16.72   10.05
  -4   6   5   -1.97   10.61
   4   6  -5    4.35    7.08
   4   6  -4   16.39    9.85
  -4   6   4    4.26   15.15
   4   6  -3  124.39   22.51
  -4   6   3   49.83   20.33
   4   6  -2   29.87   11.05
  -4   6   2   -2.53   11.39
   4   6  -1   62.57   16.00
  -4   6   1   96.43   27.98
  -4   6   0    2.54    6.00
  -4   6   0   22.24   15.30
   4   6   0   -1.61    7.88
  -4   6  -1   36.54   13.46
  -4   6  -1   26.42   15.38
   4   6   1   37.73   11.89
  -4   6  -2   21.93   11.03
  -4   6  -2   12.09   16.66
  -4   6  -3    5.45    5.44
  -4   6  -3    9.36   14.74
  -4   6  -4   78.53   15.61
  -4   6  -4   86.59   28.24
   4   6   4  124.32   26.78
   4   6   5   18.72   11.47
   4   6   6   96.25   23.21
   4   6   7    9.56    9.98
   4   6   8   13.91    9.10
   4   6   9   62.65   17.54
   4   6  10   50.49   16.21
   4   6  11   14.23   11.37
  -4   7   6    3.41   15.50
  -4   7   5   -0.37   13.99
  -4   7   4   15.03   16.44
  -4   7   3   -2.18   12.24
  -4   7   2   18.29   16.13
  -4   7   1   23.98   15.12
  -4   7   0   -6.52   13.67
  -4   7  -1   49.89   24.54
  -4   7  -2   15.70   17.65
  -4   7  -3   36.66   22.89
  -4   7  -4   57.87   25.54
   4   7   4   35.87   16.23
  -5  -7   4   -3.04   13.14
  -5  -7   3  105.65   29.76
   5  -7  -3   75.58   27.99
  -5  -7   2   72.02   26.88
   5  -7  -2   58.43   23.71
   5  -7  -1  -13.64   15.32
  -5  -7   1    3.53   11.84
   5  -7   0   -8.11   16.74
  -5  -7   0   17.24   13.58
   5  -7   1    9.29   12.14
   5  -7   2   85.97   28.28
  -5  -6  12   11.03    9.26
  -5  -6  11   27.54   15.22
  -5  -6  10   39.86   16.55
  -5  -6   9   10.31   10.44
  -5  -6   8    2.46    9.24
  -5  -6   7    8.08   11.56
  -5  -6   6   -0.65   10.02
  -5  -6   5   13.88   10.10
  -5  -6   5   45.13   20.35
  -5  -6   4   14.24   11.40
  -5  -6   4   13.21   13.28
  -5  -6   3    2.18    8.23
  -5  -6   3    9.48   11.27
  -5  -6   2   14.98   12.85
   5  -6  -2    2.97   11.93
  -5  -6   2    6.58   12.72
  -5  -6   1   55.38   18.63
   5  -6  -1   75.35   22.20
  -5  -6   0   10.87    9.33
   5  -6   0   24.44   14.63
  -5  -6  -1   70.03   20.45
   5  -6   1   77.50   23.04
  -5  -6  -2    0.04    9.32
   5  -6   2    2.83   10.51
   5  -6   2   -0.89    9.12
   5  -6   3   40.66   18.48
  -5  -6  -3   30.06   15.62
   5  -6   3   23.70   14.22
   5  -6   4   34.31   15.50
  -5  -6  -4   38.11   17.50
   5  -6   4   31.81   13.50
   5  -6   5   31.58   15.87
   5  -6   5   24.14   12.66
   5  -6   6  189.86   33.25
   5  -6   7   10.05    9.35
   5  -6   8   -0.32    8.33
   5  -6   9   16.33   11.44
   5  -6  10   19.24   12.02
  -5  -5  16   38.59   11.85
  -5  -5  15   23.99   10.60
  -5  -5  14   36.64   12.55
  -5  -5  13   30.04   11.23
  -5  -5  12    7.63    7.76
   5  -5 -11    4.30    7.51
  -5  -5  11   15.07    8.65
   5  -5 -10   81.47   16.08
  -5  -5  10   89.35   20.00
   5  -5  -9   44.17   11.46
  -5  -5   9   63.84   18.07
   5  -5  -8   17.35    7.85
  -5  -5   8   12.86    9.28
  -5  -5   8   15.12    4.78
   5  -5  -7   33.47    8.22
  -5  -5   7   50.92   17.11
  -5  -5   6   62.66   18.23
   5  -5  -6   94.95   10.61
  -5  -5   6   81.87   20.85
  -5  -5   5  106.80   21.95
  -5  -5   5  117.63   25.33
  -5  -5   4  109.16   22.67
  -5  -5   4   96.70   23.37
  -5  -5   3   43.93   14.24
  -5  -5   3   68.92   21.77
   5  -5  -3   57.97   18.93
  -5  -5   2   -2.13    8.72
   5  -5  -2    7.57    8.78
  -5  -5   1   15.62   11.03
   5  -5  -1   18.19   11.94
   5  -5  -1    7.12   10.36
  -5  -5   0   47.08   14.72
   5  -5   0   91.33   22.63
   5  -5   0   47.10   15.79
   5  -5   1  239.77   34.98
  -5  -5  -1  205.59   31.86
   5  -5   1  242.98   34.51
   5  -5   2   66.03   20.19
   5  -5   2   83.01   20.20
  -5  -5  -2   65.19   18.05
   5  -5   3  141.30   27.46
   5  -5   3  126.58   23.36
  -5  -5  -3   88.76   21.35
   5  -5   4    7.14   10.44
   5  -5   4    2.55    6.85
  -5  -5  -5   36.82   16.34
   5  -5   5   38.53   14.10
   5  -5   5   44.09   14.19
  -5  -5  -6   38.72   16.20
   5  -5   6   42.94   15.78
  -5  -5  -7   64.06   19.41
   5  -5   7   44.40   13.30
  -5  -5  -8   65.20   19.85
   5  -5   8   50.62   15.87
  -5  -5  -9   19.60   12.74
   5  -5   9   44.93   15.34
  -5  -5 -10    7.01   11.35
   5  -5  10   13.63    7.82
   5  -5  11   18.72    9.17
   5  -5  12   22.09   11.36
   5  -5  13    3.60    5.77
   5  -5  14  -10.05    8.15
  -5  -4  19   25.83    8.88
  -5  -4  18   15.11    7.15
  -5  -4  17   -6.82    5.70
  -5  -4  16    6.72    5.01
  -5  -4  15    9.93    5.23
  -5  -4  14   33.67    9.72
  -5  -4  13   56.76   13.98
  -5  -4  12   20.40    9.43
  -5  -4  11  215.56   27.24
  -5  -4  10  199.14   26.28
   5  -4  -9   45.61   13.17
  -5  -4   9   40.58   12.41
  -5  -4   9   35.69    4.71
   5  -4  -8  460.24   36.26
  -5  -4   8  464.33   42.31
  -5  -4   8  462.80   25.62
  -5  -4   7   47.99   15.40
   5  -4  -7   64.51   12.57
  -5  -4   7   48.34   14.97
   5  -4  -7   45.82   17.12
   5  -4  -6  277.57   23.90
  -5  -4   6  249.59   33.18
  -5  -4   6  312.30   34.95
   5  -4  -6  267.33   38.20
   5  -4  -5  233.41   19.37
  -5  -4   5  239.33   32.05
  -5  -4   5  242.20   31.78
   5  -4  -5  257.76   36.43
  -5  -4   4   65.96   16.05
   5  -4  -4   34.55   14.59
  -5  -4   3  154.86   25.82
  -5  -4   3  178.78   27.81
   5  -4  -3  199.35   30.75
  -5  -4   2   51.50   15.24
   5  -4  -2   28.03   13.05
  -5  -4   1   32.16   13.38
   5  -4  -1   38.57   15.55
  -5  -4   0  514.90   47.60
   5  -4   0  516.98   46.85
   5  -4   0  533.65   48.93
   5  -4   1  133.10   23.35
   5  -4   1  136.08   24.86
  -5  -4  -1  115.26   22.48
  -5  -4  -2  307.38   37.33
   5  -4   2  335.92   36.34
   5  -4   2  398.48   40.64
  -5  -4  -3  224.25   26.83
   5  -4   3  204.64   28.40
   5  -4   3  214.81   28.62
  -5  -4  -4   -0.47    5.22
   5  -4   4    2.96    6.02
   5  -4   4    0.89    6.81
  -5  -4  -5   68.14   16.39
   5  -4   5   60.57   14.74
   5  -4   5   67.28   15.90
  -5  -4  -6  123.42   21.05
   5  -4   6  107.62   19.65
  -5  -4  -7    6.53    7.52
   5  -4   7   23.92   10.77
  -5  -4  -8   12.20    9.07
   5  -4   8   21.99   10.20
  -5  -4  -9    6.71    8.12
   5  -4   9   20.25    9.32
  -5  -4 -10    7.82    9.25
   5  -4  10   12.29    7.64
  -5  -4 -11  168.63   29.51
   5  -4  11  124.24   26.26
   5  -4  11  152.51   21.06
   5  -4  12  118.63   26.06
   5  -4  12  158.84   20.84
   5  -4  13  136.21   29.02
   5  -4  13  138.14   19.03
   5  -4  14   82.75   25.35
   5  -4  14   74.47   14.34
   5  -4  15    2.78   13.83
   5  -4  15   12.98    6.24
   5  -4  16   21.09   14.89
   5  -4  16   18.02    8.49
  -5  -3  20   59.60   12.24
  -5  -3  19   37.51    9.36
  -5  -3  18   38.46    9.40
  -5  -3  17    3.85    4.89
  -5  -3  16   45.37   10.16
  -5  -3  15   15.48    5.89
  -5  -3  14   65.15   11.86
  -5  -3  13  114.52   15.54
   5  -3 -13  111.02   16.26
  -5  -3  12  293.16   25.80
   5  -3 -11   45.16   18.13
  -5  -3  11   60.60   12.30
   5  -3 -11   44.02   17.98
   5  -3 -10   72.34   22.15
  -5  -3  10   46.21   10.39
   5  -3 -10   49.50   16.48
   5  -3  -9   23.60    9.65
   5  -3  -9   58.93   21.01
  -5  -3   9   45.78   11.82
  -5  -3   9   40.81    6.64
   5  -3  -9   40.90   15.95
   5  -3  -8   76.09   14.59
   5  -3  -8   90.48   25.01
  -5  -3   8   87.92   15.46
  -5  -3   8   83.63   10.37
   5  -3  -8   81.36   20.89
   5  -3  -7  215.31   36.01
  -5  -3   7  264.22   33.12
   5  -3  -7  256.61   26.10
  -5  -3   7  268.02   27.27
   5  -3  -7  276.01   36.78
  -5  -3   7  250.46   20.06
  -5  -3   6   57.98   15.26
   5  -3  -6   72.63   13.34
  -5  -3   6   53.19   13.40
   5  -3  -6   48.87   15.31
  -5  -3   5  164.78   25.13
   5  -3  -5  154.11   18.06
  -5  -3   5  145.30   20.82
   5  -3  -5  206.14   31.13
  -5  -3   4   11.71    9.29
   5  -3  -4   19.40    6.37
  -5  -3   4   11.55    6.63
   5  -3  -4   15.19   11.05
  -5  -3   3  298.55   33.64
  -5  -3   3  317.14   31.28
   5  -3  -3  317.67   36.35
  -5  -3   2  170.73   24.86
   5  -3  -2  163.43   25.51
  -5  -3   1  385.50   38.97
   5  -3  -1  410.87   39.93
   5  -3   0   38.22   10.97
  -5  -3   0   62.25   15.83
   5  -3   0   54.16   14.97
   5  -3   1 1365.46   70.39
   5  -3   1 1355.58   76.26
  -5  -3  -2  290.91   24.08
   5  -3   2  329.74   30.57
   5  -3   2  324.90   33.41
  -5  -3  -3   69.19   12.38
   5  -3   3   67.47   13.61
   5  -3   3   71.99   16.57
  -5  -3  -4  207.96   22.31
   5  -3   4  187.75   24.63
   5  -3   4  254.61   26.11
   5  -3   4  221.48   27.82
   5  -3   5   20.93   10.03
  -5  -3  -5   19.77    7.45
   5  -3   5   12.43    6.54
   5  -3   6   40.18   11.55
  -5  -3  -6   41.97   11.39
   5  -3   6   60.92   12.53
  -5  -3  -7   96.73   17.29
   5  -3   7   74.29   16.72
   5  -3   7   73.22   12.91
  -5  -3  -8  511.49   42.26
   5  -3   8  610.05   38.52
   5  -3   8  525.82   46.22
   5  -3   9   51.30   15.41
  -5  -3  -9   62.33   14.60
   5  -3   9   78.16   13.13
  -5  -3 -10   17.12    9.60
   5  -3  10   29.72   13.56
   5  -3  10   14.40    6.32
  -5  -3 -11   84.87   18.67
   5  -3  11   42.42   15.55
   5  -3  11   75.44   12.55
   5  -3  12   31.76   14.83
  -5  -3 -12   27.94   13.64
   5  -3  12   28.08    7.76
   5  -3  13   40.89   14.94
   5  -3  13   54.46   10.85
   5  -3  14   29.80   13.58
   5  -3  14   21.47    6.36
   5  -3  15   35.11   14.88
   5  -3  15   54.95   10.78
   5  -3  16   -5.70    8.09
   5  -3  16    4.51    4.68
   5  -3  17   14.15   13.83
   5  -3  17    7.03    6.14
   5  -3  18    7.82   10.76
   5  -3  18   27.12    9.79
  -5  -2  22    9.01    5.49
  -5  -2  21   36.73    9.89
  -5  -2  20   57.82   11.69
  -5  -2  19  170.53   18.79
  -5  -2  18   35.22    8.31
  -5  -2  17  257.17   21.98
  -5  -2  16   25.37    7.38
   5  -2 -15  225.80   19.54
  -5  -2  15  195.11   17.78
   5  -2 -15  176.83   32.58
  -5  -2  14  213.23   18.39
   5  -2 -14  218.18   18.69
   5  -2 -14  200.80   33.27
   5  -2 -13   99.76   25.68
  -5  -2  13   81.75   11.03
   5  -2 -13   99.78   12.26
   5  -2 -13   95.82   23.28
   5  -2 -12  389.61   48.02
   5  -2 -12  442.62   27.06
  -5  -2  12  404.57   25.46
   5  -2 -12  401.42   46.42
   5  -2 -11   98.66   23.33
   5  -2 -11  103.61   12.31
  -5  -2  11   93.24   11.68
   5  -2 -11   96.61   22.80
   5  -2 -10  165.72   29.62
  -5  -2  10  117.38   13.25
   5  -2 -10  143.79   14.66
   5  -2 -10  158.75   28.58
   5  -2  -9  217.55   27.18
   5  -2  -9  211.32   32.94
  -5  -2   9  192.97   17.36
  -5  -2   9  178.23   17.33
   5  -2  -9  213.92   31.49
   5  -2  -8  117.34   19.36
   5  -2  -8  118.22   24.55
  -5  -2   8  111.24   13.21
  -5  -2   8  119.02   13.80
   5  -2  -8  129.14   24.14
   5  -2  -7  664.48   57.83
  -5  -2   7  566.57   47.59
   5  -2  -7  638.08   44.34
  -5  -2   7  639.71   35.50
  -5  -2   7  611.64   34.88
   5  -2  -7  676.54   54.12
   5  -2  -6  232.16   33.13
  -5  -2   6  289.09   32.62
   5  -2  -6  243.43   25.49
  -5  -2   6  242.30   21.46
   5  -2  -6  238.44   30.73
  -5  -2   6  269.72   21.83
   5  -2  -5   41.56   10.42
   5  -2  -5   42.25   13.98
  -5  -2   5   24.82    8.62
  -5  -2   5   41.51    9.29
   5  -2  -5   55.14   15.64
  -5  -2   5   37.10    8.63
  -5  -2   4 1418.06   77.05
   5  -2  -4 1375.76   64.04
  -5  -2   4 1554.23   64.32
   5  -2  -4 1531.11   81.07
  -5  -2   3  212.18   26.65
   5  -2  -3  248.69   21.83
  -5  -2   3  244.09   21.86
   5  -2  -3  264.98   30.10
   5  -2  -2    4.17    6.16
   5  -2  -2    9.63    6.31
  -5  -2   2   20.65    9.79
   5  -2  -1  248.76   21.94
   5  -2  -1  271.78   29.84
  -5  -2   1  262.73   29.99
  -5  -2   0  298.50   31.88
   5  -2   0  266.33   22.55
   5  -2   0  299.78   30.64
   5  -2   0  316.86   24.76
   5  -2   0  257.04   22.54
   5  -2   1   76.75   12.97
  -5  -2  -1   65.34    7.73
   5  -2   1   77.25   12.51
   5  -2   1   70.70   11.14
   5  -2   1   97.89   17.77
  -5  -2  -2   15.59    5.06
   5  -2   2   12.22    6.08
   5  -2   2   15.82    6.37
   5  -2   2   23.66   10.15
   5  -2   2   12.34    6.03
   5  -2   3  188.40   16.92
   5  -2   3  233.16   19.97
   5  -2   3  192.69   20.85
   5  -2   4   68.77    9.74
   5  -2   4   70.64   11.12
   5  -2   4   56.88   11.72
   5  -2   5   99.81   12.65
   5  -2   5  105.39   16.25
   5  -2   6  137.88   14.07
   5  -2   6  119.22   18.44
  -5  -2  -6  126.51   19.54
   5  -2   7   67.49    9.77
  -5  -2  -7   91.03   17.00
   5  -2   7   82.69   15.85
   5  -2   8  297.92   21.08
  -5  -2  -8  335.26   33.25
  -5  -2  -8  287.24   22.62
   5  -2   8  257.50   28.86
   5  -2   9    7.55    3.73
  -5  -2  -9    5.71    4.10
   5  -2   9   10.48    7.71
  -5  -2  -9   -0.65    4.84
  -5  -2 -10  240.51   20.70
   5  -2  10  212.74   17.92
  -5  -2 -10  276.16   31.11
   5  -2  10  208.28   27.19
  -5  -2 -11  364.90   25.74
   5  -2  11  307.79   22.54
  -5  -2 -11  317.84   34.59
   5  -2  11  301.38   33.73
   5  -2  12   81.09   11.62
  -5  -2 -12   99.33   13.25
   5  -2  12   81.93   18.92
   5  -2  13    4.83    4.20
   5  -2  13   11.35   10.63
   5  -2  14    8.21    4.70
   5  -2  14   -5.20    7.73
   5  -2  15   19.17    7.23
   5  -2  15   42.96   15.38
   5  -2  16   47.94   10.15
   5  -2  16   28.69   11.89
   5  -2  17   20.09    7.82
   5  -2  17   13.46   11.60
   5  -2  18   21.06    7.37
   5  -2  18   42.06   17.35
   5  -2  19   25.72    9.26
   5  -2  19    4.83    9.39
  -5  -1  22    6.62    6.21
  -5  -1  21    6.69    4.27
  -5  -1  20   17.86    7.58
  -5  -1  19   34.52    8.84
   5  -1 -19   40.21   10.31
   5  -1 -18   93.91   25.18
  -5  -1  18   86.24   13.07
   5  -1 -18  100.70   14.15
   5  -1 -17   84.29   23.29
  -5  -1  17   47.18    9.20
   5  -1 -17   47.56    9.25
   5  -1 -16   34.25   14.60
   5  -1 -16   30.81    7.34
  -5  -1  16   30.10    7.03
   5  -1 -16   24.65    6.57
   5  -1 -15  285.76   40.38
   5  -1 -15  277.30   38.31
  -5  -1  15  305.86   21.80
   5  -1 -15  286.13   21.19
   5  -1 -15  288.68   20.94
   5  -1 -14   51.24   16.17
   5  -1 -14   69.20   19.25
   5  -1 -14   39.70    7.41
  -5  -1  14   63.84    9.18
   5  -1 -14   38.54    7.30
   5  -1 -13   30.76   14.76
   5  -1 -13   19.63   10.42
   5  -1 -13    7.12    6.90
   5  -1 -13   25.78    5.51
  -5  -1  13   25.23    5.64
   5  -1 -13    9.58    3.76
   5  -1 -12  167.09   28.37
   5  -1 -12  144.53   24.95
   5  -1 -12  156.85   23.24
  -5  -1  12  156.17   13.36
   5  -1 -12  160.62   13.38
   5  -1 -12  128.91   11.72
   5  -1 -11   53.50   17.46
   5  -1 -11   42.27   14.14
   5  -1 -11   36.12   10.84
   5  -1 -11   45.44    6.86
  -5  -1  11   51.90    7.31
   5  -1 -11   49.55    6.56
   5  -1 -10  178.66   27.05
   5  -1 -10  159.98   24.62
   5  -1 -10  202.80   13.77
  -5  -1  10  207.75   14.33
   5  -1 -10  163.90   22.54
   5  -1 -10  225.64   29.64
   5  -1  -9   15.15    9.66
   5  -1  -9   22.53   10.84
  -5  -1   9   17.78    4.17
   5  -1  -9   17.06    3.69
  -5  -1   9    8.07    5.76
   5  -1  -9   10.77    7.30
   5  -1  -8 1312.89   75.29
   5  -1  -8 1343.79   72.29
   5  -1  -8 1264.29   44.00
  -5  -1   8 1362.67   45.60
   5  -1  -8 1328.10   74.08
  -5  -1   8 1209.02   59.93
   5  -1  -7  290.14   29.91
   5  -1  -7  317.01   33.62
   5  -1  -7  301.92   15.31
  -5  -1   7  316.12   16.53
  -5  -1   7  292.24   25.12
   5  -1  -7  301.26   31.54
   5  -1  -6  780.13   55.03
  -5  -1   6  828.97   54.75
   5  -1  -6  866.88   51.58
  -5  -1   6  883.41   32.60
   5  -1  -6  818.13   30.65
   5  -1  -6  874.70   55.23
  -5  -1   6  794.41   43.98
   5  -1  -5  475.80   40.79
  -5  -1   5  411.32   37.15
   5  -1  -5  479.41   36.45
  -5  -1   5  454.48   21.15
  -5  -1   5  408.18   29.65
   5  -1  -5  497.11   39.14
  -5  -1   4  229.02   26.05
   5  -1  -4  208.92   22.12
   5  -1  -4  224.31   26.79
   5  -1  -4  224.81   25.51
  -5  -1   4  237.39   21.70
  -5  -1   4  199.73   13.38
  -5  -1   3  410.50   35.11
   5  -1  -3  432.04   31.98
  -5  -1   3  355.54   27.58
   5  -1  -3  402.89   34.15
  -5  -1   3  393.99   20.16
   5  -1  -3  375.79   18.49
  -5  -1   2  427.28   17.54
  -5  -1   2  423.85   35.66
   5  -1  -2  452.73   35.54
  -5  -1   2  430.95   22.09
   5  -1  -2  405.50   20.48
  -5  -1   1  239.39   26.89
   5  -1  -1  271.50   27.21
   5  -1  -1  271.67   15.79
   5  -1  -1  254.95   16.16
   5  -1   0   61.56   13.15
   5  -1   0   42.10    5.87
   5  -1   0   43.20    7.38
   5  -1   1  303.96   15.74
  -5  -1  -1  292.30   23.36
   5  -1   1  305.47   20.00
   5  -1   2   66.44    6.84
  -5  -1  -2   75.78   12.22
   5  -1   2   66.02    9.79
   5  -1   3  374.08   17.81
  -5  -1  -3  365.77   27.08
   5  -1   3  372.04   25.22
  -5  -1  -4 1137.98   53.92
   5  -1   4 1132.71   39.27
  -5  -1  -4 1103.77   40.39
   5  -1   4 1149.31   51.08
  -5  -1  -5 1564.21   52.94
   5  -1   5 1612.57   52.44
  -5  -1  -5 1654.23   68.84
   5  -1   5 1453.29   64.81
  -5  -1  -6  184.26   13.05
   5  -1   6  192.78   13.00
  -5  -1  -6  197.82   20.52
   5  -1   6  168.34   19.22
   5  -1   7   78.29    8.55
  -5  -1  -7   77.34    8.47
  -5  -1  -7   59.72   11.46
   5  -1   8   56.75    7.53
  -5  -1  -8   42.85   10.51
   5  -1   9   78.03    9.19
  -5  -1  -9   58.97   11.73
   5  -1   9   45.82   11.70
   5  -1  10   44.88    7.46
  -5  -1 -10   43.27    7.38
  -5  -1 -10   31.81    9.53
   5  -1  10   40.84   10.36
  -5  -1 -11  261.82   19.61
   5  -1  11  273.19   19.49
  -5  -1 -11  252.79   26.37
   5  -1  11  241.13   27.96
  -5  -1 -12   25.78    6.43
   5  -1  12   21.16    5.92
  -5  -1 -12   13.73    6.48
   5  -1  12   29.20   11.06
   5  -1  13  386.22   26.19
  -5  -1 -13  435.02   27.84
   5  -1  13  367.86   37.09
   5  -1  14   48.97    9.47
   5  -1  14   38.81   13.58
   5  -1  15  100.09   13.91
   5  -1  15   82.39   18.83
   5  -1  16    6.61    4.90
   5  -1  16   25.62   11.20
   5  -1  17   16.13    6.93
   5  -1  17   31.67   12.60
   5  -1  18   60.88   12.88
   5  -1  18   57.99   18.04
   5  -1  19   10.52    5.36
   5  -1  19    3.43    8.29
   5  -1  20   27.21    9.34
   5  -1  20   41.41   18.30
  -5   0  22   23.13   11.22
  -5   0  21   83.86   17.47
   5   0 -20   64.62   21.25
  -5   0  20   22.69    9.68
   5   0 -20   33.81    8.53
   5   0 -19   59.94   19.71
  -5   0  19   52.27   12.49
   5   0 -19   35.15    7.87
   5   0 -18  102.65   23.69
   5   0 -18   77.00   10.68
   5   0 -17   19.22   12.26
   5   0 -17    0.30    2.39
   5   0 -16   42.09   15.95
   5   0 -16   13.66    8.28
   5   0 -16   15.52   10.78
   5   0 -16   25.68    8.05
   5   0 -16   28.04    6.12
  -5   0  15   19.04    7.95
   5   0 -15   29.86   12.11
   5   0 -15   30.56   12.99
   5   0 -15   29.26   11.66
   5   0 -15   28.30    7.72
   5   0 -15   25.56    5.48
   5   0 -14   10.52    7.10
  -5   0  14    3.12    3.10
   5   0 -14    8.85    8.14
   5   0 -14   16.00    8.76
   5   0 -14   20.26    6.42
  -5   0  14   14.42    5.11
   5   0 -14    8.24    3.27
   5   0 -13  693.01   54.32
   5   0 -13  594.42   56.19
   5   0 -13  667.96   51.34
   5   0 -13  626.88   45.89
   5   0 -13  584.84   32.77
  -5   0  13  616.12   32.59
  -5   0  13  581.83   35.12
   5   0 -13  617.48   26.77
   5   0 -12   17.11   13.41
   5   0 -12   17.63    9.38
   5   0 -12    9.66    6.40
   5   0 -12   13.04    9.12
   5   0 -12   20.92    5.73
  -5   0  12   17.53    5.02
   5   0 -12   20.05    3.92
   5   0 -11    6.65    6.13
   5   0 -11    1.78    5.51
   5   0 -11    6.08    5.80
   5   0 -11    2.39    2.56
  -5   0  11   -1.36    2.40
   5   0 -11    0.97    1.62
   5   0 -10  228.63   27.40
   5   0 -10  224.41   25.99
   5   0 -10  252.45   25.46
  -5   0  10  222.71   15.46
   5   0 -10  210.37   15.56
   5   0 -10  226.95   12.12
   5   0  -9  213.15   25.26
   5   0  -9  208.62   24.81
   5   0  -9  239.43   24.61
   5   0  -9  212.17   14.76
  -5   0   9  222.05   14.39
   5   0  -9  216.21   11.25
   5   0  -8  465.76   36.74
   5   0  -8  510.93   38.14
  -5   0   8  493.28   38.39
   5   0  -8  517.58   23.69
  -5   0   8  482.16   22.06
   5   0  -8  507.15   19.19
   5   0  -7 1258.99   63.76
   5   0  -7 1158.24   62.19
  -5   0   7 1194.96   64.02
  -5   0   7 1255.28   42.68
   5   0  -7 1304.11   44.30
   5   0  -7 1335.67   40.25
   5   0  -6   33.11   10.47
   5   0  -6   35.21    9.87
  -5   0   6   32.38   10.03
  -5   0   6   26.15    3.88
   5   0  -6   32.23    4.57
   5   0  -6   30.57    3.93
   5   0  -5  488.78   35.05
  -5   0   5  469.64   29.50
  -5   0   5  442.80   36.14
  -5   0   5  514.10   36.12
   5   0  -5  442.39   33.43
   5   0  -5  493.38   18.13
   5   0  -5  461.77   19.26
   5   0  -4  268.02   24.50
  -5   0   4  238.65   20.36
  -5   0   4  229.11   24.98
   5   0  -4  221.82   24.57
  -5   0   4  260.13   24.71
   5   0  -4  243.67   23.94
   5   0  -4  259.49   12.21
   5   0  -4  265.36   11.57
   5   0  -3   45.60   11.83
   5   0  -3   49.85   12.46
  -5   0   3   46.47   11.46
  -5   0   3   34.27   10.39
  -5   0   3   36.32    8.36
   5   0  -3   45.18    4.33
  -5   0   2  699.74   39.16
  -5   0   2  718.31   44.42
  -5   0   2  682.82   42.04
  -5   0   2  705.06   29.47
   5   0  -2  696.10   24.95
  -5   0   1 2295.12   90.55
  -5   0   1 1984.63   67.06
   5   0  -1 2116.07   62.99
  -5   0   0  822.21   49.47
   5   0   0  857.53   31.66
  -5   0   0  879.12   35.10
  -5   0  -1   75.38    5.15
  -5   0  -1   77.09    8.78
   5   0   1   76.23    7.82
  -5   0  -2  737.83   25.75
   5   0   2  781.21   31.68
  -5   0  -2  846.37   34.27
  -5   0  -3   46.14    4.88
   5   0   3   60.26    7.78
  -5   0  -3   63.21    8.47
   5   0   4  420.99   19.59
  -5   0  -4  453.63   19.79
  -5   0  -4  491.11   26.11
   5   0   4  505.46   25.88
   5   0   5  140.20   10.68
  -5   0  -5  156.90   10.92
  -5   0  -5  166.87   14.84
   5   0   6  271.27   16.55
  -5   0  -6  300.82   17.13
  -5   0  -6  346.10   22.63
  -5   0  -7  728.17   31.39
   5   0   7  650.73   30.49
  -5   0  -7  789.42   38.01
   5   0   8   57.59    8.25
  -5   0  -8   74.92   11.09
   5   0   9  675.16   33.77
  -5   0  -9  765.91   39.78
  -5   0 -10    5.48    3.81
   5   0  10    8.54    4.50
   5   0  10    2.96    3.34
  -5   0 -10    9.83    5.66
  -5   0 -11   15.68    4.67
   5   0  11   25.28    8.72
  -5   0 -11   24.11    7.18
  -5   0 -12    2.63    3.09
   5   0  12    2.81    5.19
  -5   0 -12    7.96    6.36
  -5   0 -13   43.39    9.18
   5   0  13   54.38   12.80
   5   0  14   84.18   16.57
   5   0  15    6.77    6.19
   5   0  16   20.26    9.97
   5   0  17   87.92   19.87
   5   0  18   31.40   13.10
   5   0  19   38.22   14.74
   5   0  20   19.58   14.84
   5   1 -22   30.38   21.51
  -5   1  22   16.35    8.93
   5   1 -21   17.58   20.72
  -5   1  21    4.64    6.37
   5   1 -20   63.65   27.40
  -5   1  20   37.14   10.85
   5   1 -20   36.26    9.01
   5   1 -19   47.02   14.31
   5   1 -19   36.12   21.17
   5   1 -19   39.15    9.10
  -5   1  19   -4.96    5.70
   5   1 -18  128.76   22.10
   5   1 -18  108.25   21.14
   5   1 -18  102.78   28.42
   5   1 -18  104.53   14.10
   5   1 -17   44.45   12.24
   5   1 -17   75.29   17.68
   5   1 -17   92.67   26.74
   5   1 -17   60.41   10.42
   5   1 -16   42.93   17.96
   5   1 -16   32.92   10.96
   5   1 -16   32.66   12.39
   5   1 -16   16.87    7.95
  -5   1  16   28.97    7.71
   5   1 -16   29.17    7.15
   5   1 -15  300.16   43.47
   5   1 -15  275.39   29.18
   5   1 -15  297.18   30.91
   5   1 -15  282.46   28.80
   5   1 -15  306.35   23.39
  -5   1  15  281.90   22.35
   5   1 -14   46.75   16.62
   5   1 -14   35.44   10.10
   5   1 -14   62.78   14.15
   5   1 -14   54.57   13.11
  -5   1  14   55.52    9.08
   5   1 -14   51.57    9.23
   5   1 -13   27.46   14.46
   5   1 -13   12.04    5.41
   5   1 -13   18.99    8.57
   5   1 -13   19.33    7.43
   5   1 -13   21.60    6.57
  -5   1  13   16.10    5.21
   5   1 -12  136.46   25.87
   5   1 -12  137.45   19.79
   5   1 -12  122.86   17.38
   5   1 -12  133.93   17.80
   5   1 -12  134.78   15.10
  -5   1  12  134.71   12.09
   5   1 -11   50.45   10.88
   5   1 -11   50.21   10.67
   5   1 -11   51.18    9.48
  -5   1  11   51.80    7.03
   5   1 -10  203.61   21.11
   5   1 -10  176.36   19.28
   5   1 -10  174.62   17.34
  -5   1  10  167.74   11.19
   5   1  -9   14.98    6.32
   5   1  -9   19.48    6.53
   5   1  -9   12.38    5.78
  -5   1   9   15.76    2.78
   5   1  -8 1228.25   58.03
   5   1  -8 1288.35   58.47
   5   1  -8 1257.03   56.37
   5   1  -8 1305.05   57.04
  -5   1   7  309.63   29.24
   5   1  -7  281.91   22.49
   5   1  -7  329.73   25.52
   5   1  -7  309.74   23.30
   5   1  -7  267.65   22.88
  -5   1   6  843.74   51.10
   5   1  -6  848.11   40.29
   5   1  -6  889.11   41.95
   5   1  -5  422.66   24.95
  -5   1   5  416.48   34.14
   5   1  -5  418.12   26.20
   5   1  -4  209.08   15.53
  -5   1   4  195.01   22.92
  -5   1   4  182.69   20.57
  -5   1   3  423.97   35.07
  -5   1   3  372.18   29.45
  -5   1   3  398.80   14.67
  -5   1   2  443.13   37.00
  -5   1   2  419.80   30.71
   5   1  -2  429.39   25.65
  -5   1   2  429.33   17.16
  -5   1   1  258.53   23.40
   5   1  -1  236.96   18.61
  -5   1   1  265.79   13.49
  -5   1   0   37.54    9.62
  -5   1   0   51.22    5.96
   5   1   0   59.95    9.33
   5   1   1  338.55   21.66
  -5   1  -1  325.21   17.88
  -5   1  -2   75.32    9.69
  -5   1  -2   88.36    9.12
   5   1   2   91.07   11.10
  -5   1  -3  398.20   33.14
  -5   1  -3  377.64   24.21
  -5   1  -3  419.69   22.51
   5   1   3  374.53   23.04
  -5   1  -4 1212.26   63.23
  -5   1  -4 1136.10   50.07
  -5   1  -4 1244.16   47.76
  -5   1  -5 1483.84   73.87
  -5   1  -5 1385.44   59.48
  -5   1  -5 1544.27   57.00
  -5   1  -6  155.57   16.51
  -5   1  -6  176.94   15.82
  -5   1  -7   54.78   10.35
  -5   1  -7   76.35   10.55
  -5   1  -8   63.28   10.12
  -5   1  -9   -1.01    4.43
  -5   1  -9   66.15   10.60
  -5   1 -10   45.79   10.33
   5   1  10   34.90    8.70
  -5   1 -10   48.43    9.43
  -5   1 -11  232.65   24.19
  -5   1 -11  275.95   23.43
   5   1  11  244.08   23.00
  -5   1 -12    9.60    6.08
  -5   1 -12   20.60    6.84
   5   1  12   16.84    6.60
  -5   1 -13  315.79   30.57
   5   1  13  344.35   29.96
   5   1  14   42.88   11.04
   5   1  15  106.23   17.73
   5   1  16   28.74   10.20
   5   1  17   42.96   13.13
   5   1  18   40.27   13.03
   5   1  19    8.99    8.91
   5   1  20   34.55   12.56
   5   2 -22   63.51   27.61
   5   2 -21   72.71   32.82
   5   2 -20   55.58   21.12
  -5   2  20   39.50    9.61
   5   2 -19  179.57   25.08
   5   2 -19  141.06   35.04
   5   2 -18   31.80   10.77
   5   2 -18   12.92   10.75
   5   2 -18   27.57    9.04
   5   2 -17  234.54   27.63
   5   2 -17  236.81   20.31
   5   2 -17  215.62   40.13
   5   2 -17  233.46   26.28
   5   2 -16   11.79    4.26
   5   2 -16    7.39    5.86
   5   2 -16   10.11   12.38
   5   2 -16    4.06    4.49
  -5   2  16    8.76    3.68
   5   2 -15  197.90   36.73
   5   2 -15  234.86   25.93
   5   2 -15  187.14   16.79
   5   2 -15  174.88   26.41
  -5   2  15  165.09   14.96
   5   2 -15  229.91   26.23
   5   2 -14  205.76   35.77
   5   2 -14  244.45   26.71
   5   2 -14  199.98   17.75
   5   2 -14  224.41   29.43
   5   2 -14  223.88   26.31
  -5   2  14  212.05   15.73
   5   2 -13  100.01   24.30
   5   2 -13   98.23   19.06
   5   2 -13   88.03   16.18
  -5   2  13   84.71    8.91
   5   2 -12  404.93   45.64
   5   2 -12  408.97   37.70
   5   2 -12  436.33   36.71
  -5   2  12  404.07   19.82
   5   2 -11  154.88   26.87
   5   2 -11  101.71   18.26
   5   2 -11  135.15   20.13
  -5   2  11  103.77    8.24
   5   2 -10  140.41   25.67
   5   2 -10  152.10   21.69
  -5   2  10  124.33    8.21
   5   2 -10  179.80   23.09
   5   2  -9  204.86   30.56
  -5   2   9  163.35   25.59
   5   2  -9  240.76   26.40
  -5   2   9  208.18   10.72
   5   2  -9  243.26   27.14
  -5   2   8   72.47   16.88
   5   2  -8  125.61   19.41
   5   2  -8  102.87   17.27
  -5   2   8  106.24    7.24
   5   2  -7  618.22   42.29
  -5   2   7  595.57   24.02
  -5   2   6  245.96   16.12
  -5   2   5   45.04    6.70
  -5   2   4 1477.54   53.77
  -5   2   3  225.99   16.34
  -5   2   2   15.23    6.07
  -5   2   2   19.64    5.59
  -5   2   1  213.57   18.98
  -5   2   1  258.08   18.98
  -5   2   0  267.32   21.34
  -5   2   0  253.08   28.46
   5   2   0  303.67   26.67
  -5   2   0  320.44   22.04
  -5   2  -1   76.34   11.45
  -5   2  -1   53.98   13.36
   5   2   1   85.20   13.77
  -5   2  -1   64.99   10.02
  -5   2  -2    8.88    5.79
  -5   2  -2   11.54    4.96
  -5   2  -3  219.72   25.60
  -5   2  -3  254.88   20.77
  -5   2  -4   93.76   16.76
  -5   2  -4   87.61   14.79
  -5   2  -4   97.80   12.95
  -5   2  -5   92.36   16.98
  -5   2  -5  116.14   17.79
  -5   2  -5  118.92   14.66
  -5   2  -6  127.69   19.79
  -5   2  -6  149.73   16.76
  -5   2  -7   80.45   15.77
  -5   2  -7   86.51   13.27
  -5   2  -8  291.79   29.68
  -5   2  -8  353.61   26.50
  -5   2  -9   -0.29    5.21
  -5   2  -9    6.31    6.93
   5   2   9    2.52    2.74
  -5   2  -9   13.15    5.97
  -5   2 -10  227.38   28.00
  -5   2 -10  257.67   29.46
   5   2  10  248.93   22.50
  -5   2 -10  256.69   24.14
  -5   2 -11  294.27   33.01
  -5   2 -11  301.18   32.91
  -5   2 -11  366.64   29.50
   5   2  11  356.78   27.97
  -5   2 -12   70.33   16.85
  -5   2 -12   47.51   13.38
   5   2  12   92.53   14.32
  -5   2 -13    8.88    8.37
   5   2  13    6.41    4.12
   5   2  14    1.73    4.28
   5   2  15   29.73    9.78
   5   2  16   55.44   13.27
   5   2  17   12.40    7.42
   5   2  18   26.69   10.54
   5   2  19   24.36   11.21
   5   3 -20   77.79   28.19
   5   3 -19    8.53   13.52
  -5   3  19   31.73    7.83
   5   3 -18   40.28   12.81
   5   3 -18   40.52   19.19
  -5   3  18    0.02    1.93
   5   3 -17    3.44    4.90
   5   3 -17   13.63   12.25
   5   3 -16   62.43   14.15
   5   3 -16   49.47   18.94
   5   3 -15   42.95   19.09
   5   3 -15   49.29   15.03
   5   3 -14   55.82   19.43
  -5   3  14   88.06    9.66
   5   3 -14   99.25   20.27
   5   3 -13   94.47   23.95
   5   3 -13  131.09   24.94
  -5   3  13   94.27    9.58
   5   3 -13  109.15   21.65
   5   3 -12  259.21   37.71
   5   3 -12  236.66   33.18
  -5   3  12  243.96   15.93
   5   3 -12  338.18   37.93
   5   3 -11   70.16   18.06
   5   3 -11   49.49   17.17
  -5   3  11   63.95   15.80
   5   3 -11   47.74   15.19
  -5   3  11   51.72    6.98
   5   3 -10   36.19   14.83
   5   3 -10   60.44   15.86
  -5   3  10   45.21   15.88
  -5   3  10   69.89   16.14
   5   3 -10   67.04   17.92
  -5   3  10   32.53    6.26
  -5   3   9   37.47   11.53
  -5   3   9   35.27   13.83
   5   3  -9   53.53   15.64
   5   3  -9   51.28   16.07
  -5   3   9   40.08    7.25
  -5   3   8   94.90   21.40
   5   3  -8  100.73   21.22
  -5   3   8   91.61   11.63
  -5   3   8  106.20   18.62
  -5   3   7  237.26   27.48
  -5   3   7  249.10   34.67
   5   3  -7  283.74   34.02
  -5   3   6   79.21   15.58
   5   3  -6    0.11    5.98
  -5   3   5  159.00   21.69
  -5   3   5  155.95   17.75
  -5   3   4   15.30    8.60
  -5   3   4   13.22    5.74
   5   3  -4    6.33    3.61
   5   3  -3  322.32   16.24
  -5   3   3  310.31   26.41
  -5   3   2  142.96   23.70
  -5   3   2  151.20   17.97
  -5   3   1  397.58   40.09
  -5   3   1  443.43   32.37
  -5   3   0   47.30   15.02
  -5   3   0   40.13    5.94
  -5   3   0   38.91    9.74
  -5   3  -1 1234.19   73.44
  -5   3  -1 1250.55   47.89
  -5   3  -1 1375.46   64.32
  -5   3  -2  284.72   32.54
  -5   3  -2  319.29   20.95
  -5   3  -2  341.12   29.26
  -5   3  -3   51.16   14.21
  -5   3  -3   51.64   12.15
  -5   3  -4  201.07   26.71
   5   3   4  205.54   24.08
  -5   3  -4  221.68   24.34
  -5   3  -5   20.07    8.73
   5   3   5    8.64    7.19
  -5   3  -5   19.08    8.00
  -5   3  -6   25.19   10.36
  -5   3  -6   59.50   14.84
   5   3   6   43.18   10.78
  -5   3  -6   66.12   13.74
  -5   3  -7   74.44   15.00
  -5   3  -7  102.89   20.39
  -5   3  -7   94.43   16.06
   5   3   7   88.08   15.14
  -5   3  -8  562.30   44.13
  -5   3  -8  544.16   48.49
  -5   3  -8  667.99   44.79
   5   3   8  534.58   38.20
  -5   3  -9   74.86   16.21
  -5   3  -9   78.95   19.21
  -5   3  -9   77.41   15.32
   5   3   9   94.11   15.29
  -5   3 -10   25.63   10.67
  -5   3 -10   32.82   13.37
   5   3  10   35.44    9.95
  -5   3 -11   87.15   18.27
   5   3  11  107.89   16.36
  -5   3 -12   30.16   12.74
   5   3  12   47.04   11.57
  -5   3 -13   79.83   17.60
   5   3  13   70.60   13.76
  -5   3 -14   21.06   11.02
   5   3  14   25.80    9.28
  -5   3 -15   47.55   13.50
   5   3  15   25.55    8.53
  -5   3 -16    2.14    8.25
   5   3  16    0.08    4.32
  -5   3 -17   11.99    6.45
   5   3  17    7.45    6.71
   5   3  18   15.26    8.27
   5   4 -19    5.42   10.12
   5   4 -18   -0.63   10.89
   5   4 -17   11.06   15.00
  -5   4  17    9.78    4.07
   5   4 -16   -0.15    8.40
  -5   4  16    3.44    3.27
   5   4 -15   14.21   13.38
  -5   4  15   10.38    4.27
   5   4 -14   28.07   16.13
  -5   4  14   -0.92    2.06
   5   4 -13   43.32   17.95
   5   4 -12   34.18   16.24
  -5   4  11  280.63   39.53
   5   4 -11  231.57   35.08
   5   4 -10  144.43   27.11
  -5   4  10  156.20   29.18
   5   4 -10  237.53   37.19
   5   4  -9   51.76   17.40
   5   4  -9   58.09   19.97
  -5   4   9   42.98   15.09
  -5   4   8  428.90   49.74
   5   4  -8  451.38   46.05
   5   4  -7   42.48   14.97
  -5   4   7   69.21   16.29
  -5   4   7   37.86   17.87
  -5   4   6  261.75   30.26
  -5   4   6  234.58   36.23
  -5   4   5  203.36   26.97
   5   4  -5  205.37   21.80
  -5   4   5  236.55   36.66
  -5   4   4  105.82   18.61
  -5   4   4   91.09   16.65
   5   4  -4   70.55   12.18
  -5   4   4   49.30   18.30
  -5   4   3  177.08   24.07
   5   4  -3  164.29   16.82
  -5   4   3  171.82   32.50
  -5   4   3  180.71   24.00
  -5   4   2   37.94   10.93
  -5   4   2   44.77   11.31
   5   4  -2   47.88    8.68
  -5   4   2   58.18   19.25
  -5   4   1   56.76   13.40
  -5   4   1   49.32   15.84
  -5   4   1   51.89   13.97
  -5   4   0  530.60   57.91
  -5   4   0  514.15   42.80
  -5   4  -1  126.80   20.93
  -5   4  -2  319.15   37.69
  -5   4  -2  392.74   37.01
  -5   4  -3  170.06   27.33
   5   4   3  231.62   29.90
  -5   4  -3  265.01   30.04
  -5   4  -4   -7.83    7.45
  -5   4  -4    1.43    2.31
   5   4   4    2.82    6.83
  -5   4  -4   -0.20    6.29
  -5   4  -5   46.86   14.83
  -5   4  -5   52.87   13.80
   5   4   5   63.89   14.76
  -5   4  -6   98.24   20.79
  -5   4  -6   96.80   19.01
   5   4   6   91.20   17.90
  -5   4  -7    7.61    6.02
   5   4   7   13.99    6.98
  -5   4  -8   21.25   10.78
   5   4   8   23.45    9.81
  -5   4  -9   18.77   10.24
   5   4   9   19.74    8.42
  -5   4 -10   13.19    8.78
   5   4  10   14.20    7.91
  -5   4 -11  139.06   23.26
   5   4  11  145.75   20.77
  -5   4 -12  149.47   24.54
   5   4  12  185.25   23.17
  -5   4 -13  146.61   23.35
   5   4  13  156.32   21.32
  -5   4 -14   82.04   17.28
   5   4  14   92.32   16.73
   5   4  15   29.25   10.42
   5   4  16   17.09    8.00
   5   5 -16    9.45    8.86
   5   5 -15    6.94    8.74
  -5   5  15    5.87    3.80
   5   5 -14   24.50   13.37
  -5   5  14   42.22    9.19
   5   5 -13   23.45   13.73
  -5   5  13   42.25   10.34
   5   5 -12    2.27   10.45
  -5   5  12    2.47    9.68
  -5   5  12    5.35    4.42
   5   5 -11   12.24   10.74
  -5   5  11   29.69   17.40
  -5   5  11   18.82    7.85
   5   5 -10   96.23   23.16
  -5   5  10   61.99   21.28
  -5   5  10   77.41   14.77
   5   5  -9   33.40   15.16
  -5   5   9   71.53   23.03
  -5   5   9   42.17   11.78
  -5   5   8    6.77   10.83
  -5   5   7   22.94   14.28
   5   5  -7   16.20    8.66
  -5   5   6   70.36   22.65
   5   5  -6   84.60   17.27
   5   5  -5  105.91   17.67
  -5   5   5   93.61   25.03
  -5   5   4   77.13   17.42
  -5   5   4   96.62   28.04
   5   5  -4   76.08   14.66
  -5   5   3   46.13   13.32
   5   5  -3   60.44   13.04
  -5   5   3   56.92   15.36
  -5   5   3   57.14   21.75
  -5   5   2    2.56    6.37
  -5   5   2    5.55    9.28
   5   5  -2   14.05    5.60
  -5   5   2    2.14   11.73
  -5   5   1   10.43    8.27
  -5   5   1   12.19    9.00
   5   5  -1    8.44    4.99
  -5   5   1    4.28    9.51
  -5   5   0   76.50   16.07
  -5   5   0   64.60   16.34
  -5   5   0   74.60   23.06
  -5   5  -1  205.83   39.83
  -5   5  -1  235.67   32.07
  -5   5  -2   65.20   23.73
  -5   5  -2   60.93   17.44
   5   5   3  120.32   25.64
   5   5   4    3.89    6.31
   5   5   5   27.13   11.04
   5   5   6   43.98   14.08
  -5   5  -7   57.53    7.06
   5   5   7   75.79   18.40
  -5   5  -8   49.82    9.05
   5   5   8   35.84   12.54
   5   5   9   56.12   15.96
   5   5  10    4.40    7.43
   5   5  11   11.58    7.44
   5   5  12    2.05    4.42
   5   5  13   14.30    9.23
   5   5  14    2.66    5.20
   5   6 -12    0.09    8.90
  -5   6  12    1.95   11.47
  -5   6  12   11.55    8.01
  -5   6  11   31.08   17.38
  -5   6  11   34.23   12.37
  -5   6  10   41.55   18.51
  -5   6  10   50.04   14.48
   5   6  -9   22.99   12.37
  -5   6   9   20.91   16.35
  -5   6   8   -0.22    8.54
   5   6  -8    4.97   10.33
  -5   6   7   -8.71   13.58
   5   6  -7   10.02    8.04
  -5   6   6    3.21   13.19
   5   6  -6    0.42    6.55
  -5   6   5   38.90   19.87
   5   6  -5   23.71   10.38
   5   6  -4   14.94    7.86
  -5   6   4   11.24   10.41
   5   6  -3   13.34    7.53
  -5   6   3    7.92   11.22
   5   6  -2    2.52    6.55
  -5   6   2   26.62   17.26
   5   6  -1   62.78   13.49
  -5   6   1   71.13   25.07
  -5   6   0   -8.87   16.20
  -5   6  -1   82.47   18.76
  -5   6  -1   37.06   19.06
  -5   6  -2   30.32   19.02
  -5   6  -3    3.94   13.70
   5   6   3   21.85   15.09
  -5   6  -4   35.89   22.16
   5   6   4   44.15   17.49
   5   6   5   29.38   13.85
   5   6   6  158.16   29.61
   5   6   7   39.19   14.50
   5   6   8  -11.41    8.81
   5   6   9   16.15   10.63
   5   6  10   12.96   10.18
  -5   7   4  -15.48   15.26
  -5   7   3   80.70   28.95
  -5   7   2   36.08   20.58
  -5   7   1   -5.19   18.25
  -5   7   0   27.92   21.92
  -5   7  -1   -5.80   19.29
  -5   7  -2   39.03   22.95
  -6  -6  11   38.48   16.51
  -6  -6  10   -1.60    8.98
  -6  -6   9    3.78   11.77
  -6  -6   8   15.24   12.75
  -6  -6   7   10.30   10.54
  -6  -6   6   48.81   20.55
  -6  -6   5   75.60   24.60
  -6  -6   4   56.25   23.15
  -6  -6   3   30.39   14.36
  -6  -6   3   38.25   16.92
  -6  -6   2   81.98   22.41
  -6  -6   2  136.94   30.01
   6  -6  -2   96.03   26.79
  -6  -6   1   23.11   15.21
   6  -6  -1   39.93   22.18
   6  -6   0  126.86   28.57
   6  -6   1   20.70   15.34
   6  -6   2   73.50   21.30
   6  -6   3    7.21    8.32
   6  -6   4   26.62   15.65
   6  -6   5   34.51   15.54
   6  -6   6    5.06    9.98
   6  -6   7   34.89   15.32
   6  -6   8   35.37   15.52
   6  -6   9   16.22   11.40
   6  -5 -16    0.29   12.81
  -6  -5  16    4.53    7.04
   6  -5 -15   16.55   10.24
  -6  -5  15   30.02   10.94
   6  -5 -14   94.28   21.95
  -6  -5  14   70.14   17.19
   6  -5 -13   19.06    8.90
  -6  -5  13    9.30    7.90
   6  -5 -12   19.74    9.09
  -6  -5  12   37.37   13.78
   6  -5 -11   43.68   13.78
  -6  -5  11   23.91   11.35
   6  -5 -10   56.13   14.52
  -6  -5  10   83.17   20.30
   6  -5  -9   63.26   13.42
  -6  -5   9   53.43   16.18
  -6  -5   9   63.18    8.78
   6  -5  -8   12.15    7.50
  -6  -5   8   24.51   13.73
  -6  -5   8   25.13    7.47
  -6  -5   7   29.02   13.77
  -6  -5   7   49.77   17.33
   6  -5  -7   56.88   10.28
  -6  -5   6   69.87   19.51
  -6  -5   6  105.72   24.54
  -6  -5   5   35.61   14.23
  -6  -5   5   77.53   21.82
  -6  -5   4   -0.89   10.61
  -6  -5   4   21.25    8.92
  -6  -5   3  358.82   43.30
  -6  -5   3  346.67   44.07
  -6  -5   2   35.57   13.94
  -6  -5   2   40.50   16.26
   6  -5  -2   78.71   21.52
  -6  -5   1   76.88   21.30
   6  -5  -1   65.31   20.20
   6  -5  -1   50.79   17.84
  -6  -5   0  199.95   32.74
   6  -5   0  210.10   33.69
   6  -5   0  206.03   33.88
   6  -5   1   58.88   17.91
  -6  -5  -1   54.46   18.26
   6  -5   1   52.00   17.05
   6  -5   2    5.12    8.24
   6  -5   2   17.85   11.90
  -6  -5  -2    4.93   10.17
   6  -5   3   34.96   15.97
   6  -5   3   59.13   17.96
  -6  -5  -3   27.28   13.27
   6  -5   4    8.24   10.20
   6  -5   4   14.11    9.84
  -6  -5  -5   12.28   10.18
   6  -5   5   -1.63    6.56
   6  -5   5   11.00    8.72
  -6  -5  -6   47.44   14.88
   6  -5   6   54.61   17.13
  -6  -5  -7  100.48   22.61
   6  -5   7  141.83   24.78
  -6  -5  -8   85.81   22.12
   6  -5   8   52.53   15.73
  -6  -5  -9   26.34   13.36
   6  -5   9   13.47    7.81
   6  -5  10   18.27    9.10
   6  -5  11   87.00   18.15
   6  -5  12   10.46    7.40
   6  -5  13   46.64   13.13
  -6  -4  18    3.24    3.70
  -6  -4  17   26.77    8.76
  -6  -4  16   58.38   12.84
   6  -4 -15    3.75    9.47
  -6  -4  15   10.58    6.60
   6  -4 -14   -2.97    8.92
  -6  -4  14    2.09    5.55
   6  -4 -13   11.68   10.30
  -6  -4  13   -1.62    5.14
   6  -4 -12  134.57   23.80
  -6  -4  12  184.32   23.88
   6  -4 -11    3.17    5.90
  -6  -4  11    7.83    7.63
   6  -4 -10   85.94   18.15
  -6  -4  10   97.16   17.77
  -6  -4  10   67.77    7.80
   6  -4  -9  208.53   26.17
  -6  -4   9  248.07   29.22
  -6  -4   9  218.87   18.67
   6  -4  -8   49.02   12.93
  -6  -4   8   62.50   16.13
  -6  -4   8   57.00   10.65
  -6  -4   7  234.11   33.70
   6  -4  -7  261.61   26.43
  -6  -4   7  262.45   31.71
  -6  -4   7  291.76   25.60
   6  -4  -6   46.98   10.67
  -6  -4   6   39.05   14.91
  -6  -4   6   42.20   13.28
   6  -4  -6   58.06   19.74
  -6  -4   5  118.17   24.28
   6  -4  -5  121.67   14.86
  -6  -4   5  118.49   22.19
   6  -4  -5  113.83   26.02
  -6  -4   4  100.30   22.93
  -6  -4   4   86.48   19.48
   6  -4  -4  105.77   23.79
  -6  -4   3   45.90   16.22
  -6  -4   3   31.24   13.44
   6  -4  -3   25.43   13.81
  -6  -4   2   28.94   13.65
   6  -4  -2   34.71   13.50
   6  -4  -1   12.66    7.36
   6  -4  -1    0.49    6.81
   6  -4   0   -5.20    8.07
  -6  -4   0   13.36   10.86
   6  -4   0   14.33    9.47
  -6  -4  -1  386.48   43.37
   6  -4   1  276.66   33.04
   6  -4   1  359.56   40.96
   6  -4   2  106.29   20.31
  -6  -4  -2  147.17   27.25
   6  -4   2  110.17   22.64
  -6  -4  -3   49.63   12.28
   6  -4   3   31.55   12.10
   6  -4   3   53.40   16.08
  -6  -4  -4    6.17    4.91
   6  -4   4   17.28    9.30
   6  -4   4    6.24    8.83
  -6  -4  -5    7.79    7.76
   6  -4   5    7.65    6.50
  -6  -4  -6   24.71   10.26
   6  -4   6   23.91   10.08
  -6  -4  -7   47.01   14.20
   6  -4   7   36.13   11.43
  -6  -4  -8   76.78   17.55
   6  -4   8   81.87   16.22
  -6  -4  -9   11.96    9.22
   6  -4   9    7.61    8.01
   6  -4   9   21.66    9.73
  -6  -4 -10  142.46   26.14
   6  -4  10  106.51   24.89
   6  -4  10  180.58   22.20
  -6  -4 -11   14.81   12.19
   6  -4  11    6.05    5.92
   6  -4  11   18.10    8.13
   6  -4  12   62.64   20.42
   6  -4  12   35.00   10.74
   6  -4  13   10.14    7.71
   6  -4  13   13.10    7.53
   6  -4  14   15.13   14.14
   6  -4  14   48.89   11.80
   6  -4  15  142.94   32.48
   6  -4  15  118.59   17.75
  -6  -3  20   35.48    9.87
  -6  -3  19   13.56    6.81
  -6  -3  18   34.27    8.71
  -6  -3  17   25.41    6.96
  -6  -3  16    9.86    5.76
  -6  -3  15  113.96   15.30
  -6  -3  14   76.66   12.29
   6  -3 -14   71.64   12.40
   6  -3 -13   13.43    7.38
  -6  -3  13   11.85    6.79
   6  -3 -13   16.18    6.99
   6  -3 -12   85.76   18.64
  -6  -3  12  116.92   15.77
   6  -3 -11  100.72   21.17
  -6  -3  11   57.40   11.41
   6  -3 -10   22.79   11.35
   6  -3 -10   21.08   16.12
  -6  -3  10   16.77    7.52
   6  -3 -10   -5.36    9.24
  -6  -3  10   19.04    6.21
   6  -3  -9   85.92   17.40
   6  -3  -9   69.04   22.61
  -6  -3   9   91.19   15.18
  -6  -3   9   82.02   11.77
   6  -3  -9   83.01   22.77
  -6  -3   8   27.00   11.65
   6  -3  -8   49.42   19.91
   6  -3  -8   53.59   14.44
  -6  -3   8   30.38    9.23
   6  -3  -8   22.72   11.55
  -6  -3   8   30.68    9.36
   6  -3  -7  137.00   20.60
  -6  -3   7  132.40   24.78
  -6  -3   7  149.68   20.09
   6  -3  -7  163.95   29.74
  -6  -3   7  144.75   17.21
   6  -3  -6   18.27    7.74
  -6  -3   6   16.88   10.39
  -6  -3   6   35.93   11.17
  -6  -3   6   23.17    7.89
   6  -3  -6    8.44    7.85
   6  -3  -6   18.13   10.78
   6  -3  -5  183.42   20.99
  -6  -3   5  221.58   30.46
  -6  -3   5  174.62   22.28
   6  -3  -5  210.50   31.51
   6  -3  -5  129.59   22.44
  -6  -3   4  331.82   37.67
   6  -3  -4  293.29   25.55
  -6  -3   4  333.22   31.24
   6  -3  -4  291.27   36.43
   6  -3  -4  257.22   29.04
  -6  -3   3   56.89   15.66
  -6  -3   3   56.31   13.37
   6  -3  -3   36.72   13.74
   6  -3  -3   43.42   11.89
  -6  -3   2   15.76   11.55
   6  -3  -2    4.01    5.80
   6  -3  -2   10.48   11.04
   6  -3  -1   93.01   16.69
  -6  -3   1  109.05   21.94
   6  -3  -1  131.62   23.59
   6  -3   0  134.82   19.70
  -6  -3   0  120.91   22.97
   6  -3   0  121.93   22.58
  -6  -3  -1  268.07   34.63
   6  -3   1  241.98   25.96
   6  -3   1  238.85   30.40
  -6  -3  -2    7.72    4.38
   6  -3   2   16.23   11.71
   6  -3   2    9.98    7.26
  -6  -3  -3  293.74   23.95
   6  -3   3  295.71   25.30
   6  -3   3  297.91   34.57
   6  -3   3  257.83   26.41
   6  -3   3  267.25   29.60
   6  -3   4  116.87   19.97
  -6  -3  -4  142.45   17.76
   6  -3   4  141.57   19.02
   6  -3   4  128.18   16.23
  -6  -3  -5   10.86    6.40
   6  -3   5   -0.74    6.77
   6  -3   5    6.15    4.89
   6  -3   5   11.16    4.53
   6  -3   6  123.82   20.90
  -6  -3  -6  117.84   18.08
   6  -3   6  115.15   16.50
   6  -3   6  121.67   14.07
   6  -3   7   77.74   17.14
  -6  -3  -7   91.48   16.24
   6  -3   7   91.58   14.43
   6  -3   7   80.56   10.79
   6  -3   8  181.48   27.06
  -6  -3  -8  158.67   22.84
   6  -3   8  230.19   22.13
   6  -3   9   15.26    7.96
  -6  -3  -9   23.94   10.46
   6  -3   9   25.91    7.86
   6  -3  10   32.10   13.72
  -6  -3 -10   52.08   13.80
   6  -3  10   53.58   10.11
  -6  -3 -10   70.94   13.63
  -6  -3 -11   61.67   16.56
   6  -3  11   42.72   15.69
   6  -3  11   61.62   11.33
   6  -3  12   49.28   17.44
   6  -3  12   59.76   10.91
   6  -3  13   52.48   16.62
   6  -3  13   37.10    9.19
   6  -3  14   21.62   13.82
   6  -3  14   60.49   11.26
   6  -3  15    5.11    8.71
   6  -3  15    8.70    5.22
   6  -3  16   25.47   14.45
   6  -3  16   32.61    9.08
   6  -3  17  133.97   30.30
   6  -3  17  114.05   16.90
  -6  -2  21   44.19   10.55
  -6  -2  20    2.33    3.68
  -6  -2  19   80.73   12.85
  -6  -2  18   27.04    7.58
  -6  -2  17   25.47    7.16
  -6  -2  16   84.67   12.33
  -6  -2  15   39.80    8.24
   6  -2 -15   29.12    6.69
   6  -2 -14  127.02   26.82
   6  -2 -14  148.08   15.04
  -6  -2  14  144.86   14.87
   6  -2 -14  159.21   30.45
   6  -2 -13  276.27   37.43
   6  -2 -13  277.47   42.03
   6  -2 -13  292.02   20.79
  -6  -2  13  264.92   20.10
   6  -2 -13  275.00   39.29
   6  -2 -12  192.63   29.82
   6  -2 -12  188.83   34.22
   6  -2 -12  208.44   17.09
  -6  -2  12  190.55   16.54
   6  -2 -12  186.58   31.69
   6  -2 -12  201.47   28.26
   6  -2 -11   64.63   17.64
   6  -2 -11   36.06   17.05
  -6  -2  11   39.65    7.14
   6  -2 -11   49.37    8.14
   6  -2 -11   73.57   20.38
   6  -2 -11   60.58   15.11
   6  -2 -10   97.20   20.23
   6  -2 -10  117.20   25.72
   6  -2 -10  115.70   12.55
  -6  -2  10  159.39   14.70
  -6  -2  10  119.18   16.19
   6  -2 -10  122.11   21.69
   6  -2 -10  135.99   26.72
   6  -2  -9  353.80   44.60
   6  -2  -9  329.83   35.06
  -6  -2   9  367.38   23.89
   6  -2  -9  330.54   39.85
  -6  -2   9  358.83   28.16
   6  -2  -9  318.70   33.93
  -6  -2   8   61.37   16.30
   6  -2  -8   87.46   22.47
   6  -2  -8   58.25   14.19
  -6  -2   8   66.90   10.10
  -6  -2   8   65.32   11.76
   6  -2  -8   62.52   17.89
   6  -2  -7   31.33   10.53
   6  -2  -7   23.52   11.92
  -6  -2   7   15.94   10.24
  -6  -2   7   36.55    8.31
   6  -2  -7   10.44    9.03
  -6  -2   7   26.65    7.78
   6  -2  -6   77.76   21.04
  -6  -2   6   95.43   19.17
   6  -2  -6   67.26   14.15
  -6  -2   6   83.45   12.15
  -6  -2   6   82.44   13.80
   6  -2  -6   82.92   18.62
  -6  -2   5  258.27   31.98
   6  -2  -5  267.46   27.17
  -6  -2   5  280.37   22.33
   6  -2  -5  259.83   32.42
  -6  -2   5  266.63   24.89
  -6  -2   4 1121.20   69.86
   6  -2  -4 1134.86   58.53
  -6  -2   4 1017.12   50.41
   6  -2  -4 1186.75   71.65
   6  -2  -3  550.24   36.99
  -6  -2   3  530.88   46.02
  -6  -2   3  504.21   33.24
   6  -2  -3  542.08   46.20
   6  -2  -2  612.29   48.65
  -6  -2   2  580.71   48.85
  -6  -2   1  761.67   57.59
   6  -2  -1  950.57   60.66
   6  -2  -1  840.68   43.70
   6  -2  -1  840.49   44.30
  -6  -2   0  290.30   34.45
   6  -2   0  272.60   23.99
   6  -2   0  302.74   32.59
   6  -2   0  267.88   22.02
   6  -2   0  274.68   23.65
  -6  -2  -1  481.33   22.78
   6  -2   1  537.02   33.25
   6  -2   1  560.38   44.53
   6  -2   1  486.53   30.07
   6  -2   1  451.56   32.02
   6  -2   2  404.63   26.47
   6  -2   2  352.41   28.54
   6  -2   3   68.25   10.25
   6  -2   3   70.16   13.39
   6  -2   4  153.18   14.84
   6  -2   4  139.62   18.86
   6  -2   5    8.81    3.79
   6  -2   5   12.65    8.29
   6  -2   6  474.19   26.54
  -6  -2  -6  440.38   39.20
   6  -2   6  393.58   34.57
   6  -2   7  133.91   12.82
  -6  -2  -7  132.14   20.65
   6  -2   7  123.94   19.95
  -6  -2  -8  130.32   14.54
   6  -2   8  131.53   13.13
  -6  -2  -8  135.77   22.31
   6  -2   8  129.52   20.78
  -6  -2  -9  353.31   36.88
  -6  -2  -9  403.11   26.31
   6  -2   9  389.01   24.32
   6  -2   9  317.41   33.90
  -6  -2 -10  314.22   23.20
   6  -2  10  323.11   22.40
   6  -2  10  223.52   30.05
  -6  -2 -11  167.61   16.91
   6  -2  11  138.07   14.69
   6  -2  11  115.72   21.66
  -6  -2 -12   80.72   12.05
   6  -2  12   66.86   10.40
   6  -2  12   69.42   17.84
   6  -2  13   42.21    8.65
   6  -2  13   39.75   13.54
   6  -2  14   23.75    6.86
   6  -2  14   11.25    8.25
   6  -2  15   -2.00    3.64
   6  -2  15   14.08   10.60
   6  -2  16   60.42   11.56
   6  -2  16   76.13   20.61
   6  -2  17   19.52    7.43
   6  -2  17   19.06   10.71
   6  -2  18    5.01    5.08
   6  -2  18   -7.06   10.94
  -6  -1  22    7.60    6.14
  -6  -1  21   20.30    7.60
  -6  -1  20   -4.23    5.72
  -6  -1  19   57.10   11.16
  -6  -1  18   47.54    9.75
   6  -1 -18   47.57    9.87
   6  -1 -17    4.59    9.91
  -6  -1  17    2.10    3.51
   6  -1 -17    1.82    3.26
   6  -1 -16   35.38   18.70
   6  -1 -16   18.19   12.76
   6  -1 -16   13.89    5.62
  -6  -1  16   19.84    6.43
   6  -1 -16    7.60    4.45
   6  -1 -15  249.76   39.28
   6  -1 -15  258.71   38.93
   6  -1 -15  240.91   35.87
   6  -1 -15  248.08   33.43
   6  -1 -15  263.13   19.14
  -6  -1  15  225.97   18.77
   6  -1 -15  259.44   20.09
   6  -1 -14    5.44    7.43
   6  -1 -14   -3.53    9.15
   6  -1 -14    1.44    5.60
   6  -1 -14   -5.51    8.27
   6  -1 -14    5.83    3.56
  -6  -1  14    6.25    3.61
   6  -1 -14    4.61    3.45
   6  -1 -13  154.72   29.19
   6  -1 -13  157.43   27.44
  -6  -1  13  164.94   14.13
   6  -1 -13  159.94   13.98
   6  -1 -13  177.39   26.18
   6  -1 -13  185.64   29.84
   6  -1 -12  199.03   31.67
   6  -1 -12  146.71   26.21
  -6  -1  12  191.31   14.72
   6  -1 -12  186.37   14.27
   6  -1 -12  205.46   30.56
   6  -1 -12  133.49   22.12
   6  -1 -11   78.84   19.38
   6  -1 -11   61.20   17.37
  -6  -1  11   77.25    8.95
   6  -1 -11   74.78    8.58
   6  -1 -11   71.07   15.52
   6  -1 -11   85.79   19.68
   6  -1 -10   11.18    5.63
   6  -1 -10    3.38    5.69
   6  -1 -10    7.78    2.64
  -6  -1  10   13.73    3.84
  -6  -1  10   10.04    7.37
   6  -1 -10   17.25   10.17
   6  -1 -10   13.30    7.62
   6  -1  -9   48.41   14.05
   6  -1  -9   31.07   10.20
   6  -1  -9   47.90    5.95
  -6  -1   9   53.84    6.43
  -6  -1   9   55.74   11.73
   6  -1  -9   43.17   13.51
   6  -1  -8  138.59   23.60
   6  -1  -8  137.91   22.05
   6  -1  -8  145.48   10.05
  -6  -1   8  155.46   10.89
  -6  -1   8  157.25   20.30
   6  -1  -8  125.47   21.49
   6  -1  -7  696.36   54.86
  -6  -1   7  743.50   54.74
   6  -1  -7  708.15   51.17
   6  -1  -7  696.51   26.65
  -6  -1   7  764.20   28.35
   6  -1  -7  798.60   55.06
  -6  -1   7  736.01   45.33
   6  -1  -6  457.95   42.30
  -6  -1   6  464.10   41.72
   6  -1  -6  444.56   38.70
   6  -1  -6  423.07   17.97
  -6  -1   6  464.04   20.14
   6  -1  -6  504.38   42.34
  -6  -1   6  466.12   34.67
   6  -1  -5  302.89   33.31
  -6  -1   5  301.13   32.50
   6  -1  -5  310.50   30.90
  -6  -1   5  246.60   25.65
   6  -1  -5  278.19   31.04
   6  -1  -5  263.98   12.84
  -6  -1   5  285.12   14.77
  -6  -1   4  397.98   37.57
   6  -1  -4  390.85   34.01
  -6  -1   4  398.54   32.13
   6  -1  -4  359.69   34.90
  -6  -1   4  418.04   19.13
   6  -1  -4  380.15   18.17
  -6  -1   3  157.43   11.40
  -6  -1   3  183.68   25.10
   6  -1  -3  160.92   22.71
   6  -1  -3  175.02   20.96
  -6  -1   3  202.78   22.46
  -6  -1   3  191.86   12.51
   6  -1  -3  183.70   12.51
  -6  -1   2  186.69   13.03
  -6  -1   2  174.62   24.87
  -6  -1   2  200.02   23.21
   6  -1  -2  175.22   23.85
  -6  -1   2  201.50   13.66
   6  -1  -2  212.50   13.23
   6  -1  -2  193.78   13.88
   6  -1  -1   41.32   12.73
  -6  -1   1   34.45   12.29
   6  -1  -1   30.61    4.60
   6  -1  -1   27.57    5.79
  -6  -1   0  256.91   31.74
   6  -1   0  326.67   15.04
   6  -1   0  309.82   20.15
   6  -1   1  276.88   13.39
  -6  -1  -1  258.21   23.11
   6  -1   1  294.26   20.26
   6  -1   2  371.47   16.27
  -6  -1  -2  330.86   26.75
   6  -1   2  348.28   24.24
  -6  -1  -3  406.43   19.21
   6  -1   3  457.10   18.92
  -6  -1  -3  419.28   31.08
   6  -1   3  374.89   26.72
   6  -1   4   32.96    4.89
  -6  -1  -4   26.10    4.35
  -6  -1  -4   33.27    8.78
   6  -1   4   28.35    7.97
  -6  -1  -5  272.60   15.62
   6  -1   5  267.71   15.06
  -6  -1  -5  272.02   25.00
   6  -1   5  225.51   22.21
  -6  -1  -6  108.34    9.60
   6  -1   6   99.16    9.34
  -6  -1  -6  115.32   16.46
   6  -1   6  101.79   15.21
   6  -1   7  697.52   30.24
  -6  -1  -7  653.64   42.87
   6  -1   7  693.95   43.83
   6  -1   8   53.29    7.68
  -6  -1  -8   57.80   12.45
   6  -1   8   37.53   10.24
   6  -1   9  204.08   15.51
  -6  -1  -9  176.12   14.90
   6  -1   9  201.91   24.87
  -6  -1  -9  218.39   24.59
   6  -1  10  130.65   13.17
  -6  -1 -10  158.60   14.40
  -6  -1 -10  159.65   21.55
   6  -1  10  146.86   21.64
  -6  -1 -11    9.14    3.79
   6  -1  11   16.33    5.52
   6  -1  11   16.90    8.41
  -6  -1 -12   49.13    8.80
   6  -1  12   47.60    8.63
   6  -1  12   42.56   12.11
   6  -1  13  221.47   20.22
  -6  -1 -13  286.59   22.73
   6  -1  13  268.99   32.44
   6  -1  14   18.76    6.06
   6  -1  14   34.60   12.97
   6  -1  15   16.21    6.90
   6  -1  15    9.69    8.84
   6  -1  16    8.21    4.65
   6  -1  16   34.81   13.36
   6  -1  17   26.02    8.97
   6  -1  17   19.56   12.33
   6  -1  18    5.73    4.99
   6  -1  18   22.64   13.36
   6  -1  19   18.37   14.07
   6   0 -22    8.89   17.21
   6   0 -21   39.36   23.70
   6   0 -20    7.40   17.69
   6   0 -20   -5.33   12.83
   6   0 -19   77.43   22.75
   6   0 -19   60.05   22.56
   6   0 -19   62.89    9.98
   6   0 -18  -10.49   10.50
   6   0 -18    5.95   12.48
   6   0 -18    4.45    3.14
   6   0 -17    3.79    9.57
   6   0 -17   17.74    7.61
   6   0 -17   32.75   13.45
   6   0 -17   18.91    7.42
   6   0 -17   12.75    4.04
   6   0 -16   17.23   12.26
   6   0 -16   20.27   11.34
   6   0 -16   30.11   12.73
   6   0 -16   18.12   11.10
   6   0 -16   18.36    7.57
   6   0 -16    8.38    3.42
   6   0 -15  213.22   37.38
   6   0 -15  180.42   30.15
   6   0 -15  198.82   29.60
   6   0 -15  179.90   26.60
   6   0 -15  159.72   17.84
   6   0 -15  175.85   13.13
   6   0 -14  163.91   30.70
   6   0 -14  150.65   26.65
   6   0 -14  121.32   22.52
   6   0 -14  180.20   25.35
   6   0 -14  136.81   15.51
   6   0 -14  139.95   10.84
   6   0 -13   30.02   12.38
   6   0 -13   41.15   15.02
   6   0 -13   49.03   15.10
   6   0 -13   54.03   14.48
   6   0 -13   32.39    7.69
   6   0 -13   26.85    4.43
   6   0 -12  355.74   37.82
   6   0 -12  353.45   42.12
   6   0 -12  333.64   35.18
   6   0 -12  354.07   33.74
   6   0 -12  302.14   21.83
   6   0 -12  318.11   15.58
   6   0 -11  142.35   22.58
   6   0 -11  129.21   24.87
   6   0 -11  161.69   24.02
   6   0 -11  138.36   21.18
   6   0 -11  116.60   12.32
   6   0 -11  134.04    8.48
   6   0 -10   55.74   14.57
   6   0 -10   66.69   15.29
   6   0 -10   68.23   14.99
   6   0 -10   53.21    7.80
   6   0 -10   55.68    4.95
   6   0  -9   35.37   12.54
   6   0  -9   25.98   11.04
   6   0  -9   19.05    4.66
   6   0  -9   21.91    2.96
   6   0  -8  320.16   31.01
  -6   0   8  352.81   33.73
   6   0  -8  375.04   34.18
   6   0  -8  322.69   18.67
   6   0  -8  329.86   13.57
   6   0  -7  251.92   27.36
  -6   0   7  214.16   26.20
   6   0  -7  288.57   29.16
   6   0  -7  249.49   15.30
   6   0  -7  265.35   12.37
   6   0  -7  275.03   12.80
  -6   0   6   42.02   12.80
  -6   0   6   36.44    9.11
   6   0  -6   34.34   10.95
   6   0  -6   35.99   10.05
  -6   0   6   44.51   12.28
   6   0  -6   34.40    5.16
   6   0  -6   30.57    3.62
  -6   0   5   -2.29    3.86
   6   0  -5    6.57    5.87
  -6   0   5   -3.22    6.14
  -6   0   5    1.87    5.44
   6   0  -5   11.24    7.53
   6   0  -5    1.30    1.70
   6   0  -5    0.18    1.41
  -6   0   4  422.27   30.09
  -6   0   4  472.69   38.31
   6   0  -4  490.23   40.38
  -6   0   4  452.55   36.02
   6   0  -4  474.56   37.26
   6   0  -4  466.57   18.42
   6   0  -4  481.78   17.91
   6   0  -3    7.63    7.64
  -6   0   3   14.01    8.85
  -6   0   3   -1.78    5.14
  -6   0   3    1.05    5.66
   6   0  -3    7.56    2.37
  -6   0   2  595.28   38.34
  -6   0   2  612.60   43.78
  -6   0   2  583.08   28.46
   6   0  -2  608.66   23.53
  -6   0   1    7.21    8.09
   6   0  -1   10.02    3.03
  -6   0   1    9.58    4.05
  -6   0   0    2.37    6.33
   6   0   0    2.62    2.41
  -6   0   0    2.49    3.38
  -6   0  -1   13.77    2.56
   6   0   1    9.34    3.39
  -6   0  -1    8.81    4.58
  -6   0  -2    2.18    1.49
   6   0   2    7.37    3.74
  -6   0  -2    3.86    3.79
  -6   0  -3   11.05    3.20
   6   0   3    9.17    4.49
  -6   0  -3   11.13    4.85
  -6   0  -4   28.06    4.53
   6   0   4   40.12    7.58
  -6   0  -4   47.03    8.44
  -6   0  -5  683.49   29.25
  -6   0  -5  747.09   37.21
   6   0   5  730.64   36.47
  -6   0  -6   79.87    8.82
  -6   0  -6   89.76   12.30
   6   0   6   75.60   11.30
  -6   0  -7   41.76    6.90
  -6   0  -7   43.04    8.68
   6   0   7   36.53    8.27
   6   0   8    5.19    3.95
  -6   0  -8    0.86    3.59
  -6   0  -9  151.97   17.04
   6   0   9  188.39   19.88
  -6   0 -10   -2.70    3.76
   6   0  10   -0.17    3.03
  -6   0 -10    8.23    5.57
  -6   0 -11   45.19    9.09
   6   0  11   39.31   10.59
  -6   0 -11   62.57   12.04
  -6   0 -12   70.51   11.83
   6   0  12   61.70   13.21
  -6   0 -13  129.37   16.45
   6   0  13  101.18   18.07
   6   0  14    4.32    6.98
   6   0  15   90.39   18.36
   6   0  16   41.51   14.62
   6   0  17    9.46   10.02
   6   0  18   24.46   12.83
   6   0  19   46.98   17.12
   6   1 -22    2.33   15.85
   6   1 -21    2.61   14.38
   6   1 -20   26.31   20.67
   6   1 -20   11.01    6.32
   6   1 -19   68.91   16.14
   6   1 -19   61.68   17.33
   6   1 -19   41.44   20.61
   6   1 -19   58.10   10.47
   6   1 -18   68.25   16.10
   6   1 -18   66.33   17.75
   6   1 -18   70.31   24.45
  -6   1  18   46.18   10.14
   6   1 -18   63.08   10.57
   6   1 -17    5.06    6.73
   6   1 -17   -5.17    7.37
   6   1 -17  -12.82   12.58
  -6   1  17    1.80    2.79
   6   1 -17    1.56    2.96
  -6   1  16    8.20    4.19
   6   1 -16   28.94   15.41
   6   1 -16   27.62   12.00
   6   1 -16    8.70    6.65
   6   1 -16   16.06    7.69
   6   1 -16    8.86    4.49
   6   1 -15  253.75   40.51
   6   1 -15  240.56   32.07
   6   1 -15  238.52   27.22
   6   1 -15  261.22   30.27
   6   1 -15  249.26   27.70
   6   1 -15  274.14   21.36
  -6   1  15  212.22   18.31
  -6   1  14    6.51    3.57
   6   1 -14   -2.45    7.03
   6   1 -14   -3.64    5.92
   6   1 -14    7.49    7.34
   6   1 -14    3.72    6.50
   6   1 -14    1.83    4.75
   6   1 -14    3.76    3.85
   6   1 -13  183.29   25.74
   6   1 -13  188.27   32.72
   6   1 -13  193.25   24.92
   6   1 -13  170.33   22.06
   6   1 -13  168.48   20.83
   6   1 -13  174.05   17.32
  -6   1  13  143.18   12.41
   6   1 -12  146.10   27.88
   6   1 -12  169.12   23.21
   6   1 -12  169.62   21.28
   6   1 -12  160.28   20.11
   6   1 -12  188.70   18.17
   6   1 -11   72.76   14.79
   6   1 -11   50.53   17.91
   6   1 -11   57.57   12.28
   6   1 -11   73.83   13.05
   6   1 -11   86.08   11.92
   6   1 -10   12.60    6.55
   6   1 -10    2.13    4.99
   6   1 -10   18.07    7.77
   6   1 -10    4.68    4.77
   6   1  -9   70.89   11.84
   6   1  -9   49.59   11.13
   6   1  -9   51.71   12.25
   6   1  -9   43.15    9.93
   6   1  -8  120.48   16.21
   6   1  -8  137.83   18.21
   6   1  -8  155.00   17.05
   6   1  -8  159.29   17.81
   6   1  -7  701.69   39.87
   6   1  -7  682.28   37.84
   6   1  -6  431.60   28.65
  -6   1   6  483.21   38.71
   6   1  -6  420.89   27.86
  -6   1   5  289.59   29.77
  -6   1   5  299.43   29.05
   6   1  -5  289.44   21.77
  -6   1   4  320.87   31.95
  -6   1   4  364.10   31.93
  -6   1   4  365.35   14.02
  -6   1   3  176.93   23.68
  -6   1   3  178.33   21.75
   6   1  -3  172.02   15.77
  -6   1   3  177.40    9.45
  -6   1   2  187.96   25.48
  -6   1   2  181.31   21.53
   6   1  -2  192.40   16.84
  -6   1   2  201.74   11.20
  -6   1   1   23.55    9.04
  -6   1   1   26.20    4.28
   6   1  -1   19.62    5.20
  -6   1   0  321.30   29.81
   6   1   0  359.38   23.00
  -6   1   0  374.45   18.75
   6   1   1  246.05   18.24
  -6   1  -1  263.19   16.23
  -6   1  -2  330.94   22.31
   6   1   2  334.08   21.85
  -6   1  -2  346.51   20.20
  -6   1  -3  409.92   25.79
  -6   1  -3  411.77   23.14
   6   1   3  365.40   23.34
  -6   1  -4   19.83    8.85
  -6   1  -4   39.04    7.98
   6   1   4   32.04    6.80
  -6   1  -4   35.39    6.94
  -6   1  -5  268.56   30.50
  -6   1  -5  247.30   21.26
   6   1   5  273.61   20.50
  -6   1  -5  280.29   20.07
  -6   1  -6   99.11   13.50
  -6   1  -6  112.65   12.77
   6   1   6  102.69   12.62
  -6   1  -7  720.68   37.01
   6   1   7  636.64   35.92
  -6   1  -8   53.13    9.68
   6   1   8   44.93    9.21
  -6   1  -9  225.50   19.99
   6   1   9  226.00   20.32
  -6   1 -10  104.76   16.37
  -6   1 -10  162.34   17.78
   6   1  10  157.44   18.02
  -6   1 -11   10.94    7.00
  -6   1 -11   10.29    5.15
   6   1  11   17.79    7.03
  -6   1 -12   39.38   11.15
   6   1  12   57.21   11.72
  -6   1 -13  223.91   26.44
   6   1  13  246.47   25.86
   6   1  14   34.54   11.00
   6   1  15   42.82   12.39
   6   1  16   15.76    8.54
   6   1  17   28.83   11.75
   6   1  18   32.88   14.02
   6   1  19    7.80    8.48
   6   2 -21   72.35   30.60
   6   2 -20    6.62    8.57
   6   2 -20   -1.48   14.41
   6   2 -19   77.51   17.80
   6   2 -19   69.36   27.24
   6   2 -19  105.28   17.55
   6   2 -18   19.56   10.33
   6   2 -18   28.34   18.63
   6   2 -18   38.12   11.39
  -6   2  18   15.06    5.72
   6   2 -17   38.52   12.15
   6   2 -17   25.42    6.90
   6   2 -17   52.76   21.26
   6   2 -17   46.30   12.37
  -6   2  17   17.00    4.95
   6   2 -16  112.07   20.23
   6   2 -16   59.54   21.23
  -6   2  16   68.56    9.70
   6   2 -16  120.79   19.01
   6   2 -15   43.64   12.29
   6   2 -15   29.90   12.88
  -6   2  15   19.23    4.73
   6   2 -15   41.78   11.54
   6   2 -14  163.92   31.47
   6   2 -14  104.65   20.49
   6   2 -14  174.73   23.07
  -6   2  14  128.50   11.39
   6   2 -13  302.24   42.56
   6   2 -13  266.18   31.19
  -6   2  13  276.93   15.96
   6   2 -13  337.03   32.25
   6   2 -12  218.03   34.68
   6   2 -12  180.50   25.07
  -6   2  12  182.95   11.16
   6   2 -12  181.05   23.74
   6   2 -11   43.80   17.21
   6   2 -11   44.59   13.05
   6   2 -11   40.98   11.82
  -6   2  11   38.46    4.14
   6   2 -10  151.20   22.10
  -6   2  10  135.74   23.73
   6   2 -10  108.28   23.24
   6   2 -10  131.17   20.74
  -6   2  10  133.33    7.04
  -6   2   9  301.58   35.21
   6   2  -9  363.06   41.15
   6   2  -9  371.55   33.47
   6   2  -9  418.83   37.25
  -6   2   9  327.15   11.62
  -6   2   9  309.46   14.21
  -6   2   8   45.91   13.75
   6   2  -8   47.19   14.65
   6   2  -8   56.14   12.96
  -6   2   8   58.95    3.64
  -6   2   8   53.56    4.81
   6   2  -7   31.92    6.26
  -6   2   7   23.11   10.79
   6   2  -7   42.00   14.53
  -6   2   7   33.00    3.67
  -6   2   7   37.61    4.11
   6   2  -6   50.19   14.99
  -6   2   6    4.74    7.50
   6   2  -6   71.78    8.30
  -6   2   6   81.69    6.86
  -6   2   5  274.59   14.96
  -6   2   4 1148.03   41.80
  -6   2   3  536.53   36.19
  -6   2   3  553.75   25.84
  -6   2   2  562.70   36.52
  -6   2   2  586.27   28.00
  -6   2   1  807.71   44.80
   6   2  -1  849.48   47.74
  -6   2   1  831.47   36.71
  -6   2   0  256.03   23.58
   6   2   0  295.47   25.84
  -6   2   0  287.35   19.76
  -6   2  -1  463.88   33.24
  -6   2  -1  488.29   42.25
   6   2   1  484.64   33.76
  -6   2  -1  483.69   27.95
  -6   2  -2  362.15   36.11
   6   2   2  383.29   29.49
  -6   2  -2  432.55   26.47
  -6   2  -3   58.68   15.02
  -6   2  -3   83.64   11.54
   6   2   3   96.75   14.59
  -6   2  -4  123.78   21.10
  -6   2  -4  109.54   16.33
  -6   2  -4  139.55   15.45
   6   2   4  154.52   17.29
  -6   2  -5   14.62    8.91
  -6   2  -5   -1.95    4.60
   6   2   5    6.43    4.88
  -6   2  -5    5.16    3.35
  -6   2  -6  452.22   40.59
   6   2   6  484.10   31.98
  -6   2  -6  506.16   32.01
  -6   2  -7  118.54   20.51
   6   2   7  135.71   16.48
  -6   2  -7  146.69   17.06
  -6   2  -8  131.06   22.84
  -6   2  -8  118.59   19.62
   6   2   8  133.42   16.17
  -6   2  -8  129.20   16.24
  -6   2  -9  314.13   34.89
  -6   2  -9  329.46   33.01
   6   2   9  394.14   29.07
  -6   2  -9  344.74   27.79
  -6   2 -10  297.66   34.01
  -6   2 -10  240.97   29.30
   6   2  10  285.76   25.41
  -6   2 -10  275.63   25.24
  -6   2 -11   93.88   19.89
  -6   2 -11  122.98   21.48
   6   2  11  127.93   17.18
  -6   2 -12   67.46   18.03
  -6   2 -12   60.37   16.25
   6   2  12   69.89   13.06
  -6   2 -13   66.09   16.64
   6   2  13   61.54   13.10
  -6   2 -14   12.89   12.01
   6   2  14   24.25    8.38
  -6   2 -15   16.97   11.62
   6   2  15    0.81    4.74
  -6   2 -16   46.49   16.57
   6   2  16   56.35   13.29
  -6   2 -17   37.30   16.09
   6   2  17   11.49    7.63
  -6   2 -18   21.26   13.55
   6   2  18    1.69    6.59
   6   3 -20   22.67   18.97
   6   3 -19   22.48   11.92
   6   3 -19   25.49   16.58
   6   3 -18   21.07    9.18
   6   3 -18   33.58   17.41
   6   3 -17   34.31   13.16
   6   3 -17   17.94   14.66
   6   3 -16   18.94   13.05
  -6   3  16    5.01    2.95
   6   3 -16    1.59    6.85
   6   3 -15   84.11   23.86
   6   3 -15  110.11   21.93
  -6   3  15   99.98   10.13
   6   3 -14   74.17   23.98
   6   3 -14   60.61   15.85
  -6   3  14   64.57    7.52
   6   3 -13   14.58   12.51
   6   3 -13   13.94   10.05
  -6   3  13   14.36    3.31
   6   3 -13   13.36   10.70
   6   3 -12  124.57   28.21
   6   3 -12  152.82   26.23
   6   3 -12  159.86   27.48
  -6   3  12  126.82    9.73
   6   3 -11  115.10   22.84
  -6   3  11   55.10   17.70
   6   3 -11   68.71   19.19
   6   3 -11   49.50   15.48
  -6   3  11   67.53    7.04
   6   3 -10   19.65   11.56
   6   3 -10   43.99   15.75
  -6   3  10   24.47   12.40
  -6   3  10   18.20    3.93
  -6   3   9  100.64   22.86
   6   3  -9   90.20   21.69
  -6   3   9   81.97    9.11
   6   3  -8   56.52   17.14
  -6   3   8   34.86   15.40
  -6   3   8   32.50    6.63
   6   3  -7  134.27   24.97
  -6   3   7   97.66   22.78
  -6   3   7  132.88   14.83
   6   3  -6   24.51   12.04
  -6   3   6   26.20   12.63
  -6   3   6   19.17    6.04
  -6   3   5  157.07   28.36
  -6   3   5  181.11   17.77
  -6   3   4  298.39   39.76
  -6   3   4  295.68   23.73
  -6   3   3   47.66   15.34
  -6   3   3   50.28   17.61
  -6   3   3   42.63    9.09
  -6   3   2   17.43   10.66
  -6   3   2   13.95    5.98
  -6   3   1   90.82   20.13
  -6   3   1   83.33   11.01
  -6   3   1  105.57   14.54
  -6   3   0  127.41   22.74
  -6   3   0  123.20   13.53
  -6   3   0  129.64   16.83
   6   3   0  143.07   21.17
  -6   3  -1  222.87   19.00
  -6   3  -1  222.10   30.41
   6   3   1  278.06   29.58
  -6   3  -1  238.99   23.20
  -6   3  -2    4.72    3.84
  -6   3  -2    9.02    9.00
   6   3   2    8.28    6.03
  -6   3  -2    2.97    5.65
  -6   3  -3  244.31   31.47
   6   3   3  294.86   29.31
  -6   3  -3  309.21   27.65
  -6   3  -4  144.24   23.76
  -6   3  -4  153.34   19.57
   6   3   4  146.44   20.54
  -6   3  -5   12.39    6.51
  -6   3  -5    9.24    6.74
   6   3   5   10.83    6.67
  -6   3  -6  115.96   20.70
  -6   3  -6  141.69   18.81
   6   3   6  109.70   17.73
  -6   3  -7   91.77   18.79
  -6   3  -7   78.69   18.54
  -6   3  -7  108.12   17.02
   6   3   7  102.22   16.65
  -6   3  -8  203.21   28.07
  -6   3  -8  198.42   28.69
   6   3   8  225.70   24.19
  -6   3  -8  241.41   25.73
  -6   3  -9   40.57   12.92
  -6   3  -9   45.29   15.18
   6   3   9   29.90    9.51
  -6   3 -10   59.95   15.46
  -6   3 -10   65.07   16.89
   6   3  10   81.90   14.59
  -6   3 -11   38.46   14.33
   6   3  11   58.55   12.11
  -6   3 -12   86.00   19.02
   6   3  12   79.96   14.75
  -6   3 -13   53.65   15.46
   6   3  13   40.42   11.68
  -6   3 -14   40.28   13.94
   6   3  14   69.21   14.24
  -6   3 -15   18.95   11.50
   6   3  15    3.02    5.66
  -6   3 -16   43.95   14.44
   6   3  16   24.36    8.48
  -6   3 -17  114.00   23.23
   6   3  17   97.51   18.75
   6   4 -18   -2.14   11.22
   6   4 -17   13.77   11.67
   6   4 -16   50.06   20.92
   6   4 -15   39.62   19.23
   6   4 -14   -5.56    9.87
   6   4 -13    2.29   10.22
   6   4 -12  188.21   33.53
  -6   4  12  155.92   30.73
   6   4 -11   16.44   12.18
  -6   4  11   10.37    7.55
   6   4 -10   80.94   20.89
   6   4 -10  102.79   25.43
  -6   4  10   73.74   21.30
   6   4  -9  196.26   31.66
  -6   4   9  194.36   33.80
   6   4  -8   66.80   19.79
  -6   4   8   47.08   15.86
  -6   4   7  291.36   41.73
  -6   4   7  231.45   24.64
  -6   4   6   42.34   13.01
  -6   4   6   44.36   17.23
  -6   4   6   38.41    9.97
   6   4  -6   43.90    8.80
   6   4  -5  109.43   11.43
  -6   4   5  112.93   17.59
  -6   4   5  145.67   30.14
  -6   4   4   96.19   16.46
   6   4  -4   91.19    8.61
  -6   4   4  114.03   28.10
  -6   4   3   43.72   18.96
  -6   4   3   13.13    7.85
  -6   4   2   52.48   20.48
  -6   4   2   22.90    8.64
  -6   4   1    5.42    9.06
  -6   4   1   22.24    9.80
  -6   4   0   -1.66   10.91
  -6   4   0    7.88    7.05
  -6   4  -1  353.30   41.59
   6   4   1  350.58   37.96
  -6   4  -1  359.74   33.90
  -6   4  -2   94.47   21.22
   6   4   2   85.58   18.58
  -6   4  -2  102.32   18.32
  -6   4  -3   31.21   12.85
  -6   4  -3   48.03    6.65
   6   4   3   41.58   14.01
  -6   4  -3   43.09   12.66
  -6   4  -4    8.31    4.07
  -6   4  -4   20.73   12.31
  -6   4  -4    6.97    6.84
   6   4   4    5.11    5.28
   6   4   5   12.32    8.56
  -6   4  -5   -0.65    5.83
  -6   4  -6   24.57   12.72
   6   4   6   32.40   11.47
  -6   4  -7   57.19   17.23
   6   4   7   39.53   11.79
  -6   4  -8   80.95   18.52
   6   4   8   94.15   17.27
  -6   4  -9   34.81   14.75
   6   4   9   21.77    8.86
  -6   4 -10  154.01   25.86
   6   4  10  174.70   23.53
  -6   4 -11   19.92   11.89
   6   4  11   33.00   10.82
  -6   4 -12   23.04   11.87
   6   4  12   27.65    9.89
  -6   4 -13   31.39   14.74
   6   4  13   15.98    7.51
  -6   4 -14   38.47   12.78
   6   4  14   42.52   12.57
   6   4  15   99.29   18.86
   6   5 -16   21.92   16.54
   6   5 -15   26.05   17.12
   6   5 -14   59.03   23.46
  -6   5  14   78.69   11.73
   6   5 -13   -0.73   12.77
  -6   5  13    9.74    5.44
   6   5 -12   -2.32    8.08
  -6   5  12   31.08   15.74
  -6   5  12   21.97    7.87
   6   5 -11   26.02   15.48
  -6   5  11   22.54   14.25
  -6   5  11   40.99   10.16
   6   5 -10   36.92   14.51
  -6   5  10   58.05   20.76
  -6   5  10   64.48   13.50
  -6   5   9   73.21   23.14
  -6   5   8   17.26   13.45
   6   5  -8   21.15    8.53
  -6   5   7   87.30   25.50
  -6   5   7   40.20   12.62
   6   5  -7   39.86   11.14
  -6   5   6   82.80   23.67
  -6   5   6   63.50   15.30
   6   5  -6   92.58   14.41
   6   5  -5   57.67   10.79
  -6   5   5   60.74   15.22
  -6   5   5   61.84   23.65
  -6   5   4   33.77   12.10
   6   5  -4   20.87    5.60
  -6   5   4   15.19   12.19
  -6   5   3  360.58   52.11
   6   5  -3  387.78   25.30
  -6   5   3  428.79   40.95
  -6   5   2   50.94   20.83
  -6   5   2   46.45   13.14
  -6   5   1   93.92   26.56
  -6   5   1   74.57   18.35
  -6   5   0  229.45   43.02
  -6   5   0  261.28   32.70
  -6   5  -1   86.33   27.89
  -6   5  -1   65.57   17.03
  -6   5  -2   -2.64   15.12
   6   5   2   12.31    8.70
   6   5   3   16.16    7.88
   6   5   4   -7.33    5.87
   6   5   5   13.29    7.25
   6   5   6   62.66   17.00
  -6   5  -7  118.89   24.26
   6   5   7  110.65   22.14
  -6   5  -8   39.23   15.18
   6   5   8   65.16   17.03
  -6   5  -9   17.80   12.75
   6   5   9   18.36   10.08
  -6   5 -10    0.43    7.84
   6   5  10   37.57   12.63
  -6   5 -11   81.74   19.68
   6   5  11   67.87   16.56
   6   5  12   34.19   13.89
   6   5  13   30.72   11.14
  -6   6  11   31.91   18.54
  -6   6  11   41.16   12.26
  -6   6  10    3.13   16.20
  -6   6  10   14.05    8.81
  -6   6   9   -2.62   10.77
  -6   6   8    7.68   13.07
  -6   6   7   18.17   15.32
  -6   6   6   17.28   14.30
  -6   6   5   73.49   25.44
  -6   6   4   20.42   13.82
  -6   6   3   35.43   21.02
  -6   6   2   94.64   31.99
  -6   6   1   -8.26   13.99
  -6   6   0  145.53   36.69
  -6   6  -1   20.20   14.52
  -6   6  -2   58.77   27.73
   6   6   2  147.73   28.93
  -6   6  -3   55.66   26.38
   6   6   3   -4.29    9.24
  -6   6  -4   26.27   23.90
   6   6   4   26.68   13.97
   6   6   5   47.00   17.02
   6   6   6   -6.35    9.77
   6   6   7   17.84   11.07
   6   6   8   15.08   11.31
   6   6   9   55.06   17.09
  -7  -6  10   12.63   11.29
  -7  -6   9   52.10   18.38
  -7  -6   8   17.82   15.56
  -7  -6   7   19.25   14.63
  -7  -6   6   13.87   10.82
  -7  -6   5    8.15   11.66
  -7  -6   4   17.38   15.38
  -7  -6   3   52.78   21.92
   7  -6  -3   16.72   10.92
   7  -6  -2    4.87   11.64
  -7  -6   2   30.49   16.15
   7  -6  -1   10.90    9.75
  -7  -6   1   15.40   13.39
   7  -6   0   43.00   17.16
   7  -6   1   62.69   22.14
   7  -6   2   41.50   17.53
   7  -6   3   29.18   14.37
   7  -6   4   15.65   11.93
   7  -6   5    1.43    9.57
   7  -6   6   49.56   17.61
   7  -6   7    4.88   10.41
   7  -5 -15   16.20   10.84
  -7  -5  15   13.29    8.18
   7  -5 -14    3.71    8.38
  -7  -5  14   14.54    8.42
   7  -5 -13   19.80   11.19
  -7  -5  13    4.34    6.02
   7  -5 -12   -6.85    7.85
  -7  -5  12    2.31    5.74
   7  -5 -11   69.55   16.98
  -7  -5  11  124.29   23.73
   7  -5 -10   44.38   12.84
  -7  -5  10   18.34    9.91
   7  -5  -9   82.58   15.95
  -7  -5   9   91.33   20.30
  -7  -5   9   77.94   12.42
  -7  -5   8    9.96    7.80
  -7  -5   8   15.43    7.30
   7  -5  -8   19.67    8.00
  -7  -5   7   60.44   16.03
  -7  -5   6  165.72   28.65
  -7  -5   5   64.03   18.02
  -7  -5   4  123.42   26.13
  -7  -5   3   89.31   22.08
  -7  -5   2   27.19   13.90
   7  -5  -2   20.40   13.38
   7  -5  -1   33.57   13.86
   7  -5   0   82.72   21.16
   7  -5   1   26.29   11.45
   7  -5   2   56.45   17.30
   7  -5   3   22.14   12.64
   7  -5   4   97.37   20.94
   7  -5   4  111.54   25.61
   7  -5   5    0.42    7.96
   7  -5   6    4.95    7.98
   7  -5   7   21.93   10.93
   7  -5   8   11.07    8.11
   7  -5   9    2.57    5.21
   7  -5  10    6.36    7.98
   7  -5  11   19.14    9.59
   7  -4 -18   27.29   16.13
  -7  -4  18   23.53    8.61
   7  -4 -17   85.99   23.29
  -7  -4  17   68.66   13.07
   7  -4 -16   15.11   12.21
  -7  -4  16   -4.51    4.92
   7  -4 -15   79.43   21.66
  -7  -4  15  110.13   16.81
   7  -4 -14   -0.22    9.12
  -7  -4  14   32.93   10.22
   7  -4 -13   35.09   15.80
  -7  -4  13   30.78    8.74
   7  -4 -12   30.02   14.40
  -7  -4  12   42.13   11.75
   7  -4 -11   24.12   12.40
  -7  -4  11   47.26   12.53
  -7  -4  11   42.58    7.42
   7  -4 -10  143.84   23.68
  -7  -4  10  139.94   20.52
  -7  -4  10  135.60   15.45
   7  -4  -9   44.01   13.75
  -7  -4   9   22.93    9.31
  -7  -4   9   21.87    7.21
  -7  -4   8    5.79    7.97
   7  -4  -8   12.80    7.82
  -7  -4   8   10.62    6.88
  -7  -4   8   18.96    7.39
  -7  -4   7   35.96   16.01
  -7  -4   7   56.12   15.30
   7  -4  -7   46.33   11.46
  -7  -4   7   46.95   11.81
  -7  -4   6   33.16   14.12
  -7  -4   6   31.83   10.46
   7  -4  -6   40.34   10.20
  -7  -4   5  632.13   58.32
  -7  -4   5  578.64   49.02
  -7  -4   4  140.37   27.41
  -7  -4   4  190.24   27.28
  -7  -4   3   69.09   19.82
  -7  -4   3   46.92   14.69
   7  -4  -3   65.08   20.37
  -7  -4   2   26.56   12.52
   7  -4  -2   18.42   10.37
  -7  -4   2   10.13    7.94
   7  -4  -2   40.20   15.31
  -7  -4   1    0.95    8.44
   7  -4  -1    0.03    7.72
   7  -4   0   18.03    8.46
  -7  -4   0   30.45   14.11
   7  -4   0   12.22   12.06
   7  -4   1  137.11   22.71
  -7  -4  -1  136.29   27.64
   7  -4   1  134.23   26.83
   7  -4   2   55.14   15.40
   7  -4   2   89.57   21.61
  -7  -4  -2   50.59   17.86
  -7  -4  -3   11.15    5.83
   7  -4   3    3.05    7.40
   7  -4   3   16.66   13.22
  -7  -4  -4  204.16   23.89
   7  -4   4  226.75   28.59
  -7  -4  -5  313.35   31.56
   7  -4   5  399.16   36.55
  -7  -4  -6  314.86   32.85
   7  -4   6  292.64   30.67
  -7  -4  -7   17.35    8.96
   7  -4   7   11.52    7.20
  -7  -4  -8   39.97   13.85
   7  -4   8   24.44   10.33
   7  -4   8   57.07   13.95
  -7  -4  -9   39.01   13.82
   7  -4   9   56.35   18.53
   7  -4   9   41.20   11.41
  -7  -4 -10   48.34   16.92
   7  -4  10   36.35   15.23
   7  -4  10   31.84    9.82
   7  -4  11   12.84   11.28
   7  -4  11   31.80    9.17
   7  -4  12   -4.94    9.63
   7  -4  12    6.06    5.89
   7  -4  13   -9.15   12.47
   7  -4  13    7.07    4.38
   7  -4  14   10.91   12.72
   7  -4  14    0.84    4.07
   7  -3 -20   18.21   18.12
  -7  -3  20   30.99    8.57
   7  -3 -19    0.74    9.09
  -7  -3  19    6.46    4.65
   7  -3 -18   12.10   11.87
  -7  -3  18   21.50    7.03
   7  -3 -17   25.97   13.56
  -7  -3  17   27.83    7.93
   7  -3 -16  155.07   30.30
  -7  -3  16  217.13   20.79
   7  -3 -15   42.66   16.24
  -7  -3  15   52.86   10.43
   7  -3 -14   62.69   19.32
  -7  -3  14   69.23   11.77
   7  -3 -14   92.79   13.46
   7  -3 -13   21.80   11.43
  -7  -3  13   22.68    6.87
   7  -3 -13   23.69    7.16
   7  -3 -12   16.18   13.63
  -7  -3  12   11.45    6.49
   7  -3 -12   15.21    6.09
   7  -3 -11  190.27   28.40
  -7  -3  11  158.71   18.30
  -7  -3  11  135.00   16.74
   7  -3 -10  452.90   43.30
  -7  -3  10  482.76   33.85
  -7  -3  10  458.43   32.90
   7  -3  -9   31.04   12.56
   7  -3  -9   42.80   20.11
  -7  -3   9   41.31    9.91
  -7  -3   9   42.44    9.99
   7  -3  -8  132.05   21.74
  -7  -3   8  112.14   24.42
  -7  -3   8  116.41   16.99
   7  -3  -8  122.23   25.37
  -7  -3   8  124.81   17.23
   7  -3  -8   64.01   15.63
  -7  -3   7  297.37   38.85
   7  -3  -7  304.54   31.83
  -7  -3   7  307.35   28.54
   7  -3  -7  279.65   39.05
   7  -3  -7  320.71   36.76
  -7  -3   7  317.02   28.80
  -7  -3   6  170.91   28.82
   7  -3  -6  181.85   24.02
  -7  -3   6  173.22   21.42
   7  -3  -6  192.06   31.23
   7  -3  -6  147.43   24.33
  -7  -3   6  161.84   20.96
  -7  -3   5  132.15   25.11
  -7  -3   5  115.24   17.68
   7  -3  -5  180.49   30.45
   7  -3  -5  138.04   19.46
   7  -3  -5  132.72   22.07
  -7  -3   4   84.43   20.11
  -7  -3   4   78.45   15.22
   7  -3  -4   88.98   17.52
   7  -3  -4  131.73   25.50
  -7  -3   3   99.11   22.28
  -7  -3   3   83.34   16.52
   7  -3  -3  113.34   19.62
   7  -3  -3  108.10   24.25
  -7  -3   2   10.02    7.41
   7  -3  -2   15.92    8.32
   7  -3  -2   15.92   12.21
   7  -3  -2   24.56    9.35
   7  -3  -1   48.53   12.87
  -7  -3   1   32.98   14.35
   7  -3  -1   49.20   15.35
   7  -3  -1   31.91   10.68
   7  -3   0   43.14   11.17
   7  -3   0   36.89   14.56
   7  -3   0    3.39    4.56
  -7  -3   0   76.55   21.17
   7  -3   1   53.32   12.08
  -7  -3  -1   76.50   19.71
   7  -3   1   70.74   18.98
   7  -3   2   29.49   10.01
  -7  -3  -2   28.85    6.65
   7  -3   2   29.50    8.84
   7  -3   2   46.40   13.97
  -7  -3  -3   15.69    6.14
   7  -3   3    5.35    6.39
   7  -3   3    7.46    4.36
  -7  -3  -4  328.96   26.65
   7  -3   4  303.91   26.87
   7  -3   4  237.40   29.75
   7  -3   5  145.17   22.78
  -7  -3  -5  168.40   19.95
   7  -3   5  208.67   21.44
   7  -3   5  196.80   20.46
   7  -3   6   79.57   17.71
  -7  -3  -6   90.19   15.16
   7  -3   6   74.95   12.50
   7  -3   6   76.75   12.55
  -7  -3  -7  100.92   17.31
   7  -3   7   73.74   18.09
   7  -3   7  104.64   14.09
   7  -3   7   88.70   12.91
   7  -3   8   94.82   20.15
  -7  -3  -8   77.87   15.74
   7  -3   8  104.63   14.34
   7  -3   8   94.48   12.52
   7  -3   9   61.58   18.09
   7  -3   9   67.64    9.76
   7  -3   9   68.27   11.16
  -7  -3  -9  102.97   15.62
   7  -3  10  415.68   28.73
   7  -3  10  385.05   43.68
   7  -3  11   61.97   18.77
   7  -3  11   60.85   10.79
   7  -3  12   26.35   13.20
   7  -3  12   26.51    7.56
   7  -3  13   26.52   13.43
   7  -3  13   36.13    8.66
   7  -3  14    9.55   10.65
   7  -3  14   10.49    5.91
   7  -3  15   32.83   14.78
   7  -3  15   55.00   11.43
   7  -3  16    9.21   12.80
   7  -3  16    0.34    4.24
   7  -2 -21   37.97   20.86
  -7  -2  21   42.92   10.41
   7  -2 -20    4.94   10.31
  -7  -2  20   12.44    6.02
   7  -2 -19   43.11   17.96
  -7  -2  19   65.12   11.56
   7  -2 -18   13.42   13.55
  -7  -2  18    4.43    3.79
   7  -2 -17   19.22   12.84
  -7  -2  17   13.58    5.55
   7  -2 -16   36.67   16.40
  -7  -2  16   31.68    7.81
   7  -2 -16   18.18    5.60
   7  -2 -15   -5.70   10.98
   7  -2 -15    3.17    3.03
  -7  -2  15    6.38    4.56
   7  -2 -14   91.10   23.55
   7  -2 -14  129.48   13.73
  -7  -2  14  120.67   13.32
   7  -2 -13   10.72    9.77
  -7  -2  13    8.43    3.72
   7  -2 -13   20.94    5.60
   7  -2 -13    6.39    7.90
   7  -2 -12   51.81   17.05
   7  -2 -12   28.92   15.69
  -7  -2  12   39.71    7.29
   7  -2 -12   48.76    7.81
   7  -2 -12   33.62   14.49
   7  -2 -12   43.44   13.43
   7  -2 -11  220.57   32.20
   7  -2 -11  201.86   37.10
  -7  -2  11  243.13   18.02
   7  -2 -11  234.96   17.28
   7  -2 -11  257.98   37.27
  -7  -2  11  245.62   25.57
   7  -2 -11  275.65   33.74
   7  -2 -10   19.63   12.83
   7  -2 -10    8.24   11.08
  -7  -2  10   13.23    4.83
   7  -2 -10    6.70    3.05
  -7  -2  10    7.01    3.86
   7  -2 -10    8.94    8.67
   7  -2 -10   11.70   10.60
   7  -2  -9  334.43   44.52
   7  -2  -9  285.13   33.98
   7  -2  -9  301.39   19.81
  -7  -2   9  312.51   21.36
   7  -2  -9  356.28   42.17
  -7  -2   9  276.35   27.53
   7  -2  -9  312.08   33.85
  -7  -2   8  122.26   23.93
   7  -2  -8  104.38   25.13
   7  -2  -8  119.72   21.51
  -7  -2   8  137.41   13.84
  -7  -2   8  116.55   17.44
   7  -2  -8  130.06   25.66
   7  -2  -8  146.53   21.94
  -7  -2   7  135.55   25.74
   7  -2  -7  141.83   22.68
  -7  -2   7  117.62   13.34
   7  -2  -7  123.73   24.84
   7  -2  -7  103.76   18.67
  -7  -2   7  103.07   16.47
   7  -2  -6   18.08    9.19
  -7  -2   6    8.72    7.07
  -7  -2   6   17.86    5.43
   7  -2  -6    5.01    5.28
  -7  -2   6   13.59    8.66
   7  -2  -6    7.47    7.26
  -7  -2   5   31.26   12.78
  -7  -2   5   47.75    8.77
   7  -2  -5   56.47   13.87
  -7  -2   5   45.21   12.12
   7  -2  -5   54.80   13.02
   7  -2  -5   58.39   17.35
  -7  -2   4   19.21   10.76
  -7  -2   4    6.99    4.41
   7  -2  -4    4.81    6.61
   7  -2  -4   10.13    8.17
   7  -2  -4    9.07   10.89
  -7  -2   3  255.11   32.69
  -7  -2   3  221.81   20.15
   7  -2  -3  277.87   34.02
   7  -2  -2    7.63    5.16
   7  -2  -2   -1.59    7.88
  -7  -2   2   11.82   11.43
   7  -2  -2   12.07    5.49
  -7  -2   2    3.09    4.05
  -7  -2   1  305.42   37.49
   7  -2  -1  270.99   33.02
   7  -2  -1  280.59   21.87
   7  -2  -1  244.56   22.71
  -7  -2   0  299.00   36.57
   7  -2   0  285.07   34.45
   7  -2   0  275.70   20.93
   7  -2   0  244.77   22.94
   7  -2   1  198.09   28.38
   7  -2   1  166.03   15.91
   7  -2   1  172.01   19.69
   7  -2   2  316.59   21.75
   7  -2   2  278.38   25.98
   7  -2   3  136.28   13.42
   7  -2   3  104.93   16.13
   7  -2   4  329.58   20.87
   7  -2   4  247.04   26.49
   7  -2   5   35.42    6.40
   7  -2   5   40.96   10.72
   7  -2   6   59.58    8.26
   7  -2   6   47.36   12.90
  -7  -2  -6   36.98   12.86
   7  -2   7    4.92    3.05
  -7  -2  -7    2.16    3.18
  -7  -2  -7    3.39    6.16
   7  -2   7    7.18    6.63
   7  -2   8    6.63    4.16
  -7  -2  -8    3.81    3.45
  -7  -2  -8   -0.39    7.02
   7  -2   8    4.62    6.35
  -7  -2  -9   97.03   11.94
   7  -2   9   94.37   11.41
   7  -2   9   91.86   19.06
   7  -2  10   84.65   11.13
  -7  -2 -10   99.18   12.47
   7  -2  10   99.57   20.74
  -7  -2 -11   72.18   10.97
   7  -2  11   64.08   10.27
   7  -2  11   76.36   18.90
   7  -2  12   76.15   11.58
   7  -2  12   76.92   18.53
   7  -2  13    4.10    3.95
   7  -2  13    8.65   12.21
   7  -2  14   85.49   12.69
   7  -2  14   88.50   21.53
   7  -2  15   13.56    6.26
   7  -2  15   17.77   13.05
   7  -2  16   73.67   12.73
   7  -2  16   78.92   22.11
   7  -2  17   -5.67    5.09
   7  -2  17    5.21   12.29
   7  -1 -22   10.03   11.54
   7  -1 -21   26.34   18.98
  -7  -1  21    7.73    6.15
   7  -1 -20  103.30   30.49
  -7  -1  20   81.17   14.39
   7  -1 -19   28.53   14.09
  -7  -1  19   16.56    7.19
   7  -1 -18   16.44   11.19
  -7  -1  18   17.43    6.89
   7  -1 -17   90.76   24.90
   7  -1 -17  117.33   14.73
  -7  -1  17   87.76   12.81
   7  -1 -17   89.29   21.65
   7  -1 -16  183.05   34.86
  -7  -1  16  144.25   15.33
   7  -1 -16  158.27   16.23
   7  -1 -16  177.37   32.46
   7  -1 -16  129.76   25.34
   7  -1 -15   35.20   16.19
   7  -1 -15   19.88    5.74
  -7  -1  15   39.01    7.44
   7  -1 -15   31.42   14.98
   7  -1 -15   27.29   10.91
   7  -1 -14   82.06   21.94
   7  -1 -14   77.06   21.66
   7  -1 -14   65.64    9.20
  -7  -1  14   67.51    9.17
   7  -1 -14   53.03   17.12
   7  -1 -14   98.81   19.80
   7  -1 -13   32.31   13.37
   7  -1 -13   13.50    9.76
   7  -1 -13   29.31    5.92
  -7  -1  13   41.09    6.83
   7  -1 -13   35.24   14.74
   7  -1 -13   33.60   12.60
   7  -1 -12   85.74   20.95
   7  -1 -12   77.25   19.79
  -7  -1  12   88.79    9.62
   7  -1 -12   87.00    9.62
   7  -1 -12   85.48   20.71
   7  -1 -12   86.21   17.87
   7  -1 -11   84.26   19.86
   7  -1 -11  112.42   24.41
  -7  -1  11  119.02   10.72
   7  -1 -11  104.15    9.89
   7  -1 -11  111.84   22.11
   7  -1 -11  113.08   20.29
   7  -1 -10   43.05   14.13
   7  -1 -10   39.61   15.58
   7  -1 -10   41.37    5.75
  -7  -1  10   41.23    5.99
   7  -1 -10   45.74   13.69
   7  -1 -10   30.36   10.34
   7  -1  -9   30.97   11.22
   7  -1  -9   18.69   10.01
  -7  -1   9   29.68    4.46
   7  -1  -9   29.67    4.68
   7  -1  -9   24.80   11.25
   7  -1  -9   24.77   10.20
   7  -1  -8  230.86   32.14
  -7  -1   8  236.25   32.71
   7  -1  -8  215.65   29.87
   7  -1  -8  201.63   12.10
  -7  -1   8  239.44   13.17
   7  -1  -8  191.73   28.07
   7  -1  -7  395.09   41.51
  -7  -1   7  394.57   41.18
   7  -1  -7  380.46   38.46
   7  -1  -7  405.92   17.26
  -7  -1   7  408.47   18.04
   7  -1  -7  358.15   38.61
   7  -1  -6   88.38   18.31
  -7  -1   6  108.70   21.65
   7  -1  -6   89.99    6.35
  -7  -1   6   88.34    6.85
   7  -1  -6   63.74   16.24
  -7  -1   5  471.25   43.84
   7  -1  -5  555.28   44.41
   7  -1  -5  522.56   44.85
   7  -1  -5  478.60   17.43
  -7  -1   5  473.86   19.11
  -7  -1   4   50.11   14.70
   7  -1  -4   43.72   14.23
   7  -1  -4   34.87   10.50
   7  -1  -4   53.04    4.07
  -7  -1   4   44.47    4.95
   7  -1  -4   61.03    6.91
  -7  -1   3   59.85    7.96
  -7  -1   3   59.93   16.21
   7  -1  -3   61.82   14.97
  -7  -1   3   61.67    6.05
   7  -1  -3   57.30    6.31
   7  -1  -3   51.96    7.07
  -7  -1   2   49.20    7.86
  -7  -1   2   51.49   15.78
   7  -1  -2   45.10   13.48
  -7  -1   2   53.01    6.44
   7  -1  -2   61.79    5.22
   7  -1  -2   52.70    7.33
  -7  -1   1  142.69   15.02
  -7  -1   1  131.10   22.41
   7  -1  -1  152.00    7.75
   7  -1  -1  135.88   12.92
  -7  -1   0 1432.30   82.72
   7  -1   0 1442.41   41.94
   7  -1   0 1280.59   54.14
  -7  -1  -1  216.72   11.65
   7  -1   1  221.93   10.49
  -7  -1  -1  201.07   21.37
   7  -1   1  205.40   18.13
  -7  -1  -2  375.02   17.10
   7  -1   2  413.21   16.55
  -7  -1  -2  343.34   29.18
   7  -1   2  353.76   25.38
  -7  -1  -3  285.83   26.42
   7  -1   3  282.29   13.83
  -7  -1  -3  269.99   14.05
   7  -1   3  243.47   22.20
  -7  -1  -4  335.72   16.77
   7  -1   4  355.32   16.98
  -7  -1  -4  329.19   29.00
   7  -1   4  285.78   25.52
  -7  -1  -5  348.38   30.30
  -7  -1  -5  371.71   18.67
   7  -1   5  352.57   18.21
   7  -1   5  335.24   28.53
   7  -1   6  113.68    9.80
  -7  -1  -6  109.10    9.98
  -7  -1  -6   98.68   16.32
   7  -1   6   96.16   15.49
   7  -1   7    9.56    3.40
  -7  -1  -7    2.49    4.22
   7  -1   7    2.34    4.64
   7  -1   8  130.64   11.57
  -7  -1  -8  178.93   22.58
   7  -1   8  102.82   17.07
   7  -1   9  156.04   13.66
  -7  -1  -9  144.19   13.38
  -7  -1  -9  148.08   21.37
   7  -1   9  146.80   21.03
  -7  -1 -10   26.49    6.14
   7  -1  10   16.20    4.91
   7  -1  10   13.28    7.89
   7  -1  11   85.63   11.64
  -7  -1 -11   98.83   12.27
   7  -1  11  117.95   21.05
  -7  -1 -12   77.69   11.79
   7  -1  12   58.90   10.05
   7  -1  12   91.15   18.61
   7  -1  13   30.35    7.73
   7  -1  13   55.21   15.09
   7  -1  14   82.07   13.16
   7  -1  14   79.72   19.65
   7  -1  15   18.11    6.83
   7  -1  15   26.72   11.86
   7  -1  16   34.16    9.46
   7  -1  16   22.57   11.10
   7  -1  17   -5.01    6.83
   7  -1  17    2.56    7.28
   7  -1  18   -4.43    6.75
   7   0 -22    8.84   14.97
   7   0 -21   40.23   18.47
   7   0 -20   13.29    9.99
   7   0 -19   15.33   11.82
   7   0 -19  -16.48   10.30
   7   0 -19   -1.88    8.84
   7   0 -18   60.66   18.98
   7   0 -18   49.37   16.66
   7   0 -18   66.90   24.21
   7   0 -18   54.17    8.06
   7   0 -17    0.69   14.50
   7   0 -17    8.55    8.74
   7   0 -17   17.46   11.54
   7   0 -17    8.87    6.47
   7   0 -17    5.85    3.20
   7   0 -16   86.77   21.65
   7   0 -16  152.22   34.47
   7   0 -16  166.82   28.31
   7   0 -16  109.88   22.28
   7   0 -16  106.79   15.51
   7   0 -16  123.11   10.58
   7   0 -15   20.08   12.06
   7   0 -15    9.93   12.78
   7   0 -15   17.69   10.68
   7   0 -15   16.66   10.08
   7   0 -15   -1.36    3.69
   7   0 -15   12.90    3.47
   7   0 -14   46.87   16.69
   7   0 -14   38.25   19.74
   7   0 -14   30.57   13.48
   7   0 -14   38.35   13.59
   7   0 -14   18.02    6.60
   7   0 -14   22.78    4.07
   7   0 -13   47.20   15.66
   7   0 -13   59.08   19.08
   7   0 -13   68.84   17.27
   7   0 -13   49.87   13.64
   7   0 -13   54.84    9.51
   7   0 -13   46.92    4.98
   7   0 -12   43.49   13.56
   7   0 -12   55.27   17.85
   7   0 -12   67.02   16.60
   7   0 -12   63.68   16.72
   7   0 -12   57.49    9.31
   7   0 -12   59.22    5.08
   7   0 -11   -2.55    6.08
   7   0 -11    5.68    9.33
   7   0 -11   -5.07    5.62
   7   0 -11   -1.29    5.71
   7   0 -11    1.29    2.87
   7   0 -11    1.40    0.86
   7   0 -10  232.40   33.06
   7   0 -10  182.49   26.45
   7   0 -10  177.30   25.02
   7   0 -10  213.32   16.96
   7   0 -10  204.68    8.72
   7   0  -9  128.73   23.98
   7   0  -9  135.40   22.16
   7   0  -9  118.15   20.23
   7   0  -9  125.71   12.26
   7   0  -9  140.28    8.00
   7   0  -9  153.27    6.95
   7   0  -8  243.47   32.96
   7   0  -8  266.08   30.38
   7   0  -8  256.32   29.65
   7   0  -8  285.97   18.24
   7   0  -8  288.98   11.42
   7   0  -8  298.99   12.30
   7   0  -7  324.66   32.97
  -7   0   7  303.72   34.80
   7   0  -7  317.64   36.01
   7   0  -7  294.93   31.90
   7   0  -7  332.04   18.84
   7   0  -7  315.42   12.17
   7   0  -7  335.25   16.24
  -7   0   6    3.16    4.57
  -7   0   6   -1.73    6.44
   7   0  -6    1.20    5.12
   7   0  -6   -1.39    7.49
   7   0  -6   16.56   10.03
   7   0  -6   -3.05    3.47
   7   0  -6    1.47    1.31
  -7   0   5  462.97   33.85
  -7   0   5  527.83   44.97
   7   0  -5  521.43   45.73
   7   0  -5  614.10   45.52
   7   0  -5  568.54   22.37
   7   0  -5  531.65   19.88
   7   0  -4    9.41    8.00
  -7   0   4   11.98    8.00
  -7   0   4   16.65    6.59
   7   0  -4   15.25    2.96
  -7   0   3    2.42    6.29
  -7   0   3    8.62    5.74
   7   0  -3    5.33    2.50
  -7   0   2  285.46   27.38
  -7   0   2  324.40   33.42
  -7   0   2  271.36   19.36
   7   0  -2  286.61   15.46
  -7   0   1  641.23   49.07
  -7   0   1  616.88   31.93
   7   0  -1  647.24   27.27
  -7   0   0   -4.78    8.51
   7   0   0   -0.46    2.34
  -7   0   0    5.23    3.25
  -7   0  -1    2.49    1.75
   7   0   1    3.97    2.78
  -7   0  -1    5.40    4.02
  -7   0  -2  366.00   17.71
  -7   0  -2  409.17   25.97
   7   0   2  390.86   22.73
  -7   0  -3   63.53    6.93
   7   0   3   65.31    9.56
  -7   0  -3   70.89   10.93
  -7   0  -4  267.62   16.29
  -7   0  -4  300.58   23.15
   7   0   4  309.39   21.84
  -7   0  -5  252.93   16.58
  -7   0  -5  305.82   23.48
   7   0   5  270.69   21.44
  -7   0  -6   69.68    8.98
  -7   0  -6   83.43   12.40
   7   0   6   65.33   10.86
  -7   0  -7  354.86   22.01
  -7   0  -7  308.81   25.68
   7   0   7  355.30   27.15
   7   0   8    3.92    4.78
  -7   0  -8    4.16    4.91
  -7   0  -9  321.34   26.26
   7   0   9  327.80   27.70
  -7   0 -10  456.65   30.04
  -7   0 -10  514.49   36.36
   7   0  10  484.86   36.73
  -7   0 -11    7.65    5.23
   7   0  11    9.32    7.79
  -7   0 -12    7.90    4.88
   7   0  12    7.01    7.25
  -7   0 -13    2.23    3.62
   7   0  13   -1.13    5.09
   7   0  14   -1.08    5.87
   7   0  15   12.96    9.54
   7   0  16   -2.41    6.93
   7   0  17   14.33   10.41
   7   0  18   13.28   10.83
   7   1 -22   41.32   25.66
   7   1 -21   -3.94   14.55
   7   1 -20   94.48   22.18
   7   1 -20   97.24   31.01
   7   1 -19    4.44    7.66
   7   1 -19   19.78   16.82
   7   1 -18   15.28    8.37
   7   1 -18   16.57    9.34
   7   1 -18   30.61   17.35
   7   1 -18   23.25    6.33
   7   1 -17  105.01   21.93
   7   1 -17   87.33   18.29
   7   1 -17   94.30   21.74
   7   1 -17  125.37   32.23
   7   1 -17  124.37   13.90
   7   1 -16  119.97   24.42
   7   1 -16  182.00   37.29
   7   1 -16  141.31   24.14
   7   1 -16  159.67   24.17
   7   1 -16  158.93   22.77
   7   1 -16  191.81   17.28
   7   1 -15   39.25   13.28
   7   1 -15   45.57   19.22
   7   1 -15   37.97   14.18
   7   1 -15   42.45   13.57
   7   1 -15   20.32    9.09
   7   1 -15   39.91    8.34
   7   1 -14   62.50   16.62
   7   1 -14   79.48   22.29
   7   1 -14   66.75   14.90
   7   1 -14   63.49   16.14
   7   1 -14   85.52   16.27
   7   1 -14   69.31   10.27
   7   1 -13   26.98   13.60
   7   1 -13   16.68    8.79
   7   1 -13   22.75    9.02
   7   1 -13   45.71   12.01
   7   1 -13   23.50    6.61
   7   1 -12   79.87   22.41
   7   1 -12   80.83   16.75
   7   1 -12   76.75   15.92
   7   1 -12   95.02   15.19
   7   1 -12  106.18   13.42
   7   1 -11   92.62   17.42
   7   1 -11   85.65   22.83
   7   1 -11  138.61   19.98
   7   1 -11  151.25   18.80
   7   1 -11  134.86   15.63
   7   1 -10   37.13   10.60
   7   1 -10   43.42   16.91
   7   1 -10   34.86   10.32
   7   1 -10   34.23    9.14
   7   1 -10   36.93    8.78
   7   1  -9   27.45    8.73
   7   1  -9   28.98    8.17
  -7   1   9    9.79    8.00
   7   1  -9   29.26    7.84
  -7   1   9   10.81    8.18
   7   1  -9   10.93    5.49
   7   1  -8  171.84   20.10
   7   1  -8  202.82   19.91
  -7   1   8  215.50   30.18
   7   1  -7  400.05   30.69
   7   1  -7  420.03   28.52
  -7   1   7  405.61   40.95
  -7   1   6   73.11   16.41
   7   1  -6   79.07   12.61
  -7   1   5  458.40   39.45
   7   1  -5  494.16   29.22
  -7   1   4   52.78   14.02
  -7   1   4   60.16   15.05
  -7   1   4   54.09    5.36
   7   1  -4   53.66    9.07
  -7   1   3   53.66   13.36
  -7   1   3   52.13   14.37
  -7   1   3   53.82    5.77
   7   1  -3   70.76    9.97
  -7   1   2   52.66   13.59
  -7   1   2   61.28   15.38
  -7   1   2   52.64    6.09
   7   1  -2   61.66    9.14
  -7   1   1  164.62   22.43
   7   1  -1  149.17   14.16
  -7   1   1  143.29   10.98
  -7   1   0 1353.39   73.16
   7   1   0 1372.48   55.10
  -7   1   0 1525.73   51.63
  -7   1  -1  190.41   25.10
   7   1   1  223.57   17.55
  -7   1  -1  208.04   15.13
  -7   1  -2  354.89   23.61
   7   1   2  377.75   23.88
  -7   1  -2  378.83   22.23
  -7   1  -3  254.89   30.31
  -7   1  -3  249.23   20.38
   7   1   3  279.15   20.26
  -7   1  -3  262.48   18.82
  -7   1  -4  291.27   33.64
  -7   1  -4  331.88   24.59
   7   1   4  297.77   22.01
  -7   1  -4  314.59   21.82
  -7   1  -5  351.31   37.39
  -7   1  -5  304.76   24.62
  -7   1  -5  323.25   22.92
   7   1   5  344.44   23.89
  -7   1  -6   94.91   20.70
  -7   1  -6   98.34   14.01
  -7   1  -6  115.44   13.72
   7   1   6  119.94   14.28
  -7   1  -7    1.79    8.56
  -7   1  -7   12.70    5.67
   7   1   7    1.54    4.00
  -7   1  -8  148.20   16.90
   7   1   8  125.87   15.73
  -7   1  -9  138.17   18.60
  -7   1  -9  174.17   18.62
   7   1   9  133.06   17.09
  -7   1 -10   20.84    8.05
  -7   1 -10   18.14    6.82
   7   1  10   31.81    9.18
  -7   1 -11   79.75   15.48
   7   1  11   91.58   15.26
  -7   1 -12   72.79   15.51
   7   1  12   71.08   14.07
   7   1  13   42.90   11.59
   7   1  14  100.09   17.72
   7   1  15   31.29   11.29
   7   1  16   36.26   12.73
   7   1  17   16.16   10.00
   7   1  18    0.10    4.72
   7   2 -21   24.73   14.28
   7   2 -21   20.69   22.11
   7   2 -20    2.03    7.42
   7   2 -20    7.99   12.80
   7   2 -19   75.42   19.25
   7   2 -19   28.20   20.86
   7   2 -18   -4.17    7.99
   7   2 -18   27.17   16.46
   7   2 -18   16.62    8.83
   7   2 -17   15.90    9.53
  -7   2  17   15.54    4.56
   7   2 -17   13.29   11.52
   7   2 -17   16.98    8.44
   7   2 -16   28.94   13.13
   7   2 -16    9.46   12.04
  -7   2  16   19.79    4.22
   7   2 -16   30.46    9.84
   7   2 -15    5.92   10.92
  -7   2  15    3.72    1.90
   7   2 -15    8.66    9.44
   7   2 -15    2.81    4.93
   7   2 -14  115.51   29.43
   7   2 -14  131.31   23.26
   7   2 -14  157.87   21.79
   7   2 -13   22.49   16.10
   7   2 -13    4.76    7.66
   7   2 -13    5.04    5.83
   7   2 -13   15.07   11.53
   7   2 -12   29.10    9.47
   7   2 -12   14.33   10.24
   7   2 -12   17.82    8.87
   7   2 -12   48.81   12.41
   7   2 -11  249.53   37.52
   7   2 -11  222.34   23.83
   7   2 -11  227.96   28.36
   7   2 -11  309.07   31.76
   7   2 -10   10.20    9.26
   7   2 -10   22.44    7.55
  -7   2  10   10.17    9.73
   7   2 -10   12.35    9.97
   7   2 -10    4.28    4.81
   7   2  -9  299.36   24.29
  -7   2   9  309.21   36.54
   7   2  -9  326.68   41.10
   7   2  -9  274.06   28.95
   7   2  -8  143.93   27.70
  -7   2   8  150.19   25.64
   7   2  -8  139.46   15.23
   7   2  -7  132.33   26.01
  -7   2   7  124.28   25.09
  -7   2   7   93.45   20.29
   7   2  -7  100.66   11.32
   7   2  -6   30.32   13.18
  -7   2   6   17.47   12.18
  -7   2   6   14.54    2.02
  -7   2   5   71.51   18.48
  -7   2   5   48.92    4.78
  -7   2   4    3.00    3.97
  -7   2   4    8.79   11.77
  -7   2   4    7.82    2.52
  -7   2   3  203.58   23.36
   7   2  -3  217.95   22.90
  -7   2   3  212.02   13.23
  -7   2   2    4.77    5.10
  -7   2   2   -4.05    8.58
   7   2  -2    2.92    7.00
  -7   2   2    5.11    2.63
  -7   2   1  226.57   24.39
   7   2  -1  289.69   26.00
  -7   2   1  271.35   17.61
  -7   2   0  242.59   25.10
  -7   2   0  248.92   31.67
   7   2   0  298.70   25.93
  -7   2   0  250.23   17.84
  -7   2  -1  175.86   26.63
  -7   2  -1  179.98   22.25
   7   2   1  216.08   21.79
  -7   2  -1  193.05   16.17
  -7   2  -2  294.39   34.27
   7   2   2  291.21   25.61
  -7   2  -2  329.88   22.29
  -7   2  -3  152.75   24.51
  -7   2  -3  142.60   14.67
   7   2   3  108.42   14.95
  -7   2  -4  281.43   33.01
  -7   2  -4  264.70   26.55
   7   2   4  307.48   25.23
  -7   2  -4  302.05   23.01
  -7   2  -5   40.05   13.22
  -7   2  -5   31.61    7.72
   7   2   5   35.60    9.15
  -7   2  -6   52.17   14.68
  -7   2  -6   65.12   11.00
   7   2   6   46.85    9.82
  -7   2  -7   11.45    7.99
  -7   2  -7   -4.64    6.77
   7   2   7    6.58    5.04
  -7   2  -7    0.18    3.37
  -7   2  -8   11.90   10.30
  -7   2  -8    3.90    4.26
   7   2   8    6.42    4.92
  -7   2  -8    6.56    4.87
  -7   2  -9   60.53   16.95
  -7   2  -9   80.75   16.66
   7   2   9   96.39   14.72
  -7   2  -9   94.74   14.30
  -7   2 -10   71.36   19.02
  -7   2 -10   82.03   17.87
   7   2  10   77.29   13.71
  -7   2 -11   61.60   18.34
  -7   2 -11   64.39   16.45
   7   2  11   68.24   13.18
  -7   2 -12   89.30   22.11
   7   2  12   77.65   14.31
  -7   2 -13   15.75   13.04
   7   2  13   10.33    5.42
  -7   2 -14   83.87   21.03
   7   2  14   76.93   15.45
  -7   2 -15   -3.98   11.54
   7   2  15   24.25    9.86
  -7   2 -16   80.76   21.24
   7   2  16  106.60   19.74
  -7   2 -17   -7.84   10.78
   7   2  17   12.88    8.55
   7   3 -20   -2.03   17.03
   7   3 -19   -1.00    6.14
   7   3 -19   13.55   16.55
   7   3 -18   38.45   13.75
   7   3 -18   33.05   17.78
   7   3 -17   47.48   20.82
   7   3 -16  209.59   40.63
  -7   3  16  242.74   15.97
   7   3 -16  287.68   35.88
   7   3 -15   37.43   19.94
  -7   3  15   43.58    5.82
   7   3 -15   40.52   15.79
   7   3 -14   89.34   26.52
  -7   3  14   74.34    7.17
   7   3 -14   76.46   18.79
   7   3 -13   18.83   12.62
   7   3 -13   22.11   12.18
   7   3 -13   41.05   14.91
  -7   3  13   31.34    4.15
   7   3 -12    5.15   10.86
   7   3 -12   17.77   11.42
  -7   3  12    8.13    8.35
   7   3 -12    2.18    7.55
  -7   3  12   13.13    2.52
   7   3 -11  215.87   31.23
  -7   3  11  178.84   31.07
   7   3 -11  143.82   29.61
  -7   3  11  157.29    8.90
  -7   3  11  142.63   12.32
  -7   3  10  383.00   45.50
   7   3 -10  508.53   54.24
   7   3 -10  454.44   47.12
  -7   3  10  456.02   18.82
  -7   3  10  481.09   24.41
   7   3  -9   43.09   17.76
  -7   3   9   31.25   12.95
  -7   3   9   40.29    5.48
  -7   3   9   44.66    7.14
   7   3  -8  100.44   10.28
  -7   3   8  144.18   27.94
   7   3  -8  134.46   27.19
  -7   3   8  103.62   10.71
  -7   3   8  100.01   10.78
   7   3  -7  237.98   37.36
   7   3  -7  263.36   13.79
  -7   3   7  262.27   37.62
  -7   3   7  275.56   18.90
  -7   3   6  203.06   33.76
  -7   3   6  184.07   15.67
  -7   3   5  114.32   25.66
  -7   3   5  121.34   13.14
  -7   3   4   74.47   21.91
  -7   3   4   80.96   20.98
  -7   3   4   95.83   12.05
  -7   3   3   80.82   20.82
  -7   3   3  116.07   26.25
  -7   3   3  104.15   13.13
  -7   3   2   18.89   12.09
  -7   3   2   24.05    7.50
  -7   3   2    9.07   10.32
  -7   3   2   16.21    5.52
  -7   3   1   45.06   16.10
  -7   3   1   50.58   10.18
  -7   3   1   31.56   15.66
   7   3  -1   47.04   12.69
  -7   3   1   53.33    9.92
  -7   3   0   24.69   11.78
  -7   3   0   44.85    9.45
   7   3   0   32.41   10.57
  -7   3   0   54.94   10.73
  -7   3  -1   44.63   16.88
  -7   3  -1   54.44   10.90
   7   3   1   43.48   11.84
  -7   3  -1   56.34   10.78
  -7   3  -2   29.41    8.54
  -7   3  -2   38.60   14.92
  -7   3  -2   22.69    6.47
   7   3   2   18.05    8.14
  -7   3  -3    7.78   11.61
  -7   3  -3    4.61    3.33
  -7   3  -3   22.12    7.44
   7   3   3   12.11    8.79
  -7   3  -4  293.90   36.24
   7   3   4  320.15   30.81
  -7   3  -4  371.14   29.90
  -7   3  -5  184.86   27.93
   7   3   5  199.44   24.18
  -7   3  -5  224.26   23.10
  -7   3  -6   99.52   20.55
  -7   3  -6  103.27   16.07
   7   3   6   95.79   16.58
  -7   3  -7  155.72   26.21
  -7   3  -7  116.47   21.96
  -7   3  -7  140.26   18.83
   7   3   7  121.05   17.62
  -7   3  -8   86.00   20.07
  -7   3  -8  110.72   21.60
   7   3   8  117.22   17.70
  -7   3  -9   57.26   17.43
  -7   3  -9   41.87   14.28
   7   3   9   85.70   15.07
  -7   3 -10  367.45   41.04
  -7   3 -10  350.80   41.26
   7   3  10  381.23   32.34
  -7   3 -11   37.53   16.03
   7   3  11   71.40   13.62
  -7   3 -12   27.38   13.56
   7   3  12   28.03    9.79
  -7   3 -13   26.49   12.96
   7   3  13   42.32   11.52
  -7   3 -14   27.66   12.19
   7   3  14   14.80    7.28
  -7   3 -15   42.22   16.28
   7   3  15   58.02   13.78
  -7   3 -16   -0.26    7.87
   7   3  16    2.87    5.57
   7   4 -18   66.36   26.46
   7   4 -17   75.41   29.84
   7   4 -16   -4.48   15.45
   7   4 -15   49.27   19.65
   7   4 -14   27.88   13.96
  -7   4  14   29.21    5.25
   7   4 -13   17.32   10.89
  -7   4  13   30.60    5.33
   7   4 -12   64.59   22.24
  -7   4  12   28.50   16.15
  -7   4  12   46.54    6.98
   7   4 -11   26.19   15.59
  -7   4  11   19.58   13.70
  -7   4  11   33.48    6.77
  -7   4  10   98.14   14.45
  -7   4  10  109.59   26.54
   7   4 -10  127.50   28.28
  -7   4  10  110.97   13.32
   7   4  -9   29.45   15.74
  -7   4   9   25.92   16.54
  -7   4   9   31.76    8.38
  -7   4   9   25.36    6.84
   7   4  -8    3.04    9.38
  -7   4   8    8.61   14.73
  -7   4   8   10.80    6.14
  -7   4   7   39.48   16.83
  -7   4   7   47.75   10.45
   7   4  -7   42.13    5.64
  -7   4   6   27.15   15.22
  -7   4   6   34.73    9.29
  -7   4   5  583.81   61.55
  -7   4   5  547.58   37.89
  -7   4   4  126.50   28.48
  -7   4   4  117.66   17.29
  -7   4   3   38.95   16.86
  -7   4   3   52.09   12.09
  -7   4   2   22.22   14.15
  -7   4   2   16.44    6.85
  -7   4   1   -1.80    9.89
  -7   4   1   15.52   11.07
  -7   4   1   10.89    7.84
  -7   4   0   26.47   13.33
  -7   4   0    4.64   10.48
  -7   4   0    2.29    4.83
   7   4   0    9.35    7.87
  -7   4  -1  113.22   24.47
  -7   4  -1  126.02   19.30
   7   4   1  130.38   23.18
  -7   4  -2   55.45   17.76
  -7   4  -2   55.80    8.27
   7   4   2   83.95   19.17
  -7   4  -2   82.82   16.16
  -7   4  -3    8.76   10.09
  -7   4  -3    6.54    3.27
   7   4   3    9.40    6.94
  -7   4  -3   10.06    8.17
  -7   4  -4  214.24   33.43
  -7   4  -4  223.94   20.11
  -7   4  -4  234.34   27.96
   7   4   4  205.35   27.90
  -7   4  -5  351.23   27.92
  -7   4  -5  272.96   37.81
   7   4   5  313.93   34.29
  -7   4  -5  346.25   33.84
  -7   4  -6  289.21   37.22
   7   4   6  264.57   30.72
  -7   4  -7   23.21   13.81
   7   4   7    8.32    8.42
  -7   4  -8   38.86   16.47
   7   4   8   52.90   14.21
  -7   4  -9   27.45   11.82
   7   4   9   44.84   12.58
  -7   4 -10   56.04   17.24
   7   4  10   74.09   15.52
  -7   4 -11   52.47   16.76
   7   4  11   44.38   12.35
  -7   4 -12    4.78    8.72
   7   4  12    3.73    5.77
  -7   4 -13   -6.13    8.39
   7   4  13   -3.43    4.55
  -7   4 -14    0.29    8.58
   7   4  14   16.80    8.76
   7   5 -15   39.74   20.92
   7   5 -14   25.91   15.37
   7   5 -13   18.58   15.13
  -7   5  13   26.28   18.08
   7   5 -12    6.91    7.85
  -7   5  12   -3.93    4.21
   7   5 -11   75.67   22.46
  -7   5  11   64.43   22.56
  -7   5  11    9.07    5.36
  -7   5  10   67.32   22.78
  -7   5  10   15.96    7.09
  -7   5   9   79.12   25.99
  -7   5   9   66.39   14.25
  -7   5   8    9.60    7.65
   7   5  -8   15.99    6.27
   7   5  -7   61.11    8.85
  -7   5   7   46.61   19.57
  -7   5   7   58.05   13.93
  -7   5   6  204.38   38.80
   7   5  -6  179.24   11.54
  -7   5   6  186.44   24.72
  -7   5   5   71.90   24.03
  -7   5   5   88.68   17.66
  -7   5   4  120.97   30.48
  -7   5   4  135.96   21.16
  -7   5   3   42.61   18.69
  -7   5   3   81.87   17.20
  -7   5   2   18.52   16.68
  -7   5   2   30.15   11.57
  -7   5   1   32.18   20.29
  -7   5   1   22.86   10.64
  -7   5   0   84.54   27.82
  -7   5   0   76.37   17.76
  -7   5  -1   35.75   20.80
   7   5   1   34.57   13.92
  -7   5  -1   43.52   13.10
  -7   5  -2   39.33   19.10
   7   5   2   50.81   16.55
   7   5   3   29.15   12.84
   7   5   4   89.78   21.01
  -7   5  -5    7.02    9.25
   7   5   5    9.69    7.75
  -7   5  -6   -6.13    9.87
   7   5   6   12.78    9.81
  -7   5  -7    7.35    7.95
   7   5   7   30.48   12.55
  -7   5  -8   22.72   13.45
   7   5   8   12.44    9.86
  -7   5  -9   35.77   16.32
   7   5   9   26.15   11.39
  -7   5 -10   11.11   10.13
   7   5  10    2.19    7.29
  -7   5 -11   40.07   15.53
   7   5  11   17.00    9.33
  -7   6  10   39.18   21.64
  -7   6   9   38.12   20.96
  -7   6   8   18.51   18.39
  -7   6   7    2.51   12.96
  -7   6   6   37.25   19.06
  -7   6   5   32.04   20.07
  -7   6   4   14.77   11.42
  -7   6   3   53.76   23.76
  -7   6   2   21.71   15.80
  -7   6   1  -30.74   19.26
  -7   6   0   44.98   24.81
  -7   6  -1   40.37   22.98
   7   6   1   91.71   24.80
  -7   6  -2   75.57   31.01
   7   6   2   32.47   15.03
  -7   6  -3   33.55   22.56
   7   6   3   43.46   16.88
  -7   6  -4   17.30   19.21
   7   6   4   -0.57    7.26
   7   6   5  -13.27   14.03
   7   6   6   50.64   18.59
   7   6   7   23.42   13.69
  -8  -6   8   -7.09    9.53
  -8  -6   7   17.99   11.34
  -8  -6   6   20.60   15.19
  -8  -6   5   12.41    9.76
  -8  -6   4   12.93   12.02
   8  -6  -4   11.82   12.23
  -8  -6   3   36.83   17.11
   8  -6  -3   30.22   13.44
   8  -6  -2   32.21   14.15
  -8  -6   2   56.79   21.25
  -8  -6   1    5.10   11.97
   8  -6  -1    0.18   10.97
   8  -6   0   31.54   16.13
   8  -6   1    2.51   10.50
   8  -6   2   32.31   16.98
   8  -6   3   17.18   13.54
   8  -6   4  -18.95   12.51
   8  -6   5   18.48   11.43
  -8  -5  14   64.52   15.45
  -8  -5  13   55.46   14.93
  -8  -5  12   48.40   14.88
  -8  -5  11   14.23    9.70
  -8  -5  10    5.97    7.29
  -8  -5   9   12.59    9.79
  -8  -5   8   23.30   11.96
  -8  -5   7   42.77   15.39
  -8  -5   6   -7.73   10.55
  -8  -5   5   27.43   13.86
  -8  -5   4   17.80   10.86
  -8  -5   3   22.54   13.68
   8  -5  -3    0.31    9.91
   8  -5  -2   62.52   18.37
  -8  -5   2   57.50   18.83
   8  -5  -1   30.28   12.78
   8  -5   0    4.71    7.48
   8  -5   1   75.33   19.61
   8  -5   2  217.06   32.02
   8  -5   3   92.65   20.95
   8  -5   4   15.46   10.39
   8  -5   5    7.11    8.36
   8  -5   6   16.83    9.97
   8  -5   7   34.03   11.00
   8  -5   8   45.69   14.18
   8  -5   9   19.74    9.49
   8  -5  10   13.92    8.27
   8  -4 -17   22.14   14.50
  -8  -4  17    0.87    4.27
   8  -4 -16    3.22   10.07
  -8  -4  16    8.69    4.74
   8  -4 -15   21.27   12.00
  -8  -4  15   11.82    6.63
   8  -4 -14   31.11   13.86
  -8  -4  14   12.39    7.40
   8  -4 -13   -3.15    9.55
  -8  -4  13   -0.13    4.83
   8  -4 -12   28.42   11.61
  -8  -4  12   28.50   10.31
   8  -4 -11   28.42   12.74
  -8  -4  11   16.03    7.77
  -8  -4  11   18.51    6.58
   8  -4 -10  256.24   32.61
  -8  -4  10  224.94   26.95
  -8  -4  10  229.94   23.78
   8  -4  -9   16.68    9.98
  -8  -4   9   13.60    8.69
  -8  -4   9   22.05    8.53
  -8  -4   8   87.21   17.67
   8  -4  -8  116.39   19.68
  -8  -4   7   12.89    8.96
   8  -4  -7    9.49    7.59
  -8  -4   6   97.61   19.67
  -8  -4   5  132.10   22.79
  -8  -4   4   29.00   12.67
  -8  -4   3  171.75   26.46
   8  -4  -3  166.56   26.59
  -8  -4   2  115.12   22.47
   8  -4  -2  147.34   24.83
   8  -4  -1   58.26   15.53
   8  -4   0   69.70   16.28
   8  -4   1  140.90   22.07
   8  -4   2  226.32   28.66
   8  -4   2  287.01   39.87
   8  -4   3   82.22   16.74
  -8  -4  -4   45.61   10.45
   8  -4   4   40.66   11.37
  -8  -4  -5    5.83    4.77
   8  -4   5   25.85    9.22
  -8  -4  -6   20.22    8.73
   8  -4   6   34.19   10.49
  -8  -4  -7   26.23    9.84
   8  -4   7   24.25   12.18
   8  -4   7   37.47   11.24
  -8  -4  -8   31.03   11.94
   8  -4   8    7.86    8.51
   8  -4   8   18.19    7.65
  -8  -4  -9   27.25   13.04
   8  -4   9   33.74   15.84
   8  -4   9   35.96   10.29
   8  -4  10   28.81   14.50
   8  -4  10    3.14    4.60
   8  -4  11   69.88   21.48
   8  -4  11  102.67   15.46
   8  -4  12   62.95   21.99
   8  -4  12   51.74   11.23
   8  -4  13    9.08    9.19
   8  -4  13    4.27    3.82
   8  -3 -19   -6.40    9.89
  -8  -3  19    6.70    4.81
   8  -3 -18    6.94   13.33
  -8  -3  18    8.96    5.59
   8  -3 -17   59.61   20.66
  -8  -3  17   25.75    7.91
   8  -3 -16    2.68    8.75
  -8  -3  16    6.64    4.54
   8  -3 -15  109.98   25.24
  -8  -3  15   91.54   13.11
   8  -3 -14   28.61   13.44
  -8  -3  14   39.81    8.66
   8  -3 -14   39.88    8.45
   8  -3 -13   25.58   13.24
  -8  -3  13   30.38    7.87
   8  -3 -13   37.64    8.69
   8  -3 -12   93.63   21.64
  -8  -3  12   95.26   13.44
   8  -3 -12   70.28   11.28
  -8  -3  12   78.48   14.73
   8  -3 -11   47.31   16.21
  -8  -3  11   26.69    7.80
  -8  -3  11   21.87    7.43
   8  -3 -11   23.96    8.57
   8  -3 -10   60.43   17.55
  -8  -3  10   76.71   13.08
  -8  -3  10   74.98   15.18
   8  -3 -10   79.43   20.35
   8  -3  -9  111.02   21.87
  -8  -3   9   78.93   12.97
  -8  -3   9   75.20   14.95
   8  -3  -9   93.94   21.07
   8  -3  -8   66.38   15.92
  -8  -3   8   35.14    9.39
   8  -3  -8   62.52   16.11
  -8  -3   7   13.40   12.17
  -8  -3   7    4.71    4.51
   8  -3  -7    9.83    5.98
   8  -3  -7   -3.15    7.98
  -8  -3   6   19.35   13.96
  -8  -3   6    0.31    5.12
   8  -3  -6   10.82    8.30
   8  -3  -6    0.67    6.61
   8  -3  -6   14.73   15.05
  -8  -3   5  251.99   36.90
  -8  -3   5  241.94   25.72
   8  -3  -5  197.73   27.65
   8  -3  -5  233.12   36.49
  -8  -3   4   68.95   20.73
  -8  -3   4   61.28   13.70
   8  -3  -4   79.91   17.43
   8  -3  -4  103.89   23.89
  -8  -3   3  148.51   29.03
  -8  -3   3  115.76   18.93
   8  -3  -3  128.60   19.39
   8  -3  -3  144.64   28.17
   8  -3  -3  156.27   23.17
  -8  -3   2  110.58   25.16
  -8  -3   2  114.33   19.33
   8  -3  -2  117.03   17.71
   8  -3  -2  138.43   27.09
   8  -3  -2  106.14   18.46
   8  -3  -1  247.09   25.47
   8  -3  -1  266.28   37.10
   8  -3  -1  230.49   26.96
  -8  -3   1  277.84   39.54
   8  -3   0   62.89   13.59
   8  -3   0   69.80   20.21
  -8  -3   0   47.50   16.87
   8  -3   0   46.99   12.89
   8  -3   1   28.94    9.08
  -8  -3  -1   56.27   19.23
   8  -3   1   32.89   10.81
   8  -3   1   40.70   15.37
   8  -3   2  121.64   20.21
  -8  -3  -2  100.15   10.66
   8  -3   2  135.62   17.46
  -8  -3  -2  187.49   31.72
  -8  -3  -3   63.89   10.50
   8  -3   3   46.15   14.38
   8  -3   3   53.82   10.93
   8  -3   3    1.27    5.35
   8  -3   4   15.10    8.84
  -8  -3  -4   12.39    6.27
   8  -3   4    9.37    5.57
   8  -3   5    2.08    6.03
  -8  -3  -5    4.55    5.07
   8  -3   5    2.81    4.83
   8  -3   6  154.43   25.12
  -8  -3  -6  188.79   22.20
   8  -3   6  168.09   17.80
   8  -3   7   61.16   16.03
  -8  -3  -7   76.16   15.08
   8  -3   7   58.89   10.45
   8  -3   8   64.36   16.93
   8  -3   8   68.58   11.25
  -8  -3  -8   84.40   14.03
   8  -3   8   71.77   11.87
   8  -3   9   81.33   20.61
   8  -3   9   66.98   11.19
  -8  -3  -9   89.58   13.94
   8  -3   9   92.24   13.18
   8  -3  10   14.14    9.88
   8  -3  10   26.88    7.54
   8  -3  10   37.86    7.88
   8  -3  11    5.41    8.70
   8  -3  11   26.92    7.39
   8  -3  11   17.81    4.95
   8  -3  12   70.58   21.71
   8  -3  12   51.77   10.12
   8  -3  13   33.41   15.19
   8  -3  13   23.28    7.00
   8  -3  14  -28.74   18.64
   8  -3  14    5.55    4.30
   8  -3  15   14.25   10.00
   8  -3  15   22.51    7.84
   8  -2 -20   17.13   14.74
  -8  -2  20    9.51    5.32
   8  -2 -19   32.42   18.48
  -8  -2  19   13.18    5.45
   8  -2 -18   93.46   26.15
  -8  -2  18   96.06   13.46
   8  -2 -17   51.65   19.56
  -8  -2  17   83.48   12.02
   8  -2 -16   35.96   15.67
   8  -2 -16   20.00    5.90
  -8  -2  16   27.28    7.07
   8  -2 -15    6.42    8.45
   8  -2 -15   17.01    5.17
  -8  -2  15   16.70    5.81
   8  -2 -15   10.50   10.35
   8  -2 -14   47.05   18.29
  -8  -2  14   49.29    8.82
   8  -2 -14   54.88    8.81
   8  -2 -14   49.43   15.81
   8  -2 -13  219.57   35.46
   8  -2 -13  229.03   17.68
  -8  -2  13  237.11   18.09
   8  -2 -13  266.87   36.21
   8  -2 -12  243.33   35.33
   8  -2 -12  264.76   43.54
   8  -2 -12  294.91   19.55
  -8  -2  12  279.36   19.66
   8  -2 -12  347.32   40.30
   8  -2 -11   27.86   12.87
   8  -2 -11   43.35   16.53
   8  -2 -11   70.48    8.74
  -8  -2  11   74.07    9.40
   8  -2 -11   54.51   14.85
   8  -2 -10   77.21   24.07
   8  -2 -10   88.04   20.96
   8  -2 -10   86.50    9.40
  -8  -2  10   82.53    9.72
   8  -2 -10   75.16   20.04
   8  -2 -10   52.54   14.86
  -8  -2   9  263.14   37.96
   8  -2  -9  299.93   43.82
   8  -2  -9  289.26   35.81
   8  -2  -9  287.71   18.19
  -8  -2   9  290.94   19.43
   8  -2  -9  307.91   40.62
   8  -2  -9  250.58   31.36
  -8  -2   8  629.30   57.92
   8  -2  -8  531.09   47.87
   8  -2  -8  519.98   26.32
  -8  -2   8  576.21   29.32
   8  -2  -8  613.18   57.22
   8  -2  -8  562.29   46.69
  -8  -2   7   25.43   14.55
  -8  -2   7   18.74    5.19
   8  -2  -7   11.05    9.50
   8  -2  -7   27.08   11.38
   8  -2  -7   23.39   11.25
  -8  -2   6  118.31   25.26
  -8  -2   6   99.95   11.78
   8  -2  -6  103.96   20.74
   8  -2  -6   92.01   17.49
   8  -2  -6  117.62   24.33
  -8  -2   5   -4.34   10.25
  -8  -2   5    2.04    2.75
   8  -2  -5    8.86    5.89
   8  -2  -5    3.76    9.68
   8  -2  -5    4.17    5.54
  -8  -2   4  301.27   38.62
  -8  -2   4  307.30   22.78
   8  -2  -4  318.40   31.06
   8  -2  -4  327.16   39.38
  -8  -2   3    9.18   10.04
   8  -2  -3    3.08    4.67
  -8  -2   3    5.69    5.00
   8  -2  -3    6.99    8.34
  -8  -2   3   -1.72    5.69
   8  -2  -3    3.69    4.75
   8  -2  -2   60.34   11.36
  -8  -2   2   69.04   18.88
  -8  -2   2   62.77   10.84
   8  -2  -2   62.22    9.93
   8  -2  -2   62.08   16.95
   8  -2  -2   61.53   13.18
   8  -2  -1  108.17   15.61
   8  -2  -1  100.87   11.89
   8  -2  -1  110.87   22.47
  -8  -2   1  147.73   27.63
   8  -2   0   63.72   11.87
   8  -2   0   98.36   21.99
  -8  -2   0  116.46   24.58
   8  -2   0   73.35    9.72
  -8  -2  -1  261.39   36.57
   8  -2   1  223.57   16.75
   8  -2   1  211.35   22.59
   8  -2   2   31.74    6.07
   8  -2   2   21.07    8.58
   8  -2   3   25.33    5.44
   8  -2   3   23.54    9.51
   8  -2   4  129.85   11.80
   8  -2   4  105.67   17.40
   8  -2   5  232.06   16.32
   8  -2   5  212.20   25.90
   8  -2   6  226.99   16.48
   8  -2   6  201.24   25.55
   8  -2   7    1.73    3.30
  -8  -2  -7    5.57    3.05
   8  -2   7   -5.25    8.87
  -8  -2  -8  229.30   18.19
   8  -2   8  215.13   16.83
   8  -2   8  140.84   23.66
  -8  -2  -9  123.27   13.26
   8  -2   9  102.40   11.89
   8  -2   9   54.47   16.23
  -8  -2 -10   15.09    5.39
   8  -2  10   13.29    4.58
   8  -2  10   20.43    9.53
   8  -2  11  101.61   12.79
  -8  -2 -11  126.06   14.72
   8  -2  11   80.74   19.93
   8  -2  12   20.07    6.64
   8  -2  12   17.37   10.76
   8  -2  13    2.25    3.53
   8  -2  13   -1.90    6.10
   8  -2  14   58.58   10.96
   8  -2  14   39.40   14.43
   8  -2  15   41.85    9.46
   8  -2  15   36.23   16.98
   8  -2  16    3.36    4.10
   8  -2  16   35.77   17.17
   8  -1 -21   11.96    9.88
   8  -1 -20   39.17   21.45
   8  -1 -19   17.94   12.55
  -8  -1  19    0.70    3.68
   8  -1 -18   42.57   19.46
  -8  -1  18   48.08    9.88
   8  -1 -18   41.99   13.64
   8  -1 -17   99.11   26.97
   8  -1 -17  116.61   15.14
  -8  -1  17  103.80   14.10
   8  -1 -17   97.81   24.40
   8  -1 -16   37.16   14.53
   8  -1 -16   40.46    8.63
  -8  -1  16   50.68    9.24
   8  -1 -16   56.04   16.82
   8  -1 -15    9.59   11.77
   8  -1 -15   24.81    6.41
  -8  -1  15   18.64    5.40
   8  -1 -15   36.25   14.31
   8  -1 -15    9.08    6.68
   8  -1 -14   72.62   21.24
   8  -1 -14   43.68   16.98
   8  -1 -14   49.55    8.20
  -8  -1  14   61.93    9.23
   8  -1 -14   65.46   20.36
   8  -1 -14   43.60   15.02
   8  -1 -13  242.59   37.94
   8  -1 -13  262.29   38.23
  -8  -1  13  259.16   18.11
   8  -1 -13  239.74   17.63
   8  -1 -13  219.08   34.23
   8  -1 -13  272.57   34.92
   8  -1 -12  115.49   24.62
   8  -1 -12  115.26   25.63
  -8  -1  12  148.00   12.62
   8  -1 -12  145.23   12.64
   8  -1 -12  129.40   24.94
   8  -1 -12  165.39   26.06
   8  -1 -11   37.27   14.24
   8  -1 -11   34.81   14.57
   8  -1 -11   28.78    5.28
  -8  -1  11   28.50    5.21
   8  -1 -11   13.79    7.49
   8  -1 -11   18.22   10.03
   8  -1 -10   16.74    9.07
   8  -1 -10    6.33    8.51
   8  -1 -10   10.03    2.92
  -8  -1  10   10.89    3.11
   8  -1 -10   12.15    7.64
   8  -1 -10   -2.48    8.14
   8  -1  -9  152.98   26.35
   8  -1  -9  145.89   27.39
  -8  -1   9  167.14   11.37
   8  -1  -9  163.06   11.10
   8  -1  -9  158.18   23.58
   8  -1  -9  188.10   29.63
   8  -1  -8  457.82   48.17
  -8  -1   8  588.87   53.68
   8  -1  -8  512.63   48.18
  -8  -1   8  539.22   21.86
   8  -1  -8  503.01   21.24
   8  -1  -8  475.30   41.65
   8  -1  -8  450.37   46.15
  -8  -1   7   96.84   21.58
  -8  -1   7   81.58    6.58
   8  -1  -7   66.13    5.75
   8  -1  -7   88.90   19.11
   8  -1  -7  101.61   22.09
  -8  -1   6  227.32   32.37
   8  -1  -6  239.39   31.77
   8  -1  -6  257.64   11.24
  -8  -1   6  253.91   11.86
   8  -1  -6  220.43   30.80
  -8  -1   5   21.29   13.16
   8  -1  -5    8.01    3.03
   8  -1  -5   -1.84    6.17
   8  -1  -5    9.09    9.63
  -8  -1   5    4.11    1.40
   8  -1  -5    9.23    1.72
  -8  -1   4  155.02   13.93
  -8  -1   4  131.96   24.63
   8  -1  -4  172.19   27.41
   8  -1  -4  169.60    6.58
  -8  -1   4  167.48    8.25
   8  -1  -4  166.05    9.70
   8  -1  -4  173.94   13.23
  -8  -1   3  246.10   18.66
  -8  -1   3  251.95   33.52
   8  -1  -3  296.26   34.99
  -8  -1   3  304.06   12.09
   8  -1  -3  295.82   18.67
  -8  -1   2  112.90   13.03
  -8  -1   2  113.87   22.33
  -8  -1   2   60.33   15.85
  -8  -1   2  103.98    7.57
   8  -1  -2  106.31   11.51
  -8  -1   1  191.18   18.95
  -8  -1   1  194.13   30.27
  -8  -1   1  192.52   27.52
  -8  -1   1  175.07   12.28
   8  -1  -1  173.71   15.63
  -8  -1   0  250.55   33.89
  -8  -1   0  250.14   11.10
   8  -1   0  272.05   10.23
   8  -1   0  214.10   18.78
  -8  -1  -1  166.61   29.09
  -8  -1  -1  151.51    8.61
   8  -1   1  169.12    8.39
   8  -1   1  156.23   16.52
  -8  -1  -2    5.48    2.04
   8  -1   2    3.50    1.56
  -8  -1  -2    3.76    5.18
   8  -1   2   -3.27    4.29
   8  -1   3  128.08    8.85
  -8  -1  -3  135.66    9.20
   8  -1   3  134.11   16.95
  -8  -1  -3  117.54   17.90
   8  -1   4  487.07   21.41
  -8  -1  -4  499.85   21.86
  -8  -1  -4  535.39   39.61
   8  -1   4  441.14   33.57
   8  -1   5   20.88    4.29
  -8  -1  -5   17.36    3.68
  -8  -1  -5   15.73    7.86
   8  -1   5   17.94    7.97
   8  -1   6  100.58    9.49
  -8  -1  -6   91.65    9.11
  -8  -1  -6   82.07   15.47
   8  -1   6   75.24   14.55
   8  -1   7   45.69    6.88
  -8  -1  -7   71.95   15.56
   8  -1   7   57.70   12.74
   8  -1   8   66.00    8.53
  -8  -1  -8   58.50   13.84
   8  -1   8   65.57   14.79
  -8  -1  -9   24.43    5.51
   8  -1   9   19.22    5.32
   8  -1   9    6.61    7.21
  -8  -1 -10   61.17    9.23
   8  -1  10   60.45    9.42
   8  -1  10   40.35   11.86
  -8  -1 -11   41.43    8.16
   8  -1  11   37.22    7.71
   8  -1  11   33.70   13.16
  -8  -1 -12   56.75   10.19
   8  -1  12   56.25   10.27
   8  -1  12   85.57   19.33
   8  -1  13  113.90   15.25
   8  -1  13  113.40   22.24
   8  -1  14   29.93    8.48
   8  -1  14   46.90   15.04
   8  -1  15   15.16    7.05
   8  -1  15    4.37    8.04
   8  -1  16    0.97    9.01
   8  -1  17   33.36   14.78
   8   0 -21   42.93   21.97
   8   0 -20   24.27   15.46
   8   0 -20   33.45   21.41
   8   0 -19   14.11   18.05
   8   0 -19    7.05   10.55
   8   0 -19   34.71   21.22
   8   0 -18    9.87    8.62
   8   0 -18   14.90   13.80
   8   0 -18   14.49   15.55
   8   0 -17   -1.20    8.42
   8   0 -17   -3.08    8.04
   8   0 -17    5.62   11.13
   8   0 -17    8.13    6.85
   8   0 -17   -0.37    1.77
   8   0 -16   49.52   17.71
   8   0 -16   35.01   17.63
   8   0 -16   51.36   16.37
   8   0 -16   38.89   15.12
   8   0 -16   20.26    7.83
   8   0 -16   24.56    4.07
   8   0 -15   -4.63   10.41
   8   0 -15    8.03   12.83
   8   0 -15    5.72   11.34
   8   0 -15   -4.25    7.15
   8   0 -15    8.37    4.28
   8   0 -15    7.02    2.27
   8   0 -14  746.18   63.43
   8   0 -14  759.71   70.95
   8   0 -14  865.48   63.17
   8   0 -14  775.29   61.34
   8   0 -14  683.25   41.18
   8   0 -14  720.94   25.23
   8   0 -13  120.42   27.63
   8   0 -13   70.77   19.42
   8   0 -13  125.37   23.48
   8   0 -13   99.03   20.86
   8   0 -13   93.13   13.08
   8   0 -13   93.58    5.67
   8   0 -12  187.72   32.84
   8   0 -12  130.62   24.37
   8   0 -12  135.74   15.72
   8   0 -12  211.17   29.27
   8   0 -12  151.98   25.79
   8   0 -11   16.24   12.80
   8   0 -11   41.07   14.83
   8   0 -11   15.86    5.19
   8   0 -11   17.42    9.71
  -8   0  11   16.40   11.08
   8   0 -10   26.65   12.26
   8   0 -10   16.49   11.16
   8   0 -10   21.76    5.92
  -8   0  10   38.38   14.75
   8   0 -10    9.72    7.19
   8   0  -9    2.43    9.75
   8   0  -9    1.43    6.42
   8   0  -9   -3.31    3.44
   8   0  -9    4.57    6.50
  -8   0   9   -3.41    8.69
  -8   0   8  103.62   22.50
   8   0  -8   94.95   19.82
   8   0  -8  106.80   21.86
  -8   0   8  103.05   20.25
   8   0  -8  112.35   20.89
   8   0  -8   87.35   10.01
   8   0  -7  476.97   41.97
  -8   0   7  416.46   33.11
  -8   0   7  443.06   44.11
   8   0  -7  494.91   48.04
  -8   0   7  432.87   41.94
   8   0  -7  553.34   46.08
   8   0  -7  506.18   24.61
   8   0  -7  455.86   16.36
  -8   0   6  123.20   17.01
  -8   0   6  116.85   21.73
   8   0  -6  101.07   22.36
   8   0  -6  149.81   24.15
  -8   0   6   37.15   12.99
   8   0  -6  117.53    9.35
   8   0  -6  125.42    7.48
  -8   0   5    6.87    7.72
   8   0  -5    7.16    8.40
  -8   0   5    7.12    4.59
  -8   0   5   17.60   13.03
   8   0  -5    7.12    2.31
  -8   0   4  249.17   30.91
  -8   0   4  263.32   26.32
  -8   0   4  303.98   34.89
   8   0  -4  286.29   14.64
  -8   0   3  414.65   39.92
  -8   0   3  449.31   35.90
  -8   0   3  427.18   41.81
   8   0  -3  444.32   20.56
  -8   0   2  297.68   29.91
  -8   0   2  296.22   34.43
  -8   0   2  289.95   21.89
   8   0  -2  301.22   17.11
  -8   0   1  931.79   65.36
  -8   0   1 1006.10   46.35
   8   0  -1 1022.63   39.82
  -8   0   0  127.41   23.33
  -8   0   0  103.66   13.00
   8   0   0  122.11   11.68
  -8   0  -1   29.05   11.93
  -8   0  -1   29.62    4.01
  -8   0  -1   40.09    8.12
   8   0   1   26.34    6.09
  -8   0  -2   19.23    4.05
  -8   0  -2   25.70    7.57
   8   0   2   14.82    4.89
  -8   0  -3    5.73    2.85
  -8   0  -3    3.64    3.97
   8   0   3   12.29    5.26
  -8   0  -4   78.07    9.11
  -8   0  -4   91.32   13.41
   8   0   4   76.52   10.98
  -8   0  -5   19.64    5.04
  -8   0  -5   12.15    5.69
   8   0   5   14.76    5.28
  -8   0  -6   49.92    8.11
  -8   0  -6   60.08   11.81
   8   0   6   68.06   11.57
  -8   0  -7  721.25   43.72
   8   0   7  701.52   42.26
   8   0   8    7.35    5.30
  -8   0  -8   -0.21    5.15
  -8   0  -9   74.33   11.53
   8   0   9   85.14   15.07
  -8   0 -10    1.40    2.81
   8   0  10    2.11    5.43
  -8   0 -11   12.63    5.97
   8   0  11   -6.45    6.47
  -8   0 -12    6.73    5.38
   8   0  12   13.75    9.41
   8   0  13   58.10   15.21
   8   0  14   79.14   17.77
   8   0  15   -0.22    6.29
   8   0  16   14.88    9.62
   8   0  17   -2.66    7.07
   8   1 -21    4.60   10.60
   8   1 -21    4.97   14.18
   8   1 -20   35.12   15.37
   8   1 -20   63.54   25.32
   8   1 -19   -1.23    8.63
   8   1 -19   -0.46   14.10
   8   1 -18   32.06   12.16
   8   1 -18   55.64   18.16
   8   1 -18   57.31   26.52
   8   1 -17  137.65   27.25
   8   1 -17  117.84   31.59
   8   1 -17   81.02   18.05
   8   1 -17  112.00   24.32
   8   1 -17  112.01   20.63
   8   1 -17  131.07   13.38
   8   1 -16   56.16   23.01
   8   1 -16   61.13   19.07
   8   1 -16   35.03   12.13
   8   1 -16   70.80   19.91
   8   1 -16   68.50   16.88
   8   1 -16   70.46    9.65
   8   1 -15   20.61   12.15
   8   1 -15   15.30   10.88
   8   1 -15   25.36   11.36
   8   1 -15   12.20    7.05
   8   1 -15   34.82   11.71
   8   1 -15   27.16    6.48
   8   1 -14   72.07   17.68
   8   1 -14   88.09   24.30
   8   1 -14   74.95   16.49
   8   1 -14   56.45   13.85
   8   1 -14   83.76   11.10
   8   1 -13  246.39   31.15
   8   1 -13  262.26   42.08
   8   1 -13  289.94   32.03
   8   1 -13  250.62   27.50
   8   1 -13  309.39   22.76
   8   1 -12  148.12   23.36
   8   1 -12  187.78   34.32
   8   1 -12  123.03   20.73
   8   1 -12  133.09   19.16
   8   1 -12  153.38   16.41
   8   1 -11   12.16   11.74
   8   1 -11   22.08   10.03
   8   1 -11   27.36   10.19
   8   1 -11   37.59   10.02
   8   1 -11   22.59    6.60
   8   1 -10   13.76   13.17
   8   1 -10   15.37    6.37
   8   1 -10   10.45    7.62
  -8   1  10   -2.03    9.15
   8   1 -10    3.81    4.60
  -8   1   9  139.99   22.25
   8   1  -9  124.61   26.57
   8   1  -9  144.74   20.42
  -8   1   9  160.56   27.65
   8   1  -9  156.99   18.14
   8   1  -9  152.09   17.82
   8   1  -8  462.40   35.03
   8   1  -8  561.96   53.44
  -8   1   8  454.05   46.05
   8   1  -8  516.31   31.34
   8   1  -7  105.16   23.47
  -8   1   7   57.39   17.04
   8   1  -7   77.64   13.72
   8   1  -7   79.93   11.23
  -8   1   6  198.75   27.08
  -8   1   6  240.63   32.49
   8   1  -6  241.76   19.07
  -8   1   5   19.74   13.01
  -8   1   5    5.41    7.18
   8   1  -5    7.42    3.89
  -8   1   4  186.99   25.92
  -8   1   4  171.49   11.85
   8   1  -4  170.19   15.66
  -8   1   3  322.86   34.19
  -8   1   3  260.14   16.10
   8   1  -3  292.00   20.70
  -8   1   2   93.86   18.18
  -8   1   2   94.20    9.40
   8   1  -2  125.98   13.06
  -8   1   1  174.72   25.12
   8   1  -1  191.47   16.15
  -8   1   1  167.18   13.15
  -8   1   0  241.22   30.04
   8   1   0  275.93   19.70
  -8   1   0  247.03   16.97
  -8   1  -1  162.89   24.70
   8   1   1  165.18   15.33
  -8   1  -1  163.26   14.07
  -8   1  -2    5.78    8.36
  -8   1  -2    4.64    3.75
   8   1   2    2.08    3.07
  -8   1  -3  132.75   23.86
  -8   1  -3  133.69   14.88
  -8   1  -3  147.35   14.66
   8   1   3  128.92   14.26
  -8   1  -4  443.87   44.15
  -8   1  -4  449.98   30.35
   8   1   4  429.78   28.09
  -8   1  -4  464.03   28.37
  -8   1  -5   17.58   11.49
  -8   1  -5   17.76    6.23
  -8   1  -5    5.47    3.86
   8   1   5   20.35    6.91
  -8   1  -6  102.27   22.43
  -8   1  -6   90.25   14.02
  -8   1  -6   89.05   12.58
   8   1   6  101.52   13.55
  -8   1  -7   64.15   17.95
  -8   1  -7   69.38   11.64
   8   1   7   67.56   11.44
  -8   1  -8   68.18   18.87
  -8   1  -8    1.06    3.41
  -8   1  -8   63.77   11.39
   8   1   8   62.46   11.36
  -8   1  -9   32.12    9.51
   8   1   9    3.52    5.22
  -8   1 -10   69.33   14.63
   8   1  10   60.58   12.51
  -8   1 -11   34.74   11.26
   8   1  11   35.79   10.15
  -8   1 -12   57.42   14.43
   8   1  12   63.07   13.84
   8   1  13  135.92   20.80
   8   1  14   47.47   13.70
   8   1  15   12.60    8.79
   8   1  16   -0.53    5.92
   8   1  17   20.13   11.16
   8   2 -20   13.19   12.89
   8   2 -20    3.94   15.27
   8   2 -19   17.46   11.57
   8   2 -19   -8.54   17.42
   8   2 -18   94.44   21.56
   8   2 -18  107.98   31.92
   8   2 -17  117.32   24.04
   8   2 -17   92.70   29.29
   8   2 -17   59.62   17.43
   8   2 -17   78.66   15.37
   8   2 -16   15.43    9.56
   8   2 -16   40.87   19.33
   8   2 -16   23.98   12.25
   8   2 -16   31.63   10.04
   8   2 -15   20.27    9.91
   8   2 -15    5.40   12.28
   8   2 -15   26.08   12.66
   8   2 -15   29.70   10.51
   8   2 -14   43.27   12.69
   8   2 -14   72.65   23.53
   8   2 -14   50.19   15.01
   8   2 -14   42.66   12.50
   8   2 -13  242.16   40.67
   8   2 -13  193.52   24.81
   8   2 -13  248.85   30.86
   8   2 -13  267.70   29.48
   8   2 -12  247.66   26.76
   8   2 -12  242.32   40.15
   8   2 -12  249.02   30.99
   8   2 -12  357.22   34.14
   8   2 -11   59.86   12.45
   8   2 -11   67.99   15.50
  -8   2  11   72.41   18.80
   8   2 -11   63.39   21.57
   8   2 -11   62.00   15.33
   8   2 -10   73.21   13.51
   8   2 -10   86.48   18.12
  -8   2  10   55.53   16.60
   8   2 -10   84.83   21.19
   8   2 -10   64.43   20.26
   8   2  -9  243.98   22.22
  -8   2   9  268.87   35.20
   8   2  -9  295.29   40.84
  -8   2   8  511.86   53.03
   8   2  -8  576.02   33.05
  -8   2   8  541.20   50.53
   8   2  -8  499.22   53.36
  -8   2   7   15.99   10.39
   8   2  -7   23.09   14.12
  -8   2   7   24.85    9.88
  -8   2   6  124.96   26.11
   8   2  -6   78.58   21.03
  -8   2   6  102.78   23.78
  -8   2   6   96.97    5.40
  -8   2   5   -0.60    8.74
  -8   2   5    0.05    4.86
  -8   2   5    0.78    9.22
  -8   2   5    6.06    1.80
  -8   2   4  279.99   37.40
  -8   2   4  282.17   30.27
  -8   2   4  313.63   39.03
   8   2  -4  321.12   28.44
  -8   2   4  286.91   14.53
  -8   2   3   11.80    9.48
  -8   2   3   -0.44    9.00
  -8   2   3   -6.93    6.36
  -8   2   3    3.52    2.06
   8   2  -3    4.40    6.06
  -8   2   2   53.92   16.63
  -8   2   2   92.79   16.98
  -8   2   2   54.24   17.00
  -8   2   2   60.60    7.22
   8   2  -2   69.54   12.63
  -8   2   1  140.37   25.33
  -8   2   1  101.40   17.55
  -8   2   1  115.14   25.20
  -8   2   1  122.86   11.23
   8   2  -1  131.04   17.16
  -8   2   0   71.11   18.49
  -8   2   0   71.02   15.00
  -8   2   0   91.09   10.37
   8   2   0   79.58   13.78
  -8   2  -1  214.94   31.15
  -8   2  -1  200.74   25.58
   8   2   1  214.16   22.11
  -8   2  -1  236.62   17.83
  -8   2  -2   36.93   14.40
  -8   2  -2   23.23   10.59
  -8   2  -2   18.23    5.46
   8   2   2   21.28    7.11
  -8   2  -3   33.79   14.98
  -8   2  -3   27.49    6.55
   8   2   3   36.60    9.16
  -8   2  -4  121.45   23.95
   8   2   4  138.46   16.88
  -8   2  -4  122.09   14.10
  -8   2  -5  208.52   30.79
   8   2   5  194.47   20.50
  -8   2  -5  263.64   21.85
  -8   2  -6  209.30   31.19
   8   2   6  229.47   22.49
  -8   2  -6  244.22   21.84
  -8   2  -7    1.78    6.42
  -8   2  -7   -1.96    4.13
   8   2   7    1.76    4.11
  -8   2  -7    5.87    5.51
  -8   2  -8  163.65   28.50
  -8   2  -8  169.41   24.38
   8   2   8  208.17   22.04
  -8   2  -8  171.73   19.21
  -8   2  -9   90.17   21.36
  -8   2  -9   60.51   15.08
   8   2   9  124.81   17.17
  -8   2 -10    8.89    9.54
  -8   2 -10   12.96    9.00
   8   2  10   19.39    7.89
  -8   2 -11  106.85   24.28
  -8   2 -11   82.96   19.15
   8   2  11  125.58   18.15
  -8   2 -12   34.51   15.75
   8   2  12   24.16    8.65
  -8   2 -13   13.01   11.88
   8   2  13    9.38    6.98
  -8   2 -14   59.31   18.94
   8   2  14   59.65   14.47
  -8   2 -15   20.81   12.31
   8   2  15   51.38   13.91
  -8   2 -16   -4.32   12.56
   8   2  16    1.38    6.20
   8   3 -19   -7.55    9.78
   8   3 -19   29.54   24.01
   8   3 -18    2.87   10.68
   8   3 -18   -3.52   12.94
   8   3 -17    5.39   12.07
   8   3 -16    1.35   10.61
   8   3 -16   20.32   14.50
   8   3 -15   94.68   17.46
   8   3 -15   81.91   25.21
   8   3 -15  115.06   23.61
   8   3 -14   55.86   13.72
   8   3 -14   44.53   21.15
   8   3 -14   50.45   16.98
   8   3 -14   64.86   18.35
   8   3 -13   59.90   18.67
   8   3 -13   34.59   19.44
   8   3 -13   40.90   10.92
   8   3 -12   76.67   22.79
   8   3 -12  120.92   23.50
   8   3 -12   83.36   13.71
  -8   3  12   72.00   20.55
   8   3 -11   23.74   15.20
   8   3 -11   29.01   12.96
   8   3 -11   26.45    7.36
  -8   3  11   12.31   10.81
   8   3 -10   53.82   19.04
  -8   3  10   40.96   15.62
   8   3 -10   63.67   10.45
   8   3  -9   86.17   24.44
  -8   3   9   81.54   23.75
   8   3  -9   79.13    9.57
  -8   3   9   92.63    6.01
  -8   3   9   98.06    6.48
  -8   3   8   63.24   19.26
   8   3  -8   28.35   15.25
  -8   3   8   56.02    6.72
  -8   3   8   59.75    6.09
  -8   3   7   -0.33   10.53
  -8   3   7    6.09    2.38
  -8   3   6   17.38   12.16
  -8   3   6    6.19    3.10
  -8   3   5  197.57   34.01
  -8   3   5  186.59   34.15
  -8   3   5  215.55   16.19
  -8   3   4   71.84   19.99
  -8   3   4   44.57   16.12
  -8   3   4   80.09   10.00
  -8   3   3  170.62   30.69
  -8   3   3  109.50   26.30
   8   3  -3  129.74   20.60
  -8   3   3  144.10   14.19
  -8   3   2  140.86   27.74
  -8   3   2   87.68   14.83
  -8   3   2   99.64   25.83
   8   3  -2  124.59   20.15
  -8   3   2  105.51   12.59
  -8   3   1  293.69   43.31
  -8   3   1  221.34   23.95
  -8   3   1  241.92   35.48
   8   3  -1  249.96   28.54
  -8   3   1  271.85   21.70
  -8   3   0   46.78   17.33
  -8   3   0   54.95   12.94
  -8   3   0   57.73   10.19
   8   3   0   67.99   14.67
  -8   3  -1   32.70   13.69
  -8   3  -1   31.22    9.57
  -8   3  -1   34.66    8.45
   8   3   1   39.25   11.41
  -8   3  -2  128.59   18.57
  -8   3  -2  121.32   25.10
   8   3   2  141.69   20.76
  -8   3  -2  141.76   16.70
  -8   3  -3   68.38   14.39
  -8   3  -3   60.44   18.44
  -8   3  -3   75.83   12.97
   8   3   3   83.76   15.39
  -8   3  -4    8.58    8.05
  -8   3  -4   13.93    6.44
   8   3   4   10.75    7.55
  -8   3  -5   -9.56    8.72
   8   3   5   -0.02    5.05
  -8   3  -5    4.03    5.17
  -8   3  -6  142.91   26.31
   8   3   6  184.20   22.39
  -8   3  -6  217.97   22.87
  -8   3  -7   67.13   18.48
   8   3   7   70.13   14.17
  -8   3  -8   55.68   17.74
  -8   3  -8   54.96   16.16
   8   3   8   61.64   12.66
  -8   3  -9   74.06   20.31
  -8   3  -9   76.44   18.86
   8   3   9  108.85   17.44
  -8   3 -10   28.98   13.19
   8   3  10   26.74    9.10
  -8   3 -11    8.18    8.88
   8   3  11   21.26    8.49
  -8   3 -12   29.87   13.81
   8   3  12   49.27   13.03
  -8   3 -13   30.14   15.91
   8   3  13   26.33   10.05
  -8   3 -14    6.99    8.72
   8   3  14    0.97    5.63
  -8   3 -15   25.28   13.39
   8   3  15   35.40   12.51
   8   4 -17   -6.49   12.39
   8   4 -16    5.36   15.57
   8   4 -15    7.68    9.58
   8   4 -14    0.84   10.75
   8   4 -13    6.62   14.18
  -8   4  13   -7.70   11.98
   8   4 -12   22.30   16.40
  -8   4  12   34.06   18.38
  -8   4  12   27.21    4.36
   8   4 -11   50.24   22.09
  -8   4  11   13.80   14.02
  -8   4  11   29.23    5.15
  -8   4  10  250.30   40.91
   8   4 -10  204.06   15.42
   8   4 -10  229.45   40.06
  -8   4  10  210.49   16.53
  -8   4  10  218.01   18.31
   8   4  -9   12.82   14.15
  -8   4   9   -7.25   11.96
  -8   4   9   16.01    4.67
  -8   4   9   11.40    4.18
  -8   4   8  143.14   31.34
  -8   4   8  101.01   13.16
  -8   4   7   13.30   14.40
  -8   4   7    8.48    4.66
  -8   4   6   89.05   25.18
  -8   4   6   83.56   12.73
  -8   4   5   86.96   25.40
  -8   4   5  120.71   15.72
  -8   4   4   27.28   15.73
  -8   4   4   47.81   10.08
  -8   4   3  101.03   27.71
  -8   4   3  168.96   19.96
  -8   4   2  116.27   26.27
  -8   4   2  137.99   33.16
   8   4  -2   88.37   19.52
  -8   4   2  118.69   17.26
  -8   4   1   76.59   22.36
  -8   4   1   56.41   21.40
   8   4  -1   45.92   13.04
  -8   4   1   59.71   12.06
  -8   4   0   84.39   23.58
  -8   4   0   67.90   23.39
   8   4   0   73.25   16.73
  -8   4   0   91.81   15.81
  -8   4  -1  118.93   27.14
  -8   4  -1  136.08   14.80
   8   4   1  135.11   22.82
  -8   4  -1  130.43   18.85
  -8   4  -2  261.09   21.90
  -8   4  -2  240.65   37.57
   8   4   2  268.20   32.78
  -8   4  -2  256.20   27.07
  -8   4  -3   87.41   20.66
  -8   4  -3   72.99   11.64
  -8   4  -3   91.85   16.73
   8   4   3   63.69   14.93
  -8   4  -4   46.11    9.99
  -8   4  -4   32.74   16.77
  -8   4  -4   52.54   12.68
   8   4   4   38.03   13.39
  -8   4  -5   23.79   16.00
  -8   4  -5   16.33    7.39
   8   4   5   18.63    9.95
  -8   4  -6   15.74   11.77
   8   4   6   20.56   10.85
  -8   4  -7   37.31   15.92
   8   4   7   45.20   12.92
  -8   4  -8   20.41   10.31
   8   4   8   35.37   11.16
  -8   4  -9   34.59   15.10
   8   4   9   46.07   12.94
  -8   4 -10    2.02    7.93
   8   4  10   13.57    8.23
  -8   4 -11   76.71   20.74
   8   4  11   92.25   17.49
  -8   4 -12   24.07   13.77
   8   4  12   42.11   12.56
  -8   4 -13   27.69   14.18
   8   4  13   15.67    8.35
   8   5 -14    6.71    9.02
   8   5 -13    1.01   12.14
  -8   5  13   71.26   23.75
   8   5 -12   18.76   18.37
  -8   5  12   38.51   18.82
  -8   5  11   -6.54   13.05
  -8   5  10    5.07   13.38
  -8   5   9   50.62   20.06
  -8   5   8   20.67   14.96
  -8   5   7   13.13   16.17
  -8   5   7   14.17    7.08
  -8   5   6    0.92   11.54
  -8   5   6   -8.02    7.17
  -8   5   5   20.10   18.74
  -8   5   5    3.55    4.62
  -8   5   4   35.28   24.36
  -8   5   4    9.30    8.01
  -8   5   3   -9.46   13.73
  -8   5   3   11.35    6.67
  -8   5   2   44.89   20.96
  -8   5   2   71.97   15.71
  -8   5   1   37.90   21.84
  -8   5   1   12.79    7.17
   8   5  -1   31.23   14.33
  -8   5   0   -0.51   11.78
  -8   5   0    2.03    5.42
   8   5   0   -3.44    7.44
  -8   5  -1   89.10   30.01
   8   5   1   65.63   17.76
  -8   5  -2  171.67   39.24
   8   5   2  204.77   30.97
  -8   5  -3   58.20   18.73
   8   5   3   64.85   16.91
  -8   5  -4   20.72   15.00
   8   5   4   16.42   10.75
  -8   5  -5   25.31   15.24
   8   5   5   14.80    9.48
  -8   5  -6   11.02   12.76
   8   5   6   21.85   11.00
  -8   5  -7   16.03   12.94
   8   5   7   35.12   13.08
  -8   5  -8   47.86   18.47
   8   5   8   79.97   19.77
  -8   5  -9    6.54    8.43
   8   5   9   18.74   10.48
  -8   5 -10   20.84   12.87
   8   5  10    7.99    7.88
  -8   6   8  -17.98   15.08
  -8   6   7   -4.17   13.03
  -8   6   6   21.55   17.35
  -8   6   5   14.38   15.40
  -8   6   4   26.54   18.07
  -8   6   3   14.20   14.16
  -8   6   2   65.28   26.71
  -8   6   1   18.56   17.40
   8   6  -1   16.82   13.13
  -8   6   0   19.02   18.62
   8   6   0   48.02   19.44
  -8   6  -1    6.62   16.02
   8   6   1  -10.66   12.99
  -8   6  -2   11.04   14.75
   8   6   2    4.80   11.03
  -8   6  -3   25.35   22.64
   8   6   3  -17.31   12.97
  -8   6  -4    6.71   18.43
   8   6   4   12.00   10.93
   8   6   5   14.48    9.38
  -9  -6   5   42.02   18.92
   9  -6  -5   49.60   18.67
   9  -6  -4   25.94   18.43
  -9  -6   4   51.57   24.92
  -9  -6   3    8.84   10.74
   9  -6  -3   -1.41   10.12
  -9  -6   2   49.11   20.27
   9  -6  -2   38.60   17.36
   9  -6  -1   15.81   12.11
  -9  -6   1   16.78   14.47
  -9  -6   0   28.75   16.33
   9  -6   0   41.78   16.62
   9  -6   1   74.37   21.42
  -9  -5  12   26.66   10.88
  -9  -5  11   53.91   15.17
  -9  -5  10   31.86   11.60
  -9  -5   9   21.68   11.09
  -9  -5   8   22.76   11.33
  -9  -5   8   -0.78    4.05
  -9  -5   7   34.42   13.55
  -9  -5   7   39.54   13.81
  -9  -5   6   24.11   12.36
  -9  -5   6   40.99   16.46
   9  -5  -5  127.09   27.01
  -9  -5   5  149.47   28.44
   9  -5  -4   23.01   13.15
  -9  -5   4   21.30   11.50
  -9  -5   3  125.70   25.57
   9  -5  -3  119.35   24.96
  -9  -5   2   20.31   13.57
   9  -5  -2   26.23   13.48
  -9  -5   1    0.21    8.02
   9  -5  -1   -8.47   10.65
   9  -5   0   52.08   16.34
   9  -5   1   70.83   18.92
   9  -5   2   24.82   10.76
   9  -5   3   45.17   14.11
   9  -5   4    0.56    7.14
   9  -5   5   54.49   14.47
   9  -5   6    9.08    8.37
   9  -5   7   13.91    8.80
   9  -5   8   37.93   11.16
   9  -4 -16   -3.22    9.54
  -9  -4  16   20.42    7.57
   9  -4 -15   12.83   14.46
  -9  -4  15   24.65    8.32
   9  -4 -14   22.68   15.29
  -9  -4  14   19.02    7.04
   9  -4 -13   18.65   13.47
  -9  -4  13   13.30    5.85
   9  -4 -12   45.23   15.74
  -9  -4  12   53.93   12.28
   9  -4 -11   39.90   13.59
  -9  -4  11   44.14   11.20
  -9  -4  11   40.06   11.33
  -9  -4  10   -2.23    4.87
   9  -4 -10    4.60    7.89
  -9  -4   9  118.70   19.98
   9  -4  -9  103.45   22.16
  -9  -4   8   24.18    9.93
  -9  -4   8    2.71    6.50
   9  -4  -8   16.93   10.27
  -9  -4   7   38.26   11.81
  -9  -4   7   51.14   15.29
  -9  -4   6   25.39    9.71
  -9  -4   6   36.47   13.21
  -9  -4   5   20.39    9.63
  -9  -4   4    5.40    7.50
   9  -4  -4    6.24    7.20
   9  -4  -4   -0.79    6.18
  -9  -4   3  105.89   20.55
   9  -4  -3   89.52   18.85
   9  -4  -3   70.03   17.50
  -9  -4   2   16.56   10.04
   9  -4  -2   20.54   10.64
   9  -4  -2    2.09    6.18
   9  -4  -1   26.01    9.49
   9  -4  -1   26.73   11.43
   9  -4   0  145.18   22.84
   9  -4   0  165.87   25.49
   9  -4   1  102.84   18.30
   9  -4   1   76.29   16.85
   9  -4   2    7.18    4.94
   9  -4   2   15.27    8.08
   9  -4   3    2.27    6.41
   9  -4   3    2.37    5.92
  -9  -4  -4   13.03    4.88
   9  -4   4   12.30    7.52
   9  -4   4   20.27    9.00
   9  -4   5   -0.46    5.11
   9  -4   6   46.13   11.02
   9  -4   7   19.82   12.04
   9  -4   7    8.09    6.45
   9  -4   8   99.75   23.46
   9  -4   8   81.83   14.15
   9  -4   9   57.10   18.05
   9  -4   9   46.62   10.55
   9  -4  10   16.13   12.95
   9  -4  10    8.34    5.39
   9  -4  11   24.50   15.90
   9  -4  11   25.68    8.02
   9  -3 -18   14.51   12.42
  -9  -3  18   16.71    7.42
   9  -3 -17   34.08   15.94
  -9  -3  17   43.63    9.48
   9  -3 -16   67.85   21.95
  -9  -3  16   76.87   11.78
   9  -3 -15   44.55   19.69
  -9  -3  15   21.27    6.71
   9  -3 -14  172.95   32.40
   9  -3 -14  225.80   19.69
  -9  -3  14  186.45   18.12
   9  -3 -13   23.54   12.65
  -9  -3  13   50.76    9.40
   9  -3 -13   31.64    7.17
   9  -3 -12   68.74   20.37
  -9  -3  12   78.69   11.72
   9  -3 -12   79.61   11.39
   9  -3 -12  111.68   24.91
   9  -3 -11   94.27   21.60
   9  -3 -11   94.01   12.52
  -9  -3  11  106.63   13.85
   9  -3 -11  105.28   24.37
   9  -3 -10   32.61   13.67
  -9  -3  10   28.91    7.72
   9  -3 -10   20.23    9.39
  -9  -3   9  116.37   15.08
   9  -3  -9  138.32   24.85
   9  -3  -9  169.16   27.96
  -9  -3   8   38.33    8.95
   9  -3  -8   27.70   13.44
   9  -3  -8   28.46   12.07
  -9  -3   8   16.33    9.59
  -9  -3   7   53.93   11.08
   9  -3  -7   66.63   16.59
  -9  -3   7   27.50   11.85
   9  -3  -7   48.00   14.51
  -9  -3   6   29.29    8.55
  -9  -3   6   32.58   10.89
   9  -3  -6   40.98   14.36
  -9  -3   5   51.97   11.69
  -9  -3   5   38.48   11.73
   9  -3  -5   40.48   13.85
  -9  -3   4  105.40   16.79
   9  -3  -4   95.50   15.98
  -9  -3   4  109.41   21.54
   9  -3  -4  113.06   20.35
   9  -3  -3   83.55   15.34
  -9  -3   3   99.73   17.06
   9  -3  -3   93.35   18.20
   9  -3  -2   55.38   11.89
  -9  -3   2   55.84   12.43
   9  -3  -2   61.31   14.70
   9  -3  -1  239.41   23.80
   9  -3  -1  210.28   26.26
   9  -3   0  179.60   20.30
   9  -3   0  147.88   22.16
   9  -3   1   40.64   12.12
   9  -3   1   51.06   10.23
   9  -3   1   40.07   11.78
   9  -3   2  128.99   22.20
  -9  -3  -2  121.52   10.60
   9  -3   2  117.12   18.74
   9  -3   2  131.66   15.99
  -9  -3  -3  202.60   17.77
   9  -3   3  213.32   25.04
   9  -3   3  191.04   19.06
   9  -3   3  211.26   28.03
   9  -3   4   72.25   16.79
  -9  -3  -4   82.19   12.77
   9  -3   4  109.59   13.95
   9  -3   4   75.64   14.69
   9  -3   5    4.54    6.90
  -9  -3  -5    6.94    4.98
   9  -3   5    4.27    4.30
   9  -3   5   -6.56    6.10
   9  -3   6   73.06   17.91
  -9  -3  -6  105.40   16.57
   9  -3   6  109.86   13.33
   9  -3   7  127.33   24.06
  -9  -3  -7  186.75   19.48
   9  -3   7  163.70   16.29
   9  -3   8   18.54   11.73
   9  -3   8   18.16    5.97
  -9  -3  -8   18.69    6.99
   9  -3   9   26.44   13.08
   9  -3   9   41.37    8.63
   9  -3  10  156.30   28.68
   9  -3  10  181.78   18.10
   9  -3  10  161.55   18.28
   9  -3  11   11.50    8.50
   9  -3  11    7.11    4.28
   9  -3  12   15.35   11.58
   9  -3  12   29.70    8.04
   9  -3  13    6.92   10.06
   9  -3  13   24.29    7.82
   9  -3  14   46.98   20.87
   9  -3  14   39.90    9.57
   9  -2 -19   19.76   17.31
  -9  -2  19   14.93    5.92
   9  -2 -18   42.78   19.96
  -9  -2  18   32.72    8.04
   9  -2 -17   67.29   23.57
  -9  -2  17   79.75   11.79
   9  -2 -16  152.43   33.57
  -9  -2  16  165.41   16.51
   9  -2 -16  181.24   17.51
   9  -2 -16  136.31   29.03
   9  -2 -15   17.47   12.69
   9  -2 -15   50.77    8.73
  -9  -2  15   44.00    8.48
   9  -2 -15   63.95   19.50
   9  -2 -14   61.76   20.98
   9  -2 -14   55.10    8.59
  -9  -2  14   57.02    8.82
   9  -2 -14   89.06   22.40
   9  -2 -13   20.15   12.76
   9  -2 -13    1.94    1.71
  -9  -2  13   12.72    4.67
   9  -2 -13   -2.54    7.10
   9  -2 -12   35.49   16.02
  -9  -2  12   49.00    7.53
   9  -2 -12   45.10    7.22
   9  -2 -12   47.61   16.15
   9  -2 -11  122.27   26.23
   9  -2 -11   96.94   26.60
   9  -2 -11  131.22   11.46
  -9  -2  11  136.05   12.43
   9  -2 -11  113.96   22.86
   9  -2 -10  129.70   25.64
   9  -2 -10  154.01   33.80
   9  -2 -10  106.17    9.93
  -9  -2  10  102.97   10.53
   9  -2 -10  116.33   22.42
   9  -2  -9   54.91   17.70
  -9  -2   9   32.07    5.87
   9  -2  -9   33.43    5.46
  -9  -2   9   10.98   10.11
   9  -2  -9   41.06   14.95
  -9  -2   8    8.32    3.50
   9  -2  -8   13.41    3.67
  -9  -2   8  -12.25    9.86
   9  -2  -8   20.45   11.29
   9  -2  -8    1.33    6.55
  -9  -2   7    4.55    2.84
   9  -2  -7    8.65    3.07
   9  -2  -7   -3.03    7.19
   9  -2  -7    1.45    6.88
   9  -2  -7    6.72    6.16
  -9  -2   7    4.31    6.18
  -9  -2   6  797.35   67.01
   9  -2  -6  711.83   56.33
  -9  -2   6  702.60   33.02
   9  -2  -6  603.51   49.05
   9  -2  -6  761.14   64.77
  -9  -2   6  663.25   51.70
  -9  -2   5    9.44    8.92
  -9  -2   5   12.05    4.29
  -9  -2   5   15.00    9.70
   9  -2  -5    8.43    7.38
   9  -2  -5   37.26   17.15
  -9  -2   4   80.30   21.88
   9  -2  -4   58.71    9.79
  -9  -2   4   66.76    9.75
  -9  -2   4   71.39   16.72
   9  -2  -4   68.42   20.81
   9  -2  -4   50.86   14.89
  -9  -2   3  364.55   44.91
   9  -2  -3  348.85   34.57
  -9  -2   3  362.64   39.48
   9  -2  -3  425.23   47.53
  -9  -2   3  346.95   24.51
   9  -2  -3  385.29   23.98
  -9  -2   2  329.40   42.93
   9  -2  -2  405.50   45.18
   9  -2  -2  334.70   21.05
  -9  -2   2  307.23   24.18
   9  -2  -2  314.48   27.04
   9  -2  -1   38.45    9.75
  -9  -2   1   89.72   23.56
   9  -2  -1   65.16   18.92
  -9  -2   1   44.44    9.00
   9  -2  -1   49.62    7.55
  -9  -2   0   13.51    3.67
  -9  -2   0   16.34   12.88
   9  -2   0   12.71    3.72
   9  -2   0   15.50    6.67
  -9  -2  -1   -2.33   11.40
   9  -2   1   11.93    3.65
   9  -2   1    2.56    5.70
  -9  -2  -2    0.60   11.15
   9  -2   2   12.16    3.73
   9  -2   2    7.64    6.43
   9  -2   3   18.88    4.41
  -9  -2  -3   17.61    4.28
   9  -2   3   11.18    7.02
   9  -2   4  288.05   17.35
   9  -2   4  269.47   29.40
   9  -2   5  139.93   11.96
   9  -2   5   88.60   17.41
   9  -2   6  235.64   15.30
   9  -2   6  212.68   27.25
  -9  -2  -7  254.85   18.34
   9  -2   7  237.03   17.23
   9  -2   7  157.45   25.09
  -9  -2  -8  133.74   13.60
   9  -2   8  137.81   13.48
   9  -2   8  126.25   22.80
   9  -2   9   18.83    5.35
  -9  -2  -9   28.70    6.81
   9  -2   9   22.86   14.05
   9  -2  10  109.95   12.77
  -9  -2 -10  129.06   14.49
   9  -2  10   74.10   19.00
   9  -2  11   35.88    7.86
   9  -2  11   38.48   15.10
   9  -2  12   13.28    5.66
   9  -2  12   13.11   10.99
   9  -2  13    5.74    3.48
   9  -2  13    6.22    6.43
   9  -2  14    9.02    6.29
   9  -2  14   -6.48    9.31
   9  -2  15    8.98    4.67
   9  -2  15   23.76   11.49
   9  -1 -20   45.08   20.88
   9  -1 -19   43.23   19.40
   9  -1 -19   62.98   21.49
   9  -1 -18    6.42    7.52
   9  -1 -18   18.09   12.18
   9  -1 -17   26.68   13.39
   9  -1 -17    4.53    4.29
  -9  -1  17    8.96    4.81
   9  -1 -17   18.21    9.89
   9  -1 -16    0.36    8.87
   9  -1 -16   26.41    7.19
  -9  -1  16   12.95    5.40
   9  -1 -16   16.58   11.48
   9  -1 -15   75.11   23.05
   9  -1 -15   63.00   10.20
  -9  -1  15   74.00   10.69
   9  -1 -15   50.88   16.69
   9  -1 -14   -4.15   10.81
   9  -1 -14   22.73   13.74
   9  -1 -14    0.53    2.45
  -9  -1  14    4.47    2.77
   9  -1 -14   22.94   10.59
   9  -1 -13   60.09   19.80
   9  -1 -13   39.58   17.22
   9  -1 -13   35.53    6.62
  -9  -1  13   51.87    8.14
   9  -1 -13   40.52   14.00
   9  -1 -12  144.71   30.38
   9  -1 -12  166.70   30.85
  -9  -1  12  176.79   13.88
   9  -1 -12  145.79   13.32
   9  -1 -12  186.75   28.56
   9  -1 -12  174.70   31.06
  -9  -1  12  153.35   26.07
   9  -1 -11   59.82   18.14
   9  -1 -11   37.34   14.40
  -9  -1  11   57.25    7.24
   9  -1 -11   43.45    6.59
   9  -1 -11   59.64   17.19
  -9  -1  11   43.05   16.21
   9  -1 -11   46.23   15.00
   9  -1 -10   70.05   19.95
   9  -1 -10   62.27   19.29
  -9  -1  10   79.57    7.94
   9  -1 -10   69.09    7.81
   9  -1 -10   64.64   17.02
  -9  -1  10   68.15   17.79
   9  -1 -10   50.75   16.50
  -9  -1   9  166.86   29.92
   9  -1  -9  145.47   28.13
   9  -1  -9  146.88   27.67
  -9  -1   9  179.31   11.43
   9  -1  -9  176.84   11.74
   9  -1  -9  185.04   28.31
   9  -1  -9  190.84   30.76
  -9  -1   9  126.86   22.98
  -9  -1   8  104.03   22.97
  -9  -1   8  133.10    8.90
   9  -1  -8  118.76    8.71
   9  -1  -8  131.53   25.56
  -9  -1   8  130.28   23.25
   9  -1  -8   90.06   21.81
  -9  -1   7  361.33   43.90
   9  -1  -7  274.57   37.05
  -9  -1   7  319.32   13.89
   9  -1  -7  301.63   14.00
  -9  -1   7  296.18   34.42
   9  -1  -7  301.55   38.62
  -9  -1   6   39.51   14.99
   9  -1  -6   52.36   16.88
   9  -1  -6   29.62   13.31
  -9  -1   6   31.66   13.09
  -9  -1   6   51.11    4.14
   9  -1  -6   41.12    3.88
  -9  -1   5   56.56   18.30
   9  -1  -5   53.28   17.46
  -9  -1   5   45.85   15.38
  -9  -1   5   45.93    3.28
   9  -1  -5   41.32    6.39
   9  -1  -4   16.41   12.93
  -9  -1   4   16.92   10.76
  -9  -1   4    9.38    3.69
  -9  -1   4   18.95   11.39
   9  -1  -4   15.42    4.61
  -9  -1   3   96.95   20.94
  -9  -1   3  101.37   12.59
  -9  -1   3  137.83   26.94
   9  -1  -3  107.38   11.92
  -9  -1   2  113.97   22.02
  -9  -1   2  116.64   14.24
  -9  -1   2   94.27   21.97
   9  -1  -2   96.47   11.56
  -9  -1   1   51.89   11.22
  -9  -1   1   52.47   16.80
  -9  -1   1   50.11   16.49
  -9  -1   1   60.85    3.43
  -9  -1   1   54.95    5.24
   9  -1  -1   43.01    8.57
  -9  -1   0    9.38    9.59
  -9  -1   0    6.17    7.58
  -9  -1   0   13.30    2.00
   9  -1   0   10.40    5.40
  -9  -1  -1   19.74   11.01
   9  -1   1   18.13    2.63
  -9  -1  -1   17.42    2.56
   9  -1   1   27.62    8.54
   9  -1   2  184.98   10.34
  -9  -1  -2  195.24   10.55
  -9  -1  -2  175.39   22.27
   9  -1   2  196.16   20.60
   9  -1   3  111.51    8.51
  -9  -1  -3  136.19    9.28
  -9  -1  -3  140.08   20.40
   9  -1   3  114.73   16.17
   9  -1   4   51.24    6.29
  -9  -1  -4   54.14    6.27
  -9  -1  -4   42.91   12.31
   9  -1   4   59.75   12.50
   9  -1   5  151.16   11.73
  -9  -1  -5  166.89   12.16
  -9  -1  -5  124.62   19.64
   9  -1   5  146.03   20.09
   9  -1   6  302.09   18.38
  -9  -1  -6  289.27   31.20
   9  -1   6  293.70   29.76
   9  -1   7   98.21   10.66
  -9  -1  -7   93.23   18.64
   9  -1   7   93.56   17.28
  -9  -1  -8   36.82    7.17
   9  -1   8   99.65   11.26
   9  -1   8  134.92   20.68
  -9  -1  -9   91.06   11.31
   9  -1   9   76.24   10.66
   9  -1   9   80.11   17.23
  -9  -1 -10   87.32   11.53
   9  -1  10   65.04   10.55
   9  -1  10   49.20   14.10
  -9  -1 -11   76.28   11.68
   9  -1  11   76.66   11.91
   9  -1  11   80.22   18.19
   9  -1  12    4.00    4.17
   9  -1  12   -0.31    8.25
   9  -1  13  106.50   23.16
   9  -1  14   64.54   18.86
   9  -1  15   33.13   14.48
   9  -1  16   30.45   15.20
   9   0 -20    6.69   12.79
   9   0 -20   -4.15   13.07
   9   0 -19   10.25   11.60
   9   0 -19    2.40   10.10
   9   0 -18   40.57   21.16
   9   0 -18   33.08   14.71
   9   0 -17   33.56   20.08
   9   0 -17   56.81   13.67
   9   0 -17   49.06   17.34
   9   0 -17   36.10   15.49
   9   0 -16   10.08   10.98
   9   0 -16    7.97    6.38
   9   0 -16   -2.28    7.89
   9   0 -16    6.52    9.70
   9   0 -15   86.11   25.69
   9   0 -15   79.52   22.23
   9   0 -15   78.89   14.28
   9   0 -15  100.37   22.82
   9   0 -15   75.30   19.43
   9   0 -14   20.33   14.30
   9   0 -14   -0.31    7.28
   9   0 -14    1.81    3.45
   9   0 -14   -4.20    6.79
   9   0 -14   -0.53    7.13
   9   0 -13   16.50   12.48
   9   0 -13   28.07   13.49
   9   0 -13   20.74    6.81
   9   0 -13   18.77   10.29
   9   0 -13   12.66    9.31
   9   0 -12   11.01   10.91
   9   0 -12   14.10   11.49
   9   0 -12    2.59    2.90
   9   0 -12    5.18    8.68
   9   0 -12    6.21    8.12
   9   0 -11  154.82   26.46
   9   0 -11  143.38   29.12
   9   0 -11  123.96   14.73
   9   0 -11  144.65   25.24
  -9   0  11  151.62   28.00
   9   0 -10    4.38    5.98
   9   0 -10   -7.28   11.47
   9   0 -10   -4.47    5.22
   9   0 -10    4.47    7.14
  -9   0  10   -1.05    8.82
   9   0  -9   32.67   13.02
   9   0  -9   53.11   17.62
   9   0  -9   69.23   18.66
  -9   0   9   67.37   19.03
   9   0  -9   35.61    6.88
  -9   0   8   29.23   11.87
   9   0  -8   43.66   15.75
   9   0  -8   47.66   16.07
  -9   0   8   35.64   14.20
   9   0  -8   34.76    6.31
   9   0  -8   37.24    4.75
   9   0  -8   35.07    2.99
  -9   0   7   -1.12    6.24
  -9   0   7   11.89    6.73
   9   0  -7   17.05   10.30
   9   0  -7   11.41   11.36
  -9   0   7    4.78    8.23
   9   0  -7    1.57    2.48
   9   0  -7    5.33    1.66
  -9   0   6  414.36   42.84
  -9   0   6  396.55   33.32
  -9   0   6  452.11   46.41
   9   0  -6  500.53   49.76
   9   0  -6  400.22   17.30
  -9   0   5  101.92   21.10
  -9   0   5   90.34   15.55
  -9   0   5  122.52   23.81
   9   0  -5   98.76    8.09
  -9   0   4  223.32   31.09
  -9   0   4  288.74   28.49
  -9   0   4  203.47   30.88
   9   0  -4  258.04   15.02
  -9   0   3    7.90    8.56
  -9   0   3    2.16    7.83
  -9   0   3    9.95    7.03
   9   0  -3    5.00    3.26
  -9   0   2  280.33   35.15
  -9   0   2  266.30   29.94
  -9   0   2  277.22   35.29
   9   0  -2  285.56   17.99
  -9   0   1   37.53   13.56
  -9   0   1   48.97   16.54
  -9   0   1   43.69   12.51
  -9   0   1   59.67   10.15
   9   0  -1   43.35    7.06
  -9   0   0  152.70   26.93
  -9   0   0  153.39   26.53
  -9   0   0  136.29   16.13
   9   0   0  147.66   13.89
  -9   0  -1   40.08   15.36
  -9   0  -1   46.92   15.34
  -9   0  -1   40.06    9.29
   9   0   1   47.51    8.04
  -9   0  -2  232.05   33.84
  -9   0  -2  196.17   13.60
  -9   0  -2  200.17   20.74
   9   0   2  202.50   18.03
  -9   0  -3  163.13   29.14
  -9   0  -3  151.34   13.17
  -9   0  -3  137.90   17.60
   9   0   3  149.83   16.14
  -9   0  -4   25.62   13.23
  -9   0  -4   18.44    5.09
  -9   0  -4   10.85    5.62
   9   0   4   15.41    6.50
  -9   0  -5   51.65    8.62
  -9   0  -5   48.53   11.00
   9   0   5   44.76   10.07
  -9   0  -6    1.12    2.80
   9   0   6   -0.19    4.26
  -9   0  -6    0.29    4.39
  -9   0  -7  206.93   23.58
   9   0   7  208.22   23.00
   9   0   8   38.42   11.17
  -9   0  -9   -1.52    2.89
   9   0   9   -0.14    4.22
  -9   0 -10   10.07    5.54
   9   0  10   12.65    6.61
  -9   0 -11   57.53   11.93
   9   0  11   39.68   12.23
  -9   0 -12   24.76    8.54
   9   0  12   52.91   14.20
   9   0  13   25.01   10.53
   9   0  14   -4.47    7.20
   9   0  15   49.31   16.11
   9   0  16  -15.71   12.42
   9   1 -20   10.03   13.37
   9   1 -20   26.65   13.88
   9   1 -19   65.96   28.05
   9   1 -19   45.88   16.34
   9   1 -18   73.60   27.05
   9   1 -18   27.50   14.67
   9   1 -17   -5.96   10.94
   9   1 -17   12.33   10.69
   9   1 -17   15.10    9.55
   9   1 -17   29.26   15.60
   9   1 -17   12.13    9.09
   9   1 -16   23.14   12.94
   9   1 -16   -4.48   12.37
   9   1 -16   19.83   10.29
   9   1 -16    6.78    7.92
   9   1 -16   19.42    8.80
   9   1 -16   14.88    4.26
   9   1 -15   66.10   18.54
   9   1 -15   79.26   25.66
   9   1 -15   68.05   16.82
   9   1 -15   83.11   21.90
   9   1 -15   96.99   18.37
   9   1 -15   88.24   10.10
   9   1 -14   27.63   18.18
   9   1 -14    5.82    8.07
   9   1 -14    8.79    9.86
   9   1 -14    6.44    5.64
   9   1 -14   14.16    4.16
   9   1 -13   51.86   19.16
   9   1 -13   47.26   14.69
   9   1 -13   41.42   12.91
   9   1 -13   46.14   11.88
   9   1 -13   59.92    9.58
   9   1 -12  150.45   32.29
   9   1 -12  134.29   22.90
   9   1 -12  162.20   21.05
   9   1 -12  202.92   18.31
   9   1 -11   41.94   13.50
   9   1 -11   51.38   18.20
   9   1 -11   40.64   10.54
   9   1 -11   75.11   11.58
   9   1 -10   80.32   12.69
   9   1 -10   54.55   14.35
   9   1 -10   51.14   18.03
  -9   1  10   63.35   20.31
   9   1 -10   61.72   12.60
   9   1 -10   73.08   10.51
  -9   1   9  148.29   23.89
   9   1  -9  168.32   23.44
   9   1  -9  166.94   15.83
   9   1  -9  147.47   17.87
   9   1  -9  164.78   31.83
  -9   1   9  154.44   28.00
  -9   1   8   93.48   18.78
   9   1  -8  129.07   13.63
   9   1  -8  147.05   29.54
  -9   1   8  126.45   25.63
  -9   1   7  319.48   36.82
  -9   1   7  265.46   36.74
   9   1  -7  252.42   38.28
   9   1  -7  314.88   21.15
   9   1  -6   20.16   11.86
  -9   1   6   26.28   14.49
  -9   1   6    4.11    6.31
  -9   1   6   50.68   15.79
   9   1  -6   46.52    7.87
  -9   1   5   31.46   12.86
  -9   1   5   46.12   14.61
   9   1  -5   41.40    7.76
  -9   1   4   17.89   10.54
  -9   1   4   17.67    9.62
  -9   1   4   17.36    4.24
   9   1  -4   12.91    4.84
  -9   1   3  118.44   22.18
  -9   1   3  108.62   22.44
  -9   1   3  104.22   10.75
   9   1  -3  108.24   11.87
  -9   1   2   85.76   20.50
  -9   1   2  113.79   20.94
  -9   1   2  106.49   11.20
   9   1  -2  113.98   12.44
  -9   1   1   42.16   14.87
  -9   1   1   60.90   16.16
  -9   1   1   47.51    7.65
   9   1  -1   46.30    8.29
  -9   1   0    9.92    6.49
  -9   1   0    0.76    6.40
   9   1   0    9.06    4.49
  -9   1   0    9.22    3.77
  -9   1  -1   13.52    8.56
  -9   1  -1   12.21    9.19
   9   1   1   22.84    6.51
  -9   1  -1   18.02    5.69
  -9   1  -2  194.95   30.43
  -9   1  -2  220.16   31.61
  -9   1  -2  200.84   17.73
   9   1   2  197.54   18.06
  -9   1  -3   80.81   22.01
  -9   1  -3  116.70   13.93
  -9   1  -3  126.66   14.27
   9   1   3  123.49   14.47
  -9   1  -4   66.28   18.56
  -9   1  -4   54.80   10.99
   9   1   4   64.28   10.96
  -9   1  -4   67.39   11.00
  -9   1  -5  110.00   23.31
  -9   1  -5  141.22   17.68
  -9   1  -5  155.75   17.38
   9   1   5  128.53   15.94
  -9   1  -6  334.53   41.52
  -9   1  -6  305.54   27.50
  -9   1  -6  280.61   24.32
   9   1   6  312.30   25.69
  -9   1  -7   89.01   23.22
   9   1   7   92.89   14.41
  -9   1  -7  107.95   15.39
  -9   1  -8  149.48   29.93
   9   1   8   88.87   14.70
  -9   1  -9   96.65   24.37
  -9   1  -9   69.76   14.47
   9   1   9   70.54   13.61
  -9   1 -10   65.40   21.91
  -9   1 -10   77.63   15.68
   9   1  10   90.63   15.67
  -9   1 -11   94.00   24.18
  -9   1 -11   61.04   14.65
   9   1  11   80.54   15.98
  -9   1 -12   11.08    5.54
   9   1  12    4.03    6.05
   9   1  13   78.08   16.90
   9   1  14   49.88   15.36
   9   1  15   28.46   11.14
   9   1  16   32.19   13.92
   9   2 -19   31.73   16.57
   9   2 -19   16.21   18.77
   9   2 -18   62.48   19.83
   9   2 -18   23.93   16.63
   9   2 -17  120.42   26.04
   9   2 -17   62.95   18.87
   9   2 -17  101.68   30.17
   9   2 -16  184.84   40.79
   9   2 -16  127.18   24.38
   9   2 -16  149.10   27.55
   9   2 -16  195.24   23.93
   9   2 -15   52.25   15.05
   9   2 -15   34.56   17.85
   9   2 -15   45.46   14.90
   9   2 -15   63.30   13.83
   9   2 -14   46.52   13.33
   9   2 -14   69.79   24.10
   9   2 -14   66.47   17.37
   9   2 -14   50.50   12.98
   9   2 -13   11.37    8.30
   9   2 -13   -2.78    8.74
   9   2 -13   -0.37    8.02
   9   2 -13    6.91    7.25
   9   2 -12   35.60   11.46
   9   2 -12   72.50   22.72
   9   2 -12   59.28   14.42
   9   2 -12   53.28   14.98
   9   2 -11  122.24   28.15
   9   2 -11  140.99   22.31
  -9   2  11  126.26   25.21
   9   2 -11  120.46   18.33
   9   2 -10   75.45   23.45
  -9   2  10   83.92   20.03
   9   2 -10   81.51   14.81
   9   2  -9   13.89   12.32
  -9   2   9   53.66   19.62
  -9   2   9   32.84   14.12
   9   2  -9   33.05    9.51
  -9   2   8   18.04   14.01
   9   2  -8    2.55    7.09
  -9   2   8    4.95    7.88
  -9   2   7    9.78   11.44
   9   2  -7   -4.17   10.39
  -9   2   7    3.02    8.83
   9   2  -7   -4.74    5.85
  -9   2   6  619.62   57.48
  -9   2   6  660.27   61.06
  -9   2   6  658.74   22.47
   9   2  -6  689.40   43.60
  -9   2   5   26.32   14.50
  -9   2   5    4.43    7.24
  -9   2   5   22.39   12.88
   9   2  -5   15.37    6.98
  -9   2   5   16.76    3.04
  -9   2   4   71.34   21.47
  -9   2   4   68.67   16.24
  -9   2   4   85.41   22.15
  -9   2   4   62.29    6.52
   9   2  -4   51.04   11.46
  -9   2   3  308.13   41.66
  -9   2   3  329.61   34.52
  -9   2   3  355.79   42.86
   9   2  -3  386.06   30.38
  -9   2   3  334.78   18.15
  -9   2   2  278.03   40.58
  -9   2   2  296.96   32.96
  -9   2   2  309.17   40.54
   9   2  -2  317.21   27.05
  -9   2   2  316.46   18.42
  -9   2   1   60.40   18.26
  -9   2   1   40.63   12.54
  -9   2   1   33.18   16.11
  -9   2   1   57.61    7.93
   9   2  -1   68.41   12.58
  -9   2   0   17.68   11.71
  -9   2   0   25.32   11.31
  -9   2   0   19.98    5.02
   9   2   0   21.64    7.29
  -9   2  -1    2.14    5.36
  -9   2  -1    7.11    2.92
   9   2   1    2.87    4.00
  -9   2  -2    7.65    9.35
  -9   2  -2   -4.99    7.40
  -9   2  -2   17.07    5.96
   9   2   2    9.03    5.00
  -9   2  -3   24.73   12.27
  -9   2  -3   20.46   12.63
  -9   2  -3   24.64    6.49
   9   2   3   18.68    6.78
  -9   2  -4  243.73   35.34
   9   2   4  276.84   24.66
  -9   2  -4  300.03   23.10
  -9   2  -5  116.91   23.92
   9   2   5  132.51   17.10
  -9   2  -5  133.34   16.18
  -9   2  -6  218.32   33.88
   9   2   6  224.74   23.11
  -9   2  -6  215.73   20.88
  -9   2  -7  207.27   33.30
  -9   2  -7  163.50   23.82
   9   2   7  243.29   23.57
  -9   2  -7  192.34   20.57
  -9   2  -8  142.85   27.78
  -9   2  -8  100.05   19.34
   9   2   8  115.39   16.65
  -9   2  -9   18.72   12.49
  -9   2  -9   17.97    8.51
   9   2   9   32.72    9.65
  -9   2 -10  139.83   28.15
  -9   2 -10  122.45   22.65
   9   2  10  125.34   18.47
  -9   2 -11   10.75    9.30
  -9   2 -11   30.83   13.56
   9   2  11   43.39   11.45
  -9   2 -12    6.86   10.61
   9   2  12    5.46    5.79
  -9   2 -13   10.38    9.84
   9   2  13   11.76    8.32
  -9   2 -14   -1.63    8.32
   9   2  14    9.35    6.83
  -9   2 -15   18.38   14.56
   9   2  15   11.37    7.96
   9   3 -18  -10.63   18.19
   9   3 -17   24.89   17.22
   9   3 -16   74.10   25.65
   9   3 -15   44.11   20.27
   9   3 -15   40.12   15.96
   9   3 -14  204.54   40.97
   9   3 -14  192.32   30.29
   9   3 -13   70.04   27.90
   9   3 -13   40.77   11.61
   9   3 -13   69.33   20.03
   9   3 -12   88.36   26.14
   9   3 -12  111.24   15.84
   9   3 -12  119.46   25.63
  -9   3  12   78.72   22.58
   9   3 -11  125.40   29.99
   9   3 -11   77.37   19.98
  -9   3  11  100.93   24.23
   9   3 -11   79.85   12.17
   9   3 -10   25.03   17.09
  -9   3  10   21.08   10.35
   9   3 -10   28.65    5.71
   9   3  -9  137.02   30.18
  -9   3   9  126.01   27.49
  -9   3   8   40.08   16.25
  -9   3   8   31.73    3.60
  -9   3   8   34.51    2.82
  -9   3   7   43.29   17.33
  -9   3   7   58.33    5.26
  -9   3   6   39.66   18.10
  -9   3   6   53.83   21.26
  -9   3   6   39.75    5.23
  -9   3   5   48.41   20.36
  -9   3   5   56.65   20.94
   9   3  -5   66.87   15.61
  -9   3   5   36.05    5.67
  -9   3   4   68.48   22.42
  -9   3   4   80.99   22.60
   9   3  -4  108.98   18.68
  -9   3   4   90.32    9.64
  -9   3   3   84.08   21.58
  -9   3   3   79.13   16.08
  -9   3   3  104.20   26.53
   9   3  -3  110.58   19.24
  -9   3   3  106.32   11.23
  -9   3   2   77.94   22.21
  -9   3   2   72.87   14.89
  -9   3   2   55.33   21.52
   9   3  -2   72.57   15.50
  -9   3   2   55.70    8.66
  -9   3   1  191.30   36.50
  -9   3   1  186.96   23.71
  -9   3   1  155.66   31.05
   9   3  -1  212.46   26.18
  -9   3   1  209.74   17.87
  -9   3   0  124.91   19.23
  -9   3   0  175.84   35.49
  -9   3   0  166.89   30.63
   9   3   0  183.37   24.02
  -9   3   0  161.93   16.39
  -9   3  -1   22.13   13.57
  -9   3  -1   62.73   13.80
   9   3   1   58.86   14.01
  -9   3  -1   38.19    8.16
  -9   3  -2   96.12   22.79
  -9   3  -2  106.01   18.52
   9   3   2  126.69   19.86
  -9   3  -2  141.84   16.39
  -9   3  -3  218.97   34.75
  -9   3  -3  227.52   27.64
   9   3   3  236.27   26.44
  -9   3  -3  222.53   21.36
  -9   3  -4   90.29   17.99
  -9   3  -4   76.72   20.68
  -9   3  -4  106.14   14.92
   9   3   4   98.44   16.88
  -9   3  -5   17.31   12.07
  -9   3  -5    2.04    3.95
   9   3   5   18.76    8.99
  -9   3  -6   63.67   18.83
   9   3   6  119.03   18.54
  -9   3  -7  153.29   28.85
   9   3   7  145.84   20.37
  -9   3  -8   12.42   12.61
   9   3   8   11.78    7.03
  -9   3  -9   27.14   14.79
  -9   3  -9   40.88   14.77
   9   3   9   47.90   12.03
  -9   3 -10  149.50   29.53
   9   3  10  142.73   20.72
  -9   3 -11  -14.26   13.19
   9   3  11    4.16    4.53
  -9   3 -12   14.42   11.21
   9   3  12   32.33   10.02
  -9   3 -13   35.34   16.01
   9   3  13   14.01    8.05
  -9   3 -14   63.80   21.56
   9   3  14   25.36   10.75
   9   4 -16   25.41   19.85
   9   4 -15    0.63   10.71
   9   4 -14    8.97   15.95
   9   4 -13   29.77   18.66
  -9   4  13   20.14   14.65
   9   4 -12   89.84   27.21
  -9   4  12   45.46   19.72
   9   4 -11   43.97   23.81
  -9   4  11   65.71   24.17
  -9   4  10   -9.89    9.72
  -9   4  10    1.34    2.09
  -9   4   9   97.85   26.22
  -9   4   9  101.28   11.31
  -9   4   8  -10.05   13.79
  -9   4   8   27.16    6.11
  -9   4   7   45.38   20.72
  -9   4   7   53.08    8.53
  -9   4   6   38.30   18.31
  -9   4   6   29.95    6.74
  -9   4   5  -20.95   16.70
  -9   4   5   15.71    5.94
  -9   4   4    9.42   13.10
  -9   4   4   26.94    8.00
  -9   4   3   95.79   26.50
  -9   4   3   89.59   26.29
   9   4  -3   91.18   20.00
  -9   4   3   84.44   13.05
  -9   4   2   13.25   11.54
  -9   4   2   20.56   10.90
   9   4  -2   23.45   10.78
  -9   4   2   25.00    7.84
  -9   4   1   53.88   19.82
  -9   4   1   54.48   22.63
  -9   4   1   39.75    9.80
   9   4  -1   28.92   11.66
  -9   4   0  131.25   29.92
  -9   4   0  138.66   35.66
  -9   4   0  181.40   19.84
   9   4   0  186.43   27.34
  -9   4   0  158.03   19.51
  -9   4  -1   76.65   22.11
  -9   4  -1   93.16   14.43
  -9   4  -1   98.77   28.80
  -9   4  -1  129.53   17.69
   9   4   1  111.65   21.13
  -9   4  -2   14.91   11.56
  -9   4  -2    6.42    4.58
   9   4   2   16.34   10.71
  -9   4  -2   15.51    7.45
  -9   4  -3   18.24   11.41
  -9   4  -3    5.14    6.42
  -9   4  -3    2.21    5.34
   9   4   3   -6.16    6.93
  -9   4  -4    2.30    4.87
   9   4   4   14.92    8.14
  -9   4  -5   17.78   13.41
  -9   4  -5   15.23    8.23
   9   4   5   10.26    7.26
  -9   4  -6   45.70   18.00
   9   4   6   27.11    9.75
  -9   4  -7   19.46   12.86
   9   4   7   15.75    8.70
  -9   4  -8  111.44   25.41
   9   4   8  102.81   18.95
  -9   4  -9   58.96   21.65
   9   4   9   59.95   14.95
  -9   4 -10    3.61    8.33
   9   4  10   17.05    9.21
  -9   4 -11   15.12   12.91
   9   4  11   21.73    8.81
  -9   5  12   21.63   14.25
  -9   5  11  112.40   32.13
  -9   5  10   39.57   20.79
  -9   5   9   -5.23   11.53
  -9   5   8   14.07   14.36
  -9   5   7   13.99   13.97
  -9   5   6    4.14   10.83
  -9   5   5  136.43   34.32
  -9   5   4   11.27   13.60
  -9   5   4   38.76   11.93
  -9   5   3  115.95   33.46
   9   5  -3   70.91   18.89
  -9   5   3  122.42   19.19
  -9   5   2   10.88   12.32
   9   5  -2   10.88   10.15
  -9   5   2   10.97    6.55
   9   5  -1   -1.01    7.74
  -9   5   1   12.37    7.34
  -9   5   0   53.44   25.83
   9   5   0   43.79   15.46
  -9   5   0   75.90   16.14
  -9   5  -1   45.29   22.24
   9   5   1   87.31   21.85
  -9   5  -2   47.90   19.47
  -9   5  -2   15.24   19.53
   9   5   2   47.19   16.69
  -9   5  -3   21.08   15.85
   9   5   3   54.19   18.39
  -9   5  -4   15.05   13.59
   9   5   4    1.41    6.67
  -9   5  -5   27.66   15.45
   9   5   5   77.08   19.43
  -9   5  -6   10.83   13.34
   9   5   6   -8.20    8.58
  -9   5  -7  -15.05   12.96
   9   5   7    9.73    8.39
  -9   5  -8   17.18   12.03
   9   5   8   33.24   12.78
  -9   6   5   -2.87   18.78
  -9   6   4   35.38   20.50
  -9   6   3    9.42   16.28
  -9   6   2   59.76   28.99
   9   6  -2   62.46   20.13
  -9   6   1   -2.52   15.49
   9   6  -1   20.50   12.43
  -9   6   0   42.14   23.99
   9   6   0   50.98   19.00
  -9   6  -1   42.90   23.95
   9   6   1   71.29   20.88
 -10  -5  11   72.44   16.88
 -10  -5  10   38.32   12.10
 -10  -5   9    3.05    6.61
 -10  -5   8   -3.34    7.75
 -10  -5   7   -4.23    6.77
 -10  -5   7   18.58   12.52
  10  -5  -6   34.60   14.79
 -10  -5   6   27.68   13.15
 -10  -5   6   27.70   13.82
 -10  -5   5   12.50   10.45
  10  -5  -5   21.45   11.15
  10  -5  -4   -0.99    8.52
 -10  -5   4   27.91   14.50
  10  -5  -3  -13.42   11.91
 -10  -5   3  -12.18   11.67
 -10  -5   2   41.55   15.10
  10  -5  -2   43.34   14.95
  10  -5  -1  106.87   22.27
 -10  -5   1  105.65   25.32
  10  -5   0   63.88   17.40
  10  -5   1   37.20   13.27
  10  -5   2    8.35    9.03
  10  -5   3   35.11   13.03
  10  -5   4    7.62    7.80
  10  -5   5   28.38    9.83
  10  -5   6    9.69    7.25
  10  -4 -15   16.63   13.19
 -10  -4  15   10.52    5.59
  10  -4 -14   10.59    8.67
 -10  -4  14    6.91    4.63
  10  -4 -13   32.76   15.23
 -10  -4  13    9.68    5.71
 -10  -4  12    0.19    3.80
  10  -4 -12   -8.28    8.37
 -10  -4  11   40.93   10.24
  10  -4 -11   55.63   18.22
 -10  -4  10    9.18    6.63
 -10  -4  10    0.57    4.25
  10  -4 -10    9.03    9.49
 -10  -4   9   85.89   16.12
  10  -4  -9   92.08   20.85
 -10  -4   9   94.38   18.83
 -10  -4   8    8.41    7.55
 -10  -4   8    0.56    6.26
 -10  -4   7  145.32   22.09
 -10  -4   7  131.11   25.00
  10  -4  -7  157.72   28.81
 -10  -4   6   30.95    9.80
 -10  -4   6   16.89   10.71
  10  -4  -6   24.08   13.84
 -10  -4   5   22.77   10.84
  10  -4  -5   22.25    8.45
 -10  -4   5    8.85    6.50
  10  -4  -5   32.37   12.61
  10  -4  -4   24.38   10.28
 -10  -4   4   28.03   12.63
  10  -4  -4   -8.70    9.12
  10  -4  -3   23.20   10.10
 -10  -4   3   21.59   11.15
  10  -4  -3   32.65   11.97
 -10  -4   2    2.65    7.01
  10  -4  -2   10.63    6.43
  10  -4  -2   -2.60    6.24
 -10  -4   1   41.92   14.32
  10  -4  -1   42.72   12.13
  10  -4  -1   30.44   12.82
  10  -4   0   -8.68    9.01
  10  -4   0    7.24    7.74
  10  -4   1   64.38   14.63
  10  -4   1   43.87   13.89
  10  -4   2   10.38    6.54
  10  -4   2    9.98    8.33
  10  -4   3   57.23   12.59
  10  -4   3   55.64   13.47
  10  -4   4  133.19   18.19
  10  -4   4   85.17   19.01
  10  -4   5   53.82   11.39
  10  -4   5   24.87   10.02
  10  -4   6   48.92   18.07
  10  -4   6   40.29    9.84
  10  -4   6   43.84   13.42
  10  -4   7   27.20   13.49
  10  -4   7   24.80    8.17
  10  -4   8   26.60   13.86
  10  -4   8   10.69    6.07
  10  -4   9   28.76   16.14
  10  -4   9   17.68    7.08
  10  -4  10    2.04    9.79
  10  -4  10    5.37    4.89
  10  -3 -17  -11.10   13.49
 -10  -3  17   14.19    5.84
  10  -3 -16   29.35   18.79
 -10  -3  16   31.42    7.60
  10  -3 -15   26.58   16.27
 -10  -3  15   25.36    7.07
  10  -3 -14    4.52    9.28
 -10  -3  14    1.37    2.55
  10  -3 -14   14.78   13.49
  10  -3 -13   31.78   16.65
 -10  -3  13   12.30    5.69
  10  -3 -13    5.97    3.29
 -10  -3  13   -3.22    5.74
  10  -3 -13   27.58   16.16
  10  -3 -12  179.86   32.02
  10  -3 -12  175.97   15.79
 -10  -3  12  121.76   13.92
  10  -3 -12  128.47   27.18
 -10  -3  11   30.39    8.08
  10  -3 -11   22.70    5.84
  10  -3 -11   46.82   17.29
 -10  -3  11   16.37    8.43
  10  -3 -11   32.47   15.03
 -10  -3  10   54.13    9.40
  10  -3 -10   29.34    6.61
  10  -3 -10   29.53   14.45
 -10  -3  10   28.90   12.89
  10  -3 -10   29.21   13.15
 -10  -3   9    6.51    4.58
 -10  -3   9    7.23    6.98
  10  -3  -9   -0.54    7.84
  10  -3  -9    8.31    6.76
 -10  -3   8  161.60   17.50
  10  -3  -8  174.24   28.58
  10  -3  -8  151.22   27.22
 -10  -3   8  133.87   24.14
 -10  -3   7   61.00   11.48
 -10  -3   7   49.27   15.12
  10  -3  -7   51.29   16.01
 -10  -3   6   10.81    6.08
 -10  -3   6   38.11   14.23
  10  -3  -6   33.47   13.66
 -10  -3   5   57.77   11.96
  10  -3  -5   67.00   13.70
 -10  -3   5   76.12   19.90
  10  -3  -5   51.66   14.96
 -10  -3   4    9.74    5.00
  10  -3  -4   27.14    9.52
 -10  -3   4   15.91   11.68
  10  -3  -4   39.20   13.33
  10  -3  -3   61.03   11.93
 -10  -3   3   38.69   10.63
 -10  -3   3   43.00   16.54
  10  -3  -3   43.32   13.79
  10  -3  -2   89.67   13.62
 -10  -3   2   68.24   14.53
  10  -3  -2   65.08   16.10
 -10  -3   1    1.13    7.40
  10  -3  -1    1.40    5.02
  10  -3   0   54.43   10.34
  10  -3   0   45.27   12.77
  10  -3   1   59.53   14.89
  10  -3   1   49.45    9.17
  10  -3   1   53.88   14.89
  10  -3   2   65.84   15.72
  10  -3   2   86.23   11.62
  10  -3   2   69.95   15.49
 -10  -3  -3   49.78    8.23
  10  -3   3   67.35   16.56
  10  -3   3   55.38    9.28
  10  -3   3   49.52   12.46
  10  -3   4    5.67    5.63
 -10  -3  -4   13.88    5.62
  10  -3   4   12.95    4.57
  10  -3   4    6.80    7.78
  10  -3   5   69.35   17.38
 -10  -3  -5   66.10   12.51
  10  -3   5   89.74   11.36
  10  -3   5   73.91   14.44
  10  -3   6   -2.61    7.43
 -10  -3  -6    0.82    4.27
  10  -3   6   -1.06    2.48
 -10  -3  -6    0.69    3.94
  10  -3   6    7.28    7.38
  10  -3   7  140.85   25.74
 -10  -3  -7  171.08   17.65
  10  -3   7  155.71   15.33
  10  -3   7  110.85   17.91
  10  -3   8   12.30   10.46
  10  -3   8   29.28    7.29
 -10  -3  -8   24.83    6.89
  10  -3   8   30.43    9.49
  10  -3   9   29.41   12.96
  10  -3   9   40.79    8.20
  10  -3   9   -0.78    3.66
  10  -3  10   40.84   17.07
  10  -3  10   39.84    8.58
  10  -3  11    1.65    9.60
  10  -3  11    3.97    5.12
  10  -3  12    5.26    8.97
  10  -3  12   17.14    6.70
  10  -2 -18   -6.85   11.20
 -10  -2  18    6.94    4.48
  10  -2 -17    6.91    8.94
 -10  -2  17   32.60    7.84
  10  -2 -17    8.10    9.19
  10  -2 -16    4.60    8.99
 -10  -2  16   15.82    6.19
  10  -2 -16   32.00   17.08
  10  -2 -15   11.42   13.41
  10  -2 -15    6.21    3.86
 -10  -2  15    8.62    4.51
  10  -2 -15   21.21   14.03
  10  -2 -14   59.53   19.93
  10  -2 -14   30.67    6.60
 -10  -2  14   26.40    6.39
  10  -2 -14   68.07   20.05
  10  -2 -13   28.33   13.74
  10  -2 -13   45.11    7.34
 -10  -2  13   44.11    7.41
 -10  -2  13   60.90   15.66
  10  -2 -13   57.38   18.49
  10  -2 -12   34.61   15.50
  10  -2 -12   37.01    6.18
 -10  -2  12   36.31    6.40
 -10  -2  12   22.40   10.14
  10  -2 -12   55.09   17.77
  10  -2 -11    7.62   12.75
 -10  -2  11    9.00    3.35
  10  -2 -11   22.27    4.72
 -10  -2  11    5.19    5.66
  10  -2 -11   13.42    9.65
  10  -2 -10   83.15    8.49
 -10  -2  10   71.14    8.18
  10  -2 -10   60.27   21.45
 -10  -2  10   57.97   17.01
  10  -2 -10   52.89   17.01
 -10  -2   9   29.92    5.26
  10  -2  -9   26.40    4.59
 -10  -2   9   29.30   12.88
  10  -2  -9   54.10   16.42
  10  -2  -9   68.56   20.69
  10  -2  -8  130.07    9.53
 -10  -2   8  130.99   10.77
 -10  -2   8   92.73   20.02
  10  -2  -8  105.92   23.69
  10  -2  -8  112.34   22.07
 -10  -2   7    7.78    2.74
  10  -2  -7   20.36    3.66
  10  -2  -7   20.12   10.58
  10  -2  -7   11.67    8.12
 -10  -2   7   15.66    7.70
  10  -2  -6  107.94    8.01
 -10  -2   6  102.40    9.68
  10  -2  -6   88.46   19.16
 -10  -2   6  132.85   24.28
 -10  -2   5   41.19    6.49
  10  -2  -5   38.49    7.63
  10  -2  -5   53.72   15.16
 -10  -2   5   48.01   16.99
  10  -2  -4   70.66    8.66
 -10  -2   4   76.46    9.19
 -10  -2   4   82.33   20.22
  10  -2  -4   76.98   16.67
  10  -2  -3   51.38   10.94
 -10  -2   3   25.74   12.04
  10  -2  -3   48.09    6.23
 -10  -2   3   41.26    7.26
 -10  -2   2  318.18   40.36
  10  -2  -2  335.28   16.89
 -10  -2   2  332.04   23.15
  10  -2  -2  327.31   29.15
  10  -2  -1   21.19    8.42
  10  -2  -1   28.26    4.26
 -10  -2   1   24.23    7.45
 -10  -2   0  228.79   15.97
  10  -2   0  243.58   13.14
  10  -2   0  237.42   25.84
  10  -2   1   92.63    7.84
  10  -2   1   96.06   16.22
 -10  -2  -2  107.86    9.99
  10  -2   2  117.28    9.32
  10  -2   2   75.74   15.43
 -10  -2  -3   52.14    6.86
  10  -2   3   54.54    6.53
  10  -2   3   32.27   10.44
  10  -2   4   70.05    7.93
  10  -2   4   49.11   12.90
  10  -2   5   80.58    8.86
  10  -2   5   73.04   16.17
 -10  -2  -6    1.77    2.28
  10  -2   6   14.11    4.19
  10  -2   6   20.29    9.02
  10  -2   7   19.40    4.94
 -10  -2  -7   25.77    5.77
  10  -2   7   32.35   13.33
  10  -2   8   96.37   11.16
 -10  -2  -8  100.30   11.74
  10  -2   8   90.47   20.23
 -10  -2  -9   63.51    9.77
  10  -2   9   58.53    9.30
  10  -2   9   46.34   15.69
 -10  -2 -10   32.96    7.50
  10  -2  10   20.08    6.05
  10  -2  10   25.18   14.10
  10  -2  11    4.35    3.54
  10  -2  11    5.68    9.97
  10  -2  12   29.69    7.67
  10  -2  12   32.50   15.48
  10  -2  13   15.61    5.99
  10  -2  13   33.44   16.16
  10  -2  14    0.80    3.61
  10  -2  14   -4.84   12.80
  10  -1 -19   18.09   14.85
  10  -1 -19   15.53   13.35
  10  -1 -18   70.49   25.35
  10  -1 -18   82.10   23.66
  10  -1 -17   89.47   26.71
  10  -1 -17   55.84   18.67
  10  -1 -16   26.19   15.47
  10  -1 -16   30.14    7.96
  10  -1 -16   33.71   14.76
  10  -1 -15   39.16   16.13
  10  -1 -15   42.96    8.84
  10  -1 -15   34.60   13.29
  10  -1 -14  100.79   26.24
 -10  -1  14  106.58   12.44
  10  -1 -14  123.88   14.26
  10  -1 -14  114.84   24.86
  10  -1 -13    2.43    8.05
  10  -1 -13   13.55   11.97
  10  -1 -13    8.31    4.47
 -10  -1  13    3.53    2.44
  10  -1 -13    3.37    5.26
 -10  -1  13   20.14   12.34
  10  -1 -12   65.76   20.09
  10  -1 -12   63.20   20.94
  10  -1 -12   76.56   10.10
 -10  -1  12   57.36    8.12
 -10  -1  12   67.35   18.80
  10  -1 -12   56.52   17.85
  10  -1 -11   20.68   13.68
  10  -1 -11   16.11   11.95
  10  -1 -11   13.55    4.78
 -10  -1  11   14.23    4.04
 -10  -1  11    2.09    7.12
  10  -1 -11   15.34   10.71
  10  -1 -10    8.79    3.78
 -10  -1  10    6.22    2.29
 -10  -1  10    6.83    9.19
  10  -1 -10   -2.83    8.06
 -10  -1   9  115.78    9.00
  10  -1  -9  116.17    9.99
  10  -1  -9  135.39   27.79
  10  -1  -9  100.87   21.63
 -10  -1   9  104.76   22.31
  10  -1  -8   59.39    6.36
  10  -1  -8   57.17   19.37
 -10  -1   8   62.86   17.24
  10  -1  -8   40.47   16.05
  10  -1  -7  207.30   10.42
 -10  -1   7  257.69   33.72
  10  -1  -7  221.54   34.00
  10  -1  -7  227.75   35.85
  10  -1  -6  147.11   29.17
 -10  -1   6   70.90   18.57
 -10  -1   6  141.24   27.22
  10  -1  -5   76.70   20.79
 -10  -1   5   59.02   18.42
 -10  -1   5   58.77   19.98
  10  -1  -5   40.68    7.39
 -10  -1   4   25.76   11.10
 -10  -1   4   17.44    5.74
 -10  -1   4   24.12   13.53
  10  -1  -4   24.60    6.23
 -10  -1   3   64.76   17.43
 -10  -1   3   65.39   10.84
 -10  -1   3   65.90   20.47
  10  -1  -3   54.28    9.17
 -10  -1   2  172.71   28.12
 -10  -1   2  135.55   27.67
 -10  -1   2  153.11   17.72
  10  -1  -2  131.26   14.50
 -10  -1   1   21.63   15.49
 -10  -1   1   32.85   14.90
 -10  -1   1   19.11    7.99
  10  -1  -1   28.37    7.35
 -10  -1   0   -5.81    9.65
 -10  -1   0   14.01   11.39
 -10  -1   0    2.59    1.18
 -10  -1   0    2.71    1.69
  10  -1   0    3.72    4.99
 -10  -1  -1  182.20   31.69
 -10  -1  -1  221.84   36.85
 -10  -1  -1  189.93    9.67
  10  -1   1  169.32   19.15
 -10  -1  -2   47.83   18.95
 -10  -1  -2   70.30    6.18
 -10  -1  -2   67.80   14.63
  10  -1   2   92.04   14.44
 -10  -1  -3  285.10   15.05
 -10  -1  -3  304.42   32.22
  10  -1   3  243.26   25.52
 -10  -1  -4  224.41   27.65
 -10  -1  -4  215.50   13.73
  10  -1   4  184.45   23.07
 -10  -1  -5   44.72    6.63
 -10  -1  -5   58.66   15.61
  10  -1   5   47.63   12.34
  10  -1   6  191.39   24.30
  10  -1   7   38.38   11.93
 -10  -1  -8   51.40    8.29
  10  -1   8   51.85   13.82
 -10  -1  -9   26.42    6.56
  10  -1   9   28.22   11.41
 -10  -1 -10    8.07    4.35
  10  -1  10    6.33    7.55
 -10  -1 -11   14.77    6.62
  10  -1  11   28.21   12.42
  10  -1  12   27.16   12.91
  10  -1  13   76.48   20.49
  10  -1  14   22.47   12.87
  10   0 -20    6.76   15.06
  10   0 -20   -7.18   12.05
  10   0 -19   75.07   29.47
  10   0 -19   83.46   23.54
  10   0 -18  152.12   35.78
  10   0 -18  152.24   32.25
  10   0 -17    9.96    8.46
  10   0 -17   16.02   11.25
  10   0 -16   23.39   16.81
  10   0 -16    3.00    6.44
  10   0 -16   19.66   11.59
  10   0 -15   11.81   12.99
  10   0 -15   -8.66   10.55
  10   0 -15   -1.33    3.78
  10   0 -15   -0.96    7.00
  10   0 -14   89.06   23.55
  10   0 -14   73.92   21.91
  10   0 -14   80.21   14.13
  10   0 -14  103.22   23.88
  10   0 -14  103.46   24.62
  10   0 -13  125.51   26.81
  10   0 -13  139.71   30.33
  10   0 -13   99.68   15.13
  10   0 -13  143.19   27.51
  10   0 -13  137.06   26.86
  10   0 -12   95.08   23.85
  10   0 -12  112.06   27.35
  10   0 -12  123.05   15.58
  10   0 -12  117.59   24.45
 -10   0  12  136.17   26.98
  10   0 -11  454.19   48.54
  10   0 -11  586.29   60.58
  10   0 -11  435.59   29.54
 -10   0  11  417.68   47.86
  10   0 -11  474.04   49.24
  10   0 -10  120.22   13.80
  10   0 -10  167.60   32.30
  10   0 -10  153.81   27.87
 -10   0  10  113.94   24.37
 -10   0   9   49.80   18.07
 -10   0   9   56.05   17.62
  10   0  -9   66.77   20.63
  10   0  -9   60.72   18.49
  10   0  -9   38.65    6.88
  10   0  -8   24.71   16.24
 -10   0   8   20.31   13.83
 -10   0   8   19.11   10.23
  10   0  -8   25.50    3.02
  10   0  -7   79.01   21.98
 -10   0   7   83.49   20.93
 -10   0   7   67.61   19.68
  10   0  -7   85.53    6.83
 -10   0   6    2.96   11.75
 -10   0   6    2.07    7.49
  10   0  -6   -2.05    1.87
 -10   0   5  112.08   23.30
 -10   0   5   72.62   20.31
 -10   0   5   82.45   15.71
  10   0  -5   90.51    8.54
 -10   0   4   24.12   13.27
 -10   0   4   31.60   12.53
 -10   0   4   31.07   11.04
  10   0  -4   32.06    5.69
 -10   0   3   77.84   21.57
 -10   0   3   63.32   18.05
 -10   0   3   53.15   13.14
  10   0  -3   51.57    7.48
 -10   0   2   11.34   10.10
 -10   0   2    4.51    7.49
 -10   0   2   10.16    8.89
  10   0  -2    1.91    3.22
 -10   0   1   20.09   13.05
 -10   0   1   16.66   12.27
 -10   0   1    3.97    4.95
  10   0  -1    4.86    3.96
 -10   0   0  161.25   30.39
 -10   0   0  179.18   30.03
 -10   0   0  128.74   17.13
  10   0   0  145.66   14.83
 -10   0  -1    4.77    9.70
 -10   0  -1   11.72    9.25
 -10   0  -1   -1.85    4.90
  10   0   1    0.83    3.58
 -10   0  -2   20.91   11.53
 -10   0  -2   24.62   13.60
 -10   0  -2   23.05    4.20
 -10   0  -2   20.15    7.65
  10   0   2   22.23    6.25
 -10   0  -3   91.85   23.48
 -10   0  -3   82.11    9.82
 -10   0  -3   70.39   13.41
  10   0   3   69.62   12.02
 -10   0  -4   50.67   19.76
 -10   0  -4   56.91    8.91
 -10   0  -4   51.82   12.01
  10   0   4   50.15   10.56
 -10   0  -5  362.88   46.21
 -10   0  -5  324.75   23.69
 -10   0  -5  294.72   29.24
  10   0   5  275.27   26.10
 -10   0  -6  165.17   33.39
 -10   0  -6  119.87   14.71
 -10   0  -6  147.64   21.01
  10   0   6  129.64   18.25
  10   0   7   10.62    6.23
 -10   0  -8   -1.21    5.65
  10   0   8  122.40   19.61
 -10   0  -9    6.17    4.93
  10   0   9    5.07    6.88
 -10   0 -10   62.75   13.21
  10   0  10   57.91   14.37
 -10   0 -11   -7.35    7.15
  10   0  11   13.04    9.00
  10   0  12   -0.85    5.76
  10   0  13    3.18    8.02
  10   0  14   15.92   11.16
  10   0  15    6.17    7.76
  10   1 -19   26.84   19.84
  10   1 -19  -10.51    8.87
  10   1 -18   64.08   27.19
  10   1 -18  116.58   28.33
  10   1 -17  128.45   34.70
  10   1 -17   88.80   24.38
  10   1 -16   54.65   22.01
  10   1 -16   44.45   16.43
  10   1 -16   13.79    8.01
  10   1 -16   23.46   11.78
  10   1 -16   14.12   13.40
  10   1 -15   33.09   17.01
  10   1 -15   38.84   15.59
  10   1 -15   36.81   12.47
  10   1 -14  162.58   35.85
  10   1 -14   91.23   21.81
  10   1 -14  115.39   19.01
  10   1 -14  158.54   13.10
  10   1 -13   17.85   14.00
  10   1 -13    7.63    6.39
  10   1 -13    9.22    7.02
  10   1 -13    6.84    4.59
  10   1 -13    7.06    3.86
  10   1 -12   70.73   18.00
  10   1 -12   58.45   21.01
  10   1 -12   54.39   12.38
  10   1 -12   65.50    9.50
  10   1 -12   66.07   10.13
  10   1 -11    5.38    8.03
  10   1 -11   14.87   13.86
 -10   1  11   28.02   13.08
  10   1 -11   16.87    9.10
  10   1 -11    8.23    4.47
  10   1 -11    8.76    4.35
  10   1 -10   -6.96   10.99
 -10   1  10   10.51   11.48
  10   1 -10    5.96    6.32
  10   1 -10    6.28    6.58
 -10   1  10    8.71    8.20
  10   1 -10    5.87    3.71
 -10   1   9   98.47   20.04
  10   1  -9   94.48   26.37
 -10   1   9  103.61   24.50
  10   1  -9  115.99   12.15
  10   1  -8   60.93   23.51
 -10   1   8   80.12   21.93
 -10   1   8   61.83   16.10
  10   1  -8   67.34    9.42
 -10   1   7  223.08   34.85
  10   1  -7  160.81   34.40
 -10   1   7  193.30   28.31
 -10   1   7  220.68   32.75
  10   1  -7  199.67   16.03
 -10   1   6  109.52   24.85
 -10   1   6   85.30   19.67
 -10   1   6  117.95   24.37
  10   1  -6  122.15   12.61
 -10   1   5   70.81   20.75
 -10   1   5   65.53   18.04
 -10   1   5   30.01   12.32
  10   1  -5   52.96    8.14
 -10   1   4   17.67   13.97
 -10   1   4   39.04   15.41
 -10   1   4   16.28   10.88
 -10   1   4   14.17    4.43
  10   1  -4   19.50    5.34
 -10   1   3   61.49   20.72
 -10   1   3   61.98   17.54
 -10   1   3   42.90   15.33
 -10   1   3   57.18    8.62
  10   1  -3   55.05    8.55
 -10   1   2  107.99   22.73
 -10   1   2  145.01   26.43
 -10   1   2  141.09   26.83
 -10   1   2  133.44   13.94
  10   1  -2  155.02   14.45
 -10   1   1   23.99   12.80
 -10   1   1   10.37    8.58
 -10   1   1   15.30    8.74
  10   1  -1   15.13    5.27
 -10   1   1   19.66    5.70
 -10   1   0   -2.49   11.16
 -10   1   0   -2.23   10.07
  10   1   0    5.21    3.81
 -10   1   0    6.76    3.99
 -10   1  -1  175.80   29.17
 -10   1  -1  171.95   30.59
 -10   1  -1  171.08   17.04
  10   1   1  171.78   17.12
 -10   1  -2   48.04   15.77
 -10   1  -2   76.72   19.71
  10   1   2   73.64   11.31
 -10   1  -2   50.09    9.66
 -10   1  -3  229.40   35.34
 -10   1  -3  270.36   38.42
 -10   1  -3  308.79   24.55
  10   1   3  286.40   23.73
 -10   1  -4  219.23   35.10
 -10   1  -4  235.80   22.07
 -10   1  -4  222.72   21.37
  10   1   4  205.59   20.46
 -10   1  -5   48.40   17.91
 -10   1  -5   32.34    9.29
  10   1   5   54.96   11.12
 -10   1  -5   47.48   10.05
 -10   1  -6  262.43   38.51
 -10   1  -6  183.08   21.75
 -10   1  -6  186.72   20.68
  10   1   6  179.54   20.33
 -10   1  -7   40.37   18.95
  10   1   7   28.26    8.68
 -10   1  -8   52.23   19.22
 -10   1  -8   12.02    5.04
  10   1   8   45.36   11.66
 -10   1  -9   67.70   21.69
 -10   1  -9   30.68   10.53
  10   1   9   36.65   11.03
 -10   1 -10    4.05   10.17
 -10   1 -10    7.55    7.33
  10   1  10   22.85    9.16
 -10   1 -11   24.14   16.52
 -10   1 -11    1.90    6.68
  10   1  11   18.99    8.93
 -10   1 -12   45.09   18.86
  10   1  12   23.60   10.60
 -10   1 -13   73.34   24.93
  10   1  13  102.77   20.22
 -10   1 -14   31.75   17.45
  10   1  14   23.88   11.50
  10   2 -18   18.39   19.86
  10   2 -18   -3.85   10.32
  10   2 -17   28.09   20.47
  10   2 -16   35.92   19.51
  10   2 -15   -0.48   11.94
  10   2 -15    4.00   12.16
  10   2 -14   70.06   25.25
  10   2 -14   14.09    9.12
  10   2 -14   31.36   12.64
  10   2 -14   36.91   11.42
  10   2 -13   50.59   13.82
  10   2 -13   78.36   26.70
  10   2 -13   51.76   14.92
  10   2 -13   45.29   12.32
  10   2 -12   37.60   18.81
  10   2 -12   27.19    8.84
  10   2 -12   17.91    8.19
  10   2 -11   19.42   15.43
  10   2 -11   19.70    9.91
 -10   2  11   18.10   12.59
  10   2 -11    5.69    5.37
  10   2 -10   56.05   20.10
 -10   2  10   81.03   20.07
  10   2  -9   47.82   18.98
 -10   2   9   50.66   20.33
 -10   2   9   20.11   12.07
  10   2  -9   18.20    6.89
  10   2  -8  140.42   30.08
 -10   2   8  100.31   26.63
 -10   2   8  119.39   24.62
  10   2  -8  111.79   17.43
 -10   2   7   16.16   14.39
 -10   2   7   17.23   14.00
  10   2  -7   17.42    6.64
 -10   2   6  108.73   25.41
 -10   2   6   91.21   19.21
 -10   2   6  115.65   26.07
  10   2  -6   81.52   14.14
 -10   2   5   24.93   14.20
 -10   2   5   43.50   14.42
 -10   2   5   27.64   12.72
  10   2  -5   33.16    9.70
 -10   2   5   40.75    5.39
 -10   2   4   72.03   20.75
 -10   2   4   48.71   13.79
 -10   2   4   60.34   20.80
 -10   2   4   79.42    8.19
  10   2  -4   72.57   13.02
 -10   2   3   42.78   16.47
 -10   2   3   45.93   16.83
 -10   2   3   46.22   14.53
 -10   2   3   57.28    7.42
  10   2  -3   55.71   11.27
 -10   2   2  322.07   42.76
 -10   2   2  318.12   44.16
 -10   2   2  318.77   36.36
  10   2  -2  336.92   27.93
 -10   2   2  331.65   20.10
 -10   2   1   12.86   11.19
 -10   2   1   34.72   12.77
 -10   2   1   18.52   10.99
 -10   2   1   25.53    5.54
  10   2  -1   31.76    8.49
 -10   2   0  269.15   38.68
 -10   2   0  177.30   27.38
  10   2   0  285.96   24.70
 -10   2   0  260.19   19.08
 -10   2  -1   83.63   22.18
 -10   2  -1   91.34   19.47
 -10   2  -1   83.85   11.05
  10   2   1   79.91   13.21
 -10   2  -2  106.70   24.36
 -10   2  -2  102.12   21.34
  10   2   2  131.22   16.75
 -10   2  -2  101.55   13.04
 -10   2  -3   56.20   16.15
 -10   2  -3   36.40   15.43
  10   2   3   32.37    8.54
 -10   2  -3   45.87    9.21
 -10   2  -4   35.20   13.20
  10   2   4   83.45   13.57
 -10   2  -4   70.42   11.52
 -10   2  -5   65.38   20.01
  10   2   5  108.40   16.13
 -10   2  -5   87.18   13.29
 -10   2  -6    6.32    7.89
  10   2   6   18.44    7.74
 -10   2  -7    7.54   11.67
 -10   2  -7   20.94   10.00
  10   2   7   25.68    9.05
 -10   2  -8   75.14   21.59
 -10   2  -8   96.31   20.76
  10   2   8  123.51   18.05
 -10   2  -9   77.83   21.30
 -10   2  -9   50.79   15.72
  10   2   9   55.44   13.20
 -10   2 -10   37.18   17.55
 -10   2 -10   23.68   14.87
  10   2  10   23.82    8.25
 -10   2 -11   18.76   14.96
  10   2  11    0.76    4.86
 -10   2 -12   30.96   16.62
  10   2  12   26.22    9.63
 -10   2 -13   23.17   15.45
  10   2  13   11.57    8.84
 -10   2 -14   34.94   18.50
  10   2  14   12.33    7.53
  10   3 -17   27.70   23.36
  10   3 -16   38.10   21.03
  10   3 -15   39.99   20.90
  10   3 -14   -1.68   12.41
  10   3 -14    2.72   11.07
  10   3 -13    5.19    9.62
 -10   3  13   -5.37    6.86
  10   3 -12  150.25   36.29
  10   3 -12  150.49   27.71
 -10   3  12  136.02   29.32
  10   3 -11   15.53   13.58
  10   3 -11   52.24   17.59
 -10   3  11   29.80   14.51
  10   3 -10   16.78   14.44
 -10   3  10   52.30   18.46
 -10   3   9   21.41   15.45
 -10   3   8  129.32   29.60
 -10   3   7   33.92   17.14
 -10   3   7   58.25   21.85
 -10   3   7   55.75    4.57
  10   3  -7   68.14   15.68
 -10   3   6   26.84   15.51
 -10   3   6   16.52   11.27
 -10   3   6   17.32    3.22
  10   3  -6   21.08    9.93
 -10   3   5   64.82   22.94
 -10   3   5   56.78   21.08
 -10   3   5   62.10    6.99
  10   3  -5   70.20   16.18
 -10   3   4   31.36   15.22
 -10   3   4   29.33   15.33
 -10   3   4   15.96    3.99
  10   3  -4   21.50    9.89
 -10   3   3   60.05   21.62
 -10   3   3   47.53   12.93
 -10   3   3   47.36   19.43
 -10   3   3   51.23    7.34
  10   3  -3   34.38    9.96
 -10   3   2   73.10   23.29
 -10   3   2   96.09   18.40
 -10   3   2   81.78   24.37
 -10   3   2   95.09   10.85
  10   3  -2   79.45   16.00
 -10   3   1   27.70   16.76
 -10   3   1    4.58   10.33
 -10   3   1   29.49   11.32
 -10   3   1   18.74    5.21
  10   3  -1   16.51    9.39
 -10   3   0   29.40   14.46
 -10   3   0   48.83   13.50
 -10   3   0   90.65   26.34
 -10   3   0   60.79    9.76
[truncated: 61,530 more chars]
