# Supplementary material for: Supramolecular Self-Assembly of Engineered Polyproline Helices
Source: ACS Macro Lett. 2023 Jun 26;12(7):908–14. doi: 10.1021/acsmacrolett.3c00304 (PMC10357564; doi:10.1021/acsmacrolett.3c00304)
Supplement: Supplementary file 4 — mz3c00304_si_004.cif [file mz3c00304_si_004.cif]

data_cis-hp2h
_audit_creation_date               2023-02-03
_audit_creation_method
;
Olex2 1.5
(compiled 2022.04.07 svn.rca3783a0 for OlexSys, GUI svn.r6498)
;
_shelx_SHELXL_version_number       '2016/6'
_audit_contact_author_address      ?
_audit_contact_author_email        ?
_audit_contact_author_name         ''
_audit_contact_author_phone        ?
_publ_contact_author_id_orcid      ?
_publ_section_references
;
D. Kratzert, I. Krossing, (2018), J. Appl. Cryst. 51, 928-934.

Dolomanov, O.V., Bourhis, L.J., Gildea, R.J, Howard, J.A.K. & Puschmann, H.
 (2009), J. Appl. Cryst. 42, 339-341.

Kratzert, D., Holstein, J.J. & Krossing, I. (2015). J. Appl. Cryst. 48, 933-938.

Sheldrick, G.M. (2015). Acta Cryst. C71, 3-8.
;
_chemical_name_common              ?
_chemical_name_systematic          Fmoc-Cis-Hyp-Pro2-Cis-Hyp-NH2
_chemical_formula_moiety           'C35 H41 N5 O8'
_chemical_formula_sum              'C35 H41 N5 O8'
_chemical_formula_weight           659.73
_chemical_absolute_configuration   syn
_chemical_melting_point            ?
loop_
  _atom_type_symbol
  _atom_type_description
  _atom_type_scat_dispersion_real
  _atom_type_scat_dispersion_imag
  _atom_type_scat_source
 'C' 'C' 0.0033 0.0016 'International Tables Vol C Tables 4.2.6.8 and 6.1.1.4'
 'H' 'H' 0.0000 0.0000 'International Tables Vol C Tables 4.2.6.8 and 6.1.1.4'
 'N' 'N' 0.0061 0.0033 'International Tables Vol C Tables 4.2.6.8 and 6.1.1.4'
 'O' 'O' 0.0106 0.0060 'International Tables Vol C Tables 4.2.6.8 and 6.1.1.4'

_shelx_space_group_comment
;
The symmetry employed for this shelxl refinement is uniquely defined
by the following loop, which should always be used as a source of
symmetry information in preference to the above space-group names.
They are only intended as comments.
;
_space_group_crystal_system        'orthorhombic'
_space_group_IT_number             19
_space_group_name_H-M_alt          'P 21 21 21'
_space_group_name_Hall             'P 2ac 2ab'
loop_
  _space_group_symop_operation_xyz
 'x, y, z'
 '-x+1/2, -y, z+1/2'
 '-x, y+1/2, -z+1/2'
 'x+1/2, -y+1/2, -z'

_cell_length_a                     6.4160(2)
_cell_length_b                     12.0836(6)
_cell_length_c                     47.4708(17)
_cell_angle_alpha                  90
_cell_angle_beta                   90
_cell_angle_gamma                  90
_cell_volume                       3680.3(3)
_cell_formula_units_Z              4
_cell_measurement_reflns_used      6412
_cell_measurement_temperature      150.0(6)
_cell_measurement_theta_max        23.0400
_cell_measurement_theta_min        3.8160
_shelx_estimated_absorpt_T_max     ?
_shelx_estimated_absorpt_T_min     ?
_exptl_absorpt_coefficient_mu      0.085
_exptl_absorpt_correction_T_max    1.00000
_exptl_absorpt_correction_T_min    0.85964
_exptl_absorpt_correction_type     multi-scan
_exptl_absorpt_process_details
;
CrysAlisPro 1.171.42.57a (Rigaku Oxford Diffraction, 2022)
Empirical absorption correction using spherical harmonics,
implemented in SCALE3 ABSPACK scaling algorithm.
;
_exptl_absorpt_special_details     ?
_exptl_crystal_colour              'clear colourless'
_exptl_crystal_colour_lustre       clear
_exptl_crystal_colour_primary      colourless
_exptl_crystal_density_diffrn      1.191
_exptl_crystal_density_meas        ?
_exptl_crystal_density_method      ?
_exptl_crystal_description         plank
_exptl_crystal_F_000               1400
_exptl_crystal_recrystallization_method 
 'crystallised from slow evaporation of a mixed solution of acetonitrile and ethanol'
_exptl_crystal_size_max            0.26
_exptl_crystal_size_mid            0.06
_exptl_crystal_size_min            0.05
_exptl_transmission_factor_max     ?
_exptl_transmission_factor_min     ?
_diffrn_reflns_av_R_equivalents    0.0457
_diffrn_reflns_av_unetI/netI       0.0744
_diffrn_reflns_Laue_measured_fraction_full  0.995
_diffrn_reflns_Laue_measured_fraction_max  0.892
_diffrn_reflns_limit_h_max         8
_diffrn_reflns_limit_h_min         -6
_diffrn_reflns_limit_k_max         15
_diffrn_reflns_limit_k_min         -16
_diffrn_reflns_limit_l_max         63
_diffrn_reflns_limit_l_min         -50
_diffrn_reflns_number              18190
_diffrn_reflns_point_group_measured_fraction_full  0.989
_diffrn_reflns_point_group_measured_fraction_max  0.823
_diffrn_reflns_theta_full          25.242
_diffrn_reflns_theta_max           28.623
_diffrn_reflns_theta_min           3.289
_diffrn_ambient_temperature        150.15
_diffrn_detector_area_resol_mean   10.5775
_diffrn_detector_type              AtlasS2
_diffrn_measured_fraction_theta_full  0.995
_diffrn_measured_fraction_theta_max  0.892
_diffrn_measurement_details
;
List of Runs (angles in degrees, time in seconds):

  # Type    Start    End  Width  t~exp~   \w     \q     \k     \f   Frames
--------------------------------------------------------------------------
  1  \w    -28.00  40.25   0.75  138.92    --    9.18 -77.00 120.00   91
  2  \w    -42.00  31.50   0.75  138.92    --    9.18 -77.00  30.00   98
  3  \w      3.00  46.50   0.75  138.92    --    9.18 -99.00 -30.00   58
;
_diffrn_measurement_device         'four-circle diffractometer'
_diffrn_measurement_device_type    'SuperNova, Dual, Cu at home/near, AtlasS2'
_diffrn_measurement_method         '\w scans'
_diffrn_radiation_type             MoK\a
_diffrn_radiation_wavelength       0.71073
_diffrn_source                     ?
_reflns_Friedel_coverage           0.619
_reflns_Friedel_fraction_full      0.980
_reflns_Friedel_fraction_max       0.731
_reflns_number_gt                  5312
_reflns_number_total               7790
_reflns_special_details
;
 Reflections were merged by SHELXL according to the crystal
 class for the calculation of statistics and refinement.
 
 Structure factors included contributions from the .fab file.
 
 _reflns_Friedel_fraction is defined as the number of unique
 Friedel pairs measured divided by the number that would be
 possible theoretically, ignoring centric projections and
 systematic absences.
;
_reflns_threshold_expression       'I > 2\s(I)'
_computing_cell_refinement         'CrysAlisPro 1.171.42.57a (Rigaku OD, 2022)'
_computing_data_collection         'CrysAlisPro 1.171.42.57a (Rigaku OD, 2022)'
_computing_data_reduction          'CrysAlisPro 1.171.42.57a (Rigaku OD, 2022)'
_computing_molecular_graphics      'Olex2 1.5 (Dolomanov et al., 2009)'
_computing_publication_material    'Olex2 1.5 (Dolomanov et al., 2009)'
_computing_structure_refinement    'SHELXL 2016/6 (Sheldrick, 2015)'
_computing_structure_solution      'SHELXT 2014/5 (Sheldrick, 2014)'
_refine_diff_density_max           0.230
_refine_diff_density_min           -0.249
_refine_diff_density_rms           0.041
_refine_ls_abs_structure_details
;
 Flack x determined using 1481 quotients [(I+)-(I-)]/[(I+)+(I-)]
 (Parsons, Flack and Wagner, Acta Cryst. B69 (2013) 249-259).
;
_refine_ls_abs_structure_Flack     0.0(6)
_refine_ls_extinction_coef         .
_refine_ls_extinction_method       none
_refine_ls_goodness_of_fit_ref     1.018
_refine_ls_hydrogen_treatment      mixed
_refine_ls_matrix_type             full
_refine_ls_number_parameters       440
_refine_ls_number_reflns           7790
_refine_ls_number_restraints       0
_refine_ls_R_factor_all            0.0926
_refine_ls_R_factor_gt             0.0600
_refine_ls_restrained_S_all        1.018
_refine_ls_shift/su_max            0.001
_refine_ls_shift/su_mean           0.000
_refine_ls_structure_factor_coef   Fsqd
_refine_ls_weighting_details      
 'w=1/[\s^2^(Fo^2^)+(0.0612P)^2^] where P=(Fo^2^+2Fc^2^)/3'
_refine_ls_weighting_scheme        calc
_refine_ls_wR_factor_gt            0.1219
_refine_ls_wR_factor_ref           0.1354
_refine_special_details            ?
_olex2_refinement_description
;
1. Fixed Uiso
 At 1.2 times of:
  All C(H) groups, All C(H,H) groups
 At 1.5 times of:
  All O(H) groups
2. Uiso/Uaniso restraints and constraints
O8: within 2A with sigma of 0.04 and sigma for terminal atoms of 0.08 within 2A
Uanis(O2) = Uanis(C15)
3. Rigid body (RIGU) restrains
 O8
 with sigma for 1-2 distances of 0.004 and sigma for 1-3 distances of 0.004
4.a Ternary CH refined with riding coordinates:
 C29(H29), C19(H19), C34(H34), C24(H24), C13(H13), C32(H32), C17(H17)
4.b Secondary CH2 refined with riding coordinates:
 C31(H31A,H31B), C22(H22A,H22B), C14(H14A,H14B), C26(H26A,H26B), C33(H33A,
 H33B), C23(H23A,H23B), C21(H21A,H21B), C28(H28A,H28B), C27(H27A,H27B),
 C18(H18A,H18B), C16(H16A,H16B)
4.c Aromatic/amide H refined with riding coordinates:
 C11(H11), C2(H2), C3(H3A), C8(H8), C5(H5), C10(H10), C9(H9), C4(H4)
4.d Idealised tetrahedral OH refined as rotating group:
 O8(H8A)
;
_atom_sites_solution_hydrogens     mixed
_atom_sites_solution_primary       dual
_atom_sites_solution_secondary     ?
loop_
  _atom_site_label
  _atom_site_type_symbol
  _atom_site_fract_x
  _atom_site_fract_y
  _atom_site_fract_z
  _atom_site_U_iso_or_equiv
  _atom_site_adp_type
  _atom_site_occupancy
  _atom_site_site_symmetry_order
  _atom_site_calc_flag
  _atom_site_refinement_flags_posn
  _atom_site_refinement_flags_adp
  _atom_site_refinement_flags_occupancy
  _atom_site_disorder_assembly
  _atom_site_disorder_group
 O5 O 0.3318(3) 0.4219(2) 0.57671(5) 0.0377(6) Uani 1 1 d . . . . .
 O6 O 0.6336(4) 0.3630(2) 0.52497(5) 0.0415(6) Uani 1 1 d . . . . .
 O2 O 0.5478(4) 0.3801(2) 0.70775(5) 0.0393(5) Uani 1 1 d . . . . .
 O1 O 0.3914(3) 0.5046(2) 0.73663(5) 0.0436(6) Uani 1 1 d . . . . .
 N3 N 0.6377(4) 0.5075(2) 0.56848(6) 0.0326(7) Uani 1 1 d . . . . .
 O4 O 0.4342(4) 0.5350(2) 0.64733(6) 0.0502(7) Uani 1 1 d . . . . .
 O7 O 0.7110(4) 0.3836(3) 0.45751(6) 0.0558(8) Uani 1 1 d . . . . .
 N4 N 0.4222(4) 0.4666(2) 0.49822(5) 0.0336(7) Uani 1 1 d . . . . .
 N2 N 0.4548(4) 0.3607(2) 0.63088(6) 0.0370(7) Uani 1 1 d . . . . .
 N5 N 0.5554(5) 0.2163(3) 0.46047(7) 0.0408(8) Uani 1 1 d . . . . .
 C30 C 0.5441(5) 0.4522(3) 0.52065(7) 0.0317(8) Uani 1 1 d . . . . .
 N1 N 0.2401(4) 0.4589(3) 0.69650(6) 0.0460(9) Uani 1 1 d . . . . .
 O3 O 0.0429(6) 0.6277(4) 0.65804(9) 0.0790(11) Uani 1 1 d . . . . .
 C25 C 0.5113(5) 0.4420(3) 0.58388(7) 0.0346(8) Uani 1 1 d . . . . .
 C15 C 0.4065(5) 0.4425(3) 0.71306(7) 0.0393(5) Uani 1 1 d . . . . .
 C20 C 0.3824(5) 0.4369(4) 0.64878(7) 0.0408(9) Uani 1 1 d . . . . .
 C29 C 0.5689(5) 0.5488(3) 0.54107(7) 0.0353(8) Uani 1 1 d . . . . .
 H29 H 0.433686 0.589172 0.543088 0.042 Uiso 1 1 calc R U . . .
 C19 C 0.2212(5) 0.3981(4) 0.67035(7) 0.0425(10) Uani 1 1 d . . . . .
 H19 H 0.232679 0.316596 0.673682 0.051 Uiso 1 1 calc R U . . .
 C31 C 0.3176(6) 0.5686(3) 0.48941(8) 0.0455(10) Uani 1 1 d . . . . .
 H31A H 0.412232 0.616454 0.478337 0.055 Uiso 1 1 calc R U . . .
 H31B H 0.265011 0.610546 0.505851 0.055 Uiso 1 1 calc R U . . .
 C34 C 0.3754(5) 0.3720(3) 0.47976(7) 0.0345(8) Uani 1 1 d . . . . .
 H34 H 0.304282 0.312594 0.490820 0.041 Uiso 1 1 calc R U . . .
 C35 C 0.5671(6) 0.3247(3) 0.46513(7) 0.0408(9) Uani 1 1 d . . . . .
 C24 C 0.6104(5) 0.3907(3) 0.60989(7) 0.0343(8) Uani 1 1 d . . . . .
 H24 H 0.716587 0.441831 0.618162 0.041 Uiso 1 1 calc R U . . .
 C1 C 0.7372(6) 0.5873(3) 0.79627(8) 0.0431(9) Uani 1 1 d . . . . .
 C22 C 0.5247(6) 0.1992(3) 0.60582(8) 0.0498(10) Uani 1 1 d . . . . .
 H22A H 0.433245 0.201276 0.589029 0.060 Uiso 1 1 calc R U . . .
 H22B H 0.573392 0.122401 0.608824 0.060 Uiso 1 1 calc R U . . .
 C14 C 0.5514(6) 0.4911(3) 0.75738(7) 0.0408(9) Uani 1 1 d . . . . .
 H14A H 0.680236 0.463055 0.748398 0.049 Uiso 1 1 calc R U . . .
 H14B H 0.506413 0.436952 0.771796 0.049 Uiso 1 1 calc R U . . .
 C12 C 0.7131(6) 0.6794(3) 0.75277(8) 0.0412(9) Uani 1 1 d . . . . .
 C11 C 0.6629(6) 0.7208(3) 0.72677(8) 0.0474(10) Uani 1 1 d . . . . .
 H11 H 0.533489 0.702404 0.718230 0.057 Uiso 1 1 calc R U . . .
 C7 C 0.9050(6) 0.7065(3) 0.76517(8) 0.0422(9) Uani 1 1 d . . . . .
 C26 C 0.8530(5) 0.5404(3) 0.57511(8) 0.0446(9) Uani 1 1 d . . . . .
 H26A H 0.936786 0.475976 0.581244 0.054 Uiso 1 1 calc R U . . .
 H26B H 0.855986 0.597521 0.590054 0.054 Uiso 1 1 calc R U . . .
 C13 C 0.5930(5) 0.6025(3) 0.77108(7) 0.0408(9) Uani 1 1 d . . . . .
 H13 H 0.459171 0.637592 0.777131 0.049 Uiso 1 1 calc R U . . .
 C33 C 0.2239(5) 0.4209(4) 0.45821(8) 0.0459(10) Uani 1 1 d . . . . .
 H33A H 0.296712 0.437628 0.440321 0.055 Uiso 1 1 calc R U . . .
 H33B H 0.108841 0.368503 0.454299 0.055 Uiso 1 1 calc R U . . .
 C23 C 0.7090(6) 0.2789(3) 0.60254(8) 0.0457(10) Uani 1 1 d . . . . .
 H23A H 0.823287 0.260174 0.615726 0.055 Uiso 1 1 calc R U . . .
 H23B H 0.763475 0.278429 0.583029 0.055 Uiso 1 1 calc R U . . .
 C6 C 0.9202(6) 0.6477(3) 0.79227(8) 0.0458(10) Uani 1 1 d . . . . .
 C21 C 0.4131(7) 0.2424(3) 0.63140(8) 0.0491(10) Uani 1 1 d . . . . .
 H21A H 0.261596 0.227543 0.630197 0.059 Uiso 1 1 calc R U . . .
 H21B H 0.468550 0.208211 0.648804 0.059 Uiso 1 1 calc R U . . .
 C32 C 0.1411(7) 0.5261(3) 0.47157(9) 0.0552(11) Uani 1 1 d . . . . .
 H32 H 0.019857 0.507550 0.483946 0.066 Uiso 1 1 calc R U . . .
 C2 C 0.7119(6) 0.5225(4) 0.81991(8) 0.0504(11) Uani 1 1 d . . . . .
 H2 H 0.586813 0.482032 0.822758 0.060 Uiso 1 1 calc R U . . .
 C3 C 0.8729(8) 0.5174(4) 0.83956(9) 0.0658(13) Uani 1 1 d . . . . .
 H3A H 0.858771 0.472005 0.855783 0.079 Uiso 1 1 calc R U . . .
 C28 C 0.7395(6) 0.6284(3) 0.53275(8) 0.0474(10) Uani 1 1 d . . . . .
 H28A H 0.759508 0.628634 0.512076 0.057 Uiso 1 1 calc R U . . .
 H28B H 0.705736 0.704515 0.539003 0.057 Uiso 1 1 calc R U . . .
 C27 C 0.9320(6) 0.5861(4) 0.54751(9) 0.0517(11) Uani 1 1 d . . . . .
 H27A H 1.032844 0.646797 0.550750 0.062 Uiso 1 1 calc R U . . .
 H27B H 1.000555 0.527478 0.536261 0.062 Uiso 1 1 calc R U . . .
 C18 C 0.0030(6) 0.4290(4) 0.66047(10) 0.0602(12) Uani 1 1 d . . . . .
 H18A H -0.001859 0.435592 0.639694 0.072 Uiso 1 1 calc R U . . .
 H18B H -0.099951 0.372832 0.666531 0.072 Uiso 1 1 calc R U . . .
 C17 C -0.0402(6) 0.5378(5) 0.67407(10) 0.0637(13) Uani 1 1 d . . . . .
 H17 H -0.193859 0.547677 0.676544 0.076 Uiso 1 1 calc R U . . .
 C8 C 1.0442(7) 0.7751(4) 0.75174(10) 0.0568(11) Uani 1 1 d . . . . .
 H8 H 1.173809 0.792797 0.760313 0.068 Uiso 1 1 calc R U . . .
 C5 C 1.0799(7) 0.6440(4) 0.81201(9) 0.0629(13) Uani 1 1 d . . . . .
 H5 H 1.204203 0.685546 0.809438 0.076 Uiso 1 1 calc R U . . .
 C10 C 0.8027(7) 0.7897(4) 0.71304(11) 0.0635(12) Uani 1 1 d . . . . .
 H10 H 0.769351 0.818084 0.694936 0.076 Uiso 1 1 calc R U . . .
 C9 C 0.9938(8) 0.8179(4) 0.72574(11) 0.0656(13) Uani 1 1 d . . . . .
 H9 H 1.087661 0.866296 0.716383 0.079 Uiso 1 1 calc R U . . .
 C16 C 0.0640(6) 0.5308(4) 0.70244(9) 0.0600(13) Uani 1 1 d . . . . .
 H16A H 0.110500 0.604483 0.709013 0.072 Uiso 1 1 calc R U . . .
 H16B H -0.029796 0.497763 0.716710 0.072 Uiso 1 1 calc R U . . .
 C4 C 1.0522(8) 0.5779(5) 0.83561(10) 0.0723(14) Uani 1 1 d . . . . .
 H4 H 1.159639 0.574225 0.849353 0.087 Uiso 1 1 calc R U . . .
 O8 O 0.0809(7) 0.6078(3) 0.45201(9) 0.1009(14) Uani 1 1 d . . . . .
 H8A H -0.049770 0.611319 0.451341 0.151 Uiso 1 1 calc R U . . .
 H5A H 0.446(6) 0.174(3) 0.4655(8) 0.047(11) Uiso 1 1 d . . . . .
 H5B H 0.675(7) 0.180(4) 0.4493(10) 0.071(14) Uiso 1 1 d . . . . .
 H3 H 0.157(9) 0.616(4) 0.6558(12) 0.081(19) Uiso 1 1 d . . . . .

loop_
  _atom_site_aniso_label
  _atom_site_aniso_U_11
  _atom_site_aniso_U_22
  _atom_site_aniso_U_33
  _atom_site_aniso_U_23
  _atom_site_aniso_U_13
  _atom_site_aniso_U_12
 O5 0.0282(12) 0.0541(16) 0.0307(13) -0.0040(12) -0.0056(11) 0.0011(11)
 O6 0.0494(14) 0.0395(14) 0.0355(14) -0.0107(12) -0.0036(12) 0.0122(12)
 O2 0.0327(11) 0.0534(14) 0.0319(11) -0.0083(10) 0.0034(9) -0.0033(9)
 O1 0.0365(13) 0.0638(17) 0.0306(13) -0.0173(13) -0.0029(11) 0.0020(13)
 N3 0.0310(14) 0.0423(17) 0.0246(14) -0.0093(13) -0.0009(12) 0.0002(13)
 O4 0.0431(15) 0.0559(18) 0.0517(16) -0.0138(14) 0.0050(13) -0.0015(14)
 O7 0.0420(15) 0.071(2) 0.0540(17) -0.0195(15) 0.0168(14) -0.0187(15)
 N4 0.0402(15) 0.0371(16) 0.0234(14) -0.0063(13) 0.0005(13) -0.0036(14)
 N2 0.0353(15) 0.0489(19) 0.0267(15) -0.0045(14) 0.0001(13) -0.0019(14)
 N5 0.0330(17) 0.050(2) 0.0390(18) -0.0126(16) 0.0005(15) -0.0053(17)
 C30 0.0360(18) 0.0343(19) 0.0247(17) -0.0049(15) 0.0031(16) 0.0006(16)
 N1 0.0281(15) 0.077(2) 0.0330(16) -0.0191(17) 0.0010(13) 0.0072(16)
 O3 0.047(2) 0.100(3) 0.090(3) -0.005(2) 0.000(2) 0.028(2)
 C25 0.0286(18) 0.049(2) 0.0264(17) -0.0128(17) -0.0064(15) 0.0082(17)
 C15 0.0327(11) 0.0534(14) 0.0319(11) -0.0083(10) 0.0034(9) -0.0033(9)
 C20 0.0358(19) 0.059(3) 0.0282(18) -0.0124(19) -0.0116(16) 0.008(2)
 C29 0.0392(19) 0.0370(19) 0.0299(18) -0.0037(16) 0.0025(16) 0.0039(16)
 C19 0.0260(17) 0.070(3) 0.0320(19) -0.015(2) 0.0002(15) -0.0051(18)
 C31 0.058(2) 0.039(2) 0.039(2) 0.0099(19) -0.0088(19) -0.0101(19)
 C34 0.0338(18) 0.0397(19) 0.0299(17) -0.0105(16) 0.0074(15) -0.0105(16)
 C35 0.0322(19) 0.061(3) 0.0291(18) -0.0094(18) -0.0028(16) -0.007(2)
 C24 0.0301(17) 0.049(2) 0.0235(17) -0.0073(16) 0.0016(14) 0.0035(16)
 C1 0.040(2) 0.056(2) 0.033(2) -0.0123(19) 0.0004(17) -0.0016(19)
 C22 0.055(2) 0.059(3) 0.035(2) -0.004(2) -0.0037(19) 0.004(2)
 C14 0.044(2) 0.047(2) 0.0313(19) -0.0075(17) -0.0043(17) -0.0078(18)
 C12 0.042(2) 0.038(2) 0.043(2) -0.0106(18) 0.0024(18) 0.0078(18)
 C11 0.049(2) 0.044(2) 0.049(2) -0.008(2) 0.000(2) 0.005(2)
 C7 0.045(2) 0.042(2) 0.040(2) -0.0155(18) 0.0066(18) -0.0027(18)
 C26 0.0342(19) 0.055(2) 0.045(2) -0.010(2) 0.0010(18) -0.0022(18)
 C13 0.0352(18) 0.050(2) 0.037(2) -0.0094(18) -0.0023(16) 0.0090(18)
 C33 0.0366(19) 0.068(3) 0.034(2) -0.015(2) 0.0000(17) -0.009(2)
 C23 0.042(2) 0.066(3) 0.0286(19) 0.0018(19) 0.0001(17) 0.011(2)
 C6 0.041(2) 0.059(2) 0.038(2) -0.023(2) 0.0029(18) 0.0029(19)
 C21 0.058(2) 0.054(3) 0.036(2) -0.0097(19) -0.0015(19) -0.006(2)
 C32 0.063(3) 0.055(3) 0.047(2) -0.005(2) -0.023(2) 0.005(2)
 C2 0.052(2) 0.070(3) 0.029(2) -0.009(2) -0.0008(18) -0.003(2)
 C3 0.069(3) 0.093(4) 0.035(2) -0.009(2) -0.003(2) 0.001(3)
 C28 0.059(2) 0.041(2) 0.042(2) -0.0130(19) 0.001(2) -0.006(2)
 C27 0.044(2) 0.058(3) 0.053(2) -0.010(2) 0.005(2) -0.010(2)
 C18 0.036(2) 0.089(3) 0.055(3) -0.024(3) -0.0059(19) -0.003(2)
 C17 0.030(2) 0.101(4) 0.061(3) -0.017(3) 0.000(2) 0.004(2)
 C8 0.053(2) 0.053(3) 0.064(3) -0.011(2) -0.001(2) -0.009(2)
 C5 0.044(2) 0.094(4) 0.051(3) -0.031(3) -0.008(2) 0.003(2)
 C10 0.076(3) 0.048(3) 0.066(3) -0.004(2) -0.001(3) 0.007(2)
 C9 0.074(3) 0.048(3) 0.075(3) 0.001(3) 0.002(3) -0.011(2)
 C16 0.033(2) 0.097(4) 0.050(2) -0.024(2) -0.0088(19) 0.018(2)
 C4 0.066(3) 0.106(4) 0.045(3) -0.018(3) -0.012(2) 0.010(3)
 O8 0.139(3) 0.071(2) 0.092(3) 0.016(2) -0.067(3) -0.007(3)

_geom_special_details
;
 All esds (except the esd in the dihedral angle between two l.s. planes)
 are estimated using the full covariance matrix.  The cell esds are taken
 into account individually in the estimation of esds in distances, angles
 and torsion angles; correlations between esds in cell parameters are only
 used when they are defined by crystal symmetry.  An approximate (isotropic)
 treatment of cell esds is used for estimating esds involving l.s. planes.
;
loop_
  _geom_bond_atom_site_label_1
  _geom_bond_atom_site_label_2
  _geom_bond_distance
  _geom_bond_site_symmetry_2
  _geom_bond_publ_flag
 O5 C25 1.226(4) . ?
 O6 C30 1.238(4) . ?
 O2 C15 1.206(4) . ?
 O1 C15 1.351(4) . ?
 O1 C14 1.432(4) . ?
 N3 C25 1.348(5) . ?
 N3 C29 1.462(4) . ?
 N3 C26 1.471(5) . ?
 O4 C20 1.233(5) . ?
 O7 C35 1.221(4) . ?
 N4 C30 1.333(4) . ?
 N4 C31 1.464(5) . ?
 N4 C34 1.471(4) . ?
 N2 C20 1.336(5) . ?
 N2 C24 1.457(4) . ?
 N2 C21 1.454(5) . ?
 N5 C35 1.330(5) . ?
 N5 H5A 0.90(4) . ?
 N5 H5B 1.03(5) . ?
 C30 C29 1.526(5) . ?
 N1 C15 1.341(5) . ?
 N1 C19 1.447(5) . ?
 N1 C16 1.453(5) . ?
 O3 C17 1.430(6) . ?
 O3 H3 0.75(6) . ?
 C25 C24 1.520(5) . ?
 C20 C19 1.529(5) . ?
 C29 H29 1.0000 . ?
 C29 C28 1.510(5) . ?
 C19 H19 1.0000 . ?
 C19 C18 1.523(5) . ?
 C31 H31A 0.9900 . ?
 C31 H31B 0.9900 . ?
 C31 C32 1.505(5) . ?
 C34 H34 1.0000 . ?
 C34 C35 1.524(5) . ?
 C34 C33 1.530(5) . ?
 C24 H24 1.0000 . ?
 C24 C23 1.533(5) . ?
 C1 C13 1.523(5) . ?
 C1 C6 1.396(6) . ?
 C1 C2 1.377(6) . ?
 C22 H22A 0.9900 . ?
 C22 H22B 0.9900 . ?
 C22 C23 1.533(5) . ?
 C22 C21 1.503(5) . ?
 C14 H14A 0.9900 . ?
 C14 H14B 0.9900 . ?
 C14 C13 1.518(5) . ?
 C12 C11 1.370(5) . ?
 C12 C7 1.403(5) . ?
 C12 C13 1.488(5) . ?
 C11 H11 0.9500 . ?
 C11 C10 1.387(6) . ?
 C7 C6 1.472(6) . ?
 C7 C8 1.376(6) . ?
 C26 H26A 0.9900 . ?
 C26 H26B 0.9900 . ?
 C26 C27 1.510(5) . ?
 C13 H13 1.0000 . ?
 C33 H33A 0.9900 . ?
 C33 H33B 0.9900 . ?
 C33 C32 1.517(6) . ?
 C23 H23A 0.9900 . ?
 C23 H23B 0.9900 . ?
 C6 C5 1.389(6) . ?
 C21 H21A 0.9900 . ?
 C21 H21B 0.9900 . ?
 C32 H32 1.0000 . ?
 C32 O8 1.410(5) . ?
 C2 H2 0.9500 . ?
 C2 C3 1.393(6) . ?
 C3 H3A 0.9500 . ?
 C3 C4 1.375(7) . ?
 C28 H28A 0.9900 . ?
 C28 H28B 0.9900 . ?
 C28 C27 1.509(6) . ?
 C27 H27A 0.9900 . ?
 C27 H27B 0.9900 . ?
 C18 H18A 0.9900 . ?
 C18 H18B 0.9900 . ?
 C18 C17 1.490(6) . ?
 C17 H17 1.0000 . ?
 C17 C16 1.506(6) . ?
 C8 H8 0.9500 . ?
 C8 C9 1.377(6) . ?
 C5 H5 0.9500 . ?
 C5 C4 1.388(7) . ?
 C10 H10 0.9500 . ?
 C10 C9 1.408(7) . ?
 C9 H9 0.9500 . ?
 C16 H16A 0.9900 . ?
 C16 H16B 0.9900 . ?
 C4 H4 0.9500 . ?
 O8 H8A 0.8400 . ?

loop_
  _geom_angle_atom_site_label_1
  _geom_angle_atom_site_label_2
  _geom_angle_atom_site_label_3
  _geom_angle
  _geom_angle_site_symmetry_1
  _geom_angle_site_symmetry_3
  _geom_angle_publ_flag
 C15 O1 C14 117.1(3) . . ?
 C25 N3 C29 120.1(3) . . ?
 C25 N3 C26 127.4(3) . . ?
 C29 N3 C26 112.4(3) . . ?
 C30 N4 C31 127.4(3) . . ?
 C30 N4 C34 119.6(3) . . ?
 C31 N4 C34 113.0(3) . . ?
 C20 N2 C24 120.1(3) . . ?
 C20 N2 C21 127.1(3) . . ?
 C21 N2 C24 112.5(3) . . ?
 C35 N5 H5A 124(2) . . ?
 C35 N5 H5B 117(2) . . ?
 H5A N5 H5B 119(3) . . ?
 O6 C30 N4 121.2(3) . . ?
 O6 C30 C29 120.8(3) . . ?
 N4 C30 C29 118.0(3) . . ?
 C15 N1 C19 119.7(3) . . ?
 C15 N1 C16 126.4(3) . . ?
 C19 N1 C16 113.9(3) . . ?
 C17 O3 H3 107(4) . . ?
 O5 C25 N3 122.1(3) . . ?
 O5 C25 C24 122.5(3) . . ?
 N3 C25 C24 115.3(3) . . ?
 O2 C15 O1 125.1(3) . . ?
 O2 C15 N1 124.6(3) . . ?
 N1 C15 O1 110.3(3) . . ?
 O4 C20 N2 122.2(4) . . ?
 O4 C20 C19 121.0(3) . . ?
 N2 C20 C19 116.7(4) . . ?
 N3 C29 C30 109.6(3) . . ?
 N3 C29 H29 110.1 . . ?
 N3 C29 C28 103.4(3) . . ?
 C30 C29 H29 110.1 . . ?
 C28 C29 C30 113.4(3) . . ?
 C28 C29 H29 110.1 . . ?
 N1 C19 C20 111.2(3) . . ?
 N1 C19 H19 111.0 . . ?
 N1 C19 C18 102.5(3) . . ?
 C20 C19 H19 111.0 . . ?
 C18 C19 C20 109.9(3) . . ?
 C18 C19 H19 111.0 . . ?
 N4 C31 H31A 111.2 . . ?
 N4 C31 H31B 111.2 . . ?
 N4 C31 C32 102.6(3) . . ?
 H31A C31 H31B 109.2 . . ?
 C32 C31 H31A 111.2 . . ?
 C32 C31 H31B 111.2 . . ?
 N4 C34 H34 109.8 . . ?
 N4 C34 C35 113.5(3) . . ?
 N4 C34 C33 103.2(3) . . ?
 C35 C34 H34 109.8 . . ?
 C35 C34 C33 110.7(3) . . ?
 C33 C34 H34 109.8 . . ?
 O7 C35 N5 124.6(4) . . ?
 O7 C35 C34 121.8(3) . . ?
 N5 C35 C34 113.6(3) . . ?
 N2 C24 C25 111.8(3) . . ?
 N2 C24 H24 110.6 . . ?
 N2 C24 C23 102.6(3) . . ?
 C25 C24 H24 110.6 . . ?
 C25 C24 C23 110.3(3) . . ?
 C23 C24 H24 110.6 . . ?
 C6 C1 C13 109.9(3) . . ?
 C2 C1 C13 129.5(3) . . ?
 C2 C1 C6 120.5(4) . . ?
 H22A C22 H22B 109.0 . . ?
 C23 C22 H22A 111.1 . . ?
 C23 C22 H22B 111.1 . . ?
 C21 C22 H22A 111.1 . . ?
 C21 C22 H22B 111.1 . . ?
 C21 C22 C23 103.4(3) . . ?
 O1 C14 H14A 110.0 . . ?
 O1 C14 H14B 110.0 . . ?
 O1 C14 C13 108.7(3) . . ?
 H14A C14 H14B 108.3 . . ?
 C13 C14 H14A 110.0 . . ?
 C13 C14 H14B 110.0 . . ?
 C11 C12 C7 120.0(4) . . ?
 C11 C12 C13 129.2(4) . . ?
 C7 C12 C13 110.8(3) . . ?
 C12 C11 H11 120.3 . . ?
 C12 C11 C10 119.3(4) . . ?
 C10 C11 H11 120.3 . . ?
 C12 C7 C6 108.2(3) . . ?
 C8 C7 C12 121.0(4) . . ?
 C8 C7 C6 130.7(4) . . ?
 N3 C26 H26A 111.1 . . ?
 N3 C26 H26B 111.1 . . ?
 N3 C26 C27 103.2(3) . . ?
 H26A C26 H26B 109.1 . . ?
 C27 C26 H26A 111.1 . . ?
 C27 C26 H26B 111.1 . . ?
 C1 C13 H13 110.3 . . ?
 C14 C13 C1 109.6(3) . . ?
 C14 C13 H13 110.3 . . ?
 C12 C13 C1 102.7(3) . . ?
 C12 C13 C14 113.2(3) . . ?
 C12 C13 H13 110.3 . . ?
 C34 C33 H33A 110.6 . . ?
 C34 C33 H33B 110.6 . . ?
 H33A C33 H33B 108.8 . . ?
 C32 C33 C34 105.5(3) . . ?
 C32 C33 H33A 110.6 . . ?
 C32 C33 H33B 110.6 . . ?
 C24 C23 C22 102.2(3) . . ?
 C24 C23 H23A 111.3 . . ?
 C24 C23 H23B 111.3 . . ?
 C22 C23 H23A 111.3 . . ?
 C22 C23 H23B 111.3 . . ?
 H23A C23 H23B 109.2 . . ?
 C1 C6 C7 108.4(3) . . ?
 C5 C6 C1 120.8(4) . . ?
 C5 C6 C7 130.8(4) . . ?
 N2 C21 C22 103.9(3) . . ?
 N2 C21 H21A 111.0 . . ?
 N2 C21 H21B 111.0 . . ?
 C22 C21 H21A 111.0 . . ?
 C22 C21 H21B 111.0 . . ?
 H21A C21 H21B 109.0 . . ?
 C31 C32 C33 104.9(3) . . ?
 C31 C32 H32 109.3 . . ?
 C33 C32 H32 109.3 . . ?
 O8 C32 C31 109.7(3) . . ?
 O8 C32 C33 114.1(4) . . ?
 O8 C32 H32 109.3 . . ?
 C1 C2 H2 120.5 . . ?
 C1 C2 C3 118.9(4) . . ?
 C3 C2 H2 120.5 . . ?
 C2 C3 H3A 119.8 . . ?
 C4 C3 C2 120.3(4) . . ?
 C4 C3 H3A 119.8 . . ?
 C29 C28 H28A 110.8 . . ?
 C29 C28 H28B 110.8 . . ?
 H28A C28 H28B 108.9 . . ?
 C27 C28 C29 104.8(3) . . ?
 C27 C28 H28A 110.8 . . ?
 C27 C28 H28B 110.8 . . ?
 C26 C27 H27A 110.8 . . ?
 C26 C27 H27B 110.8 . . ?
 C28 C27 C26 104.6(3) . . ?
 C28 C27 H27A 110.8 . . ?
 C28 C27 H27B 110.8 . . ?
 H27A C27 H27B 108.9 . . ?
 C19 C18 H18A 110.8 . . ?
 C19 C18 H18B 110.8 . . ?
 H18A C18 H18B 108.9 . . ?
 C17 C18 C19 104.7(3) . . ?
 C17 C18 H18A 110.8 . . ?
 C17 C18 H18B 110.8 . . ?
 O3 C17 C18 111.7(4) . . ?
 O3 C17 H17 109.8 . . ?
 O3 C17 C16 110.7(4) . . ?
 C18 C17 H17 109.8 . . ?
 C18 C17 C16 104.8(4) . . ?
 C16 C17 H17 109.8 . . ?
 C7 C8 H8 120.4 . . ?
 C7 C8 C9 119.3(4) . . ?
 C9 C8 H8 120.4 . . ?
 C6 C5 H5 121.0 . . ?
 C4 C5 C6 117.9(4) . . ?
 C4 C5 H5 121.0 . . ?
 C11 C10 H10 119.7 . . ?
 C11 C10 C9 120.5(5) . . ?
 C9 C10 H10 119.7 . . ?
 C8 C9 C10 119.9(5) . . ?
 C8 C9 H9 120.1 . . ?
 C10 C9 H9 120.1 . . ?
 N1 C16 C17 101.9(3) . . ?
 N1 C16 H16A 111.4 . . ?
 N1 C16 H16B 111.4 . . ?
 C17 C16 H16A 111.4 . . ?
 C17 C16 H16B 111.4 . . ?
 H16A C16 H16B 109.3 . . ?
 C3 C4 C5 121.5(4) . . ?
 C3 C4 H4 119.2 . . ?
 C5 C4 H4 119.2 . . ?
 C32 O8 H8A 109.5 . . ?

loop_
  _geom_torsion_atom_site_label_1
  _geom_torsion_atom_site_label_2
  _geom_torsion_atom_site_label_3
  _geom_torsion_atom_site_label_4
  _geom_torsion
  _geom_torsion_site_symmetry_1
  _geom_torsion_site_symmetry_2
  _geom_torsion_site_symmetry_3
  _geom_torsion_site_symmetry_4
  _geom_torsion_publ_flag
 O5 C25 C24 N2 -26.2(5) . . . . ?
 O5 C25 C24 C23 87.3(4) . . . . ?
 O6 C30 C29 N3 -20.7(4) . . . . ?
 O6 C30 C29 C28 94.3(4) . . . . ?
 O1 C14 C13 C1 171.1(3) . . . . ?
 O1 C14 C13 C12 -74.8(4) . . . . ?
 N3 C25 C24 N2 156.7(3) . . . . ?
 N3 C25 C24 C23 -89.8(4) . . . . ?
 N3 C29 C28 C27 27.4(4) . . . . ?
 N3 C26 C27 C28 27.8(4) . . . . ?
 O4 C20 C19 N1 -35.7(5) . . . . ?
 O4 C20 C19 C18 77.1(4) . . . . ?
 N4 C30 C29 N3 158.8(3) . . . . ?
 N4 C30 C29 C28 -86.3(4) . . . . ?
 N4 C31 C32 C33 -31.6(4) . . . . ?
 N4 C31 C32 O8 -154.6(4) . . . . ?
 N4 C34 C35 O7 -34.7(5) . . . . ?
 N4 C34 C35 N5 148.4(3) . . . . ?
 N4 C34 C33 C32 -18.6(4) . . . . ?
 N2 C20 C19 N1 147.6(3) . . . . ?
 N2 C20 C19 C18 -99.6(4) . . . . ?
 N2 C24 C23 C22 32.8(3) . . . . ?
 C30 N4 C31 C32 -157.1(3) . . . . ?
 C30 N4 C34 C35 -63.5(4) . . . . ?
 C30 N4 C34 C33 176.7(3) . . . . ?
 C30 C29 C28 C27 -91.3(4) . . . . ?
 N1 C19 C18 C17 24.6(5) . . . . ?
 O3 C17 C16 N1 -89.3(4) . . . . ?
 C25 N3 C29 C30 -65.7(4) . . . . ?
 C25 N3 C29 C28 173.1(3) . . . . ?
 C25 N3 C26 C27 165.4(3) . . . . ?
 C25 C24 C23 C22 -86.4(3) . . . . ?
 C15 O1 C14 C13 144.8(3) . . . . ?
 C15 N1 C19 C20 -69.8(5) . . . . ?
 C15 N1 C19 C18 172.8(4) . . . . ?
 C15 N1 C16 C17 166.1(4) . . . . ?
 C20 N2 C24 C25 -83.1(4) . . . . ?
 C20 N2 C24 C23 158.6(3) . . . . ?
 C20 N2 C21 C22 177.3(3) . . . . ?
 C20 C19 C18 C17 -93.7(4) . . . . ?
 C29 N3 C25 O5 -5.6(5) . . . . ?
 C29 N3 C25 C24 171.5(3) . . . . ?
 C29 N3 C26 C27 -11.1(4) . . . . ?
 C29 C28 C27 C26 -34.8(4) . . . . ?
 C19 N1 C15 O2 0.8(6) . . . . ?
 C19 N1 C15 O1 -178.4(3) . . . . ?
 C19 N1 C16 C17 -16.4(5) . . . . ?
 C19 C18 C17 O3 84.5(4) . . . . ?
 C19 C18 C17 C16 -35.4(5) . . . . ?
 C31 N4 C30 O6 -175.8(3) . . . . ?
 C31 N4 C30 C29 4.7(5) . . . . ?
 C31 N4 C34 C35 118.3(3) . . . . ?
 C31 N4 C34 C33 -1.5(4) . . . . ?
 C34 N4 C30 O6 6.3(5) . . . . ?
 C34 N4 C30 C29 -173.2(3) . . . . ?
 C34 N4 C31 C32 20.9(4) . . . . ?
 C34 C33 C32 C31 31.8(4) . . . . ?
 C34 C33 C32 O8 151.9(4) . . . . ?
 C35 C34 C33 C32 -140.3(3) . . . . ?
 C24 N2 C20 O4 4.0(5) . . . . ?
 C24 N2 C20 C19 -179.3(3) . . . . ?
 C24 N2 C21 C22 -9.6(4) . . . . ?
 C1 C6 C5 C4 0.5(6) . . . . ?
 C1 C2 C3 C4 1.2(7) . . . . ?
 C14 O1 C15 O2 -3.0(5) . . . . ?
 C14 O1 C15 N1 176.2(3) . . . . ?
 C12 C11 C10 C9 -0.6(6) . . . . ?
 C12 C7 C6 C1 -0.9(4) . . . . ?
 C12 C7 C6 C5 177.8(4) . . . . ?
 C12 C7 C8 C9 0.1(6) . . . . ?
 C11 C12 C7 C6 -177.9(3) . . . . ?
 C11 C12 C7 C8 0.6(6) . . . . ?
 C11 C12 C13 C1 178.3(4) . . . . ?
 C11 C12 C13 C14 60.2(5) . . . . ?
 C11 C10 C9 C8 1.3(7) . . . . ?
 C7 C12 C11 C10 -0.3(6) . . . . ?
 C7 C12 C13 C1 0.3(4) . . . . ?
 C7 C12 C13 C14 -117.8(3) . . . . ?
 C7 C6 C5 C4 -178.1(4) . . . . ?
 C7 C8 C9 C10 -1.0(7) . . . . ?
 C26 N3 C25 O5 178.2(3) . . . . ?
 C26 N3 C25 C24 -4.7(5) . . . . ?
 C26 N3 C29 C30 111.1(3) . . . . ?
 C26 N3 C29 C28 -10.2(4) . . . . ?
 C13 C1 C6 C7 1.1(4) . . . . ?
 C13 C1 C6 C5 -177.7(3) . . . . ?
 C13 C1 C2 C3 176.4(4) . . . . ?
 C13 C12 C11 C10 -178.2(4) . . . . ?
 C13 C12 C7 C6 0.3(4) . . . . ?
 C13 C12 C7 C8 178.8(3) . . . . ?
 C33 C34 C35 O7 80.7(4) . . . . ?
 C33 C34 C35 N5 -96.1(4) . . . . ?
 C23 C22 C21 N2 30.2(4) . . . . ?
 C6 C1 C13 C14 119.7(4) . . . . ?
 C6 C1 C13 C12 -0.9(4) . . . . ?
 C6 C1 C2 C3 -0.8(6) . . . . ?
 C6 C7 C8 C9 178.2(4) . . . . ?
 C6 C5 C4 C3 0.0(7) . . . . ?
 C21 N2 C20 O4 176.7(4) . . . . ?
 C21 N2 C20 C19 -6.6(5) . . . . ?
 C21 N2 C24 C25 103.2(3) . . . . ?
 C21 N2 C24 C23 -15.1(4) . . . . ?
 C21 C22 C23 C24 -39.3(4) . . . . ?
 C2 C1 C13 C14 -57.6(5) . . . . ?
 C2 C1 C13 C12 -178.3(4) . . . . ?
 C2 C1 C6 C7 178.8(3) . . . . ?
 C2 C1 C6 C5 -0.1(6) . . . . ?
 C2 C3 C4 C5 -0.9(7) . . . . ?
 C18 C17 C16 N1 31.3(5) . . . . ?
 C8 C7 C6 C1 -179.2(4) . . . . ?
 C8 C7 C6 C5 -0.5(7) . . . . ?
 C16 N1 C15 O2 178.2(4) . . . . ?
 C16 N1 C15 O1 -1.0(6) . . . . ?
 C16 N1 C19 C20 112.5(4) . . . . ?
 C16 N1 C19 C18 -4.9(5) . . . . ?

_shelx_res_file
;
TITL Cis-HP2H.res in P2(1)2(1)2(1)
    cis-hp2h.res
    created by SHELXL-2016/6 at 14:51:34 on 03-Feb-2023
REM Old TITL DB112_auto in P2(1)2(1)2
REM SHELXT solution in P2(1)2(1)2(1)
REM R1 0.192, Rweak 0.083, Alpha 0.012, Orientation as input
REM Flack x = -1.405 ( 1.587 ) from Parsons' quotients
REM Formula found by SHELXT: C36 N8 O6
CELL 0.71073 6.416 12.0836 47.4708 90 90 90
ZERR 4 0.0002 0.0006 0.0017 0 0 0
LATT -1
SYMM 0.5-X,-Y,0.5+Z
SYMM -X,0.5+Y,0.5-Z
SYMM 0.5+X,0.5-Y,-Z
SFAC C H N O
UNIT 140 164 20 32
SIMU O8
RIGU O8
EADP O2 C15

L.S. 10 0 0
PLAN  2
TEMP -123
CONF
BOND $H
list 4
MORE -1
ABIN
fmap 2 53
acta
OMIT 1 0 6
OMIT 3 0 2
REM <olex2.extras>
REM <HklSrc "%.\\DB112_auto.hkl">
REM </olex2.extras>

WGHT    0.061200
FVAR       0.52471
O5    4    0.331760    0.421862    0.576705    11.00000    0.02824    0.05408 =
         0.03075   -0.00402   -0.00561    0.00115
O6    4    0.633566    0.363048    0.524971    11.00000    0.04935    0.03945 =
         0.03555   -0.01067   -0.00358    0.01217
O2    4    0.547848    0.380063    0.707749    11.00000    0.03272    0.05338 =
         0.03194   -0.00828    0.00340   -0.00331
O1    4    0.391352    0.504580    0.736633    11.00000    0.03645    0.06376 =
         0.03062   -0.01727   -0.00289    0.00196
N3    3    0.637705    0.507478    0.568476    11.00000    0.03101    0.04228 =
         0.02457   -0.00934   -0.00089    0.00018
O4    4    0.434197    0.534966    0.647327    11.00000    0.04307    0.05589 =
         0.05172   -0.01380    0.00501   -0.00152
O7    4    0.711000    0.383603    0.457505    11.00000    0.04196    0.07141 =
         0.05402   -0.01947    0.01680   -0.01866
N4    3    0.422166    0.466628    0.498216    11.00000    0.04017    0.03711 =
         0.02339   -0.00633    0.00047   -0.00359
N2    3    0.454803    0.360674    0.630883    11.00000    0.03527    0.04894 =
         0.02672   -0.00449    0.00007   -0.00188
N5    3    0.555396    0.216335    0.460468    11.00000    0.03299    0.05025 =
         0.03902   -0.01262    0.00049   -0.00529
C30   1    0.544111    0.452224    0.520645    11.00000    0.03596    0.03434 =
         0.02474   -0.00490    0.00314    0.00059
N1    3    0.240133    0.458864    0.696498    11.00000    0.02812    0.07703 =
         0.03298   -0.01905    0.00099    0.00719
O3    4    0.042888    0.627725    0.658040    11.00000    0.04669    0.09976 =
         0.09049   -0.00469    0.00026    0.02829
C25   1    0.511322    0.442025    0.583880    11.00000    0.02857    0.04886 =
         0.02640   -0.01279   -0.00635    0.00825
C15   1    0.406519    0.442451    0.713064    11.00000    0.03272    0.05338 =
         0.03194   -0.00828    0.00340   -0.00331
C20   1    0.382388    0.436890    0.648780    11.00000    0.03575    0.05863 =
         0.02817   -0.01241   -0.01158    0.00789
C29   1    0.568937    0.548816    0.541070    11.00000    0.03915    0.03696 =
         0.02986   -0.00371    0.00250    0.00387
AFIX  13
H29   2    0.433686    0.589172    0.543088    11.00000   -1.20000
AFIX   0
C19   1    0.221214    0.398086    0.670354    11.00000    0.02595    0.06951 =
         0.03197   -0.01506    0.00018   -0.00506
AFIX  13
H19   2    0.232679    0.316596    0.673682    11.00000   -1.20000
AFIX   0
C31   1    0.317574    0.568566    0.489412    11.00000    0.05808    0.03908 =
         0.03941    0.00989   -0.00876   -0.01012
AFIX  23
H31A  2    0.412232    0.616454    0.478337    11.00000   -1.20000
H31B  2    0.265011    0.610546    0.505851    11.00000   -1.20000
AFIX   0
C34   1    0.375443    0.372023    0.479756    11.00000    0.03383    0.03973 =
         0.02993   -0.01046    0.00743   -0.01045
AFIX  13
H34   2    0.304282    0.312594    0.490820    11.00000   -1.20000
AFIX   0
C35   1    0.567072    0.324679    0.465128    11.00000    0.03219    0.06123 =
         0.02912   -0.00943   -0.00276   -0.00717
C24   1    0.610359    0.390740    0.609886    11.00000    0.03008    0.04919 =
         0.02351   -0.00732    0.00157    0.00351
AFIX  13
H24   2    0.716587    0.441831    0.618162    11.00000   -1.20000
AFIX   0
C1    1    0.737233    0.587268    0.796267    11.00000    0.03962    0.05640 =
         0.03340   -0.01229    0.00044   -0.00162
C22   1    0.524653    0.199236    0.605823    11.00000    0.05459    0.05947 =
         0.03533   -0.00410   -0.00374    0.00392
AFIX  23
H22A  2    0.433245    0.201276    0.589029    11.00000   -1.20000
H22B  2    0.573392    0.122401    0.608824    11.00000   -1.20000
AFIX   0
C14   1    0.551411    0.491125    0.757381    11.00000    0.04428    0.04671 =
         0.03127   -0.00754   -0.00430   -0.00784
AFIX  23
H14A  2    0.680236    0.463055    0.748398    11.00000   -1.20000
H14B  2    0.506413    0.436952    0.771796    11.00000   -1.20000
AFIX   0
C12   1    0.713125    0.679431    0.752768    11.00000    0.04193    0.03813 =
         0.04341   -0.01064    0.00244    0.00783
C11   1    0.662855    0.720763    0.726771    11.00000    0.04947    0.04381 =
         0.04899   -0.00799    0.00012    0.00473
AFIX  43
H11   2    0.533489    0.702404    0.718230    11.00000   -1.20000
AFIX   0
C7    1    0.905012    0.706471    0.765173    11.00000    0.04456    0.04203 =
         0.03990   -0.01552    0.00656   -0.00270
C26   1    0.852955    0.540399    0.575110    11.00000    0.03416    0.05498 =
         0.04478   -0.01029    0.00100   -0.00218
AFIX  23
H26A  2    0.936786    0.475976    0.581244    11.00000   -1.20000
H26B  2    0.855986    0.597521    0.590054    11.00000   -1.20000
AFIX   0
C13   1    0.593048    0.602504    0.771083    11.00000    0.03519    0.05031 =
         0.03689   -0.00938   -0.00231    0.00904
AFIX  13
H13   2    0.459171    0.637592    0.777131    11.00000   -1.20000
AFIX   0
C33   1    0.223921    0.420876    0.458208    11.00000    0.03661    0.06756 =
         0.03365   -0.01497   -0.00005   -0.00938
AFIX  23
H33A  2    0.296712    0.437628    0.440321    11.00000   -1.20000
H33B  2    0.108841    0.368503    0.454299    11.00000   -1.20000
AFIX   0
C23   1    0.709044    0.278899    0.602543    11.00000    0.04219    0.06628 =
         0.02859    0.00180    0.00012    0.01082
AFIX  23
H23A  2    0.823287    0.260174    0.615726    11.00000   -1.20000
H23B  2    0.763475    0.278429    0.583029    11.00000   -1.20000
AFIX   0
C6    1    0.920186    0.647740    0.792271    11.00000    0.04096    0.05868 =
         0.03781   -0.02299    0.00288    0.00285
C21   1    0.413076    0.242408    0.631399    11.00000    0.05755    0.05402 =
         0.03583   -0.00966   -0.00149   -0.00565
AFIX  23
H21A  2    0.261596    0.227543    0.630197    11.00000   -1.20000
H21B  2    0.468550    0.208211    0.648804    11.00000   -1.20000
AFIX   0
C32   1    0.141057    0.526060    0.471567    11.00000    0.06316    0.05548 =
         0.04709   -0.00468   -0.02273    0.00531
AFIX  13
H32   2    0.019857    0.507550    0.483946    11.00000   -1.20000
AFIX   0
C2    1    0.711948    0.522538    0.819906    11.00000    0.05243    0.06962 =
         0.02901   -0.00930   -0.00085   -0.00279
AFIX  43
H2    2    0.586813    0.482032    0.822758    11.00000   -1.20000
AFIX   0
C3    1    0.872928    0.517447    0.839565    11.00000    0.06934    0.09331 =
         0.03462   -0.00856   -0.00319    0.00147
AFIX  43
H3A   2    0.858771    0.472005    0.855783    11.00000   -1.20000
AFIX   0
C28   1    0.739501    0.628433    0.532755    11.00000    0.05950    0.04114 =
         0.04170   -0.01305    0.00137   -0.00645
AFIX  23
H28A  2    0.759508    0.628634    0.512076    11.00000   -1.20000
H28B  2    0.705736    0.704515    0.539003    11.00000   -1.20000
AFIX   0
C27   1    0.932027    0.586094    0.547509    11.00000    0.04369    0.05813 =
         0.05321   -0.01014    0.00541   -0.01040
AFIX  23
H27A  2    1.032844    0.646797    0.550750    11.00000   -1.20000
H27B  2    1.000555    0.527478    0.536261    11.00000   -1.20000
AFIX   0
C18   1    0.002974    0.429040    0.660472    11.00000    0.03640    0.08875 =
         0.05542   -0.02359   -0.00594   -0.00286
AFIX  23
H18A  2   -0.001859    0.435592    0.639694    11.00000   -1.20000
H18B  2   -0.099951    0.372832    0.666531    11.00000   -1.20000
AFIX   0
C17   1   -0.040199    0.537799    0.674070    11.00000    0.02970    0.10078 =
         0.06055   -0.01720   -0.00046    0.00416
AFIX  13
H17   2   -0.193859    0.547677    0.676544    11.00000   -1.20000
AFIX   0
C8    1    1.044233    0.775101    0.751740    11.00000    0.05274    0.05332 =
         0.06424   -0.01087   -0.00104   -0.00871
AFIX  43
H8    2    1.173809    0.792797    0.760313    11.00000   -1.20000
AFIX   0
C5    1    1.079894    0.644048    0.812014    11.00000    0.04370    0.09396 =
         0.05116   -0.03059   -0.00839    0.00280
AFIX  43
H5    2    1.204203    0.685546    0.809438    11.00000   -1.20000
AFIX   0
C10   1    0.802726    0.789683    0.713044    11.00000    0.07602    0.04844 =
         0.06614   -0.00354   -0.00089    0.00675
AFIX  43
H10   2    0.769351    0.818084    0.694936    11.00000   -1.20000
AFIX   0
C9    1    0.993766    0.817871    0.725737    11.00000    0.07399    0.04816 =
         0.07479    0.00087    0.00203   -0.01117
AFIX  43
H9    2    1.087661    0.866296    0.716383    11.00000   -1.20000
AFIX   0
C16   1    0.064003    0.530755    0.702438    11.00000    0.03292    0.09718 =
         0.04988   -0.02450   -0.00878    0.01847
AFIX  23
H16A  2    0.110500    0.604483    0.709013    11.00000   -1.20000
H16B  2   -0.029796    0.497763    0.716710    11.00000   -1.20000
AFIX   0
C4    1    1.052230    0.577875    0.835610    11.00000    0.06574    0.10605 =
         0.04514   -0.01819   -0.01179    0.01013
AFIX  43
H4    2    1.159639    0.574225    0.849353    11.00000   -1.20000
AFIX   0
O8    4    0.080894    0.607831    0.452010    11.00000    0.13909    0.07140 =
         0.09220    0.01554   -0.06655   -0.00689
AFIX 147
H8A   2   -0.049770    0.611319    0.451341    11.00000   -1.50000
AFIX   0
H5A   2    0.445603    0.173760    0.465467    11.00000    0.04746
H5B   2    0.675411    0.180480    0.449302    11.00000    0.07086
H3    2    0.156769    0.615877    0.655777    11.00000    0.08078
HKLF 4


REM  Cis-HP2H.res in P2(1)2(1)2(1)
REM R1 =  0.0600 for    5312 Fo > 4sig(Fo)  and  0.0926 for all    7790 data
REM    440 parameters refined using      0 restraints

END

WGHT      0.0612      0.0000

REM Highest difference peak  0.230,  deepest hole -0.249,  1-sigma level  0.041
Q1    1  -0.2529  0.5962  0.4581  11.00000  0.05    0.23
Q2    1   0.0667  0.3829  0.4830  11.00000  0.05    0.16
;
_shelx_res_checksum                33890
_shelx_hkl_file
;
   0   0  -8   38.65    3.50
   0   0   9    6.80    5.81
   0   0  -9   29.82    5.11
   0   0  10 3182.19   32.74
   0   0 -10 3188.61   31.97
   0   0 -11   76.71    7.26
   0   0  11   79.40    9.33
   0   0 -12 1675.60   25.35
   0   0  12 1648.71   26.02
   0   0 -13   96.66    8.15
   0   0  13   89.19    8.85
   0   0  14  785.26   19.54
   0   0 -14  787.02   19.00
   0   0 -15   99.19   10.53
   0   0  15  240.75   13.71
   0   0 -16 4182.97   45.99
   0   0  16 4206.93   47.27
   0   0 -17  128.15   10.44
   0   0  17   95.29   10.82
   0   0  18  436.89   16.60
   0   0 -18  434.54   15.93
   0   0 -19   12.44    4.52
   0   0  19   19.12    5.90
   0   0  20  189.22   11.49
   0   0 -20  199.63   11.37
   0   0 -21   11.08    4.37
   0   0  21    4.84    4.45
   0   0 -22  203.23   12.14
   0   0  22  197.59   12.86
   0   0 -23   14.94    6.42
   0   0  23   69.36   10.92
   0   0 -24 1699.01   35.85
   0   0  24 1643.38   36.68
   0   0 -25   64.65    8.93
   0   0  25   47.89    9.68
   0   0  26  352.61   17.93
   0   0 -26  367.19   17.60
   0   0 -27   14.93    5.47
   0   0  27   31.77    7.73
   0   0  28  331.92   18.50
   0   0 -28  355.49   18.03
   0   0  29   26.96    7.54
   0   0  30  246.93   16.51
   0   0  31   59.03   10.57
   0   0  32  788.53   30.14
   0   0  33   55.15   10.31
   0   0 -34    1.67    3.48
   0   0  34  196.84   16.05
   0   0 -35   21.18    6.11
   0   0  35   44.39    9.02
   0   0 -36  162.41   14.08
   0   0  36  168.07   15.39
   0   0 -37   37.49    8.33
   0   0  37   54.45   10.58
   0   0 -38  392.36   22.43
   0   0  38  403.10   24.26
   0   0 -39   21.75    6.51
   0   0  39   34.11    9.14
   0   0 -40   39.74    8.21
   0   0  40   63.13   10.79
   0   0 -41   14.02    5.97
   0   0  41   24.85    8.18
   0   0 -42   48.87    8.71
   0   0  42   66.85   10.48
   0   0 -43   10.07    5.26
   0   0  43   24.36    8.40
   0   0 -44   53.42    9.28
   0   0  44   65.38   11.45
   0   0 -45    9.15    5.88
   0   0  45   31.08    8.60
   0   0 -46   45.20   10.47
   0   0  46   60.02   10.96
   0   0  47   18.68    8.45
   0   0  48  261.90   22.32
   0   0  49   33.91   10.30
   0   0  50   25.26    8.57
   0   0  51   28.22    8.55
   0   0  52   19.93    7.80
   0   0  53   23.16    8.26
   0   0  54   44.82   11.10
   0   0  55   10.96    6.89
   0   0  56   14.70    7.95
   0   0  57   17.18    7.53
   0   0  58   33.45   10.71
   0   0  59   16.41    9.47
   0   0  60    3.25    8.09
   0   0  61   16.04    8.23
   0  -1  -7    6.16    2.25
   0   1   7    9.93    2.51
   0   1  -7    2.99    2.03
   0  -1  -8   13.78    2.74
   0   1   8    9.69    2.50
   0   1  -8    8.08    2.29
   0  -1  -9  184.14    7.90
   0  -1   9  176.06    8.14
   0   1   9  183.17    7.92
   0   1  -9  189.18    8.06
   0  -1 -10  904.32   17.62
   0  -1  10  906.56   18.08
   0   1 -10  905.44   18.18
   0   1  10  931.81   18.37
   0  -1 -11  209.18    9.14
   0  -1  11  229.61    9.42
   0   1  11  197.39    9.28
   0   1 -11  209.48    9.30
   0  -1 -12 1292.34   23.11
   0  -1  12 1381.45   23.82
   0   1  12 1298.22   24.05
   0   1 -12 1340.10   23.57
   0  -1 -13 1508.25   25.33
   0  -1  13 1490.87   25.79
   0   1  13 1515.93   26.57
   0   1 -13 1471.01   25.38
   0  -1 -14  131.15    8.62
   0  -1  14  129.96    8.36
   0   1 -14  118.65    8.00
   0   1  14  120.38    8.23
   0  -1 -15  421.68   15.61
   0   1  15  348.58   14.26
   0   1 -15  339.95   13.41
   0  -1  15  398.68   14.91
   0  -1 -16 3583.00   42.85
   0  -1  16 3572.38   43.86
   0   1 -16 3542.25   44.09
   0   1  16 3541.80   45.17
   0  -1 -17  343.92   14.32
   0   1 -17  256.43   12.39
   0  -1  17  306.41   14.32
   0   1  17  268.79   13.28
   0  -1 -18   58.32    6.75
   0  -1  18   51.19    7.76
   0   1  18   40.61    6.06
   0   1 -18   35.66    5.15
   0  -1 -19  524.13   17.93
   0  -1  19  503.45   18.35
   0   1 -19  509.35   18.16
   0   1  19  495.23   18.49
   0  -1 -20   27.85    5.12
   0   1  20   18.05    5.09
   0   1 -20   16.87    4.59
   0  -1  20   28.69    6.25
   0  -1 -21   57.06    6.74
   0  -1  21   60.70    8.15
   0   1  21   50.01    7.73
   0   1 -21   45.84    6.30
   0  -1 -22  423.41   17.43
   0   1  22  403.50   18.26
   0  -1  22  409.50   17.87
   0   1 -22  405.26   17.42
   0  -1 -23  216.52   13.44
   0   1 -23  159.57   11.66
   0  -1  23  217.93   15.06
   0   1  23  158.47   12.95
   0  -1 -24 1483.30   33.59
   0   1  24 1449.71   35.52
   0  -1  24 1503.71   35.15
   0   1 -24 1479.62   34.78
   0  -1 -25  419.77   18.44
   0  -1  25  430.15   19.66
   0   1  25  373.67   18.93
   0   1 -25  359.09   17.50
   0  -1 -26  118.06   10.36
   0   1 -26  108.27   10.20
   0   1  26  113.92   11.50
   0  -1  26  119.06   11.04
   0  -1 -27  111.35   10.49
   0   1  27  109.08   10.79
   0   1 -27  110.98   10.47
   0  -1  27  112.30   10.76
   0   1  28   74.76   11.14
   0  -1  28  112.06   11.80
   0   1 -28   67.33    9.61
   0  -1  29  776.17   28.14
   0   1  29  809.02   29.41
   0  -1  30  218.65   15.89
   0   1  30  193.24   15.05
   0  -1  31   48.77    8.18
   0   1  31   46.52    8.26
   0  -1  32   38.05    7.32
   0   1  32   32.62    7.76
   0  -1 -33    1.64    3.65
   0   1  33   33.74    7.58
   0  -1  33   31.40    7.50
   0  -1 -34   92.20   10.46
   0   1 -34    6.17    4.16
   0   1  34  119.52   12.86
   0  -1  34  109.76   11.97
   0  -1 -35   84.15   10.39
   0   1 -35    9.70    4.60
   0  -1  35   78.04   10.43
   0   1  35   78.06   10.65
   0  -1 -36   12.27    5.46
   0   1 -36   -0.82    4.51
   0   1  36    4.62    5.17
   0  -1  36    8.05    5.28
   0  -1 -37   52.37    8.74
   0   1 -37   44.64    8.17
   0  -1  37   42.50    8.30
   0   1  37   43.50    8.73
   0  -1 -38  120.43   12.42
   0  -1  38  131.62   14.05
   0   1 -38  105.16   11.86
   0   1  38  110.31   13.00
   0   1 -39   52.68    9.16
   0  -1 -39   50.07    8.95
   0  -1  39   43.75    8.63
   0   1  39   47.12    9.63
   0  -1 -40   48.72    8.59
   0   1 -40   41.52    8.69
   0  -1  40   50.07    9.78
   0   1  40   53.95    9.94
   0   1 -41   66.69   10.23
   0  -1 -41   90.81   11.67
   0  -1  41   80.93   11.91
   0   1  41   73.35   11.45
   0  -1 -42   42.86    8.54
   0   1 -42   49.03    9.51
   0  -1  42   25.61    7.08
   0   1  42   35.09    8.97
   0  -1 -43   -0.93    3.85
   0   1 -43    0.49    4.29
   0  -1  43    1.34    5.11
   0   1  43    0.41    4.99
   0  -1 -44    6.31    4.55
   0   1 -44    1.89    4.42
   0   1  44    6.32    5.21
   0  -1  44    8.82    5.87
   0   1 -45    0.22    4.65
   0  -1 -45   13.88    6.24
   0   1  45    4.71    6.09
   0  -1  45   14.71    6.29
   0   1 -46   96.56   13.02
   0  -1  46   91.15   13.07
   0   1  46   88.60   13.82
   0  -1  47  190.94   19.99
   0   1 -47  207.78   18.68
   0   1  47  193.12   19.92
   0  -1  48  246.76   21.91
   0   1  48  230.75   21.72
   0   1  49   58.55   12.50
   0  -1  49   62.40   12.20
   0  -1  50   90.04   14.00
   0   1  50   93.07   14.26
   0   1  51   11.43    7.20
   0  -1  51   10.85    8.50
   0   1  52   13.16    7.70
   0  -1  52    4.83    8.11
   0   1  53   74.39   13.56
   0   1  54   -4.59    6.42
   0   1  55   -7.01    6.88
   0   1  56   21.46    9.62
   0   1  57    1.33    6.59
   0   1  58   -4.63    6.75
   0   1  59   -7.29    7.05
   0   1  60    6.92    8.04
   0   1  61   -6.56    8.06
   0   1  62    6.65    8.21
   0   1  63    7.24    8.72
   0   2   0 9999.00   45.27
   0   2   1    3.02    1.49
   0   2  -1    3.53    1.64
   0  -2   2  928.87   14.62
   0   2  -2  932.84   14.19
   0   2   3 2043.62   20.71
   0  -2  -3 2069.93   21.07
   0   2  -3 2055.03   21.64
   0  -2   3 2069.73   22.24
   0  -2  -4  678.34   12.29
   0   2   4  622.93   12.06
   0  -2   4  644.67   12.73
   0   2   5  259.50    7.92
   0  -2   5  248.19    8.21
   0  -2   6 3654.17   31.52
   0  -2  -8 7214.74   32.07
   0  -2  -9  967.59   12.53
   0   2  10  220.39    9.99
   0  -2 -10  204.08    6.27
   0   2  11  397.43   13.90
   0   2  12 4685.74   47.54
   0   2 -12 4761.18   49.36
   0   2  13   38.30    5.46
   0   2 -13   33.56    5.24
   0   2  14 1378.11   28.05
   0   2 -14 1479.16   28.78
   0   2  15  806.97   21.95
   0   2 -15  827.33   22.27
   0   2  16   10.90    3.79
   0   2 -16   13.03    3.97
   0   2  17  872.78   23.85
   0   2 -17  874.24   23.58
   0   2  18   40.73    6.96
   0  -2 -18   55.45    7.31
   0   2 -18   30.82    5.25
   0  -2 -19  863.59   23.38
   0   2 -19  842.96   24.38
   0   2  19  872.45   25.29
   0  -2 -20   52.41    6.91
   0   2  20   28.32    5.68
   0   2 -20   28.32    5.10
   0  -2 -21   64.24    7.75
   0   2  21   43.22    6.81
   0   2 -21   42.95    6.26
   0  -2 -22  598.83   20.70
   0   2 -22  603.44   22.11
   0   2  22  614.94   22.86
   0  -2 -23   35.25    6.66
   0   2  23   26.22    6.24
   0   2 -23   24.98    5.18
   0  -2 -24  128.61   10.55
   0   2 -24  103.54   10.04
   0   2  24  121.21   11.16
   0  -2 -25  348.42   17.14
   0   2  25  334.04   18.92
   0   2 -25  322.49   17.07
   0   2 -26  714.83   26.21
   0   2  26  694.88   26.72
   0   2 -27  335.11   18.27
   0   2  27  328.65   19.36
   0   2 -28   26.37    5.85
   0   2  28   40.31    7.77
   0   2  29   19.11    6.42
   0   2  30   51.89    8.67
   0  -2 -31    4.67    3.69
   0   2  31  208.99   16.55
   0  -2 -32  171.95   13.72
   0   2  32  354.98   21.21
   0  -2 -33  296.27   17.96
   0   2  33  311.30   20.51
   0  -2 -34  316.76   19.00
   0   2  34  310.94   21.36
   0  -2 -35  219.88   16.20
   0   2 -35  128.14   13.00
   0   2  35  216.30   17.92
   0  -2 -36   71.33    9.64
   0   2 -36   62.32    9.60
   0   2  36   65.86   10.93
   0  -2 -37   12.73    5.92
   0   2  37    6.96    6.74
   0   2 -37    6.49    4.79
   0  -2 -38    7.86    6.05
   0   2 -38   -2.89    3.87
   0   2  38    2.24    5.96
   0   2 -39   44.27    8.49
   0  -2 -39   56.09    9.43
   0   2  39   40.57    9.37
   0   2 -40   32.43    7.11
   0  -2 -40   52.50    9.15
   0   2  40   27.50    8.28
   0  -2 -41  106.38   12.88
   0   2 -41   73.55   11.14
   0   2  41   82.76   13.26
   0  -2 -42  236.93   18.21
   0   2 -42  230.01   18.88
   0   2  42  225.35   20.01
   0  -2 -43  171.51   16.02
   0   2  43  143.12   16.71
   0   2 -43  159.26   16.19
   0  -2 -44   21.42    6.86
   0   2 -44   16.37    6.55
   0   2  44    9.79    6.38
   0   2 -45   35.17    8.49
   0   2  45   42.84   10.10
   0   2 -46   30.08    8.00
   0   2  46   45.26   10.83
   0   2 -47   73.75   11.45
   0   2  47   77.64   13.69
   0   2  48   20.23    8.88
   0   2  49    1.78    6.38
   0   2  50   74.57   13.47
   0   2  51   39.63   11.30
   0   2  52   34.78   10.25
   0   2  53    8.87    6.92
   0   2  54   12.97    8.30
   0   2  55    0.10    6.56
   0   2  56    4.29    7.19
   0   2  57    7.17    6.50
   0   2  58   24.99    9.71
   0   2  59   -0.97    7.10
   0   2  60   -0.68    6.50
   0   2  61   15.96   10.45
   0   2  62   13.71   10.14
   0   2  63   15.53    9.55
   0  -3   0    0.53    2.18
   0   3   0    2.21    2.10
   0   3   1   56.15    4.37
   0  -3   1   56.56    4.94
   0   3  -1   48.39    4.40
   0  -3  -2 1734.96   23.92
   0   3  -2 1732.79   23.33
   0  -3   2 1682.43   24.23
   0   3   2 1728.18   22.90
   0   3   3 4604.17   37.36
   0  -3  -3 4557.19   39.04
   0  -3   3 4572.38   40.29
   0   3  -3 4590.79   38.46
   0  -3  -4    9.10    2.80
   0  -3   4   15.81    3.68
   0   3  -4   21.40    3.67
   0  -3  -5 2848.65   31.12
   0   3   5 2932.40   30.64
   0   3  -5 2988.37   31.52
   0  -3   5 2912.68   32.75
   0   3   6 2281.50   27.94
   0  -3   6 2333.60   30.05
   0   3   7  244.17    9.35
   0   3   7  243.30    6.70
   0  -3   7  250.89   10.17
   0   3   8 3731.81   36.84
   0   3   8 3768.97   25.57
   0  -3   8 3762.01   39.23
   0   3   9 1212.69   21.41
   0   3   9 1215.92   14.25
   0  -3   9 1175.46   22.47
   0  -3  10   27.78    4.33
   0  -3 -11  214.76    6.49
   0  -3 -12  832.88   13.35
   0   3  13  456.99   16.66
   0  -3 -13  429.57   10.00
   0   3  14  221.40   12.12
   0  -3 -14  198.43    7.20
   0   3  15  353.81   15.76
   0  -3 -15  341.53    9.78
   0   3  16  118.42    9.69
   0  -3 -16  113.01    6.00
   0   3 -16  116.90    9.50
   0   3  17  640.13   21.74
   0  -3 -17  631.84   14.35
   0   3 -17  635.39   22.28
   0   3  18    5.43    4.28
   0  -3 -18    0.81    1.76
   0   3 -18    0.43    2.86
   0   3  19    1.45    3.65
   0   3 -19    3.24    3.27
   0   3 -20  188.42   12.92
   0   3  20  212.48   13.83
   0   3 -21 1979.18   41.28
   0   3  21 1923.96   40.64
   0   3  22  454.66   20.37
   0   3 -22  465.91   20.47
   0   3  23   17.50    5.44
   0   3 -23   23.68    5.76
   0   3 -24  149.48   12.25
   0   3  24  139.16   12.29
   0   3  25   14.39    5.68
   0   3 -25   20.52    5.12
   0   3  26   10.45    4.18
   0   3 -26    2.53    3.58
   0   3  27   14.54    5.66
   0   3  28  194.97   15.42
   0   3  29   33.40    7.54
   0   3  30  212.70   16.62
   0   3  31   27.91    7.44
   0   3  32    7.17    5.63
   0   3 -33    4.34    4.36
   0   3  33   43.38    8.27
   0   3  34   28.54    8.08
   0   3 -34   11.29    5.54
   0   3 -35  104.67   12.52
   0   3  35  120.13   13.72
   0   3  36   29.64    8.78
   0   3 -36   32.40    7.77
   0   3 -37   59.26    9.97
   0   3  37   89.59   12.58
   0   3 -38  134.71   14.62
   0   3  38  131.55   15.14
   0   3 -39   50.12    9.91
   0   3  39   44.12   10.74
   0   3  40  220.00   19.73
   0   3 -40  210.83   18.11
   0   3 -41    5.73    5.73
   0   3  41    3.63    6.57
   0   3 -42   25.28    7.89
   0   3  42   21.70    8.32
   0   3  43  174.21   18.13
   0   3 -43  185.57   17.78
   0   3 -44    0.31    5.06
   0   3  44    0.84    5.56
   0   3 -45   63.24   11.90
   0   3  45   57.25   11.87
   0   3 -46  222.17   19.73
   0   3  46  218.53   21.72
   0   3  47   92.99   15.24
   0   3  48   42.84   11.14
   0   3  49  107.92   16.15
   0   3  50   13.88    8.89
   0   3  51   -2.83    5.50
   0   3  52    6.69    7.66
   0   3  53   97.08   16.60
   0   3  54   -2.11    6.52
   0   3  55    8.37    6.93
   0   3  56    2.83    6.83
   0   3  57    0.98    7.04
   0   3  58   28.69   10.59
   0   3  59   10.00    7.23
   0   3  60   23.89   11.29
   0   3  61    9.19    7.27
   0   3  62    5.84    8.29
   0  -4   0  130.80    8.14
   0   4   0  137.84    7.64
   0  -4   1   89.78    6.81
   0   4   1   90.05    6.37
   0   4  -1   82.89    6.07
   0  -4  -2 1926.97   29.65
   0   4   2 1957.01   27.96
   0   4  -2 1974.80   28.56
   0  -4   2 1964.26   30.21
   0  -4   3    4.95    3.23
   0  -4  -3    9.35    3.27
   0   4  -3    7.99    2.97
   0   4   3    6.16    3.34
   0  -4  -4  138.32    8.44
   0   4   4  132.07    7.61
   0   4  -4  141.33    8.00
   0  -4   4  144.27    8.71
   0  -4  -5   44.57    5.00
   0  -4   5   44.62    5.36
   0   4  -5   44.32    4.81
   0   4   5   39.90    4.39
   0  -4  -6  940.68   20.91
   0  -4   6 1012.70   22.60
   0   4   7  708.93   17.68
   0  -4   7  714.50   19.56
   0   4   8 1670.66   27.57
   0   4   8 1706.78   20.49
   0  -4   8 1686.28   29.81
   0   4   9   27.83    4.08
   0   4   9   29.75    3.03
   0  -4   9   31.33    5.05
   0   4  10   35.80    4.68
   0   4  10   30.39    2.98
   0  -4  10   27.35    4.75
   0   4  11   44.28    5.20
   0   4  11   38.78    3.15
   0  -4  11   52.97    6.58
   0   4  12 2675.44   37.07
   0   4  12 2585.24   23.13
   0  -4  12 2685.12   39.37
   0   4  13  579.72   17.62
   0  -4  13  592.43   18.90
   0  -4  14  311.34   14.16
   0  -4  15  721.31   21.37
   0   4  16 1274.65   31.51
   0  -4 -16 1218.15   17.92
   0  -4  16 1245.18   28.29
   0   4  17  935.37   27.81
   0  -4 -17  904.35   16.03
   0  -4  17  920.40   25.00
   0   4  18  275.67   15.73
   0  -4 -18  251.58    8.91
   0   4  19   66.04    8.70
   0  -4 -19   56.67    4.50
   0   4  20    7.14    4.79
   0  -4 -20    5.90    2.21
   0   4 -20    5.03    3.55
   0   4  21  320.41   17.90
   0  -4 -21  312.41   11.00
   0   4 -21  338.05   18.97
   0   4  22   95.13   10.22
   0   4 -22  100.09   10.41
   0  -4 -22   88.14    6.15
   0   4  23   20.66    5.99
   0  -4 -23   16.52    2.98
   0   4 -23   21.79    5.57
   0  -4 -24  194.10    9.48
   0   4  24  209.57   15.36
   0   4  25   33.82    7.34
   0  -4 -25   41.47    4.75
   0   4  26   79.36   10.01
   0  -4 -26   73.27    6.29
   0   4  27    0.64    3.78
   0  -4 -27    0.85    2.34
   0  -4 -28  242.43   11.88
   0   4  28  256.53   17.76
   0   4  29   15.66    6.56
   0  -4 -29   10.75    3.31
   0  -4 -30  111.54    8.53
   0   4 -30    0.64    3.77
   0   4  30  124.06   13.26
   0  -4 -31  160.60   10.39
   0   4  31  166.74   15.88
   0   4  32   63.31   10.58
   0  -4 -32   53.90    6.37
   0   4 -32   27.44    7.33
   0   4  33   52.46    9.85
   0  -4 -33   54.99    6.50
   0   4 -33   51.43    9.24
   0   4  34   14.31    7.10
   0  -4 -34    8.17    3.40
   0   4 -34    7.10    4.87
   0   4  35   63.13   11.10
   0  -4 -35   61.50    7.11
   0   4 -35   66.96   10.59
   0   4  36   23.05    6.94
   0  -4 -36   19.47    4.34
   0   4 -36   14.08    5.96
   0   4  37    3.58    5.86
   0   4 -37    5.17    4.61
   0   4  38    2.00    5.31
   0   4 -38    4.21    4.21
   0   4 -39  158.59   16.02
   0   4  39  162.30   17.68
   0   4 -40    5.87    6.09
   0   4  40   10.84    7.49
   0   4  41   25.58    9.11
   0   4 -41   24.77    7.35
   0   4  42   12.42    6.89
   0   4 -42    4.24    5.45
   0   4 -43   70.50   11.86
   0   4  43   91.25   14.17
   0   4 -44   29.38    8.00
   0   4  44   45.21   11.62
   0  -4 -45   45.12    7.57
   0   4  45   61.20   12.00
   0   4 -45   51.60   10.76
   0  -4 -46   67.11    9.22
   0   4  46   58.69   12.00
   0  -4 -47    7.74    4.60
   0   4  47    4.43    7.11
   0   4  48   49.94   11.72
   0   4  49    6.11    7.43
   0   4  50   87.33   15.63
   0   4  51   46.16   12.10
   0   4  52   34.58   10.67
   0   4  53    4.16    6.19
   0   4  54   30.37   11.68
   0   4  55   39.29   12.63
   0  -4  56   32.45    8.85
   0   4  56   25.65   10.28
   0   4  57   10.47    8.42
   0   4  58    7.28    8.07
   0   4  59    8.90    8.87
   0   4  60   19.98   11.67
   0   4  61   12.28   11.85
   0   5   0    7.81    2.81
   0  -5   0    1.42    3.07
   0  -5   1   62.33    6.48
   0   5   1   59.54    5.79
   0   5  -1   64.63    5.90
   0  -5  -2  209.32   11.33
   0   5   2  208.59   10.24
   0   5  -2  197.22   10.20
   0  -5   2  211.76   11.59
   0  -5  -3   81.07    7.52
   0   5   3   91.12    6.95
   0  -5   3   90.92    8.32
   0   5  -3   89.30    7.19
   0  -5  -4  955.73   23.50
   0  -5   4  985.09   24.45
   0   5  -4  994.11   22.83
   0   5   4 1003.74   22.36
   0  -5  -5  172.49   11.31
   0  -5   5  226.72   12.20
   0   5  -5  245.24   11.46
   0   5   5  215.97   10.58
   0   5   6  945.29   22.04
   0  -5  -6  922.49   22.95
   0   5  -6  960.44   22.64
   0  -5   6  899.44   24.21
   0  -5  -7   16.24    4.37
   0  -5   7   23.81    4.91
   0   5   7   26.01    4.16
   0  -5   8    7.62    3.55
   0   5   9   85.41    7.08
   0   5   9   81.92    5.39
   0  -5   9   97.30    8.64
   0   5  10    9.15    2.33
   0  -5  10    9.99    4.33
   0   5  10   10.61    3.51
   0   5  11  539.27   17.56
   0   5  11  547.27   12.60
   0  -5  11  537.67   19.47
   0   5  12  233.41   11.93
   0   5  12  229.21    7.99
   0  -5  12  252.32   13.55
   0   5  13  653.12   19.93
   0   5  13  641.69   12.76
   0  -5  13  670.25   22.18
   0   5  14  530.14   18.12
   0   5  14  525.54   11.26
   0  -5  14  538.69   20.11
   0   5  15   -0.05    2.34
   0  -5  15    2.59    4.21
   0   5  16  166.75   10.70
   0  -5  16  154.01   11.21
   0   5  17   30.91    5.15
   0  -5  17   33.81    6.33
   0   5  18    1.60    3.10
   0   5  18   13.51    5.77
   0  -5  18    6.79    4.77
   0   5  19  476.91   21.84
   0  -5  19  469.62   19.65
   0   5  20  191.31   14.46
   0  -5  20  207.62   13.72
   0   5  21   33.56    7.59
   0  -5 -21   30.63    3.50
   0  -5  21   30.01    7.73
   0   5  22  336.71   19.36
   0  -5 -22  318.61   10.46
   0  -5  22  337.85   17.32
   0   5  23   17.92    6.37
   0  -5 -23    7.88    2.17
   0  -5  23   27.49    7.29
   0   5  24   76.05   10.24
   0  -5 -24   65.26    5.22
   0  -5  24   74.78    9.23
   0   5  25  309.09   19.50
   0  -5 -25  300.64   11.18
   0  -5  25  330.02   17.70
   0   5  26   20.73    6.54
   0  -5  26   31.64    6.69
   0  -5 -26   22.70    3.50
   0   5  27    7.55    4.55
   0  -5  27   -3.22    3.40
   0  -5 -27    0.15    1.72
   0   5 -27   -1.54    3.28
   0   5  28   61.72    9.79
   0  -5  28   72.95    9.08
   0  -5 -28   63.07    5.79
   0   5 -28   -0.61    3.26
   0  -5 -29  186.60    9.94
   0   5 -29  130.01   13.73
   0   5  29  179.96   16.30
   0   5  30    8.50    5.61
   0  -5 -30    8.46    3.21
   0   5 -30    7.42    5.51
   0   5  31   86.39   11.89
   0  -5 -31   69.98    6.71
   0   5 -31   86.14   11.66
   0  -5 -32  155.01    9.69
   0   5 -32  187.84   16.88
   0   5  32  148.16   15.13
   0   5  33   -1.15    5.21
   0  -5 -33    0.57    2.27
   0   5 -33   -0.50    4.28
   0   5  34   -0.90    5.31
   0  -5 -34   -1.08    2.62
   0   5 -34   -5.38    5.56
   0   5  35    1.39    5.39
   0  -5 -35    6.45    3.18
   0   5 -35    2.25    4.39
   0   5  36  104.72   13.80
   0  -5 -36  113.56    9.30
   0   5 -36  114.36   14.23
   0  -5 -37  122.76   10.05
   0   5 -37  116.16   14.87
   0   5  37  124.74   15.87
   0  -5 -38  303.07   15.33
   0   5  38  337.08   24.88
   0   5 -38  289.44   22.70
   0   5  39    8.29    7.51
   0  -5 -39    4.80    3.67
   0   5 -39   -2.93    4.85
   0  -5 -40  118.59   10.12
   0   5  40  153.24   17.51
   0   5 -40  117.31   14.99
   0  -5 -41   11.58    4.31
   0   5 -41    2.14    4.95
   0   5  41   12.05    7.35
   0   5  42   24.66    8.71
   0   5 -42   43.92    9.48
   0   5 -43   -1.60    5.06
   0   5  43    2.15    5.92
   0  -5  44   -3.85    4.81
   0   5  44    7.95    7.48
   0  -5  45   15.57    6.41
   0   5  45   13.77    7.65
   0  -5  46   20.62    7.61
   0   5  46   11.00    6.67
   0  -5  47   10.44    6.62
   0   5  47   -5.92    6.82
   0  -5  48   24.09    7.95
   0   5  48   15.38    7.71
   0  -5  49   41.95   10.06
   0   5  49   18.42    8.99
   0  -5  50   15.78    7.76
   0   5  50   11.95    9.28
   0  -5  51   70.84   11.77
   0   5  51   64.19   14.34
   0  -5  52   14.43    7.19
   0   5  52   16.93    9.79
   0  -5  53   47.39   10.32
   0   5  53   45.57   12.59
   0  -5  54   10.42    6.70
   0   5  54   10.23    8.10
   0   5  55   45.84   12.84
   0   5  56    8.12    8.89
   0   5  57    0.37    7.06
   0   5  58   12.33    9.64
   0   5  59  -17.44   10.85
   0   6   0  392.32   15.45
   0  -6   1   27.46    5.09
   0   6   1   30.47    4.75
   0  -6  -1   27.60    5.29
   0   6  -1   24.99    4.46
   0  -6  -2  359.57   16.01
   0  -6   2  370.54   16.65
   0   6  -2  348.01   14.85
   0   6   2  349.97   14.48
   0   6   3   67.27    6.85
   0   6  -3   78.84    7.42
   0  -6   3   66.89    7.84
   0  -6  -3   73.19    7.82
   0  -6  -4  770.64   23.58
   0   6  -4  751.78   21.74
   0   6   4  742.30   21.20
   0  -6   4  777.45   24.09
   0  -6  -5  364.44   16.30
   0   6  -5  381.84   15.60
   0  -6   5  389.46   17.34
   0   6   5  376.49   15.08
   0  -6  -6    4.82    3.24
   0   6   6    5.03    2.88
   0   6  -6    4.27    3.04
   0  -6   6    9.00    4.37
   0  -6  -7  106.71    8.93
   0  -6   7  111.40    9.81
   0   6   7  111.36    8.50
   0   6   8  137.02    9.40
   0  -6  -8  133.95    9.98
   0  -6   8  136.70   10.77
   0   6   9   13.46    3.73
   0  -6   9   10.53    4.43
   0   6  10    6.16    2.52
   0  -6  10    7.73    3.78
   0   6  11  252.09    9.72
   0  -6  11  247.68   14.24
   0   6  12  226.03   12.47
   0   6  12  229.55    9.07
   0  -6  12  228.02   13.99
   0   6  13  214.33   12.12
   0   6  13  210.13    8.42
   0  -6  13  213.05   13.84
   0   6  14   98.97    8.57
   0   6  14   95.62    5.50
   0  -6  14  107.67   10.28
   0   6  15  312.80   14.99
   0   6  15  309.80    9.41
   0  -6  15  351.70   17.58
   0  -6  16  117.45   10.69
   0   6  16  115.93    9.44
   0  -6  17   19.16    7.18
   0   6  17    4.81    3.52
   0  -6  18  346.27   18.42
   0   6  18  333.19   16.22
   0  -6  19  211.41   14.59
   0   6  19  195.31   12.41
   0  -6  20  126.11   11.61
   0   6  20  123.72   12.67
   0   6  20  120.67   10.13
   0  -6  21   32.07    6.89
   0   6  21   34.97    8.32
   0   6  21   19.24    4.61
   0  -6  22  132.25   12.16
   0   6  22  124.13   12.90
   0   6  22  117.34   10.18
   0  -6  23  107.74   11.91
   0   6  23   83.77   10.70
   0   6  23   67.68    8.10
   0  -6  24  291.22   17.71
   0   6  24  291.00   16.38
   0   6  24  304.82   20.41
   0  -6  25   21.75    7.58
   0   6  25   22.66    7.39
   0  -6  26    4.81    4.49
   0   6  26   -0.92    4.90
   0   6 -26   11.87    5.32
   0  -6  27   49.42    8.40
   0   6  27   36.74    8.13
   0   6 -27   40.96    8.87
   0  -6  28   85.58   10.25
   0   6  28   73.76   11.03
   0   6 -28   79.09   11.63
   0   6  29   29.07    8.00
   0  -6  29   36.61    7.97
   0  -6 -29   21.01    3.54
   0   6 -29   37.35    8.71
   0   6  30   54.60   10.58
   0  -6  30   54.88    9.56
   0  -6 -30   40.99    4.65
   0   6 -30   57.21   10.48
   0  -6  31  137.40   13.71
   0  -6 -31  125.87    7.71
   0   6 -31  131.70   14.98
   0   6  31  140.46   14.97
   0  -6  32  338.23   20.77
   0  -6 -32  274.16   11.56
   0   6  32  312.25   23.49
   0   6 -32  338.79   23.64
   0   6  33   63.49   11.09
   0  -6  33  100.13   12.75
   0  -6 -33   66.68    6.13
   0   6 -33   76.75   11.75
   0  -6  34  197.38   16.33
   0  -6 -34  186.01   10.07
   0   6  34  167.42   17.13
   0   6 -34  195.92   18.53
   0   6  35    9.35    6.99
   0  -6  35   29.74    8.68
   0  -6 -35    9.08    3.15
   0   6 -35    8.02    5.93
   0   6  36    8.35    5.86
   0  -6  36   13.94    6.52
   0  -6 -36   11.04    3.16
   0   6 -36    3.79    5.28
   0   6  37    1.25    6.04
   0  -6  37   11.66    6.68
   0  -6 -37   -0.27    2.21
   0   6 -37    6.23    5.71
   0   6  38   12.55    6.13
   0  -6  38   20.53    6.40
   0  -6 -38   24.07    4.63
   0   6 -38   26.43    7.85
   0   6  39    5.01    5.59
   0  -6  39    3.91    5.64
   0  -6 -39    0.99    2.58
   0   6 -39   14.16    6.97
   0   6  40   29.86   10.39
   0  -6  40   34.92    8.43
   0  -6 -40   13.00    3.62
   0   6 -40   19.36    6.76
   0   6  41   39.03   10.57
   0  -6  41   39.75    9.16
   0  -6 -41   31.29    5.34
   0   6 -41   32.93    9.23
   0  -6  42    7.54    5.44
   0   6  42    4.34    6.81
   0  -6  43   -1.45    5.05
   0   6  43    8.42    7.73
   0  -6  44   13.26    7.19
   0   6  44   10.38    8.42
   0  -6  45   34.78    9.27
   0   6  45   37.51   10.53
   0  -6  46   10.64    6.44
   0   6  46    4.49    7.28
   0  -6  47   60.83   11.47
   0   6  47   59.13   12.83
   0  -6  48   56.24   11.56
   0   6  48   47.75   13.27
   0  -6  49   39.21   10.32
   0   6  49   19.05    9.06
   0  -6  50   16.83    8.22
   0   6  50    3.99    7.40
   0  -6  51    8.69    8.27
   0   6  51   -7.02    8.48
   0  -6  52   11.70    7.95
   0   6  52    4.73    8.04
   0   6  53   17.65    9.69
   0   6  54   10.99    9.28
   0   6  55   32.73   13.01
   0   6  56    5.97    7.76
   0   6  57    8.70    7.96
   0   7   0   83.85    8.69
   0   7  -1   13.50    4.07
   0  -7  -1   11.39    4.44
   0   7   1   11.70    3.58
   0   7  -2   42.89    6.36
   0   7   2   40.09    5.53
   0  -7  -2   41.29    6.57
   0  -7   2   47.46    7.22
   0  -7  -3  293.82   16.12
   0  -7   3  310.01   17.04
   0   7   3  296.52   14.38
   0   7   4   58.15    6.66
   0  -7   4   57.69    7.74
   0  -7  -4   58.48    7.84
   0  -7  -5    6.80    3.79
   0  -7   5    6.63    3.97
   0   7   5    3.92    2.91
   0  -7  -6   70.02    8.04
   0  -7   6   83.67    9.20
   0   7   6   69.87    7.19
   0  -7  -7  169.97   12.01
   0  -7   7  150.55   12.29
   0   7   7  152.81   10.47
   0  -7  -8    4.66    3.49
   0   7   8    3.69    2.95
   0  -7   8    4.11    4.09
   0  -7  -9   25.73    5.80
   0  -7   9   12.83    4.81
   0   7   9   23.34    4.58
   0  -7  10  314.54   17.91
   0   7  10  315.08   15.09
   0   7  11  176.01   11.47
   0   7  11  158.65    8.78
   0  -7  11  178.26   14.20
   0   7  12   23.23    3.67
   0   7  12   18.98    4.40
   0  -7  12   17.49    5.83
   0   7  13    0.23    2.09
   0  -7  13    0.75    3.39
   0   7  13    1.62    2.15
   0   7  14   14.61    2.81
   0  -7  14   15.59    5.27
   0   7  15   23.47    3.29
   0  -7  15   27.38    5.89
   0   7  16    5.09    1.76
   0  -7  16    4.55    3.83
   0   7  16    6.95    3.49
   0  -7  17   32.93    7.09
   0   7  17   31.65    5.55
   0   7  18  131.66   10.94
   0  -7  18  145.02   13.05
   0   7  19  125.76   10.61
   0  -7  19  125.53   12.51
   0   7  20   83.00    8.91
   0  -7  20   94.68   11.53
   0   7  21  205.93   14.20
   0  -7  21  247.13   16.96
   0   7  22   56.61    7.59
   0   7  22   61.21   10.21
   0  -7  22   47.73    7.83
   0   7  23   15.46    6.56
   0   7  23   -0.18    3.55
   0  -7  23    9.65    4.77
   0   7  24   15.73    7.73
   0  -7  24   27.96    7.24
   0   7  25    8.84    6.50
   0  -7  25   20.51    6.53
   0   7  26   -3.82    4.40
   0  -7  26    6.12    5.15
   0   7  27   17.53    7.91
   0  -7  27   24.46    9.79
   0   7  28  408.05   25.75
   0  -7  28  373.10   22.47
   0   7 -28  406.25   26.47
   0  -7  29  122.64   13.38
   0   7  29  105.85   15.04
   0   7 -29   97.99   13.50
   0  -7  30   35.94    8.73
   0   7  30   16.79    7.59
   0   7 -30   27.91    8.77
   0  -7  31   88.52   11.64
   0   7  31   92.84   13.43
   0   7 -31   77.27   12.35
   0  -7  32   45.33    9.07
   0   7  32   -4.75    4.11
   0   7  32   32.47    9.24
   0   7 -32   26.46    8.60
   0  -7  33  128.06   13.96
   0   7 -33  130.12   15.96
   0   7  33  156.23   17.28
   0  -7  34    7.89    6.11
   0   7  34    4.14    6.09
   0   7 -34   20.75    8.23
   0  -7  35    1.05    4.43
   0   7  35   -5.32    6.14
   0   7 -35   -2.98    5.50
   0  -7  36   34.48    7.99
   0   7  36   35.83    9.69
   0   7 -36   38.16    9.45
   0  -7  37  136.12   15.16
   0   7  37  126.90   16.20
   0   7 -37  154.87   17.54
   0  -7  38   10.13    6.65
   0   7  38    2.10    6.65
   0  -7  39   17.11    7.59
   0   7  39   19.46    8.86
   0  -7  40   70.22   11.77
   0   7  40   38.88   10.35
   0  -7  41   16.61    8.21
   0   7  41   13.76    9.51
   0  -7  42   28.88    8.75
   0   7  42   23.66    8.27
   0  -7  43   27.06    9.26
   0   7  43   11.13    8.57
   0  -7  44   42.07    9.92
   0   7  44   48.29   12.22
   0  -7  45   -2.12    5.73
   0   7  45   -4.65    6.09
   0  -7  46   12.13    6.81
   0   7  46   14.19    8.53
   0  -7  47   20.49    7.96
   0   7  47   16.45    9.86
   0  -7  48   87.82   14.06
   0   7  48   89.71   16.80
   0  -7  49   20.89    8.76
   0   7  49   -0.34    6.49
   0  -7  50   24.07    9.37
   0   7  50   11.27    8.08
   0   7  51   52.21   13.03
   0   7  52   25.82   10.46
   0   7  53   27.94   11.05
   0   7  54   32.05   12.20
   0  -8   0  131.42   12.53
   0  -8  -1  126.20   11.77
   0  -8   2    3.59    4.16
   0  -8  -2    1.29    3.85
   0  -8  -3  116.82   11.61
   0  -8  -4    7.62    4.92
   0  -8   4   -0.67    3.87
   0  -8  -5   22.62    5.85
   0   8  -5    1.74    2.16
   0  -8   5   25.56    6.19
   0  -8  -6   22.34    5.58
   0  -8   6   26.07    6.35
   0  -8  -7   68.09    8.69
   0  -8   7   62.45    8.72
   0  -8  -8   22.52    6.26
   0  -8   8   29.23    7.00
   0   8   8   19.61    4.49
   0  -8  -9  124.08   11.28
   0  -8   9  134.99   12.52
   0   8   9  132.09   10.35
   0   8  10   81.76    8.36
   0  -8  10   74.68    9.83
   0   8  11  156.84    9.41
   0   8  11  169.81   11.88
   0  -8  11  164.91   13.90
   0   8  12  140.40    8.77
   0  -8  12  148.37   13.74
   0   8  12  134.03   11.11
   0   8  13   10.48    2.98
   0   8  13   10.07    3.00
   0  -8  13   12.33    5.38
   0   8  14   72.25    8.29
   0   8  14   76.35    6.18
   0  -8  14   83.72   10.27
   0   8  15   30.89    3.85
   0  -8  15   19.75    6.12
   0   8  15   34.22    6.05
   0   8  16   68.83    8.17
   0   8  16   72.17    5.50
   0  -8  16   86.08   10.42
   0   8  17   15.19    2.83
   0  -8  17   14.37    6.10
   0  -8  18    7.63    3.86
   0  -8  19    6.07    4.55
   0  -8  20   62.09    9.81
   0  -8  21  157.64   14.90
   0  -8  22   29.64    7.67
   0  -8  23   45.37    8.57
   0   8  23   63.04   11.37
   0  -8  24   23.25    7.50
   0   8  24   30.19    8.42
   0  -8  25   14.81    5.83
   0   8  25   23.64    8.03
   0  -8  26  133.22   14.31
   0   8  26  112.56   14.33
   0  -8  27   64.15   10.35
   0   8  27   62.88   11.75
   0  -8  28  111.65   14.48
   0   8  28   70.97   12.72
   0  -8  29  342.92   22.88
   0   8  29  351.73   25.05
   0  -8  30   89.53   12.99
   0   8  30   -2.22    2.77
   0   8  30   78.35   13.61
   0   8 -30   60.74   11.42
   0  -8  31   21.76    7.36
   0   8  31   20.69    8.38
   0   8  31   -4.81    4.65
   0   8 -31    8.38    6.51
   0  -8  32   36.33    9.46
   0   8  32   27.87    6.52
   0   8  32   32.92    9.68
   0   8 -32   24.78    9.02
   0  -8  33   32.81    8.48
   0   8  33   26.24    7.10
   0   8  33   24.71    8.04
   0   8 -33   33.78    9.58
   0  -8  34   48.33   10.18
   0   8  34   41.19    8.16
   0   8  34   44.56   10.19
   0  -8  35   77.58   12.21
   0   8  35   73.03   13.26
   0   8  35   57.46    9.67
   0  -8  36   52.61   11.23
   0   8  36   36.31   10.06
   0   8  36   24.21    7.09
   0  -8  37   18.28    8.15
   0   8  37   -4.96    5.14
   0   8  37    9.67    6.61
   0  -8  38  121.67   15.10
   0   8  38   96.70   12.57
   0   8  38   79.77   13.98
   0  -8  39    6.48    6.15
   0   8  39   -1.67    5.87
   0   8  39    6.00    5.66
   0  -8  40   -1.23    5.38
   0   8  40    0.04    6.22
   0  -8  41    7.36    6.17
   0   8  41   16.77    9.06
   0  -8  42   13.39    7.22
   0   8  42    4.23    6.68
   0  -8  43   24.71    8.70
   0   8  43    6.54    7.79
   0  -8  44   85.05   13.98
   0   8  44   78.36   15.20
   0  -8  45   10.97    7.20
   0   8  45   10.29    8.71
   0  -8  46   20.88    7.35
   0   8  46   27.53   10.89
   0  -8  47   55.82   12.01
   0   8  47   47.53   12.81
   0   8  48   11.23    8.70
   0   8  49    2.47    6.99
   0   8  50   -4.61    7.04
   0   8  51   11.20    8.56
   0   9   0    0.34    2.73
   0  -9   0   16.63    5.91
   0   9   1    0.56    2.76
   0  -9  -1    1.33    4.03
   0  -9   1    3.04    3.63
   0   9  -1    1.69    3.05
   0  -9   2   28.42    6.70
   0   9  -2   40.17    6.70
   0  -9  -2   30.41    7.25
   0   9   2    2.32    3.00
   0   9  -3   65.45    8.11
   0  -9  -3   61.97    9.45
   0   9   3   -2.03    2.74
   0  -9  -4   12.05    4.65
   0   9  -4   18.21    5.20
   0  -9   5  173.68   14.77
   0  -9  -5  165.88   13.93
   0  -9  -6   15.86    5.69
   0  -9   6   14.64    6.37
   0  -9  -7   67.28    9.85
   0  -9   7   61.20    9.53
   0  -9  -8   64.05    9.26
   0  -9   8   71.86    9.92
   0  -9  -9  264.60   17.30
   0  -9   9  287.57   19.59
   0  -9  10   12.30    5.72
   0  -9  11   15.71    6.33
   0   9  12   31.93    5.08
   0  -9  12   41.86    8.48
   0   9  13  110.62    8.30
   0  -9  13  111.26   12.50
   0   9  14   21.06    4.19
   0  -9  14   21.66    8.36
   0   9  15  235.11   11.12
   0  -9  15  241.62   18.32
   0   9  16   66.67    5.83
   0  -9  16   75.33   11.16
   0   9  17   49.32    4.78
   0  -9  17   44.10    9.13
   0   9  18   13.50    2.62
   0  -9  18   17.58    6.31
   0  -9  19    0.71    4.26
   0  -9  20   30.01    7.40
   0  -9  21   -0.22    4.34
   0  -9  22    2.17    4.81
   0  -9  23   55.55   10.79
   0   9  24   76.31   13.64
   0  -9  24   59.81   11.37
   0   9  25  161.39   17.66
   0  -9  25  154.17   15.72
   0   9  26   41.68   10.78
   0  -9  26   34.51    9.48
   0   9  26   -1.87    3.06
   0   9  27  105.56   14.68
   0   9  27    2.17    3.29
   0  -9  27  115.21   13.97
   0   9  28   23.95    8.84
   0  -9  28   31.20    8.38
   0   9  28    3.78    4.18
   0   9  29   70.67   12.71
   0  -9  29   97.57   13.15
   0   9  29   56.19    8.55
   0   9  30   27.26    9.34
   0  -9  30   16.72    7.15
   0   9  30   10.45    4.76
   0   9  31   10.12    8.13
   0   9  31    3.99    5.25
   0  -9  31   11.20    7.95
   0   9  32  140.73   17.74
   0   9  32  125.98   12.97
   0  -9  32  130.23   16.12
   0   9  33   15.94    8.25
   0   9  33    5.40    4.51
   0  -9  33   12.69    6.68
   0   9  34   51.13   11.87
   0   9  34   37.29    8.37
   0  -9  34   41.97    9.97
   0   9  35   43.96    9.16
   0   9  35   31.53   10.12
   0  -9  35   46.60   10.71
   0   9  36   28.51   10.13
   0  -9  36   47.81   10.49
   0   9  37   41.61   11.29
   0  -9  37   32.02    9.44
   0   9  38   39.88   10.94
   0  -9  38   30.25    9.12
   0   9  39   10.92    7.44
   0  -9  39   16.55    7.89
   0   9  40   14.29    8.25
   0  -9  40    5.37    6.35
   0   9  41   -3.72    7.95
   0  -9  41    3.29    5.43
   0   9  42    2.18    7.16
   0  -9  42    4.11    5.41
   0   9  43   32.70   10.70
   0  -9  43   31.50    9.32
   0   9  44   -0.97    7.08
   0  -9  44    1.70    5.51
   0   9  45   54.06   13.72
   0   9  46   13.83   10.52
   0   9  47   28.68   11.30
   0 -10   0   14.39    6.33
   0  10   0   21.79    5.57
   0 -10   1   15.97    6.02
   0 -10  -1    7.28    4.73
   0  10   1   18.05    5.15
   0  10  -1   19.23    5.93
   0 -10   2  131.50   13.88
   0 -10  -2  127.63   13.69
   0  10   2  125.55   11.44
   0  10  -2  135.12   11.90
   0 -10  -3   13.93    5.33
   0  10   3   15.21    4.95
   0 -10   3    3.45    4.68
   0 -10  -4   39.39    8.17
   0  10   4   31.86    6.24
   0 -10  -5  120.12   13.51
   0  10   5  121.73   11.83
   0 -10  -6  401.61   23.14
   0  10   6  398.31   19.89
   0 -10  -7   16.83    7.23
   0  10   7   15.02    5.72
   0 -10   7   18.12    7.26
   0 -10  -8    4.62    4.21
   0  10   8    6.12    4.05
   0 -10   8    9.24    5.82
   0 -10  -9   18.89    6.31
   0  10   9   13.13    4.94
   0 -10   9   16.31    6.11
   0  10  10   74.98    9.13
   0 -10  10   92.06   12.49
   0  10  11   97.59   10.08
   0 -10  11   97.20   12.72
   0  10  12   17.32    4.55
   0  10  12    5.62    3.43
   0 -10  12   10.25    6.01
   0  10  13    3.50    3.18
   0  10  13   -2.05    3.35
   0 -10  13    7.03    7.08
   0  10  14  131.95    9.42
   0 -10  14  155.99   16.02
   0  10  14   16.56    5.33
   0  10  15  275.81   12.89
   0 -10  15  277.96   20.89
   0  10  16    6.25    2.88
   0  10  16    0.57    3.14
   0 -10  16    5.22    7.05
   0  10  17    5.63    2.99
   0  10  17    2.01    3.45
   0 -10  17   20.04    9.62
   0  10  18  289.76   11.10
   0 -10  18  313.88   22.65
   0 -10  19  197.47   18.18
   0  10  19   28.13    7.08
   0  10  20   15.64    5.24
   0 -10  20   42.08    9.27
   0  10  21   18.89    5.22
   0 -10  21   31.33    8.44
   0 -10  22   -5.61    4.53
   0  10  22    4.74    4.19
   0  10  23   94.11   10.60
   0 -10  23   82.11   12.52
   0  10  24   21.69   10.35
   0 -10  24   15.68    7.85
   0  10  24    8.00    5.71
   0  10  25  111.29   15.58
   0  10  25  104.74   11.59
   0 -10  25  111.21   14.85
   0  10  26   26.42   10.47
   0  10  26   10.63    6.34
   0 -10  26   20.81    8.87
   0  10  27  104.42   15.83
   0 -10  27   69.24   12.37
   0  10  28    0.24    6.03
   0 -10  28    2.03    6.35
   0  10  28    3.37    4.67
   0  10  29   20.60    8.85
   0 -10  29    6.64    6.73
   0  10  30   46.80   10.91
   0 -10  30   41.35   10.03
   0  10  31   24.82    9.63
   0 -10  31   13.98    7.76
   0  10  32   25.16    9.28
   0 -10  32   22.22    7.34
   0  10  33    2.56    7.07
   0 -10  33   -7.62    6.21
   0  10  34    1.25    6.40
   0 -10  34    8.01    8.05
   0  10  35   17.67    7.93
   0 -10  35   30.31    9.15
   0  10  36   -4.05    6.83
   0 -10  36   15.39    7.20
   0  10  37    0.24    6.35
   0 -10  37    8.12    6.73
   0  10  38   -7.12    7.99
   0 -10  38    8.49    7.04
   0  10  39   -4.98    7.62
   0 -10  39    6.33    7.42
   0  10  40   -1.08    6.28
   0 -10  40    4.48    5.84
   0  10  41    3.59    7.71
   0 -10  41   11.38    7.65
   0  10  42   -1.22    7.26
   0  10  43    7.29    8.64
   0 -11   0   -5.07    5.75
   0  11   0   -0.93    3.25
   0  11   1   20.81    6.40
   0 -11  -1   15.84    7.00
   0 -11   1   15.51    7.82
   0 -11   2  137.47   15.51
   0 -11  -2  135.52   15.20
   0  11   2  140.13   13.05
   0 -11  -3   37.24    8.35
   0  11   3   34.72    7.61
   0 -11   3   27.51    7.45
   0 -11  -4   -0.32    4.73
   0  11   4    9.32    5.23
   0 -11   4    3.76    5.50
   0 -11  -5   12.62    6.37
   0  11   5    4.81    4.31
   0 -11   5   15.25    7.37
   0 -11  -6   75.71   10.76
   0  11   6   84.36   10.16
   0 -11  -7   42.56    9.63
   0  11   7   39.86    7.80
   0 -11  -8   10.74    6.25
   0  11   8    8.75    5.34
   0  11   9   60.95    8.85
   0 -11  10  187.91   17.85
   0  11  10  200.25   15.35
   0 -11  11  115.60   14.90
   0  11  11  104.04    9.80
   0  11  11   93.76   11.14
   0  11  12    7.58    4.01
   0 -11  12   10.39    6.48
   0  11  12   10.04    5.25
   0  11  13   22.71    4.69
   0  11  13   26.71    6.46
   0 -11  13   17.55    6.91
   0  11  14   21.40    4.64
   0 -11  14   20.34    6.75
   0  11  14   22.89    6.20
   0  11  15   19.79    4.55
   0  11  15   23.67    5.99
   0 -11  15   21.36    7.62
   0  11  16    7.30    3.18
   0  11  16    9.02    5.33
   0 -11  16   15.64    9.21
   0  11  17  120.27    8.36
   0  11  17  113.39   11.71
   0 -11  17  114.86   15.29
   0  11  18   56.25    5.57
   0  11  18   79.57   10.37
   0 -11  18   76.98   13.21
   0  11  19   16.14    2.79
   0 -11  19   21.72    8.20
   0  11  19    9.24    5.36
   0 -11  20   32.20    9.72
   0  11  20   13.41    5.43
   0  11  21   30.09    6.82
   0 -11  21   25.71    8.63
   0  11  22   23.68    6.60
   0 -11  22   16.53    7.59
   0  11  23    9.71    6.32
   0 -11  23   -1.74    6.22
   0 -11  24   -6.37    6.54
   0  11  24    3.12    4.17
   0  11  25   23.19    9.41
   0 -11  25    6.60    5.62
   0  11  25    9.50    5.15
   0  11  26   26.83   10.10
   0 -11  26   10.58    5.55
   0  11  27    8.43    7.63
   0 -11  27    0.03    5.14
   0  11  28   11.33    7.55
   0 -11  28   -7.51    6.42
   0  11  29   19.73    9.31
   0 -11  29   14.40    8.06
   0  11  30   15.25    8.85
   0 -11  30    0.27    6.90
   0  11  31   19.07    9.51
   0 -11  31   -0.07    5.20
   0  11  32    6.29    6.79
   0 -11  32   13.49    8.71
   0  11  33   37.82   10.96
   0 -11  33   51.86   11.57
   0  11  34   27.94   10.90
   0 -11  34   17.07    8.04
   0  11  35    8.63    8.57
   0 -11  35    4.20    6.97
   0  11  36   -2.50    6.56
   0 -11  36    6.45    6.15
   0  11  37   18.84    9.81
   0 -11  37   -3.20    6.14
   0  11  38   10.41    7.05
   0 -12   0  205.47   19.51
   0 -12  -1   30.24    8.48
   0 -12   1   31.30    9.12
   0 -12  -2   30.86    8.42
   0 -12   2   24.34    8.34
   0  12   2   33.14    7.43
   0 -12  -3   -0.73    5.41
   0  12   3    1.85    3.97
   0 -12   3    7.29    5.77
   0 -12  -4   23.27    8.07
   0  12   4   21.09    6.08
   0 -12   4   17.76    7.18
   0 -12  -5    8.78    6.17
   0  12   5    0.86    3.53
   0 -12   5    5.11    5.16
   0 -12  -6   49.54   10.17
   0 -12   6   49.93   10.57
   0  12   6   45.19    7.99
   0 -12  -7    8.31    5.35
   0  12   7    4.05   11.77
   0 -12   7    7.27    5.89
   0 -12  -8    8.12    6.33
   0  12   8    1.79    9.69
   0 -12   8   12.79    7.63
   0  12   9   10.96    5.31
   0  12  10   44.04    8.15
   0  12  11    5.25    3.17
   0  12  11    8.95    5.39
   0  12  12   60.00    8.01
   0  12  12   54.86    9.05
   0  12  13   28.12    5.58
   0  12  13   28.86    6.88
   0 -12  13   20.43    7.51
   0  12  14    3.80    3.42
   0 -12  14   19.97    8.39
   0  12  14    1.97    4.54
   0  12  15   40.38    6.03
   0  12  15   43.51    8.48
   0 -12  15   41.18   10.45
   0 -12  16   47.20   11.01
   0  12  16   65.30    9.73
   0  12  17   33.68    8.47
   0 -12  17   30.52    9.77
   0  12  18   11.19    5.39
   0 -12  18   -3.77    5.69
   0 -12  19   -3.13    6.03
   0 -12  20   13.71    8.05
   0 -12  21   16.28    6.52
   0 -12  22    4.52    5.53
   0 -12  23   10.42    7.97
   0 -12  24   22.23    8.96
   0 -12  25    4.40    7.49
   0  12  25   10.29    8.08
   0 -12  26    8.92    6.74
   0  12  26    8.49    8.42
   0 -12  27    5.83    6.68
   0  12  27   14.47    8.07
   0 -12  28    3.84    5.29
   0  12  28    4.74    7.38
   0 -12  29   15.87    8.33
   0  12  29   25.92    9.98
   0 -12  30    0.06    5.34
   0  12  30   12.53    9.20
   0 -12  31    7.38    8.04
   0  12  31    1.39    6.71
   0 -12  32   13.98    7.63
   0  12  32    8.45    7.83
   0 -12  33   12.24    8.24
   0 -13   0   -5.86    5.45
   0 -13  -1   14.22    7.17
   0 -13   1   11.54    6.90
   0 -13   2    0.01    5.57
   0 -13  -2   10.88    7.04
   0 -13   3    1.80    6.55
   0 -13  -3    4.67    6.37
   0 -13   4   56.07   11.52
   0 -13  -4   42.33   10.37
   0 -13   5    1.30    5.74
   0 -13  -5    1.89    5.24
   0 -13   6    1.07    5.97
   0 -13  -6   -8.09    6.63
   0 -13   7    2.91    6.01
   0 -13  -7    3.04    6.18
   0 -13   8    9.81    7.36
   0 -13   9   -1.70    5.59
   0 -13  10    2.17    6.14
   0 -13  11   -2.65    6.68
   0 -13  16   44.23   11.50
   0 -13  17   30.82    9.89
   0 -13  18   18.10    8.22
   0 -13  19   23.25    9.38
   0 -13  20   10.28    8.26
   0 -13  21   12.69    8.39
   0 -13  22   10.08    7.94
   0 -13  23   35.52   10.65
   0 -13  24   -5.24    6.70
   0 -13  25   17.80    8.37
   0 -13  26   19.88    9.48
   0 -13  27   23.66    9.86
   0 -13  28   -5.85    7.49
   0 -14   0    7.69    7.63
   0 -14  -1    3.47    5.77
   0 -14   1   13.26    7.88
   0 -14   2    4.07    7.02
   0 -14  -2    2.51    6.35
   0 -14   3    1.74    6.37
   0 -14  -3    0.72    5.78
   0 -14   4   -2.66    6.30
   0 -14  -4    8.94    7.23
   0 -14   5    2.63    7.67
   0 -14  -5    0.36    5.60
   0 -14   6    6.42    6.99
   0 -14  -6    4.23    5.87
   0 -14   7   22.08    9.82
   0 -14   8   -3.55    7.12
   0 -14   9    9.73    7.12
   0 -14  10   -5.26    7.14
   0 -14  11   22.31    9.89
   0 -14  12   12.04    7.39
   0 -14  13   39.73   11.89
   0 -14  14    2.51    7.87
   0 -14  16    0.79    6.51
   0 -14  17    5.13    6.37
   0 -14  21    7.46    7.16
   0 -14  22   23.26    9.96
   0 -14  23    7.25    8.09
   0 -15   0   -0.66    6.75
   0 -15   1   -2.72    6.63
   0 -15  -1    6.69    7.07
   0 -15   2   -6.66    7.01
   0 -15  -2   -7.19    6.87
   0 -15   3    3.31    7.40
   0 -15  -3    4.87    7.68
   0 -15  -4   18.80    9.21
   0 -15   4    5.58    7.31
   0 -15   5   13.99    8.51
   0 -15   6   23.25    9.99
   0 -15   7   -7.25    7.30
   0 -15   8    8.14    7.20
   0 -15   9   13.16    7.62
   0 -15  10   -1.12    7.57
   0 -15  11   -3.53    8.08
   0 -15  12   10.70    7.28
   0 -15  13  -14.25    9.57
   0 -15  14    0.41    6.91
   0 -15  15   -2.96    6.60
   0 -15  16   -3.74    6.65
   0 -15  17  -14.81   10.13
   0 -16   3   -5.16    8.98
   0 -16   4   13.49   10.36
   0 -16   5   27.90   13.03
   0 -16   6   12.67   10.40
   0 -16   7    6.18    9.05
   0 -16   8    5.03    8.96
   0 -16   9   21.65   11.48
   0 -16  10   12.79   10.63
  -1   0  -2   57.91    4.04
  -1   0  -3 1990.44   20.20
   1   0   3 1998.01   24.34
  -1   0  -3 1964.75   24.26
   1   0   4 7641.11   39.91
  -1   0  -4 7564.98   38.92
   1   0   4 7732.94   49.91
   1   0   4 7583.63   50.02
  -1   0  -4 7597.30   50.11
  -1   0  -5  429.60    9.26
   1   0   5  466.23   13.07
  -1   0  -6    8.58    1.87
   1   0   6    7.57    2.01
   1   0   7 8382.86   42.79
  -1   0  -7 8023.60   40.27
   1   0   7 7991.97   58.53
  -1   0  -8  198.78    6.56
   1   0   8  206.39    7.06
   1   0   8  328.47   14.42
   1   0   9 1390.52   18.34
   1   0   9 1515.22   27.47
   1   0  10 2608.60   25.82
   1   0  10 2622.91   37.12
  -1   0  10 2640.54   19.93
   1   0  11 1733.21   21.54
  -1   0  11 1722.59   17.83
   1   0  11 1900.08   33.06
   1   0  12 3358.56   30.93
   1   0 -12 3319.05   24.26
   1   0  12 3368.28   44.84
  -1   0  12 3293.02   26.92
   1   0  13 1383.58   20.40
   1   0 -13 1361.13   16.96
  -1   0  13 1360.93   18.55
   1   0  13 1526.97   31.21
   1   0 -14  211.82    7.25
   1   0  14  275.29   14.55
  -1   0  14  197.57    7.79
   1   0 -15  104.39    5.52
  -1   0  15   98.85    5.99
   1   0  15  120.43    9.79
  -1   0 -15  112.71    8.93
   1   0 -16   22.79    3.86
   1   0  16   40.57    8.52
  -1   0  16   24.73    4.42
  -1   0 -16   33.71    6.57
   1   0 -17 1242.80   20.33
   1   0  17 1263.74   31.13
  -1   0  17 1236.04   21.96
  -1   0 -17 1280.16   30.98
   1   0 -18   80.06    6.19
  -1   0  18   70.50    6.37
   1   0  18   97.82   10.80
   1   0 -19   32.52    5.17
  -1   0  19   32.43    5.72
   1   0  19   39.92    8.33
   1   0 -20  748.09   17.76
   1   0  20  788.72   26.64
  -1   0  20  735.75   19.15
   1   0 -21  298.27   11.86
  -1   0  21  261.94   12.24
   1   0  21  311.34   17.48
  -1   0 -21  292.81   16.14
   1   0 -22   22.90    4.59
   1   0  22   18.53    7.05
  -1   0  22   14.34    4.64
  -1   0 -22   10.82    4.63
   1   0 -23  258.06   11.71
   1   0  23  295.29   17.38
  -1   0  23  264.62   12.93
  -1   0 -23  293.74   16.92
   1   0 -24  254.53   12.02
   1   0  24  264.64   17.24
  -1   0  24  253.30   13.25
   1   0 -25  348.80   14.37
  -1   0  25  355.60   15.92
   1   0  25  371.02   20.92
   1   0 -26 1169.49   26.57
   1   0  26 1199.99   36.72
  -1   0  26 1155.50   28.56
   1   0 -27  506.77   17.95
  -1   0  27  477.32   19.04
   1   0  27  498.08   24.61
  -1   0 -28    2.85    3.38
   1   0 -28   15.03    4.32
   1   0  28   18.37    7.37
  -1   0  28   19.09    5.40
   1   0 -29   57.17    6.67
  -1   0 -29    7.16    4.85
   1   0  29   66.26    9.38
  -1   0  29   68.75    8.22
   1   0 -30   86.76    8.14
   1   0  30   99.16   11.82
  -1   0  30   94.52    9.30
  -1   0 -30   89.69   10.81
  -1   0 -31   11.30    5.27
   1   0 -31   12.83    3.83
   1   0  31   13.43    6.51
  -1   0  31   15.70    4.96
  -1   0 -32   62.45    9.82
   1   0 -32   57.56    7.63
   1   0  32   42.66    9.67
  -1   0  32   60.65    8.84
   1   0 -33  489.09   19.97
  -1   0 -33  490.00   25.72
  -1   0  33  488.83   21.82
   1   0  33  464.33   25.83
  -1   0 -34    1.69    4.80
  -1   0  34   15.16    6.16
   1   0  34    6.91    6.45
  -1   0 -35    7.65    5.21
   1   0  35    2.06    5.90
  -1   0  35    4.94    5.56
  -1   0 -36   74.70   11.30
   1   0  36   71.44   11.93
  -1   0  36   79.13   10.44
  -1   0 -37  256.44   19.81
  -1   0  37  256.33   17.24
   1   0  37  245.96   20.13
  -1   0 -38   20.55    7.02
   1   0  38   30.42    8.22
  -1   0  38   25.43    6.86
   1   0 -39    2.68    2.46
  -1   0 -39   -1.42    4.60
   1   0  39    0.42    4.48
  -1   0  39    6.36    4.57
  -1   0 -40   19.03    6.20
   1   0 -40    2.15    3.19
   1   0  40   10.46    5.79
  -1   0  40   10.90    5.02
   1   0 -41   18.14    5.79
  -1   0 -41   18.92    6.33
  -1   0  41   18.32    5.86
   1   0  41   13.89    7.51
   1   0 -42   18.22    5.32
  -1   0  42   14.26    5.56
   1   0  42   19.27    7.62
   1   0 -43    7.04    4.75
  -1   0  43   -2.08    4.00
   1   0  43    2.89    6.19
   1   0 -44   55.57    9.15
  -1   0  44   54.38   10.06
   1   0  44   44.72   11.57
   1   0 -45  160.69   14.20
   1   0  45  154.36   18.04
  -1   0  45  176.83   16.88
   1   0 -46   30.57    7.44
  -1   0  46   16.94    7.40
   1   0  46   24.84    9.17
   1   0 -47   87.87   11.42
  -1   0  47   73.68   11.72
   1   0  47   62.10   12.44
   1   0 -48   45.94    8.79
  -1   0  48   44.82    9.74
   1   0  48   45.46   11.88
   1   0 -49  206.96   16.78
  -1   0  49  174.41   17.04
   1   0  49  200.66   21.66
   1   0 -50   66.14   10.49
   1   0  50   49.99   12.08
  -1   0  50   58.68   10.64
  -1   0  51   10.09    6.22
   1   0  51    5.77    6.53
  -1   0  52    3.45    5.18
   1   0  52    1.78    7.33
   1   0  53    3.41    6.62
  -1   0  53    1.15    5.47
   1   0  54   -3.93    6.19
  -1   0  54   -0.91    5.93
   1   0  55   19.52    9.56
  -1   0  55   26.12    9.01
   1   0  56   38.48   12.29
  -1   0  56   33.82    9.85
   1   0  57    5.55    8.42
  -1   0  57    6.68    6.08
   1   0  58   -0.80    6.94
   1   0  59   -1.81    7.71
   1   0  60    8.24    5.99
   1   0  60    7.87    8.25
   1   0  61   15.75    7.70
   1   0  61    2.59    7.53
   1   0  62   14.41    7.85
   1   0  62   -3.93    8.58
   1   0  63    6.16    6.36
   1  -1  62    5.87    6.34
   1  -1  61   12.78    7.16
   1  -1  60   18.45    7.36
   1  -1  59    8.29    5.74
   1  -1  58    2.39    5.66
  -1   1  58    9.73    7.30
   1  -1  57   19.33    7.09
  -1   1  57    4.14    5.70
   1  -1  56   14.92    6.37
  -1   1  56   12.37    7.86
   1  -1  55   38.31    8.70
  -1   1  55   39.82   10.24
   1  -1  54    5.37    8.04
  -1   1  54    3.72    6.70
   1  -1  53   18.33    8.78
  -1   1  53   26.70    8.61
   1  -1  52   23.75    9.43
  -1   1  52   26.96    8.66
  -1   1  51   74.83   12.96
   1  -1  51   65.29   13.23
   1   1 -50   15.89    6.68
  -1   1  50    1.85    4.95
   1  -1  50    5.92    7.59
   1   1 -49   19.94    6.77
  -1   1  49   27.10    8.89
   1  -1  49   18.65    9.43
   1   1 -48   81.69   11.15
   1  -1  48   74.46   13.91
  -1   1  48   72.58   11.85
   1   1 -47  317.43   20.30
   1  -1  47  270.35   25.01
  -1   1  47  299.77   22.18
   1   1 -46   68.84   10.40
   1  -1  46   58.24   13.19
  -1   1  46   67.98   12.14
   1   1 -45   36.69    7.96
   1  -1  45   33.31   10.35
  -1   1  45   27.29    8.49
   1   1 -44  304.31   19.14
   1  -1  44  295.08   24.40
  -1   1  44  305.35   21.72
   1   1 -43   77.92   10.43
  -1   1  43  107.27   13.63
   1  -1  43   91.57   14.68
   1   1 -42  132.26   12.43
   1  -1  42  116.29   15.44
  -1   1  42  141.72   14.63
  -1  -1 -41   48.04   10.31
   1   1 -41   17.49    5.82
  -1   1  41   47.59    9.20
   1  -1  41   55.86   11.79
  -1  -1 -40  181.02   17.09
   1  -1  40  155.61   17.04
  -1   1  40  160.66   14.97
  -1  -1 -39    5.99    4.75
  -1   1  39    1.76    4.63
   1  -1  39   10.42    7.17
  -1  -1 -38   18.88    5.29
  -1   1  38   20.04    6.32
   1  -1  38   16.62    6.53
  -1  -1 -37   27.74    7.44
   1  -1  37   32.90    8.82
  -1   1  37   34.94    7.89
   1  -1  36  156.41   15.91
  -1   1  36  162.87   14.06
  -1  -1 -36  171.47   15.91
  -1  -1 -35   48.95    8.59
   1  -1  35   45.46    9.55
  -1   1  35   56.40    9.03
  -1   1  34  111.76   11.56
  -1  -1 -34  110.80   12.42
   1  -1  34  105.00   12.99
   1   1 -34  118.23   10.28
   1  -1  33  104.88   12.65
   1   1 -33  114.38    9.96
  -1   1  33  109.29   11.12
  -1  -1 -33  123.54   12.97
   1   1 -32   30.61    5.59
  -1  -1 -32   24.90    6.97
   1  -1  32   34.24    7.71
  -1   1  32   30.10    7.35
  -1   1  31  217.63   14.66
   1   1 -31  220.24   13.39
   1  -1  31  213.96   17.29
  -1  -1 -31  226.94   17.22
  -1  -1 -30   32.52    6.55
   1   1 -30   24.82    4.85
  -1   1  30   24.93    6.38
   1  -1  30   36.79    8.51
  -1  -1 -29   82.26   10.20
   1   1 -29   73.70    7.43
  -1   1  29   67.75    8.38
   1  -1  29   90.02   11.30
  -1   1  28  215.82   13.71
   1   1 -28  219.53   12.29
   1  -1  28  201.37   15.92
  -1   1  27   95.62    9.03
   1  -1  27   97.99   11.51
   1   1 -27  104.05    8.52
   1   1 -26  139.89    9.52
   1  -1  26  145.39   13.23
  -1   1  26  127.98   10.31
  -1   1  25  279.03   14.41
   1  -1  25  289.87   17.99
   1   1 -25  293.64   13.28
  -1   1  24  139.32   10.12
   1  -1  24  166.65   13.80
   1   1 -24  161.01    9.73
   1   1 -23  200.87   10.39
   1  -1  23  205.35   14.84
  -1   1  23  200.40   11.73
   1  -1  22  134.09   13.27
  -1   1  22   78.88    7.65
   1   1 -22  100.97    7.73
  -1   1  21 1101.39   25.41
   1   1 -21 1110.40   22.78
   1  -1  21 1103.50   32.03
   1  -1  20 1063.59   31.16
  -1   1  20  997.27   23.66
   1   1 -20 1017.68   21.27
   1   1 -19  122.71    7.67
   1  -1  19  126.35   12.63
  -1   1  19  121.30    8.24
   1  -1  18    3.50    2.90
  -1   1  18    2.74    2.73
   1  -1  18   28.35    7.22
   1   1 -18    9.97    3.28
   1  -1  17  790.56   19.08
   1  -1  17  820.12   25.90
   1   1 -17  806.96   16.74
  -1   1  17  800.60   19.04
   1  -1  16  729.69   18.18
  -1  -1 -16  771.61   23.58
   1  -1  16  744.14   24.10
  -1   1  16  722.61   17.33
   1   1 -16  751.36   15.34
   1  -1  15  665.75   17.00
   1  -1  15  693.71   22.78
   1   1 -15  677.86   14.00
  -1   1  15  630.68   15.55
   1  -1  14  615.98   16.14
  -1   1  14  611.34   14.61
   1   1 -14  648.09   12.92
   1  -1  14  627.95   21.64
  -1   1  13 2368.04   27.14
   1  -1  13 2353.05   30.47
   1  -1  13 2321.32   39.01
   1   1 -13 2375.27   23.01
  -1   1  12   70.89    4.86
   1  -1  12   68.83    5.68
  -1  -1 -12   80.42    6.63
   1  -1  12   63.94    8.42
   1   1 -12   72.00    3.86
   1  -1  11   52.74    4.80
  -1  -1 -11   58.81    5.64
   1  -1  11   55.43    6.66
   1   1 -11   47.62    2.95
   1  -1  10  367.33   11.72
  -1  -1 -10  371.11   13.05
   1  -1  10  360.82   14.56
   1  -1   9 2296.79   28.24
   1  -1   9 2281.98   34.99
  -1  -1  -9 2254.95   31.14
   1  -1   8 2659.76   29.94
   1  -1   8 2584.05   36.70
  -1  -1  -8 2692.82   33.13
   1  -1   7  226.89    8.91
  -1  -1  -7  250.20   10.12
   1  -1   7  224.62   11.14
   1  -1   6 3215.48   32.39
  -1  -1  -6 3226.07   35.08
   1  -1   5  759.75   15.59
  -1  -1  -5  755.76   16.82
  -1  -1  -5  770.03   17.08
   1  -1   4   23.93    3.51
  -1  -1  -4   20.81    3.26
   1  -1   3  576.34   13.57
  -1   1   3  536.94   11.15
  -1  -1  -3  533.44   12.52
   1  -1   2 1021.92   18.12
  -1   1   2  963.78   15.35
  -1  -1  -2 1001.11   16.13
   1   1  -2 1017.95   12.26
  -1  -1  -1 5936.41   37.02
   1  -1   1 5944.74   43.63
  -1   1   1 5874.94   38.48
   1   1  -1 5967.85   32.31
   1   1   0    2.96    1.43
   1  -1   0    6.48    2.96
  -1  -1   0    2.53    1.42
  -1   1   0    5.41    2.06
   1   1   0   11.90    3.26
   1  -1   0    9.39    2.52
  -1  -1   1 5967.60   31.46
  -1   1  -1 5904.68   40.13
   1   1   1 5960.63   44.92
  -1   1  -2  981.69   16.92
   1   1   2 1014.60   18.74
   1  -1  -2  997.25   15.29
   1   1   2  997.48   16.64
  -1   1  -3  567.38   13.19
   1   1   3  554.12   14.14
   1  -1  -3  560.69   11.35
   1   1   3  547.10   13.15
   1   1   4   24.92    3.61
  -1   1  -4   20.60    3.01
   1   1   4   22.53    3.52
   1  -1  -4   27.66    2.87
  -1   1  -5  754.13   15.14
   1  -1  -5  775.35   12.97
   1   1   5  761.71   16.84
   1   1   5  739.38   17.05
  -1   1  -6 3302.39   31.41
   1   1   6 3206.46   34.61
   1   1   6 3226.52   36.57
  -1   1  -7  230.57    8.59
   1   1   7  247.79    5.53
   1   1   7  252.75    9.95
   1   1   7  257.56   11.83
   1   1   8 2634.47   18.49
  -1   1  -8 2648.50   29.05
   1   1   8 2705.22   32.46
   1   1   8 2640.11   35.97
   1   1   9 2271.98   18.06
  -1   1  -9 2216.61   26.90
   1   1   9 2280.42   34.26
   1   1  10  362.27    7.73
  -1   1 -10  352.01   10.94
   1   1  10  371.12   15.11
   1   1  11   53.59    6.94
   1   1  12   80.42    8.23
   1   1  13 2317.33   38.69
   1   1  14  613.34   21.44
  -1   1 -14  595.27   20.18
  -1  -1  15  663.40   14.22
   1   1  15  660.75   22.36
  -1   1 -15  663.45   21.97
  -1  -1  16  707.47   15.50
  -1   1 -16  706.52   23.26
   1   1  16  730.84   24.15
  -1  -1  17  823.50   17.44
   1   1  17  816.59   25.88
  -1   1 -17  830.60   25.82
  -1  -1  18    8.03    3.26
   1   1  18   21.20    7.87
  -1  -1  19  132.12    8.19
   1   1  19  147.68   13.19
  -1   1 -19  107.89   10.10
  -1  -1  20  997.25   21.76
   1   1  20 1078.35   31.83
  -1   1 -20  973.78   29.85
  -1  -1  21 1134.93   23.70
  -1   1 -21 1146.86   33.06
   1   1  21 1090.09   32.97
  -1  -1  22  120.95    9.09
   1   1  22   92.52   11.16
  -1   1 -22   70.69    9.43
  -1  -1  23  203.01   11.22
   1   1  23  198.29   14.61
  -1   1 -23  213.69   14.86
  -1  -1  24  160.47   10.35
   1   1  24  147.42   13.00
   1   1  25  275.26   17.86
  -1  -1  25  299.80   13.99
   1   1  26  142.52   13.80
  -1  -1  26  132.96    9.84
  -1  -1  27  102.59    9.06
   1   1  27  119.21   12.85
  -1  -1  28  214.25   12.99
   1   1  28  229.52   17.07
  -1  -1  29   94.13    8.91
  -1   1 -29    3.98    3.83
   1   1  29   85.64   11.29
   1   1  30   29.34    7.76
  -1   1 -30   15.70    5.67
  -1  -1  30   35.59    6.72
  -1  -1  31  242.28   14.58
   1   1  31  205.04   17.25
  -1   1 -31  206.46   17.04
   1   1  32   36.84    9.28
  -1   1 -32   30.44    8.04
  -1  -1  32   32.24    6.49
  -1  -1  33  118.32   10.98
  -1   1 -33  103.43   12.50
   1   1  33  106.41   13.40
  -1  -1  34  111.10   11.02
  -1   1 -34  109.44   12.83
   1   1  34  101.92   12.82
  -1   1 -35   53.53    9.51
   1   1  35   50.58    9.96
  -1  -1  35   56.52    8.52
  -1  -1  36  169.82   13.78
  -1   1 -36  174.38   16.25
   1   1  36  154.75   16.12
  -1   1 -37   29.72    8.07
   1   1  37   38.07    9.23
  -1  -1  37   36.71    7.35
  -1   1 -38   24.76    7.40
  -1  -1  38   17.77    5.33
   1   1  38   16.96    7.90
  -1   1 -39   -5.23    5.97
  -1  -1  39    9.02    5.48
   1   1  39   15.24    8.15
  -1  -1  40  170.28   15.07
   1   1  40  174.47   18.32
  -1   1 -40  161.66   16.61
  -1   1 -41   39.42    8.59
  -1  -1  41   43.31    8.48
   1   1  41   39.41    9.21
  -1   1 -42  122.33   15.15
  -1  -1  42  132.71   13.70
   1   1  42  114.54   15.17
   1   1  43   91.12   14.21
  -1  -1  43   79.39   11.27
  -1  -1  44  295.06   20.53
   1   1  44  322.20   25.71
   1   1  45   22.76    9.43
  -1  -1  45   30.21    7.82
  -1  -1  46   64.01   11.08
   1   1  46   54.81   13.11
  -1  -1  47  296.78   21.48
   1   1  47  313.94   26.40
   1   1  48   59.25   12.96
   1   1  49   28.78    9.55
   1   1  50   18.32    8.96
   1   1  51   57.29   12.79
   1   1  52   24.87   10.10
   1   1  53   31.82   11.10
   1   1  54    1.69    6.46
   1   1  55   37.65   11.74
   1   1  56    0.43    6.91
   1   1  57    3.58    8.53
   1   1  58   -1.57    7.83
   1   1  59   14.57   10.37
   1   1  60   32.66   11.68
   1   1  61    3.36    7.41
   1   1  63    6.97    6.92
   1  -2  60   18.61    7.93
   1  -2  59   -4.84    4.65
  -1   2  59   11.74    9.41
   1  -2  58    0.68    5.16
  -1   2  58    2.12    6.68
   1  -2  57    4.28    5.78
  -1   2  57    4.48    6.59
   1  -2  56    9.02    6.72
  -1   2  56    2.46    5.52
   1  -2  55    9.99    7.04
  -1   2  55   18.42    7.75
   1  -2  54   36.71    9.19
  -1   2  54   18.37    7.81
   1  -2  53   36.93    9.04
  -1   2  53   22.45    8.80
   1  -2  52   23.49    7.70
  -1   2  52   27.96    9.26
   1  -2  51   49.03    9.56
  -1   2  51   42.29   10.04
   1  -2  50   18.86    7.30
   1   2 -50   17.23    6.20
  -1   2  50   15.28    7.34
   1  -2  49   17.76    6.25
   1   2 -49   13.32    6.09
  -1   2  49   21.84    7.64
   1  -2  48   21.37    6.73
   1   2 -48   22.73    6.65
  -1   2  48   19.85    6.54
   1  -2  47   39.46    8.45
   1   2 -47   32.12    7.06
  -1   2  47   29.92    8.48
   1   2 -46   25.93    6.45
  -1   2  46   37.57    9.87
   1   2 -45  110.57   12.12
  -1   2  45  122.62   14.69
   1   2 -44   21.36    5.88
  -1   2  44   20.85    7.11
   1   2 -43   41.85    7.59
  -1   2  43   46.93    9.36
   1   2 -42   78.95   10.07
  -1   2  42   79.03   11.63
   1   2 -41   35.37    7.41
  -1   2  41  202.13   17.29
   1   2 -40   -0.60    3.06
  -1  -2 -40   25.90    7.78
  -1   2  40   14.65    7.21
  -1  -2 -39   62.89   10.73
  -1   2  39   55.79    9.77
   1  -2  39   49.74   10.97
  -1  -2 -38  471.67   26.81
   1  -2  38  477.23   28.77
  -1   2  38  446.37   24.65
  -1  -2 -37   18.38    7.29
  -1   2  37   13.94    7.28
   1  -2  37   36.89   10.21
  -1  -2 -36   20.94    6.59
   1  -2  36   28.95    8.85
  -1   2  36   29.07    7.78
  -1  -2 -35  255.41   18.99
   1  -2  35  230.62   18.87
  -1   2  35  219.68   16.31
  -1  -2 -34  119.45   13.14
   1  -2  34  105.04   13.80
  -1   2  34  100.58   11.80
   1   2 -34  100.95   10.12
  -1  -2 -33  153.17   14.57
   1  -2  33  158.04   15.64
  -1   2  33  149.04   13.07
   1   2 -33  141.59   11.31
  -1  -2 -32  107.13   12.09
  -1   2  32  113.29   11.36
   1  -2  32   95.85   12.21
   1   2 -32   98.84    9.62
  -1  -2 -31   96.26   11.28
  -1   2  31  104.05   10.74
   1   2 -31   92.93    8.96
   1  -2  31   98.73   12.56
  -1  -2 -30   44.38    8.29
  -1   2  30   48.63    8.36
   1   2 -30   42.55    6.63
   1  -2  30   56.45   10.44
  -1  -2 -29  329.81   20.00
   1  -2  29  336.00   20.96
  -1   2  29  338.98   18.23
   1   2 -29  324.39   15.85
  -1   2  28   53.72    7.59
  -1  -2 -28   57.62    8.78
   1  -2  28   76.55   11.29
   1   2 -28   61.55    7.39
  -1  -2 -27   10.53    4.90
   1  -2  27   99.68   11.77
   1   2 -27  103.53    8.57
  -1   2  27  102.65   10.13
  -1  -2 -26   -0.51    2.82
   1  -2  26  101.56    9.60
   1  -2  26  103.28   11.84
  -1   2  26   92.71    9.42
   1   2 -26   90.43    8.04
   1  -2  25  465.11   18.58
   1  -2  25  449.25   23.09
   1   2 -25  460.97   17.42
  -1   2  25  471.02   19.59
   1  -2  24  608.91   20.57
   1  -2  24  593.85   25.25
  -1   2  24  541.98   20.37
   1   2 -24  559.79   18.60
   1  -2  23  193.50   12.45
   1  -2  23  253.92   17.90
   1   2 -23  184.46   10.77
  -1   2  23  193.33   12.19
   1  -2  22  759.49   22.20
  -1   2  22  816.72   23.56
   1   2 -22  799.82   21.19
   1  -2  21  167.92   11.59
  -1   2  21  154.17   10.26
   1   2 -21  149.48    9.18
  -1   2  20   46.68    6.03
   1  -2  20   58.05    7.00
  -1  -2 -20   60.45    6.69
   1   2 -20   48.87    5.30
  -1   2  19  996.13   24.22
   1  -2  19  975.58   24.17
  -1  -2 -19  977.94   24.96
   1   2 -19  989.60   21.71
  -1   2  18  445.01   15.84
   1  -2  18  423.39   15.94
  -1  -2 -18  477.50   17.01
   1   2 -18  459.35   14.29
  -1   2  17  215.53   10.92
   1  -2  17  212.65   11.51
  -1  -2 -17  225.43   11.58
   1   2 -17  224.45    9.74
  -1   2  16   70.75    6.32
   1  -2  16   68.26    6.72
  -1  -2 -16   82.67    7.15
   1   2 -16   70.42    5.67
  -1   2  15  173.67    9.34
   1  -2  15  169.53    9.79
  -1  -2 -15  172.78    9.90
   1   2 -15  162.89    8.01
  -1  -2 -14  107.58    7.88
   1   2 -14  101.59    6.25
   1  -2  14  104.01    7.83
   1   2 -13  248.78    9.25
  -1  -2 -13  245.81   11.37
   1  -2  13  236.66   11.20
  -1  -2 -12  674.82   18.34
   1  -2  12  676.61   18.23
  -1  -2 -11  284.19   11.86
   1  -2  11  258.77   11.43
  -1  -2 -10  100.34    7.16
   1  -2  10   90.51    7.03
  -1  -2  -9 4036.48   42.44
   1  -2   9 4045.24   42.82
  -1  -2  -8 1986.99   29.35
   1  -2   8 1943.82   29.99
  -1  -2  -7   15.23    3.59
   1  -2   7   15.15    3.79
  -1  -2  -6 1644.85   26.21
  -1  -2  -6 1633.07   25.86
   1  -2   6 1656.41   26.95
   1  -2   5 8273.11   59.51
  -1   2   5 8220.77   37.78
  -1  -2  -5 8191.30   57.24
  -1   2   4 5199.95   31.78
   1  -2   3  706.49   17.70
  -1   2   3  688.53   11.92
   1  -2   2 1427.10   24.89
  -1   2   2 1415.63   17.77
   1  -2   1  881.83   19.92
   1  -2   0 7592.87   59.67
   1   2   1  930.82   16.54
   1  -2  -1  914.75   20.16
   1   2   2 1437.55   21.54
   1  -2  -2 1383.47   25.09
   1   2   2 1461.65   23.87
   1   2   3  700.68   15.95
   1   2   3  649.23   16.29
   1   2   4 5313.91   44.91
   1   2   4 5289.77   46.19
   1   2   5 8203.96   58.62
   1   2   5 8182.97   57.80
   1  -2  -5 8256.12   36.59
   1   2   6 1639.73   27.37
   1   2   6 1577.08   25.81
   1  -2  -6 1653.23   16.03
   1   2   7   17.88    4.10
   1  -2  -7   16.63    1.97
   1   2   7   18.36    3.69
  -1   2  -8 1976.53   28.72
   1   2   8 1930.33   28.73
   1  -2  -8 2017.63   17.52
   1   2   8 2032.62   32.21
  -1   2  -9 3993.65   41.35
   1  -2  -9 4019.72   25.07
   1   2   9 4025.42   41.90
   1   2   9 3990.07   46.66
  -1   2 -10  101.07    6.83
   1   2  10   88.61    6.70
   1   2  10   97.05    8.04
  -1   2 -11  296.84   11.48
   1   2  11  290.08   11.57
   1   2  11  266.81   13.27
  -1   2 -12  660.75   22.06
   1   2  12  668.45   21.07
  -1   2 -13  231.60   13.38
   1   2  13  233.23   13.20
  -1   2 -14  101.18    8.99
   1   2  14  109.54    9.71
  -1   2 -15  153.64   11.65
   1   2  15  167.67   11.88
   1   2  16   75.13    8.59
  -1   2 -16   74.23    8.10
  -1   2 -17  201.64   13.47
   1   2  17  209.44   13.70
   1   2  18  460.37   20.79
  -1   2 -18  449.94   20.26
   1   2  19  986.42   30.91
  -1   2 -19 1024.05   30.90
  -1   2 -20   54.94    7.97
   1   2  20   53.05    8.63
  -1   2 -21  163.00   12.88
   1   2  21  163.18   14.22
   1   2  22  789.92   28.67
  -1   2 -22  800.78   28.44
   1   2  23  212.26   15.98
   1   2  24  544.98   24.96
   1   2  25  459.26   23.26
   1   2  26   90.90   10.98
   1   2  27  105.56   12.16
   1   2  28   59.30    9.97
  -1   2 -28   -2.63    3.10
   1   2  29  305.64   20.34
  -1   2 -29  163.32   15.16
  -1   2 -30   41.18    8.42
   1   2  30   37.70    8.85
   1   2  31   96.06   12.47
  -1   2 -31   94.79   11.98
  -1   2 -32   89.82   11.66
   1   2  32  110.52   13.66
  -1   2 -33  155.37   15.40
   1   2  33  138.21   15.02
   1   2  34  110.68   14.11
  -1   2 -34   97.92   13.08
   1   2  35  215.34   18.85
  -1   2 -35  236.40   19.70
  -1   2 -36   14.54    5.45
   1   2  36   23.22    8.03
   1   2  37   13.25    7.56
  -1   2 -37   15.37    7.78
  -1   2 -38  505.00   28.92
   1   2  38  446.58   28.04
   1   2  39   56.01   12.84
  -1   2 -39   42.47   11.06
  -1   2 -40   11.84    6.07
   1   2  40   15.82    8.38
   1   2  41  192.88   19.65
  -1   2 -41  234.24   20.66
   1   2  42   98.84   14.84
   1   2  43   62.64   12.13
   1   2  44   15.10    7.98
   1   2  45  102.50   15.88
   1   2  46   31.30   11.59
   1   2  47   23.40    8.48
   1   2  48   19.80    9.34
   1   2  49   -1.76    6.57
   1   2  50   14.99    8.49
   1   2  51   46.81   12.25
   1   2  52   14.03    6.95
   1   2  53   29.38   10.93
   1   2  54   37.45   11.42
   1   2  55   -3.57    7.29
   1   2  56    7.58    8.55
   1   2  57   -4.45    8.80
   1   2  58    2.68    6.94
   1   2  59    5.03    8.02
   1   2  60   -1.64    7.62
   1  -3  59   24.08    8.84
  -1   3  59    7.81    6.82
   1  -3  58   31.92    9.92
  -1   3  58   20.15   10.84
   1  -3  57   24.47    9.01
  -1   3  57   21.10    9.21
   1  -3  56    2.12    5.21
  -1   3  56   12.02    7.96
   1  -3  55   23.62    8.19
  -1   3  55   31.46    9.88
   1  -3  54   24.30    7.65
  -1   3  54   11.59    7.62
   1  -3  53   52.61   10.67
  -1   3  53   50.61   11.56
   1  -3  52    6.74    6.03
  -1   3  52   11.96    8.00
   1  -3  51   28.15    8.32
  -1   3  51   40.48   11.01
   1  -3  50   18.74    7.15
  -1   3  50   24.65    8.54
   1  -3  49   27.88    8.08
   1   3 -49   24.88    7.70
  -1   3  49   20.70    8.38
   1   3 -48    8.67    5.75
   1  -3  48    8.51    5.81
  -1  -3 -48   13.13    6.26
  -1   3  48    9.01    6.52
   1   3 -47   62.35   10.30
   1  -3  47   63.50   10.78
  -1  -3 -47   61.75   10.56
  -1   3  47   65.47   11.34
   1   3 -46    3.52    4.45
   1  -3  46   23.35    7.82
  -1  -3 -46   17.55    6.49
  -1   3  46   11.25    6.82
   1   3 -45   -6.92    5.33
   1  -3  45   15.09    6.73
  -1  -3 -45    2.66   11.45
  -1   3  45   -1.18    5.14
   1   3 -44   40.84    8.00
   1  -3  44   40.65    8.69
  -1  -3 -44   32.64    7.51
  -1   3  44   33.09    8.84
   1   3 -43   90.24   11.51
   1  -3  43   98.10   12.05
  -1  -3 -43   76.61   10.52
  -1   3  43   84.47   12.72
   1   3 -42   16.08    6.92
   1  -3  42   16.14    7.01
  -1  -3 -42    8.10    5.20
  -1   3  42    1.46    5.30
   1  -3  41  130.02   13.88
  -1  -3 -41  126.02   13.08
   1   3 -41  105.81   11.75
  -1   3  41  144.42   15.41
   1   3 -40    2.40    3.96
   1  -3  40   49.87    8.88
  -1  -3 -40   56.01    9.47
  -1   3  40   42.71    9.51
   1   3 -39   -2.14    3.15
   1  -3  39   97.08   11.44
  -1  -3 -39   94.22   11.15
  -1   3  39   92.17   12.05
  -1  -3 -38   51.78    9.76
   1  -3  38   45.72    8.55
  -1  -3 -38   51.26    8.25
  -1   3  38   33.16    8.09
  -1  -3 -37   30.19    7.39
   1  -3  37   32.25    7.33
  -1  -3 -37   17.75    5.51
  -1   3  37   19.02    6.07
  -1  -3 -36   39.53    8.65
   1  -3  36   43.82    7.95
  -1  -3 -36    0.44    3.01
  -1   3  36   41.81    8.27
  -1  -3 -35   26.84    8.02
   1  -3  35   33.25    7.12
  -1  -3 -35    2.29    3.03
  -1   3  35   24.36    7.23
   1  -3  34  168.67   13.54
  -1  -3 -34  196.38   16.54
  -1   3  34  182.20   15.50
   1  -3  33   41.90    7.85
  -1   3  33   13.93    5.28
  -1  -3 -33   20.89    7.02
   1   3 -33   16.80    4.45
   1  -3  32  139.20   12.43
  -1  -3 -32  168.49   15.31
  -1   3  32  144.22   13.26
   1   3 -32  127.76   11.49
   1  -3  31  271.77   16.39
  -1  -3 -31  264.90   18.46
  -1   3  31  266.66   17.40
   1   3 -31  254.61   15.44
   1  -3  30  198.52   14.14
  -1  -3 -30  216.72   16.58
  -1   3  30  198.65   14.88
   1   3 -30  208.88   13.76
  -1  -3 -29  140.88   13.41
   1  -3  29  140.44   11.78
  -1  -3 -29  102.52    9.96
   1   3 -29  110.23    9.93
  -1   3  29   94.57   10.25
  -1  -3 -28   27.83    6.89
  -1   3  28    2.28    3.73
   1  -3  28   26.45    7.05
  -1  -3 -28    8.89    3.88
   1   3 -28    8.70    3.51
  -1  -3 -27  242.54   16.78
   1  -3  27  227.88   14.32
  -1  -3 -27  245.99   14.33
  -1   3  27  248.50   15.49
   1   3 -27  238.93   13.91
  -1   3  26   35.03    6.81
  -1  -3 -26   53.98    9.03
   1  -3  26   65.26    8.94
  -1  -3 -26   48.99    6.95
   1   3 -26   39.98    5.71
  -1  -3 -25   24.03    6.29
   1  -3  25  200.75   13.16
  -1  -3 -25  198.80   12.49
  -1   3  25  190.89   13.13
   1   3 -25  195.26   12.03
  -1   3  24   27.70    5.41
   1  -3  24   22.82    5.38
  -1  -3 -24   29.45    5.07
   1   3 -24   21.97    4.72
  -1   3  23   73.06    8.09
   1  -3  23   86.98    8.89
  -1  -3 -23   78.72    7.85
   1   3 -23   77.04    7.55
  -1   3  22   61.51    7.61
   1  -3  22   82.54    9.07
  -1  -3 -22   66.12    7.13
   1   3 -22   68.17    6.90
  -1   3  21  494.38   19.18
   1  -3  21  536.73   20.24
  -1  -3 -21  497.39   18.38
   1   3 -21  496.66   17.96
  -1   3  20  389.62   16.95
   1  -3  20  443.38   18.49
  -1  -3 -20  389.78   15.96
   1   3 -20  380.57   15.43
  -1   3  19  812.75   23.46
  -1  -3 -19  814.32   22.71
   1   3 -19  811.95   21.92
   1  -3  19  841.56   24.48
  -1   3  18  297.44   14.08
   1   3 -18  294.88   13.19
  -1  -3 -18  280.04   13.17
   1  -3  18  280.14   14.24
   1   3 -17  164.37    9.64
  -1  -3 -17  169.66   10.12
   1  -3  17  168.52   11.10
  -1  -3 -16  588.30   18.38
   1  -3  16  606.08   19.99
  -1  -3 -15    7.82    2.93
   1  -3  15   16.78    4.55
  -1  -3 -14  296.60   12.76
   1  -3  14  296.64   14.01
  -1  -3 -13 1535.65   28.37
   1  -3  13 1597.81   31.38
  -1  -3 -12  813.93   20.36
   1  -3  12  792.72   21.90
  -1  -3 -11   11.31    3.01
   1  -3  11   12.56    4.32
  -1  -3 -10  267.52   11.46
   1  -3  10  278.01   13.16
  -1  -3  -9 2687.85   35.41
   1  -3   9 2734.74   39.63
  -1   3   8 2808.75   41.65
   1  -3   8 2730.32   39.32
  -1   3   7 1501.48   30.49
   1  -3   7 1474.54   29.22
  -1   3   6 1124.13   25.70
  -1   3   6 1121.85   12.93
   1  -3   6 1141.39   25.29
  -1   3   5 1525.30   29.57
   1  -3   5 1519.70   28.74
  -1   3   5 1501.05   15.96
  -1   3   4 2454.73   37.14
   1  -3   4 2484.93   37.05
  -1  -3  -4 2426.69   18.20
  -1   3   3  570.10   18.02
  -1  -3  -3  562.75    9.33
  -1   3   2  486.70   16.41
   1  -3   2  504.36   16.57
  -1  -3  -2  487.74    9.14
   1  -3   1  227.62   11.58
  -1   3   1  217.66   10.94
  -1  -3  -1  218.80    6.47
   1  -3   0  777.51   21.52
   1  -3  -1  178.03   11.54
   1  -3  -2  489.72   16.90
   1  -3  -3  586.59   18.21
   1  -3  -4 2463.41   37.00
   1   3   4 2404.42   33.33
   1   3   5 1495.46   26.38
   1   3   6 1125.85   24.15
   1   3   6 1121.94   22.95
   1   3   7 1496.89   28.86
   1   3   7 1531.74   26.94
   1   3   8 2687.50   39.51
   1   3   8 2724.87   36.05
   1   3   9 2709.93   40.64
   1   3   9 2704.83   36.03
   1   3  10  277.30   13.76
   1   3  10  280.85   11.80
   1   3  11   10.13    4.16
   1   3  11   10.01    3.42
   1   3  12  801.46   24.34
   1   3  12  805.44   19.93
   1   3  13 1555.84   27.56
   1   3  13 1574.85   34.17
   1   3  14  294.51   15.67
   1   3  15   10.93    4.27
   1   3  16  581.29   22.30
  -1   3 -17  162.23   13.10
   1   3  17  139.32   12.05
   1   3  18  263.69   16.44
  -1   3 -18  265.25   16.57
   1   3  19  800.93   28.11
  -1   3 -19  823.12   29.22
   1   3  20  403.30   20.45
  -1   3 -20  409.07   21.03
   1   3  21  494.14   22.99
   1   3  22   63.57    9.26
   1   3  23   81.26   10.32
   1   3  24   22.12    6.45
   1   3  25  212.76   16.53
   1   3  26   51.58    9.66
  -1   3 -26   -3.99    5.01
   1   3  27  242.86   18.46
  -1   3 -27    2.69    3.58
  -1   3 -28    9.88    5.52
   1   3  28   10.22    5.94
   1   3  29  109.67   12.96
  -1   3 -29  114.34   13.19
  -1   3 -30  216.04   18.18
   1   3  30  199.37   17.92
   1   3  31  269.80   20.44
  -1   3 -31  293.01   20.90
   1   3  32  155.66   16.09
  -1   3 -32  132.46   14.62
  -1   3 -33   15.74    6.38
   1   3  33   13.35    7.26
  -1   3 -34  170.05   16.62
   1   3  34  180.83   17.53
   1   3  35   34.62    9.04
  -1   3 -35   28.16    8.72
   1   3  36   28.69    8.41
  -1   3 -36   43.83    9.83
   1   3  37   20.47    7.65
  -1   3 -37   22.06    6.93
   1   3  38   47.31   10.51
  -1   3 -38   32.88    8.63
   1   3  39   95.88   14.68
  -1   3 -39   83.03   12.70
   1   3  40   50.23   11.14
  -1   3 -40   33.70    8.97
  -1   3 -41  126.12   15.40
   1   3  41  118.15   15.98
   1   3  42    7.93    7.75
   1   3  43   90.15   14.13
   1   3  44   46.93   11.16
   1   3  45    5.25    6.92
   1   3  46    7.75    6.03
   1   3  47   62.99   13.48
   1   3  48   13.55    8.27
   1   3  49   20.21    9.03
   1   3  50   27.35    9.79
   1   3  51   32.49   10.80
   1   3  52    7.71    7.39
   1   3  53   48.35   12.35
   1   3  54    4.59    6.21
   1   3  55   37.67   11.61
   1   3  56    3.97    6.45
   1   3  57   21.36    8.81
   1   3  58   14.10    9.46
   1   3  59   35.30   11.89
  -1   4  59   14.35   10.90
  -1   4  58   12.01    9.25
   1  -4  57   22.74    8.43
  -1   4  57   23.05    9.44
   1  -4  56   25.18    9.31
  -1   4  56   28.65   11.12
   1  -4  55   10.94    7.27
  -1   4  55    5.47    6.80
   1  -4  54   36.60   10.23
  -1   4  54   28.55   10.00
   1  -4  53   28.87    9.00
  -1   4  53   29.29   10.03
   1  -4  52   18.15    8.02
  -1   4  52    5.54    7.83
   1  -4  51   63.40   11.27
  -1   4  51   59.10   12.25
   1  -4  50    5.89    5.17
  -1   4  50   18.22    8.26
   1  -4  49    0.85    4.54
  -1   4  49   10.41    6.74
   1   4 -48   19.55    7.58
   1  -4  48   21.36    6.85
  -1  -4 -48   21.97    7.29
  -1   4  48   10.98    7.01
   1   4 -47   53.90    9.73
   1  -4  47   49.05    9.95
  -1  -4 -47   37.79    8.11
  -1   4  47   45.05   10.27
   1   4 -46   32.37    7.74
   1  -4  46   39.59    9.23
  -1  -4 -46   22.47    7.21
  -1   4  46   32.30    9.51
   1   4 -45   47.54    8.97
   1  -4  45   50.01    9.63
  -1  -4 -45   39.53    8.05
  -1   4  45   46.80   10.65
   1   4 -44   10.23    6.25
   1  -4  44   13.59    6.61
  -1  -4 -44   10.66    5.21
  -1   4  44    7.70    6.68
   1  -4  43   20.73    6.48
  -1  -4 -43   21.87    6.33
   1   4 -43   20.53    6.77
  -1   4  43   23.54    7.84
   1  -4  42   19.82    6.82
  -1  -4 -42   12.27    5.67
   1   4 -42    9.77    5.38
  -1   4  42   18.38    7.73
   1  -4  41  185.90   16.31
  -1  -4 -41  180.02   15.28
  -1   4  41  180.97   17.97
   1   4 -41  199.27   16.77
   1  -4  40  105.82   12.59
  -1  -4 -40   92.42   11.07
   1   4 -40   83.20   11.06
  -1   4  40  101.77   13.52
  -1   4  39   11.95    6.83
   1  -4  39   15.41    6.60
  -1  -4 -39    7.39    4.79
   1   4 -39    0.46    3.18
  -1   4  38   47.75    9.55
   1  -4  38   50.98    8.92
  -1  -4 -38   -4.31    3.61
   1   4 -38   -0.19    3.27
  -1   4  37   48.25    9.55
   1  -4  37   61.47    9.69
  -1  -4 -37   -0.41    2.82
   1  -4  36  160.00   14.34
  -1   4  36  159.42   15.39
   1  -4  35   37.87    8.09
  -1   4  35   37.03    8.81
   1  -4  34   11.87    5.13
  -1   4  34   13.76    5.83
   1  -4  33   18.96    6.36
  -1   4  33    8.95    4.63
   1  -4  32  219.31   15.67
  -1   4  32  215.63   16.67
  -1   4  31   52.07    8.56
   1  -4  31   67.85    9.73
  -1  -4 -31   49.57    7.42
   1   4 -31   49.94    7.83
   1  -4  30  199.65   15.00
  -1  -4 -30  186.57   13.08
  -1   4  30  187.47   15.22
   1   4 -30  179.11   13.41
   1  -4  29  174.11   13.83
  -1  -4 -29  159.39   11.93
  -1   4  29  156.55   13.57
   1   4 -29  168.27   12.93
  -1   4  28   79.25   10.02
   1  -4  28  102.94   11.36
  -1  -4 -28   77.07    8.35
   1   4 -28   83.05    9.43
  -1   4  27   51.29    7.96
   1  -4  27   54.96    8.17
  -1  -4 -27   51.13    6.82
   1   4 -27   49.59    7.34
  -1   4  26   12.13    4.71
   1  -4  26   39.33    7.89
  -1  -4 -26   17.49    4.56
   1   4 -26   16.37    4.09
  -1   4  25  326.91   18.24
   1  -4  25  326.06   17.89
  -1  -4 -25  316.41   15.52
   1   4 -25  335.64   17.06
  -1   4  24  254.80   15.67
   1  -4  24  244.47   15.35
  -1  -4 -24  230.51   13.07
   1   4 -24  273.30   15.37
  -1   4  23  158.13   12.46
  -1  -4 -23  159.13   10.77
   1   4 -23  171.88   12.04
   1  -4  23  163.88   12.71
  -1   4  22  260.44   15.31
   1  -4  22  254.53   15.55
  -1  -4 -22  234.89   12.81
   1   4 -22  251.15   14.38
  -1   4  21   48.73    7.94
   1  -4  21   52.98    8.44
  -1  -4 -21   33.44    5.09
   1   4 -21   49.33    6.70
  -1  -4 -20  163.65   10.50
   1  -4  20  178.32   12.59
  -1  -4 -19    2.72    2.56
   1  -4  19    1.41    3.93
  -1  -4 -18  111.77    8.52
   1  -4  18  111.38    9.88
  -1  -4 -17   97.20    7.90
   1  -4  17  101.47    9.59
  -1  -4 -16   35.14    5.17
   1  -4  16   34.38    6.44
  -1  -4 -15   97.59    7.59
   1  -4  15   93.45    9.17
  -1  -4 -14   96.16    7.66
   1  -4  14   91.49    9.42
  -1  -4 -13  480.29   16.12
   1  -4  13  451.67   18.91
  -1   4  12 1084.42   29.01
   1  -4  12 1103.80   28.61
  -1   4  11  627.70   22.01
   1  -4  11  623.71   21.73
  -1   4  10  527.08   19.82
   1  -4  10  519.77   19.53
  -1   4   9  355.18   16.13
   1  -4   9  356.30   16.13
  -1   4   8  312.38   14.96
   1  -4   8  329.50   15.49
  -1   4   7  760.09   22.93
  -1  -4  -7  772.32   12.95
   1  -4   7  751.04   22.81
  -1  -4  -6  473.36   10.52
  -1   4   6  481.60   18.23
   1  -4   6  471.20   18.00
  -1   4   5  219.18   12.30
   1  -4   5  196.90   12.11
  -1  -4  -5  208.61    7.22
  -1   4   4  139.01    9.85
  -1  -4  -4  143.01    6.21
  -1   4   3  109.54    8.55
  -1  -4  -3  117.96    5.76
  -1  -4  -2   15.61    2.57
   1  -4   2   17.79    4.65
  -1   4   2   16.18    3.46
  -1   4   1  540.34   18.46
   1  -4   1  494.62   18.36
  -1  -4  -1  528.43   12.41
  -1   4   0 2770.05   41.31
   1  -4   0 2811.70   43.70
  -1  -4   0 2876.61   29.37
   1  -4  -1  530.24   19.03
  -1   4  -1  510.32   17.89
  -1  -4   1  521.03   12.93
   1  -4  -2   12.25    4.60
  -1   4  -2   16.04    3.73
  -1  -4   2   15.77    3.25
   1  -4  -3  113.15    9.28
  -1   4  -3  104.73    8.20
  -1  -4   3  100.04    6.16
   1  -4  -4  143.27   10.37
  -1   4  -4  151.14    9.62
   1  -4  -5  217.72   12.48
   1   4   6  464.22   15.94
   1   4   6  437.34    8.90
   1   4   7  757.95   20.13
   1   4   7  744.89   11.24
   1   4   8  308.79   13.06
   1   4   8  311.71    7.25
   1   4   9  371.69   16.35
   1   4   9  371.82   14.29
   1   4   9  359.12    7.90
   1   4  10  548.88   20.03
   1   4  10  530.46   16.98
   1   4  10  517.35    9.72
   1   4  11  621.36   21.94
   1   4  11  405.64    9.21
   1   4  11  629.87   18.60
   1   4  12 1100.44   15.34
   1   4  12 1136.56   29.96
   1   4  12 1115.80   24.46
   1   4  13  499.94   20.59
   1   4  13  500.32   10.99
   1   4  13  488.28   16.23
   1   4  14   90.98    5.12
   1   4  14  102.69   10.03
   1   4  14   82.41    6.84
   1   4  15   94.99   10.02
   1   4  15   95.88    5.47
   1   4  15   91.29    7.41
   1   4  16   27.47    6.24
   1   4  17   94.31    9.99
   1   4  18   95.52   10.38
   1   4  19    5.58    4.63
   1   4  20  165.62   13.84
   1   4  21   38.38    7.29
   1   4  22  266.91   17.83
   1   4  23  165.28   14.55
  -1   4 -24    4.04    3.96
   1   4  24  249.17   18.00
  -1   4 -25   65.83   10.01
   1   4  25  325.50   20.62
   1   4  26   27.30    8.09
  -1   4 -26   18.85    5.86
   1   4  27   48.70    9.17
  -1   4 -27   58.34   10.00
   1   4  28   73.97   11.21
  -1   4 -28   82.33   11.76
   1   4  29  166.26   16.09
  -1   4 -29  196.05   17.46
  -1   4 -30  198.22   18.16
   1   4  30  201.92   18.35
   1   4  31   56.29   11.49
  -1   4 -31   41.45    8.75
  -1   4 -32  243.06   20.11
   1   4  32  214.04   19.24
   1   4  33    5.22    6.69
  -1   4 -33    7.07    5.53
   1   4  34    9.81    7.13
  -1   4 -34   10.27    5.73
   1   4  35   32.45    9.31
  -1   4 -35   25.11    7.70
   1   4  36  176.38   18.24
  -1   4 -36  170.75   17.79
   1   4  37   50.37   10.80
  -1   4 -37   43.15    9.66
  -1   4 -38   46.02    9.96
   1   4  38   50.26   10.47
  -1   4 -39    1.17    5.26
   1   4  39    8.85    6.87
   1   4  40   91.91   14.77
   1   4  41  163.52   19.08
   1   4  42   17.66    8.81
   1   4  43   10.49    7.46
   1   4  44    8.59    6.65
   1   4  45   47.78   11.41
   1   4  46   33.69   10.15
   1   4  47   47.05   12.08
   1   4  48   10.59    7.73
   1   4  49    6.66    7.92
   1   4  50    9.76    8.83
   1   4  51   60.49   14.30
   1   4  52   13.57    8.09
   1   4  53   26.63   11.30
   1   4  54   16.25    9.59
   1   4  55   14.66    8.69
   1   4  56   33.77   12.25
   1   4  57   20.53   10.86
   1   4  58   10.91   11.80
  -1   5  59   29.79   11.60
  -1   5  58   -9.68    8.12
  -1   5  57   23.39   10.18
  -1   5  56   10.35    6.55
   1  -5  55   -0.23    5.47
  -1   5  55   33.48   12.21
   1  -5  54    3.11    5.64
  -1   5  54   12.04    8.38
   1  -5  53   49.74   10.81
  -1   5  53   41.82   11.57
   1  -5  52   15.47    7.80
  -1   5  52    1.11    6.59
   1  -5  51    4.81    5.97
  -1   5  51    2.53    6.64
   1  -5  50   29.17    9.53
  -1   5  50   36.83   10.80
   1  -5  49   23.24    7.28
  -1   5  49   20.20    8.44
   1  -5  48    6.68    6.26
  -1   5  48    3.85    5.55
   1  -5  47   25.72    8.51
  -1   5  47   14.56    7.30
   1  -5  46   63.53   11.31
   1   5 -46   63.74   10.81
  -1   5  46   54.85   11.75
   1  -5  45   17.88    7.20
  -1  -5 -45   13.71    5.75
   1   5 -45   14.62    6.67
  -1   5  45   16.99    7.88
   1  -5  44    6.91    5.99
  -1  -5 -44    0.41    4.20
   1   5 -44    4.88    6.14
  -1   5  44    6.67    6.18
   1  -5  43   83.52   12.54
  -1  -5 -43   66.40    9.57
  -1   5  43   72.32   11.85
   1   5 -43   85.81   11.77
  -1   5  42   16.20    6.62
   1  -5  42   19.16    7.19
  -1  -5 -42   10.26    5.16
   1   5 -42    2.41    4.30
  -1   5  41   12.55    6.32
   1  -5  41    2.09    4.92
  -1  -5 -41   -1.00    2.99
   1   5 -41    5.60    4.64
  -1   5  40   46.38   10.01
   1  -5  40   23.26    7.00
  -1  -5 -40    0.19    2.92
   1   5 -40   35.89    7.88
  -1   5  39    2.02    5.57
   1  -5  39   -2.57    4.85
  -1  -5 -39    0.68    2.69
   1   5 -39    1.19    3.61
   1  -5  38   42.76    8.57
  -1   5  38   35.82    9.12
   1   5 -38   36.12    7.65
   1  -5  37   66.98   10.43
  -1   5  37   51.40   10.16
   1   5 -37   47.06    8.57
   1  -5  36   16.82    6.10
  -1   5  36   12.38    6.11
   1   5 -36   -1.77    3.44
   1  -5  35   55.66   10.00
  -1   5  35   38.74    8.41
   1   5 -35   -2.00    4.11
   1  -5  34  220.87   17.26
  -1   5  34  198.84   17.60
  -1   5  33   20.16    7.94
  -1  -5 -33   13.65    4.73
   1  -5  33   34.76    8.14
  -1   5  32   85.01   11.90
   1  -5  32  107.56   12.24
  -1  -5 -32   82.38    8.95
   1  -5  31  226.00   17.28
  -1  -5 -31  206.40   13.53
  -1   5  31  213.59   16.80
  -1   5  30   56.20    9.36
  -1  -5 -30   55.71    7.60
   1  -5  30   73.56   10.67
  -1   5  29  138.29   13.31
  -1  -5 -29  123.32   10.25
   1  -5  29  141.39   13.55
  -1   5  28   12.60    5.80
   1  -5  28   23.90    6.51
  -1  -5 -28   25.07    4.89
  -1   5  27   61.15    9.38
   1  -5  27   61.45    9.13
  -1  -5 -27   55.86    6.86
   1   5 -27   53.10    8.29
  -1   5  26   29.36    6.82
   1  -5  26   37.19    7.74
  -1  -5 -26   30.18    5.29
   1   5 -26   38.28    6.69
  -1   5  25   81.46   10.08
  -1  -5 -25   68.84    7.23
   1   5 -25   86.91   10.00
   1  -5  25   70.66    9.26
  -1   5  24  116.42   11.59
  -1  -5 -24   89.84    8.16
   1   5 -24   99.98   10.29
   1  -5  24   97.29   10.75
  -1   5  23   20.48    6.13
  -1  -5 -23    4.84    2.68
   1  -5  23   15.97    6.61
  -1  -5 -22   38.09    5.33
   1  -5  22   44.97    7.74
  -1  -5 -21  186.37   11.10
   1  -5  21  179.74   14.12
  -1  -5 -20  199.32   11.41
   1  -5  20  228.75   15.33
  -1  -5 -19  232.80   12.16
   1  -5  19  274.94   16.57
   1  -5  18   80.66    9.80
  -1   5  17  839.74   28.48
   1  -5  17  783.29   27.23
  -1   5  16  537.51   22.49
   1  -5  16  540.53   22.28
  -1   5  15  471.85   21.06
   1  -5  15  466.44   20.71
  -1   5  14  107.98   10.74
   1  -5  14  129.63   11.79
  -1   5  13 1130.79   31.71
   1  -5  13 1064.64   30.65
  -1   5  12 2446.32   45.66
   1  -5  12 2413.72   45.39
  -1   5  11  734.46   25.39
   1  -5  11  730.37   25.07
  -1   5  10  482.27   20.16
   1  -5  10  538.59   21.40
  -1   5   9  150.29   11.26
   1  -5   9  157.29   12.03
  -1   5   8  331.18   16.50
  -1  -5  -8  310.95   10.33
   1  -5   8  341.42   17.02
  -1  -5  -7  493.15   12.98
  -1   5   7  499.12   19.80
   1  -5   7  506.96   20.53
  -1  -5  -6  305.81   10.67
   1  -5   6  333.03   16.85
  -1   5   6  324.29   15.77
  -1  -5  -5  160.52    7.84
  -1   5   5  154.07   11.28
   1  -5   5  167.05   11.88
  -1   5   4  496.40   19.42
  -1  -5  -4  471.45   13.82
   1  -5   4  503.34   20.42
   1  -5   3   16.40    5.21
  -1  -5  -3   12.53    3.03
  -1   5   3   17.97    4.46
  -1   5   2   74.78    7.70
   1  -5   2   66.57    8.32
  -1  -5  -2   69.40    5.61
   1  -5   1  395.67   18.08
  -1   5   1  409.15   17.44
  -1  -5  -1  392.31   13.12
   1  -5   0  323.65   16.56
  -1   5   0  337.00   15.81
  -1  -5   0  305.12   11.77
   1  -5  -1  403.61   18.25
  -1  -5   1  412.53   13.47
  -1   5  -1  417.25   17.35
   1  -5  -2   68.12    8.23
  -1   5  -2   69.81    7.28
  -1  -5   2   86.54    6.49
   1  -5  -3   11.41    4.34
  -1  -5   3   11.61    3.27
   1  -5  -4  472.18   19.73
  -1  -5   4  484.31   15.41
   1  -5  -5  159.13   11.62
   1   5   5  152.29    6.52
  -1  -5   5  153.67    8.80
   1  -5  -6  334.04   16.49
   1   5   6  331.12    9.47
  -1  -5   6  316.52   13.07
   1   5   7  461.88   16.75
   1   5   7  472.19   11.19
  -1  -5   7  491.28   15.93
   1   5   8  320.84   14.06
   1   5   8  311.36    9.01
  -1  -5   8  317.06   13.01
   1   5   9  155.71    9.94
   1   5   9  158.36    6.49
   1   5  10  487.62   17.25
   1   5  10  509.76   11.54
   1   5  11  666.48   20.36
   1   5  11  678.14   13.49
   1   5  12 2348.87   45.14
   1   5  12 2320.13   37.16
   1   5  12 2364.96   25.64
   1   5  13 1054.28   31.05
   1   5  13 1065.93   17.77
   1   5  13 1032.22   24.84
   1   5  14   44.49    4.32
   1   5  14  121.75   11.83
   1   5  14  116.68    8.70
   1   5  15  478.52   12.71
   1   5  15  513.06   22.72
   1   5  15  476.59   16.89
   1   5  16  514.33   13.59
   1   5  16  529.75   23.26
   1   5  16  530.67   17.64
   1   5  17  825.13   17.73
   1   5  17  842.72   29.73
   1   5  17  793.71   21.58
   1   5  18   81.83    5.98
   1   5  18   84.17   10.48
   1   5  19  240.60   10.36
   1   5  19  264.37   17.58
   1   5  20  212.61   15.92
   1   5  20  200.19    9.74
   1   5  21  187.20   15.69
  -1   5 -21   38.87    8.67
   1   5  22   40.45    8.11
  -1   5 -22   45.65    8.64
   1   5  23    6.02    4.65
  -1   5 -23   12.25    6.50
   1   5  24   98.09   12.11
  -1   5 -24  103.06   12.58
   1   5  25   75.97   10.72
  -1   5 -25   68.70   11.08
   1   5  26   35.82    8.05
  -1   5 -26   29.91    7.94
   1   5  27   62.11   10.40
   1  -5 -27   49.25    2.93
  -1   5 -27   52.33    9.49
   1   5  28   22.80    7.60
   1  -5 -28   18.96    2.23
  -1   5 -28   31.49    8.68
   1  -5 -29  125.25    5.61
  -1   5 -29  165.81   16.95
   1   5  29  133.13   14.83
   1   5  30   64.17   11.01
   1  -5 -30   52.20    4.02
  -1   5 -30   52.38    9.93
   1  -5 -31  210.08    8.27
  -1   5 -31  208.44   18.99
   1   5  31  229.67   19.67
   1   5  32  102.47   13.86
   1  -5 -32   82.49    5.52
  -1   5 -32   90.36   13.08
   1   5  33   21.71    9.03
   1  -5 -33   17.18    3.12
  -1   5 -33   25.11    8.75
   1  -5 -34  197.70    9.17
  -1   5 -34  206.62   20.14
   1   5  34  239.56   21.13
   1   5  35   50.50   10.93
   1  -5 -35   44.70    4.78
  -1   5 -35   49.74   10.98
   1   5  36   15.55    7.17
   1  -5 -36   13.87    3.08
  -1   5 -36   21.01    7.82
   1  -5 -37   46.48    5.11
   1   5  37   51.73   11.13
  -1   5 -37   66.36   13.41
   1  -5 -38   42.66    5.09
   1   5  38   37.80   10.29
   1  -5 -39    1.38    1.77
   1   5  39   10.42    7.64
   1  -5 -40   33.90    4.84
   1   5  40   39.40    9.95
   1  -5 -41    8.51    3.07
   1   5  41   -3.20    6.62
   1  -5 -42   12.24    3.53
   1   5  42    9.40    7.73
   1   5  43   70.85   13.92
   1   5  44    8.68    7.89
   1   5  45    5.61    6.87
   1   5  46   45.69   12.13
   1   5  47   27.43   10.75
   1   5  48    5.71    6.86
   1   5  49   28.15   10.46
   1   5  50   16.90    8.90
   1   5  51   -2.82    6.24
   1   5  52    1.22    6.26
   1   5  53   40.24   13.62
   1   5  54    8.43    8.71
   1   5  55    4.87    8.67
   1   5  56   23.30   11.52
  -1   6  58   -0.39    7.85
  -1   6  57   -5.08    6.92
  -1   6  56   19.10   11.54
  -1   6  55    1.66    7.06
  -1   6  54    6.76    7.76
  -1   6  53   22.07   10.15
   1  -6  52   16.71    7.12
  -1   6  52   -2.64    7.18
   1  -6  51   24.72    8.45
  -1   6  51   18.35    9.25
   1  -6  50   15.92    7.36
  -1   6  50   24.33   10.55
   1  -6  49   30.38   10.27
  -1   6  49   11.25    7.24
   1  -6  48   47.45   11.31
  -1   6  48   28.79    9.26
   1  -6  47   51.46   10.91
  -1   6  47   60.52   12.72
   1  -6  46    1.98    7.10
  -1   6  46   20.77    8.60
   1  -6  45   46.68   10.55
  -1   6  45   47.39   10.75
   1  -6  44   74.03   12.51
  -1   6  44   51.66   11.59
   1   6 -44   52.80   10.91
   1  -6  43   47.30   10.38
  -1   6  43   37.98   10.73
   1   6 -43   57.81   11.40
  -1   6  42   72.29   12.83
   1  -6  42   60.97   11.06
  -1  -6 -42   -0.48    3.78
   1   6 -42   71.40   11.48
   1  -6  41   68.79   11.35
  -1   6  41   52.08   10.72
   1   6 -41   64.49   10.64
   1  -6  40   16.56    7.00
  -1   6  40   26.60    8.86
   1   6 -40   17.60    6.01
   1  -6  39   11.46    6.84
  -1   6  39    1.47    5.05
   1   6 -39   -2.07    5.14
   1  -6  38   34.83    8.70
  -1   6  38   20.08    7.41
   1   6 -38   19.01    7.44
   1  -6  37   31.89    8.90
  -1   6  37   24.40    7.11
   1   6 -37   18.39    6.05
   1  -6  36   85.75   11.92
  -1   6  36   72.35   11.95
   1   6 -36   87.02   11.85
  -1   6  35    6.72    5.91
   1  -6  35   20.40    8.29
  -1  -6 -35    1.10    2.76
   1   6 -35    2.63    4.25
   1  -6  34  205.95   17.50
  -1  -6 -34  200.08   13.41
  -1   6  34  223.57   19.03
   1   6 -34  212.78   17.57
  -1   6  33   84.67   11.93
   1  -6  33   85.27   11.71
  -1  -6 -33   75.44    8.50
   1   6 -33   66.82   10.22
  -1   6  32    6.96    5.23
   1  -6  32   12.89    7.12
  -1  -6 -32    4.15    3.24
   1   6 -32   -2.57    3.81
  -1   6  31    0.67    4.04
   1  -6  31   -0.88    3.70
  -1  -6 -31    0.18    2.63
   1   6 -31   -4.50    3.87
  -1   6  30   54.70    9.82
   1  -6  30   54.09    9.53
  -1  -6 -30   50.15    6.53
   1   6 -30   -0.69    3.25
  -1   6  29   42.89    8.79
  -1  -6 -29   37.76    5.79
   1  -6  29   45.08    8.35
  -1   6  28   33.75    8.10
  -1  -6 -28   23.06    4.77
   1  -6  28   35.22    8.38
  -1   6  27  110.82   12.53
  -1  -6 -27   95.81    8.62
   1  -6  27   98.58   11.62
  -1   6  26   69.57   10.52
  -1  -6 -26   58.88    6.91
   1  -6  26   84.59   11.50
  -1   6  25  274.49   18.33
   1  -6  25  257.95   18.02
   1  -6  24   50.88    9.31
  -1   6  23   -0.41    3.91
   1  -6  23   39.78    7.72
   1  -6  22  138.50   13.03
   1  -6  21  172.71   14.57
   1  -6  20  248.12   16.91
   1  -6  19   82.43   10.37
   1  -6  18   20.29    5.77
   1  -6  17   74.62    9.44
   1  -6  16  524.48   23.57
   1  -6  15  333.42   18.91
   1  -6  14  153.49   13.22
   1  -6  13  351.36   18.99
  -1   6  12 1086.54   32.08
   1  -6  12 1057.48   32.58
  -1   6  11  527.37   22.45
   1  -6  11  561.48   23.93
  -1   6  10  440.59   20.10
   1  -6  10  438.87   21.19
  -1  -6  -9  285.12   11.42
  -1   6   9  307.24   16.88
   1  -6   9  307.20   17.46
  -1  -6  -8   21.67    3.85
  -1   6   8   19.94    4.88
   1  -6   8   24.59    6.13
   1  -6   7  227.73   15.21
  -1  -6  -7  187.66    9.94
   1  -6   6   49.07    7.42
  -1  -6  -6   52.56    5.33
  -1   6   5    5.77    3.44
  -1  -6  -5    5.69    2.81
  -1  -6  -4   40.76    5.66
   1  -6   4    9.38    4.02
  -1   6   3   33.16    5.80
  -1  -6  -3   42.28    5.07
   1  -6   3   40.57    7.19
  -1  -6  -2    8.28    2.91
   1  -6   2   11.43    4.39
  -1   6   2    8.25    3.88
   1  -6   1  126.26   11.92
  -1  -6  -1  139.71    9.01
  -1   6   1  131.12   10.92
   1  -6   0  980.60   30.46
  -1  -6   0  984.88   23.21
  -1   6   0 1039.33   28.74
   1  -6  -1  108.19   11.27
  -1   6  -1  109.34   10.79
  -1  -6   1  131.55    8.90
   1  -6  -2    9.49    4.84
  -1  -6   2    5.15    2.91
   1  -6  -3   37.49    6.57
  -1  -6   3   38.43    5.14
   1  -6  -4  126.48   11.40
  -1  -6   4  131.67    8.97
   1  -6  -5   -0.50    4.24
  -1  -6   5    7.04    3.02
   1   6   5    5.54    2.05
   1  -6  -6   52.79    7.84
   1   6   6   51.47    4.59
  -1  -6   6   48.88    6.02
   1  -6  -7  213.08   14.50
  -1  -6   7  217.96   11.99
   1   6   7  205.70    8.60
   1   6   8   30.12    5.30
  -1  -6   8   26.62    5.15
   1   6   8   19.62    2.84
   1   6   9  308.20   14.67
   1   6   9  297.27   10.18
  -1  -6   9  306.74   14.34
   1   6  10  403.92   16.74
   1   6  10  419.48   12.09
  -1  -6  10  420.66   17.11
   1   6  11  516.04   18.70
  -1  -6  11  538.94   20.01
   1   6  11  513.71   13.45
   1   6  12 1070.14   26.76
  -1  -6  12 1027.97   27.21
   1   6  12 1041.22   19.23
   1   6  13  360.54   15.61
  -1  -6  13  372.53   16.92
   1   6  13  368.22   11.59
   1   6  14  159.05   13.75
   1   6  14  138.37    9.81
  -1  -6  14  140.77   10.83
   1   6  14  152.71    7.65
   1   6  15  326.62   19.15
   1   6  15  310.89   10.96
   1   6  15  311.62   14.43
  -1  -6  15  319.92   16.03
   1   6  16  500.63   23.68
   1   6  16  519.63   14.49
   1   6  16  522.32   18.37
   1   6  17   75.79   10.43
   1   6  17   77.52    7.17
   1   6  18   16.07    6.19
   1   6  18    9.88    3.02
   1   6  18   14.38    2.71
   1   6  19   76.14    6.08
   1   6  19   82.11   11.19
   1   6  20  244.02   10.94
   1   6  20  235.55   17.65
   1   6  21  176.70   15.67
   1   6  21  163.53    9.34
   1   6  22  140.32    8.89
   1   6  22  149.13   14.43
   1   6  23   33.96    4.75
   1   6  23   32.24    7.85
   1   6  24   47.53   10.02
   1   6  24   44.02    5.52
  -1   6 -24   40.97    8.86
   1   6  25  253.40   12.75
  -1   6 -25  278.85   21.71
   1   6  25  274.57   20.38
   1   6  26   60.71   10.72
   1   6  26   58.65    6.53
  -1   6 -26   55.22   10.46
   1   6  27   96.68   13.35
   1   6  27   92.14    8.18
  -1   6 -27  112.31   14.47
   1   6  28   24.79    6.99
  -1   6 -28   38.36    9.72
   1   6  29   48.14    8.62
  -1   6 -29   53.35   10.42
   1   6  30   48.51    9.48
  -1   6 -30   52.43   10.00
   1   6  31   -1.12    5.29
  -1   6 -31    3.03    4.34
   1   6  32   -6.46    6.00
  -1   6 -32   -0.65    5.43
   1   6  33   70.35   12.25
  -1   6 -33   71.62   12.84
   1   6  34  209.69   20.42
  -1   6 -34  232.30   21.87
   1   6  35    4.22    6.30
   1   6  36   92.70   14.60
   1  -6 -36   68.96    3.49
   1   6  37   29.96    9.63
   1  -6 -37   23.00    2.42
   1   6  38   35.42    9.63
   1  -6 -38   26.47    2.80
   1   6  39    9.26    6.06
   1  -6 -39    8.89    2.11
   1  -6 -40   14.14    2.44
   1   6  40   21.84    8.61
   1   6  41   35.51   10.35
   1   6  42   62.66   13.22
   1   6  43   40.86   12.27
   1   6  44   81.28   15.72
   1   6  45   40.63   12.33
   1   6  46    5.02    6.49
   1   6  47   66.94   14.56
   1   6  48   61.76   13.83
   1   6  49   14.93    9.60
   1   6  50   20.81   10.22
   1   6  51   33.84   11.67
   1   6  52   16.99    9.69
   1   6  53   30.45   10.57
   1   6  54   -3.25    7.59
  -1   7  57   21.06    9.81
  -1   7  56   -6.01    8.63
  -1   7  55   11.06    9.30
  -1   7  54    1.02    7.56
  -1   7  53   20.00    9.00
  -1   7  52   12.82    8.75
  -1   7  51   -3.88    6.94
   1  -7  50    5.99    5.80
  -1   7  50   -3.34    6.45
   1  -7  49   12.17    6.57
  -1   7  49    8.65    7.44
   1  -7  48    4.03    4.84
  -1   7  48   17.69    8.65
   1  -7  47    5.34    5.33
  -1   7  47    4.85    7.58
   1  -7  46    3.88    4.89
  -1   7  46   -4.64    7.20
   1  -7  45   14.39    7.27
  -1   7  45    5.49    6.76
   1  -7  44   16.95    6.60
  -1   7  44   18.18    7.97
   1  -7  43   31.69    9.31
  -1   7  43   23.12    8.58
   1  -7  42   17.93    7.52
  -1   7  42   -7.84    7.79
   1   7 -42   15.92    7.03
   1  -7  41   21.19    8.88
  -1   7  41   12.95    6.86
   1   7 -41   27.86    9.71
   1  -7  40   71.34   12.12
  -1   7  40   64.79   12.52
   1   7 -40   66.45   11.40
   1  -7  39   22.16    7.92
  -1   7  39   22.38    8.08
   1   7 -39   28.40    9.08
   1  -7  38   -1.91    5.74
  -1   7  38    8.31    5.48
   1   7 -38    8.54    4.84
  -1   7  37   -1.91    5.56
   1  -7  37    2.03    4.50
  -1  -7 -37    2.81    3.30
   1   7 -37   -2.12    5.15
  -1   7  36   22.04    7.58
   1  -7  36   28.97    8.52
  -1  -7 -36   33.85    5.88
   1   7 -36   37.12    8.96
   1  -7  35   30.48    9.14
  -1   7  35   15.95    7.27
   1   7 -35   19.13    7.19
   1  -7  34   90.87   12.45
  -1   7  34   84.46   12.60
   1   7 -34   86.83   12.19
   1  -7  33    9.87    5.93
  -1   7  33    9.78    6.32
   1   7 -33   14.51    6.25
   1  -7  32   29.31    8.46
  -1   7  32   37.56    9.33
   1   7 -32   44.13    9.69
   1  -7  31   89.20   11.88
  -1   7  31   98.53   12.73
  -1   7  31  103.48   13.81
   1   7 -31  104.95   13.11
   1  -7  30   29.76    9.34
  -1   7  30   20.87    7.53
  -1   7  30   15.23    7.10
   1   7 -30   26.33    7.85
   1  -7  29   37.41    8.95
  -1   7  29   42.10    9.25
  -1   7  29   31.34    8.10
   1   7 -29   42.13    8.87
  -1   7  28  195.53   17.49
  -1   7  28  192.22   17.01
   1  -7  28  194.62   17.06
  -1   7  27   89.56   11.89
  -1   7  27   92.45   11.63
   1  -7  27  100.01   12.87
  -1   7  26   11.42    6.63
  -1   7  26   -2.65    4.35
   1  -7  26    8.10    5.77
  -1   7  25   47.13    8.88
   1  -7  25   49.42    9.01
  -1   7  24  150.68   14.30
   1  -7  24  169.29   15.27
  -1   7  23   61.68   10.10
   1  -7  23   54.67   10.15
  -1   7  22   38.54    7.83
   1  -7  22   90.76   11.38
  -1   7  21   -0.73    3.48
   1  -7  21   97.80   11.48
  -1   7  20    1.68    2.97
   1  -7  20   22.12    6.85
  -1   7  19    0.84    3.10
   1  -7  19   17.86    5.92
   1  -7  18   63.56    9.55
   1  -7  17   55.31    9.16
   1  -7  16   71.36    9.69
   1  -7  15   68.17    9.89
   1  -7  14   55.88    9.32
   1  -7  13  416.51   22.32
   1  -7  12   96.19   11.33
   1  -7  11   84.85   10.49
   1  -7  10  140.48   13.20
  -1  -7  -9   44.12    5.55
   1  -7   9   39.28    8.06
   1  -7   8  316.89   19.44
  -1  -7  -8  359.85   14.63
  -1  -7  -7   17.27    4.29
   1  -7   7   32.44    7.52
  -1  -7  -6   87.99    7.69
  -1  -7  -5   34.60    5.25
  -1  -7  -4   24.69    4.73
   1  -7   4   23.20    6.37
   1  -7   3   22.92    6.65
  -1  -7  -2  360.97   15.60
   1  -7   2  354.18   19.74
  -1  -7  -1  132.66    9.51
   1  -7   1  115.64   11.73
   1  -7   0  233.42   16.32
  -1  -7   0  225.05   12.75
   1  -7  -1  124.05   12.10
  -1  -7   1  121.87    9.55
   1  -7  -2  361.42   19.79
  -1  -7   2  363.11   16.08
   1  -7  -3   16.23    5.51
  -1  -7   3   18.00    4.63
   1  -7  -4   24.04    6.21
  -1  -7   4   21.18    4.57
  -1   7  -4    1.90    2.51
   1  -7  -5   29.22    6.62
  -1   7  -5   -0.81    2.45
  -1  -7   5   29.73    5.17
   1  -7  -6   74.38    9.57
  -1  -7   6   90.37    8.50
   1   7   6   81.43    6.18
  -1   7  -6    1.43    3.12
   1  -7  -7   28.22    7.25
  -1   7  -7   12.83    5.26
   1   7   7   22.70    3.67
  -1  -7   7   26.68    5.38
  -1  -7   8  330.50   16.46
  -1   7  -8  349.89   18.62
   1   7   8  348.97   12.41
   1   7   9   37.02    5.94
  -1   7  -9   52.62    7.64
   1   7   9   38.11    4.49
  -1  -7   9   35.36    5.96
   1   7  10  121.78    9.97
   1   7  10  130.57    7.64
  -1   7 -10  143.78   11.77
  -1  -7  10  141.64   10.92
   1   7  11   72.61    7.77
  -1  -7  11   71.92    8.44
   1   7  11   66.06    5.64
  -1   7 -11   73.56    8.68
   1   7  12   99.34    8.91
   1   7  12  102.32    6.79
  -1  -7  12  108.39   10.03
  -1   7 -12  110.48   10.50
   1   7  13  408.32   17.41
   1   7  13  395.03   13.14
  -1   7 -13  413.14   19.70
  -1  -7  13  406.78   18.92
   1   7  14   43.26    6.12
  -1  -7  14   68.06    8.86
   1   7  14   46.73    4.79
   1   7  15   56.72    6.80
  -1  -7  15   71.64    8.69
   1   7  15   56.14    5.44
   1   7  16   92.47   11.33
   1   7  16   81.04    7.93
   1   7  16   89.44    6.55
  -1  -7  16   95.23    9.88
   1   7  17   38.27    7.82
   1   7  17   31.59    5.22
  -1  -7  17   39.85    7.05
   1   7  17   38.58    4.57
   1   7  18   73.40   10.41
   1   7  18   73.66    6.20
   1   7  18   66.14    7.09
  -1  -7  18   70.01    8.82
   1   7  19   11.93    6.25
   1   7  19   13.42    3.55
   1   7  19    8.90    2.52
  -1  -7  19   17.24    5.39
   1   7  20   16.19    5.71
   1   7  20   15.70    3.77
  -1  -7  20   26.50    6.28
  -1  -7  21  118.27   11.30
   1   7  21  116.06    8.25
   1   7  21   99.11   12.16
  -1  -7  22  100.24   10.92
   1   7  22  108.05   13.19
   1   7  22   92.07    7.40
  -1  -7  23   68.35    9.72
   1   7  23   53.99   10.42
   1   7  23   54.74    5.90
  -1  -7  24  155.17   13.32
   1   7  24  165.16   16.96
   1   7  24  157.68    9.86
   1   7  25   46.94    5.83
  -1  -7  25   44.49    7.91
   1   7  25   39.41    9.46
  -1  -7  26    9.86    5.74
   1   7  26    3.41    3.03
   1   7  26    6.58    5.69
  -1   7 -26    6.90    5.64
  -1  -7  27  119.03   12.49
   1   7  27   92.79    8.13
   1   7  27   84.20   12.39
  -1   7 -27  114.38   15.02
   1   7  28  190.37   11.77
  -1  -7  28  218.99   16.37
  -1   7 -28  213.19   21.31
   1   7  28  219.32   19.73
  -1  -7  29   56.96    9.54
   1   7  29   37.46    5.88
   1   7  29   50.60   10.98
  -1   7 -29   37.08    9.80
  -1  -7  30   30.20    7.93
   1   7  30   23.06    7.72
   1   7  30   21.68    4.90
  -1   7 -30   35.45    9.77
   1   7  31   86.85   13.26
   1   7  31  106.44    9.55
   1   7  32   33.43    9.64
   1   7  32   33.45    6.19
   1   7  33   11.75    4.10
   1   7  33    1.82    5.60
   1   7  34   79.86    9.02
   1   7  34   78.86   13.40
   1   7  35    9.92    6.80
   1   7  35   15.79    5.00
   1   7  36   15.77    7.21
   1   7  37   -1.00    6.06
   1   7  38   12.03    7.72
   1   7  39    8.33    7.14
   1   7  40   72.45   13.60
   1   7  41    6.72    7.86
   1   7  42   13.24   10.83
  -1  -7  43   37.87    8.94
   1   7  43   37.41   12.49
  -1  -7  44   20.54    7.75
   1   7  44   25.84   10.33
  -1  -7  45   27.85    8.71
   1   7  45   21.78    9.48
  -1  -7  46    8.33    5.89
   1   7  46   -0.44    6.43
  -1  -7  47    9.25    5.83
   1   7  47    7.98    8.97
  -1  -7  48   15.50    7.08
   1   7  48    9.23    8.49
  -1  -7  49   18.08    8.21
   1   7  49    5.54    7.56
   1   7  50    8.18   10.86
   1   7  51   23.81   11.18
  -1   8  53   47.34   14.58
  -1   8  52   39.14   13.27
  -1   8  51   10.02    7.25
  -1   8  50    6.95    8.11
  -1   8  49   -0.53    7.04
  -1   8  48   33.98   11.84
   1  -8  47   32.70   10.79
  -1   8  47   40.58   11.96
   1  -8  46    3.71    6.25
  -1   8  46    5.42    7.58
   1  -8  45   24.33    9.92
  -1   8  45   30.63   11.23
   1  -8  44   13.70    7.26
  -1   8  44    7.12    6.68
   1  -8  43    6.42    6.84
  -1   8  43   10.61    7.37
   1  -8  42   25.32    8.68
  -1   8  42   17.20    7.70
   1  -8  41    3.63    4.97
  -1   8  41    0.72    6.06
   1  -8  40    4.39    6.35
  -1   8  40    1.62    6.41
   1  -8  39   20.49    7.57
  -1   8  39   18.18    8.11
   1   8 -39   16.79    6.73
   1  -8  38   10.12    7.48
  -1   8  38   17.58    8.39
   1   8 -38   10.31    6.50
   1  -8  37    6.14    5.98
  -1   8  37   16.10    8.19
  -1   8  37    2.22    5.16
   1   8 -37   -1.21    5.27
   1  -8  36   15.11    6.04
  -1   8  36   15.33    6.92
  -1   8  36    7.61    6.19
   1   8 -36   23.88    7.43
   1  -8  35   15.83    7.62
  -1   8  35   28.80    9.16
  -1   8  35   11.48    5.51
   1   8 -35   23.44   15.23
   1  -8  34   23.54    8.08
  -1   8  34    2.40    5.73
  -1   8  34   25.70    7.96
   1   8 -34   26.43    8.32
   1  -8  33   25.46    8.68
  -1   8  33   19.60    6.97
  -1   8  33   18.25    7.63
   1   8 -33   23.89    8.08
   1  -8  32   69.45   11.80
  -1   8  32   84.25   13.25
  -1   8  32   80.11   12.21
   1   8 -32   79.08   12.50
   1  -8  31   71.17   11.56
  -1   8  31   86.37   13.22
  -1   8  31   75.94   12.25
   1   8 -31   72.05   11.80
  -1   8  30   89.50   13.92
  -1   8  30   83.60   12.44
   1  -8  30  101.04   14.05
  -1   8  29  111.01   14.66
  -1   8  29  108.04   13.66
   1  -8  29  128.17   14.83
  -1   8  28   39.87    8.64
  -1   8  28   61.25   11.14
   1  -8  28   36.11    9.16
  -1   8  27   -1.81    4.39
   1  -8  27    1.52    5.85
  -1   8  26  194.94   17.00
   1  -8  26  183.63   17.17
  -1   8  25    7.75    5.32
   1  -8  25    8.69    6.63
  -1   8  24  152.79   14.73
   1  -8  24  155.16   15.40
   1  -8  23   23.94    8.98
  -1   8  23   12.17    5.92
  -1   8  22    7.20    4.75
   1  -8  22   17.57    7.13
  -1   8  21   80.91   10.53
   1  -8  21   78.65   11.79
   1  -8  20   51.51   10.13
  -1   8  20   42.66    8.19
  -1   8  19  141.47   13.63
   1  -8  19  164.86   15.59
  -1   8  18   33.09    7.37
   1  -8  18   49.23   10.07
   1  -8  17   18.80    7.30
  -1   8  17   11.09    4.59
  -1   8  16  165.69   14.49
   1  -8  16  192.69   16.64
  -1   8  15  177.62   14.72
   1  -8  15  220.92   17.70
   1  -8  14   14.05    6.42
  -1   8  14    1.05    3.02
  -1   8  13   24.58    2.27
   1  -8  13   29.66    7.31
   1  -8  12   15.64    5.81
   1  -8  11   57.37    9.54
  -1   8  11    3.30    3.57
   1  -8  10  109.68   12.38
  -1   8  10    1.39    3.53
  -1  -8  -9  279.07   14.76
   1  -8   9  330.86   21.18
  -1  -8  -8   55.25    6.98
  -1   8   8    1.93    2.74
  -1  -8  -7   94.63    8.76
   1  -8   7   99.50   11.91
  -1   8   7    1.66    2.95
  -1  -8  -6   78.50    8.05
  -1   8   6    9.79    4.78
  -1   8   5   19.35    5.77
   1  -8   5   57.94    9.51
  -1  -8  -5   57.02    7.20
  -1  -8  -4  234.47   13.76
   1  -8   4  246.88   18.06
  -1   8   4  130.56   12.19
  -1  -8  -3   50.53    6.93
  -1   8   3   40.95    7.86
   1  -8   3   55.56    9.87
  -1   8   2   10.54    5.09
  -1  -8  -2    5.86    3.64
   1  -8   2    8.31    5.92
   1  -8   1  123.54   13.33
  -1   8   1  132.78   11.80
   1  -8   0  373.82   22.25
  -1  -8   0  400.07   18.53
  -1   8   0  415.43   20.66
  -1  -8   1  139.44   11.27
   1  -8  -1  139.63   13.86
  -1   8  -1  149.37   12.65
   1  -8  -2    8.78    5.07
  -1  -8   2   10.23    4.56
  -1   8  -2    2.15    3.58
   1  -8  -3   48.77    8.56
  -1   8  -3   55.99    8.49
  -1  -8   3   58.50    8.09
   1  -8  -4  239.49   17.09
  -1  -8   4  253.90   15.36
  -1   8  -4  245.83   16.49
   1  -8  -5   68.30    9.68
  -1  -8   5   66.07    8.34
  -1   8  -5   67.27    9.14
   1  -8  -6   75.50   10.18
  -1  -8   6   78.68    8.83
  -1   8  -6   97.22   10.15
   1  -8  -7   98.23   11.29
  -1  -8   7  103.31   10.09
   1   8   7   96.67    7.38
  -1   8  -7  116.42   11.42
   1  -8  -8   61.41    9.44
  -1   8  -8   57.35    8.54
  -1  -8   8   53.06    8.19
   1   8   8   57.18    6.07
   1   8   9  291.12   15.95
  -1  -8   9  260.94   16.43
   1   8   9  290.44   12.43
  -1   8  -9  327.39   18.69
   1   8  10  103.53    9.77
   1   8  10  114.25    7.94
  -1   8 -10  115.04   11.38
  -1  -8  10  113.59   10.72
   1   8  11   49.41    6.84
  -1   8 -11   52.84    7.74
  -1  -8  11   48.18    7.45
   1   8  11   46.43    5.08
   1   8  12   18.25    4.81
  -1   8 -12   18.22    5.22
   1   8  12   21.01    3.64
  -1  -8  12   15.50    5.37
   1   8  13   34.24    5.85
   1   8  13   28.80    4.29
  -1   8 -13   39.96    6.73
  -1  -8  13   32.64    6.36
   1   8  14   10.13    4.31
  -1  -8  14   19.96    6.66
   1   8  14   11.93    3.11
   1   8  15  227.05   13.64
  -1  -8  15  235.14   15.99
   1   8  15  220.44   10.84
   1   8  16  202.98   12.82
  -1  -8  16  211.99   15.20
   1   8  16  197.68   10.28
   1   8  17   23.12    7.78
   1   8  17   12.01    4.03
  -1  -8  17   22.80    6.54
   1   8  17    7.53    2.72
   1   8  18   45.55    9.81
   1   8  18   37.40    5.84
   1   8  18   33.87    4.94
  -1  -8  18   37.48    8.00
   1   8  19  143.22   15.27
   1   8  19  144.27   10.46
   1   8  19  140.94    8.92
  -1  -8  19  152.83   13.24
   1   8  20   63.29   11.18
   1   8  20   41.67    5.79
   1   8  20   35.07    4.73
  -1  -8  20   37.83    7.63
   1   8  21   75.63   11.70
   1   8  21   75.33    7.37
   1   8  21   87.91    7.31
  -1  -8  21   80.74   10.31
  -1  -8  22   25.30    6.78
   1   8  22   17.00    3.67
   1   8  22   22.17    8.24
  -1  -8  23   16.12    6.27
   1   8  23   12.13    3.51
   1   8  23   14.27    6.98
  -1  -8  24  148.44   13.87
   1   8  24  171.47   17.39
   1   8  24  158.68   10.25
  -1  -8  25   20.42    7.42
   1   8  25    5.63    3.01
   1   8  25   14.44    7.26
  -1  -8  26  186.74   15.85
   1   8  26  162.31   11.12
   1   8  26  166.20   18.03
  -1  -8  27    8.73    5.54
   1   8  27   18.74    8.75
   1   8  28   39.95    5.65
  -1  -8  28   46.34    9.10
   1   8  28   39.63   10.22
  -1  -8  29  130.89   14.12
   1   8  29  117.40   15.79
   1   8  29  115.41    9.42
  -1  -8  30   94.28   12.72
   1   8  30   97.21   14.81
   1   8  30   80.97    8.29
  -1  -8  31   73.35   11.74
   1   8  31   83.77   13.83
   1   8  31   81.71    8.50
  -1  -8  32   63.03   10.32
   1   8  32   62.93   12.35
   1   8  32   68.68    7.90
  -1  -8  33   31.62    8.12
   1   8  33   19.80    4.51
   1   8  33   19.06    7.93
  -1  -8  34   26.36    7.57
   1   8  34   14.61    6.83
   1   8  34   22.64    5.32
  -1  -8  35   21.17    6.73
   1   8  35   13.63    7.02
   1   8  35   24.29    5.10
  -1  -8  36   30.63    8.10
   1   8  36   14.95    7.21
  -1  -8  37    1.77    6.15
   1   8  37   -5.38    7.56
  -1  -8  38   13.97    6.37
   1   8  38   10.59    7.04
  -1  -8  39   19.26    7.30
   1   8  39   24.43    8.96
  -1  -8  40    1.81    5.29
   1   8  40   -3.90    7.75
  -1  -8  41    5.93    5.35
   1   8  41    6.69    7.51
  -1  -8  42   33.17    9.34
   1   8  42   16.26    8.93
  -1  -8  43    9.40    7.03
   1   8  43    5.18    8.16
  -1  -8  44   14.51    6.89
   1   8  44   15.23    8.78
  -1  -8  45   17.88    7.75
   1   8  45   12.37    8.25
  -1  -8  46    6.80    7.00
   1   8  46   20.69   10.58
   1   8  47   32.06   10.09
   1   8  48   15.41    9.48
  -1   9  49   47.36   13.12
  -1   9  48    1.20    6.44
  -1   9  47    7.67    6.70
  -1   9  46   -2.65    6.79
  -1   9  45    7.47    7.80
  -1   9  44    1.41    6.17
   1  -9  43   24.38    9.50
  -1   9  43    7.42    7.66
   1  -9  42   10.24    6.87
  -1   9  42   17.43    8.89
   1  -9  41    5.85    6.66
  -1   9  41   -7.02    7.03
   1  -9  40   14.16    6.29
  -1   9  40    7.49    6.97
   1  -9  39   19.25    8.97
  -1   9  39   15.35    7.76
   1  -9  38   -2.76    6.95
  -1   9  38   -2.94    5.81
   1  -9  37   -7.02    6.47
  -1   9  37   10.15    7.24
   1  -9  36   -0.69    5.09
  -1   9  36    7.64    6.99
   1  -9  35    4.15    6.26
  -1   9  35    2.44    5.18
  -1   9  35    3.60    6.61
   1  -9  34   -0.72    6.32
  -1   9  34    7.60    6.61
  -1   9  34    4.28    5.02
   1   9 -34    6.27    6.67
   1  -9  33   30.53    9.10
  -1   9  33   46.33    9.76
  -1   9  33   46.61   11.14
   1   9 -33   61.25   12.54
   1  -9  32   -5.15    6.10
  -1   9  32    2.70    5.26
  -1   9  32    6.24    6.10
   1   9 -32    1.30    5.88
  -1   9  31    8.55    5.92
  -1   9  31   16.42    7.11
   1  -9  31    7.83    5.19
  -1   9  30   41.44    9.40
  -1   9  30   42.88   10.28
   1  -9  30   45.18   10.12
  -1   9  29   31.81    9.38
   1  -9  29   19.77    7.60
  -1   9  29   25.65    7.64
  -1   9  28  110.05   15.17
   1  -9  28   92.92   13.25
  -1   9  28  108.42   13.50
   1  -9  27   38.83   10.42
  -1   9  27   24.37    8.15
  -1   9  26   56.34   10.01
   1  -9  26   63.76   11.69
   1  -9  25   28.73    8.07
  -1   9  25   26.95    7.55
  -1   9  24   29.36    7.83
   1  -9  24   41.98   10.39
  -1   9  23  125.26   13.74
   1  -9  23  128.33   15.42
  -1   9  22  121.17   13.28
   1  -9  22  137.87   16.01
  -1   9  21  110.38   13.04
   1  -9  21   95.97   13.54
  -1   9  20    6.83    4.68
   1  -9  20   20.85    6.99
   1  -9  19    1.65    4.78
   1  -9  18   24.42    7.79
   1  -9  17   80.32   11.97
   1  -9  16    9.82    6.14
  -1   9  15   98.31   11.52
   1  -9  15   92.88   12.30
  -1   9  14   51.34    8.37
   1  -9  14   46.73    8.97
  -1   9  13   17.36    2.56
  -1   9  13   19.01    5.86
   1  -9  13   21.94    7.21
  -1   9  12   21.76    5.90
   1  -9  12   12.28    6.45
   1  -9  11   58.45   10.27
  -1   9  11   54.25    8.71
  -1   9  10   15.15    5.60
  -1  -9  -9    6.33    3.70
  -1   9   9   10.68    4.68
  -1  -9  -8   47.03    7.18
  -1   9   8   59.39    9.34
  -1  -9  -7   49.49    7.34
   1  -9   7   49.38    9.50
  -1   9   7   54.40    8.70
  -1  -9  -6   13.55    4.81
  -1   9   6    9.21    4.56
   1  -9   6   10.88    5.76
   1  -9   5   66.48   10.38
  -1   9   5   52.01    8.20
  -1  -9  -5   55.28    7.99
   1  -9   4   13.28    5.39
  -1  -9  -4   31.20    6.12
  -1   9   4   20.16    5.79
   1  -9   3   71.40   10.72
  -1   9   3   52.87    8.28
  -1  -9  -3   55.68    7.73
  -1  -9  -2   -0.12    3.68
   1  -9   2    7.24    5.47
  -1   9   2    7.13    4.33
   1  -9   1  230.90   18.57
  -1   9   1  233.10   16.56
   1  -9   0  245.68   19.10
  -1   9   0  263.83   17.40
  -1  -9   1  211.49   15.06
   1  -9  -1  216.07   17.95
  -1   9  -1  241.00   17.49
   1  -9  -2    0.01    4.37
  -1  -9   2    5.13    4.11
  -1   9  -2    5.80    4.12
   1  -9  -3   61.11   10.06
  -1  -9   3   53.55    8.12
  -1   9  -3   71.95   10.28
   1  -9  -4   17.82    6.54
  -1   9  -4   16.81    5.09
  -1  -9   4   24.64    6.26
   1  -9  -5   51.99    9.23
  -1  -9   5   48.16    7.81
  -1   9  -5   60.31    8.55
   1  -9  -6   10.28    6.82
  -1  -9   6   11.84    4.75
  -1   9  -6   12.37    5.46
   1  -9  -7   62.47    9.87
  -1   9  -7   59.61    9.39
  -1  -9   7   61.43    8.72
   1  -9  -8   45.43    8.89
   1   9   8   62.77    6.37
  -1  -9   8   53.45    8.17
  -1   9  -8   64.35    9.31
   1   9   9   13.57    5.29
  -1  -9   9    4.16    3.73
   1   9   9    8.95    2.91
  -1   9  -9   12.12    4.99
   1   9  10   11.72    4.76
  -1  -9  10   -1.40    4.09
  -1   9 -10   11.15    3.83
   1   9  10    9.40    3.19
   1   9  11   48.54    7.30
   1   9  11   56.70    6.00
  -1  -9  11   45.08    7.96
  -1   9 -11   56.00    8.23
   1   9  12   20.70    5.72
  -1   9 -12   23.39    6.08
  -1  -9  12   18.96    6.65
   1   9  12   21.74    3.93
   1   9  13   21.93    5.30
  -1  -9  13   18.14    5.89
   1   9  13   19.81    3.87
   1   9  14   57.36    7.72
   1   9  14   57.49    6.23
  -1  -9  14   53.16    8.45
   1   9  15   99.24    9.74
  -1  -9  15  112.04   11.81
   1   9  15  101.61    7.94
   1   9  16    4.67    3.44
   1   9  16    3.92    2.60
  -1  -9  16    1.94    3.81
   1   9  17   81.91    8.67
   1   9  17   80.35    7.14
  -1  -9  17   85.76   10.82
   1   9  18   44.81    9.90
   1   9  18   29.44    5.66
  -1  -9  18   30.07    7.26
   1   9  18   34.95    4.98
   1   9  19   16.80    7.88
   1   9  19    8.58    3.98
   1   9  19    9.05    2.86
  -1  -9  19    7.33    4.32
   1   9  20   20.57    7.39
   1   9  20   17.32    4.61
   1   9  20   15.30    3.67
  -1  -9  20   16.93    6.09
   1   9  21  104.46   14.32
   1   9  21  102.36    9.11
   1   9  21  104.01    8.35
  -1  -9  21  107.95   12.33
   1   9  22  132.41   16.13
   1   9  22  135.73    9.61
  -1  -9  22  149.13   14.79
   1   9  23  113.12   14.84
  -1  -9  23  111.92   13.20
   1   9  23  125.80    9.24
   1   9  24   52.86   11.30
  -1  -9  24   40.22    8.70
   1   9  24   23.98    4.33
   1   9  25   23.31    8.33
  -1  -9  25   28.38    7.95
   1   9  25   19.59    4.17
   1   9  26   46.18    9.82
   1   9  26   50.71    6.31
  -1  -9  26   59.66   10.46
   1   9  27   31.30    9.77
   1   9  27   34.31    5.39
  -1  -9  27   36.35    8.67
   1   9  28  109.31   15.31
   1   9  28  103.84    8.78
  -1  -9  28   94.77   12.41
   1   9  29   23.75    8.50
   1   9  29   28.44    5.17
  -1  -9  29   38.88    9.13
   1   9  30   29.93    8.90
  -1  -9  30   37.43    8.66
   1   9  31   18.65    7.96
  -1  -9  31    8.63    5.81
   1   9  31   17.12    4.59
   1   9  32   12.94    9.23
  -1  -9  32    6.15    5.99
   1   9  33   41.33   11.34
  -1  -9  33   43.02    9.51
   1   9  34    6.17    6.78
  -1  -9  34   10.55    7.44
   1   9  35    4.49    5.98
  -1  -9  35   13.26    6.38
   1   9  36    7.61    6.97
  -1  -9  36    8.01    6.00
   1   9  37   -9.04    8.11
  -1  -9  37   10.53    6.32
   1   9  38    1.63    5.91
  -1  -9  38    4.29    5.44
   1   9  39   30.26   10.81
  -1  -9  39    9.62    6.17
   1   9  40   35.13   11.50
  -1  -9  40   15.69    7.51
   1   9  41   -7.95    7.11
  -1  -9  41    7.18    6.64
   1   9  42   20.77    9.29
  -1  -9  42   36.87   10.27
   1   9  43   12.71    7.54
  -1  -9  43   13.65    8.17
   1   9  44    2.21    6.41
   1   9  45    6.30    8.66
  -1  10  45    9.27    8.91
  -1  10  44   34.04   11.33
  -1  10  43   12.16    9.92
  -1  10  42   -9.49    8.03
  -1  10  41   -0.85    7.19
  -1  10  40   -2.65    6.50
   1 -10  40    4.50    6.75
  -1  10  39   31.37   10.54
   1 -10  39   14.26    7.86
  -1  10  38   36.19   11.14
   1 -10  38   21.42    6.81
  -1  10  37    1.60    5.87
   1 -10  37    0.53    6.66
  -1  10  36    7.29    8.03
   1 -10  36    5.43    6.35
  -1  10  35   13.23    7.97
   1 -10  35    9.10    7.80
  -1  10  34   16.17    7.94
   1 -10  34    0.65    5.57
  -1  10  33    2.93    5.98
   1 -10  33    4.01    5.66
  -1  10  32   11.72    7.24
   1 -10  32   18.45    8.93
  -1  10  31   51.19   11.66
   1 -10  31   38.22   10.36
  -1  10  30   17.08    8.37
   1 -10  30   12.76    7.57
  -1  10  30   16.32    6.76
  -1  10  29   16.70    8.44
  -1  10  29    3.85    5.23
   1 -10  29    7.67    7.19
  -1  10  28   12.17    5.77
   1 -10  28   23.92    9.25
   1 -10  27    9.88    7.78
  -1  10  27    8.07    5.29
  -1  10  26   28.09    7.35
   1 -10  26   30.14    8.72
   1 -10  25   12.74    7.46
  -1  10  25    1.81    4.42
  -1  10  24    1.06    3.94
   1 -10  24   10.25    6.65
   1 -10  23    6.37    7.15
   1 -10  22   53.66   11.75
   1 -10  21   94.42   14.27
   1 -10  20   21.03    7.69
  -1  10  20   28.08    8.06
  -1  10  19   39.61    8.80
   1 -10  19   40.99   10.35
   1 -10  18   66.52   11.92
  -1  10  18   60.32   10.28
  -1  10  17   20.35    6.68
   1 -10  17   27.03    8.33
   1 -10  16   25.41    9.36
  -1  10  16   33.17    7.63
   1 -10  15  106.34   14.65
  -1  10  15   80.08   11.09
  -1  10  14   78.87    4.70
   1 -10  14   78.44   12.79
  -1  10  14   84.30   11.40
  -1  10  13   13.63    2.67
   1 -10  13    9.21    6.70
  -1  10  13    8.90    6.15
  -1  10  12    6.30    5.26
  -1  10  11   29.80    7.34
  -1  10  10   91.49   11.57
  -1 -10  -9  142.91   12.44
  -1  10   9  155.75   14.25
  -1 -10  -8   63.22    8.67
   1 -10   8   54.18   10.64
  -1  10   8   65.90    9.70
  -1 -10  -7   50.90    8.05
   1 -10   7   46.41   10.48
  -1  10   7   57.23    8.99
  -1 -10  -6  106.78   10.98
   1 -10   6  107.19   13.44
  -1  10   6  103.09   11.64
  -1 -10  -5   16.31    5.43
   1 -10   5   22.41    8.10
  -1  10   5   14.79    5.67
   1 -10   4   37.80    9.47
  -1 -10  -4   28.22    6.22
  -1  10   4   31.65    7.17
  -1  10   3   71.78    9.73
   1 -10   3   72.66   11.81
  -1 -10  -3   60.21    9.31
  -1  10   2    5.03    4.09
   1 -10   2    3.57    5.26
  -1 -10  -2    0.79    4.03
  -1  10   1    6.59    4.59
  -1 -10  -1   10.45    4.93
   1 -10   1   16.56    6.97
   1 -10   0   43.08    9.52
  -1 -10   0   46.14    8.00
  -1  10   0   43.11    7.94
   1 -10  -1   12.23    6.59
  -1 -10   1    4.53    3.63
  -1  10  -1    5.48    4.73
   1 -10  -2    4.86    5.57
  -1 -10   2    2.30    3.40
  -1  10  -2    9.29    4.71
   1 -10  -3   67.09   11.10
  -1 -10   3   59.37    9.08
  -1  10  -3   67.11    9.77
   1 -10  -4   24.35    7.32
  -1  10  -4   42.94    8.05
  -1 -10   4   28.65    6.77
   1 -10  -5    9.81    6.18
  -1  10  -5   19.53    5.83
  -1 -10   5   14.41    5.65
   1 -10  -6  104.00   13.46
  -1 -10   6  114.53   12.38
  -1  10  -6  115.30   12.38
   1 -10  -7   56.16   10.67
  -1  10  -7   58.94    9.26
  -1 -10   7   52.20    8.91
  -1  10  -8   79.09   10.83
  -1 -10   8   67.60    9.92
   1  10   9  143.89   12.77
  -1 -10   9  122.35   12.99
  -1  10  -9  159.74   14.62
   1  10  10  103.66   11.00
  -1 -10  10  102.85   12.27
   1  10  11   22.42    5.58
   1  10  11   23.04    4.67
  -1 -10  11   26.62    7.04
   1  10  12   -0.28    3.69
  -1 -10  12    6.81    4.88
   1  10  12    3.36    2.66
   1  10  13    2.82    3.62
  -1 -10  13    9.68    5.44
   1  10  13   10.16    3.61
   1  10  14   86.02    9.75
  -1 -10  14   76.94   11.16
   1  10  14   91.34    8.04
   1  10  15   72.48    8.65
   1  10  15   85.05    7.90
  -1 -10  15   74.18   10.78
   1  10  16   28.05    6.11
  -1 -10  16   26.97    7.63
   1  10  16   29.57    5.15
   1  10  17   28.94    6.20
  -1 -10  17   41.05    8.78
   1  10  17   25.08    4.66
   1  10  18   68.37    8.20
  -1 -10  18   63.00   10.34
   1  10  18   66.19    7.07
   1  10  19   57.53   12.10
   1  10  19   31.64    6.12
   1  10  19   44.14    5.98
  -1 -10  19   29.16    7.70
   1  10  20   41.29   10.31
   1  10  20   26.22    5.28
  -1 -10  20   20.88    6.96
   1  10  20   30.01    5.11
   1  10  21  100.38   14.61
   1  10  21   95.40    8.96
   1  10  21   99.64    8.53
  -1 -10  21  110.02   13.31
   1  10  22   51.41   11.42
   1  10  22   40.50    6.16
  -1 -10  22   51.64   10.35
   1  10  22   38.14    5.70
   1  10  23    3.28    5.32
  -1 -10  23    7.20    5.87
   1  10  23    0.93    2.29
   1  10  24   13.71    6.77
   1  10  24    4.49    2.45
  -1 -10  24   11.29    5.67
   1  10  25   25.40    8.93
  -1 -10  25   17.89    7.40
   1  10  25    4.39    2.90
   1  10  26   29.43    9.82
  -1 -10  26   16.79    6.55
   1  10  26   27.16    4.80
   1  10  27    1.82    7.45
  -1 -10  27    2.33    5.06
   1  10  28   17.73    8.79
  -1 -10  28   11.22    6.30
   1  10  29   18.38    8.55
  -1 -10  29    1.95    5.34
   1  10  30   16.30    8.51
  -1 -10  30   19.46    7.68
   1  10  31   44.12   11.51
  -1 -10  31   44.60    9.89
   1  10  32    7.17    7.72
  -1 -10  32    0.81    4.43
   1  10  33   -2.28    6.83
  -1 -10  33   -8.23    6.87
   1  10  34    4.91    6.73
  -1 -10  34    9.78    7.26
   1  10  35    7.75    6.77
  -1 -10  35    7.88    6.18
   1  10  36    5.03    6.49
  -1 -10  36   14.17    7.13
   1  10  37   -7.00    7.35
  -1 -10  37    5.23    6.35
   1  10  38   31.35    9.87
  -1 -10  38   35.48    9.92
   1  10  39    5.85    6.73
  -1 -10  39    8.43    6.07
   1  10  40    2.53    6.99
  -1 -10  40    0.74    5.90
   1  10  41   -0.03    6.86
  -1  11  39   12.28    8.76
  -1  11  38   -5.48    6.72
  -1  11  37   13.21    8.10
  -1  11  36    1.30    6.33
   1 -11  36    2.32    6.94
  -1  11  35    8.68    7.68
   1 -11  35    0.50    5.17
  -1  11  34   11.21    8.64
   1 -11  34    1.36    6.43
  -1  11  33   11.49    8.28
   1 -11  33   -3.90    5.69
  -1  11  32   21.37    9.18
   1 -11  32   14.74    8.71
  -1  11  31   48.62   12.57
   1 -11  31   46.70   11.35
  -1  11  30   24.66    9.91
   1 -11  30   31.76   10.95
  -1  11  29   14.82    7.98
   1 -11  29   15.51    7.80
   1 -11  28   17.86    8.94
   1 -11  27   29.88   10.54
   1 -11  26   14.97    7.40
   1 -11  25   17.37    8.33
  -1  11  25   19.10    8.16
  -1  11  24    7.03    5.82
   1 -11  24    4.99    7.34
  -1  11  23   -1.27    4.65
   1 -11  23   -4.60    6.03
  -1  11  22   18.31    6.88
   1 -11  22    6.93    5.54
   1 -11  21   88.71   14.20
  -1  11  21   86.69   13.05
   1 -11  20  109.12   15.35
  -1  11  20  109.18   14.26
   1 -11  19   10.73    7.42
  -1  11  19    4.03    4.78
   1 -11  18   39.81   10.21
  -1  11  18   44.42    8.91
   1 -11  17   54.00   11.62
  -1  11  17   70.52   11.18
   1 -11  16   32.25    9.85
  -1  11  16   38.40    8.88
  -1  11  15   34.57    8.56
  -1  11  14   38.74    3.66
  -1  11  14   37.91    8.36
  -1  11  13    7.50    2.58
  -1  11  13    8.07    5.21
   1 -11  13    7.91    7.55
   1 -11  12    2.55    4.67
  -1  11  12   25.58    6.22
   1 -11  11    4.92    6.14
  -1  11  11    9.88    5.61
  -1  11  10   19.60    6.78
   1 -11  10   11.80    5.66
  -1 -11  -9   36.34    7.54
   1 -11   9   23.85    7.70
  -1  11   9   43.12    8.52
  -1 -11  -8   30.59    6.70
   1 -11   8   44.48    9.70
  -1  11   8   50.76    9.54
  -1 -11  -7   60.61    9.49
   1 -11   7   57.64   11.20
  -1  11   7   68.45   10.07
  -1 -11  -6    7.92    4.99
   1 -11   6    9.47    7.17
  -1  11   6   11.84    5.53
  -1 -11  -5   51.98    9.26
   1 -11   5   59.76   11.27
  -1  11   5   59.80   10.30
  -1 -11  -4   60.21    9.61
  -1  11   4   58.25    9.78
   1 -11   4   57.73   11.18
  -1  11   3   17.44    6.19
   1 -11   3   19.47    7.53
  -1 -11  -3   17.98    6.49
  -1  11   2   46.74    8.62
   1 -11   2   36.42    9.71
  -1 -11  -2   41.76    8.63
   1 -11   1   65.78   11.55
  -1  11   1   54.74    9.15
  -1 -11  -1   59.37    9.37
   1 -11   0   10.81    7.12
  -1 -11   0   14.51    6.14
   1 -11  -1   59.46   11.28
  -1 -11   1   43.24    9.09
   1 -11  -2   44.21    9.77
  -1 -11   2   27.37    7.68
   1 -11  -3    6.96    5.50
  -1 -11   3    9.41    5.70
   1 -11  -4   73.49   12.26
   1 -11  -5   39.73    9.13
   1 -11  -6   12.18    7.05
  -1 -11   6   10.76    5.72
   1 -11  -7   61.49   11.32
  -1 -11   7   70.48   10.68
  -1 -11   8   40.54    8.88
   1  11   9   28.36    6.72
  -1 -11   9   41.41    8.42
   1  11  10   14.94    5.57
  -1 -11  10   10.62    5.93
   1  11  11    1.98    4.23
  -1 -11  11    0.87    4.41
   1  11  12   28.91    6.08
  -1 -11  12   34.34    8.21
   1  11  13    2.47    3.58
  -1 -11  13    7.06    5.67
   1  11  14   35.12    6.66
  -1 -11  14   43.14    9.60
   1  11  15   42.85    7.57
  -1 -11  15   35.39    8.58
   1  11  16   34.22    6.60
  -1 -11  16   19.07    7.20
   1  11  17   65.96    8.62
  -1 -11  17   61.18   10.82
   1  11  18   36.21    6.32
  -1 -11  18   23.53    7.32
   1  11  19   24.55   10.08
   1  11  19    9.67    4.84
  -1 -11  19    6.68    5.81
   1  11  20  112.98   16.14
   1  11  20  106.94   10.07
  -1 -11  20   79.15   12.24
   1  11  21   97.94   15.55
   1  11  21   83.62    8.91
  -1 -11  21   69.88   12.07
   1  11  22   20.69    8.94
   1  11  22    8.27    4.26
  -1 -11  22   13.73    6.82
   1  11  23    6.23    6.93
  -1 -11  23    3.81    4.80
   1  11  24    8.66    6.81
  -1 -11  24    3.00    5.05
   1  11  25   26.00    9.89
  -1 -11  25    3.57    5.73
   1  11  26   10.96    7.51
  -1 -11  26    8.85    5.09
   1  11  27   22.88   10.05
  -1 -11  27   25.38    8.52
   1  11  28    1.52    6.65
  -1 -11  28   16.95    7.65
   1  11  29   20.90    9.08
  -1 -11  29   17.00    6.84
   1  11  30   -2.33    6.16
  -1 -11  30   14.98    6.66
   1  11  31   23.73    9.60
  -1 -11  31   25.85    7.61
   1  11  32   22.52    7.88
  -1 -11  32   -1.02    4.98
   1  11  33    4.74    7.65
  -1 -11  33   -6.09    7.01
   1  11  34    2.77    7.46
  -1 -11  34   -4.86    5.36
   1  11  35    2.91    7.07
  -1 -11  35    3.46    5.01
   1  11  36   -9.47    8.15
  -1 -11  36   -6.69    6.04
  -1 -11  37    6.22    6.58
  -1  12  33   10.04    8.47
  -1  12  32    6.05    7.19
  -1  12  31   26.78   10.62
   1 -12  31    2.96    7.54
  -1  12  30   21.58   10.45
   1 -12  30   11.67    7.91
  -1  12  29   26.48   10.46
   1 -12  29   17.47    9.39
   1 -12  28   19.40    9.95
   1 -12  27   23.46    9.46
   1 -12  26   20.00    7.80
   1 -12  25   13.30    8.50
   1 -12  24   59.34   13.93
   1 -12  23    6.86    7.32
   1 -12  22   27.63   10.24
   1 -12  21   11.47    8.87
   1 -12  20   58.76   13.24
   1 -12  19    6.16    8.30
   1 -12  16   32.79   10.58
   1 -12  15    7.97    7.33
   1 -12  13    7.67    8.04
   1 -12  12   17.91    9.38
   1 -12  11  135.99   17.60
   1 -12  10   23.64   10.03
   1 -12   9    7.92    7.63
  -1 -12  -8   10.68    5.58
   1 -12   8    4.68    6.16
  -1 -12  -7   23.20    7.13
   1 -12   7   49.91   11.69
  -1 -12  -6   20.70    6.38
   1 -12   6   11.53    7.77
  -1 -12  -5    4.62    4.85
   1 -12   5   14.99    8.52
  -1 -12  -4   17.89    6.08
   1 -12   4   15.63    8.10
  -1 -12  -3   52.62    9.42
   1 -12   3   21.23    7.87
   1 -12   2   19.80    8.10
  -1 -12  -2   16.37    6.00
   1 -12   1   -2.08    5.83
  -1 -12  -1    3.27    5.07
   1 -12   0    5.27    6.55
  -1 -12   0    9.34    5.25
   1 -12  -1    8.12    7.42
  -1 -12   1    3.21    4.97
   1 -12  -2   20.48    7.66
  -1 -12   2   18.98    7.08
   1 -12  -3   29.26    8.47
  -1 -12   3   16.39    7.36
   1 -12  -4   12.29    7.02
  -1 -12   4   10.96    6.44
   1 -12  -5    2.53    5.23
   1 -12  -6    5.42    7.27
  -1 -12   6   13.03    5.97
  -1 -12   7   24.59    7.96
   1  12   8   11.74    5.49
  -1 -12   8    2.52    5.78
   1  12   9    4.11    4.83
  -1 -12   9    1.05    5.01
   1  12  10   23.84    7.16
  -1 -12  10   36.48    9.55
  -1 -12  11  128.39   15.28
   1  12  11  131.44   13.31
   1  12  12    9.50    5.03
  -1 -12  12   24.70    8.43
   1  12  13    7.46    4.38
  -1 -12  13   24.85    8.23
   1  12  14   73.32   10.02
  -1 -12  14   63.91   11.72
   1  12  15   30.03    7.48
  -1 -12  15   18.29    7.91
   1  12  16   31.71    6.86
  -1 -12  16   29.27    9.56
   1  12  17   33.17    6.90
  -1 -12  17   50.74   10.36
   1  12  18    8.87    4.87
  -1 -12  18   14.82    7.12
   1  12  19   27.64   10.45
  -1 -12  19   15.53    7.26
   1  12  20   38.67   12.16
  -1 -12  20   34.73    9.74
   1  12  21   13.73    8.14
  -1 -12  21    9.98    6.51
   1  12  22   23.43    9.33
  -1 -12  22   11.72    6.75
   1  12  23   17.38    9.15
  -1 -12  23    1.66    5.28
   1  12  24   65.29   14.23
  -1 -12  24   48.83   10.83
   1  12  25   19.79   10.21
  -1 -12  25   -4.76    6.44
   1  12  26    7.84    6.69
  -1 -12  26    0.61    5.12
   1  12  27   21.06    9.61
  -1 -12  27   14.18    7.57
   1  12  28   23.17    8.90
  -1 -12  28   29.36    9.20
   1  12  29   30.40   11.05
  -1 -12  29    3.71    6.34
   1  12  30   -1.43    7.56
  -1 -12  30    5.31    6.33
  -1 -12  31    3.87    6.13
  -1 -12  32   13.78    7.12
  -1 -12  33    4.10    6.53
   1 -13  26   20.37   10.20
   1 -13  25   -1.86    8.50
   1 -13  24    2.47    6.90
   1 -13  20   23.50   11.65
   1 -13  17    2.81    7.20
   1 -13  16   52.43   11.77
   1 -13  15   15.63    9.34
   1 -13  14   25.61   10.04
   1 -13  13   21.43    9.37
   1 -13  12    2.75    6.59
   1 -13  11    6.19    5.92
   1 -13  10   -0.29    6.25
   1 -13   9   -1.23    7.14
   1 -13   8    3.32    6.12
  -1 -13  -7   11.60    5.94
   1 -13   7   20.26    8.91
  -1 -13  -6   15.44    6.44
   1 -13   6    6.69    6.29
   1 -13   5   16.19    8.69
  -1 -13  -5    2.14    4.19
  -1 -13  -4   11.25    6.16
   1 -13   4    3.51    5.62
   1 -13   3   13.24    7.84
  -1 -13  -3   16.30    6.34
   1 -13   2   12.36    7.48
  -1 -13  -2   15.64    7.16
  -1 -13  -1    9.32    5.88
   1 -13   1   -2.90    7.23
   1 -13   0   10.11    7.59
  -1 -13   0   -1.80    4.70
   1 -13  -1    6.17    6.61
  -1 -13   1    9.75    6.33
   1 -13  -2    8.55    7.02
  -1 -13   2   16.63    6.86
   1 -13  -3   16.56    8.34
  -1 -13   3    4.03    4.99
   1 -13  -4   -2.98    5.66
  -1 -13   4    5.66    6.64
   1 -13  -5   20.69    9.04
  -1 -13   5   17.02    6.96
  -1 -13   6    4.30    4.94
   1  13   7   11.90    5.65
  -1 -13   7   15.32    7.58
   1  13   8   10.48    6.34
  -1 -13   8    6.46    5.14
   1  13   9    4.85    5.11
  -1 -13   9   -2.43    5.46
   1  13  10   12.12    5.58
  -1 -13  10    9.04    6.24
   1  13  11    6.58    4.78
  -1 -13  11   11.90    7.18
   1  13  12    6.93    4.38
  -1 -13  12   12.19    6.88
  -1 -13  13   28.60    9.13
  -1 -13  14    5.13    6.03
  -1 -13  15    2.84    5.35
  -1 -13  16   23.24    8.59
  -1 -13  17    1.65    6.53
  -1 -13  18   -4.83    6.06
  -1 -13  19    4.03    6.55
   1  13  19   25.12   10.40
  -1 -13  20   17.09    8.47
   1  13  20   19.81    9.72
  -1 -13  21   12.63    6.77
   1  13  21   28.77   11.11
  -1 -13  22    8.98    7.25
   1  13  22   10.04    7.65
  -1 -13  23    2.71    6.67
   1  13  23   23.35   10.74
  -1 -13  24  -14.80    8.71
  -1 -13  25    0.98    5.30
  -1 -13  26   29.69    9.72
  -1 -13  27   30.54   10.40
  -1 -13  28   12.01    8.01
  -1 -13  29   31.43   11.16
   1 -14  20   31.49   11.17
   1 -14  19    4.72    6.98
   1 -14  18    0.99    6.56
   1 -14  17    4.16    8.41
   1 -14  16   10.86    9.72
   1 -14  15   10.37    8.89
   1 -14  14   18.68    9.87
   1 -14  13    7.87    7.87
   1 -14  12  -12.32    9.25
   1 -14  11    7.96    8.06
   1 -14  10    7.50    8.62
   1 -14   9    7.41    7.69
   1 -14   8    0.52    6.52
   1 -14   7   17.39    8.32
  -1 -14  -6   15.42    7.60
   1 -14   6   14.85    7.94
  -1 -14  -5    1.93    5.22
   1 -14   5    0.46    6.44
  -1 -14  -4   -0.08    4.96
   1 -14   4    0.10    7.00
   1 -14   3   -3.57    8.41
  -1 -14  -3   -2.55    5.05
   1 -14   2   13.44    9.39
  -1 -14  -2    3.07    5.58
   1 -14   1   10.22    8.41
  -1 -14  -1   -2.24    5.97
   1 -14   0   18.21    8.84
  -1 -14   0    8.33    6.65
   1 -14  -1   -4.58    6.47
  -1 -14   1   -3.31    5.73
  -1 -14   2   10.62    6.96
   1 -14  -2    0.76    7.38
  -1 -14   3    4.24    5.73
   1 -14  -3   -4.57    7.55
  -1 -14   4   -1.49    5.95
   1 -14  -4   -2.61    6.69
  -1 -14   5    1.28    5.75
  -1 -14   6    8.45    7.27
  -1 -14   7    0.03    6.45
  -1 -14   8   -1.94    5.68
  -1 -14   9    4.56    6.29
  -1 -14  10    6.71    6.68
  -1 -14  15   -0.11    6.48
  -1 -14  16    8.81    6.99
  -1 -14  17    8.73    6.91
  -1 -14  18    6.86    6.44
  -1 -14  19    3.14    5.90
  -1 -14  20   20.52    9.64
  -1 -14  21   21.62    9.80
  -1 -14  22   11.20    7.30
  -1 -14  23    3.74    6.75
  -1 -14  24    6.03    7.90
  -1 -14  25   10.78    9.35
   1 -15  12   10.78    7.40
   1 -15  11   -3.82    8.13
   1 -15  10    5.89    8.83
   1 -15   9    5.70    9.31
   1 -15   8   27.58   11.83
   1 -15   7   19.75    9.83
   1 -15   6   -2.56    6.86
   1 -15   5    2.22    8.39
   1 -15   4   10.62    8.03
   1 -15   3   -0.07    6.88
   1 -15   2   16.10    8.95
   1 -15   1   -5.42    8.01
   1 -15   0  -13.01    9.24
   1 -15  -1   12.97    8.77
   1 -15  -2   11.01    7.87
  -1 -15   3   -6.81    6.91
   1 -15  -3   -3.09    6.97
  -1 -15   4    7.59    7.39
  -1 -15   5   -0.53    6.61
  -1 -15   6    6.72    7.71
  -1 -15   7    2.07    7.07
  -1 -15   8    2.70    6.88
  -1 -15   9   -7.79    8.27
  -1 -15  10   -4.43    6.58
  -1 -15  11    7.05    8.05
  -1 -15  12   -2.05    6.28
  -1 -15  13    8.59    7.52
  -1 -15  14   28.90   11.04
  -1 -15  15    0.87    7.03
  -1 -15  18   19.91   10.22
   1 -16   2   14.41    9.16
   1 -16   1   11.22    9.08
   1 -16   0    8.13    8.36
   1 -16  -1    4.86    9.36
   2   0   0 3214.96   36.94
  -2   0   0 3153.43   42.90
   2   0   0 3277.79   43.44
  -2   0   0 3117.32   35.68
  -2   0  -1  193.48    9.86
   2   0   1  198.46    9.95
   2   0  -1  189.84   10.92
   2   0  -1  183.74    8.89
  -2   0   1  193.13   10.66
   2   0   1  206.18   11.33
  -2   0  -1  193.86   10.90
  -2   0  -1  214.02   10.24
  -2   0   1  195.52    9.24
  -2   0  -2 1031.06   21.91
  -2   0   2  984.20   23.44
  -2   0  -2 1010.77   24.84
   2   0  -2 1036.20   24.51
   2   0   2 1059.37   25.10
   2   0   2 1031.52   22.31
  -2   0  -2 1023.24   22.27
  -2   0   2  974.75   18.53
  -2   0  -3 1646.12   26.78
   2   0  -3 1703.44   30.81
   2   0   3 1704.75   31.95
  -2   0  -3 1641.76   28.79
   2   0   3 1590.74   28.77
  -2   0   3 1597.23   22.58
  -2   0  -4   45.03    4.74
   2   0  -4   49.10    6.18
   2   0   4   42.65    5.90
   2   0   4   45.19    5.74
  -2   0   4   45.66    4.24
  -2   0  -4   45.29    5.50
   2   0   5   58.75    5.38
  -2   0  -5   57.36    5.31
   2   0  -5   59.78    6.48
   2   0   5   58.09    6.57
  -2   0   5   57.18    4.06
   2   0   5   53.99    6.40
  -2   0  -5   52.07    5.64
  -2   0  -6  242.39   10.23
   2   0   6  237.30   10.31
   2   0   6  244.00   12.84
   2   0  -6  262.28   12.33
   2   0   6  227.15   11.98
  -2   0   6  228.57    7.26
  -2   0  -6  216.99   11.62
   2   0   7  573.30   16.04
  -2   0  -7  584.80   15.46
   2   0   7  598.75   19.73
   2   0   7  571.26   19.56
  -2   0  -7  619.68   20.05
  -2   0   7  559.28   10.62
   2   0   8 1447.81   25.65
  -2   0  -8 1475.24   24.04
  -2   0   8 1459.10   15.86
  -2   0  -8 1510.21   31.76
   2   0   8 1509.72   31.80
   2   0   9  718.17   17.90
  -2   0  -9  756.16   17.21
  -2   0   9  726.50   10.52
   2   0   9  781.58   23.79
  -2   0  -9  748.01   23.35
  -2   0 -10  808.64   17.66
   2   0  10  784.40   18.77
   2   0  10  807.47   24.86
  -2   0 -10  838.73   25.24
  -2   0 -11 1275.66   22.43
  -2   0 -11 1276.32   31.55
   2   0  11 1315.30   31.92
  -2   0 -12    5.94    2.11
   2   0  12   20.20    4.32
  -2   0 -13 4496.59   42.20
   2   0  13 4506.35   45.72
   2   0  13 4441.07   60.93
  -2   0 -14   98.78    6.34
   2   0  14  113.94    7.74
   2   0  15 1220.63   24.22
  -2   0  15 1221.64   13.36
   2   0  15 1237.56   33.85
   2   0  16  966.01   21.87
  -2   0  16  916.51   12.53
   2   0  16  992.57   31.24
   2   0  17  643.95   18.16
  -2   0  17  634.94   11.30
   2   0  17  664.63   26.15
   2   0  18  247.42   11.59
   2   0  18  305.18   18.95
  -2   0  18  252.46    8.05
   2   0  19 1022.77   23.51
  -2   0  19 1029.31   16.44
   2   0  19 1036.99   33.40
   2   0  20   30.30    4.98
   2   0  20   74.64   12.05
  -2   0  20   37.09    4.51
   2   0  21  590.57   18.51
   2   0  21  593.99   26.02
  -2   0  21  577.20   13.71
   2   0  22    7.43    3.47
  -2   0  22    8.22    3.45
   2   0  22   32.36    8.89
   2   0  23  159.98   10.19
  -2   0  23  148.74    7.84
   2   0  23  155.83   14.12
   2   0  24   70.24    7.29
  -2   0  24   65.68    5.72
   2   0  24   77.93   10.87
   2   0  25   27.62    5.18
  -2   0  25   33.04    4.47
   2   0  25   24.05    7.29
   2   0  26   17.13    3.91
   2   0  26   13.69    6.18
  -2   0  26   16.58    3.64
   2   0  27    3.76    3.26
   2   0  27   -0.92    4.16
  -2   0  27    4.94    2.92
   2   0  28   62.35    7.01
  -2   0 -28   60.99    9.88
   2   0  28   54.50    9.72
  -2   0  28   63.43    6.16
   2   0  29   19.26    4.73
  -2   0 -29   18.68    5.92
  -2   0  29   19.37    4.08
   2   0  29   19.32    8.89
   2   0  30   19.12    5.37
  -2   0 -30   14.18    6.26
   2   0  30   16.44    7.37
  -2   0  30   11.82    3.86
   2   0  31  171.96   11.75
  -2   0 -31  193.21   17.54
   2   0  31  164.89   16.96
  -2   0  31  163.20   10.68
   2   0  32    8.76    4.53
  -2   0 -32   13.14    5.79
   2   0  32    5.11    5.70
  -2   0  32   13.13    4.38
   2   0  33   53.15    7.04
  -2   0 -33   50.50   10.03
  -2   0  33   47.22    6.36
   2   0  33   60.01   11.05
   2   0  34   11.50    4.40
  -2   0 -34   20.13    8.07
  -2   0  34   14.10    4.44
   2   0  34   12.11    6.68
   2   0  35   95.35    9.79
  -2   0 -35   93.44   12.58
   2   0  35   77.66   12.55
  -2   0  35   98.62    9.30
   2   0  36   10.07    4.44
  -2   0 -36    0.47    5.33
   2   0  36   12.12    7.08
  -2   0  36    9.39    4.09
   2   0  37   33.25    7.03
   2   0  37   25.97    8.68
  -2   0  37   28.12    5.84
   2   0  38  171.45   13.01
   2   0  38  164.66   18.22
  -2   0  38  168.41   12.54
   2   0  39   12.23    5.20
  -2   0  39   13.77    5.22
   2   0  39    8.71    7.39
   2   0  40  102.32   10.63
   2   0  40   89.22   14.12
  -2   0  40   81.84    9.56
   2   0  41  125.19   11.91
   2   0  41  115.54   16.02
  -2   0  41  133.37   12.21
   2   0  42    8.57    4.89
  -2   0  42    5.15    4.34
   2   0  42    2.81    7.17
   2   0  43   66.61    9.13
   2   0  43   64.53   13.77
  -2   0  43   59.37    8.66
   2   0  44   65.63    9.38
   2   0  44   63.10   13.78
  -2   0  44   57.26    8.68
   2   0  45   79.32   10.16
  -2   0  45   68.76    9.46
   2   0  45   90.04   15.49
   2   0  46   52.68    8.70
  -2   0  46   41.67    7.85
   2   0  46   41.48   11.47
   2   0  47   22.36    6.92
  -2   0  47    8.89    5.23
   2   0  47    6.96    5.77
   2   0  48  115.86   12.73
  -2   0  48  108.14   12.51
   2   0  48  101.24   17.16
   2   0  49   18.91    6.36
   2   0  49   33.61   11.00
  -2   0  49   26.68    7.00
   2   0  50    7.99    5.49
   2   0  50   10.96    9.56
  -2   0  50    2.75    5.03
   2   0  51   10.37    5.53
   2   0  51    4.71    6.98
  -2   0  51   28.74    7.51
   2   0  52   10.76    5.66
   2   0  52    7.08    8.42
   2   0  53   73.33   11.62
   2   0  53   62.41   14.61
   2   0  54   57.29   10.34
   2   0  54   43.60   13.42
   2   0  55   17.67    5.51
   2   0  55   24.07   11.56
   2   0  56    5.09    4.53
   2   0  56   18.89    9.62
   2   0  57   26.32    8.30
   2   0  57   18.15   10.79
   2   0  58   11.26    6.55
   2   0  58    8.95    8.69
   2   0  59    5.87    6.33
   2   0  60    2.62    5.92
   2   0  61   60.71   12.51
   2  -1  62   13.34    8.21
   2  -1  61   27.73    9.23
   2  -1  60   22.02    8.69
   2  -1  59   20.87    7.97
   2  -1  58    9.93    6.22
   2  -1  57   11.32    7.80
   2  -1  56    7.01    6.37
   2  -1  55    9.23    6.03
   2  -1  54   10.26    4.99
   2  -1  54   24.41   11.26
   2  -1  53    8.00    4.53
   2  -1  53   16.04    9.69
   2  -1  52   30.49    8.03
  -2   1  52   37.47    9.03
   2  -1  52   27.58   10.77
   2  -1  51   33.42    8.52
  -2   1  51   24.26    7.43
   2  -1  51   46.44   13.64
   2  -1  50   42.34    9.01
   2  -1  50   36.13   10.49
  -2   1  50   30.16    7.85
   2  -1  49   45.34    9.01
   2  -1  49   47.30   12.45
  -2   1  49   49.53    9.38
   2  -1  48    7.60    5.16
   2  -1  48    2.57    6.07
  -2   1  48    5.37    4.87
   2  -1  47   10.01    5.50
  -2   1  47    0.73    4.54
   2  -1  47   -1.64    6.34
   2  -1  46    7.22    5.48
  -2   1  46   11.40    4.83
   2  -1  46    3.58    6.30
   2  -1  45   46.97    8.53
   2  -1  45   32.77   11.36
  -2   1  45   49.06    8.67
   2  -1  44  104.18   11.97
   2  -1  44   87.61   14.66
  -2   1  44   92.81   11.29
   2  -1  43  271.20   18.65
   2  -1  43  252.64   24.07
  -2   1  43  278.51   18.48
   2  -1  42  211.89   16.51
   2  -1  42  198.20   20.91
  -2   1  42  189.91   15.19
   2  -1  41  208.68   16.05
   2  -1  41  183.18   21.04
  -2   1  41  200.72   15.46
   2  -1  40   80.71   10.39
  -2   1  40   67.47    9.25
   2  -1  40   65.07   13.08
   2  -1  39   33.29    7.14
   2  -1  39   23.61    8.55
  -2   1  39   25.20    6.63
   2  -1  38  101.87   11.06
  -2   1  38  103.46   10.77
   2  -1  38   92.41   14.38
   2  -1  37  166.80   13.53
   2  -1  37  163.24   17.99
  -2   1  37  157.93   12.80
   2  -1  36   75.92    9.50
  -2  -1 -36   88.49   13.05
  -2   1  36   65.06    8.68
   2  -1  36   70.41   12.29
   2  -1  35   16.09    5.93
  -2  -1 -35    8.44    5.52
   2  -1  35   15.81    8.10
  -2   1  35    6.20    3.92
   2  -1  34  117.75   10.95
  -2  -1 -34  107.65   13.54
  -2   1  34  115.31   10.22
   2  -1  34  121.98   15.23
   2  -1  33  142.97   12.29
   2  -1  33  148.81   16.54
  -2   1  33  136.12   11.04
  -2  -1 -33  147.20   15.58
   2  -1  32  310.69   16.85
   2   1 -32  309.03   12.43
  -2   1  32  297.79   15.50
  -2  -1 -32  302.83   21.37
   2  -1  32  281.67   21.50
   2  -1  31   70.75    9.07
   2   1 -31   69.81    6.22
  -2  -1 -31   49.89    9.52
  -2   1  31   59.91    7.40
   2  -1  31   66.83   11.49
   2  -1  30  166.24   12.28
  -2  -1 -30  162.54   15.78
  -2   1  30  166.87   11.18
   2  -1  30  149.31   15.74
   2  -1  29  237.86   14.49
  -2  -1 -29  221.96   17.76
  -2   1  29  226.28   12.66
   2  -1  29  224.80   18.76
   2  -1  28  203.15   13.33
  -2  -1 -28  198.74   16.46
   2  -1  28  190.49   17.06
  -2   1  28  196.67   11.69
   2  -1  27  137.42   11.00
  -2  -1 -27   35.38    7.71
  -2   1  27  118.90    9.03
   2  -1  27  137.18   14.74
   2  -1  26  163.75   11.73
  -2   1  26  149.02    9.76
   2  -1  26  154.51   14.90
   2  -1  25   34.41    6.42
   2  -1  25   34.61    8.24
  -2   1  25   31.48    4.73
   2  -1  24  164.37   11.22
  -2   1  24  177.41    9.97
   2  -1  24  183.58   15.73
   2  -1  23   31.44    5.55
  -2   1  23   38.89    4.81
   2  -1  23   49.95    9.23
   2  -1  22  118.93    9.68
   2  -1  22  135.13   13.31
  -2   1  22  114.97    7.71
   2  -1  21  351.82   15.78
  -2   1  21  362.36   12.59
   2  -1  21  371.89   20.97
   2  -1  20   84.41    8.26
  -2   1  20   81.32    6.04
   2  -1  20  103.59   12.47
   2  -1  19  470.23   17.45
  -2  -1 -19  499.37   21.47
  -2   1  19  471.11   13.27
   2  -1  19  527.93   24.56
  -2   1  18 1117.61   19.70
   2  -1  18 1123.61   34.51
  -2  -1 -18 1134.85   32.03
   2  -1  18 1140.43   26.83
  -2   1  17  417.82   11.73
  -2  -1 -17  428.09   19.46
   2  -1  17  512.13   23.36
   2  -1  17  411.52   16.28
  -2   1  16  873.82   16.04
  -2  -1 -16  888.12   27.60
   2  -1  16  878.22   29.88
   2  -1  16  905.12   23.53
  -2  -1 -15  188.09   12.86
   2  -1  15  241.42   17.11
   2  -1  15  189.63   10.90
  -2  -1 -14  836.02   25.93
   2  -1  14  817.22   27.51
   2  -1  14  823.82   22.16
   2  -1  13 1047.39   24.48
   2  -1  13 1025.95   30.57
   2  -1  12  513.60   17.24
  -2  -1 -12  489.15   11.72
   2  -1  12  552.99   22.35
  -2  -1 -11 1742.39   21.75
  -2  -1 -11 1796.18   36.75
   2  -1  11 1703.72   37.87
  -2  -1 -11 1784.71   36.38
  -2  -1 -10  603.49   12.88
  -2  -1 -10  635.68   21.50
   2  -1  10  601.79   22.65
  -2  -1 -10  661.58   21.94
   2  -1   9  771.55   20.57
  -2  -1  -9  748.30   14.43
   2  -1   9  770.57   24.45
  -2  -1  -9  772.20   23.48
  -2  -1  -9  773.85   23.07
   2  -1   8  971.63   23.00
  -2  -1  -8  918.24   16.12
   2  -1   8  923.84   25.92
  -2  -1  -8  967.01   25.03
   2  -1   7   63.26    6.39
  -2  -1  -7   67.34    4.75
  -2  -1  -7   93.26    8.77
   2  -1   6  456.53   16.02
  -2  -1  -6  457.35   11.94
  -2  -1  -6  480.61   16.81
   2   1  -6  454.53    9.25
   2  -1   5   63.78    6.54
  -2  -1  -5   63.59    4.96
   2   1  -5   58.56    3.82
  -2  -1  -5   81.59    7.21
   2  -1   4  109.57    8.33
  -2  -1  -4   97.18    5.82
   2   1  -4  107.77    8.55
  -2   1   4  102.19    7.67
   2   1  -4   98.16    5.37
  -2  -1  -4  101.39    7.44
   2  -1   3  306.65   13.44
  -2  -1  -3  296.37   10.58
   2   1  -3  307.05   13.99
  -2   1   3  311.37   12.95
   2  -1   3  323.06   13.79
  -2  -1  -3  288.50   11.97
   2   1  -3  299.75    9.39
  -2   1   2 2112.50   36.08
   2  -1   2 2104.35   34.72
   2  -1   2 2165.44   34.90
  -2   1   2 2161.71   33.98
   2   1  -2 2153.99   36.53
  -2  -1  -2 2147.72   30.88
   2   1  -2 2128.34   26.44
  -2   1   1  223.06   11.82
   2   1  -1  224.85   12.18
  -2   1   1  216.04   10.47
   2  -1   1  234.93   11.62
  -2   1   1  233.18   11.53
   2   1  -1  227.76    9.34
  -2  -1  -1  253.34   10.75
  -2   1   0    2.41    3.02
  -2  -1   0    5.77    3.38
  -2   1   0    3.65    3.05
   2   1   0    5.29    3.28
   2  -1   0    7.14    3.98
   2   1   0    7.02    3.31
  -2   1   0   -0.75    2.95
  -2   1  -1  208.94   11.30
   2  -1  -1  246.65   11.67
  -2   1  -1  217.81   11.46
  -2   1  -1  216.26   11.04
   2   1   1  220.87   12.25
  -2  -1   1  224.64    9.07
   2   1   1  237.53   10.92
  -2   1  -2 2150.46   34.46
  -2   1  -2 2150.61   35.35
   2   1   2 2208.93   37.84
  -2   1  -2 2159.67   34.36
   2  -1  -2 2204.25   34.05
  -2  -1   2 2154.97   25.87
   2   1   2 2145.12   31.69
  -2   1  -3  308.85   12.89
   2  -1  -3  301.45   12.77
  -2   1  -3  309.67   13.76
   2   1   3  301.17   14.24
   2   1   3  356.41   13.91
  -2   1  -3  285.97   12.95
  -2  -1   3  308.52    9.23
  -2   1  -4   85.05    7.03
   2  -1  -4   93.47    7.41
  -2   1  -4  100.80    8.24
   2   1   4   99.56    8.63
  -2   1  -4  101.64    8.11
   2   1   4  106.22    8.12
  -2  -1   4  102.79    5.16
  -2   1  -5   58.10    6.26
   2   1   5   57.04    6.80
   2  -1  -5   57.31    5.82
  -2   1  -5   57.55    6.51
  -2  -1   5   62.16    3.72
   2   1   5   66.64    6.80
  -2   1  -6  453.11   15.23
  -2  -1   6  471.89    8.69
   2   1   6  455.93   17.70
  -2   1  -6  445.73   17.00
   2  -1  -6  448.44   15.12
   2   1   6  445.71   16.50
  -2   1  -6  446.48   17.33
  -2   1  -7   63.75    5.94
  -2   1  -7   69.93    7.11
   2   1   7   62.14    7.10
   2  -1  -7   71.74    6.55
   2   1   7   92.70    9.37
  -2   1  -7   48.37    6.49
   2   1   8  954.29   17.60
  -2   1  -8  975.80   21.95
   2   1   8  951.74   25.72
   2  -1  -8  965.62   22.02
   2   1   8  976.69   25.82
  -2   1  -8  912.55   25.69
   2   1   9  755.73   15.71
  -2   1  -9  729.20   18.84
   2   1   9  761.91   23.15
   2  -1  -9  748.01   19.48
  -2   1  -9  737.11   23.69
   2   1   9  801.92   24.10
   2   1  10  603.54   14.42
  -2   1 -10  607.90   17.19
   2  -1 -10  629.61   17.78
   2   1  10  611.09   20.80
  -2   1 -10  605.46   22.02
   2   1  10  692.98   23.43
  -2   1 -11 1744.41   29.34
   2   1  11 1768.48   24.13
   2   1  11 1788.46   37.33
  -2   1 -12  529.91   16.40
   2   1  12  593.23   22.94
  -2   1 -13 1048.15   22.85
   2   1  13 1045.46   19.10
   2   1  13 1038.80   29.89
  -2   1 -14  877.79   21.18
   2   1  14  786.50   16.98
   2   1  14  855.26   27.75
  -2   1 -15  195.67   10.44
   2   1  15  184.94    8.49
   2   1  15  234.14   16.27
   2   1  16  887.33   18.54
  -2   1 -16  966.90   22.13
   2   1  16  906.26   29.76
   2   1  17  414.63   13.06
   2   1  17  493.87   23.19
   2   1  18 1094.91   21.47
   2   1  18 1151.55   34.83
   2   1  19  476.01   14.50
   2   1  19  517.90   23.98
   2   1  20   79.76    6.33
   2   1  20  103.01   12.39
   2   1  21  376.54   13.50
   2   1  21  350.55   20.51
   2   1  22  120.70    7.98
   2   1  22  114.47   12.48
   2   1  23   36.76    4.86
   2   1  23   35.96    8.63
   2   1  24  167.73    9.51
   2   1  24  164.77   14.99
   2   1  25   32.10    4.97
   2   1  25   45.60    9.66
   2   1  26  143.40    9.37
   2   1  26  160.14   15.21
   2   1  27  135.24    9.29
   2   1  27  140.84   15.01
  -2   1 -27  137.62   14.29
   2   1  28  212.69   11.69
   2   1  28  200.65   17.44
  -2   1 -28  193.26   17.32
   2   1  29  218.48   12.12
   2   1  29  224.00   18.72
  -2   1 -29  226.94   18.94
   2   1  30  175.53   10.95
  -2   1 -30  159.97   16.30
   2   1  30  170.80   16.57
   2   1  31   71.46    7.91
  -2   1 -31   54.76   10.54
   2   1  31   68.48   11.69
   2   1  32  317.70   15.13
   2   1  32  277.38   22.07
  -2   1 -32  321.75   23.08
   2   1  33  152.66   11.01
  -2   1 -33  134.28   15.78
   2   1  33  139.66   15.98
   2   1  34  108.37    9.42
  -2   1 -34   99.04   13.83
   2   1  34  110.58   14.50
   2   1  35   15.14    4.76
  -2   1 -35    6.62    4.96
   2   1  35    3.48    5.75
   2   1  36   65.76    8.39
  -2   1 -36   75.02   12.18
   2   1  36   65.94   12.42
   2   1  37  169.33   12.21
   2   1  37  162.42   18.31
   2   1  38  103.28    9.67
   2   1  38  106.43   15.01
   2   1  39   39.88    6.95
   2   1  39   23.08    9.12
   2   1  40   83.97    9.38
   2   1  40   87.01   14.32
   2   1  41  192.48   13.72
   2   1  41  199.67   21.14
   2   1  42  201.47   14.48
   2   1  42  184.03   20.83
   2   1  43  271.15   17.08
   2   1  43  245.88   23.85
   2   1  44  100.36   10.99
   2   1  44   85.80   14.55
   2   1  45   47.67    8.13
   2   1  45   29.62    9.50
   2   1  46    7.54    4.53
   2   1  46   10.98    8.59
   2   1  47    6.12    4.11
   2   1  47    4.69    7.13
   2   1  48    5.70    4.54
   2   1  48   -4.05    6.28
   2   1  49   43.08    7.83
   2   1  49   39.27   11.19
   2   1  50   23.96    6.72
   2   1  50   22.26   10.48
   2   1  51   24.39    7.04
   2   1  51   33.73   12.23
   2   1  52   29.88    7.27
   2   1  52   39.89   12.17
   2   1  53   19.48    6.69
   2   1  53   -2.44    6.81
   2   1  54    5.34    4.75
   2   1  54    9.05    8.50
   2   1  55   13.14    5.54
   2   1  55   20.27   10.87
   2   1  56    7.75    5.90
   2   1  56   -4.15    8.41
   2   1  57   17.14    7.19
   2   1  57   10.14    8.13
   2   1  58   10.11    6.66
   2   1  59   49.01    9.85
   2  -2  61  -30.45    9.52
   2  -2  60   -4.72    6.26
   2  -2  59    1.52    5.34
   2  -2  58   18.88    7.36
   2  -2  57    1.08    6.07
   2  -2  56    7.79    6.35
   2  -2  55   24.51    8.19
   2  -2  54    8.16    6.44
   2  -2  53    6.63    6.09
  -2   2  53    2.90    5.71
   2  -2  52   -1.04    4.39
  -2   2  52   -3.32    5.50
   2  -2  51   29.36    8.34
  -2   2  51   35.52    9.01
   2  -2  50   50.27    9.88
  -2   2  50   56.02   10.27
   2  -2  49    8.31    5.37
  -2   2  49   16.52    6.42
   2  -2  48   46.53    9.16
  -2   2  48   45.34    9.30
   2  -2  47    7.72    5.40
  -2   2  47    4.28    5.07
   2  -2  46   27.69    7.68
  -2   2  46   30.25    7.72
   2  -2  45  116.87   13.66
  -2   2  45  149.70   15.04
   2  -2  44   26.37    8.05
  -2   2  44   18.01    6.49
   2  -2  43  185.91   16.53
  -2   2  43  207.41   16.71
   2   2 -42   68.01    7.85
   2  -2  42   71.29   11.00
  -2  -2 -42   65.52   11.61
  -2   2  42   76.01   10.68
   2   2 -41   18.72    4.54
   2  -2  41   16.94    6.24
  -2  -2 -41   27.13    7.81
  -2   2  41   25.97    6.80
   2   2 -40   11.26    3.61
   2  -2  40    9.11    5.26
  -2  -2 -40    9.95    4.52
  -2   2  40    7.64    4.70
   2   2 -39   41.75    5.94
   2  -2  39   39.69    7.33
  -2  -2 -39   33.21    8.08
  -2   2  39   38.72    7.16
   2   2 -38   29.59    4.91
   2  -2  38   24.98    6.34
  -2  -2 -38   23.33    7.49
   2  -2  38   16.81    8.02
  -2   2  38   34.70    6.87
   2   2 -37   28.28    4.66
   2  -2  37   23.67    6.22
  -2  -2 -37   35.18    8.06
  -2   2  37   23.88    6.00
   2  -2  37   31.13    9.44
   2   2 -36   10.11    3.22
   2  -2  36   23.21    6.44
  -2  -2 -36   12.83    5.60
   2  -2  36   12.89    6.92
  -2   2  36   10.05    4.27
   2   2 -35   43.94    5.73
  -2  -2 -35   45.61    9.75
   2  -2  35   45.19    8.63
  -2  -2 -35   39.12    8.43
   2  -2  35   54.54   11.94
  -2   2  35   44.95    7.65
   2   2 -34  445.55   16.18
  -2  -2 -34  455.16   26.74
   2  -2  34  449.17   21.85
   2  -2  34  396.48   26.34
  -2  -2 -34  443.03   24.46
  -2   2  34  429.43   20.41
  -2  -2 -33   57.76   11.23
   2   2 -33   63.12    6.52
   2  -2  33   60.70    9.71
  -2  -2 -33   50.06    9.82
  -2   2  33   41.61    7.31
   2  -2  33   67.10   12.87
   2  -2  32  202.70   14.78
   2  -2  32  193.07   18.25
  -2  -2 -32  192.13   15.97
   2   2 -32  180.34    9.90
  -2  -2 -32  223.29   18.64
  -2   2  32  192.75   13.68
   2  -2  31  210.07   14.95
  -2  -2 -31  221.98   17.12
   2  -2  31  203.17   18.60
   2   2 -31  208.79   10.34
  -2   2  31  211.95   13.95
  -2  -2 -31  230.14   18.84
   2  -2  30  184.93   13.92
   2  -2  30  196.21   18.14
  -2  -2 -30  174.27   14.98
  -2  -2 -30  182.23   16.09
  -2   2  30  158.79   11.88
   2   2 -30  168.34    9.04
   2  -2  29  103.54   10.62
  -2  -2 -29  112.40   12.25
   2  -2  29  120.66   14.28
   2   2 -29  115.36    7.34
  -2  -2 -29  107.82   12.51
  -2   2  29  110.55    9.53
  -2   2  28   45.16    6.42
  -2  -2 -28   47.84    8.59
   2  -2  28   48.75    7.83
  -2  -2 -28    6.40    4.66
   2   2 -28   47.75    4.87
   2  -2  28   58.86   11.04
   2  -2  27  261.27   15.51
   2  -2  27  278.48   20.13
  -2   2  27  249.35   13.74
   2   2 -27  260.98   10.12
  -2  -2 -27  259.96   18.72
   2  -2  26  200.46   13.85
   2  -2  26  219.93   18.13
   2   2 -26  195.93    8.57
  -2   2  26  190.35   11.76
   2  -2  25  174.93   12.78
   2  -2  25  202.70   17.11
  -2   2  25  174.67   10.93
   2   2 -25  178.14    8.05
   2  -2  24   16.55    5.24
  -2   2  24   16.06    3.88
   2   2 -24   21.43    3.05
   2  -2  24   22.75    8.02
   2  -2  23  165.69   12.27
  -2   2  23  188.04   10.84
   2   2 -23  189.39    7.37
   2  -2  22  158.10   11.69
  -2   2  22  144.09    9.44
   2   2 -22  160.91    6.65
   2  -2  21  889.25   26.26
  -2   2  21  850.28   21.64
   2   2 -21  883.15   14.27
  -2   2  20   84.60    7.16
   2  -2  20   80.59    8.64
  -2  -2 -20   96.99   10.28
   2   2 -20  109.86    5.29
  -2   2  19  389.67   13.92
   2  -2  19  385.96   17.19
  -2  -2 -19  397.31   19.35
   2   2 -19  378.82    8.17
   2  -2  18  376.01   16.85
  -2  -2 -18  378.87   18.70
   2   2 -18  367.51    7.54
  -2  -2 -17  219.82   14.17
   2  -2  17  201.13   12.46
  -2  -2 -16  288.20   15.93
   2  -2  16  308.17   15.18
  -2  -2 -15  484.47   20.27
   2  -2  15  461.94   18.54
  -2  -2 -14  197.50   12.99
   2  -2  14  183.73   11.97
   2  -2  13 1938.97   36.60
  -2  -2 -13 1914.61   39.32
   2  -2  12  888.65   24.66
  -2  -2 -12  881.42   26.45
   2  -2  11  649.08   21.16
  -2  -2 -11  630.74   22.35
  -2  -2 -10   68.29    3.35
  -2  -2 -10   76.14    8.00
   2   2 -10   74.79    3.41
  -2  -2 -10   87.05    9.04
  -2  -2  -9 1084.47   12.98
  -2  -2  -9 1105.57   28.69
   2   2  -9 1090.93   13.21
  -2  -2  -9 1123.27   27.73
   2  -2   8  750.46   22.44
  -2  -2  -8  753.06   11.25
  -2  -2  -8  735.54   23.06
   2   2  -8  741.10   11.83
  -2  -2  -8  733.95   22.12
  -2  -2  -7  114.78    9.03
   2  -2   7   96.29    8.46
  -2  -2  -7   97.61    4.55
  -2  -2  -7   99.56    8.72
   2   2  -7  101.47    5.05
  -2  -2  -6  366.22    8.85
   2  -2   6  387.56   16.22
  -2  -2  -6  364.80   14.99
  -2   2   6  360.75   13.12
  -2  -2  -6  336.77   15.58
   2   2  -6  365.72    9.83
  -2  -2  -5 1338.19   17.82
   2  -2   5 1367.24   30.54
  -2  -2  -5 1296.20   26.94
  -2   2   5 1344.31   25.08
  -2  -2  -5 1440.24   31.51
   2   2  -5 1361.72   19.37
   2  -2   4   67.55    8.01
  -2  -2  -4   91.71    7.58
  -2  -2  -4   97.49    8.27
  -2   2   4   84.88    6.69
   2   2  -4   94.01    6.14
  -2  -2  -3   68.24    6.11
   2  -2   3   56.81    6.77
  -2   2   3   56.62    5.81
   2   2  -3   58.78    4.92
  -2  -2  -2   92.19    6.72
   2  -2   2   85.60    8.64
  -2   2   2  104.00    8.86
  -2   2   2   90.86    7.00
   2   2  -2   86.99    6.17
   2  -2   1  147.65   10.82
  -2  -2  -1  156.13    8.24
  -2   2   1  156.04   10.80
  -2   2   1  160.84    9.39
   2   2  -1  166.58   11.03
   2   2  -1  164.79    8.70
  -2  -2   0  193.10    8.68
  -2   2   0  188.15   11.81
   2  -2   0  181.05   11.73
  -2   2   0  183.51   10.14
   2   2   0  196.98   11.87
   2   2   0  193.13    9.66
  -2  -2   1  156.72    7.39
  -2   2  -1  151.28   10.38
  -2   2  -1  170.12   10.01
   2   2   1  159.32   10.91
   2   2   1  159.74    9.11
  -2   2  -2   96.18    8.12
  -2   2  -2  107.16    8.29
   2   2   2   98.91    8.69
   2  -2  -2   99.71    7.28
   2   2   2   91.21    7.25
   2   2   3   59.22    6.34
  -2   2  -3   63.35    6.91
   2  -2  -3   52.16    5.49
  -2   2  -3   61.36    6.49
   2   2   3   54.35    6.79
  -2   2  -4   87.72    8.02
   2  -2  -4   99.89    7.28
   2   2   4   90.17    8.52
  -2   2  -4   96.99    8.21
   2   2   4   96.34    8.26
  -2   2  -5 1374.29   29.17
   2  -2  -5 1374.12   24.92
   2   2   5 1371.64   31.51
  -2   2  -5 1366.77   28.91
   2   2   5 1380.91   28.79
  -2   2  -6  366.97   15.23
  -2   2  -6  344.85   16.58
   2  -2  -6  356.22   12.80
   2   2   6  382.23   16.63
  -2   2  -6  356.23   15.31
   2   2   6  374.14   16.44
  -2   2  -7   95.13    8.05
  -2   2  -7   95.31    9.18
   2   2   7  101.90    9.18
   2  -2  -7  104.82    7.12
   2   2   7  117.45   10.15
  -2   2  -8  753.82   21.36
   2   2   8  726.72   23.18
   2  -2  -8  761.37   18.41
  -2   2  -8  724.51   24.49
   2   2   8  760.89   23.74
  -2   2  -9 1095.64   25.64
   2  -2  -9 1139.50   22.50
   2   2   9 1087.49   28.40
   2   2   9 1097.88   28.59
  -2   2 -10   82.17    7.47
   2  -2 -10   82.10    6.25
   2   2  10   67.17    7.58
   2   2  10   91.73    9.75
   2   2  11  639.34   11.33
  -2   2 -11  636.16   19.61
   2   2  11  633.03   21.80
   2  -2 -11  598.69   16.28
   2   2  11  626.15   22.74
   2   2  12  911.93   13.88
  -2   2 -12  888.64   23.39
   2   2  12  876.92   25.86
   2  -2 -12  893.05   19.82
   2   2  12  932.26   28.58
   2   2  13 1946.71   20.92
  -2   2 -13 1967.53   34.47
   2  -2 -13 1913.18   29.06
   2   2  13 1936.30   38.37
   2   2  13 1951.37   41.62
  -2   2 -14  186.02   11.25
   2   2  14  226.29   15.89
  -2   2 -15  510.40   17.85
   2   2  15  520.16   11.58
   2   2  15  511.77   22.60
  -2   2 -16  303.62   14.11
   2   2  16  300.97    9.17
   2   2  16  303.90   17.75
  -2   2 -17  213.35   12.01
   2   2  17  222.76    8.17
   2   2  17  227.49   16.00
   2   2  18  376.29   10.90
   2   2  18  388.56   20.89
   2   2  19  389.13   11.38
   2   2  19  380.75   20.83
   2   2  20   84.37    5.67
   2   2  20   86.90   11.74
   2   2  21  899.23   18.27
   2   2  21  876.25   32.43
   2   2  22  143.49    7.69
   2   2  22  159.57   15.89
   2   2  23  175.10    8.61
   2   2  23  174.24   15.40
   2   2  24   14.35    3.14
   2   2  24   20.12    8.02
   2   2  25  175.13    9.04
   2   2  25  176.83   15.99
   2   2  26  188.69    9.68
  -2   2 -26  193.86   17.11
   2   2  26  186.61   16.91
   2   2  27  272.79   11.77
  -2   2 -27  258.59   19.93
   2   2  27  246.52   19.70
   2   2  28   56.50    6.01
  -2   2 -28   58.36   10.49
   2   2  28   54.27   10.55
   2   2  29  133.31    8.80
   2   2  29  113.35   14.10
  -2   2 -29  117.34   14.05
   2   2  30  168.84   10.10
  -2   2 -30  171.76   17.42
   2   2  30  165.48   16.59
   2   2  31  232.59   11.91
  -2   2 -31  204.68   18.39
   2   2  31  220.89   19.59
   2   2  32  180.64   10.83
   2   2  32  184.23   18.09
  -2   2 -32  189.41   18.30
   2   2  33   72.62    7.61
  -2   2 -33   49.54   10.02
   2   2  33   62.65   13.27
   2   2  34  432.98   16.93
   2   2  34  440.61   28.30
  -2   2 -34  441.58   27.85
   2   2  35   52.57    6.68
   2   2  35   36.84   10.75
  -2   2 -35   48.27   10.00
   2   2  36   20.78    4.75
   2   2  36   12.74    6.86
  -2   2 -36   17.62    8.02
   2   2  37   37.34    5.96
   2   2  37   22.64    8.10
   2   2  38   31.01    5.73
   2   2  38   25.05    8.45
   2   2  39   40.45    6.27
   2   2  39   39.59   10.09
   2   2  40   18.32    5.31
   2   2  40    3.21    5.31
   2   2  41   22.47    5.81
   2   2  41   17.66    8.45
   2   2  42   80.78    9.20
   2   2  42   71.03   14.62
   2   2  43  215.88   14.19
   2   2  43  192.06   21.67
   2   2  44   39.13    7.49
   2   2  44   23.65   10.89
   2   2  45  140.52   12.36
   2   2  45  133.65   18.97
   2   2  46   33.77    6.65
   2   2  46   34.20   11.25
   2   2  47   14.75    4.83
   2   2  47   12.52    9.40
   2   2  48   43.42    7.83
   2   2  48   35.38   10.70
   2   2  49    6.53    4.88
   2   2  49    4.39    6.77
   2   2  50   59.87    8.95
   2   2  50   53.15   13.26
   2   2  51   31.07    6.97
   2   2  51   18.15   10.59
   2   2  52    5.42    4.37
   2   2  52    7.51    7.72
   2   2  53    1.32    3.79
   2   2  53   16.05   10.59
   2   2  54   12.59    5.17
   2   2  54   -5.31    7.29
   2   2  55   21.22    7.05
   2   2  55    6.32    7.02
   2   2  56    2.41    4.75
   2   2  56   10.66   10.50
   2   2  57   -6.83    8.77
   2  -3  59   -5.00    5.91
   2  -3  58    8.77    7.56
   2  -3  57   40.11   10.61
   2  -3  56   27.68    9.21
   2  -3  55    6.89    6.02
   2  -3  54   20.53    8.04
   2  -3  53   16.69    7.39
  -2   3  53   15.24    8.45
   2  -3  52   11.96    5.86
  -2   3  52    5.13    5.72
   2  -3  51   23.05    8.91
  -2   3  51   26.39    7.35
   2  -3  50    6.43    5.89
  -2   3  50   19.72    7.02
   2  -3  49   -7.10    5.63
  -2   3  49    1.21    6.17
   2  -3  48    4.80    5.52
  -2   3  48   29.34    8.21
   2  -3  47    2.87    4.51
  -2   3  47    5.16    5.17
   2  -3  46   39.34    8.91
  -2   3  46   39.25    9.09
   2  -3  45   62.85   10.63
  -2   3  45   62.73   10.16
   2  -3  44   51.42    9.89
  -2   3  44   40.42    8.65
   2  -3  43   51.45    9.78
  -2  -3 -43   63.78   11.23
  -2   3  43   51.42    9.28
   2   3 -42   15.77    4.38
   2  -3  42   18.60    6.85
  -2  -3 -42    8.45    6.09
  -2   3  42   14.79    6.00
   2   3 -41   56.72    7.07
   2  -3  41   48.13    9.37
  -2  -3 -41   47.93    9.43
  -2   3  41   48.39    9.13
   2  -3  40   53.40    9.57
  -2  -3 -40   85.75   12.16
  -2   3  40   68.60   10.11
   2   3 -40   66.46    7.57
   2   3 -39   29.96    5.04
   2  -3  39   26.84    7.20
  -2  -3 -39   27.32    7.64
  -2   3  39   12.10    4.72
   2  -3  38   96.57   12.43
  -2  -3 -38   91.25   12.11
  -2   3  38  104.25   12.19
   2   3 -38   78.67    8.05
   2  -3  37  264.93   18.71
  -2  -3 -37  235.49   18.51
  -2   3  37  258.04   17.95
   2   3 -37  241.81   13.35
  -2   3  36   86.81   10.41
   2  -3  36   88.36   11.78
  -2  -3 -36   95.94   12.23
   2   3 -36   94.03    8.51
  -2   3  35   73.39    9.54
   2  -3  35   71.33   10.47
  -2  -3 -35   76.48   10.78
   2   3 -35   64.05    6.96
  -2  -3 -34   87.17   12.21
   2  -3  34  106.23   12.14
  -2  -3 -34   74.00   10.37
   2   3 -34   92.91    7.93
  -2   3  34   91.15   10.65
  -2  -3 -33  226.51   18.95
   2  -3  33  232.79   16.56
  -2  -3 -33  224.71   17.36
  -2   3  33  228.06   15.75
   2   3 -33  204.93   11.47
  -2   3  32   54.22    7.82
  -2  -3 -32   69.74   11.37
   2  -3  32  101.63   12.23
  -2  -3 -32   67.32   10.13
   2   3 -32   80.40    7.51
  -2  -3 -31  205.88   17.59
   2  -3  31  201.30   15.14
  -2  -3 -31  203.05   16.06
   2   3 -31  195.77   10.87
  -2   3  31  195.84   13.99
   2   3 -30    9.46    3.43
  -2  -3 -30    4.69    4.26
  -2   3  30    0.82    3.45
   2  -3  30   11.34    6.63
  -2  -3 -30    5.16    4.66
  -2   3  29   66.72    7.90
  -2  -3 -29   64.92   10.12
   2  -3  29   63.87    8.99
  -2  -3 -29    3.93    3.00
   2   3 -29   70.15    6.34
  -2  -3 -28   45.34    8.69
  -2   3  28   42.79    6.41
   2  -3  28   50.28    8.29
  -2  -3 -28    2.04    2.92
   2   3 -28   41.36    4.83
   2  -3  27   50.41    8.38
  -2   3  27   37.95    6.14
  -2  -3 -27   62.04   10.09
   2   3 -27   44.48    5.35
   2  -3  26  502.44   22.25
  -2  -3 -26  511.44   25.60
  -2   3  26  487.26   19.85
   2   3 -26  470.55   14.92
   2  -3  25  524.72   22.84
  -2   3  25  467.22   18.95
   2   3 -25  452.24   14.30
   2  -3  24   46.45    9.41
  -2   3  24   29.85    5.34
   2   3 -24   27.70    3.76
   2  -3  23   95.44    9.76
  -2   3  23   98.73    8.75
   2   3 -23   86.47    6.04
   2  -3  22   29.14    6.49
  -2   3  22   37.77    5.90
   2   3 -22   29.46    3.64
   2  -3  21  335.49   17.59
   2   3 -21  331.12   11.06
   2  -3  20   35.89    6.33
  -2  -3 -20   33.74    5.96
   2   3 -20   40.03    3.97
   2  -3  19    1.00    3.81
  -2  -3 -19   -4.80    4.04
   2   3 -19    0.06    1.46
  -2  -3 -18   42.92    6.74
   2   3 -18   48.07    4.22
   2  -3  18   48.25    7.33
  -2  -3 -17   48.65    6.97
   2   3 -17   47.09    4.17
   2  -3  17   33.77    6.04
  -2  -3 -16  137.34   11.25
   2  -3  16  136.42   11.52
  -2  -3 -15  820.78   26.66
   2  -3  15  830.94   26.40
  -2  -3 -14  695.84   24.32
   2  -3  14  718.57   24.46
   2  -3  13 1435.34   34.15
  -2  -3 -13 1487.34   34.77
   2  -3  12  218.37   14.01
  -2  -3 -12  221.73   13.58
  -2  -3 -11 1053.17   28.59
   2  -3  11 1085.64   29.69
  -2  -3 -11 1054.82   28.81
  -2  -3 -10   48.15    8.16
  -2  -3 -10   34.56    6.23
  -2  -3  -9 1419.23   31.52
  -2  -3  -9 1451.25   33.54
  -2  -3  -8  315.63   14.97
   2  -3   8  297.03   15.73
  -2   3   8  295.78   11.09
  -2  -3  -8  299.24   15.26
   2  -3   7  211.39   13.13
  -2  -3  -7  233.50   12.57
  -2   3   7  214.26    9.67
   2   3  -6   39.04    4.23
  -2   3   6   35.82    4.52
   2  -3   6   36.40    6.19
   2   3  -5  337.81   10.97
   2  -3   5  316.43   16.13
  -2   3   5  311.59   12.00
   2   3  -4   38.34    4.43
  -2   3   4   34.32    4.52
   2  -3   4   28.75    5.73
   2   3  -3  102.82    6.75
   2  -3   3  117.15   10.14
  -2   3   3  107.26    7.53
   2  -3   2  515.04   20.43
   2   3  -2  533.01   15.25
  -2   3   2  527.43   16.28
   2  -3   1  926.02   27.18
   2   3  -1  972.40   21.22
  -2   3   1  908.10   21.68
   2   3   0   95.12    7.33
   2  -3   0  108.23   10.25
  -2   3   0   91.14    7.39
   2   3   1  947.22   22.30
   2  -3  -1  901.31   26.96
  -2   3  -1  936.45   22.73
   2   3   1  936.35   26.50
   2   3   2  547.28   20.29
  -2   3  -2  520.21   17.22
   2   3   2  523.73   17.30
   2   3   3  108.72    9.48
   2   3   3  107.25    8.38
   2   3   4   33.98    5.33
   2   3   4   27.74    5.83
   2   3   5  314.44   15.68
   2   3   5  312.85   14.59
   2   3   6   37.08    5.86
   2   3   6   35.72    5.94
   2  -3  -7  199.96    8.97
   2   3   7  223.36   13.46
   2   3   7  213.69   12.68
   2   3   8  320.50   15.98
   2  -3  -8  288.57   10.58
   2   3   8  297.64   15.46
   2  -3  -9 1403.38   22.82
   2   3   9 1446.93   33.89
   2   3   9 1408.90   33.35
   2   3  10   51.55    8.25
   2   3  10   32.41    6.08
   2  -3 -10   29.97    3.66
   2  -3 -11 1060.77   19.65
   2   3  11 1066.17   29.00
   2   3  11 1042.71   30.01
  -2   3 -12  212.76   12.76
   2   3  12  219.97   13.46
   2  -3 -12  214.06    9.02
   2   3  12  217.23   15.16
  -2   3 -13 1423.00   31.94
   2  -3 -13 1442.90   22.86
   2   3  13 1464.76   34.15
   2   3  13 1469.91   37.05
  -2   3 -14  730.72   23.04
   2   3  14  727.77   24.31
   2  -3 -14  741.52   16.56
   2   3  14  770.51   27.61
  -2   3 -15  872.12   25.16
   2   3  15  817.74   25.86
   2  -3 -15  842.35   17.55
   2   3  15  874.52   29.65
   2   3  16  140.98    4.53
  -2   3 -16  139.36   10.34
   2   3  16  143.81   11.28
   2  -3 -16  142.24    7.37
   2   3  16  158.72   13.96
   2   3  17   44.56    8.35
   2   3  17   43.85    2.87
  -2   3 -17   51.45    6.85
   2  -3 -17   43.14    4.40
   2   3  18   48.20    3.22
  -2   3 -18   45.56    6.63
   2  -3 -18   48.86    4.66
   2   3  18   48.26    9.06
   2   3  19    0.46    1.12
   2   3  19   -0.01    4.11
   2   3  20   35.12    3.14
   2   3  20   54.19    9.15
   2   3  21  337.08    9.62
   2   3  21  338.96   20.90
   2   3  22   32.18    3.37
   2   3  22   31.15    8.30
   2   3  23   88.10    5.45
   2   3  23   91.34   11.90
   2   3  24   34.23    3.91
  -2   3 -24   42.71    8.59
   2   3  24   26.99    7.68
   2   3  25  480.54   13.33
   2   3  25  471.02   26.45
  -2   3 -25  492.98   26.98
   2   3  26  494.30   13.88
  -2   3 -26  482.41   27.09
   2   3  26  515.12   27.72
   2   3  27   56.56    5.36
  -2   3 -27   52.58   11.11
   2   3  27   64.90   11.92
   2   3  28   52.04    5.01
  -2   3 -28   46.05    9.65
   2   3  28   37.74    9.51
   2   3  29   69.48    5.82
   2   3  29   69.36   11.59
  -2   3 -29   66.29   11.20
   2   3  30   12.11    3.22
  -2   3 -30    4.22    6.20
   2   3  30    9.78    7.68
   2   3  31  201.76   10.19
   2   3  31  198.59   18.95
  -2   3 -31  197.34   18.83
   2   3  32   75.45    6.84
   2   3  32   81.84   13.48
  -2   3 -32   63.06   11.74
   2   3  33  235.82   11.68
  -2   3 -33  216.41   20.25
   2   3  33  196.71   19.52
   2   3  34   95.48    7.75
  -2   3 -34   88.80   13.17
   2   3  34   88.90   13.99
   2   3  35   80.98    7.38
   2   3  35   71.23   12.59
  -2   3 -35   87.76   13.95
   2   3  36  103.97    8.40
   2   3  36   76.43   12.71
   2   3  37  250.59   12.91
   2   3  37  221.46   21.27
   2   3  38   94.81    8.20
   2   3  38   99.26   15.68
   2   3  39   30.10    5.32
   2   3  39   28.24    9.40
   2   3  40   74.69    7.91
   2   3  40   63.08   12.96
   2   3  41   62.89    7.58
   2   3  41   49.90   11.72
   2   3  42   15.98    4.43
   2   3  42   18.94    9.25
   2   3  43   57.91    7.25
   2   3  43   39.48   12.20
   2   3  44   48.58    7.35
   2   3  44   40.63   10.34
   2   3  45   66.96    8.39
   2   3  45   59.79   13.88
   2   3  46   34.77    6.23
   2   3  46   38.68   11.36
   2   3  47   11.95    4.72
   2   3  47   10.76    8.06
   2   3  48   10.84    4.34
   2   3  48    3.58    7.72
   2   3  49    0.39    2.90
   2   3  49    5.17    6.52
   2   3  50   22.64    6.19
   2   3  50   16.51   10.39
   2   3  51   32.86    6.84
   2   3  51   27.15   11.23
   2   3  52   22.09    6.17
   2   3  52   25.61   12.07
   2   3  53    7.11    4.68
   2   3  53   11.24   10.05
   2   3  54   19.59   10.38
   2   3  55   14.11   10.25
   2  -4  57   14.62    7.23
   2  -4  56    7.78    5.64
   2  -4  55   14.32    7.18
   2  -4  54   20.79    8.47
   2  -4  53    4.50    5.22
  -2   4  53   13.85    7.38
   2  -4  52   -2.06    6.15
  -2   4  52    7.58    6.57
   2  -4  51   21.33    8.04
  -2   4  51   21.06    8.23
   2  -4  50    8.81    6.07
  -2   4  50    2.70    5.87
   2  -4  49   13.26    6.31
  -2   4  49   22.06    7.83
   2  -4  48    6.05    5.17
  -2   4  48   10.15    5.92
   2  -4  47    6.15    5.31
  -2   4  47    2.85    4.66
   2  -4  46   30.46    8.24
  -2   4  46   31.05    7.88
   2  -4  45   18.14    6.44
  -2  -4 -45   12.25    6.38
  -2   4  45   12.50    6.27
   2  -4  44   27.18    7.06
  -2  -4 -44   34.25    8.31
  -2   4  44   38.80    8.94
   2  -4  43    7.48    5.66
  -2  -4 -43    7.99    5.04
  -2   4  43   19.53    6.89
   2  -4  42    5.19    5.80
  -2  -4 -42    3.50    4.03
  -2   4  42    1.79    3.93
   2  -4  41   44.15    9.39
  -2  -4 -41   51.56    9.97
  -2   4  41   33.49    7.51
   2   4 -40   61.94    7.83
  -2   4  40   50.37    9.44
   2  -4  40   60.15   10.28
  -2  -4 -40   58.73   10.40
  -2   4  39   98.26   12.47
   2  -4  39  125.95   14.08
  -2  -4 -39  114.07   13.31
   2   4 -39  126.59   10.67
  -2   4  38   92.60   11.64
   2  -4  38   97.40   13.02
  -2  -4 -38   80.03   11.84
   2   4 -38   90.65    9.22
   2  -4  37  229.47   18.18
  -2  -4 -37  231.47   18.36
  -2   4  37  258.39   18.72
   2   4 -37  259.00   14.79
  -2   4  36   20.29    5.74
   2  -4  36   26.89    7.76
  -2  -4 -36   30.68    8.39
   2   4 -36   29.09    5.87
  -2   4  35   27.18    6.50
   2  -4  35   38.20    8.64
  -2  -4 -35   21.75    6.39
   2   4 -35   35.26    5.96
   2  -4  34  173.07   15.62
  -2  -4 -34  143.12   14.02
   2   4 -34  150.24   11.44
  -2   4  34  150.39   13.79
   2  -4  33  268.26   18.88
  -2  -4 -33  239.70   18.07
  -2   4  33  249.12   17.10
   2   4 -33  239.47   13.52
  -2   4  32   26.53    6.28
  -2  -4 -32   50.64   10.83
   2  -4  32   59.32   11.11
  -2  -4 -32   44.63    9.44
   2   4 -32   37.81    5.79
  -2  -4 -31  388.19   23.85
   2  -4  31  356.14   21.00
  -2  -4 -31  358.74   20.96
  -2   4  31  393.74   20.75
   2   4 -31  361.92   16.10
  -2   4  30   39.68    7.12
  -2  -4 -30   63.46   10.70
   2  -4  30   46.84    9.68
  -2  -4 -30   13.11    5.93
   2   4 -30   41.77    5.90
  -2  -4 -29  129.51   14.20
  -2   4  29  102.94   11.01
   2  -4  29   97.97   11.59
  -2  -4 -29    2.86    3.18
   2   4 -29  101.84    8.35
  -2   4  28  127.37   11.50
  -2  -4 -28  145.76   14.70
   2  -4  28  123.61   12.50
   2   4 -28  130.74    9.30
   2  -4  27   82.07   10.26
  -2  -4 -27   87.76   11.55
  -2   4  27   73.38    9.00
   2   4 -27   74.31    7.13
   2  -4  26   31.98    7.61
  -2  -4 -26   43.12    8.97
  -2   4  26   34.24    6.49
   2   4 -26   21.49    4.68
   2  -4  25  113.02   11.47
  -2   4  25  104.28    9.85
  -2  -4 -25  102.57   12.05
   2   4 -25   91.68    7.57
   2  -4  24   57.28    8.62
  -2   4  24   57.45    7.70
   2   4 -24   55.30    6.02
   2  -4  23   24.20    6.22
   2   4 -23   20.35    4.18
   2  -4  22    1.84    3.36
   2   4 -22    0.44    1.97
   2  -4  21   43.49    7.41
   2   4 -21   45.65    5.42
   2  -4  20   41.47    7.41
  -2  -4 -19  188.43   13.46
   2  -4  19  182.29   13.89
  -2  -4 -18  139.84   11.60
   2  -4  18  133.19   12.01
  -2  -4 -17  193.28   13.45
   2  -4  17  203.36   14.44
  -2  -4 -16  221.54   14.23
   2  -4  16  236.14   15.36
  -2  -4 -15  130.59   11.20
   2  -4  15  119.22   11.31
   2  -4  14  373.71   19.01
  -2  -4 -14  370.30   17.99
  -2  -4 -13   41.03    6.87
   2  -4  13   46.19    7.57
   2  -4  12  217.46   15.07
  -2  -4 -12  205.99   13.43
   2  -4  11  381.94   19.46
  -2   4   9  338.06   11.11
   2  -4   8  124.65   10.98
  -2   4   8  112.27    6.72
  -2   4   7   15.64    3.22
   2  -4   7   13.87    5.24
  -2   4   6    4.65    2.15
   2  -4   6    8.46    4.91
  -2   4   5   59.69    5.56
  -2  -4  -5   48.64    2.90
   2  -4   5   46.76    7.32
   2  -4   4 1010.29   30.17
  -2   4   4  985.52   21.42
   2  -4   3  207.07   14.27
  -2   4   3  192.53    9.73
   2  -4   2  643.47   25.04
  -2   4   2  656.89   18.11
   2  -4   1  112.54   10.70
   2   4  -1  112.78    8.47
  -2   4   1   95.68    7.36
   2   4   0    8.36    4.31
   2  -4   0    5.81    4.20
   2   4   1  102.48    8.50
   2  -4  -1  106.47   10.72
   2  -4  -2  677.36   25.12
   2   4   2  692.07   20.78
   2   4   2  667.85   23.39
   2  -4  -3  194.13   14.05
   2   4   3  197.26   11.94
   2   4   3  190.36   13.01
   2   4   4  988.71   26.26
   2   4   4  979.80   28.43
   2   4   5   61.22    7.79
   2   4   5   52.01    7.25
   2   4   6   -3.16    3.98
   2   4   6    6.36    4.40
   2   4   7   22.20    5.41
   2   4   7   20.30    5.35
   2   4   8  120.82   10.84
   2   4   8  110.44    9.94
   2   4   9  337.91   17.24
   2   4   9  352.58   17.64
   2   4  10  555.27   21.84
   2   4  10  563.88   22.30
   2   4  11  407.48   18.88
   2   4  11  393.59   19.37
   2   4  12  202.52   13.34
   2   4  12  210.18   14.64
   2   4  13   48.70    7.90
   2   4  13   50.06    7.65
   2   4  14  379.26   18.17
   2   4  14  376.08   19.83
   2  -4 -15  122.18    5.53
   2   4  15  118.82   10.48
   2   4  15  128.21   12.34
   2   4  16  220.76   14.05
   2  -4 -16  220.19    7.27
   2   4  16  231.26   16.45
  -2   4 -17  195.03   13.28
   2  -4 -17  193.08    6.88
   2   4  17  183.03   12.99
   2   4  17  215.97   16.16
  -2   4 -18  150.00   11.57
   2  -4 -18  144.02    6.03
   2   4  18  152.13   11.70
   2   4  18  162.43   14.41
  -2   4 -19  198.81   13.25
   2  -4 -19  178.60    6.86
   2   4  19  201.23   15.99
   2   4  20   52.25    9.30
   2  -4 -20   42.92    3.59
   2   4  20   43.22    2.49
   2   4  21   47.21    8.65
   2  -4 -21   40.15    3.53
   2   4  21   44.60    2.82
   2   4  22   -3.30    4.40
   2   4  22    1.49    1.05
   2  -4 -22    2.26    1.53
   2   4  23   29.06    8.59
   2   4  23   23.72    2.55
   2  -4 -23   19.37    2.79
  -2   4 -23   30.74    7.19
   2   4  24   54.72   10.18
   2   4  24   48.90    3.63
   2  -4 -24   46.44    4.12
  -2   4 -24   54.23   10.02
   2   4  25   96.18    5.31
   2   4  25  106.25   13.25
  -2   4 -25  104.00   13.41
   2   4  26   28.38    3.26
   2   4  26   33.10    8.77
  -2   4 -26   27.29    8.11
   2   4  27   79.72    5.29
  -2   4 -27   74.69   11.87
   2   4  27   73.81   11.61
   2   4  28  125.81   14.98
  -2   4 -28  126.04   15.55
   2   4  29  100.24   14.05
  -2   4 -29  101.38   14.39
  -2   4 -30   43.39    9.75
   2   4  30   45.41   10.23
  -2   4 -31  402.82   27.31
   2   4  31  388.55   26.29
  -2   4 -32   37.31   10.36
   2   4  32   39.97   10.81
  -2   4 -33  244.35   22.05
   2   4  33  243.62   21.70
   2   4  34  165.36   18.33
   2   4  35   24.48    8.56
   2   4  36   36.03   10.41
   2   4  37  261.64   23.97
   2   4  38   81.16   14.79
   2   4  39  117.74   16.65
   2   4  40   59.80   12.53
   2   4  41   30.05    9.43
   2   4  42    4.60    7.04
   2   4  43    9.57    7.97
   2   4  44   32.33   10.46
   2   4  45   24.88    5.25
   2   4  45   19.73    9.80
   2   4  46   29.21    5.59
   2   4  46   28.28   10.93
   2   4  47   14.92    4.72
   2   4  47   11.54    7.76
   2   4  48   13.73    4.63
   2   4  48    8.24    7.39
   2   4  49   27.64    5.66
   2   4  49    2.01    7.09
   2   4  50   28.54    6.39
   2   4  50    9.16    7.80
   2   4  51   31.98   12.42
   2   4  52   12.37    7.72
   2   4  53   -3.42    6.77
   2   4  54   30.17   11.11
   2  -5  54    0.69    5.82
  -2   5  54   -3.23    6.61
   2  -5  53   -0.44    5.14
  -2   5  53   17.94    9.31
   2  -5  52   -3.94    5.53
  -2   5  52   17.15    8.55
   2  -5  51    5.94    6.21
  -2   5  51    9.11    7.25
   2  -5  50   30.74    8.71
  -2   5  50   44.94   11.35
   2  -5  49   21.69    8.15
  -2   5  49   20.94    8.05
   2  -5  48    9.24    5.94
  -2   5  48    1.44    4.84
   2  -5  47    3.86    5.83
  -2   5  47    2.59    5.81
   2  -5  46    0.30    4.80
  -2   5  46   -2.84    5.79
   2  -5  45    9.68    6.20
  -2   5  45   -0.59    4.73
  -2   5  44   47.48   10.29
  -2  -5 -44   32.69    8.17
   2  -5  44   41.43    9.71
  -2   5  43   25.19    7.80
  -2  -5 -43   15.99    6.50
   2  -5  43    9.70    6.29
  -2   5  42    5.89    5.38
  -2  -5 -42   -2.79    4.51
   2  -5  42   14.80    6.84
  -2   5  41    7.31    5.85
  -2  -5 -41   10.80    5.67
   2  -5  41    3.92    5.55
  -2   5  40   21.12    7.34
  -2  -5 -40   21.83    7.11
   2  -5  40   13.77    6.72
  -2   5  39  109.91   13.76
  -2  -5 -39  124.58   13.54
   2  -5  39  111.21   14.01
  -2   5  38    7.17    4.97
   2  -5  38   27.47    9.20
  -2  -5 -38   13.06    6.38
  -2   5  37   98.22   12.27
   2  -5  37   83.37   11.99
  -2  -5 -37   78.73   10.72
   2   5 -37   85.12    9.23
  -2   5  36   62.34   10.10
   2  -5  36   58.41   10.26
  -2  -5 -36   53.82    9.60
   2   5 -36   60.04    7.84
  -2   5  35   11.89    5.39
   2  -5  35   17.82    7.50
  -2  -5 -35    8.29    5.93
   2   5 -35   19.44    5.02
   2  -5  34  145.70   15.16
  -2  -5 -34  121.41   12.79
   2   5 -34  123.40   10.65
  -2   5  34  127.48   13.54
  -2   5  33  138.02   14.11
   2  -5  33  165.85   16.05
  -2  -5 -33  148.79   14.22
   2   5 -33  144.13   11.57
  -2   5  32  105.35   11.85
   2  -5  32   95.71   13.02
  -2  -5 -32  100.09   11.45
   2   5 -32  101.55    9.75
  -2   5  31    3.14    4.61
   2  -5  31    7.53    5.22
  -2  -5 -31   -5.52    4.36
   2   5 -31   -0.22    2.27
  -2   5  30   32.89    6.99
   2  -5  30   53.87    9.24
  -2  -5 -30   -3.58    3.94
   2   5 -30   36.39    6.43
  -2   5  29  409.63   21.99
   2  -5  29  435.31   24.42
   2   5 -29  415.94   18.77
   2  -5  28  213.05   17.47
  -2   5  28  181.57   14.42
   2   5 -28  192.58   12.64
   2  -5  27   13.08    5.84
  -2   5  27   11.01    5.81
   2   5 -27    7.73    3.44
   2  -5  26   47.13    8.57
  -2   5  26   60.12    8.58
   2   5 -26   49.02    6.69
   2   5 -25  213.90   13.03
   2  -5  25  202.03   16.11
   2   5 -24  119.28    9.96
   2  -5  24  111.87   12.31
   2  -5  23   39.43    8.34
   2  -5  22  213.31   16.06
   2  -5  21   80.63   10.47
   2  -5  20   29.53    7.34
   2  -5  19   57.44    9.19
  -2  -5 -18  137.81   11.68
   2  -5  18  137.12   12.66
  -2   5  17    3.49    3.69
   2  -5  17   43.38    7.97
  -2   5  16   -2.09    3.59
   2  -5  16   98.05   10.99
   2  -5  15  307.17   18.76
  -2   5  15   -1.22    3.37
   2  -5  14  202.40   15.95
   2  -5  13 2089.69   47.57
   2  -5  12  386.81   21.05
  -2   5  10  304.19    9.81
  -2   5   9  254.47    9.46
   2  -5   8  130.55   12.53
  -2   5   8  134.52    7.33
   2  -5   7  262.75   16.84
  -2   5   7  253.90   10.18
  -2   5   6    6.51    2.58
   2  -5   6    3.50    4.37
  -2  -5  -6    7.13    1.68
   2  -5   5  275.92   17.44
  -2   5   5  265.06   11.06
  -2  -5  -5  264.45    7.82
   2  -5   4  199.41   14.99
  -2   5   4  196.85    9.87
  -2  -5  -4  200.20    7.28
   2  -5   3  832.48   29.65
  -2   5   3  806.85   20.06
  -2  -5  -3  820.59   15.05
   2  -5   2  188.23   14.50
  -2  -5  -2  170.72    7.30
   2  -5   1   77.29    9.86
  -2  -5  -1   68.72    4.88
   2  -5   0  117.63   11.28
   2  -5  -1   68.18    9.55
   2   5   2  188.07   12.10
   2  -5  -2  184.84   14.47
   2  -5  -3  836.61   29.57
   2   5   3  845.88   25.01
   2   5   4  202.86   13.11
   2  -5  -4  215.68   15.51
   2   5   4  186.61   13.59
   2   5   5  273.15   15.14
   2   5   5  259.57   15.61
   2   5   6    8.90    4.83
   2   5   6   -0.29    4.21
   2   5   7  273.37   15.54
   2   5   7  260.48   15.43
   2   5   8  137.69   11.58
   2   5   8  119.15   10.53
   2   5   9  248.74   15.87
   2   5   9  255.15   15.50
   2   5  10  298.33   17.48
   2   5  10  292.23   16.66
   2   5  11  158.37   13.17
   2   5  11  151.24   12.12
   2   5  12  354.90   20.01
   2   5  12  375.29   18.96
   2   5  13 2139.07   44.46
   2   5  13 2190.60   47.99
   2   5  14  196.24   14.04
   2   5  14  218.44   16.27
   2   5  15  303.07   16.78
   2   5  15  329.27   19.68
   2   5  16  101.44   10.02
   2   5  16   92.74   11.24
   2   5  17   45.14    8.42
   2   5  17   41.18    6.69
   2   5  18  148.45   11.92
   2   5  18  135.34   13.67
   2   5  19   52.19    9.22
  -2   5 -19   63.37    8.26
   2   5  19   46.97    7.06
   2   5  20   28.26    8.27
  -2   5 -20   30.48    7.88
   2   5  21   93.70   12.33
  -2   5 -21   92.56   12.67
  -2   5 -22  217.11   18.92
   2   5  22  186.95   16.96
   2   5  23   28.41    1.99
   2   5  23   33.79    8.82
   2   5  23   26.83    2.28
  -2   5 -23   38.97    9.18
   2   5  24  111.51    4.31
   2   5  24  107.52    5.09
  -2   5 -24  117.83   14.41
   2   5  24  117.17   14.33
   2   5  25  218.06    6.49
  -2   5 -25  229.70   19.97
   2   5  25  213.98   18.93
   2   5  26   62.34   11.49
  -2   5 -26   40.28    8.40
   2   5  27   22.64    9.02
  -2   5 -27    0.45    4.75
   2   5  28  194.09   19.20
  -2   5 -28  205.68   19.76
   2  -5 -29  364.66    7.78
   2   5  29  392.82   26.61
  -2   5 -29  455.27   29.14
   2   5  30   43.96    9.49
   2  -5 -30   29.74    2.57
  -2   5 -30   38.34   10.70
   2  -5 -31    0.52    1.22
   2   5  31    3.11    6.63
  -2   5 -31    5.41    5.62
   2  -5 -32   96.95    5.20
   2   5  32  115.44   16.13
   2   5  33  175.49   19.46
   2   5  34  135.69   16.99
   2   5  35   29.43   10.34
   2   5  36   65.29   13.38
   2   5  37   84.21   15.10
   2   5  38   14.89    8.37
   2   5  39  104.35   16.27
   2   5  40   34.03   11.07
   2   5  41   20.02    9.21
   2   5  42   22.51   10.03
   2   5  43   16.97    7.38
   2   5  44   36.25   11.36
   2   5  45   15.50    9.72
   2   5  46    2.21    7.89
   2   5  47   17.66    9.78
   2   5  48    3.74    7.11
   2   5  49   21.60   10.05
   2   5  50   43.24   13.04
   2   5  51    1.33    6.64
   2   5  52   -4.20    9.03
  -2   6  54   21.97   10.53
  -2   6  53    8.13    7.18
   2  -6  52    3.56    7.32
  -2   6  52   -0.14    6.55
   2  -6  51    8.13    5.75
  -2   6  51   22.97    8.86
   2  -6  50   10.25    7.20
  -2   6  50    9.04    7.42
   2  -6  49    5.79    5.93
  -2   6  49   19.32    8.84
   2  -6  48    9.29    7.48
  -2   6  48    5.43    5.55
  -2   6  47   23.22    8.25
   2  -6  47    9.69    6.51
  -2   6  46    7.84    5.55
   2  -6  46   -0.14    5.99
  -2   6  45   40.35   10.89
   2  -6  45   22.12    6.93
  -2   6  44   23.20    8.63
   2  -6  44   25.40    9.47
  -2   6  43   27.51    8.46
   2  -6  43   37.23    9.04
  -2   6  42   59.62   11.43
  -2  -6 -42   51.54    9.49
   2  -6  42   43.52   10.25
  -2   6  41   -1.07    5.08
  -2  -6 -41   14.06    6.92
   2  -6  41    5.69    5.87
  -2   6  40    4.09    5.36
  -2  -6 -40    6.79    5.23
   2  -6  40    4.27    5.78
  -2   6  39   23.82    7.78
  -2  -6 -39   29.34    7.43
   2  -6  39   28.18    8.13
  -2   6  38   -2.37    5.28
  -2  -6 -38    1.08    4.20
   2  -6  38    7.17    6.77
  -2   6  37    4.04    4.59
  -2  -6 -37    9.13    5.15
   2  -6  37   12.77    6.63
  -2   6  36   32.74    8.58
  -2  -6 -36   31.17    7.35
   2  -6  36   30.97    8.54
  -2   6  35   54.87   10.58
  -2  -6 -35   48.72    8.64
   2  -6  35   58.93   11.03
  -2   6  34    8.74    5.47
  -2  -6 -34   16.79    6.37
   2  -6  34   22.25    8.66
  -2   6  33    0.54    3.98
   2  -6  33    0.54    6.40
  -2  -6 -33    0.07    3.64
  -2   6  32   82.94   11.87
   2  -6  32  100.77   13.16
  -2  -6 -32   66.28    9.21
   2   6 -32   96.00   10.51
  -2   6  31  301.16   20.60
   2  -6  31  291.84   21.63
   2   6 -31  293.41   17.65
  -2   6  30   63.17   10.54
   2  -6  30   73.80   11.30
  -2  -6 -30   -6.07    3.97
   2   6 -30   66.51    8.94
  -2   6  29    7.84    4.97
   2  -6  29    1.87    5.48
  -2  -6 -29   -0.58    2.56
   2   6 -29    2.81    2.92
   2  -6  28   16.71    6.82
  -2   6  28   40.87    8.49
   2   6 -28   17.68    4.93
   2  -6  27   24.82    7.70
   2   6 -27   16.80    4.53
   2  -6  26   17.42    6.73
   2  -6  25    3.93    4.79
  -2   6  24    7.00    4.78
   2  -6  24   13.39    5.75
  -2   6  23    3.11    4.47
   2  -6  23    8.11    5.10
  -2   6  22   21.43    7.08
   2  -6  22   23.42    7.78
  -2   6  21  456.61   25.81
   2  -6  21  453.85   24.47
  -2   6  20  101.70   12.95
   2  -6  20  102.93   12.73
  -2   6  19  193.32   16.90
   2  -6  19  195.10   16.21
  -2   6  18    8.04    5.14
   2  -6  18   22.80    7.55
  -2   6  17  329.34   21.13
   2  -6  17  330.63   20.74
  -2   6  16   32.26    7.92
   2  -6  16   30.62    7.49
  -2   6  15   46.22    8.32
   2  -6  15   53.83    8.67
  -2   6  14   62.64    9.52
   2  -6  14   63.13   10.18
  -2   6  13  275.79   18.78
   2  -6  13  238.20   17.56
  -2   6  12   81.04   11.18
  -2   6  11  436.85   23.30
   2  -6  11  630.83   27.98
  -2   6  11  627.01   12.78
  -2   6  10  408.34   11.33
  -2   6  10   79.66   10.92
  -2   6   9   72.65    5.30
   2  -6   9   89.28   11.45
  -2   6   9    9.47    5.06
  -2  -6  -8  169.70    6.36
   2  -6   8  168.94   14.82
  -2   6   8  163.30    8.05
  -2   6   8   11.98    5.15
  -2   6   7   39.64    4.67
   2  -6   7   42.14    8.26
  -2   6   7    1.24    3.72
  -2  -6  -7   36.76    3.42
  -2  -6  -6  282.94    9.83
   2  -6   6  502.22   25.08
  -2   6   6  507.58   15.10
  -2   6   5    7.04    2.58
  -2   6   5   -1.08    3.14
  -2  -6  -5    7.34    2.27
   2  -6   5    2.78    4.69
   2  -6   4   23.44    6.12
  -2  -6  -4   26.97    3.51
  -2  -6  -3  114.07    6.82
   2  -6   3  108.08   12.04
   2  -6   2   17.29    6.70
  -2  -6  -2   14.12    3.02
   2  -6   1  288.94   18.66
  -2  -6  -1  287.40   11.19
   2  -6   0  239.05   17.27
  -2  -6   0  212.16    9.79
   2  -6  -1  285.58   18.63
  -2  -6   1  283.94   11.59
   2  -6  -2   16.88    6.06
  -2  -6   2   23.75    3.92
   2  -6  -3   91.20   11.96
  -2  -6   3  107.76    7.64
   2  -6  -4   27.20    7.08
  -2  -6   4   21.51    3.77
   2   6   5   15.21    6.06
   2  -6  -5   11.05    5.38
   2   6   5    9.75    4.80
   2   6   6  520.25   22.02
   2   6   6  506.07   22.38
   2   6   7   47.51    7.78
   2   6   7   34.36    7.16
   2   6   8  167.53   13.27
   2   6   8  163.06   13.12
   2   6   9   80.77   10.30
   2   6   9   74.46    9.24
   2   6  10  414.79   21.38
   2   6  10  415.26   20.32
   2   6  11  635.94   26.36
   2   6  11  624.18   25.06
   2   6  12   91.50   11.65
   2   6  12   88.87   10.04
   2   6  13  249.58   17.42
   2   6  13  256.02   16.02
   2   6  14   71.97   10.29
   2   6  14   56.70    8.02
   2   6  15   54.18    9.16
   2   6  15   47.91    7.58
   2   6  16   35.50    8.07
   2   6  16   34.83    6.82
  -2   6 -17  350.07   19.27
   2   6  17  335.90   18.24
   2   6  17  334.82   21.14
   2   6  18   11.49    6.25
  -2   6 -18   13.23    4.42
   2   6  18    4.06    3.67
  -2   6 -19  200.16   14.62
   2   6  19  188.61   13.86
   2   6  19  197.03   16.93
   2   6  20  101.50   10.32
   2   6  20  100.37   13.07
  -2   6 -21  519.36   29.83
   2   6  21  434.04   20.57
   2   6  21  467.68   26.20
   2   6  22    8.89    6.25
  -2   6 -22   29.54    8.38
   2   6  23    7.93    5.30
  -2   6 -23    4.36    5.54
   2   6  24    3.31    4.84
  -2   6 -24    1.92    5.30
   2   6  25   -1.91    5.68
  -2   6 -25   -2.48    5.13
   2   6  26    7.11    1.43
   2   6  26   12.99    6.96
  -2   6 -26    9.44    5.52
   2   6  27   18.88    2.34
   2   6  27   21.28    8.35
  -2   6 -27   13.76    6.86
   2   6  28   19.69    2.66
   2   6  28   32.17    9.04
  -2   6 -28   14.01    6.98
   2   6  29    8.25    6.95
   2   6  29    7.50    2.12
   2   6  30   76.32    5.65
   2   6  30   80.23   14.09
   2   6  31  292.52   11.33
   2   6  31  342.28   25.90
   2   6  32  103.83   15.26
   2   6  32   91.68    6.86
   2   6  33    2.81    6.95
   2   6  34    6.77    6.06
   2   6  35   69.71   13.24
   2   6  36   33.55   11.17
   2   6  37    6.01    6.61
   2   6  38   -3.79    6.33
   2   6  39   25.04    9.00
   2   6  40    0.03    6.08
   2   6  41   15.01    9.41
   2   6  42   48.87   12.60
   2   6  43   21.83   10.08
   2   6  44   29.77   11.26
   2   6  45   14.72    8.35
   2   6  46    4.98    7.36
   2   6  47   20.09   10.04
   2   6  48   12.77    9.99
   2   6  49   14.16    9.44
   2   6  50   10.30    9.76
  -2   7  54    7.43    8.09
  -2   7  53    0.48    6.78
  -2   7  52   -0.64    7.24
  -2   7  51   21.10    9.69
  -2   7  50   10.44    8.32
  -2   7  49    9.33    6.55
   2  -7  49   16.07    8.79
  -2   7  48    0.15    6.46
   2  -7  48   15.30    8.78
  -2   7  47   62.52   12.81
   2  -7  47   44.64   11.93
  -2   7  46   23.17    9.65
   2  -7  46   48.31   11.55
  -2   7  45   11.11    6.34
   2  -7  45   18.83    8.04
  -2   7  44   24.33    8.72
   2  -7  44   17.63    7.16
  -2   7  43   34.50    9.42
   2  -7  43   37.80   10.13
  -2   7  42   19.55    7.92
   2  -7  42   34.18   10.54
  -2   7  41    4.50    6.21
   2  -7  41   26.46    9.46
  -2   7  40   51.52   10.04
   2  -7  40   60.37   11.84
  -2   7  39   19.67    7.96
   2  -7  39   27.39    8.67
  -2  -7 -39   36.65    8.08
  -2   7  38   20.09    7.75
   2  -7  38   48.85   11.72
  -2  -7 -38   28.70    7.87
   2   7 -38   19.52    6.25
  -2   7  37   28.29    8.63
   2  -7  37   52.78   11.37
  -2  -7 -37   39.40    7.68
   2   7 -37   -1.67    3.85
  -2   7  36    7.10    5.45
   2  -7  36   17.73    7.79
  -2  -7 -36   16.14    6.02
   2   7 -36    2.44    3.08
  -2   7  35   16.97    7.25
   2  -7  35   13.61    7.04
  -2  -7 -35   12.28    5.37
   2   7 -35    0.77    3.57
  -2   7  34   40.48    9.09
  -2  -7 -34   34.72    7.05
   2  -7  34   44.18   10.18
  -2   7  33   40.35    9.53
   2  -7  33   37.75    9.80
  -2   7  32   43.32    8.99
   2  -7  32   39.75    8.80
  -2   7  31   73.32   11.57
   2  -7  31   86.15   13.10
  -2   7  30   24.29    7.86
  -2   7  30   38.71    8.91
   2  -7  30   32.56    8.38
  -2   7  29   41.42   10.14
  -2   7  29   70.91   11.18
   2  -7  29   41.73    9.36
  -2   7  28  132.57   15.90
   2  -7  28  162.37   16.62
  -2   7  27   67.76   11.04
   2  -7  27   65.22   11.51
  -2   7  26    5.92    6.26
   2  -7  26   25.11    7.93
  -2   7  25  131.82   15.00
   2  -7  25  131.30   14.78
  -2   7  24   53.23   10.32
   2  -7  24   52.70   10.47
  -2   7  23   38.38    8.61
   2  -7  23   41.13    9.60
  -2   7  22    8.11    5.67
   2  -7  22    9.09    6.61
  -2   7  21   94.87   12.62
   2  -7  21   91.48   12.41
  -2   7  20  205.51   17.84
   2  -7  20  188.54   17.37
  -2   7  19   22.63    6.46
   2  -7  19   30.20    7.97
  -2   7  18   65.36   10.72
   2  -7  18   86.01   12.86
  -2   7  17  205.12   17.41
   2  -7  17  204.17   18.14
  -2   7  16   23.97    6.84
   2  -7  16   27.84    8.36
  -2   7  15   40.35    8.73
   2  -7  15   48.08    8.81
   2  -7  14   56.32    9.89
  -2   7  14   45.03    8.43
  -2   7  13   25.92    6.49
  -2   7  12   78.59    4.04
   2  -7  12   91.36   11.79
  -2   7  12   78.21   10.52
  -2   7  11  131.09   13.44
  -2   7  11  129.55    6.11
   2  -7  10  237.69   18.39
  -2   7  10  243.64   18.50
  -2   7  10  230.60    8.84
  -2  -7  -9   61.14    4.81
  -2   7   9   57.89    5.00
   2  -7   9   58.30   10.38
  -2   7   9   75.98   11.03
  -2  -7  -8  100.79    6.09
  -2   7   8   93.41    6.42
   2  -7   8  105.84   12.52
  -2   7   8   89.68   11.51
  -2   7   7   38.37    4.60
   2  -7   7   38.35    8.60
  -2  -7  -7   33.85    4.18
  -2  -7  -6  484.77   14.45
   2  -7   6  499.91   25.88
  -2  -7  -5   92.82    6.77
  -2   7   5   95.81   11.67
   2  -7   5   63.02   10.10
  -2  -7  -4   88.03    6.74
  -2   7   4   92.93   11.70
   2  -7   4  100.31   12.32
  -2   7   3  458.95   23.28
   2  -7   3  471.08   25.19
  -2  -7  -3  470.40   15.50
   2  -7   2   99.94   12.10
  -2   7   2  117.26   12.11
  -2  -7  -2   97.69    7.37
   2  -7   1   75.18   11.13
  -2  -7  -1   82.68    6.87
  -2   7   1   93.31   11.00
   2  -7   0   30.21    7.51
  -2  -7   0   34.75    4.87
  -2   7   0   28.45    6.40
   2  -7  -1   82.74   11.11
  -2   7  -1   88.47   10.72
  -2  -7   1   89.73    7.44
   2  -7  -2   95.11   11.72
  -2   7  -2  121.98   12.62
  -2  -7   2  109.43    8.36
   2  -7  -3  433.90   24.07
  -2   7  -3  450.71   22.81
  -2  -7   3  459.15   16.78
   2  -7  -4   87.13   11.83
  -2  -7   4  102.82    8.45
  -2   7  -4  101.73   11.65
   2  -7  -5  112.55   13.06
   2   7   5   92.41   10.67
  -2  -7   5   99.83    8.48
  -2   7  -5  100.76   11.27
   2   7   6  487.96   22.80
  -2  -7   6  499.95   18.23
  -2   7  -6  525.04   24.34
   2   7   7   50.12    8.66
   2   7   7   43.96    7.73
  -2  -7   7   42.12    6.07
  -2   7  -7   43.87    7.82
   2   7   8  114.30   12.13
   2   7   8  103.14   11.06
  -2   7  -8  106.10   11.36
  -2  -7   8   97.83    8.66
   2   7   9   65.21    9.81
   2   7   9   71.41    9.48
  -2   7  -9   59.59    8.90
  -2  -7   9   53.46    7.19
   2   7  10  249.96   17.50
   2   7  10  231.91   15.82
  -2   7 -10  251.47   17.09
  -2  -7  10  224.25   12.90
   2   7  11  156.00   14.26
   2   7  11  138.32   12.51
  -2  -7  11  140.75   10.62
  -2   7 -11  147.05   13.33
   2   7  12   92.59   11.40
   2   7  12   87.52   10.63
  -2   7 -12   74.81    9.75
   2   7  13   25.10    6.91
   2   7  13   20.58    4.97
  -2   7 -13   29.27    6.69
   2   7  14   55.72    9.28
   2   7  14   52.41    7.92
  -2   7 -14   48.84    7.83
   2   7  15   56.54    9.74
   2   7  15   50.42    8.04
  -2   7 -15   58.81    8.79
   2   7  16   33.68    8.64
   2   7  16   20.68    5.21
  -2   7 -16   28.06    6.82
   2   7  17  188.91   16.53
   2   7  17  184.25   14.22
  -2   7 -17  196.19   15.65
   2   7  18   74.56   11.05
   2   7  18   65.14    8.63
  -2   7 -18   84.08   10.41
   2   7  19   24.32    7.36
  -2   7 -19   31.11    6.92
   2   7  19   20.91    5.69
   2   7  20  173.00   13.59
   2   7  20  203.63   17.87
   2   7  21   74.19   11.76
   2   7  21   74.78    9.03
   2   7  22    9.34    6.44
   2   7  22    5.95    3.61
   2   7  23   38.46    9.00
  -2   7 -23   42.27   10.85
   2   7  24   65.92   11.85
   2   7  25  136.30   16.09
   2   7  26   19.68    7.71
   2   7  27   56.96   11.54
   2   7  28  156.89   17.81
   2   7  29   48.77   10.75
   2   7  29   31.37    2.60
   2   7  30   30.18    2.79
   2   7  30   22.66    8.03
   2   7  31   73.48   13.47
   2   7  31   73.58    4.71
   2   7  32   54.83   12.17
   2   7  33   37.35    3.88
   2   7  33   47.54   11.78
   2   7  34   38.43    4.21
   2   7  34   41.50   10.80
   2   7  35   14.19    2.91
   2   7  35   14.82    8.19
   2   7  36    8.51    7.37
   2   7  37   36.98   10.96
   2   7  38   33.73   11.06
   2   7  39   28.23   11.78
   2   7  40   59.11   13.71
   2   7  41   10.59    7.93
   2   7  42   24.28   11.11
   2   7  43   48.89   14.24
   2   7  44   25.02   10.76
   2   7  45   12.95    7.62
   2   7  46   15.79    9.06
   2   7  47   50.19   12.51
   2   7  48    7.50    8.18
  -2   8  53   10.22    9.75
  -2   8  52    5.10    8.60
  -2   8  51   43.36   12.40
  -2   8  50   13.93    9.78
  -2   8  49    5.40    8.01
  -2   8  48   -6.97    8.32
  -2   8  47    7.05    6.69
  -2   8  46   19.61    9.59
   2  -8  45   23.30    8.78
  -2   8  45    3.47    7.85
   2  -8  44   21.52    8.77
  -2   8  44   26.47    9.16
   2  -8  43   31.63    9.90
  -2   8  43   37.19   10.68
   2  -8  42   67.31   13.30
  -2   8  42   50.48   12.03
   2  -8  41    8.19    7.72
  -2   8  41   11.91    7.65
   2  -8  40   -0.22    5.51
  -2   8  40    8.43    7.13
   2  -8  39   29.94    9.74
  -2   8  39   13.98    7.34
   2  -8  38   10.74    7.54
  -2   8  38    5.75    7.14
   2  -8  37   40.41   10.46
  -2   8  37   32.45    9.50
   2  -8  36   42.33   10.74
  -2   8  36   40.15   10.20
   2  -8  35   43.19   10.79
  -2   8  35   49.17   10.46
   2   8 -35   45.08    9.19
   2  -8  34    5.37    4.73
  -2   8  34   13.19    7.07
   2   8 -34   16.00    7.00
   2  -8  33   15.38    7.17
  -2   8  33   11.28    7.22
   2   8 -33    2.17    4.05
   2  -8  32   27.20    8.32
  -2   8  32   35.14    9.58
   2   8 -32   30.66    7.56
   2  -8  31   34.32    9.66
  -2   8  31   34.15    8.98
   2   8 -31   38.36    8.28
   2  -8  30   14.21    7.11
   2  -8  29   14.14    6.53
   2  -8  28   15.38    8.31
  -2   8  27   94.26   13.43
   2  -8  27   90.41   13.89
  -2   8  26   90.27   12.85
   2  -8  26   78.39   12.59
  -2   8  25   -1.96    5.51
   2  -8  25    4.94    5.94
  -2   8  24   52.61   10.35
   2  -8  24   83.39   12.81
  -2   8  23   57.41   10.83
   2  -8  23   63.82   12.32
  -2   8  22   96.40   13.18
   2  -8  22   72.29   13.24
   2  -8  21  134.73   16.44
  -2   8  21  158.72   16.53
   2  -8  20  120.34   16.08
  -2   8  20  138.60   15.98
   2  -8  19  583.46   30.77
  -2   8  19  612.69   31.48
  -2   8  18  241.93   20.02
   2  -8  18  267.84   22.66
  -2   8  17  116.28   14.51
   2  -8  17  100.81   14.43
  -2   8  16  365.68   24.16
   2  -8  16  397.74   25.56
  -2   8  15  131.38   14.53
  -2   8  14  269.51   20.29
  -2   8  13  123.27   13.94
  -2   8  12    3.80    1.29
  -2   8  12    4.66    5.28
  -2   8  11   52.27    4.11
   2  -8  11   55.15   10.48
  -2   8  10   13.80    2.77
   2  -8  10   14.00    6.47
  -2   8  10   14.72    7.03
  -2  -8  -9   70.69    5.88
  -2   8   9   65.95    5.44
   2  -8   9   76.80   11.30
  -2   8   9   22.49    6.71
  -2  -8  -8   22.86    3.77
  -2   8   8   20.40    3.26
   2  -8   8   24.68    7.70
  -2   8   8   23.88    7.02
  -2   8   7  168.94   16.07
  -2  -8  -7  191.01   10.23
   2  -8   7  160.14   15.99
  -2   8   6   13.05    5.21
  -2  -8  -6    8.13    3.04
   2  -8   6    8.19    5.75
  -2  -8  -5    3.20    2.78
  -2   8   5    4.09    4.74
   2  -8   5    4.47    5.75
   2  -8   4    1.29    4.57
  -2  -8  -4    3.30    2.79
  -2   8   4    5.11    4.54
   2  -8   3   19.80    7.12
  -2  -8  -3   28.48    4.78
  -2   8   3   30.78    7.69
   2  -8   2  258.13   20.05
  -2  -8  -2  246.40   12.90
  -2   8   2  269.42   18.87
   2  -8   1  184.00   17.11
  -2   8   1  200.91   16.02
  -2  -8  -1  189.58   11.44
   2  -8   0    2.88    5.01
  -2   8   0   16.94    6.03
  -2  -8   0   12.30    3.91
   2  -8  -1  180.68   16.92
  -2   8  -1  215.43   16.98
  -2  -8   1  173.71   11.44
   2  -8  -2  237.03   19.37
  -2   8  -2  270.46   18.58
  -2  -8   2  248.76   13.56
   2  -8  -3   26.50    7.31
  -2   8  -3   27.48    6.50
  -2  -8   3   27.16    4.98
   2  -8  -4   -0.33    4.78
  -2   8  -4    2.98    3.67
  -2  -8   4    2.97    2.86
   2  -8  -5    1.93    5.09
  -2   8  -5    6.01    3.57
  -2  -8   5    0.61    2.67
   2   8   6   16.83    6.17
  -2  -8   6   10.33    4.19
  -2   8  -6   14.56    5.34
   2   8   7  175.00   14.58
  -2   8  -7  186.18   15.52
  -2  -8   7  182.31   12.32
   2   8   8   25.38    6.42
  -2   8  -8   17.74    5.39
  -2  -8   8   32.67    6.22
   2   8   9   69.48   10.02
   2   8   9   76.91    9.87
  -2   8  -9   60.50    9.89
  -2  -8   9   69.30    7.95
   2   8  10   29.69    7.89
   2   8  10   19.96    6.21
  -2   8 -10   13.37    5.10
  -2  -8  10   15.29    4.71
   2   8  11   57.01   10.01
   2   8  11   52.18    8.24
  -2  -8  11   57.61    7.60
  -2   8 -11   63.85    9.39
   2   8  12   13.07    6.58
   2   8  12    0.76    3.62
  -2  -8  12    3.96    3.71
  -2   8 -12   16.52    6.12
   2   8  13  126.47   13.80
   2   8  13  113.43   11.66
  -2   8 -13  152.07   13.98
  -2  -8  13  136.97   11.72
   2   8  14  256.20   19.61
   2   8  14  243.02   17.03
  -2   8 -14  264.32   18.59
  -2  -8  14  238.20   15.80
   2   8  15  118.98   14.74
   2   8  15  132.52   12.82
  -2   8 -15  149.12   14.27
  -2  -8  15  146.65   12.60
   2   8  16  372.38   24.06
   2   8  16  342.02   19.93
  -2   8 -16  401.46   23.05
  -2  -8  16  377.67   19.45
   2   8  17  109.22   14.30
   2   8  17  108.97   11.82
  -2  -8  17  109.43   11.51
   2   8  18  242.93   20.97
   2   8  18  217.68   16.17
  -2  -8  18  249.28   16.55
   2   8  19  569.72   30.58
   2   8  19  513.46   24.07
  -2  -8  19  544.13   23.93
   2   8  20  124.96   16.21
   2   8  20  142.40   12.98
  -2  -8  20  145.82   13.33
   2   8  21  153.50   16.95
   2   8  21  141.43   12.91
  -2  -8  21  151.21   13.47
   2   8  22   82.64   13.37
   2   8  22   83.18    9.88
   2   8  23   53.06   11.19
   2   8  23   50.32    7.77
   2   8  24   60.71   11.44
   2   8  25   11.53    7.22
   2   8  26   76.71   12.71
   2   8  27   86.11   13.70
   2   8  28   12.47    7.54
   2   8  29    2.45    6.26
   2   8  30   10.40    5.83
   2   8  31   36.13    9.61
   2   8  32   20.36    7.33
   2   8  33    0.45    5.96
   2   8  34    9.60    7.68
   2   8  35   59.85   13.47
   2   8  36   31.74   11.06
   2   8  37   21.89    9.96
   2   8  38   11.13    7.74
   2   8  39   14.68    7.95
   2   8  40    4.47    6.44
   2   8  41    3.50    6.42
   2   8  42   54.83   14.01
   2   8  43   52.46   14.22
   2   8  44   44.24   14.32
   2   8  45   21.11   11.41
  -2   9  50   15.40   10.36
  -2   9  49   20.33    9.69
  -2   9  48   -0.27    7.29
  -2   9  47   11.91    7.76
  -2   9  46   27.93   10.25
  -2   9  45    5.90    7.26
  -2   9  44    5.43    9.05
  -2   9  43   10.76    7.59
   2  -9  42    7.82    7.00
  -2   9  42   20.34    8.38
   2  -9  41   -1.64    6.86
  -2   9  41    6.31    7.46
   2  -9  40   23.06    8.69
  -2   9  40   10.94    6.43
   2  -9  39   28.97    8.59
  -2   9  39   30.50    9.89
   2  -9  38    8.25    6.62
  -2   9  38    0.95    6.88
   2  -9  37   11.94    7.87
  -2   9  37    5.87    6.40
   2  -9  36    3.95    6.32
  -2   9  36   -3.50    6.37
   2  -9  35    3.68    6.53
  -2   9  35   12.94    8.13
   2  -9  34   14.70    7.94
  -2   9  34   15.36    9.00
   2  -9  33    9.32    5.37
  -2   9  33    6.56    7.55
   2   9 -33    9.72    6.67
   2  -9  32    8.80    6.11
  -2   9  32   23.47    8.21
   2   9 -32   11.53    7.34
  -2   9  31   24.94    8.94
   2  -9  31    6.31    5.72
   2  -9  30   34.10   10.35
   2  -9  29   22.34    8.88
   2  -9  28   21.44    9.04
   2  -9  27  108.91   15.52
   2  -9  26   17.83    9.02
   2  -9  25   31.85    8.98
   2  -9  24   11.99    6.83
   2  -9  23   71.60   12.65
  -2   9  22   86.16   12.40
   2  -9  22  124.85   16.49
  -2   9  21   12.32    5.86
   2  -9  21   26.62   10.02
  -2   9  20   30.39    7.99
   2  -9  20   19.13    8.28
  -2   9  19   52.43   10.39
   2  -9  19   59.92   11.19
  -2   9  18  109.19   13.88
   2  -9  18   95.99   14.76
  -2   9  17    9.20    5.99
  -2   9  16   49.59   10.78
  -2   9  14  143.46   15.91
   2  -9  13   97.49   14.20
  -2   9  12   51.95    3.65
   2  -9  12   62.93   11.61
  -2   9  12   54.27   10.21
  -2   9  11   46.06    4.18
   2  -9  11   42.90    9.93
  -2   9  11   41.40    9.10
  -2   9  10   11.22    2.77
   2  -9  10    5.49    5.33
  -2   9  10    2.62    5.96
  -2  -9  -9   61.84    6.50
  -2   9   9   57.75    5.38
  -2   9   9   64.84   10.54
   2  -9   9   61.80   11.00
  -2  -9  -8   32.81    5.33
   2  -9   8   30.03    7.94
  -2   9   8   37.25    8.31
  -2  -9  -7   14.86    3.74
  -2   9   7   13.84    6.55
   2  -9   7   21.93    7.31
  -2  -9  -6   82.37    7.92
  -2   9   6   97.47   12.16
   2  -9   6   69.80   11.68
  -2  -9  -5   19.60    4.70
  -2   9   5   16.05    6.95
   2  -9   5   21.33    7.70
   2  -9   4   26.96    8.27
  -2  -9  -4   30.63    5.63
  -2   9   4   40.54    8.44
   2  -9   3   45.91    9.77
  -2   9   3   51.27    9.03
   2  -9   2   78.27   12.21
  -2   9   2   81.93   11.28
   2  -9   1   91.02   12.94
  -2  -9  -1   84.83    8.91
  -2   9   1   90.60   11.62
   2  -9   0   29.90    9.09
  -2   9   0   36.34    7.97
  -2  -9   0   22.36    5.70
   2  -9  -1  101.11   13.52
  -2   9  -1   98.46   11.68
  -2  -9   1   91.45    9.22
   2  -9  -2   60.77   11.17
  -2   9  -2   78.99   10.81
  -2  -9   2   68.95    8.25
   2  -9  -3   48.61   10.23
  -2  -9   3   58.78    8.01
  -2   9  -3   51.38    8.90
   2  -9  -4   33.17    9.36
  -2   9  -4   34.76    7.31
  -2  -9   4   34.31    6.18
   2  -9  -5   11.08    5.61
  -2   9  -5   15.76    5.70
  -2  -9   5   16.07    5.07
   2   9   6   80.14   10.59
  -2   9  -6   85.25   11.31
  -2  -9   6   83.04    9.12
   2   9   7   15.27    5.95
  -2   9  -7   20.36    6.26
  -2  -9   7   17.76    5.24
   2   9   8   36.76    8.08
  -2   9  -8   37.10    7.88
  -2  -9   8   39.34    6.89
   2   9   9   60.00    9.29
  -2  -9   9   54.13    8.42
   2   9  10   14.72    7.35
   2   9  10    9.65    4.85
  -2  -9  10   13.13    4.84
   2   9  11   52.96    9.60
   2   9  11   35.35    7.18
  -2  -9  11   41.99    7.26
   2   9  12   63.53   10.76
   2   9  12   49.57    8.62
  -2  -9  12   68.36    9.01
   2   9  13   72.90   11.54
   2   9  13   72.43   10.14
  -2  -9  13   88.60   10.22
   2   9  14  121.03   14.76
   2   9  14  118.73   12.79
  -2  -9  14  143.94   13.08
   2   9  15  217.99   19.16
   2   9  15  225.47   16.90
  -2  -9  15  228.96   16.26
   2   9  16   46.51   10.19
   2   9  16   42.86    8.19
  -2  -9  16   41.76    7.75
   2   9  17   20.61    8.42
   2   9  17    8.03    4.82
  -2  -9  17   12.22    5.43
   2   9  18  107.57   14.06
   2   9  18   95.05   11.02
  -2  -9  18  104.02   11.59
   2   9  19   69.71   11.97
   2   9  19   61.94    9.23
  -2  -9  19   58.59    8.96
   2   9  20   17.31    7.94
   2   9  20   21.94    5.97
  -2  -9  20   23.71    6.99
   2   9  21   23.72    8.37
   2   9  21    7.73    4.83
  -2  -9  21   25.68    7.17
   2   9  22   97.30   14.49
   2   9  22   96.22   11.02
  -2  -9  22   94.19   11.68
   2   9  23   69.74   12.65
   2   9  23   85.53   10.36
  -2  -9  23   84.35   10.84
   2   9  24   18.09    7.64
  -2  -9  24   17.90    6.95
   2   9  25   37.32   10.26
  -2  -9  25   44.43    8.56
   2   9  26    6.10    7.37
  -2  -9  26   16.94    6.87
   2   9  27  117.72   16.50
  -2  -9  27  126.47   13.72
   2   9  28    4.90    6.59
  -2  -9  28   13.82    6.21
   2   9  29    5.98    5.64
  -2  -9  29   20.88    6.15
   2   9  30   37.17   11.92
  -2  -9  30   38.45    8.28
   2   9  31    8.15    7.13
  -2  -9  31   13.79    6.73
   2   9  32    3.80    6.63
  -2  -9  32   13.17    5.68
   2   9  33   -2.45    7.44
  -2  -9  33    8.92    4.96
   2   9  34    8.38    5.61
  -2  -9  34   15.44    6.13
   2   9  35    3.58    5.94
  -2  -9  35   11.50    6.62
   2   9  36   -0.16    6.18
  -2  -9  36   16.73    7.70
   2   9  37   10.49    8.02
  -2  -9  37   12.64    6.34
   2   9  38   13.59    8.93
  -2  -9  38    3.33    6.10
   2   9  39   49.76   13.17
  -2  -9  39   29.80    8.93
   2   9  40   32.16   11.89
  -2  -9  40   18.08    8.15
   2   9  41    2.82    7.01
  -2  -9  41    7.35    6.21
   2   9  42   12.83    9.92
  -2  -9  42   18.05    7.59
  -2  10  46   32.06   11.43
  -2  10  45   14.10    9.04
  -2  10  44    7.81    8.85
  -2  10  43    2.50    6.79
  -2  10  42    9.44    6.99
  -2  10  41   18.21    9.66
  -2  10  40    8.57    7.44
  -2  10  39    3.02    6.90
  -2  10  38   17.36    9.66
   2 -10  38   13.54    9.62
  -2  10  37   -0.65    6.34
   2 -10  37    5.52    8.12
  -2  10  36   18.02    8.88
   2 -10  36   13.68    8.88
  -2  10  35    8.74    6.97
   2 -10  35   11.19    6.98
  -2  10  34    7.28    7.19
   2 -10  34   -0.83    6.23
  -2  10  33   29.93    9.51
   2 -10  33   10.08    6.71
  -2  10  32   17.27    7.73
   2 -10  32   14.01    7.59
   2 -10  31   14.39    7.82
   2 -10  30   17.49    9.03
   2 -10  29   16.20    8.73
   2 -10  28    5.02    5.32
   2 -10  27   28.76   10.36
   2 -10  26   87.28   15.51
   2 -10  25   16.72    8.96
   2 -10  24   46.35   11.33
   2 -10  23   27.34   10.11
   2 -10  22    2.81    7.59
   2 -10  21   32.42   10.16
   2 -10  18   -3.71    6.27
   2 -10  15   98.12   15.18
   2 -10  14   42.03   10.18
   2 -10  13   14.43    8.89
  -2  10  12   72.44    4.47
   2 -10  12   72.41   13.12
  -2  10  11   11.17    2.52
   2 -10  11   14.26    7.38
  -2  10  10   33.01    4.18
   2 -10  10   29.61    9.14
  -2 -10  -9   46.67    6.39
   2 -10   9   63.02   12.18
  -2 -10  -8   52.18    6.78
   2 -10   8   50.44   11.79
  -2 -10  -7   24.18    5.17
   2 -10   7   20.03    8.45
  -2 -10  -6   62.01    7.73
   2 -10   6   51.34   11.94
  -2 -10  -5   67.16    7.90
   2 -10   5   58.62   12.02
   2 -10   4   47.73   10.30
  -2 -10  -4   59.71    7.71
   2 -10   3   22.94    9.94
  -2 -10  -3   46.59    7.16
   2 -10   2   71.98   12.85
   2 -10   1   45.40   10.51
   2 -10   0   35.60    8.36
  -2 -10   0   42.45    7.43
   2 -10  -1   29.03    8.92
  -2 -10   1   46.59    7.62
   2 -10  -2   80.96   13.05
  -2 -10   2   75.03    9.36
   2 -10  -3   39.82   10.78
  -2 -10   3   44.44    7.96
   2 -10  -4   51.45   10.62
  -2 -10   4   70.38    9.40
   2 -10  -5   81.49   13.59
  -2 -10   5   59.44    8.88
   2  10   6   56.63    9.90
  -2 -10   6   66.27    9.43
   2  10   7   19.01    6.70
  -2 -10   7   13.06    4.81
   2  10   8   58.65   10.03
  -2 -10   8   55.46    8.59
   2  10   9   47.17    8.69
  -2 -10   9   32.61    6.87
   2  10  10   35.93    8.21
  -2 -10  10   29.68    6.64
   2  10  11   19.90    7.77
   2  10  11    6.56    4.58
  -2 -10  11    5.43    4.01
   2  10  12   85.49   13.03
   2  10  12   66.61   10.23
  -2 -10  12   65.34    9.48
   2  10  13   20.84    7.87
   2  10  13    8.73    4.96
  -2 -10  13    7.46    4.55
   2  10  14   54.91   10.84
   2  10  14   57.95    9.68
  -2 -10  14   50.96    9.05
   2  10  15   94.88   14.13
   2  10  15   79.19   10.90
  -2 -10  15   81.14   10.90
   2  10  16   53.92   10.99
   2  10  16   50.99    8.78
  -2 -10  16   60.06    9.53
   2  10  17   35.21    8.80
   2  10  17   34.88    7.51
  -2 -10  17   26.72    6.71
   2  10  18    9.53    7.23
   2  10  18    0.48    4.24
  -2 -10  18    9.48    5.17
   2  10  19    7.75    6.34
   2  10  19   12.35    5.41
  -2 -10  19   25.10    7.18
   2  10  20   11.17    7.45
   2  10  20    3.74    3.81
  -2 -10  20   14.50    6.08
   2  10  21   35.04    9.88
   2  10  21   32.27    7.20
  -2 -10  21   30.55    7.23
   2  10  22   15.96    7.73
   2  10  22    7.70    4.95
  -2 -10  22   -1.15    4.24
   2  10  23    9.97    7.10
   2  10  23   17.39    5.73
  -2 -10  23   22.10    7.60
   2  10  24   37.75   10.75
   2  10  24   31.48    6.83
  -2 -10  24   43.45    8.78
   2  10  25   18.70    9.09
  -2 -10  25   14.09    7.02
   2  10  26  101.00   15.88
  -2 -10  26   81.57   12.05
   2  10  27   23.57    9.68
  -2 -10  27   26.59    7.94
   2  10  28   19.19    9.66
  -2 -10  28   15.83    6.31
   2  10  29    1.56    6.23
  -2 -10  29   11.57    6.26
   2  10  30   30.86   10.61
  -2 -10  30   20.41    7.52
   2  10  31    4.68    6.69
  -2 -10  31   11.37    6.91
   2  10  32   12.42    8.60
  -2 -10  32   23.61    8.59
   2  10  33   13.60    9.13
  -2 -10  33   29.59    8.74
   2  10  34   -6.95    7.24
  -2 -10  34    8.89    6.06
   2  10  35    6.07    5.95
  -2 -10  35    6.09    7.11
   2  10  36   -9.63    9.85
  -2 -10  36   10.71    6.95
   2  10  37    6.58    7.17
  -2 -10  37    0.40    4.62
   2  10  38   19.78    9.64
  -2 -10  38   11.36    7.81
  -2 -10  39   23.23    8.38
  -2  11  40    7.38    8.74
  -2  11  39   -2.88    6.91
  -2  11  38    0.85    6.45
  -2  11  37   17.19    9.95
  -2  11  36   13.06    8.96
  -2  11  35    6.43    6.70
  -2  11  34    9.17    8.39
  -2  11  33    2.98    6.32
   2 -11  33   13.36    9.86
  -2  11  32   11.75    8.75
   2 -11  32   27.69   10.59
   2 -11  31    4.44    6.20
   2 -11  30   11.01    6.83
   2 -11  29   36.34   10.82
   2 -11  28   25.13   10.95
   2 -11  27   34.32   11.42
   2 -11  26   14.15    8.82
   2 -11  25   10.54    7.15
   2 -11  21   33.61   10.81
   2 -11  18    8.04    7.18
   2 -11  17    9.25    7.56
   2 -11  16   -4.98    7.35
   2 -11  15    5.54    6.03
   2 -11  14   19.48    9.47
   2 -11  13   19.18    8.81
   2 -11  12    9.96    7.64
   2 -11  11   71.79   13.37
  -2  11  10    4.82    2.55
   2 -11  10    0.44    5.89
  -2 -11  -9   56.78    7.38
   2 -11   9   70.45   13.53
  -2 -11  -8    4.18    4.09
   2 -11   8   10.30    8.27
  -2 -11  -7  105.84   10.41
   2 -11   7  103.06   15.69
  -2 -11  -6    6.80    4.25
   2 -11   6    5.06    7.07
  -2 -11  -5   37.91    7.22
   2 -11   5   34.52   10.07
   2 -11   4   58.65   13.08
  -2 -11  -4   61.15    8.45
   2 -11   3   28.48    9.61
  -2 -11  -3   41.90    7.45
   2 -11   2   84.86   14.58
  -2 -11  -2   85.93   10.27
   2 -11   1    0.31    5.64
  -2 -11  -1    4.02    4.21
   2 -11   0    8.87    7.09
   2 -11  -1   16.54    9.35
   2 -11  -2   89.90   14.33
  -2 -11   2   73.57   10.19
   2 -11  -3   37.56   10.36
  -2 -11   3   51.51    8.83
   2 -11  -4   83.92   14.52
  -2 -11   4   63.96    9.36
   2 -11  -5   47.01   11.01
  -2 -11   5   39.93    7.68
   2  11   6   11.66    6.37
  -2 -11   6   15.24    5.60
   2  11   7  121.23   13.92
  -2 -11   7   93.95   11.92
   2  11   8   14.09    6.55
  -2 -11   8   12.80    5.77
   2  11   9   58.20   10.21
  -2 -11   9   57.32    9.55
   2  11  10   12.46    6.72
  -2 -11  10   10.07    5.38
   2  11  11   80.09   12.85
   2  11  11   62.93   10.20
  -2 -11  11   65.44    9.69
   2  11  12   17.75    8.54
   2  11  12   13.44    6.45
  -2 -11  12    4.14    4.42
   2  11  13   31.17    9.63
   2  11  13   27.03    7.31
  -2 -11  13   16.17    5.84
   2  11  14   28.59    9.26
   2  11  14   29.31    7.75
  -2 -11  14   21.25    6.43
   2  11  15   16.13    8.35
   2  11  15    0.11    4.08
  -2 -11  15    4.77    4.17
   2  11  16   14.59    7.62
   2  11  16    7.74    4.75
  -2 -11  16   -0.95    4.87
   2  11  17    3.18    6.44
   2  11  17    8.84    5.57
  -2 -11  17   -4.36    6.13
   2  11  18   18.01    9.02
   2  11  18    4.99    4.35
  -2 -11  18    7.65    5.92
   2  11  19   18.37    8.47
   2  11  19    1.35    4.07
  -2 -11  19    6.66    4.34
   2  11  20   -0.31    6.25
   2  11  20    8.50    4.67
  -2 -11  20    2.14    5.92
   2  11  21   24.39    9.83
   2  11  21   21.95    6.21
  -2 -11  21   11.43    6.00
   2  11  22   19.34    8.29
   2  11  22   16.95    6.18
  -2 -11  22   24.61    7.64
   2  11  23   -0.42    6.25
   2  11  23    6.01    4.39
  -2 -11  23    9.71    6.18
   2  11  24    8.34    6.72
   2  11  24   11.47    5.15
  -2 -11  24    7.95    5.90
   2  11  25   -0.96    5.87
  -2 -11  25    7.17    6.23
   2  11  26   14.23    7.62
  -2 -11  26   14.08    7.19
   2  11  27   37.07   11.29
  -2 -11  27   43.03    9.88
   2  11  28   10.23    9.30
  -2 -11  28    7.94    6.24
   2  11  29   14.06    8.57
  -2 -11  29   20.88    7.70
   2  11  30   14.31    9.69
  -2 -11  30    4.53    5.59
   2  11  31   -0.78    6.66
  -2 -11  31    4.45    5.16
   2  11  32   -5.23    8.36
  -2 -11  32   14.86    7.50
   2  11  33  -11.52    9.26
  -2 -11  33    6.16    6.46
  -2 -11  34   11.06    6.78
  -2 -11  35    6.66    6.87
  -2 -11  36    6.31    6.27
  -2  12  33   20.19   10.64
  -2  12  32   40.57   12.61
   2 -12  27    0.01    5.66
   2 -12  25   29.05   11.50
   2 -12  23    8.02    9.29
   2 -12  21   25.65   10.52
   2 -12  20   11.33    8.53
   2 -12  19   18.34    9.11
   2 -12  18    4.48    6.32
   2 -12  17   18.09    9.00
   2 -12  16   17.89    9.41
   2 -12  15   83.56   15.10
   2 -12  14   20.30   10.40
   2 -12  13   12.11    8.20
   2 -12  12   23.58    9.83
   2 -12  11   25.91   10.00
   2 -12  10   11.45    8.79
   2 -12   9    4.19    7.87
  -2 -12  -8    8.39    4.61
   2 -12   8   12.76    7.07
   2 -12   7   16.88    8.74
  -2 -12  -7   15.32    5.66
   2 -12   6   13.14    8.04
  -2 -12  -6    8.78    4.34
  -2 -12  -5    5.40    4.93
   2 -12   5   18.92    9.34
  -2 -12  -4   14.92    5.21
   2 -12   4   10.75    7.39
   2 -12   3    9.10    8.23
  -2 -12  -3   18.24    6.26
   2 -12   2    7.03    7.77
  -2 -12  -2   11.49    5.39
   2 -12   1   12.10    7.77
  -2 -12  -1   11.37    4.85
   2 -12   0   20.14    8.47
  -2 -12   0   27.64    7.12
   2 -12  -1    6.61    6.97
  -2 -12   1   12.53    4.88
   2 -12  -2   23.83    9.65
   2 -12  -3   10.04    7.08
   2 -12  -4   18.66    8.69
   2  12   5    5.65    5.41
  -2 -12   5    6.69    4.99
   2  12   6    6.44    5.25
  -2 -12   6   10.58    5.78
   2  12   7   15.13    6.70
  -2 -12   7    8.13    4.85
   2  12   8   -0.92    4.41
  -2 -12   8    5.66    4.08
   2  12   9   -1.04    4.61
  -2 -12   9   10.35    6.21
   2  12  10   10.51    6.06
  -2 -12  10   18.08    6.68
   2  12  11   59.98   12.53
   2  12  11   20.75    6.58
  -2 -12  11   27.45    7.95
   2  12  12   32.23   10.10
   2  12  12   26.79    7.86
  -2 -12  12   16.61    6.64
   2  12  13   22.29    9.49
   2  12  13   11.71    5.75
  -2 -12  13    2.15    4.90
   2  12  14   32.84   10.40
   2  12  14   16.25    6.74
  -2 -12  14   17.78    7.57
   2  12  15   69.69   13.69
   2  12  15   67.35   11.01
  -2 -12  15   60.73   10.86
   2  12  16   17.15    9.02
   2  12  16    2.66    4.29
  -2 -12  16    9.31    6.38
   2  12  17   16.69    8.93
   2  12  17    0.87    4.88
  -2 -12  17    2.09    4.77
   2  12  18    6.80    7.95
   2  12  18    0.59    3.88
  -2 -12  18    4.18    5.70
   2  12  19   11.67    8.26
   2  12  19    2.60    4.05
  -2 -12  19    9.47    6.09
   2  12  20    9.17    7.64
   2  12  20    8.93    5.53
  -2 -12  20    8.12    6.33
   2  12  21   17.00    8.00
  -2 -12  21   16.04    7.47
   2  12  22    3.62    6.39
  -2 -12  22   -3.48    5.78
   2  12  23    3.13    6.56
  -2 -12  23    2.66    5.28
   2  12  24   17.84    9.76
  -2 -12  24   18.70    7.59
   2  12  25   30.72   11.81
  -2 -12  25   12.34    6.22
   2  12  26    8.84    7.54
  -2 -12  26    1.06    5.10
   2  12  27   21.98    9.90
  -2 -12  27   15.38    6.32
   2  12  28   21.11   10.09
  -2 -12  28   17.57    8.62
  -2 -12  29   10.01    6.83
  -2 -12  30   21.85    8.18
  -2 -12  31   11.24    7.77
  -2 -12  32   19.52    7.99
  -2 -12  33   17.81    8.86
   2 -13  22    7.23    6.49
   2 -13  21   35.49   12.37
   2 -13  20   14.57    9.00
   2 -13  19   -2.86    6.71
   2 -13  18    5.88    8.38
   2 -13  17   -3.68    6.79
   2 -13  16    8.98    8.47
   2 -13  15    6.65    7.17
   2 -13  14    7.29    8.58
   2 -13  13    5.76    8.43
   2 -13  12    3.12    7.15
   2 -13  11   -8.62    7.65
   2 -13  10   -4.83    6.97
   2 -13   9   20.36   10.62
   2 -13   8   -5.77    6.79
   2 -13   7   14.74    8.45
   2 -13   6   -3.03    6.37
   2 -13   5   25.75   10.38
   2 -13   4   15.78    9.25
  -2 -13  -3   16.74    6.53
   2 -13   3   14.84    9.24
  -2 -13  -2    6.01    4.84
   2 -13   2    8.30    6.94
   2 -13   1   34.15   10.74
  -2 -13  -1   27.59    8.08
   2 -13   0    3.08    7.13
  -2 -13   0   10.73    5.88
   2 -13  -1   18.79    9.91
  -2 -13   1   17.09    6.25
   2 -13  -2   11.18    7.81
  -2 -13   2    4.77    5.10
   2 -13  -3   12.52    9.18
  -2 -13   3   26.23    7.78
   2  13   4    9.13    6.07
  -2 -13   4    7.32    5.08
   2  13   5   19.70    7.60
  -2 -13   5    7.71    5.05
   2  13   6    3.29    5.80
   2  13   7   -0.33    4.51
   2  13   8    3.96    5.71
  -2 -13   8    6.27    4.53
   2  13   9    8.87    6.40
  -2 -13   9    7.49    5.09
   2  13  10   16.86    6.57
  -2 -13  10   13.17    7.41
   2  13  11    6.72    7.24
   2  13  11    8.38    5.93
  -2 -13  11    6.01    6.47
   2  13  12   19.28    8.50
   2  13  12    5.72    4.40
  -2 -13  12   -2.15    4.89
   2  13  13    8.76    7.16
   2  13  13   11.22    6.84
  -2 -13  13    3.03    5.91
   2  13  14   12.61    7.98
   2  13  14    0.82    4.98
  -2 -13  14    4.58    5.64
   2  13  15    8.89    8.23
  -2 -13  15    1.09    5.13
   2  13  16   18.21    9.37
  -2 -13  16    3.80    5.45
   2  13  17   21.58    9.69
  -2 -13  17    4.96    6.96
   2  13  18   11.48    7.91
  -2 -13  18    0.19    6.78
   2  13  19    4.83    7.60
  -2 -13  19    5.15    7.08
   2  13  20   18.97    9.98
  -2 -13  20    0.66    5.63
   2  13  21   18.23    9.99
  -2 -13  21   -1.24    5.94
  -2 -13  22  -10.43    7.38
  -2 -13  23    1.41    5.96
  -2 -13  24  -11.54    7.44
  -2 -13  25   -0.60    5.89
  -2 -13  26   10.01    6.16
  -2 -13  27    9.84    7.23
  -2 -13  28    4.32    5.34
  -2 -13  29    6.53    6.16
   2 -14  14    6.84    9.31
   2 -14  13   13.40    9.30
   2 -14  12   11.60    9.52
   2 -14  11    1.38    7.90
   2 -14  10   26.12    9.87
   2 -14   9  -10.42    9.26
   2 -14   8   11.73    8.43
   2 -14   7   16.75   10.48
   2 -14   6   12.31    8.99
   2 -14   5    8.22    9.45
   2 -14   4   12.93    9.53
   2 -14   3    2.98    7.86
   2 -14   2   10.91    8.07
   2 -14   1    4.49    7.04
   2 -14   0    8.25    8.22
   2 -14  -1    4.83    7.82
   2 -14  -2   10.48    7.86
   2  14   3   16.31    7.63
   2  14   4   -0.89    5.66
   2  14   5    2.76    6.24
  -2 -14   5    9.78    5.78
   2  14   6    9.17    6.91
  -2 -14   6   11.87    7.31
   2  14   7    3.80    4.82
  -2 -14   7   -5.31    5.95
   2  14   8    7.68    5.90
  -2 -14   8    3.75    5.29
  -2 -14  10   10.51    7.20
   2  14  10   27.86    9.87
   2  14  11   13.08    8.27
  -2 -14  12    2.80    5.58
   2  14  12    7.23    7.81
  -2 -14  13    8.82    6.96
  -2 -14  14   26.26   10.09
  -2 -14  15    8.88    7.60
  -2 -14  16   38.32   10.01
  -2 -14  17    3.05    6.27
  -2 -14  18   25.96    9.57
  -2 -14  19    2.85    5.72
  -2 -14  20   -2.19    5.99
  -2 -14  21    2.00    6.03
  -2 -14  22    0.59    5.92
  -2 -14  23    6.93    6.05
  -2 -14  24   18.28    9.04
  -2 -14  25   11.46    8.27
   2 -15   2    5.23    8.35
   2 -15   1    9.13    8.90
   2 -15   0    9.57    9.11
  -2 -15  16  -14.05    8.47
  -2 -15  17    4.25    7.80
  -2 -15  18   20.05    9.91
  -3   0   0   -1.94    2.66
   3   0   0    2.98    4.58
  -3   0   0    2.09    3.49
  -3   0   1  327.09   15.95
  -3   0  -1  320.65   15.38
   3   0   1  318.27   14.87
  -3   0   1  327.99   17.12
   3   0   1  329.98   17.47
   3   0  -1  323.96   17.16
  -3   0   1  313.70   13.65
  -3   0  -1  295.57   14.09
  -3   0  -2   40.78    6.06
   3   0  -2   32.63    6.35
   3   0   2   28.05    5.81
  -3   0   2   43.09    5.67
   3   0   2   18.70    4.66
  -3   0  -2   33.72    5.88
  -3   0  -3  137.83   10.34
   3   0   3  139.25   10.48
   3   0  -3  139.39   11.59
   3   0   3  131.65   11.37
  -3   0   3  140.65    9.09
  -3   0  -3  155.45   11.26
  -3   0  -4  724.96   22.27
   3   0  -4  724.11   25.40
   3   0   4  702.86   25.59
   3   0   4  732.98   23.85
  -3   0   4  704.42   18.48
  -3   0  -4  710.88   23.25
  -3   0  -5   93.28    8.42
   3   0  -5   82.18    9.10
   3   0   5   85.60    9.68
   3   0   5   86.03    9.63
  -3   0  -5  110.26   10.34
  -3   0   5  112.23    8.30
  -3   0  -6 1003.14   25.40
   3   0   6  903.69   28.30
   3   0   6 1015.35   30.69
   3   0  -6  947.83   28.56
  -3   0   6  949.67   19.98
  -3   0  -6  954.24   28.21
   3   0   7   26.08    6.06
   3   0  -7   23.91    5.76
   3   0   7   24.72    6.39
  -3   0   7   38.89    4.82
  -3   0  -7   37.80    6.86
   3   0  -8    7.41    4.62
   3   0   8    1.91    4.09
  -3   0   8   11.44    3.22
   3   0   8    3.55    4.03
  -3   0  -8    7.11    3.97
   3   0   9  150.34   10.67
  -3   0  -9  149.84    9.87
   3   0   9  141.47   12.52
   3   0  -9  142.25   11.67
  -3   0   9  192.80    8.55
  -3   0  -9  167.33   13.11
   3   0   9  163.41   14.09
   3   0  10 2010.17   37.02
  -3   0 -10 2061.86   34.88
   3   0 -10 2045.79   41.77
  -3   0  10 2009.20   23.91
  -3   0 -10 2045.72   44.08
   3   0  10 1979.40   43.86
   3   0  11  524.97   18.92
  -3   0 -11  491.06   16.94
   3   0 -11  507.81   21.42
   3   0  11  611.01   26.21
  -3   0  11  600.23   12.60
  -3   0 -11  563.59   24.38
   3   0  12 3036.28   45.36
  -3   0 -12 3154.43   42.39
   3   0 -12 3167.48   51.74
   3   0  12 3117.06   56.71
  -3   0  12 3068.21   25.57
  -3   0 -12 3095.45   56.25
  -3   0 -13  189.48   10.83
   3   0  13  184.59   11.44
  -3   0  13  224.54    6.64
   3   0  13  204.94   16.67
  -3   0 -13  244.99   17.36
  -3   0 -14  262.91   12.39
   3   0  14  250.42   13.26
  -3   0 -14  252.81   17.06
   3   0  14  246.58   16.94
   3   0  15   35.49    5.54
  -3   0 -15   39.58    5.31
   3   0  15   40.54    8.05
  -3   0 -15   36.61    7.49
   3   0  16    6.18    3.32
  -3   0 -16    6.74    2.36
   3   0  16   11.81    5.48
  -3   0 -17   74.93    6.67
   3   0  17   90.37    8.17
   3   0  17   92.77   11.40
  -3   0 -18  107.47    8.00
   3   0  18  114.43    9.22
   3   0  18  120.18   13.25
  -3   0 -19   -0.97    3.23
   3   0  19   24.63    8.69
   3   0  20  464.82   25.24
   3   0  21   88.05   12.90
   3   0  22    7.76    3.28
  -3   0 -22    5.96    5.29
   3   0  22   10.25    6.96
   3   0  23  135.02   10.65
  -3   0 -23  160.11   15.03
  -3   0 -23  156.98   15.63
   3   0  23  132.94   14.82
   3   0  24   93.67    8.95
  -3   0 -24  104.05   13.33
  -3   0 -24  100.34   12.98
   3   0  24  119.30   14.94
   3   0  25  663.07   23.31
  -3   0 -25  650.02   30.17
  -3   0 -25  667.05   31.74
   3   0  25  590.43   30.61
   3   0  26    4.55    4.33
  -3   0 -26    6.79    6.68
   3   0  26   12.06    7.21
  -3   0 -26   10.18    7.56
   3   0  27   77.08    8.51
  -3   0 -27   68.39   10.23
   3   0  27   65.36   11.50
  -3   0 -27   77.41   12.11
  -3   0 -28   15.81    6.98
   3   0  28   10.77    4.06
  -3   0 -28   16.60    6.01
   3   0  28   24.99    8.45
  -3   0 -29   11.97    6.57
   3   0  29    7.80    4.10
  -3   0 -29    4.25    5.05
   3   0  29    8.72    6.88
  -3   0 -30    5.19    4.53
   3   0  30    7.68    4.12
  -3   0 -30    3.19    4.04
   3   0  30    9.30    6.72
  -3   0 -31   -1.75    5.31
   3   0  31    7.02    4.29
  -3   0 -31    3.94    4.33
   3   0  31   -2.39    5.78
   3   0  32   31.94    6.67
  -3   0 -32   46.87    9.60
   3   0  32   25.53    8.50
   3   0  33   62.47    9.53
  -3   0 -33   49.25   10.19
   3   0  33   72.39   14.44
   3   0  34  550.30   23.55
   3   0  34  555.09   33.52
   3   0  35   14.88    6.07
   3   0  35   13.61    9.56
   3   0  36   52.57    8.12
   3   0  36   52.00   11.62
   3   0  37    2.42    3.72
   3   0  37    5.82    6.69
   3   0  38    9.84    4.56
   3   0  38    1.93    5.89
   3   0  39   23.49    6.93
   3   0  39   27.50   10.64
   3   0  40  184.54   14.97
   3   0  40  186.43   21.58
   3   0  41   59.08    9.43
   3   0  41   66.82   14.00
   3   0  42    0.26    3.60
   3   0  42    8.86    7.76
   3   0  43   -4.07    4.64
   3   0  43    8.53    7.83
   3   0  44   17.54    6.57
   3   0  44    5.20    6.99
   3   0  45  140.07   14.01
   3   0  45  147.67   20.37
   3   0  46  103.45   12.53
   3   0  46  113.32   18.16
   3   0  47   10.85    5.51
   3   0  47    8.60    9.03
   3   0  48    3.41    4.87
   3   0  48   -3.85    6.49
   3   0  49    7.36    5.03
   3   0  49    4.46    9.21
   3   0  50   87.84   11.92
   3   0  50   93.32   17.14
   3   0  51   20.93    7.48
   3   0  51   -4.45    6.87
   3   0  52    6.51    5.77
   3   0  52   16.89   10.43
   3   0  53   10.92    6.39
   3   0  53   12.53    9.22
   3   0  54   15.69    6.58
   3   0  55    3.09    6.01
   3  -1  58   14.16    7.98
   3  -1  57    7.08    7.06
   3  -1  56   58.48   10.94
   3  -1  55   25.05    8.52
   3  -1  54   19.29    7.43
   3  -1  53   18.26    8.21
   3  -1  52   12.55    6.52
   3  -1  51    6.83    5.58
   3  -1  51   25.36   12.43
   3  -1  50    5.29    5.39
   3  -1  50   21.58   11.14
   3  -1  49    6.16    4.41
   3  -1  49   12.02    9.07
   3  -1  48   17.56    6.61
   3  -1  48   23.69   10.02
   3  -1  47    7.69    4.91
   3  -1  47    4.09    7.24
   3  -1  46    7.12    4.88
   3  -1  46   -1.22    8.19
   3  -1  45   17.00    6.50
   3  -1  45   11.32    8.47
  -3   1  45   14.63    5.03
   3  -1  44   19.90    6.93
   3  -1  44   24.97   10.58
  -3   1  44   31.53    6.23
   3  -1  43    4.64    5.48
   3  -1  43   11.72    8.70
  -3   1  43    2.43    3.12
   3  -1  42    6.75    4.81
   3  -1  42   14.03    8.35
  -3   1  42   16.88    4.68
   3  -1  41   -1.45    4.16
   3  -1  41   12.37    7.70
  -3   1  41    0.28    2.88
   3  -1  40   10.41    5.20
   3  -1  40   13.87    7.70
  -3   1  40   16.54    4.62
   3  -1  39   14.96    5.60
   3  -1  39    3.74    6.64
  -3   1  39   11.75    4.27
   3  -1  38  104.76   11.60
   3  -1  38  100.70   15.88
  -3   1  38  105.38    8.88
   3  -1  37   40.62    8.09
   3  -1  37   44.56   11.18
  -3   1  37   47.82    6.23
   3  -1  36   17.55    6.12
   3  -1  36   23.67    9.36
  -3   1  36   18.29    4.56
   3  -1  35  167.22   14.29
   3  -1  35  202.12   21.33
  -3   1  35  176.93   10.79
   3  -1  34  188.85   15.14
  -3  -1 -34  203.77   19.37
   3  -1  34  182.10   19.75
  -3   1  34  180.05   10.58
   3  -1  33   44.57    8.76
  -3  -1 -33   42.66    9.09
  -3   1  33   40.22    5.53
   3  -1  33   39.59   10.62
   3  -1  32  116.16   11.71
  -3  -1 -32  105.94   13.61
  -3   1  32   95.02    7.52
   3  -1  32   88.93   13.42
  -3  -1 -31   49.70    9.49
   3  -1  31   75.78    9.98
  -3  -1 -31   86.37   12.17
   3  -1  31   72.53   12.45
  -3   1  31   64.21    6.01
  -3  -1 -30   50.37    9.19
   3  -1  30   72.08    9.23
  -3  -1 -30   70.87   11.09
   3  -1  30   53.10   11.13
  -3   1  30   58.31    5.59
  -3  -1 -29   12.82    5.21
   3  -1  29   16.79    5.30
  -3  -1 -29    9.63    4.05
  -3   1  29    8.90    2.82
   3  -1  29   14.42    6.89
  -3  -1 -28    4.43    5.45
   3  -1  28    7.77    4.45
  -3  -1 -28    9.59    6.22
   3  -1  28   10.17    7.32
  -3   1  28    7.13    2.59
  -3  -1 -27   92.95   12.18
   3  -1  27   81.50    9.19
  -3  -1 -27   86.33   11.78
   3  -1  27   79.70   12.23
  -3   1  27   76.90    6.04
  -3  -1 -26    9.22    5.45
   3  -1  26    5.26    4.27
  -3  -1 -26    8.04    5.06
   3  -1  26   12.08    7.25
  -3   1  26    9.48    2.61
  -3  -1 -25   21.56    6.53
   3  -1  25   17.02    5.72
  -3  -1 -25   20.59    6.75
   3  -1  25   24.15    8.60
  -3   1  25   15.50    2.84
  -3  -1 -24   80.17   12.01
   3  -1  24   74.87    8.90
  -3  -1 -24   70.19   11.30
   3  -1  24   75.97   12.38
  -3   1  24   65.24    5.25
   3  -1  23  542.57   22.16
   3  -1  23  516.27   28.00
  -3  -1 -23  550.34   27.17
  -3   1  23  524.24   13.49
  -3  -1 -23  562.73   27.91
   3  -1  22   90.35    9.73
   3  -1  22  123.50   14.73
  -3  -1 -22   97.64   12.54
  -3   1  22   80.69    5.26
  -3  -1 -22  115.81   13.47
   3  -1  21  474.29   20.56
   3  -1  21  509.51   27.47
  -3  -1 -21  521.40   26.08
  -3   1  21  497.34   12.39
  -3   1  20  258.16    8.72
  -3  -1 -20  260.22   18.35
   3  -1  20  280.62   20.36
  -3   1  19  116.87    5.91
   3  -1  19  119.55   10.56
   3  -1  19  110.68   13.14
  -3  -1 -19  124.51   12.73
  -3  -1 -18   35.14    7.31
  -3  -1 -18   20.68    5.62
   3  -1  18   32.08    8.53
   3  -1  17  320.29   16.79
  -3  -1 -17  306.57   11.76
   3  -1  17  280.21   19.64
  -3  -1 -17  329.60   19.90
   3  -1  16   48.11    7.14
  -3  -1 -16   45.62    4.81
  -3  -1 -16   43.45    7.59
   3  -1  16   50.03    8.97
   3  -1  15   77.83    8.43
  -3  -1 -15   67.53    5.86
  -3  -1 -15   70.92    9.58
   3  -1  15   72.38   10.56
   3  -1  14  234.30   14.20
  -3  -1 -14  229.29   10.34
   3  -1  14  265.31   18.17
  -3  -1 -14  242.68   16.81
   3  -1  13  720.13   24.26
  -3  -1 -13  720.33   18.07
   3  -1  13  662.36   27.59
  -3  -1 -13  724.39   27.37
  -3  -1 -12   58.85    5.59
  -3  -1 -12   67.80    9.45
   3  -1  12   59.49    7.57
   3  -1  12   58.42    9.08
  -3  -1 -11   66.83    5.86
   3  -1  11   61.82    7.39
   3  -1  11   68.12    9.18
  -3  -1 -11   84.60    9.79
  -3  -1 -10   87.78    6.86
   3  -1  10   74.88    8.03
  -3  -1 -10   99.88   10.40
  -3  -1  -9   78.34    6.64
   3  -1   9   73.74    8.21
  -3   1   9   76.58    6.33
   3   1  -9   80.35    9.55
  -3  -1  -9  100.50   10.13
   3  -1   8  372.39   17.52
   3   1  -8  392.92   19.26
  -3   1   8  372.38   13.72
  -3  -1  -8  380.67   18.15
   3  -1   7  142.64   11.18
  -3  -1  -7  139.57    8.87
  -3   1   7  142.42    8.91
   3   1  -7  142.54   12.06
  -3  -1  -7  151.47   11.44
   3  -1   6  272.13   14.77
  -3  -1  -6  273.82   12.28
   3   1  -6  270.94   15.95
  -3   1   6  261.84   12.07
  -3  -1  -6  257.95   14.30
  -3  -1  -5  184.18   10.77
   3   1  -5  194.08   13.91
  -3   1   5  194.62   10.68
   3   1  -5  181.41    9.06
   3  -1   5  183.49   13.10
  -3  -1  -5  177.37   11.78
  -3  -1  -4  308.47   13.47
   3   1  -4  314.17   17.30
   3  -1   4  314.22   16.80
   3   1  -4  299.68   11.96
  -3   1   4  308.54   16.14
  -3  -1  -4  298.60   14.81
  -3   1   4  306.41   13.50
  -3   1   3  352.25   17.81
  -3  -1  -3  306.66   13.84
  -3   1   3  341.49   17.20
   3   1  -3  334.45   17.93
   3  -1   3  329.87   17.01
  -3  -1  -3  331.27   15.08
   3   1  -3  321.27   12.84
  -3   1   3  319.76   14.16
  -3  -1  -2   15.14    4.67
  -3  -1  -2    8.87    3.37
  -3   1   2    9.51    4.49
  -3   1   2    4.32    3.27
   3   1  -2    9.44    5.05
   3  -1   2    3.94    3.36
   3   1  -2    6.54    3.03
  -3   1   2   14.71    4.47
  -3   1   1  755.53   25.53
   3   1  -1  771.81   26.98
  -3   1   1  758.48   25.45
   3  -1   1  755.86   25.59
   3   1  -1  723.59   20.50
  -3  -1  -1  739.37   21.22
  -3   1   1  750.35   22.39
  -3   1   0  242.57   14.33
   3   1   0  235.91   15.46
  -3   1   0  234.02   14.34
   3  -1   0  251.71   14.95
  -3  -1   0  245.63   12.52
   3   1   0  233.41   12.43
  -3   1   0  245.98   13.43
  -3   1  -1  718.71   24.62
   3   1   1  767.09   27.22
   3  -1  -1  770.98   25.50
  -3   1  -1  734.96   25.33
  -3  -1   1  794.23   20.59
   3   1   1  740.25   21.83
  -3   1  -1  755.79   23.49
  -3   1  -2   10.52    3.74
  -3  -1   2   11.27    4.19
  -3   1  -2    6.67    3.56
   3  -1  -2    4.53    4.12
   3   1   2    4.18    4.44
   3   1   2   10.50    4.39
  -3   1  -2    5.78    3.88
  -3   1  -3  333.31   16.34
   3  -1  -3  322.43   16.48
  -3   1  -3  311.77   16.93
   3   1   3  328.73   17.98
   3   1   3  301.46   14.85
  -3  -1   3  325.10   12.42
  -3   1  -3  314.90   15.76
  -3   1  -4  296.69   15.21
   3   1   4  297.15   17.25
  -3   1  -4  319.94   17.12
   3  -1  -4  301.66   15.89
  -3  -1   4  283.27   11.09
   3   1   4  302.13   15.34
  -3   1  -4  300.34   15.94
  -3   1  -5  176.26   11.74
   3   1   5  207.95   14.65
   3  -1  -5  200.51   13.05
  -3  -1   5  191.70    8.75
   3   1   5  185.45   12.57
  -3   1  -5  191.28   13.04
   3  -1  -6  271.63   15.18
   3   1   6  277.60   16.82
  -3  -1   6  261.93    9.74
   3   1   6  263.04   15.05
  -3   1  -6  251.89   15.03
  -3   1  -7    8.90    4.15
   3   1   7  139.07   12.09
   3  -1  -7  130.98   10.67
  -3   1  -7  140.22   11.51
  -3  -1   7  140.44    6.73
   3   1   7  142.01   11.53
  -3   1  -8  364.54   16.40
   3  -1  -8  365.97   17.36
   3   1   8  375.30   19.71
  -3   1  -8  387.85   19.06
   3   1   8  387.10   18.83
  -3  -1   8  391.56   10.26
  -3   1  -9   79.48    7.64
  -3  -1   9   78.13    4.23
   3  -1  -9   79.72    8.39
   3   1   9   87.87    9.79
  -3   1  -9   86.12    9.63
   3   1   9   86.89    9.86
  -3  -1  10   87.49    3.90
  -3   1 -10   75.74    7.41
   3   1  10   82.59    9.91
   3  -1 -10   91.83    9.17
  -3   1 -10   75.03    9.25
   3   1  10   84.11    9.48
  -3   1 -11   59.47    6.47
   3   1  11   69.98    9.11
   3  -1 -11   63.22    7.85
  -3   1 -11   68.58    9.08
   3   1  11   60.75    8.72
   3   1  12   59.11    6.13
  -3   1 -12   49.75    5.86
   3   1  12   57.36    8.57
   3  -1 -12   58.08    7.53
  -3   1 -12   50.73    8.21
   3   1  12   72.05   10.41
   3   1  13  706.13   19.90
  -3   1 -13  678.83   21.76
   3  -1 -13  693.11   23.62
   3   1  13  682.50   27.55
  -3   1 -13  712.62   28.36
   3   1  14  229.77   11.54
  -3   1 -14  235.75   12.81
   3  -1 -14  223.90   13.70
   3   1  14  228.71   16.84
  -3   1 -14  249.47   17.48
   3   1  15   73.92    6.82
  -3   1 -15   63.75    6.98
   3  -1 -15   72.52    8.32
   3   1  15   80.33   10.36
   3   1  16   47.27    5.59
  -3   1 -16   46.63    5.82
   3  -1 -16   52.27    7.30
   3   1  16   53.69    9.51
  -3   1 -17  318.33   14.97
   3   1  17  316.67   13.69
   3   1  17  290.21   19.44
  -3   1 -18   28.56    4.92
   3   1  18   24.88    4.46
   3   1  18   32.42    8.18
  -3   1 -19  122.39    9.42
   3   1  19  114.69    8.58
   3   1  19  113.23   12.83
  -3   1 -20  273.91   13.73
   3   1  20  260.86   12.90
   3   1  20  274.54   19.69
   3   1  21  143.68   10.52
   3   1  21  506.82   26.70
   3   1  22   55.10    6.60
   3   1  22  109.51   13.89
   3   1  23  530.89   18.90
  -3   1 -23  540.06   26.97
   3   1  23  526.43   27.94
  -3   1 -23  533.70   28.37
   3   1  24   59.38    6.68
  -3   1 -24   84.57   11.96
  -3   1 -24   68.67   11.24
   3   1  24   86.12   13.01
   3   1  25   17.80    4.17
  -3   1 -25   17.41    6.03
  -3   1 -25   16.98    6.34
   3   1  25   12.99    6.00
   3   1  26    6.28    2.99
  -3   1 -26    7.46    5.05
  -3   1 -26   10.35    5.29
   3   1  26    4.47    5.99
   3   1  27   84.92    8.01
  -3   1 -27   80.70   10.94
  -3   1 -27   92.93   12.59
   3   1  27   72.71   12.11
   3   1  28    6.44    2.77
  -3   1 -28    8.67    5.43
   3   1  28    8.71    6.37
  -3   1 -28    2.64    4.60
   3   1  29   14.05    4.08
  -3   1 -29    8.48    4.84
  -3   1 -29    6.51    3.99
   3   1  29   13.17    6.99
   3   1  30   59.84    7.40
  -3   1 -30   58.47   10.62
   3   1  30   58.32   11.12
   3   1  31   85.86    8.89
  -3   1 -31   78.26   12.17
   3   1  31   58.93   11.81
   3   1  32   94.03    9.29
   3   1  32   87.12   13.81
   3   1  33   44.58    7.25
   3   1  33   33.78   10.64
   3   1  34  199.05   13.48
   3   1  34  182.49   20.05
   3   1  35  186.42   13.32
   3   1  35  173.43   19.31
   3   1  36   17.69    5.13
   3   1  36    8.33    7.31
   3   1  37   50.70    7.72
   3   1  37   29.13    9.88
   3   1  38   98.62    9.99
   3   1  38   94.31   15.29
   3   1  39    4.38    4.02
   3   1  39    6.31    6.05
   3   1  40   11.55    4.07
   3   1  40   14.78    7.69
   3   1  41    4.40    4.61
   3   1  41    1.46    6.10
   3   1  42   14.60    5.02
   3   1  42    7.62    8.03
   3   1  43    6.55    3.43
   3   1  43    7.58    7.32
   3   1  44   20.55    5.83
   3   1  44   24.11    9.57
   3   1  45   10.16    5.18
   3   1  45   14.55    8.75
   3   1  46   11.22    5.16
   3   1  46    2.78    6.78
   3   1  47    5.25    4.17
   3   1  47   13.27    9.93
   3   1  48   14.52    5.48
   3   1  48    7.04    8.65
   3   1  49   14.40    5.13
   3   1  49    3.85    7.63
   3   1  50    8.35    5.05
   3   1  50    3.59    7.28
   3   1  51    0.79    3.99
   3   1  51   16.55   11.69
   3   1  52   14.09    5.73
   3   1  52   14.38   10.03
   3   1  53   22.25    6.95
   3   1  53    1.00    8.81
   3  -2  59   14.90    8.52
   3  -2  58    5.74    6.18
   3  -2  57    1.72    6.15
   3  -2  56    6.63    6.77
   3  -2  55    4.45    5.86
   3  -2  54   11.19    5.96
   3  -2  53    3.79    5.19
   3  -2  52    6.77    6.02
   3  -2  51    6.13    5.35
   3  -2  50   14.64    6.91
   3  -2  49   26.17    8.53
   3  -2  48    9.34    6.22
   3  -2  47   63.77   11.13
   3  -2  46    4.48    5.76
  -3   2  46    9.78    4.96
   3  -2  45   23.68    7.54
  -3   2  45   27.26    6.21
   3  -2  44    6.45    5.27
  -3   2  44    7.60    4.34
   3  -2  43   16.78    5.63
  -3   2  43   18.51    5.40
   3  -2  42   35.89    7.67
  -3   2  42   44.66    7.11
   3  -2  41   29.35    7.95
  -3   2  41   27.06    5.76
   3  -2  40   73.82   10.78
  -3   2  40   63.57    8.26
   3  -2  39   54.81    9.58
  -3   2  39   40.25    6.36
   3  -2  38   25.23    6.84
  -3   2  38   36.38    6.41
   3  -2  37   41.14    8.29
  -3   2  37   44.78    6.65
   3  -2  36   20.14    6.74
  -3   2  36   14.51    4.99
   3  -2  35  321.26   20.35
  -3  -2 -35  329.58   23.85
  -3   2  35  316.04   16.10
   3  -2  34   60.12   10.04
  -3  -2 -34   58.74   10.84
  -3   2  34   51.70    7.13
   3  -2  33   25.12    7.12
  -3  -2 -33   33.15    9.63
  -3   2  33   22.03    5.05
   3  -2  32  273.08   18.20
  -3  -2 -32  265.50   20.89
  -3   2  32  263.37   14.14
  -3   2  31    8.70    3.91
  -3  -2 -31    4.99    6.42
   3  -2  31   30.89    8.27
  -3  -2 -30   33.17    8.37
  -3   2  30   31.45    5.04
  -3  -2 -30   24.14    6.54
   3  -2  30   48.40    8.32
  -3   2  29    1.09    2.26
  -3  -2 -29    2.90    4.69
  -3  -2 -29   11.27    5.94
   3  -2  29    9.36    5.33
  -3   2  28   46.23    5.66
  -3  -2 -28   43.98    9.24
   3  -2  28   62.23    9.21
  -3  -2 -28   65.56   11.04
  -3  -2 -27   67.58   11.11
   3  -2  27   82.87   10.17
  -3  -2 -27   90.83   12.29
  -3   2  27   72.39    6.83
   3  -2  26  159.66   13.36
  -3  -2 -26  157.29   15.35
  -3   2  26  159.36    9.58
  -3  -2 -26  166.55   15.97
  -3  -2 -25   28.82    7.74
  -3   2  25   25.59    4.15
   3  -2  25   28.22    7.30
  -3  -2 -25   34.45    7.70
   3  -2  24  283.33   17.40
  -3   2  24  301.29   12.76
  -3  -2 -24  318.50   21.27
  -3  -2 -24  326.28   21.53
  -3   2  23  225.11   10.81
   3  -2  23  209.08   15.52
  -3  -2 -23  208.58   17.33
  -3  -2 -23  238.07   18.76
  -3   2  22  482.69   15.25
   3  -2  22  502.30   22.87
  -3  -2 -22  503.99   25.85
  -3  -2 -22  526.02   26.85
   3  -2  21  122.44   12.29
  -3  -2 -21  120.00   13.06
  -3  -2 -21  133.87   13.59
  -3  -2 -20   60.44    9.51
  -3  -2 -20   54.94    8.85
   3  -2  20   63.89    9.02
  -3  -2 -19   91.85   11.04
  -3  -2 -19   95.80   11.18
  -3  -2 -18   76.27   10.17
  -3  -2 -18   59.61    8.89
   3  -2  17  136.28   12.18
  -3  -2 -17    8.95    5.18
  -3  -2 -17  143.90   13.46
   3  -2  16  121.22   11.23
  -3  -2 -16  117.67   11.99
   3  -2  15  295.31   16.88
  -3  -2 -15  283.65    9.38
  -3  -2 -15  300.01   18.30
  -3  -2 -14  259.36    9.10
   3  -2  14  257.08   15.78
  -3  -2 -14  272.42   17.16
  -3  -2 -13  120.37    6.38
   3  -2  13  119.81   11.22
  -3  -2 -13  125.12   12.02
  -3  -2 -12  510.27   13.04
   3  -2  12  547.75   22.80
  -3  -2 -12  538.33   22.82
  -3  -2 -11   71.82    5.12
   3  -2  11   85.52    9.44
  -3  -2 -11   94.36    9.97
  -3  -2 -10   43.55    6.93
   3  -2  10   43.11    7.06
  -3  -2 -10   37.53    4.13
   3   2 -10   40.82    3.21
   3  -2   9  214.85   14.36
  -3  -2  -9  215.95    9.31
   3   2  -9  214.99    7.73
  -3  -2  -9  205.66   13.41
  -3  -2  -8   90.50    6.38
   3  -2   8   86.59    9.61
  -3  -2  -8   83.75    8.42
   3   2  -8   83.37    5.45
   3  -2   7  187.07   13.38
  -3  -2  -7  200.22    9.38
   3   2  -7  179.00    8.40
  -3  -2  -7  177.37   11.98
   3  -2   6  364.00   18.24
  -3  -2  -6  356.06   12.85
  -3   2   6  354.71   16.44
   3   2  -6  356.12   18.96
   3   2  -6  324.71   11.49
  -3  -2  -6  352.89   16.53
   3  -2   5  200.32   13.90
  -3  -2  -5  196.62    9.82
  -3   2   5  205.44   12.86
   3   2  -5  206.35   14.81
   3   2  -5  179.19    9.21
  -3  -2  -5  189.71   12.13
   3  -2   4  464.04   20.86
  -3  -2  -4  473.26   15.76
  -3   2   4  484.83   19.65
   3   2  -4  500.44   22.57
   3   2  -4  495.97   15.47
  -3  -2  -4  482.11   18.31
  -3  -2  -3   43.58    6.09
   3   2  -3   43.35    7.81
  -3   2   3   36.47    5.83
   3   2  -3   52.72    6.13
  -3   2   2  857.86   28.53
   3   2  -2  876.12   29.54
  -3   2   2  877.05   26.75
   3   2  -2  840.69   21.37
  -3  -2  -2  856.11   23.24
  -3   2   1  163.20   12.80
  -3  -2  -1  156.13    9.86
  -3   2   1  156.44   11.77
   3  -2   1  160.49   11.65
  -3   2   1  154.50   11.50
   3   2  -1  164.47   13.34
   3   2  -1  151.82    9.89
  -3   2   0   17.16    4.73
  -3  -2   0   23.35    3.96
  -3   2   0   30.03    5.66
   3  -2   0   21.47    4.78
   3   2   0   20.02    5.14
   3   2   0   25.37    4.82
  -3   2   0   27.38    5.87
  -3   2  -1  174.94   12.90
  -3  -2   1  148.38    9.03
  -3   2  -1  149.79   11.81
   3  -2  -1  154.29   11.38
  -3   2  -1  154.85   11.93
   3   2   1  155.44   12.99
   3   2   1  170.36   11.11
  -3  -2   2  868.31   20.32
  -3   2  -2  857.76   27.91
   3   2   2  887.44   30.00
  -3   2  -2  850.28   27.26
  -3   2  -2  839.01   27.24
   3  -2  -2  873.18   25.96
   3   2   2  836.69   24.05
  -3  -2   3   33.03    3.96
  -3   2  -3   45.19    6.97
   3  -2  -3   42.40    6.47
  -3   2  -3   50.36    7.68
   3   2   3   39.01    7.06
  -3   2  -3   38.12    6.31
   3   2   3   55.08    7.81
  -3   2  -4  505.28   20.79
  -3  -2   4  471.41   13.78
   3   2   4  483.27   22.39
  -3   2  -4  489.85   21.11
  -3   2  -4  457.95   20.97
   3  -2  -4  492.40   19.53
   3   2   4  480.23   19.32
  -3  -2   5  193.52    8.41
   3  -2  -5  202.67   12.79
  -3   2  -5  195.82   13.77
   3   2   5  203.00   14.95
   3   2   5  209.45   13.50
  -3   2  -5  200.95   14.00
   3   2   6  361.13   19.65
   3  -2  -6  351.86   16.39
  -3   2  -6  372.48   18.79
   3   2   6  346.20   17.47
  -3   2  -6  338.76   18.31
  -3   2  -7  193.28   13.26
   3   2   7  198.65   14.61
  -3   2  -7  186.80   13.60
   3  -2  -7  200.40   12.68
   3   2   7  213.67   14.05
  -3   2  -7  209.67   14.69
  -3   2  -8   86.89    8.61
   3  -2  -8   86.15    8.24
  -3   2  -8   88.91    9.67
   3   2   8   88.04   10.53
  -3   2  -8   83.56    9.71
   3   2   8   91.58    9.92
  -3   2  -9  229.59   13.94
   3  -2  -9  202.84   12.43
   3   2   9  202.81   14.93
   3   2   9  213.36   14.58
  -3   2  -9  221.15   15.64
  -3   2 -10   40.30    6.27
   3   2  10   37.90    7.42
   3  -2 -10   41.38    5.72
  -3   2 -10   35.04    7.02
   3   2  10   51.53    8.14
  -3   2 -11   84.29    9.04
   3  -2 -11   75.17    7.68
   3   2  11   75.33    9.68
   3   2  11   82.29   10.12
  -3   2 -11   91.97   10.85
  -3   2 -12  527.71   20.51
   3  -2 -12  530.38   19.79
   3   2  12  533.74   23.94
   3   2  12  486.79   22.94
  -3   2 -12  501.24   24.30
  -3   2 -13  114.72    9.57
   3  -2 -13  122.37    9.81
   3   2  13  112.43   11.44
   3   2  13  124.93   12.76
  -3   2 -13  134.81   13.28
  -3   2 -14  255.98   14.35
   3  -2 -14  255.16   13.93
   3   2  14  276.45   17.50
   3   2  14  257.93   17.56
  -3   2 -15  274.93   14.89
   3  -2 -15  276.25   14.32
   3   2  15  279.58   17.67
   3   2  15  307.25   19.42
   3   2  16  122.57    7.40
  -3   2 -16   93.52    9.17
   3  -2 -16  114.86    9.43
   3   2  16  118.66   12.70
   3   2  17  132.87    7.73
  -3   2 -17  132.67   10.54
   3  -2 -17  138.36   10.31
   3   2  17  146.33   14.21
   3   2  18   69.57    5.90
  -3   2 -18   74.21    8.51
   3  -2 -18   64.23    7.44
   3   2  18   70.85   10.84
   3   2  19  102.05    7.06
  -3   2 -19  110.72    9.88
   3  -2 -19   89.55    8.59
   3   2  19   90.91   11.67
   3   2  20   52.13    5.37
  -3   2 -20   67.38    8.20
   3  -2 -20   54.43    6.74
   3   2  20   60.34   10.27
  -3   2 -21  142.80   11.21
   3   2  21  124.19    8.07
   3   2  21  115.93   13.79
   3   2  22  510.06   16.34
  -3   2 -22  486.18   27.43
   3   2  22  497.27   27.11
   3   2  23  157.34    9.51
   3   2  23  239.00   19.79
  -3   2 -23  204.57   18.05
   3   2  24  175.99   10.46
  -3   2 -24  298.35   21.98
   3   2  24  304.32   22.00
   3   2  25   32.06    4.91
   3   2  25   36.27    9.54
  -3   2 -25   39.70    9.43
   3   2  26  163.27    9.95
   3   2  26  151.30   16.19
  -3   2 -26  161.90   17.47
   3   2  27   81.55    7.28
   3   2  27   88.21   12.85
  -3   2 -27   88.73   13.00
   3   2  28   56.55    6.34
   3   2  28   56.76   10.82
  -3   2 -28   65.72   11.78
   3   2  29    4.38    2.76
   3   2  29   -2.62    5.47
  -3   2 -29    3.44    5.25
   3   2  30   35.78    5.44
   3   2  30   30.80    9.07
  -3   2 -30   27.89    8.42
   3   2  31    7.29    3.83
   3   2  31    5.61    7.84
   3   2  32  274.85   14.23
   3   2  32  274.03   23.26
   3   2  33   25.00    5.10
   3   2  33   27.74    9.76
   3   2  34   53.48    7.12
   3   2  34   62.09   12.72
   3   2  35  347.08   16.67
   3   2  35  321.43   26.71
   3   2  36   17.47    4.97
   3   2  36   13.95    8.87
   3   2  37   51.49    7.02
   3   2  37   58.41   12.67
   3   2  38   36.23    6.38
   3   2  38   35.51   11.05
   3   2  39   47.31    6.95
   3   2  39   59.66   13.25
   3   2  40   73.00    8.49
   3   2  40   67.95   13.83
   3   2  41   33.45    6.53
   3   2  41   38.74   11.73
   3   2  42   54.48    7.69
   3   2  42   47.71   11.24
   3   2  43   23.52    5.35
   3   2  43   24.25   10.53
   3   2  44    7.02    3.71
   3   2  44    9.94    8.30
   3   2  45   24.90    6.12
   3   2  45   17.20    9.16
   3   2  46    9.04    4.72
   3   2  46   15.41    9.84
   3   2  47   64.56    9.10
   3   2  47   54.45   14.46
   3   2  48    2.61    3.27
   3   2  48    3.56    6.16
   3   2  49   27.16    6.43
   3   2  49    8.58    7.59
   3   2  50    5.48    4.00
   3   2  50   12.52    8.90
   3   2  51    5.04    7.14
   3   2  52    9.01    8.38
   3  -3  58    5.43    6.87
   3  -3  57   -8.22    8.25
   3  -3  56   23.92    8.53
   3  -3  55   29.31   10.27
   3  -3  54   -3.19    6.56
   3  -3  53   13.95    7.00
   3  -3  52   23.33    8.87
   3  -3  51   26.85    9.03
   3  -3  50   15.50    7.38
   3  -3  49   26.12    8.27
   3  -3  48   35.88    9.67
   3  -3  47   27.00    8.50
   3  -3  46   21.12    7.91
  -3   3  46   24.94    6.80
   3  -3  45   13.31    6.50
  -3   3  45    9.58    5.08
   3  -3  44   19.17    7.19
  -3   3  44   23.44    6.70
   3  -3  43   -4.05    5.71
  -3   3  43    9.15    5.09
   3  -3  42   24.68    7.83
  -3   3  42   19.79    6.13
   3  -3  41    4.10    4.90
  -3   3  41    6.90    4.31
   3  -3  40    5.36    4.97
  -3   3  40    7.78    4.45
   3  -3  39   59.83   10.36
  -3   3  39   69.67    9.53
   3  -3  38   67.22   10.95
  -3   3  38   61.40    8.88
   3  -3  37   49.19    9.36
  -3   3  37   42.28    7.37
  -3   3  36    6.75    4.06
  -3  -3 -36    8.10    5.91
   3  -3  36   17.48    7.22
  -3   3  35   24.84    6.30
   3  -3  35   39.45    9.91
  -3  -3 -35   52.88   10.87
   3  -3  34  814.68   33.22
  -3  -3 -34  820.48   37.03
  -3   3  34  800.82   27.34
  -3   3  33   53.51    7.54
   3  -3  33  117.99   14.65
  -3  -3 -33   65.20   13.00
   3  -3  32   84.91   11.66
  -3  -3 -32  104.03   13.81
  -3   3  32   82.32    8.77
   3  -3  31  121.44   13.49
  -3  -3 -31  122.48   14.43
  -3   3  31  108.69    9.72
  -3   3  30   23.02    4.93
  -3  -3 -30   31.49    8.61
   3  -3  30   38.86    9.17
  -3   3  29  177.80   12.08
  -3  -3 -29  215.21   18.94
  -3  -3 -29  199.42   17.94
   3  -3  29  175.38   15.45
  -3   3  28  196.69   12.56
  -3  -3 -28  225.93   19.28
  -3  -3 -28  200.94   17.44
   3  -3  28  223.26   17.15
  -3   3  27   80.19    8.17
  -3  -3 -27   88.33   12.08
  -3  -3 -27   73.25   11.01
   3  -3  27  105.62   12.08
  -3   3  26   62.96    7.25
  -3  -3 -26   63.22   10.71
  -3  -3 -26   60.86   10.31
   3  -3  26   69.63   10.36
  -3   3  25   95.85    8.37
  -3  -3 -25   90.99   12.03
  -3  -3 -25   90.22   12.11
   3  -3  25  109.87   12.70
  -3  -3 -24   50.22    9.65
  -3  -3 -24   65.87   10.54
   3  -3  24   62.46    9.77
  -3  -3 -23   80.61   11.50
  -3  -3 -23   74.81   10.80
   3  -3  23   63.34    9.93
  -3  -3 -22   51.77    9.14
  -3  -3 -22   46.06    8.56
   3  -3  22   50.86    8.81
  -3  -3 -21   63.27   10.03
  -3  -3 -21   49.97    8.65
   3  -3  21   67.98    9.36
  -3  -3 -20    4.83    3.86
  -3  -3 -20    2.27    4.22
   3  -3  20    9.23    5.05
  -3  -3 -19   17.07    5.63
  -3  -3 -19   14.63    5.30
   3  -3  19    0.01    2.66
   3  -3  18  142.06   13.07
  -3  -3 -18  147.31   13.72
  -3  -3 -18  111.00   12.33
  -3  -3 -17  277.90   18.09
  -3  -3 -17  165.42   14.42
  -3  -3 -16   82.91   10.53
  -3  -3 -16    6.89    4.77
   3  -3  16   83.71   10.27
   3  -3  15  286.71   18.11
  -3  -3 -15  297.01   18.46
  -3  -3 -14  667.93   26.75
   3  -3  14  644.84   26.10
   3   3 -14  634.51   10.20
   3  -3  13  587.72   25.03
  -3  -3 -13  606.82   25.26
   3   3 -13  568.80   10.83
  -3  -3 -12  124.21    4.80
  -3  -3 -12  149.23   12.59
   3  -3  12  133.13   12.44
   3   3 -12  131.42    5.95
  -3  -3 -11  442.27    9.54
  -3  -3 -11  473.98   21.10
   3  -3  11  440.59   21.62
   3   3 -11  458.98   11.48
  -3  -3 -10  232.52    7.49
  -3  -3 -10  254.12   15.44
   3  -3  10  224.68   15.93
   3   3 -10  224.17    8.82
   3  -3   9   43.12    7.57
  -3  -3  -9   70.12    8.59
   3   3  -9   54.80    4.96
  -3  -3  -8  239.26   14.56
   3  -3   8  220.60   15.62
  -3  -3  -8  224.20    8.28
   3   3  -8  227.71    9.59
  -3  -3  -7  374.68   17.63
   3  -3   7  357.81   19.28
  -3  -3  -7  355.12   11.18
  -3   3   7  364.26   16.26
   3   3  -7  372.71   12.74
  -3  -3  -6   98.14    9.53
  -3  -3  -6   60.21    5.06
   3  -3   6   64.60    9.22
  -3   3   6   52.86    6.78
   3   3  -6   70.49    6.30
  -3  -3  -5  209.48    9.34
   3  -3   5  198.47   15.18
  -3  -3  -5  247.08   13.91
  -3   3   5  222.12   13.14
   3   3  -5  215.79   10.53
   3  -3   4  281.63   17.18
  -3  -3  -4  323.40   15.66
   3   3  -4  281.00   17.56
  -3   3   4  265.43   14.26
   3   3  -4  281.61   12.52
   3  -3   3  375.97   20.41
  -3  -3  -3  410.38   16.71
  -3   3   3  378.69   17.68
   3   3  -3  382.61   20.43
   3   3  -3  412.01   15.62
   3  -3   2  609.72   25.35
  -3  -3  -2  686.68   20.97
   3   3  -2  662.34   26.33
  -3   3   2  661.48   23.11
   3   3  -2  661.16   20.03
  -3   3   1  568.22   21.65
   3   3  -1  554.32   24.30
   3   3  -1  594.42   19.41
   3   3   0   18.97    5.86
  -3   3   0    9.67    3.82
   3   3   0   37.68    6.55
  -3   3  -1  607.93   22.84
   3   3   1  583.66   25.05
   3   3   1  590.94   20.65
  -3   3  -2  618.65   23.22
   3   3   2  654.79   26.24
   3   3   2  654.56   22.15
   3   3   3  371.78   20.17
  -3   3  -3  371.46   18.28
   3   3   3  382.34   17.76
  -3   3  -4  297.17   16.64
   3   3   4  254.82   16.97
   3   3   4  290.56   15.54
  -3   3  -5  221.05   14.55
   3   3   5  215.14   15.62
   3  -3  -5  198.05   11.96
  -3   3  -5  218.22   15.46
   3   3   5  209.80   14.01
  -3   3  -6   57.29    8.06
   3   3   6   66.57    9.22
  -3   3  -6   63.70    8.28
   3  -3  -6   59.29    7.19
   3   3   6   73.38    9.24
  -3   3  -6   53.77    8.46
  -3   3  -7  363.56   18.51
  -3   3  -7  341.18   20.18
   3   3   7  369.27   20.15
   3  -3  -7  357.44   15.83
  -3   3  -7  359.59   18.82
   3   3   7  367.65   18.52
  -3   3  -8  221.21   14.54
   3   3   8  236.00   16.36
   3  -3  -8  224.25   12.47
  -3   3  -8  225.54   15.11
  -3   3  -8  239.55   16.81
   3   3   8  236.35   15.19
  -3   3  -9   53.78    7.49
  -3   3  -9   61.75    8.49
   3  -3  -9   48.07    6.20
   3   3   9   50.73    8.62
   3   3   9   61.43    9.38
  -3   3  -9   53.54    8.72
  -3   3 -10  235.57   14.87
  -3   3 -10  225.22   15.38
  -3   3 -10  230.78   16.86
   3   3  10  231.34   16.35
   3  -3 -10  220.09   12.13
   3   3  10  229.25   15.90
  -3   3 -11  443.88   20.25
  -3   3 -11  422.15   20.90
   3  -3 -11  447.04   17.26
   3   3  11  404.67   21.43
  -3   3 -11  430.93   23.31
   3   3  11  415.60   21.68
  -3   3 -12  129.62   11.25
  -3   3 -12  142.77   12.31
   3   3  12  128.60   12.57
   3  -3 -12  129.79    9.50
   3   3  12  136.92   13.78
  -3   3 -12  118.35   12.56
  -3   3 -13  586.85   23.43
   3  -3 -13  571.69   19.47
  -3   3 -13  587.00   25.48
   3   3  13  591.17   25.94
   3   3  13  599.33   26.12
  -3   3 -14  634.04   24.43
   3   3  14  675.77   27.70
   3  -3 -14  654.29   20.76
   3   3  14  691.82   28.66
  -3   3 -15  321.31   17.41
   3  -3 -15  295.70   14.07
   3   3  15  304.57   18.90
   3   3  15  294.15   19.37
  -3   3 -16  103.89   10.07
   3  -3 -16   76.30    7.38
   3   3  16   74.87    9.82
   3   3  16   89.00   11.49
  -3   3 -17  271.02   15.87
   3  -3 -17  236.82   12.61
   3   3  17  283.64   18.22
   3   3  17  255.85   18.45
  -3   3 -18  151.75   12.19
   3  -3 -18  129.50    9.54
   3   3  18  136.78   14.11
  -3   3 -19   13.38    4.48
   3  -3 -19   14.08    3.74
   3   3  19   20.48    7.28
   3   3  20    9.63    2.03
  -3   3 -20   10.13    4.12
   3  -3 -20   10.69    3.31
   3   3  20   14.15    6.39
  -3   3 -20    9.25    5.60
   3   3  21   69.17    4.83
  -3   3 -21   60.05    8.49
   3  -3 -21   59.88    6.70
   3   3  21   43.74    8.77
  -3   3 -21   61.88   10.39
   3   3  22   41.42    3.93
  -3   3 -22   45.04    7.06
   3  -3 -22   36.15    5.48
   3   3  22   45.63    9.52
  -3   3 -22   49.01   10.20
   3   3  23   71.67    5.34
   3  -3 -23   67.36    7.04
   3   3  23   55.85   10.33
  -3   3 -23   52.04   10.57
   3   3  24   73.75    5.70
   3  -3 -24   64.48    7.07
   3   3  24   83.08   12.38
  -3   3 -24   77.88   12.42
   3   3  25  100.30    6.66
   3  -3 -25  102.26    8.65
   3   3  25  111.97   14.30
  -3   3 -25  104.13   14.26
   3   3  26   56.04    5.30
   3  -3 -26   63.56    7.07
  -3   3 -26   74.13   11.79
   3   3  26   70.75   11.80
   3   3  27   93.64    6.90
  -3   3 -27   75.43   12.75
   3   3  27   89.11   13.37
   3   3  28  207.57   10.28
  -3   3 -28  226.02   20.87
   3   3  28  187.19   18.74
   3   3  29  186.30   10.00
  -3   3 -29  187.96   19.59
   3   3  29  164.78   18.10
   3   3  30   28.57    4.45
   3   3  30   26.73    9.03
   3   3  31  118.33    8.37
   3   3  31  120.26   15.84
   3   3  32   88.55    7.46
   3   3  32   71.65   12.83
   3   3  33   85.06    8.22
   3   3  33   72.30   13.64
   3   3  34  813.05   23.06
   3   3  34  805.36   41.24
   3   3  35   30.88    5.28
   3   3  35   47.98   12.49
   3   3  36    7.54    3.07
   3   3  36    2.20    5.59
   3   3  37   41.15    5.92
   3   3  37   20.60    8.49
   3   3  38   75.66    7.99
   3   3  38   68.87   14.36
   3   3  39   72.49    7.96
   3   3  39   54.76   12.62
   3   3  40    8.13    3.79
   3   3  40   11.35    7.70
   3   3  41    6.07    3.29
   3   3  41    0.18    6.21
   3   3  42   17.43    4.62
   3   3  42   14.95    9.95
   3   3  43    2.61    2.77
   3   3  43   23.21   10.04
   3   3  44   22.16    5.07
   3   3  44   17.53    9.26
   3   3  45    8.84    3.88
   3   3  45   15.88    9.60
   3   3  46   12.38    4.09
   3   3  46    6.19    6.78
   3   3  47   18.02    4.94
   3   3  47   25.57   11.56
   3   3  48   30.92   12.38
   3   3  49   17.54   10.23
   3   3  50   21.22   12.36
   3   3  51   33.54   11.58
   3  -4  56   24.79    9.86
   3  -4  55   10.34    7.61
   3  -4  54    5.76    6.28
   3  -4  53   -9.76    7.50
   3  -4  52   22.21    8.76
   3  -4  51    7.27    7.03
   3  -4  50   19.15    8.41
   3  -4  49   27.78    8.38
   3  -4  48   23.21    8.49
   3  -4  47    0.13    5.34
  -3   4  47    2.83    5.54
   3  -4  46   28.32    8.94
  -3   4  46   39.82    8.25
   3  -4  45    7.11    5.97
  -3   4  45   12.00    6.07
   3  -4  44    1.48    5.76
  -3   4  44   -2.43    4.75
   3  -4  43   27.43    8.60
  -3   4  43   40.78    8.28
   3  -4  42   47.56   10.34
  -3   4  42   37.59    7.63
   3  -4  41    9.87    5.64
  -3   4  41   14.82    5.83
  -3   4  40   37.72    7.96
   3  -4  40   42.76    9.78
  -3   4  39   38.91    7.90
   3  -4  39   45.82   10.03
  -3   4  38   29.06    6.99
   3  -4  38   35.04    9.35
  -3   4  37    7.97    4.38
   3  -4  37   16.19    7.41
   3   4 -36   74.60    4.19
  -3   4  36   59.75    8.66
  -3  -4 -36   64.73   11.04
   3  -4  36   64.83   11.08
  -3   4  35   74.48    9.38
   3   4 -35   81.75    4.22
  -3  -4 -35   92.57   13.22
   3  -4  35   76.63   11.65
  -3   4  34    8.70    4.15
   3   4 -34   22.05    2.32
   3  -4  34   24.07    8.35
  -3  -4 -34   14.39    6.63
   3   4 -33  124.59    4.92
   3  -4  33  149.47   15.41
  -3  -4 -33  157.12   16.43
  -3   4  33  161.06   13.19
  -3   4  32  122.89   11.54
   3   4 -32  129.51    4.70
  -3  -4 -32  115.51   14.14
   3  -4  32  145.70   16.39
  -3   4  31   54.16    7.99
   3   4 -31   59.57    3.05
  -3  -4 -31   46.84    9.16
   3  -4  31   74.74   11.86
  -3   4  30   98.54    9.84
  -3  -4 -30  105.24   13.32
   3  -4  30  100.16   12.65
  -3   4  29   90.45    9.58
  -3  -4 -29  112.82   14.10
   3  -4  29   88.28   11.92
  -3   4  28   98.54    9.72
  -3  -4 -28   99.51   12.85
   3  -4  28  122.55   14.02
  -3   4  27   82.78    9.02
  -3  -4 -27  103.28   13.70
  -3  -4 -27   84.06   12.74
   3  -4  27   98.69   12.87
  -3  -4 -26  190.82   17.33
  -3  -4 -26  185.68   16.93
   3  -4  26  184.44   16.75
  -3  -4 -25   83.65   11.87
  -3  -4 -25   87.58   11.82
   3  -4  25   86.22   11.63
  -3  -4 -24   57.89   10.47
   3  -4  24   42.37    8.78
  -3  -4 -24   42.82    8.52
  -3  -4 -23  236.71   18.49
   3  -4  23  213.19   17.39
  -3  -4 -23  221.92   17.48
   3   4 -23  195.89    5.87
   3   4 -22  173.58    5.19
  -3  -4 -22  152.39   14.99
   3  -4  22  150.33   14.86
  -3  -4 -22  143.02   14.13
   3   4 -22  157.79    5.57
   3   4 -21   62.70    3.44
  -3  -4 -21   66.96   10.25
   3  -4  21   58.00    9.80
  -3  -4 -21   52.58    8.67
   3   4 -21   52.42    3.46
   3   4 -20   12.54    1.92
  -3  -4 -20   17.98    6.96
  -3  -4 -20   11.46    5.40
   3   4 -20   10.81    1.91
  -3  -4 -19   35.16    8.03
   3   4 -19   28.79    2.81
  -3  -4 -19   23.77    6.16
  -3  -4 -18  118.69   12.29
   3   4 -18  135.45    5.57
  -3  -4 -18  107.76   11.76
  -3  -4 -17   36.77    7.82
   3   4 -17   34.15    3.45
  -3  -4 -17   35.90    7.37
   3  -4  16  180.47   15.45
  -3  -4 -16  197.29   15.11
   3   4 -16  191.34    7.35
  -3  -4 -16  153.15   13.76
   3  -4  15  125.15   13.13
   3   4 -15  128.59    6.45
  -3  -4 -15  137.65   13.13
  -3  -4 -15   73.25    9.84
  -3  -4 -14  232.94   16.32
   3  -4  14  217.60   16.27
   3   4 -14  229.46    8.78
  -3  -4 -14   30.14    6.70
  -3  -4 -13  170.61   13.82
   3  -4  13  178.17   15.19
  -3  -4 -13   11.07    5.30
   3   4 -13  181.03    8.21
   3  -4  12    1.17    4.61
   3   4 -12    7.19    2.65
  -3  -4 -12   11.35    5.33
   3  -4  11   64.39    9.94
  -3  -4 -11   64.86    9.02
   3   4 -11   59.49    5.38
   3  -4  10  549.62   25.64
   3   4 -10  568.77   15.71
   3   4  -9   14.57    4.03
  -3   4   9    6.57    3.58
   3  -4   9    9.83    5.93
   3   4  -8   11.91    2.85
   3  -4   8    8.37    4.78
  -3   4   8   16.77    4.27
  -3  -4  -8    9.48    1.59
   3   4  -7   27.11    4.20
  -3  -4  -7   24.70    2.80
   3  -4   7   25.03    6.42
  -3   4   7   30.02    5.27
   3  -4   6   83.15   10.62
  -3   4   6   68.70    7.43
   3   4  -6   76.19    6.81
   3  -4   5  236.89   17.36
  -3   4   5  236.86   13.44
   3   4  -5  255.12   12.35
   3  -4   4  124.37   12.59
  -3   4   4  111.93    9.40
   3   4  -4  128.68    9.28
   3  -4   3   40.22    7.93
   3   4  -3   43.51    6.36
  -3   4   3   53.62    6.76
   3  -4   2  379.03   21.26
   3   4  -2  371.10   20.64
  -3   4   2  350.11   16.68
   3   4  -2  351.76   15.60
   3  -4   1  104.03   11.75
   3   4  -1  117.32   12.23
  -3   4   1   98.85    9.32
   3   4  -1  101.59    8.89
   3   4   0   13.47    3.86
  -3   4   0   22.85    5.20
   3   4   0   18.85    6.16
  -3   4  -1  100.23    9.61
   3   4   1  106.65   11.73
   3   4   1  106.67    9.61
  -3   4  -2  374.65   18.04
   3   4   2  378.00   20.90
   3   4   2  387.84   17.72
   3   4   3   51.01    7.99
   3   4   3   47.09    8.35
  -3   4  -3   47.28    7.14
  -3   4  -4  125.09   11.07
   3   4   4  115.53   12.11
   3   4   4  131.32   11.16
   3   4   5  246.23   17.12
  -3   4  -5  245.29   15.28
   3   4   5  258.83   15.42
   3   4   6   74.76    9.07
  -3   4  -6   69.37    8.43
   3   4   6   82.92   10.45
   3   4   7   25.24    5.75
  -3   4  -7   23.08    5.20
   3   4   7   25.73    6.02
   3   4   8    8.58    4.46
   3   4   8   16.51    5.58
  -3   4  -8    9.04    4.39
  -3   4  -8   11.74    4.77
   3   4   9   10.00    5.90
  -3   4  -9   10.24    4.74
   3   4   9   12.18    6.06
  -3   4  -9   11.04    4.99
  -3   4 -10  577.42   24.47
  -3   4 -10  568.66   27.74
   3   4  10  563.72   25.79
   3   4  10  562.37   24.72
   3   4  11   68.00   10.30
  -3   4 -11   56.64    8.34
   3   4  11   45.99    8.26
  -3   4 -11   58.93   10.16
   3   4  12   11.07    6.23
  -3   4 -12    6.36    4.88
   3   4  12    7.33    4.74
   3  -4 -12    4.07    2.43
  -3   4 -12    4.14    4.05
  -3   4 -13  194.72   14.35
  -3   4 -13  167.73   15.96
   3  -4 -13  175.66    9.99
   3   4  13  169.93   14.67
   3   4  13  189.79   15.51
  -3   4 -14  244.51   16.20
   3  -4 -14  239.76   11.72
   3   4  14  239.46   17.25
   3   4  14  246.03   17.92
  -3   4 -15  134.92   12.03
   3  -4 -15  124.92    8.43
   3   4  15  127.45   12.83
  -3   4 -15  128.28   14.54
   3   4  15  118.85   13.14
  -3   4 -16  179.39   14.14
   3  -4 -16  174.50    9.96
   3   4  16  176.19   14.71
   3   4  16  203.97   16.82
  -3   4 -16  187.72   17.35
  -3   4 -17   24.89    5.91
   3  -4 -17   25.84    4.05
   3   4  17   22.03    6.35
   3   4  17   31.94    8.62
  -3   4 -17   22.62    7.35
  -3   4 -18  130.07   11.81
   3   4  18  120.88   12.32
   3  -4 -18  113.90    8.05
   3   4  18  114.63   13.20
  -3   4 -18  115.85   14.03
  -3   4 -19   24.88    5.96
   3  -4 -19   26.29    4.03
   3   4  19   27.85    6.74
  -3   4 -19   25.12    8.03
   3   4  19   32.55    7.99
  -3   4 -20   16.24    6.34
   3  -4 -20   13.27    3.60
   3   4  20   12.34    6.79
  -3   4 -20   11.14    6.01
  -3   4 -21   55.00    8.55
   3  -4 -21   52.85    5.67
   3   4  21   54.34   10.87
  -3   4 -21   46.51    9.41
  -3   4 -22  174.58   13.78
   3  -4 -22  155.46    9.57
  -3   4 -22  142.76   15.80
   3   4  22  158.62   16.67
  -3   4 -23  222.79   16.02
   3  -4 -23  216.04   11.11
   3   4  23  224.40   19.54
  -3   4 -23  216.42   20.38
   3  -4 -24   34.04    4.66
   3   4  24   49.84   10.60
  -3   4 -24   39.66    9.70
   3  -4 -25   72.96    6.72
   3   4  25   86.80   12.88
  -3   4 -25   81.76   12.72
   3   4  26  179.24    6.17
   3  -4 -26  152.89    9.67
   3   4  26  177.70   18.16
  -3   4 -26  180.81   19.31
   3   4  27   83.25    4.78
   3  -4 -27   77.15    7.04
   3   4  27   94.99   13.82
  -3   4 -27   84.17   13.56
   3   4  28   99.67    5.52
   3  -4 -28   88.29    7.54
   3   4  28  108.71   14.82
   3   4  29   91.21    5.66
   3  -4 -29   80.40    7.38
   3   4  29   81.83   13.41
   3   4  30   96.27    6.24
   3  -4 -30   89.25    7.74
   3   4  30  112.12   16.27
   3  -4 -31   61.76    6.54
   3   4  31   67.62   13.14
   3   4  32  145.67    8.09
   3  -4 -32  116.00    8.89
   3   4  32  127.60   17.45
   3   4  33  165.95    8.96
   3  -4 -33  153.11   10.34
   3   4  33  141.26   17.50
   3   4  34   22.06    4.03
   3  -4 -34   15.26    4.12
   3   4  34   23.91    9.63
   3   4  35   81.45    6.84
   3  -4 -35   75.21    7.62
   3   4  35   53.60   12.29
   3   4  36   75.53    6.66
   3   4  36   76.13   14.19
   3   4  37    0.62    1.92
   3   4  37   -4.11    6.23
   3   4  38   26.52    4.44
   3   4  38   23.19    9.65
   3   4  39   31.83    4.95
   3   4  39   30.37    9.56
   3   4  40   32.42    5.15
   3   4  40   55.26   13.30
   3   4  41    1.95    2.48
   3   4  41   18.98    9.50
   3   4  42   41.14    5.86
   3   4  42   31.37   10.11
   3   4  43   37.73    5.76
   3   4  43   32.35   10.33
   3   4  44   -5.57    5.97
   3   4  45   -6.74    7.10
   3   4  46   41.14   12.79
   3   4  47    4.16    6.36
   3   4  48   29.93   10.96
   3   4  49   41.64   13.37
   3   4  50   53.67   15.13
   3  -5  53   23.95    9.25
   3  -5  52   24.88    9.66
   3  -5  51   19.58    8.86
   3  -5  50   12.78    8.05
   3  -5  49   13.06    7.17
   3  -5  48   52.25   12.01
   3  -5  47    6.10    7.18
  -3   5  47    8.62    6.65
   3  -5  46   15.16    7.25
  -3   5  46    7.93    5.90
   3  -5  45   15.24    6.98
  -3   5  45   11.68    6.86
  -3   5  44    5.85    5.64
   3  -5  44   -4.73    5.13
  -3   5  43   13.59    6.04
   3  -5  43   10.35    6.48
  -3   5  42   16.82    6.58
   3  -5  42   16.43    7.95
  -3   5  41   66.30   10.29
   3  -5  41   45.07    9.73
  -3   5  40    9.24    5.21
   3  -5  40   20.59    8.55
  -3   5  39    3.47    3.87
   3  -5  39    3.59    5.93
  -3   5  38   19.95    6.53
   3  -5  38   27.56    8.82
  -3   5  37   44.90    8.61
  -3  -5 -37   36.53    9.56
   3  -5  37   53.66   10.78
  -3   5  36   40.57    7.84
   3   5 -36   42.17    4.38
  -3  -5 -36   40.85    9.38
   3  -5  36   46.82   10.05
   3   5 -35   11.94    2.72
  -3   5  35    9.99    5.34
   3  -5  35   22.25    8.65
  -3  -5 -35    8.49    6.57
  -3   5  34   94.61   11.34
   3  -5  34   92.64   12.97
  -3  -5 -34   86.18   12.37
   3   5 -34  102.93    6.53
  -3   5  33   33.26    7.29
   3  -5  33   42.07   10.44
  -3  -5 -33   19.49    6.42
   3   5 -33   41.85    4.71
  -3   5  32  162.39   14.02
   3  -5  32  154.43   17.27
  -3  -5 -32  167.08   16.89
   3   5 -32  163.13    8.16
  -3   5  31   24.84    6.67
   3  -5  31   19.11    9.21
  -3  -5 -31   33.22    9.32
   3   5 -31   22.37    3.83
  -3   5  30  139.93   13.12
   3  -5  30  131.30   14.76
  -3  -5 -30  125.17   14.12
   3   5 -30  140.51    7.68
  -3   5  29  233.00   16.05
   3  -5  29  242.99   20.17
  -3  -5 -29  225.15   18.39
   3   5 -29  239.56    9.95
   3  -5  28  140.52   16.07
  -3  -5 -28   98.19   12.20
   3   5 -28  113.54    6.96
   3  -5  27  103.86   13.15
  -3  -5 -27   78.61   11.26
   3   5 -27   79.32    6.00
   3  -5  26   30.86    7.67
  -3  -5 -26   17.04    6.60
   3   5 -26   21.96    3.43
   3  -5  25    6.28    5.23
  -3  -5 -25   14.91    5.52
   3   5 -25   16.01    2.91
   3  -5  24    2.26    4.58
  -3  -5 -24    5.59    4.55
   3   5 -24    7.04    1.98
   3  -5  23   24.70    7.68
  -3  -5 -23   18.80    6.45
   3   5 -23   26.12    4.06
  -3  -5 -22   50.41    8.94
   3  -5  22   51.79    9.85
  -3  -5 -21   81.97   10.91
   3  -5  21   81.65   11.60
  -3  -5 -20   52.50    9.19
   3  -5  20   14.40    6.42
  -3   5  19   16.16    7.00
  -3  -5 -19   21.02    6.69
   3  -5  19   15.74    6.59
  -3   5  18   76.37   11.76
  -3  -5 -18   64.21    9.72
   3  -5  17  241.42   19.09
  -3   5  17  261.72   20.43
  -3   5  16   28.90    8.04
   3  -5  16   22.52    7.64
  -3   5  15    7.57    5.18
   3  -5  15   12.46    5.89
  -3   5  14   31.53    8.26
   3   5 -14   26.19    3.98
   3  -5  14   22.57    6.31
   3   5 -13   40.91    4.86
  -3   5  13   42.30    8.86
   3  -5  13   47.29    8.99
  -3   5  12  162.36   15.60
   3   5 -12  125.41    8.04
   3  -5  12  109.13   12.73
  -3   5  11    5.63    4.05
   3   5 -11   10.10    3.26
   3  -5  11   10.38    5.49
   3   5 -10  164.20    9.56
   3  -5  10  163.71   15.26
  -3   5  10  159.53   10.14
   3   5  -9  175.14   10.40
   3  -5   9  189.06   15.97
  -3   5   9  185.33   11.05
   3   5  -8  124.08    8.89
   3  -5   8  101.11   12.09
  -3   5   8  105.99    8.66
   3   5  -7  287.97   13.41
   3  -5   7  292.34   19.78
  -3   5   7  276.07   13.90
  -3  -5  -7  259.59    6.14
   3  -5   6   51.24    9.19
   3   5  -6   56.85    6.54
  -3   5   6   52.93    6.63
   3  -5   5  155.86   14.54
   3   5  -5  139.15    9.87
  -3   5   5  155.62   10.82
   3   5  -4   27.20    5.83
   3  -5   4   26.93    7.24
  -3   5   4   29.06    5.58
   3  -5   3  367.05   22.26
   3   5  -3  407.71   17.28
  -3   5   3  396.31   17.63
   3  -5   2  160.16   14.92
   3   5  -2  171.57   11.82
  -3   5   2  169.89   11.84
   3  -5   1   81.00   11.04
   3   5  -1   71.17    9.61
  -3   5   1   70.57    7.96
   3   5  -1   74.43    8.10
   3   5   0    6.96    4.10
   3  -5   0    0.45    4.17
   3   5   0   13.20    6.02
  -3   5   0    1.54    2.75
   3   5   1   72.97    8.37
   3   5   1   76.84   10.35
  -3   5  -1   72.60    8.27
  -3   5  -2  158.44   12.15
   3   5   2  166.97   14.41
   3   5   2  179.76   13.36
  -3   5  -3  396.13   18.97
   3   5   3  429.37   22.81
   3   5   3  415.75   19.55
   3   5   4   31.17    7.57
   3   5   4   26.91    6.97
  -3   5  -4   24.79    5.86
   3   5   5  150.71   13.93
  -3   5  -5  163.10   12.63
   3   5   5  144.49   12.35
   3   5   6   54.70    8.36
  -3   5  -6   40.20    6.87
   3   5   6   50.48    8.64
   3   5   7  261.78   18.20
   3   5   7  267.72   17.04
   3   5   8  123.14   12.83
   3   5   8  119.02   12.27
  -3   5  -9  227.31   16.43
   3   5   9  187.57   15.37
   3   5   9  190.82   14.95
  -3   5 -10  171.61   14.21
   3   5  10  158.59   14.11
   3   5  10  150.98   13.50
   3   5  11    2.91    4.49
  -3   5 -11   10.34    4.98
   3   5  11   10.74    4.48
  -3   5 -12  133.81   12.69
   3   5  12  128.46   13.13
   3   5  12  132.83   13.10
   3   5  13   32.34    7.85
  -3   5 -13   38.79    7.42
   3   5  13   50.51    8.92
  -3   5 -13   36.49    8.51
   3   5  14   31.34    7.54
  -3   5 -14   24.32    6.32
   3   5  14   20.69    5.80
  -3   5 -14   18.66    8.12
   3   5  15   17.35    6.06
  -3   5 -15   15.98    5.10
   3   5  15   18.66    5.87
  -3   5 -15    2.62    4.93
   3   5  16   25.36    7.58
  -3   5 -16   13.92    4.63
   3   5  16   25.33    6.39
  -3   5 -16   19.93    7.71
  -3   5 -17  267.74   17.66
  -3   5 -17  255.65   21.23
   3   5  17  259.52   18.47
   3   5  17  259.55   19.85
   3   5  18   76.19   11.88
  -3   5 -18   73.35    9.75
   3   5  18   68.77    9.84
  -3   5 -18   68.51   11.58
   3   5  19   34.88    8.81
  -3   5 -19   16.49    5.54
   3   5  19   20.91    6.25
  -3   5 -19   14.71    6.26
   3   5  20   49.35    9.97
  -3   5 -20   50.55    8.34
   3   5  20   43.59    8.40
  -3   5 -20   21.99    7.70
  -3   5 -21   80.36   10.30
   3   5  21   63.44    9.85
  -3   5 -21   80.05   12.75
   3   5  21   79.61   12.26
  -3   5 -22   51.67    8.68
  -3   5 -22   42.68    9.20
   3   5  22   41.46   10.35
  -3   5 -23   24.51    6.68
   3  -5 -23   22.23    3.13
  -3   5 -23   30.73    9.13
   3   5  23   37.59    9.44
   3  -5 -24   10.05    2.44
   3   5  24   12.84    7.19
  -3   5 -24    9.87    6.31
   3  -5 -25   13.66    2.65
   3   5  25   11.33    6.24
   3  -5 -26   20.59    3.06
   3   5  26   27.86    9.63
   3  -5 -27   71.73    5.30
   3   5  27   59.16   11.56
   3  -5 -28  105.59    6.48
   3   5  28  125.04   16.90
   3  -5 -29  212.70    9.19
   3   5  29  245.58   22.70
   3  -5 -30  124.67    7.24
   3   5  30  138.21   17.55
   3  -5 -31   17.04    3.07
   3   5  31   26.59    9.76
   3  -5 -32  136.45    7.67
   3   5  32  165.70   19.04
   3   5  33   31.85    2.68
   3  -5 -33   30.99    3.87
   3   5  33   39.35    9.93
   3  -5 -34   90.22    6.52
   3   5  34   86.29   14.53
   3   5  35    5.61    1.76
   3  -5 -35    4.63    2.28
   3   5  35   14.27    8.90
   3   5  36   43.88    4.16
   3  -5 -36   34.84    4.36
   3   5  36   29.86   10.11
   3   5  37   52.60    4.84
   3  -5 -37   50.87    5.17
   3   5  37   42.14   12.77
   3   5  38   25.09    3.66
   3  -5 -38   29.40    4.20
   3   5  38   29.45    9.87
   3   5  39   12.82    3.14
   3  -5 -39    5.41    2.16
   3   5  39    6.18    6.42
   3   5  40   14.60    8.59
   3   5  41   49.53   13.21
   3   5  42   14.51    8.77
   3   5  43    9.55    8.11
   3   5  44    2.72    6.66
   3   5  45   19.99   10.33
   3   5  46    6.01    7.60
   3   5  47   35.29   12.90
   3   5  48   38.08   12.60
   3  -6  50    4.33    7.18
   3  -6  49   12.78    7.46
   3  -6  48   11.07    6.62
  -3   6  47   -6.16    5.65
   3  -6  47   11.15    7.20
  -3   6  46   35.19    9.00
   3  -6  46   21.09    8.80
  -3   6  45    3.00    5.12
   3  -6  45    9.17    7.12
  -3   6  44   31.23    8.75
   3  -6  44   34.00    9.96
  -3   6  43    2.56    5.15
   3  -6  43   10.68    7.97
  -3   6  42   -0.75    5.52
   3  -6  42   13.25    7.38
  -3   6  41    3.06    5.15
   3  -6  41   12.02    7.16
  -3   6  40    8.24    6.20
   3  -6  40   16.09    8.82
  -3   6  39    5.66    4.65
   3  -6  39   15.88    7.94
  -3   6  38   -1.36    4.42
   3  -6  38   18.40    7.62
  -3   6  37   28.77    7.66
  -3  -6 -37   19.79    7.18
   3  -6  37   26.77    9.24
  -3   6  36   20.77    6.43
  -3  -6 -36   21.79    7.15
   3  -6  36   12.16    6.30
  -3   6  35   89.79   11.69
   3  -6  35   70.62   12.38
  -3  -6 -35   82.49   12.26
  -3   6  34   14.13    6.00
   3  -6  34   19.29    9.09
  -3  -6 -34   12.41    5.76
   3   6 -34   10.85    3.28
  -3   6  33   73.91   10.61
   3  -6  33   69.12   12.13
  -3  -6 -33   48.18    9.40
   3   6 -33   58.39    6.19
  -3   6  32   39.07    7.87
   3  -6  32   56.37   11.12
  -3  -6 -32   31.30    8.75
   3   6 -32   38.91    5.27
  -3   6  31   20.14    6.70
   3  -6  31   12.88    6.87
  -3  -6 -31   24.20    7.47
   3   6 -31   12.35    3.63
  -3   6  30   87.98   11.08
   3  -6  30   78.02   12.18
  -3  -6 -30   65.60   10.66
   3   6 -30   69.07    7.05
   3  -6  29  225.34   20.32
  -3  -6 -29  178.38   16.59
   3   6 -29  192.33   11.42
   3  -6  28  180.68   18.21
  -3  -6 -28  129.75   14.29
   3   6 -28  136.99    9.70
   3  -6  27  121.97   15.29
   3   6 -27  129.66    9.58
  -3  -6 -27  127.34   14.52
   3  -6  26  217.50   19.42
  -3  -6 -26  233.21   18.51
   3   6 -26  233.48   12.75
   3  -6  25   13.03    8.43
  -3  -6 -25   16.15    6.76
   3   6 -25    9.13    3.58
   3  -6  24   85.05   12.79
  -3   6  23  109.74   14.88
   3  -6  23  122.07   14.76
  -3   6  22   26.10    8.76
  -3   6  21   59.93   10.74
  -3   6  20  104.78   14.57
   3  -6  20  128.72   15.87
  -3   6  19  405.01   26.38
  -3   6  18   95.44   13.80
  -3   6  17   63.77   11.10
   3  -6  17   48.60   10.06
  -3   6  16   59.20   10.45
   3  -6  16   63.40   10.86
  -3   6  15  105.45   13.30
   3  -6  15  102.48   13.22
  -3   6  14    8.71    4.60
   3  -6  14   15.99    6.79
  -3   6  13   20.76    6.47
   3  -6  13   21.19    7.42
  -3   6  12   27.69    7.93
   3  -6  12   29.42    8.65
  -3   6  11   61.85    6.16
  -3   6  11   48.61    8.63
   3  -6  11   60.46   10.54
  -3   6  10   64.98    6.51
  -3   6  10   81.40   11.58
   3  -6  10   69.95   11.17
   3   6  -9   13.93    4.35
  -3   6   9    5.21    2.96
   3  -6   9    1.73    4.60
  -3   6   9    5.42    4.72
   3   6  -8   10.76    3.89
  -3   6   8    7.39    3.51
   3  -6   8    2.01    5.86
  -3   6   8    4.82    4.77
   3  -6   7   52.36    9.95
   3   6  -7   62.97    7.22
  -3   6   7   57.57    6.53
  -3   6   7   46.27    9.44
  -3  -6  -7   53.93    3.19
   3   6  -6   78.76    8.53
   3  -6   6   78.67   11.61
  -3   6   6   63.32    7.02
  -3   6   6   63.62   10.55
  -3  -6  -6   72.71    4.18
   3   6  -5  218.39   13.17
   3  -6   5  232.90   18.82
  -3   6   5  231.47   18.17
  -3   6   5  232.24   13.34
  -3  -6  -5  218.68    7.73
   3   6  -4  260.00   14.83
  -3   6   4  294.27   20.33
   3  -6   4  274.75   20.25
  -3   6   4  267.46   14.41
  -3  -6  -4  261.65    8.93
   3  -6   3   14.28    6.51
   3   6  -3   24.46    5.81
  -3   6   3   18.37    4.52
  -3  -6  -3   21.83    3.08
   3  -6   2   51.90    9.28
   3   6  -2   58.23    7.77
  -3   6   2   53.54    6.85
  -3   6   2   48.30    8.88
   3   6  -1  127.88   10.92
   3  -6   1  105.65   12.77
  -3   6   1  121.03   10.33
   3   6   0   53.42    8.44
   3  -6   0   47.07   10.07
   3   6   0   53.43    9.70
  -3   6   0   39.85    6.62
   3  -6  -1  108.32   13.24
   3   6   1  121.00   11.19
  -3   6  -1  115.93   10.30
   3   6   1  118.49   13.00
   3   6   2   55.99    8.25
  -3   6  -2   59.45    7.61
   3   6   2   63.99    9.78
   3   6   3   22.14    6.14
  -3   6  -3   22.61    5.54
   3   6   3   34.59    7.96
   3   6   4  268.56   17.14
   3   6   4  255.89   18.23
  -3   6  -5  217.35   16.87
   3   6   5  220.66   17.31
   3   6   5  251.68   16.58
   3   6   6   73.43   10.27
   3   6   6   64.04   10.04
  -3   6  -6   67.48    9.67
   3   6   7   53.01    8.51
   3   6   7   51.08    8.65
  -3   6  -7   54.70    8.87
   3   6   8    3.49    3.58
   3   6   8   -0.94    4.82
  -3   6  -8    4.55    4.32
   3   6   9    4.26    3.78
   3   6   9    2.78    4.64
  -3   6  -9    7.16    4.40
   3   6  10   69.56    9.70
   3   6  10   71.83   10.00
  -3   6 -10   67.22    9.89
   3   6  11   66.48    9.96
   3   6  11   58.73    9.65
  -3   6 -11   51.20    8.77
   3   6  12   27.92    7.69
   3   6  12   24.77    7.25
  -3   6 -12   23.90    7.05
   3   6  13   17.64    6.50
   3   6  13   19.92    6.09
  -3   6 -13   20.20    5.67
   3   6  14   15.97    6.28
   3   6  14   11.09    5.45
  -3   6 -14   12.94    4.81
   3   6  15  108.72   12.95
  -3   6 -15  110.98   12.09
   3   6  15  112.51   13.19
   3   6  16   57.22   10.02
  -3   6 -16   75.97    9.80
   3   6  16   65.60   10.04
  -3   6 -16   58.99   11.33
   3   6  17   52.01    9.37
  -3   6 -17   64.58    9.47
   3   6  17   54.02    9.38
  -3   6 -17   56.36   11.08
  -3   6 -18  111.36   12.45
   3   6  18   94.21   11.73
  -3   6 -18  107.32   15.23
   3   6  18  106.65   14.26
  -3   6 -19  453.64   24.02
  -3   6 -19  430.09   29.79
   3   6  19  403.35   23.21
   3   6  19  435.13   26.46
  -3   6 -20   91.97   11.31
   3   6  20   95.78   11.81
  -3   6 -20  113.26   15.59
   3   6  20  118.63   14.53
   3   6  21   57.63   11.70
   3   6  21   48.50    8.94
  -3   6 -21   58.01    9.43
   3   6  22   33.30   10.12
  -3   6 -22   22.75    6.67
   3   6  22   18.81    6.05
   3   6  23  124.61   15.63
   3   6  24   70.78   12.27
   3   6  25   12.75    7.57
   3   6  26  231.24   21.82
   3   6  27  121.89   16.72
   3   6  28  134.48   17.54
   3   6  29  203.70   21.18
   3   6  30   86.84   15.01
   3   6  31    8.89    7.36
   3   6  32   30.49    9.93
   3   6  33   76.01   14.30
   3   6  34   25.98   10.30
   3   6  35   85.99   15.52
   3   6  36   27.20    9.17
   3   6  37   10.10    9.18
   3   6  38    8.59    8.44
   3   6  39    8.14    8.79
   3   6  40    7.05    9.45
   3   6  41  -12.17    8.81
   3   6  42    5.04    8.69
   3   6  43    2.78    8.41
   3   6  44   40.30   13.74
   3   6  45    9.49    9.45
   3   6  46   31.54   12.50
  -3   7  47   16.13    8.62
   3  -7  47   13.51    7.69
  -3   7  46   14.49    7.04
   3  -7  46   13.34    8.64
  -3   7  45   58.47   12.03
   3  -7  45   46.88   12.54
  -3   7  44   -0.26    5.38
   3  -7  44    5.37    7.38
  -3   7  43   28.83    9.02
   3  -7  43   36.17   10.13
  -3   7  42    0.37    5.00
   3  -7  42   11.25    7.52
  -3   7  41   27.44    8.59
   3  -7  41   38.03   10.88
  -3   7  40    6.08    5.11
   3  -7  40   32.39   10.34
  -3   7  39   47.45    9.67
   3  -7  39   58.80   11.69
  -3   7  38    9.66    6.31
   3  -7  38   14.24    7.35
  -3   7  37    7.28    6.38
   3  -7  37    0.35    6.43
  -3   7  36   -5.74    4.48
  -3  -7 -36   -3.27    4.86
   3  -7  36   -3.27    5.45
  -3   7  35   26.35    8.25
  -3  -7 -35   39.51    8.73
   3  -7  35   33.12    9.95
   3  -7  34   41.38   10.83
  -3   7  34   53.08    9.89
   3  -7  33    6.23    5.70
  -3   7  33   16.89    6.93
   3  -7  32   12.66    7.19
  -3   7  32   17.68    7.16
   3   7 -32   12.04    4.42
   3  -7  31   24.19    8.21
   3   7 -31   16.80    4.07
   3  -7  30   29.84    9.44
   3   7 -30   25.93    5.08
   3  -7  29   35.35    9.67
   3   7 -29   23.70    5.32
   3   7 -28  111.44   10.39
   3  -7  28   98.84   16.00
   3  -7  27  129.44   16.43
   3  -7  26   61.11   11.85
   3  -7  25    3.65    5.79
   3  -7  24   11.00    6.88
   3  -7  21   40.08   11.57
  -3   7  18   41.14   10.28
   3  -7  18   33.33    9.78
   3  -7  17  136.54   16.16
  -3   7  17  145.45   16.46
  -3   7  16   43.27   10.23
   3  -7  16   48.27   11.10
   3  -7  15   30.89    8.20
  -3   7  15   32.86    8.44
   3  -7  14   82.91   12.55
  -3   7  14   79.36   11.78
   3  -7  13   14.01    6.40
  -3   7  13   12.70    6.24
  -3   7  12   45.79    9.54
   3  -7  12   35.91    9.12
  -3   7  11   26.46    4.33
  -3   7  11   30.57    8.27
   3  -7  11   33.24    8.59
  -3   7  10  108.46   13.68
  -3   7  10  106.73    8.21
   3  -7  10  113.67   14.38
  -3   7   9   57.21    6.40
  -3   7   9   80.73   11.80
   3  -7   9   44.66    9.92
   3  -7   8   77.77   11.90
  -3   7   8   76.43    7.28
  -3   7   8   86.17   12.10
  -3  -7  -7   39.13    3.15
   3  -7   7   50.78   10.27
  -3   7   7   36.93    5.45
  -3   7   7   51.68    9.49
   3   7  -6    7.29    3.43
   3  -7   6    3.10    5.11
  -3   7   6    8.25    3.69
  -3  -7  -6    5.67    1.83
   3  -7   5   12.70    6.53
   3   7  -5   20.90    5.33
  -3   7   5   11.12    3.65
  -3  -7  -5   12.09    2.52
   3   7  -4  145.89   11.93
   3  -7   4  119.30   14.10
  -3   7   4  124.89   10.12
  -3  -7  -4  127.92    7.07
   3   7  -3  109.03   10.58
   3  -7   3  113.81   14.25
  -3   7   3  107.48   13.25
  -3   7   3  109.70    9.66
  -3  -7  -3  116.10    7.14
   3  -7   2   18.37    8.09
   3   7  -2   24.10    5.82
  -3   7   2   12.50    4.24
  -3  -7  -2   18.16    3.32
  -3   7   2   11.20    5.74
   3  -7   1    9.08    6.24
   3   7  -1    2.34    3.34
  -3   7   1   -0.77    2.86
  -3   7   1   -1.14    3.61
  -3  -7  -1    5.78    2.62
   3   7   0   47.00    7.94
   3  -7   0   56.63   10.47
  -3   7   0   50.82    6.95
  -3  -7   0   56.57    5.52
  -3   7   0   62.51   10.17
   3  -7  -1   13.20    6.91
   3   7   1    6.60    5.04
  -3   7  -1    3.20    2.80
   3   7   1    6.11    5.32
  -3   7  -1    3.72    4.32
  -3  -7   1    5.86    2.81
   3  -7  -2   14.14    7.48
   3   7   2   20.31    6.33
  -3   7  -2    8.33    3.76
   3   7   2   15.82    6.87
  -3   7  -2   22.51    6.84
  -3  -7   2    9.48    2.98
   3   7   3  114.40   11.77
   3   7   3  116.76   13.28
  -3   7  -3   88.90   12.37
   3   7   4  134.73   12.90
   3   7   4  123.60   13.81
  -3   7  -4  137.66   14.15
   3   7   5   20.21    6.95
   3   7   5   14.48    5.80
  -3   7  -5   11.29    5.34
   3   7   6    5.51    5.11
   3   7   6   -5.89    5.74
  -3   7  -6    6.62    3.71
   3   7   7   48.61    8.82
   3   7   7   44.58    8.81
  -3   7  -7   41.23    7.77
   3   7   8   76.70   10.69
   3   7   8   62.33    9.74
  -3   7  -8   87.94   11.42
   3   7   9   51.57    9.26
  -3   7  -9   59.38    9.77
   3   7   9   57.76    9.51
  -3   7 -10  114.08   12.56
   3   7  10  126.49   13.94
   3   7  10  104.21   12.26
   3   7  11   29.63    7.53
   3   7  11   24.97    6.43
  -3   7 -11   33.47    7.08
   3   7  12   42.66    8.72
   3   7  12   52.59    9.47
  -3   7 -12   52.90    8.91
   3   7  13    8.09    5.95
   3   7  13   12.22    5.68
  -3   7 -13   15.74    6.25
   3   7  14   81.83   11.93
   3   7  14   79.48   11.13
  -3   7 -14   80.29   11.25
   3   7  15   34.03    8.27
   3   7  15   41.66    8.24
  -3   7 -15   40.49    8.38
   3   7  16   33.25    8.58
   3   7  16   37.07    7.98
   3   7  17  138.63   14.47
   3   7  17  117.24   14.75
   3   7  18   27.07    8.88
   3   7  18   33.61    7.84
   3   7  19   74.49   12.24
   3   7  19   66.02   10.34
   3   7  20   38.63    9.40
   3   7  20   54.37    9.60
   3   7  21   25.04    8.70
   3   7  21   28.69    7.58
   3   7  22  188.06   16.90
   3   7  22  190.25   19.54
   3   7  23  266.76   19.42
   3   7  23  289.24   23.80
   3   7  24    7.36    7.64
   3   7  25   18.82    8.00
   3   7  26   60.45   13.04
   3   7  27  124.77   17.34
   3   7  28  102.32   15.87
   3   7  29   37.46   11.74
   3   7  30   30.14    9.88
   3   7  31   19.83    8.06
   3   7  32   12.54    8.82
   3   7  33   23.74   10.36
   3   7  34   49.02   12.98
   3   7  35   34.22   10.91
   3   7  36    2.10    7.65
   3   7  37    0.23    6.85
   3   7  38    5.44    8.26
   3   7  39   62.52   14.57
   3   7  40   12.34    8.08
   3   7  41   29.80   11.29
   3   7  42    2.36    6.38
   3   7  43   24.06   11.01
   3   7  44    0.28    6.69
  -3   8  47    9.83    8.22
  -3   8  46   11.82    7.55
  -3   8  45   17.37    8.22
  -3   8  44   24.86    9.45
  -3   8  43   -4.32    6.99
   3  -8  43    1.70    6.52
  -3   8  42   13.65    7.82
   3  -8  42   11.51    8.05
  -3   8  41    3.22    6.75
   3  -8  41    2.16    6.03
  -3   8  40    5.63    5.75
   3  -8  40   19.52    9.92
  -3   8  39   17.30    7.13
   3  -8  39   10.11    8.82
  -3   8  38    7.70    5.75
   3  -8  38   14.13    9.32
  -3   8  37    9.46    6.42
   3  -8  37   20.22    9.88
  -3   8  36   13.47    6.81
   3  -8  36   15.80    9.27
  -3   8  35   -2.13    5.04
   3  -8  35   -8.21    7.21
  -3   8  34   23.36    8.92
   3  -8  34   12.62    7.13
  -3   8  33   16.33    7.77
   3  -8  33   10.78    6.81
   3  -8  32   28.72    9.03
   3  -8  31   19.39    8.79
   3  -8  30   10.95    7.72
   3  -8  29    6.16    6.68
   3  -8  28   52.92   11.87
   3  -8  27   28.39   10.73
   3  -8  25    6.61    6.25
   3  -8  23   80.05   13.65
   3  -8  20   63.36   12.54
   3  -8  19   63.90   12.28
   3  -8  18   44.03   10.32
   3  -8  17  466.77   29.70
   3  -8  16   65.18   12.39
   3  -8  15   27.51    9.34
   3  -8  14   45.15   10.32
   3  -8  13   61.48   11.96
  -3   8  12   40.87    4.74
   3  -8  12   42.12   10.18
  -3   8  11   24.36    4.13
   3  -8  11   21.39    8.19
  -3   8  10   -0.32    2.65
   3  -8  10    5.81    6.55
  -3   8   9   16.85    3.86
   3  -8   9   17.57    6.98
  -3  -8  -8    4.40    1.61
   3  -8   8    6.68    6.08
  -3   8   8    5.59    2.45
  -3   8   8    1.63    5.00
   3  -8   7    9.12    7.95
  -3   8   7    3.16    3.12
  -3  -8  -7    7.85    2.09
   3  -8   6   88.84   13.44
  -3   8   6   79.38    8.00
  -3   8   6   94.57   13.06
   3  -8   5   16.51    7.29
  -3   8   5   20.89    4.73
  -3  -8  -5   27.56    3.86
  -3   8   5   18.90    6.93
   3  -8   4   14.97    6.65
  -3   8   4   19.19    4.67
  -3   8   4   25.64    7.94
  -3  -8  -4   29.04    4.18
   3   8  -3   30.22    7.11
   3  -8   3   32.32    8.60
  -3   8   3   30.38    5.84
  -3   8   3   38.45    8.80
  -3  -8  -3   29.89    4.41
   3  -8   2    3.61    5.69
   3   8  -2   13.28    6.11
  -3   8   2    9.55    4.07
  -3  -8  -2    6.16    2.71
  -3   8   2    8.62    5.82
   3  -8   1   17.57    7.77
   3   8  -1   26.46    6.45
  -3   8   1   17.78    4.97
  -3  -8  -1   15.21    3.75
  -3   8   1   10.42    5.57
   3  -8   0    9.46    5.58
   3   8   0    9.16    5.26
  -3   8   0    4.63    3.41
  -3   8   0    9.04    5.46
  -3  -8   0    6.32    2.49
   3  -8  -1   12.22    6.53
   3   8   1   14.45    5.47
   3   8   1   18.11    6.72
  -3  -8   1   14.90    3.92
  -3   8  -1   13.32    5.72
   3  -8  -2   17.69    7.51
   3   8   2   13.99    5.45
   3   8   2   20.16    7.11
  -3  -8   2   11.68    3.83
  -3   8  -2    5.53    4.94
   3   8   3   31.43    7.52
   3   8   3   42.53    9.19
  -3  -8   3   33.33    5.12
  -3   8  -3   35.31    8.16
   3   8   4   39.78    8.31
   3   8   4   34.67    8.49
  -3  -8   4   26.93    4.90
   3   8   5   12.73    6.36
   3   8   5   23.85    8.16
  -3  -8   5   20.85    4.46
   3   8   6   96.51   12.03
   3   8   6   88.56   12.12
  -3  -8   6   82.65    8.18
   3   8   7    3.80    4.68
   3   8   7    9.10    5.47
  -3  -8   7    9.46    4.03
   3   8   8    8.00    5.54
   3   8   8    6.21    5.10
  -3  -8   8   11.55    3.74
   3   8   9    9.07    4.70
   3   8   9   13.82    6.34
  -3  -8   9   15.38    3.99
   3   8  10    9.50    5.12
   3   8  10   -0.28    4.90
   3   8  11   19.83    6.70
   3   8  11   27.85    7.36
   3   8  12   34.13    8.02
   3   8  12   37.23    8.43
   3   8  13   58.12   10.25
   3   8  13   65.19   10.80
   3   8  14   43.61    9.39
   3   8  14   49.01    9.58
   3   8  15   32.92    8.26
   3   8  15   18.45    7.05
   3   8  16   80.38   13.95
   3   8  16   66.01   10.74
   3   8  17  448.68   26.23
   3   8  17  478.37   28.88
   3   8  18   53.91   11.45
   3   8  18   53.59   10.04
   3   8  19   54.41   11.25
   3   8  19   57.50    9.82
   3   8  20   53.52   11.19
   3   8  20   34.07    8.12
   3   8  21   34.54    8.96
   3   8  21   37.48    8.34
   3   8  22    0.09    6.08
   3   8  22   -4.54    5.08
   3   8  23   70.07   12.68
   3   8  23   80.86   11.37
   3   8  24   25.06    8.84
   3   8  24   25.55    7.33
   3   8  25   22.61    8.00
   3   8  26   75.82   14.13
   3   8  27   10.15    6.94
   3   8  28   51.16   11.99
   3   8  29   13.34    9.23
   3   8  30   -4.23    7.20
   3   8  31    2.62    7.44
   3   8  32   60.96   13.80
   3   8  33    2.49    7.20
   3   8  34   22.75    9.80
   3   8  35    7.35    8.74
   3   8  36    1.31    6.70
   3   8  37    0.46    6.52
   3   8  38    8.02    9.10
   3   8  39   18.81    9.48
   3   8  40    7.31    7.39
   3   8  41   -2.76    6.56
  -3   9  47   13.20    8.46
  -3   9  46  -14.01    8.82
  -3   9  45   10.27    7.33
  -3   9  44   -8.32    7.33
  -3   9  43   -1.72    6.16
  -3   9  42    4.06    6.48
  -3   9  41   -3.16    6.94
  -3   9  40   -9.45    7.57
  -3   9  39   23.80    9.07
   3  -9  39   -2.69    7.17
  -3   9  38   10.74    8.45
   3  -9  38   -2.74    6.14
  -3   9  37   12.59    7.42
   3  -9  37    7.65    8.25
  -3   9  36   14.92    7.82
   3  -9  36   22.91    9.87
  -3   9  35   26.71    9.50
   3  -9  35   40.24   11.49
  -3   9  34   23.36    8.72
   3  -9  34   15.16    8.09
  -3   9  33    9.16    7.06
   3  -9  33    8.33    7.42
   3  -9  32   23.88    9.75
   3  -9  31    8.41    6.56
   3  -9  30    3.22    6.12
   3  -9  26   38.83   12.25
   3  -9  24    8.71    7.24
   3  -9  22   55.12   12.93
   3  -9  21   18.34    9.35
   3  -9  20   19.80    9.86
   3  -9  19   42.62   10.92
   3  -9  18   19.04    8.76
   3  -9  17   13.81    8.23
   3  -9  16   86.66   14.50
   3  -9  15   75.92   14.72
   3  -9  14  143.28   18.11
   3  -9  13   22.18    9.72
  -3   9  12   92.30    6.55
   3  -9  12   89.86   14.44
  -3   9  11   51.33    5.50
   3  -9  11   46.26   11.36
  -3   9  10   13.38    3.57
   3  -9  10    2.64    6.67
   3  -9   9   78.87   13.69
  -3   9   9   71.55    7.07
  -3  -9  -8   76.87    5.28
   3  -9   8   80.81   13.70
  -3   9   8   71.10    7.34
   3  -9   7  153.25   18.21
  -3  -9  -7  141.63    7.84
  -3   9   7  143.06   10.52
   3  -9   6   11.22    6.92
  -3   9   6   19.04    4.61
  -3  -9  -6   18.25    3.53
   3  -9   5   65.61   11.86
  -3   9   5   75.66    8.22
   3  -9   4    5.00    6.54
  -3   9   4   10.07    3.94
  -3  -9  -4    6.71    3.09
   3  -9   3   11.71    9.28
  -3   9   3   10.50    4.20
  -3  -9  -3   14.24    3.88
   3  -9   2  393.62   27.66
  -3   9   2  330.04   17.50
  -3  -9  -2  374.39   15.81
   3  -9   1  185.88   20.02
   3   9  -1  205.95   16.57
  -3   9   1  159.41   12.46
  -3  -9  -1  174.95   11.06
   3  -9   0   18.77    9.06
   3   9   0   26.26    8.08
  -3  -9   0   10.51    3.97
   3  -9  -1  172.72   18.87
   3   9   1  205.87   17.16
   3   9   1  180.73   17.88
  -3  -9   1  174.59   11.76
   3  -9  -2  370.11   26.80
   3   9   2  378.20   22.60
   3   9   2  296.61   22.01
  -3  -9   2  363.85   16.91
   3   9   3   33.17    9.28
   3   9   3   25.83    8.88
  -3  -9   3    8.74    3.68
   3   9   4   24.63    7.91
   3   9   4   14.92    7.00
  -3  -9   4    5.93    3.97
   3   9   5   85.53   12.19
   3   9   5   73.81   11.39
  -3  -9   5   75.88    8.30
   3   9   6   24.73    7.93
   3   9   6   20.75    6.80
  -3  -9   6   23.60    5.31
   3   9   7  145.50   15.48
   3   9   7  130.54   15.39
  -3  -9   7  151.98   11.90
   3   9   8   61.56   10.99
   3   9   8   82.14   12.61
  -3  -9   8   70.07    8.39
   3   9   9   82.45   12.38
   3   9   9   74.41   11.81
  -3  -9   9   81.12    9.02
   3   9  10    9.78    6.38
   3   9  10    6.56    5.67
  -3  -9  10    8.01    4.25
   3   9  11   49.84   10.27
   3   9  11   52.04    9.99
  -3  -9  11   55.04    8.02
   3   9  12  109.48   14.90
   3   9  12   95.17   13.17
  -3  -9  12  106.30   10.79
   3   9  13   16.19    7.35
   3   9  13   13.35    6.16
  -3  -9  13   23.67    6.66
   3   9  14  122.05   15.41
   3   9  14  116.43   14.23
  -3  -9  14  143.61   12.42
   3   9  15   60.96   12.28
   3   9  15   63.08   11.09
  -3  -9  15   68.76    8.99
   3   9  16   93.75   13.96
   3   9  16   97.96   13.42
  -3  -9  16   93.61   10.50
   3   9  17   19.82    8.67
   3   9  17   10.88    5.62
  -3  -9  17   21.46    5.91
   3   9  18   14.60    7.60
   3   9  18   11.69    6.22
  -3  -9  18   14.56    5.70
   3   9  19   30.02    9.98
   3   9  19   25.06    7.20
  -3  -9  19   27.69    6.57
   3   9  20    6.03    7.01
   3   9  20   12.46    6.96
   3   9  21   11.51    7.93
   3   9  21    0.64    4.46
   3   9  22   55.52   11.85
   3   9  22   46.80    9.44
   3   9  23   42.79   10.65
   3   9  23   42.23    8.73
   3   9  24   37.06   11.91
   3   9  24   14.40    5.70
   3   9  25  111.58   17.06
   3   9  25  117.98   14.08
   3   9  26   15.78    8.12
   3   9  27   33.44   10.46
   3   9  28   25.09    9.83
   3   9  29    1.59    7.02
   3   9  30   24.01   10.31
   3   9  31   22.07   10.33
   3   9  32   29.50   10.41
   3   9  33   16.21    9.51
   3   9  34   21.34   10.85
   3   9  35   12.81    9.10
   3   9  36   32.02   11.69
   3   9  37   12.53    9.20
   3   9  38   -7.91    7.50
  -3  10  44    1.77    7.71
  -3  10  43    7.41    9.68
  -3  10  42   -6.38    7.72
  -3  10  41   -1.53    6.27
  -3  10  40    8.03    7.47
  -3  10  39   10.36    8.70
  -3  10  38   12.99    7.95
  -3  10  37    4.44    6.34
  -3  10  36    8.10    7.26
  -3  10  35   24.07    9.82
  -3  10  34    7.94    7.61
   3 -10  34   -1.59    7.14
   3 -10  29   11.15    8.97
   3 -10  27   15.97    8.20
   3 -10  25    5.63    7.24
   3 -10  24   46.32   12.99
   3 -10  23   71.99   15.03
   3 -10  22   18.98    8.93
   3 -10  21   32.22   11.56
   3 -10  20  125.24   17.90
   3 -10  19   29.33   10.75
   3 -10  18   97.07   15.67
   3 -10  17   71.94   14.06
   3 -10  16   35.60   10.83
   3 -10  15   13.84    8.69
   3 -10  14  185.43   20.92
   3 -10  13    1.83    8.20
   3 -10  12    9.54    8.27
  -3  10  11   22.92    3.92
   3 -10  11   24.70    7.98
   3 -10  10   14.19    7.24
  -3  10  10   13.06    3.66
   3 -10   9   20.00    8.39
  -3  10   9    4.87    3.26
  -3 -10  -8   18.65    3.45
   3 -10   8   15.46    8.69
  -3  10   8   24.30    4.79
   3 -10   7    4.64    6.68
  -3 -10  -7    6.82    2.66
  -3  10   7    6.41    3.04
   3 -10   6   66.36   13.06
  -3 -10  -6   74.45    6.85
  -3  10   6   61.92    7.56
   3 -10   5   24.31    8.87
  -3  10   5   22.54    5.09
  -3 -10  -5   28.01    4.67
   3 -10   4   37.68   10.84
  -3  10   4   28.41    5.73
  -3 -10  -4   31.44    5.20
   3 -10   3   95.02   15.74
  -3  10   3  103.11   10.29
   3 -10   2  155.14   18.84
  -3 -10  -2  143.82   10.95
  -3  10   2  136.80   11.76
   3 -10   1    7.00    9.93
  -3 -10  -1    3.22    3.38
   3  10   0    6.83    6.04
   3 -10   0    8.40    7.22
  -3 -10   0    4.81    3.83
   3 -10  -1    2.98    7.26
   3  10   1   13.75    7.81
   3  10   1   16.33    8.26
  -3 -10   1    1.17    2.84
   3 -10  -2  140.99   18.40
   3  10   2  150.85   16.08
   3  10   2  123.31   15.58
  -3 -10   2  135.53   11.29
   3  10   3  123.19   14.49
   3  10   3   89.28   13.59
  -3 -10   3  112.72   10.55
   3  10   4   37.27    8.72
   3  10   4   38.25    9.17
  -3 -10   4   38.60    6.83
   3  10   5   37.67    9.14
   3  10   5   27.73    8.40
  -3 -10   5   26.12    5.56
   3  10   6   66.76   11.24
   3  10   6   73.74   12.29
  -3 -10   6   67.98    8.71
   3  10   7   14.96    6.89
   3  10   7    8.31    6.90
  -3 -10   7    8.38    4.16
   3  10   8   19.35    7.53
   3  10   8   26.00    8.04
  -3 -10   8   17.18    4.97
   3  10   9   12.66    7.97
   3  10   9    3.12    5.01
  -3 -10   9    3.93    4.02
   3  10  10   20.43    7.73
   3  10  10    7.20    6.72
  -3 -10  10   14.15    5.20
   3  10  11   28.60    9.14
   3  10  11   16.08    6.60
  -3 -10  11   23.97    5.81
   3  10  12   12.31    7.30
   3  10  12    4.63    5.07
  -3 -10  12   13.00    5.50
   3  10  13   25.63   10.23
   3  10  13    4.17    5.13
  -3 -10  13    3.10    5.06
   3  10  14  177.42   19.38
   3  10  14  209.00   19.39
  -3 -10  14  193.62   15.57
   3  10  15   33.79    9.98
   3  10  15   30.86    8.74
  -3 -10  15   20.53    6.46
   3  10  16   29.94    9.93
   3  10  16   22.77    8.16
  -3 -10  16   38.75    8.08
   3  10  17   89.34   15.12
   3  10  17   82.46   12.63
  -3 -10  17   87.07   11.64
   3  10  18  119.14   16.42
   3  10  18  108.05   14.09
  -3 -10  18  103.42   12.32
   3  10  19   23.84    9.81
   3  10  19   16.65    6.73
  -3 -10  19   36.61    8.48
   3  10  20   83.53   14.25
   3  10  20   89.89   13.16
  -3 -10  20   98.21   12.06
   3  10  21   21.39    9.63
   3  10  21   12.22    6.39
  -3 -10  21   18.81    6.76
   3  10  22   20.02    9.11
   3  10  22   20.47    7.34
  -3 -10  22   18.31    6.16
   3  10  23   66.76   13.73
   3  10  23   73.39   11.21
  -3 -10  23   70.52   11.04
   3  10  24   55.86   12.21
   3  10  24   59.29   11.00
  -3 -10  24   42.61    8.69
   3  10  25    8.00    7.31
   3  10  25    8.59    6.08
  -3 -10  25   13.83    6.22
   3  10  26   11.27    9.08
  -3 -10  26   18.60    7.18
   3  10  27   51.19   13.08
  -3 -10  27   47.79    9.88
   3  10  28   11.76    8.73
  -3 -10  28    4.09    4.88
   3  10  29    3.79    6.68
  -3 -10  29    7.99    5.76
   3  10  30   20.26    9.62
  -3 -10  30   30.55    7.94
   3  10  31    3.42    7.65
  -3 -10  31   25.83    8.33
   3  10  32    3.21    7.10
  -3 -10  32    5.72    5.71
   3  10  33    2.16    5.97
  -3 -10  33    7.41    5.12
   3  10  34   10.74    9.08
  -3 -10  34    2.09    5.59
  -3 -10  35   39.13    9.78
  -3 -10  36   21.87    8.18
  -3 -10  37    8.54    5.99
  -3 -10  38    6.05    6.63
  -3  11  40   -1.09    8.07
  -3  11  39  -11.28    8.40
  -3  11  38    2.58    6.23
  -3  11  37   23.61   10.75
  -3  11  36    9.74    8.88
  -3  11  35   28.14   10.92
  -3  11  34   20.50    9.26
   3 -11  28   35.29   11.85
   3 -11  27   20.51   11.05
   3 -11  26   32.59   11.45
   3 -11  25   39.78   12.15
   3 -11  24   25.00   10.83
   3 -11  23    7.43    9.03
   3 -11  22   61.86   14.30
   3 -11  21    8.98    6.83
   3 -11  20    5.60    5.98
   3 -11  19   25.08    9.16
   3 -11  18   -0.56    6.89
   3 -11  17   11.86    9.21
   3 -11  16    6.36    7.21
   3 -11  15   62.45   13.78
   3 -11  14   17.46   10.06
   3 -11  13   36.28   12.19
   3 -11  12   12.98    9.15
   3 -11  11   35.09   11.38
   3 -11  10    5.02    6.53
   3 -11   9   10.16    7.72
   3 -11   8   10.99    9.05
   3 -11   7   12.89    9.95
   3 -11   6   55.23   13.40
  -3 -11  -6   32.52    5.66
   3 -11   5   57.76   12.99
  -3 -11  -5   55.92    6.97
   3 -11   4   17.87    8.63
  -3 -11  -4   15.95    4.40
   3 -11   3   -3.45    6.54
  -3 -11  -3    2.33    3.25
   3 -11   2   74.33   14.51
  -3 -11  -2   64.21    7.94
   3 -11   1   25.22   10.31
   3  11   0   37.57    9.46
   3 -11   0   32.01   11.04
   3 -11  -1   23.83   10.15
   3  11   1   72.98   11.98
   3  11   1   34.21    9.44
  -3 -11   1   40.38    6.92
   3 -11  -2   51.16   12.89
   3  11   2   69.57   11.67
   3  11   2   63.12   12.20
  -3 -11   2   65.78    8.92
   3  11   3   15.08    7.56
   3  11   3   -7.95    6.66
  -3 -11   3    1.54    3.70
   3  11   4   30.74    9.08
   3  11   4   22.27    8.51
  -3 -11   4    8.34    4.61
   3  11   5   71.86   12.53
   3  11   5   45.91   10.42
  -3 -11   5   53.66    8.60
   3  11   6   37.40    9.48
   3  11   6   31.27    9.42
  -3 -11   6   39.95    7.36
   3  11   7    6.99    5.70
   3  11   7    1.65    4.55
  -3 -11   7    0.10    3.72
   3  11   8   14.64    7.50
   3  11   8   11.03    6.01
  -3 -11   8   16.98    5.68
   3  11   9   17.84    8.01
   3  11   9    5.65    5.25
  -3 -11   9   12.64    5.46
   3  11  10   13.22    7.05
   3  11  10    6.10    4.95
  -3 -11  10    0.51    3.97
   3  11  11   31.67    9.26
   3  11  11   33.03    8.55
  -3 -11  11   29.43    7.22
   3  11  12    4.70    6.25
   3  11  12   -3.67    5.37
  -3 -11  12    3.44    4.27
   3  11  13   35.64   10.34
   3  11  13   35.27    9.37
  -3 -11  13   23.67    6.47
   3  11  14   11.70    7.18
   3  11  14    4.24    5.53
  -3 -11  14   14.55    6.44
   3  11  15   40.69   10.86
   3  11  15   48.73   10.07
  -3 -11  15   50.20    9.37
   3  11  16   12.18    8.40
   3  11  16    6.22    5.66
  -3 -11  16   18.13    6.92
   3  11  17   -2.89    6.48
   3  11  17    9.72    6.18
  -3 -11  17    6.12    5.37
   3  11  18   11.56    7.64
   3  11  18    6.56    5.73
  -3 -11  18    8.75    5.51
   3  11  19    9.41    7.59
   3  11  19    4.37    5.44
  -3 -11  19   12.08    5.95
   3  11  20   12.48    8.53
   3  11  20   21.15    8.34
  -3 -11  20   -1.76    4.52
   3  11  21    0.38    7.36
   3  11  21    9.33    6.06
  -3 -11  21    7.22    5.44
   3  11  22   61.95   13.83
   3  11  22   51.90   10.48
  -3 -11  22   60.46   10.62
   3  11  23   19.67    9.36
   3  11  23    9.85    6.20
  -3 -11  23   15.40    7.01
   3  11  24   22.52    9.74
   3  11  24   14.79    6.45
  -3 -11  24   18.31    7.17
   3  11  25   54.20   13.32
   3  11  25   45.29    9.47
  -3 -11  25   37.99    8.75
   3  11  26   44.15   12.79
  -3 -11  26   40.35    9.42
   3  11  27   15.18    8.12
  -3 -11  27   24.28    7.91
   3  11  28   15.51   10.43
  -3 -11  28   32.41    9.47
   3  11  29   35.99   12.07
  -3 -11  29   52.09   10.86
   3  11  30    2.15    7.37
  -3 -11  30    9.71    7.19
  -3 -11  31    2.36    5.79
  -3 -11  32   34.34    8.99
  -3 -11  33    4.23    5.66
  -3 -11  34    4.41    6.13
  -3 -11  35    6.05    6.93
   3 -12  22   16.35    7.53
   3 -12  21    8.94    8.20
   3 -12  20   15.22   10.13
   3 -12  19   21.54   11.41
   3 -12  18   18.66   11.27
   3 -12  17    9.96    9.68
   3 -12  16   10.29    8.13
   3 -12  15   16.93    9.66
   3 -12  14    0.21    7.67
   3 -12  13   19.05   10.82
   3 -12  12   15.46    9.39
   3 -12  11    2.33    6.24
   3 -12  10   25.90   10.85
   3 -12   9    0.48    6.80
   3 -12   8   -8.62    9.28
   3 -12   7    5.85    7.69
   3 -12   6   17.10   11.34
   3 -12   5   15.55    9.25
   3 -12   4   13.30   10.36
   3 -12   3   47.63   12.63
   3 -12   2   19.44   10.57
   3 -12   1   48.10   13.28
   3  12   0   29.23    9.70
   3 -12   0   10.73    7.97
   3  12   0   23.24    9.49
  -3 -12   0   -0.45    3.80
   3  12   1   42.45   10.53
   3 -12  -1   45.54   12.55
   3  12   1   17.77    7.40
  -3 -12   1   27.76    6.89
   3  12   2   11.54    8.15
   3  12   2    5.29    5.62
  -3 -12   2    6.73    4.78
   3  12   3   38.36    9.95
   3  12   3   39.28   10.55
  -3 -12   3   36.73    7.74
   3  12   4   13.40    7.85
   3  12   4    3.15    6.06
  -3 -12   4    7.92    4.96
   3  12   5   19.92    8.87
   3  12   5    8.14    6.61
  -3 -12   5   25.92    7.00
   3  12   6   23.76    9.02
   3  12   6    2.12    5.23
  -3 -12   6    9.17    5.47
   3  12   7    0.62    5.21
   3  12   7    4.90    6.05
  -3 -12   7    4.86    4.92
   3  12   8    3.51    5.91
   3  12   8    9.55    7.17
  -3 -12   8    5.40    4.27
   3  12   9   12.61    8.07
   3  12   9   15.82    7.06
  -3 -12   9   13.13    5.80
   3  12  10   27.16    9.52
   3  12  10   11.46    6.74
  -3 -12  10   29.01    7.59
   3  12  11   46.50   11.75
   3  12  11    6.88    5.27
  -3 -12  11   18.01    6.28
   3  12  12   14.18    8.15
   3  12  12   19.16    9.47
  -3 -12  12   18.94    5.23
   3  12  13   14.97    9.11
   3  12  13   18.88    7.29
  -3 -12  13   16.14    5.90
   3  12  14   16.98    9.14
   3  12  14    7.82    6.59
  -3 -12  14   14.50    6.38
   3  12  15   16.80    9.14
   3  12  15   32.79    9.46
  -3 -12  15   11.18    5.69
   3  12  16    8.79    6.85
   3  12  16   11.71    6.85
  -3 -12  16   20.34    7.50
   3  12  17   -1.24    6.42
  -3 -12  17   -1.99    5.91
   3  12  18    5.40    7.34
   3  12  18    8.76    6.68
  -3 -12  18   15.91    6.98
   3  12  19   16.04    9.19
   3  12  19   -2.07    5.29
  -3 -12  19   11.54    6.73
   3  12  20    5.37    6.65
   3  12  20    6.53    6.75
  -3 -12  20    1.41    4.87
   3  12  21   -0.63    6.72
   3  12  21    4.89    5.13
  -3 -12  21    9.68    5.72
   3  12  22    3.22    7.27
   3  12  22   31.07    9.41
  -3 -12  22    8.32    5.33
   3  12  23    6.96    6.44
  -3 -12  23    3.27    5.07
   3  12  24   10.80    8.71
  -3 -12  24    3.14    5.39
  -3 -12  25    0.97    5.29
  -3 -12  26    0.06    5.12
  -3 -12  27   17.96    7.21
  -3 -12  28    1.21    5.20
  -3 -12  29   14.37    6.79
  -3 -12  30   12.03    7.22
  -3 -12  31    7.07    6.34
  -3 -12  32   11.69    8.09
   3 -13  14   14.49   10.40
   3 -13  13   24.75   12.47
   3 -13  12    3.42    9.87
   3 -13  11   27.35   11.62
   3 -13  10   22.33   10.96
   3 -13   9    3.10    6.72
   3 -13   8    6.21    8.35
   3 -13   7   45.18   12.97
   3 -13   6   17.05   10.51
   3 -13   5    3.84    8.97
   3 -13   4    5.57    8.29
   3 -13   3   24.42   11.33
   3 -13   2   36.26   12.66
   3 -13   1   23.02   10.53
   3  13  -1   42.12   10.63
   3  13   0   17.39    8.38
   3 -13   0   -1.61    6.75
   3  13   0    4.94    6.80
   3  13   1   38.66   10.19
   3  13   1   22.26    9.28
   3  13   2   21.92    8.88
   3  13   2   21.55    9.00
   3  13   3   19.04    8.64
   3  13   3   23.06    9.09
   3  13   4    7.77    7.70
   3  13   4   -2.80    6.49
   3  13   5    8.30    7.69
   3  13   5   14.25    7.28
   3  13   6   37.87   10.87
   3  13   6    3.15    6.10
   3  13   7   45.15   11.69
   3  13   7   19.12    8.35
   3  13   8   24.17    9.29
   3  13   8   21.39    8.78
   3  13   9    5.42    7.21
   3  13   9    3.19    5.98
  -3 -13   9   11.65    8.74
   3  13  10   11.85    8.54
   3  13  10    5.11    6.59
  -3 -13  10   18.97    7.29
   3  13  11   13.96    7.95
   3  13  11    5.79    5.92
  -3 -13  11   15.11    6.89
   3  13  12   16.02    8.37
   3  13  12  -11.79    5.60
  -3 -13  12    5.71    6.12
   3  13  13   34.24   10.90
   3  13  13   39.41   11.35
  -3 -13  13   37.88    9.35
   3  13  14    8.85    7.99
   3  13  14    3.16    5.87
  -3 -13  14   15.17    7.36
   3  13  15   28.75   11.45
   3  13  15   13.05    7.76
  -3 -13  15   18.84    8.03
   3  13  16   13.20    8.15
   3  13  16    3.30    5.35
  -3 -13  16    0.76    5.09
   3  13  17    6.93    7.61
  -3 -13  17   -4.03    5.71
  -3 -13  18   -1.38    5.51
  -3 -13  19   17.48    7.69
  -3 -13  20    2.20    5.18
  -3 -13  21    4.84    5.30
  -3 -13  22   -3.47    5.15
  -3 -13  23   -1.86    5.36
  -3 -13  24   20.94    8.29
  -3 -13  25    6.16    6.30
  -3 -13  26    1.78    5.86
  -3 -13  27    6.17    7.13
  -3 -13  28   11.27    7.88
   3  14  -2   15.48    8.70
   3  14  -1    4.27    6.56
   3  14  -1    4.41    5.85
   3  14   0   -8.46    6.41
   3  14   0    6.30    7.87
   3  14   1   10.97    8.26
   3  14   1    7.99    7.89
   3  14   2   24.23   10.86
   3  14   2   15.31    9.76
   3  14   3   21.71    9.88
   3  14   3   14.26    9.17
   3  14   4   -4.73    6.11
   3  14   4   14.13    8.46
   3  14   5   12.85    9.02
   3  14   5   -2.62    6.47
   3  14   6   16.77    7.70
   3  14   6   13.29    8.40
   3  14   7   13.00    8.43
   3  14   7    7.89    7.53
   3  14   8   11.36    8.40
   3  14   8    5.08    6.66
   3  14   9   10.07    8.49
   3  14   9   -2.20    6.01
  -3 -14  20    3.88    7.51
  -3 -14  21   -8.53    6.66
  -3 -14  22   -9.37    7.95
   3  15  -3   28.26   11.15
   3  15  -2   12.21    8.17
   3  15  -1   18.13    9.68
   3  15   0   23.25   10.34
   3  15   1    9.78    7.90
   3  15   2   -2.42    6.83
  -4   0   0    1.94    2.63
   4   0   0    0.49    4.37
  -4   0   0   -3.29    3.57
  -4   0   0    3.48    3.12
  -4   0   1   -2.12    3.84
  -4   0  -1   -0.02    2.63
  -4   0  -1   -1.51    3.52
   4   0   1   -4.36    4.88
   4   0  -1   -2.79    5.05
  -4   0   1    3.41    3.27
  -4   0  -1    0.42    2.90
  -4   0   2  159.05   13.03
  -4   0  -2  174.85   13.34
   4   0  -2  171.36   14.82
  -4   0  -2  189.44   15.54
   4   0   2  167.21   14.90
  -4   0   2  164.58   11.60
  -4   0  -2  177.64   13.00
  -4   0  -3  116.90   10.75
  -4   0   3  110.27   10.90
   4   0  -3  106.06   11.78
   4   0   3  120.34   12.48
  -4   0  -3  108.07   11.94
  -4   0   3  110.47    9.43
  -4   0  -3  105.27   10.55
  -4   0  -4  119.59   10.91
   4   0  -4  108.56   11.79
   4   0   4  112.58   12.60
  -4   0  -4  120.84   12.64
  -4   0   4  113.50    9.12
  -4   0  -4  121.98   11.43
  -4   0  -5   22.89    5.65
  -4   0  -5   27.49    6.71
   4   0   5   27.56    6.80
   4   0  -5   24.60    5.40
  -4   0   5   32.29    5.45
  -4   0  -5   32.43    6.56
  -4   0  -6  186.88   13.24
   4   0  -6  223.39   16.26
   4   0   6  206.59   15.38
   4   0   6  185.50   15.46
  -4   0   6  209.00   11.71
  -4   0  -6  186.66   14.28
  -4   0  -7  440.13   19.85
   4   0   7  406.64   22.95
   4   0  -7  438.42   22.96
   4   0   7  429.69   22.66
  -4   0   7  419.64   15.62
  -4   0  -7  453.38   22.16
   4   0  -8  156.09   14.08
   4   0   8  149.82   14.31
   4   0   8  166.32   14.44
  -4   0   8  157.89    9.64
  -4   0  -8  163.11   13.76
  -4   0  -9   62.24    7.64
   4   0   9   58.91    9.36
   4   0  -9   59.24    9.27
   4   0   9   55.37    9.05
  -4   0  -9   56.23    8.48
  -4   0   9   67.71    6.17
  -4   0 -10   27.41    5.53
   4   0 -10   23.31    6.68
   4   0  10   26.17    7.13
  -4   0  10   23.44    3.97
  -4   0 -10   27.87    6.79
  -4   0 -11  159.43   11.62
   4   0  11  151.09   14.37
   4   0 -11  149.28   13.53
  -4   0 -11  157.10   14.30
  -4   0  11  160.65    8.33
  -4   0 -12   46.96    6.76
   4   0 -12   49.24    8.48
   4   0  12   51.75    8.85
  -4   0 -12   55.07    9.11
  -4   0  12   46.13    4.47
  -4   0 -13   77.29    8.11
   4   0 -13   85.29   10.40
   4   0  13   85.54   11.64
  -4   0 -13   93.75   11.74
  -4   0  13   86.99    5.50
   4   0  14  315.24   17.26
  -4   0 -14  311.09   15.75
   4   0  14  298.83   20.53
  -4   0 -14  322.52   21.94
   4   0 -14  301.76   19.19
  -4   0  14  316.35    9.27
  -4   0 -14  312.41   20.64
   4   0  15   42.96    6.98
  -4   0 -15   51.95    7.18
  -4   0 -15   42.68    8.52
   4   0 -15   42.32    7.76
   4   0  15   61.12   10.77
  -4   0 -15   48.12    9.57
  -4   0  15   46.12    3.23
   4   0  16   38.50    7.81
  -4   0 -16   30.36    6.26
  -4   0 -16   22.02    7.14
   4   0 -16   44.21    9.12
   4   0  16   56.83   11.68
  -4   0 -16   34.20    9.32
   4   0  17  655.95   25.02
  -4   0 -17  679.83   22.74
   4   0  17  669.33   32.23
  -4   0 -17  721.39   32.98
   4   0 -17  649.90   27.92
  -4   0 -17  712.91   32.27
   4   0  18    7.87    4.16
  -4   0 -18    8.83    3.60
   4   0 -18   11.59    5.93
  -4   0 -18   11.87    7.47
   4   0  18   20.66    8.58
  -4   0 -18   21.94    8.63
   4   0  19   33.95    6.10
  -4   0 -19   37.82    5.81
  -4   0 -19   41.24    9.35
   4   0 -19   38.63    8.32
   4   0  19   37.72    9.01
  -4   0 -19   34.63    8.26
   4   0  20  176.71   13.44
  -4   0 -20  168.67   11.51
  -4   0 -20  193.42   18.08
   4   0  20  191.26   18.41
   4   0 -20  165.69   14.74
  -4   0 -20  182.07   17.41
   4   0  21  423.36   20.67
  -4   0 -21  406.95   17.43
  -4   0 -21  416.47   26.34
  -4   0 -21  409.36   25.88
   4   0  21  389.61   25.49
   4   0  22   59.71    8.35
  -4   0 -22   38.55    5.16
  -4   0 -22   76.37   12.86
   4   0  22   55.34   10.96
  -4   0 -22   65.68   11.56
   4   0  23   45.37    8.17
  -4   0 -23   59.92   11.51
   4   0  23   63.85   12.65
  -4   0 -23   59.07   11.63
   4   0  24  736.78   27.62
  -4   0 -24  660.32   33.75
  -4   0 -24  740.50   36.01
   4   0  24  657.68   34.30
   4   0  25  152.15   12.89
  -4   0 -25  174.45   18.29
   4   0  25  163.01   18.46
   4   0  26   17.88    5.68
   4   0  26   17.50    8.34
   4   0  27    4.29    3.55
   4   0  27    2.72    6.31
   4   0  28   30.16    6.55
   4   0  28   25.50    9.41
   4   0  29   -0.02    3.42
   4   0  29    0.34    5.67
   4   0  30    4.81    4.67
   4   0  30    9.79    7.13
   4   0  31  195.91   15.29
   4   0  31  175.83   19.74
   4   0  32   -2.44    5.54
   4   0  33    7.95    5.62
   4   0  33    0.72    6.18
   4   0  34   36.89   10.56
   4   0  35   14.94    6.86
   4   0  36   22.27    6.54
   4   0  36   40.84   11.73
   4   0  37   49.04   12.29
   4   0  38  126.86   13.43
   4   0  38  119.95   18.32
   4   0  39   18.53    6.87
   4   0  39   15.49    9.91
   4   0  40   25.54    8.43
   4   0  40   19.74   10.15
   4   0  41  193.83   17.35
   4   0  41  190.85   23.77
   4   0  42  258.43   19.66
   4   0  42  217.81   25.24
   4   0  43   10.51    6.09
   4   0  43    7.65   11.26
   4   0  44    7.44    6.16
   4   0  44   18.02    9.86
   4   0  45   28.70    8.56
   4   0  45   15.50    8.25
   4   0  46   15.44    7.28
   4   0  46    4.80    9.79
   4   0  47   58.50   10.19
   4   0  47   66.32   15.31
   4   0  48   12.05    6.91
   4   0  48   32.89   13.80
   4   0  49   16.12    7.56
   4  -1  51   11.96    6.96
   4  -1  50   11.95    7.71
   4  -1  49   21.83    8.88
   4  -1  48    5.01    6.19
   4  -1  47   28.64    8.35
   4  -1  46   21.67    8.70
   4  -1  45   13.00    6.12
   4  -1  45   23.89   11.57
   4  -1  44   -4.82    5.72
   4  -1  44   -7.92    9.27
   4  -1  43   33.15    8.36
   4  -1  43   45.50   11.87
   4  -1  42   24.43    7.89
   4  -1  42   19.24    9.58
   4  -1  41   15.19    6.30
   4  -1  41   14.54    9.66
   4  -1  40   22.14    6.93
   4  -1  40   13.16    8.90
   4  -1  39   14.48    6.69
   4  -1  39   23.18   10.63
   4  -1  38   43.16    9.44
   4  -1  38   35.46   11.15
   4  -1  37   25.29    7.14
   4  -1  37   25.60   10.04
   4  -1  36    4.09    5.36
   4  -1  36   -5.27    6.23
   4  -1  35   52.86   13.14
   4  -1  34   68.55   11.15
   4  -1  34  182.93   21.44
   4  -1  33   13.49    7.71
   4  -1  32   30.21    9.85
   4  -1  31    8.01    7.53
   4  -1  31   39.54   11.67
   4  -1  30  414.57   29.77
   4  -1  29   25.49    8.08
   4  -1  29   29.57   10.88
   4  -1  28   53.66    9.24
   4  -1  28   48.31   10.62
   4  -1  27  153.41   14.46
   4  -1  27  143.24   17.49
   4  -1  26  153.19   13.84
   4  -1  26  151.10   17.48
  -4  -1 -25   46.36    9.77
   4  -1  25   41.27    7.63
  -4  -1 -25   33.30    8.74
   4  -1  25   49.49   11.11
   4  -1  24   87.06   10.53
  -4  -1 -24   86.87   13.10
  -4  -1 -24   99.62   13.74
   4  -1  24   77.05   13.56
   4  -1  23  239.16   16.91
  -4  -1 -23  216.26   19.47
   4  -1  23  223.92   20.66
  -4   1  23  210.62    6.08
  -4   1  23  208.35    6.31
  -4  -1 -23  237.98   20.01
  -4  -1 -22   46.28    9.32
   4  -1  22   49.30    8.64
  -4  -1 -22   48.53   10.50
  -4   1  22   41.98    3.00
  -4   1  22   48.30    3.69
   4  -1  22   51.02   10.74
  -4   1  21   48.56    3.35
  -4  -1 -21   54.44   10.30
   4  -1  21   47.02    8.45
  -4  -1 -21   56.57   10.46
  -4   1  21   52.81    3.78
   4  -1  21   51.28   10.34
   4  -1  20   23.88    6.31
  -4  -1 -20   20.84    7.77
  -4  -1 -20   20.45    4.17
  -4  -1 -20   36.41    9.31
  -4   1  20   23.23    3.00
   4  -1  20   25.88    8.71
   4  -1  19  127.04   12.26
  -4  -1 -19  136.70    9.39
  -4  -1 -19  153.22   16.10
   4  -1  19  135.88   15.18
  -4  -1 -19  126.38   13.84
  -4   1  19  134.87    6.65
   4  -1  18   38.74    7.18
  -4  -1 -18   41.07    8.76
  -4  -1 -18   29.83    4.79
  -4  -1 -18   44.45    9.75
  -4   1  18   37.04    4.03
   4  -1  18   40.57    9.39
   4  -1  17    1.54    3.45
  -4  -1 -17    7.76    5.15
  -4  -1 -17   -0.87    2.42
   4   1 -17    7.20    5.18
  -4  -1 -17   -2.17    5.02
  -4   1  17    5.61    2.19
   4  -1  17    6.07    5.80
   4  -1  16   49.50    8.05
  -4  -1 -16   58.42    9.79
  -4  -1 -16   55.07    6.32
  -4  -1 -16   55.30    9.66
   4   1 -16   58.09    9.59
  -4   1  16   50.31    4.85
   4  -1  15   17.73    5.85
  -4  -1 -15   20.38    7.30
  -4  -1 -15   12.59    3.51
   4   1 -15   15.41    5.93
  -4  -1 -15   15.96    6.44
  -4   1  15   11.37    2.98
   4  -1  14   36.87    7.01
  -4  -1 -14   56.76    9.55
  -4  -1 -14   35.80    5.35
   4   1 -14   46.17    8.73
  -4  -1 -14   37.76    8.18
  -4   1  14   37.43    4.42
  -4  -1 -13   51.46    9.64
   4  -1  13   30.09    6.97
  -4  -1 -13   35.11    5.45
  -4  -1 -13   31.90    7.33
   4   1 -13   43.80    8.94
  -4   1  13   41.72    5.41
   4  -1  12  320.44   18.74
  -4  -1 -12  301.93   14.66
   4   1 -12  316.80   20.23
  -4  -1 -12  351.40   20.99
  -4   1  12  314.71   13.16
   4  -1  11   75.69    9.73
  -4  -1 -11   62.34    6.83
   4   1 -11   59.42    9.57
  -4  -1 -11   72.36   10.04
  -4   1  11   69.59    6.94
  -4  -1 -10   14.30    4.99
  -4  -1 -10   10.69    3.57
   4   1 -10    7.81    4.75
  -4   1  10   17.24    4.18
   4   1  -9  114.01   12.32
  -4  -1  -9  131.86   12.39
  -4   1   9  132.52    9.40
  -4  -1  -8  247.91   13.84
   4   1  -8  255.73   18.06
  -4  -1  -8  266.56   16.98
  -4   1   8  267.62   13.52
  -4  -1  -7   74.37    7.86
   4   1  -7   79.99   10.80
  -4  -1  -7   76.49    9.23
  -4   1   7   85.95    8.24
  -4   1   6  173.87   15.04
  -4  -1  -6  196.70   12.83
   4   1  -6  185.48   15.63
   4  -1   6  204.24   16.12
  -4  -1  -6  181.56   13.50
  -4   1   6  194.50   12.19
  -4   1   5  354.75   20.77
  -4  -1  -5  353.75   17.55
   4  -1   5  357.86   20.89
   4   1  -5  391.31   22.52
  -4  -1  -5  371.43   18.80
  -4   1   5  362.60   16.71
  -4   1   4  442.44   23.03
  -4  -1  -4  429.94   19.20
   4   1  -4  435.05   23.51
   4  -1   4  434.72   22.64
  -4   1   4  444.73   18.95
  -4  -1  -4  416.96   19.60
  -4  -1  -3   71.89    8.41
  -4   1   3   63.59    9.24
  -4  -1  -3   61.58    7.89
   4  -1   3   62.05    9.29
  -4   1   3   60.74    8.57
   4   1  -3   64.11    9.52
  -4   1   3   67.52    8.26
  -4   1   2   11.45    4.44
  -4  -1  -2   11.88    3.98
  -4  -1  -2   10.19    4.45
   4   1  -2    2.46    4.41
   4  -1   2    6.99    4.02
  -4   1   2    1.51    4.30
  -4   1   2    9.82    3.83
   4   1  -2   12.77    4.10
  -4  -1  -1   11.44    4.23
  -4   1   1   15.36    4.45
  -4  -1  -1    7.82    3.74
  -4   1   1    3.71    3.89
   4   1  -1   11.57    4.80
   4  -1   1   11.03    4.74
   4   1  -1   12.84    3.86
  -4   1   1   14.15    4.18
  -4   1   0   -1.04    3.01
  -4  -1   0   -2.82    4.21
  -4  -1   0    3.59    3.54
   4  -1   0    0.39    3.38
  -4   1   0   -2.39    5.03
   4   1   0   -2.69    5.52
   4   1   0    0.34    2.70
  -4   1   0   -1.44    3.29
  -4  -1   1   10.00    4.29
  -4   1  -1    7.05    3.79
  -4  -1   1   13.72    3.69
  -4   1  -1    4.89    3.58
   4  -1  -1    9.19    4.02
   4   1   1   14.71    6.15
  -4   1  -1    8.45    3.89
   4   1   1   12.10    4.61
  -4  -1   2    6.82    3.36
  -4   1  -2    8.44    3.43
  -4   1  -2    7.37    3.67
   4  -1  -2    5.39    3.68
   4   1   2    7.50    4.74
  -4   1  -2   10.60    5.12
   4   1   2    7.02    3.76
  -4   1  -3   64.89    8.53
   4  -1  -3   57.38    9.03
  -4   1  -3   65.98    9.04
   4   1   3   62.85    9.61
  -4   1  -3   68.39    9.04
   4   1   3   68.68    8.93
  -4  -1   3   71.47    7.30
  -4   1  -4  432.77   21.20
  -4   1  -4  435.99   23.33
   4   1   4  429.22   23.52
   4  -1  -4  456.00   23.04
  -4  -1   4  425.48   16.46
  -4   1  -4  455.33   22.06
   4   1   4  446.47   20.93
  -4   1  -5  362.35   19.04
   4  -1  -5  347.11   20.24
   4   1   5  363.07   21.79
  -4   1  -5  375.63   21.77
  -4   1  -5  379.22   20.50
  -4  -1   5  369.45   14.77
   4   1   5  341.33   18.96
  -4   1  -6  198.52   14.21
   4  -1  -6  168.84   14.31
   4   1   6  199.13   16.68
  -4   1  -6  189.77   15.88
  -4   1  -6  198.92   15.12
  -4  -1   6  178.22   10.01
   4   1   6  170.65   14.35
  -4   1  -7   97.55   11.53
   4   1   7   91.58   11.52
   4  -1  -7   80.26   10.10
  -4   1  -7   90.02   10.68
   4   1   7   81.81   10.28
  -4  -1   7   82.71    6.72
   4  -1  -8  262.23   17.32
  -4   1  -8  265.39   18.86
   4   1   8  259.14   18.88
  -4  -1   8  256.71   10.76
  -4   1  -8  282.19   18.26
   4   1   8  259.27   17.51
  -4   1  -9  117.49   10.78
   4  -1  -9  128.91   12.24
  -4   1  -9  122.10   12.88
   4   1   9  111.28   12.63
  -4   1  -9  127.72   12.68
  -4  -1   9  118.80    6.99
   4   1   9  116.01   12.16
  -4  -1  10   11.48    2.35
  -4   1 -10    6.09    2.80
   4  -1 -10    5.48    4.20
  -4   1 -10   11.06    4.00
   4   1  10   18.90    6.20
   4   1  10   10.26    6.14
  -4   1 -10   10.80    4.29
  -4  -1  11   67.82    4.52
  -4   1 -11   46.56    6.43
   4  -1 -11   64.93    9.25
  -4   1 -11   61.30    9.60
   4   1  11   62.02    9.87
   4   1  11   71.32   10.44
  -4   1 -11   53.05    8.32
  -4  -1  12  342.83    8.59
  -4   1 -12  317.94   16.98
   4   1  12  330.27   21.29
  -4   1 -12  341.69   22.09
   4  -1 -12  296.77   18.56
  -4   1 -12  294.60   19.83
   4   1  12  314.20   20.56
  -4   1 -13   21.67    4.14
   4  -1 -13   22.27    5.81
   4   1  13   29.50    7.34
  -4   1 -13   24.14    7.25
   4   1  13   39.70    9.03
  -4   1 -13   28.63    7.81
  -4   1 -14   33.81    6.14
   4  -1 -14   32.39    7.08
  -4   1 -14   37.53    7.96
   4   1  14   46.43    9.12
  -4   1 -14   35.81    7.30
  -4   1 -15   12.35    4.14
  -4   1 -15   12.40    6.15
   4  -1 -15   19.61    6.10
   4   1  15   12.13    6.19
  -4   1 -15   13.17    5.29
  -4   1 -16   52.88    7.27
  -4   1 -16   50.30    9.42
   4  -1 -16   49.99    7.97
   4   1  16   48.11    8.82
  -4   1 -16   51.04    9.41
  -4   1 -17    1.95    2.35
   4  -1 -17    0.39    3.82
  -4   1 -17    3.67    4.48
   4   1  17    2.92    4.69
  -4   1 -17   -8.50    6.23
   4   1  18   39.20    5.99
  -4   1 -18   32.43    5.66
   4  -1 -18   36.25    7.05
  -4   1 -18   32.56    7.78
  -4   1 -18   50.95   10.29
   4   1  18   34.25    8.90
   4   1  19  129.60   10.50
  -4   1 -19  125.90   10.73
   4  -1 -19  140.68   13.10
  -4   1 -19  137.30   14.95
   4   1  19  118.84   14.21
  -4   1 -19  144.24   15.57
   4   1  20   21.11    5.12
  -4   1 -20   14.50    3.84
   4  -1 -20   23.08    6.25
  -4   1 -20   29.42    7.78
  -4   1 -20   19.09    7.00
   4   1  20   14.47    6.92
   4   1  21   50.11    6.59
  -4   1 -21   35.97    6.02
  -4   1 -21   43.91    9.00
   4  -1 -21   52.02    8.69
  -4   1 -21   33.57    7.97
   4   1  21   38.74    9.29
   4   1  22   49.22    6.83
  -4   1 -22   39.55    6.16
   4  -1 -22   45.87    8.41
  -4   1 -22   38.58    8.99
  -4   1 -22   56.53   11.15
   4   1  22   45.66   10.39
   4   1  23  234.49   14.39
  -4   1 -23  222.19   14.20
   4  -1 -23  227.88   16.57
  -4   1 -23  224.01   19.75
  -4   1 -23  216.81   20.10
   4   1  23  235.17   20.58
   4   1  24   94.10    9.39
  -4   1 -24   96.88   13.49
   4  -1 -24   84.79   10.51
   4   1  24   83.07   13.66
  -4   1 -24   89.80   12.77
   4   1  25   43.23    6.94
   4  -1 -25   43.37    8.43
   4   1  25   44.31   10.49
   4   1  26  132.04   11.91
   4   1  26  141.60   16.93
   4   1  27  157.89   12.33
   4   1  27  145.10   17.28
   4   1  28   60.06    7.99
   4   1  28   41.88   10.77
   4   1  29   18.23    5.97
   4   1  29   28.81   10.43
   4   1  30  401.63   19.87
   4   1  30  382.02   28.24
   4   1  31   24.12    6.20
   4   1  31   35.81   11.13
   4   1  32   37.10    6.80
   4   1  32   30.13   10.77
   4   1  33   22.35    5.91
   4   1  33   24.11   10.02
   4   1  34  198.96   14.94
   4   1  34  210.70   22.56
   4   1  35   28.34    6.70
   4   1  35   60.60   13.37
   4   1  36    0.21    3.36
   4   1  36   -7.13    7.65
   4   1  37   26.26   10.44
   4   1  38   21.41    6.05
   4   1  38   27.59    9.34
   4   1  39    4.47    4.06
   4   1  39   20.97    8.73
   4   1  40   13.35    8.04
   4   1  41   12.96    5.80
   4   1  41   21.88   10.20
   4   1  42   19.74    6.54
   4   1  42   17.20    8.28
   4   1  43   39.27    7.88
   4   1  43   47.19   13.10
   4   1  44    6.29    5.01
   4   1  44    2.44    6.18
   4   1  45   19.17    6.18
   4   1  45    9.00    7.70
   4   1  46   40.63    8.18
   4   1  46   15.63    9.47
   4   1  47   37.84   12.32
   4   1  48   16.79    9.81
   4  -2  54   -2.74    7.07
   4  -2  53    4.88    7.12
   4  -2  52   -4.92    6.79
   4  -2  51    2.18    5.61
   4  -2  50   22.77    8.76
   4  -2  49   20.90    8.73
   4  -2  48   -2.55    5.43
   4  -2  47   31.96    8.89
   4  -2  46   14.98    8.02
   4  -2  45    6.59    6.01
   4  -2  44   22.92    7.94
   4  -2  43   10.19    6.83
   4  -2  42   48.98   10.94
   4  -2  41   24.99    8.31
   4  -2  40   19.38    7.27
   4  -2  39   69.63   11.70
   4  -2  38   55.37   10.94
   4  -2  37    8.20    6.18
  -4   2  37    2.75    2.56
   4  -2  36   30.62    8.48
  -4   2  36   19.51    3.78
   4  -2  35   18.84    7.47
  -4   2  35   11.16    3.34
  -4   2  34   28.40    4.42
   4  -2  33   42.39   10.17
  -4   2  33  147.60    8.69
  -4   2  32    7.49    2.88
  -4   2  31   11.25    2.84
   4  -2  30   17.47    6.61
  -4   2  30   45.88    5.01
  -4   2  29  196.45    9.81
   4  -2  28  462.32   25.62
  -4   2  28  419.98   14.07
   4  -2  27  110.13   13.65
  -4   2  27   79.80    6.35
  -4   2  26   13.62    2.97
   4  -2  26   18.58    7.81
  -4   2  25   90.88    6.45
  -4  -2 -25  100.83   13.73
   4  -2  25   84.23   11.15
  -4   2  24   47.46    4.75
  -4  -2 -24   48.14    9.75
  -4  -2 -24   45.81    9.80
   4  -2  24   51.28    8.97
  -4  -2 -23   28.13    7.61
  -4  -2 -23   41.97    9.34
   4  -2  23   53.80    9.07
  -4  -2 -22   48.23    9.46
  -4  -2 -22   46.31   10.09
   4  -2  22   51.27    8.76
  -4  -2 -21  105.52   13.31
   4  -2  21  112.72   12.55
  -4  -2 -21  136.15   15.60
  -4  -2 -20   17.34    7.30
   4  -2  20   17.54    6.19
  -4  -2 -20   20.64    6.51
   4  -2  19  181.85   15.56
  -4  -2 -19  186.12   17.56
  -4  -2 -19  172.16   16.36
   4  -2  18   32.40    7.40
  -4  -2 -18   24.21    6.49
  -4  -2 -18   28.56    7.53
  -4  -2 -18   31.74    4.33
  -4  -2 -17   93.35   12.01
   4  -2  17   79.00   10.24
  -4  -2 -17   84.97   12.22
  -4  -2 -17   79.90    6.38
  -4  -2 -16    8.81    4.91
   4  -2  16   -1.09    4.21
  -4  -2 -16   -1.30    2.08
  -4  -2 -16   -1.77    4.88
   4  -2  15  156.14   14.27
  -4  -2 -15  148.52    8.82
  -4  -2 -15  144.49   14.98
  -4  -2 -15  170.16   14.91
  -4  -2 -14   36.83    7.88
   4  -2  14   46.15    8.12
  -4  -2 -14   41.15    8.25
  -4  -2 -14   40.80    4.85
  -4  -2 -13   65.13    9.36
   4  -2  13   60.76    9.40
  -4  -2 -13   63.96    6.17
  -4  -2 -13   66.24    9.97
   4   2 -13   77.18   11.06
   4  -2  12   17.62    5.90
  -4  -2 -12   28.36    6.76
  -4  -2 -12   26.47    4.39
  -4  -2 -12   21.12    6.10
   4   2 -12   21.95    6.69
  -4   2  12   27.65    5.40
   4  -2  11  225.29   17.10
  -4  -2 -11  239.99   11.86
   4   2 -11  235.35   17.99
  -4   2  11  230.92   13.25
  -4  -2 -11  262.93   19.33
  -4  -2 -11  238.54   16.83
  -4  -2 -10   64.16    8.70
   4  -2  10   68.05    9.85
  -4  -2 -10   76.01    7.05
   4   2 -10   70.62   10.32
  -4  -2 -10   64.94   10.29
  -4   2  10   74.12    8.15
  -4   2   9  131.50   14.12
   4  -2   9  126.87   12.41
  -4  -2  -9  128.32    9.34
  -4   2   9  124.13   10.39
   4   2  -9  119.56   13.26
  -4  -2  -9  113.97   10.91
  -4   2   8  114.30   13.09
  -4  -2  -8  103.69    8.45
  -4   2   8  109.68    9.70
   4   2  -8  112.45   12.73
  -4  -2  -8  103.78   10.33
  -4  -2  -7   51.00    7.30
  -4   2   7   47.46    9.09
  -4  -2  -7   47.02    6.11
   4   2  -7   36.24    7.90
   4   2  -7   52.75    5.76
  -4   2   7   55.01    7.58
  -4   2   6  397.91   23.25
  -4  -2  -6  365.45   16.48
  -4   2   6  362.44   17.72
   4   2  -6  390.79   22.71
   4   2  -6  375.32   15.03
  -4  -2  -6  388.73   19.34
  -4   2   5  207.81   16.90
  -4  -2  -5  209.17   12.56
  -4   2   5  212.17   15.51
   4   2  -5  187.99   11.03
  -4   2   5  193.54   13.55
   4   2  -5  196.30   16.39
  -4  -2  -5  193.70   13.58
  -4  -2  -4   86.77    8.57
  -4   2   4   97.93   11.56
  -4   2   4   83.09    9.87
   4   2  -4   83.95   11.10
  -4   2   4   90.41    9.42
   4   2  -4   81.94    7.91
  -4  -2  -4   99.59    9.58
  -4  -2  -3  188.84   12.27
  -4   2   3  202.78   16.39
  -4   2   3  213.88   15.83
   4   2  -3  196.86   16.27
  -4  -2  -3  209.77   13.34
  -4   2   3  199.35   14.09
   4   2  -3  196.21   11.97
  -4  -2  -2   21.01    4.57
  -4  -2  -2   31.98    5.71
  -4   2   2   30.15    6.81
   4   2  -2   29.55    7.54
  -4   2   2   29.00    6.46
  -4   2   2   25.39    6.27
   4   2  -2   28.04    5.28
  -4   2   1   42.73    7.49
  -4  -2  -1   50.05    6.56
  -4  -2  -1   42.11    6.44
  -4   2   1   45.72    7.78
   4   2  -1   49.43    8.96
   4  -2   1   43.70    7.71
  -4   2   1   44.86    7.33
   4   2  -1   43.89    6.39
  -4   2   0  133.31   12.90
   4   2   0  125.66   13.14
  -4   2   0  126.86   12.52
   4  -2   0  132.72   12.44
  -4  -2   0  127.64    9.97
  -4   2   0  124.78   11.65
   4   2   0  126.96   10.62
  -4  -2   1   43.45    6.23
  -4   2  -1   50.06    8.85
   4   2   1   30.76    7.56
   4  -2  -1   40.47    6.94
  -4   2  -1   44.70    7.98
  -4   2  -1   46.43    7.79
   4   2   1   48.53    7.04
  -4  -2   2   31.05    5.34
  -4   2  -2   26.83    5.61
   4   2   2   15.52    5.23
   4  -2  -2   24.11    6.13
  -4   2  -2   35.70    7.20
  -4   2  -2   31.63    6.93
   4   2   2   28.92    5.88
  -4   2  -3  191.59   14.99
  -4  -2   3  199.01   11.35
   4   2   3  201.32   16.85
   4  -2  -3  196.11   15.05
  -4   2  -3  193.62   16.07
  -4   2  -3  193.68   14.93
   4   2   3  187.32   13.55
  -4  -2   4   85.99    7.30
  -4   2  -4   85.62   10.03
   4  -2  -4   77.66    9.81
   4   2   4   80.10   10.83
  -4   2  -4   86.53   11.00
  -4   2  -4   83.58   10.48
   4   2   4   85.30   10.07
  -4  -2   5  197.10   10.63
  -4   2  -5  187.50   14.81
   4   2   5  206.57   17.15
  -4   2  -5  205.07   16.30
   4  -2  -5  191.92   14.73
  -4   2  -5  208.08   15.84
   4   2   5  211.86   15.12
  -4  -2   6  373.30   13.73
  -4   2  -6  393.39   22.65
   4   2   6  386.52   23.17
   4  -2  -6  379.65   20.35
  -4   2  -6  380.82   21.51
   4   2   6  389.92   20.40
  -4  -2   7   56.74    5.17
  -4   2  -7   57.90    9.33
   4  -2  -7   48.66    7.99
   4   2   7   45.15    8.47
  -4   2  -7   53.01    8.38
   4   2   7   58.42    9.24
  -4   2  -8  106.63   11.28
  -4   2  -8  123.61   13.12
   4   2   8  105.57   12.38
   4  -2  -8  114.21   11.53
  -4   2  -8  109.72   12.15
   4   2   8  107.28   11.55
  -4   2  -9  125.72   12.04
  -4   2  -9  134.70   13.74
   4   2   9  127.85   13.73
   4  -2  -9  120.45   11.59
   4   2   9  131.56   13.04
  -4   2  -9  121.55   13.02
  -4   2 -10   66.12    8.86
   4   2  10   72.15   10.66
   4  -2 -10   59.75    8.47
  -4   2 -10   80.54   10.73
   4   2  10   68.58   10.68
  -4   2 -10   61.28   10.05
  -4   2 -11  231.46   15.72
   4  -2 -11  203.90   14.77
   4   2  11  237.12   18.44
  -4   2 -11  260.61   19.22
   4   2  11  221.16   17.59
  -4   2 -11  235.21   18.37
  -4   2 -12   35.22    6.59
   4   2  12   23.00    7.08
  -4   2 -12   27.80    6.69
   4  -2 -12   29.04    6.16
   4   2  12   26.79    7.72
  -4   2 -12   31.05    8.09
  -4   2 -13   66.26    8.32
   4  -2 -13   58.78    8.27
  -4   2 -13   61.52    9.76
   4   2  13   62.81   10.06
  -4   2 -13   73.85   11.14
   4   2  13   72.04   10.48
  -4   2 -14   42.68    6.56
   4   2  14   37.26    7.70
   4  -2 -14   41.36    7.27
  -4   2 -14   58.84   10.01
  -4   2 -14   42.24    9.04
   4   2  14   53.22    9.65
  -4   2 -15  137.86   12.09
   4  -2 -15  149.42   12.56
   4   2  15  152.17   15.15
  -4   2 -15  138.48   14.56
   4   2  15  145.67   14.60
  -4   2 -15  148.66   15.50
  -4   2 -16   -5.20    3.91
   4  -2 -16   -1.96    3.85
  -4   2 -16    4.93    4.48
  -4   2 -16   -4.08    4.76
   4   2  16    5.51    4.49
  -4   2 -17   85.76    9.39
   4  -2 -17   77.27    9.20
  -4   2 -17   90.00   11.78
  -4   2 -17   81.76   11.93
   4   2  17   88.38   12.11
  -4   2 -18   30.14    6.02
  -4   2 -18   25.55    7.14
   4  -2 -18   25.56    6.46
  -4   2 -18   34.12    8.27
   4   2  18   22.98    7.80
  -4   2 -19  177.17   13.39
   4  -2 -19  173.44   13.75
  -4   2 -19  187.73   17.54
   4   2  19  158.75   17.08
  -4   2 -19  184.77   17.88
  -4   2 -20   17.09    5.13
  -4   2 -20   20.36    6.81
   4  -2 -20    6.34    3.76
  -4   2 -20   17.85    6.43
   4   2  20   22.33    8.52
  -4   2 -21  124.96   11.38
  -4   2 -21  116.47   14.56
   4  -2 -21  110.85   11.70
  -4   2 -21  111.86   14.19
   4   2  21  109.42   14.11
   4   2  22   47.12    6.03
  -4   2 -22   57.08    7.99
  -4   2 -22   40.94    9.25
   4  -2 -22   51.38    8.16
  -4   2 -22   44.69   10.50
   4   2  22   50.27   10.53
   4   2  23   40.20    5.71
  -4   2 -23   41.59    7.27
  -4   2 -23   36.62    9.25
   4  -2 -23   33.72    6.53
  -4   2 -23   31.33    8.73
   4   2  23   52.09   10.53
   4   2  24   57.72    6.79
  -4   2 -24   64.84    8.60
   4  -2 -24   54.97    8.22
   4   2  24   56.29   11.64
   4   2  25   88.04    8.20
   4  -2 -25   94.17   10.43
   4   2  25   77.16   12.71
   4   2  26   11.68    3.48
   4  -2 -26   16.45    5.57
   4   2  26   15.44    7.71
   4   2  27   90.25    8.51
   4  -2 -27   87.85   10.59
   4   2  27   92.70   15.15
   4   2  28  462.17   18.98
   4  -2 -28  421.39   22.13
   4   2  28  446.90   30.01
   4   2  29  208.34   13.10
   4  -2 -29  197.05   15.37
   4   2  29  198.94   20.92
   4   2  30   47.40    7.19
   4  -2 -30   47.12    8.10
   4   2  30   56.36   12.09
   4   2  31    7.87    3.75
   4  -2 -31   14.25    5.30
   4   2  31   13.61    7.99
   4   2  32   11.46    4.48
   4  -2 -32    8.26    4.72
   4   2  32   10.20    7.33
   4   2  33  152.07   11.63
   4   2  33  149.41   18.81
   4   2  34   16.77    4.49
   4   2  34   33.46   10.79
   4   2  35    9.64    4.29
   4   2  35   16.88    9.29
   4   2  36   18.34    5.22
   4   2  36   12.14    8.61
   4   2  37    3.20    4.00
   4   2  37    8.49    8.55
   4   2  38   36.25   11.29
   4   2  39   64.96    8.92
   4   2  39   67.77   14.85
   4   2  40   23.51    6.52
   4   2  40   28.31   10.12
   4   2  41   24.77   12.29
   4   2  42   25.79    6.04
   4   2  42   52.61   13.73
   4   2  43   11.77    5.05
   4   2  43   -1.20    6.89
   4   2  44   44.24   12.47
   4   2  45    2.34    9.18
   4   2  46   -2.61    7.02
   4   2  47   52.97   13.52
   4  -3  55   16.27    8.34
   4  -3  54    7.85    7.69
   4  -3  53   13.13    8.34
   4  -3  52   19.41    8.83
   4  -3  51   11.24    6.89
   4  -3  50   26.61    9.36
   4  -3  49    9.89    8.11
   4  -3  48   23.41    9.22
   4  -3  47   10.94    7.16
   4  -3  46   16.63    7.37
   4  -3  45   10.86    7.07
   4  -3  44   13.24    7.07
   4  -3  43    7.57    6.78
   4  -3  42   12.43    6.98
   4  -3  41   26.36    8.59
   4  -3  40   28.38    9.23
   4  -3  39   14.59    7.51
   4  -3  38  121.54   15.55
  -4   3  38  113.57   10.08
   4  -3  37   24.43    7.66
  -4   3  37   15.82    4.71
   4  -3  36   -3.25    5.02
  -4   3  36   -0.03    2.90
   4  -3  35   34.68    9.04
  -4   3  35   25.24    5.43
  -4   3  34  127.42   10.28
   4  -3  33   19.06    7.52
  -4   3  33   29.92    5.09
  -4   3  32    8.53    3.29
   4  -3  31   25.77    8.41
  -4   3  31   29.85    4.99
  -4   3  30  155.22   10.54
  -4   3  29   15.55    3.97
  -4   3  28   35.12    5.19
   4  -3  28   37.47    9.25
  -4   3  27  227.10   12.33
   4  -3  27  231.39   19.10
   4  -3  26  231.31   19.51
  -4   3  26  224.16   12.10
   4  -3  25  143.01   15.14
  -4  -3 -25  157.25   17.68
  -4  -3 -24   71.91   12.87
   4  -3  24   59.12   10.18
  -4  -3 -23  202.67   18.29
   4  -3  23  212.39   17.56
  -4  -3 -23  213.39   19.72
   4  -3  22  183.78   16.71
  -4  -3 -22  239.11   19.53
  -4  -3 -22  198.91   18.46
  -4  -3 -21   32.86    8.09
  -4  -3 -21   23.01    7.32
   4  -3  21   23.91    7.07
  -4  -3 -20   17.00    6.71
  -4  -3 -20   24.45    7.54
   4  -3  20   18.42    6.67
  -4  -3 -19   45.00    9.27
  -4  -3 -19   31.56    8.21
   4  -3  19   27.31    7.65
   4  -3  18  285.76   19.96
  -4  -3 -18  301.47   20.93
  -4  -3 -18  289.87   21.78
   4  -3  17   36.24    8.35
  -4  -3 -17   42.36    9.37
  -4  -3 -17   34.13    8.02
  -4  -3 -16   19.13    6.13
   4  -3  16   21.93    6.90
  -4  -3 -16   25.86    6.27
  -4  -3 -16   19.43    2.85
  -4  -3 -15   86.52   11.14
   4  -3  15   57.41    9.45
  -4  -3 -15   74.34   10.73
  -4  -3 -15   70.78    5.10
   4  -3  14  106.76   12.51
  -4  -3 -14   92.86   11.38
  -4  -3 -14  103.95   12.93
  -4  -3 -14  101.19    6.24
  -4   3  13   60.97   11.03
  -4  -3 -13   69.35    9.68
   4  -3  13   66.32   10.23
  -4  -3 -13   79.17   11.73
  -4  -3 -13   58.48    4.92
  -4   3  12  269.91   20.59
   4  -3  12  244.58   18.20
  -4  -3 -12  277.92   18.30
  -4  -3 -12  269.79   20.24
   4   3 -12  252.34    9.07
  -4  -3 -12  254.61   10.36
   4  -3  11   93.83   12.07
  -4   3  11  104.38   13.32
  -4  -3 -11   97.84   11.48
  -4  -3 -11  101.66    7.03
   4   3 -11  101.43   12.64
  -4  -3 -11  102.00   12.87
   4   3 -11  102.49    6.42
  -4  -3 -10   74.13    6.11
   4  -3  10   68.63   10.57
  -4   3  10   81.79   11.97
  -4  -3 -10   88.93   10.30
   4   3 -10   69.37   10.45
  -4  -3 -10   73.91   10.81
   4   3 -10   69.93    5.76
   4  -3   9  172.49   15.50
  -4   3   9  179.53   16.48
  -4  -3  -9  133.25    8.55
  -4  -3  -9  182.04   14.22
   4   3  -9  165.39   15.25
   4   3  -9  168.45    9.30
  -4  -3  -8   93.98   10.57
  -4   3   8   72.68   11.00
  -4  -3  -8   65.63    6.08
   4  -3   8   71.58   10.35
   4   3  -8   74.70   10.63
   4   3  -8   63.63    6.16
  -4  -3  -7  200.57   14.46
   4  -3   7  156.73   14.76
  -4   3   7  170.00   16.27
  -4  -3  -7  169.06   10.12
   4   3  -7  160.49   15.28
   4   3  -7  158.26    9.84
  -4  -3  -6  149.95   12.22
  -4   3   6  159.27   15.40
  -4  -3  -6  140.20    9.56
  -4   3   6  153.59   13.02
   4   3  -6  157.38   15.07
   4   3  -6  146.02    9.83
  -4  -3  -5  290.45   16.40
  -4  -3  -5  272.86   13.30
  -4   3   5  283.58   20.10
  -4   3   5  268.56   17.10
   4   3  -5  283.82   20.11
   4   3  -5  266.13   13.42
  -4  -3  -4  109.49    9.95
  -4  -3  -4  115.61    9.04
  -4   3   4  119.56   13.34
   4   3  -4  105.89   12.78
  -4   3   4  123.34   11.93
   4   3  -4  111.67    9.02
  -4   3   3   30.08    6.78
  -4  -3  -3   33.88    5.39
  -4  -3  -3   34.08    5.63
   4   3  -3   31.44    7.34
  -4   3   3   31.46    6.15
   4   3  -3   31.44    5.37
  -4   3   3   40.08    7.45
  -4  -3  -2   38.41    5.68
  -4   3   2   38.95    7.91
  -4   3   2   40.66    7.68
   4   3  -2   44.92    8.88
   4   3  -2   33.19    5.40
  -4   3   2   39.67    7.37
  -4  -3  -1   10.17    3.32
  -4   3   1   10.40    4.76
   4   3  -1   18.37    6.78
  -4   3   1   14.01    5.18
  -4   3   1    9.70    4.65
   4   3  -1   21.21    4.86
  -4  -3   0   78.72    7.66
  -4   3   0   85.65   11.09
   4   3   0   77.56   10.98
  -4   3   0   88.17   10.61
  -4   3   0   80.96   10.13
   4   3   0   82.38    8.66
  -4  -3   1    9.70    2.30
  -4   3  -1   20.69    5.98
   4   3   1   10.39    4.57
  -4   3  -1   27.25    6.58
  -4   3  -1   20.36    6.37
   4   3   1   13.64    4.21
  -4   3  -2   35.32    7.77
   4   3   2   36.39    7.96
  -4   3  -2   35.09    7.45
  -4   3  -2   39.23    7.81
   4   3   2   34.00    6.51
  -4   3  -3   39.67    7.57
   4   3   3   32.20    7.20
  -4   3  -3   24.26    6.25
  -4   3  -3   39.90    7.43
   4   3   3   42.41    7.31
  -4   3  -4  115.51   12.07
   4  -3  -4  116.74   11.13
   4   3   4  108.29   12.58
   4   3   4  115.77   11.36
  -4   3  -4  112.10   12.13
  -4   3  -5  300.35   19.61
   4   3   5  263.93   19.49
  -4   3  -5  277.40   18.88
   4  -3  -5  263.32   16.44
   4   3   5  263.75   17.17
  -4   3  -5  285.97   19.31
  -4   3  -6  144.12   13.96
   4   3   6  146.17   15.06
  -4   3  -6  151.56   14.31
   4  -3  -6  154.55   12.69
   4   3   6  151.72   13.34
  -4   3  -6  155.64   14.57
  -4   3  -7  178.13   14.93
   4   3   7  162.83   15.68
  -4   3  -7  180.54   15.75
   4  -3  -7  155.38   12.52
  -4   3  -7  174.10   15.54
   4   3   7  176.18   14.41
  -4   3  -8   67.66    9.62
   4  -3  -8   69.50    8.69
   4   3   8   69.55   10.73
  -4   3  -8   82.09   10.92
   4   3   8   81.85   10.42
  -4   3  -8   69.64   10.39
  -4   3  -9  171.43   14.32
   4  -3  -9  164.89   13.25
  -4   3  -9  163.63   15.04
   4   3   9  169.15   16.07
   4   3   9  175.92   14.75
  -4   3  -9  170.27   16.37
  -4   3 -10   68.34    9.79
   4  -3 -10   65.05    8.48
   4   3  10   68.22   10.70
  -4   3 -10   84.51   11.21
   4   3  10   81.80   10.60
  -4   3 -10   62.13   10.34
  -4   3 -11  116.18   12.47
   4  -3 -11   97.27    9.94
   4   3  11   90.67   11.86
  -4   3 -11   95.20   11.93
   4   3  11  118.15   12.85
  -4   3 -11  105.66   12.74
  -4   3 -12  262.25   17.55
   4   3  12  247.75   19.26
   4  -3 -12  246.29   15.59
  -4   3 -12  272.22   19.79
   4   3  12  260.79   18.75
  -4   3 -12  246.50   19.55
  -4   3 -13   52.10    8.52
   4   3  13   49.98    9.46
  -4   3 -13   66.96   10.11
   4  -3 -13   67.45    8.59
   4   3  13   80.05   11.36
  -4   3 -13   57.63   10.84
  -4   3 -14  100.33   10.87
   4   3  14   97.09   12.63
  -4   3 -14  106.75   12.51
   4  -3 -14   95.51    9.86
   4   3  14  102.92   12.75
  -4   3 -14   94.60   12.82
  -4   3 -15   64.03    8.89
   4   3  15   55.40    9.97
  -4   3 -15   76.99   11.45
   4  -3 -15   68.83    8.55
   4   3  15   73.76   11.01
  -4   3 -15   74.48   11.75
  -4   3 -16   19.70    5.57
  -4   3 -16   26.54    7.17
   4   3  16   13.90    6.29
   4  -3 -16   16.29    4.86
   4   3  16   28.25    7.51
  -4   3 -16   19.51    7.35
  -4   3 -17   34.68    7.05
   4   3  17   37.87    8.79
  -4   3 -17   31.13    7.51
   4  -3 -17   26.07    5.84
   4   3  17   40.02    9.88
  -4   3 -17   24.10    8.61
  -4   3 -18  297.67   18.28
   4  -3 -18  278.59   16.44
   4   3  18  278.43   20.74
  -4   3 -18  294.16   21.61
  -4   3 -18  288.10   22.49
   4   3  18  282.27   21.35
  -4   3 -19   43.77    7.94
  -4   3 -19   38.13    9.65
   4  -3 -19   25.49    5.38
   4   3  19   37.02    9.40
  -4   3 -19   30.79    8.95
  -4   3 -20   19.45    6.06
   4  -3 -20   23.65    5.43
  -4   3 -20    6.85    4.60
   4   3  20   19.23    7.12
  -4   3 -20   28.31    8.13
  -4   3 -21   31.98    7.41
  -4   3 -21   29.82    7.79
   4  -3 -21   18.41    4.71
   4   3  21   26.92    8.83
  -4   3 -21   33.79    9.94
  -4   3 -22  209.75   15.91
[truncated: 352,379 more chars]
