# Supplementary material for: Supramolecular Self-Assembly of Engineered Polyproline Helices
Source: ACS Macro Lett. 2023 Jun 26;12(7):908–14. doi: 10.1021/acsmacrolett.3c00304 (PMC10357564; doi:10.1021/acsmacrolett.3c00304)
Supplement: Supplementary file 5 — mz3c00304_si_005.cif [file mz3c00304_si_005.cif]

data_hp2h
_audit_creation_date               2023-02-03
_audit_creation_method
;
Olex2 1.5
(compiled 2022.04.07 svn.rca3783a0 for OlexSys, GUI svn.r6498)
;
_shelx_SHELXL_version_number       '2016/6'
_audit_contact_author_address      ?
_audit_contact_author_email        ?
_audit_contact_author_name         ''
_audit_contact_author_phone        ?
_publ_contact_author_id_orcid      ?
_publ_section_references
;
Dolomanov, O.V., Bourhis, L.J., Gildea, R.J, Howard, J.A.K. & Puschmann, H.
 (2009), J. Appl. Cryst. 42, 339-341.

Sheldrick, G.M. (2015). Acta Cryst. C71, 3-8.
;
_chemical_name_common              ?
_chemical_name_systematic          Fmoc-Hyp-(Pro)2-Hyp-NH2
_chemical_formula_moiety           'C35 H41 N5 O8'
_chemical_formula_sum              'C35 H41 N5 O8'
_chemical_formula_weight           659.73
_chemical_absolute_configuration   syn
_chemical_melting_point            ?
loop_
  _atom_type_symbol
  _atom_type_description
  _atom_type_scat_dispersion_real
  _atom_type_scat_dispersion_imag
  _atom_type_scat_source
 'C' 'C' 0.0181 0.0091 'International Tables Vol C Tables 4.2.6.8 and 6.1.1.4'
 'H' 'H' 0.0000 0.0000 'International Tables Vol C Tables 4.2.6.8 and 6.1.1.4'
 'N' 'N' 0.0311 0.0180 'International Tables Vol C Tables 4.2.6.8 and 6.1.1.4'
 'O' 'O' 0.0492 0.0322 'International Tables Vol C Tables 4.2.6.8 and 6.1.1.4'

_shelx_space_group_comment
;
The symmetry employed for this shelxl refinement is uniquely defined
by the following loop, which should always be used as a source of
symmetry information in preference to the above space-group names.
They are only intended as comments.
;
_space_group_crystal_system        'monoclinic'
_space_group_IT_number             5
_space_group_name_H-M_alt          'C 1 2 1'
_space_group_name_Hall             'C 2y'
loop_
  _space_group_symop_operation_xyz
 'x, y, z'
 '-x, y, -z'
 'x+1/2, y+1/2, z'
 '-x+1/2, y+1/2, -z'

_cell_length_a                     22.476(2)
_cell_length_b                     6.2932(7)
_cell_length_c                     23.245(3)
_cell_angle_alpha                  90
_cell_angle_beta                   92.036(10)
_cell_angle_gamma                  90
_cell_volume                       3285.8(6)
_cell_formula_units_Z              4
_cell_measurement_reflns_used      989
_cell_measurement_temperature      295
_cell_measurement_theta_max        69.5130
_cell_measurement_theta_min        4.2710
_shelx_estimated_absorpt_T_max     0.984
_shelx_estimated_absorpt_T_min     0.884
_exptl_absorpt_coefficient_mu      0.788
_exptl_absorpt_correction_T_max    0.996
_exptl_absorpt_correction_T_min    0.985
_exptl_absorpt_correction_type     analytical
_exptl_absorpt_process_details
;
CrysAlisPro 1.171.41.115a (Rigaku Oxford Diffraction, 2021)
Analytical numeric absorption correction using a multifaceted crystal
model based on expressions derived by R.C. Clark & J.S. Reid.
(Clark, R. C. & Reid, J. S. (1995). Acta Cryst. A51, 887-897)
Empirical absorption correction using spherical harmonics,
implemented in SCALE3 ABSPACK scaling algorithm.
;
_exptl_absorpt_special_details     ?
_exptl_crystal_colour              'clear colourless'
_exptl_crystal_colour_lustre       clear
_exptl_crystal_colour_primary      colourless
_exptl_crystal_density_diffrn      1.334
_exptl_crystal_density_meas        ?
_exptl_crystal_density_method      ?
_exptl_crystal_description         plank
_exptl_crystal_F_000               1400
loop_
  _exptl_crystal_face_index_h
  _exptl_crystal_face_index_k
  _exptl_crystal_face_index_l
  _exptl_crystal_face_perp_dist
 14 0 2 0.0140
 0 -4 -1 0.0748
 -14 0 -2 0.0151
 14 0 1 0.0134
 14 1 1 0.0302
 -2 0 15 0.0126
 1 3 -8 0.0663
 -14 1 5 0.0213
 0 3 11 0.0608
 -1 0 15 0.0136
 12 0 9 0.0138
 -12 1 -8 0.0143
 -14 -1 -2 0.0325
 5 0 -14 0.0083
 2 0 -15 0.0090

_exptl_crystal_recrystallization_method 
 'crystallised from slow evaporation of an ethanol solution'
_exptl_crystal_size_max            0.16
_exptl_crystal_size_mid            0.03
_exptl_crystal_size_min            0.02
_exptl_transmission_factor_max     ?
_exptl_transmission_factor_min     ?
_diffrn_reflns_av_R_equivalents    0.1158
_diffrn_reflns_av_unetI/netI       0.1952
_diffrn_reflns_Laue_measured_fraction_full  1.000
_diffrn_reflns_Laue_measured_fraction_max  1.000
_diffrn_reflns_limit_h_max         26
_diffrn_reflns_limit_h_min         -19
_diffrn_reflns_limit_k_max         7
_diffrn_reflns_limit_k_min         -7
_diffrn_reflns_limit_l_max         27
_diffrn_reflns_limit_l_min         -27
_diffrn_reflns_number              11409
_diffrn_reflns_point_group_measured_fraction_full  0.998
_diffrn_reflns_point_group_measured_fraction_max  0.998
_diffrn_reflns_theta_full          67.684
_diffrn_reflns_theta_max           68.239
_diffrn_reflns_theta_min           3.806
_diffrn_ambient_temperature        295.00
_diffrn_detector_area_resol_mean   5.2887
_diffrn_detector_type              AtlasS2
_diffrn_measured_fraction_theta_full  1.000
_diffrn_measured_fraction_theta_max  1.000
_diffrn_measurement_details
;
List of Runs (angles in degrees, time in seconds):

  # Type    Start    End  Width  t~exp~   \w     \q     \k     \f   Frames
--------------------------------------------------------------------------
  1  \w   -109.00 -28.00   1.00   22.50    --  -41.91 -57.00 -60.00   81
  2  \w   -114.00 -14.00   1.00   22.50    --  -41.91 -57.00   0.00  100
  3  \w    -83.00  -6.00   1.00   22.50    --  -41.91 125.00 120.00   77
  4  \w    -24.00   3.00   1.00   22.50    --  -41.91  57.00   0.00   27
  5  \w    -65.00  30.00   1.00   22.50    --  -41.91  38.00 120.00   95
  6  \w     12.00  42.00   1.00   22.50    --   41.91  80.00-102.98   30
  7  \w     61.00 111.00   1.00   82.50    --  107.61 178.00 -90.00   50
  8  \w     34.00  94.00   1.00   82.50    --  107.61 -94.00  90.00   60
  9  \w     85.00 137.00   1.00   82.50    --  107.61 -77.00-180.00   52
 10  \w    108.00 177.00   1.00   82.50    --  107.61  77.00   0.00   69
 11  \w     82.00 176.00   1.00   82.50    --  107.61  45.00-180.00   94
 12  \w     39.00 101.00   1.00   82.50    --  107.61-111.00-120.00   62
 13  \w     34.00 112.00   1.00   82.50    --  107.61 -30.00-150.00   78
 14  \w     31.00 108.00   1.00   82.50    --  107.61-110.00-178.00   77
 15  \w    105.00 143.00   1.00   82.50    --  107.61  77.00 -60.00   38
 16  \w    107.00 153.00   1.00   82.50    --  107.61 111.00 120.00   46
 17  \w     52.00 109.00   1.00   82.50    --  107.61-111.00   0.00   57
 18  \w     38.00  97.00   1.00   82.50    --  107.61-111.00  60.00   59
 19  \w     44.00 110.00   1.00   82.50    --  107.61   0.00 150.00   66
;
_diffrn_measurement_device         'four-circle diffractometer'
_diffrn_measurement_device_type    'SuperNova, Dual, Cu at home/near, AtlasS2'
_diffrn_measurement_method         '\w scans'
_diffrn_radiation_type             CuK\a
_diffrn_radiation_wavelength       1.54184
_diffrn_source                     ?
_reflns_Friedel_coverage           0.816
_reflns_Friedel_fraction_full      0.997
_reflns_Friedel_fraction_max       0.995
_reflns_number_gt                  2073
_reflns_number_total               6003
_reflns_special_details
;
 Reflections were merged by SHELXL according to the crystal
 class for the calculation of statistics and refinement.
 
 _reflns_Friedel_fraction is defined as the number of unique
 Friedel pairs measured divided by the number that would be
 possible theoretically, ignoring centric projections and
 systematic absences.
;
_reflns_threshold_expression       'I > 2\s(I)'
_computing_cell_refinement         'CrysAlisPro 1.171.41.115a (Rigaku OD, 2021)'
_computing_data_collection         'CrysAlisPro 1.171.41.115a (Rigaku OD, 2021)'
_computing_data_reduction          'CrysAlisPro 1.171.41.115a (Rigaku OD, 2021)'
_computing_molecular_graphics      'Olex2 1.5 (Dolomanov et al., 2009)'
_computing_publication_material    'Olex2 1.5 (Dolomanov et al., 2009)'
_computing_structure_refinement    'SHELXL 2016/6 (Sheldrick, 2015)'
_computing_structure_solution      'SHELXT 2014/5 (Sheldrick, 2014)'
_refine_diff_density_max           0.396
_refine_diff_density_min           -0.236
_refine_diff_density_rms           0.045
_refine_ls_abs_structure_details
;
 Flack x determined using 448 quotients [(I+)-(I-)]/[(I+)+(I-)]
 (Parsons, Flack and Wagner, Acta Cryst. B69 (2013) 249-259).
;
_refine_ls_abs_structure_Flack     0.7(5)
_refine_ls_extinction_coef         .
_refine_ls_extinction_method       none
_refine_ls_goodness_of_fit_ref     0.839
_refine_ls_hydrogen_treatment      constr
_refine_ls_matrix_type             full
_refine_ls_number_parameters       423
_refine_ls_number_reflns           6003
_refine_ls_number_restraints       4
_refine_ls_R_factor_all            0.1872
_refine_ls_R_factor_gt             0.0833
_refine_ls_restrained_S_all        0.844
_refine_ls_shift/su_max            0.000
_refine_ls_shift/su_mean           0.000
_refine_ls_structure_factor_coef   Fsqd
_refine_ls_weighting_details      
 'w=1/[\s^2^(Fo^2^)+(0.0195P)^2^] where P=(Fo^2^+2Fc^2^)/3'
_refine_ls_weighting_scheme        calc
_refine_ls_wR_factor_gt            0.1235
_refine_ls_wR_factor_ref           0.1600
_refine_special_details            ?
_olex2_refinement_description
;
1. Fixed Uiso
 At 1.2 times of:
  All C(H) groups, All C(H,H) groups, All N(H,H) groups
 At 1.5 times of:
  All O(H) groups
2. Restrained distances
 C18-C19 \\sim C18A-C19
 with sigma of 0.02
 O3-C17 \\sim O3A-C17
 with sigma of 0.02
 C17-C18 \\sim C17-C18A
 with sigma of 0.02
3. Uiso/Uaniso restraints and constraints
Uanis(O3) = Uanis(O3A) = Uanis(C17)
Uanis(C17) = Uanis(C18) = Uanis(C18A) = Uanis(C19)
4. Others
 Sof(H17A)=Sof(O3A)=Sof(H3AA)=1-FVAR(1)
 Sof(O3)=Sof(H3)=Sof(H17)=FVAR(1)
 Sof(H19A)=Sof(C18A)=Sof(H18C)=Sof(H18D)=1-FVAR(2)
 Sof(C18)=Sof(H18A)=Sof(H18B)=Sof(H19)=FVAR(2)
5.a Ternary CH refined with riding coordinates:
 C13(H13), C17(H17), C17(H17A), C19(H19), C19(H19A), C24(H24), C29(H29),
 C32(H32), C34(H34)
5.b Secondary CH2 refined with riding coordinates:
 C14(H14A,H14B), C16(H16A,H16B), C18(H18A,H18B), C21(H21A,H21B), C22(H22A,
 H22B), C23(H23A,H23B), C26(H26A,H26B), C27(H27A,H27B), C28(H28A,H28B),
 C31(H31A,H31B), C33(H33A,H33B), C18A(H18C,H18D)
5.c Aromatic/amide H refined with riding coordinates:
 C2(H2), C3(H3A), C4(H4), C5(H5), C8(H8), C9(H9), C10(H10), C11(H11)
5.d Tetrahedral OH refined with riding coordinates:
 O3(H3), O7(H7), O3A(H3AA)
5.e X=CH2 refined with riding coordinates:
 N5(H5A,H5B)
;
_atom_sites_solution_hydrogens     geom
_atom_sites_solution_primary       ?
_atom_sites_solution_secondary     ?
loop_
  _atom_site_label
  _atom_site_type_symbol
  _atom_site_fract_x
  _atom_site_fract_y
  _atom_site_fract_z
  _atom_site_U_iso_or_equiv
  _atom_site_adp_type
  _atom_site_occupancy
  _atom_site_site_symmetry_order
  _atom_site_calc_flag
  _atom_site_refinement_flags_posn
  _atom_site_refinement_flags_adp
  _atom_site_refinement_flags_occupancy
  _atom_site_disorder_assembly
  _atom_site_disorder_group
 O1 O 0.3714(3) 0.5240(14) 0.8496(4) 0.086(3) Uani 1 1 d . . . . .
 O2 O 0.3864(5) 0.4889(19) 0.7522(4) 0.124(4) Uani 1 1 d . . . . .
 O3 O 0.4607(7) 1.1687(19) 0.8337(7) 0.102(3) Uani 0.695(15) 1 d D . P A 1
 H3 H 0.474320 1.256774 0.811774 0.154 Uiso 0.695(15) 1 calc R U P A 1
 O4 O 0.5309(3) 0.4582(14) 0.7607(4) 0.077(2) Uani 1 1 d . . . . .
 O5 O 0.6368(3) 0.7287(10) 0.6425(3) 0.062(2) Uani 1 1 d . . . . .
 O6 O 0.7218(3) 0.4048(11) 0.5745(3) 0.061(2) Uani 1 1 d . . . . .
 O7 O 0.8303(3) 1.0350(12) 0.6201(3) 0.078(2) Uani 1 1 d . . . . .
 H7 H 0.837839 1.114960 0.593479 0.117 Uiso 1 1 calc R U . . .
 O8 O 0.8617(3) 0.2885(11) 0.5320(3) 0.070(2) Uani 1 1 d . . . . .
 N1 N 0.4422(5) 0.7029(16) 0.8078(4) 0.078(3) Uani 1 1 d . . . . .
 N2 N 0.5202(3) 0.6168(14) 0.6753(4) 0.055(2) Uani 1 1 d . . . . .
 N3 N 0.6650(3) 0.4062(12) 0.6748(4) 0.058(2) Uani 1 1 d . . . . .
 N4 N 0.8020(3) 0.5812(12) 0.6084(3) 0.048(2) Uani 1 1 d . . . . .
 N5 N 0.8213(3) 0.4655(15) 0.4565(4) 0.067(3) Uani 1 1 d . . . . .
 H5A H 0.832738 0.370396 0.432751 0.081 Uiso 1 1 calc R U . . .
 H5B H 0.801731 0.574599 0.444023 0.081 Uiso 1 1 calc R U . . .
 C1 C 0.2471(6) 0.152(2) 0.8791(6) 0.089(4) Uani 1 1 d . . . . .
 C2 C 0.1993(6) 0.176(3) 0.8440(6) 0.103(5) Uani 1 1 d . . . . .
 H2 H 0.195666 0.297885 0.821438 0.124 Uiso 1 1 calc R U . . .
 C3 C 0.1546(6) 0.022(3) 0.8407(7) 0.106(5) Uani 1 1 d . . . . .
 H3A H 0.122725 0.034446 0.814365 0.127 Uiso 1 1 calc R U . . .
 C4 C 0.1588(6) -0.148(3) 0.8770(7) 0.105(5) Uani 1 1 d . . . . .
 H4 H 0.128056 -0.247221 0.877166 0.126 Uiso 1 1 calc R U . . .
 C5 C 0.2076(6) -0.175(2) 0.9131(6) 0.093(4) Uani 1 1 d . . . . .
 H5 H 0.209651 -0.294080 0.936623 0.112 Uiso 1 1 calc R U . . .
 C6 C 0.2533(5) -0.033(2) 0.9158(6) 0.079(4) Uani 1 1 d . . . . .
 C7 C 0.3076(5) -0.018(2) 0.9483(5) 0.074(3) Uani 1 1 d . . . . .
 C8 C 0.3331(6) -0.149(2) 0.9908(6) 0.094(4) Uani 1 1 d . . . . .
 H8 H 0.313653 -0.271480 1.001886 0.113 Uiso 1 1 calc R U . . .
 C9 C 0.3858(7) -0.096(3) 1.0156(7) 0.115(6) Uani 1 1 d . . . . .
 H9 H 0.402467 -0.189833 1.042671 0.138 Uiso 1 1 calc R U . . .
 C10 C 0.4166(6) 0.084(3) 1.0041(6) 0.115(7) Uani 1 1 d . . . . .
 H10 H 0.452383 0.115543 1.023476 0.138 Uiso 1 1 calc R U . . .
 C11 C 0.3916(6) 0.221(3) 0.9611(6) 0.103(5) Uani 1 1 d . . . . .
 H11 H 0.412035 0.342789 0.950474 0.123 Uiso 1 1 calc R U . . .
 C12 C 0.3373(5) 0.175(2) 0.9351(5) 0.078(4) Uani 1 1 d . . . . .
 C13 C 0.3016(5) 0.300(2) 0.8892(6) 0.092(5) Uani 1 1 d . . . . .
 H13 H 0.287420 0.429934 0.907332 0.111 Uiso 1 1 calc R U . . .
 C14 C 0.3266(6) 0.357(3) 0.8385(6) 0.118(6) Uani 1 1 d . . . . .
 H14A H 0.295886 0.408636 0.811619 0.142 Uiso 1 1 calc R U . . .
 H14B H 0.345201 0.233998 0.821435 0.142 Uiso 1 1 calc R U . . .
 C15 C 0.3977(6) 0.560(2) 0.7986(6) 0.084(4) Uani 1 1 d . . . . .
 C16 C 0.4602(6) 0.817(2) 0.8605(5) 0.089(4) Uani 1 1 d . . . . .
 H16A H 0.482353 0.724512 0.886909 0.107 Uiso 1 1 calc R U . . .
 H16B H 0.425802 0.872307 0.879554 0.107 Uiso 1 1 calc R U . . .
 C17 C 0.4995(6) 0.997(2) 0.8392(7) 0.102(3) Uani 1 1 d D . . . .
 H17 H 0.530302 1.029572 0.868780 0.123 Uiso 0.695(15) 1 calc R U P A 1
 H17A H 0.539488 0.936737 0.844852 0.123 Uiso 0.305(15) 1 calc R U P A 2
 C18 C 0.5267(9) 0.920(3) 0.7901(8) 0.102(3) Uani 0.72(2) 1 d D . P A 1
 H18A H 0.560806 0.831774 0.800492 0.123 Uiso 0.72(2) 1 calc R U P A 1
 H18B H 0.539383 1.035295 0.765797 0.123 Uiso 0.72(2) 1 calc R U P A 1
 C19 C 0.4739(6) 0.779(2) 0.7575(7) 0.102(3) Uani 1 1 d D . . . .
 H19 H 0.449172 0.858449 0.729416 0.123 Uiso 0.72(2) 1 calc R U P A 1
 H19A H 0.441897 0.803631 0.728581 0.123 Uiso 0.28(2) 1 calc R U P A 2
 C20 C 0.5090(5) 0.5970(17) 0.7321(5) 0.060(3) Uani 1 1 d . . . . .
 C21 C 0.4944(5) 0.777(2) 0.6351(5) 0.086(4) Uani 1 1 d . . . . .
 H21A H 0.509111 0.918213 0.644507 0.103 Uiso 1 1 calc R U . . .
 H21B H 0.451258 0.777562 0.635954 0.103 Uiso 1 1 calc R U . . .
 C22 C 0.5153(6) 0.705(3) 0.5768(5) 0.116(7) Uani 1 1 d . . . . .
 H22A H 0.482167 0.703115 0.548834 0.140 Uiso 1 1 calc R U . . .
 H22B H 0.545435 0.801319 0.563146 0.140 Uiso 1 1 calc R U . . .
 C23 C 0.5401(5) 0.490(3) 0.5846(6) 0.110(6) Uani 1 1 d . . . . .
 H23A H 0.573852 0.469053 0.560308 0.132 Uiso 1 1 calc R U . . .
 H23B H 0.510240 0.383057 0.574805 0.132 Uiso 1 1 calc R U . . .
 C24 C 0.5594(4) 0.4730(19) 0.6476(5) 0.063(3) Uani 1 1 d . . . . .
 H24 H 0.553847 0.327804 0.661712 0.076 Uiso 1 1 calc R U . . .
 C25 C 0.6239(4) 0.5401(17) 0.6555(5) 0.053(3) Uani 1 1 d . . . . .
 C26 C 0.6561(5) 0.1883(15) 0.6947(5) 0.070(4) Uani 1 1 d . . . . .
 H26A H 0.634329 0.104961 0.665823 0.084 Uiso 1 1 calc R U . . .
 H26B H 0.634725 0.186012 0.730167 0.084 Uiso 1 1 calc R U . . .
 C27 C 0.7194(5) 0.1049(17) 0.7042(6) 0.081(4) Uani 1 1 d . . . . .
 H27A H 0.721886 0.010719 0.737198 0.097 Uiso 1 1 calc R U . . .
 H27B H 0.731937 0.027617 0.670576 0.097 Uiso 1 1 calc R U . . .
 C28 C 0.7578(4) 0.2968(17) 0.7144(5) 0.063(3) Uani 1 1 d . . . . .
 H28A H 0.798160 0.270675 0.702841 0.075 Uiso 1 1 calc R U . . .
 H28B H 0.758630 0.337528 0.754673 0.075 Uiso 1 1 calc R U . . .
 C29 C 0.7275(4) 0.4701(15) 0.6764(4) 0.053(3) Uani 1 1 d . . . . .
 H29 H 0.732057 0.609391 0.694905 0.063 Uiso 1 1 calc R U . . .
 C30 C 0.7496(4) 0.4791(15) 0.6159(5) 0.050(3) Uani 1 1 d . . . . .
 C31 C 0.8406(4) 0.6784(16) 0.6537(4) 0.057(3) Uani 1 1 d . . . . .
 H31A H 0.869520 0.577215 0.669236 0.068 Uiso 1 1 calc R U . . .
 H31B H 0.817463 0.733793 0.684779 0.068 Uiso 1 1 calc R U . . .
 C32 C 0.8711(4) 0.8587(16) 0.6209(5) 0.059(3) Uani 1 1 d . . . . .
 H32 H 0.909844 0.896561 0.638729 0.071 Uiso 1 1 calc R U . . .
 C33 C 0.8771(4) 0.7665(17) 0.5608(4) 0.061(3) Uani 1 1 d . . . . .
 H33A H 0.911857 0.675606 0.559218 0.073 Uiso 1 1 calc R U . . .
 H33B H 0.880295 0.878731 0.532465 0.073 Uiso 1 1 calc R U . . .
 C34 C 0.8201(4) 0.6390(15) 0.5504(4) 0.051(3) Uani 1 1 d . . . . .
 H34 H 0.789428 0.726751 0.530968 0.061 Uiso 1 1 calc R U . . .
 C35 C 0.8339(4) 0.4432(15) 0.5137(5) 0.054(3) Uani 1 1 d . . . . .
 O3A O 0.5074(16) 1.190(4) 0.8575(14) 0.102(3) Uani 0.305(15) 1 d D . P A 2
 H3AA H 0.525317 1.258451 0.833662 0.154 Uiso 0.305(15) 1 calc R U P A 2
 C18A C 0.493(3) 1.005(5) 0.7755(12) 0.102(3) Uani 0.28(2) 1 d D . P A 2
 H18C H 0.530510 1.043222 0.758697 0.123 Uiso 0.28(2) 1 calc R U P A 2
 H18D H 0.463071 1.108498 0.763418 0.123 Uiso 0.28(2) 1 calc R U P A 2

loop_
  _atom_site_aniso_label
  _atom_site_aniso_U_11
  _atom_site_aniso_U_22
  _atom_site_aniso_U_33
  _atom_site_aniso_U_23
  _atom_site_aniso_U_13
  _atom_site_aniso_U_12
 O1 0.070(5) 0.079(6) 0.110(7) 0.021(6) 0.016(5) -0.016(5)
 O2 0.169(10) 0.112(9) 0.088(8) 0.000(7) -0.036(7) -0.035(8)
 O3 0.122(6) 0.054(4) 0.136(7) 0.010(5) 0.060(6) 0.006(4)
 O4 0.097(6) 0.054(5) 0.079(6) 0.012(5) 0.015(5) 0.009(4)
 O5 0.059(4) 0.040(4) 0.089(6) 0.009(4) 0.006(4) -0.011(3)
 O6 0.059(4) 0.054(5) 0.071(5) -0.008(4) 0.009(4) -0.011(4)
 O7 0.100(6) 0.046(4) 0.090(6) 0.008(4) 0.033(5) 0.014(4)
 O8 0.085(5) 0.044(4) 0.083(6) 0.016(4) 0.018(4) 0.020(4)
 N1 0.094(7) 0.064(7) 0.078(8) -0.004(6) 0.040(6) -0.014(6)
 N2 0.054(5) 0.055(6) 0.058(6) 0.000(5) 0.014(4) 0.001(4)
 N3 0.054(5) 0.037(5) 0.085(7) 0.000(5) 0.021(5) -0.011(4)
 N4 0.044(4) 0.041(5) 0.059(6) -0.003(4) 0.018(4) -0.001(4)
 N5 0.087(6) 0.053(6) 0.063(6) 0.000(5) 0.009(5) 0.022(5)
 C1 0.082(9) 0.083(10) 0.103(12) 0.002(9) 0.004(8) -0.021(8)
 C2 0.103(11) 0.092(11) 0.113(12) 0.012(10) -0.011(9) -0.027(9)
 C3 0.096(11) 0.100(13) 0.121(15) -0.017(11) -0.003(9) -0.019(10)
 C4 0.075(10) 0.098(13) 0.143(16) -0.012(11) 0.020(10) -0.024(9)
 C5 0.092(10) 0.073(10) 0.115(13) -0.001(9) 0.026(9) -0.015(9)
 C6 0.077(8) 0.068(9) 0.092(10) -0.003(8) 0.020(7) -0.004(7)
 C7 0.070(8) 0.080(9) 0.073(9) -0.004(8) 0.006(6) 0.009(7)
 C8 0.103(11) 0.080(11) 0.099(12) 0.000(9) -0.006(9) 0.003(9)
 C9 0.108(12) 0.142(18) 0.093(12) 0.002(12) -0.005(10) 0.031(12)
 C10 0.083(10) 0.19(2) 0.070(10) -0.002(13) -0.007(8) -0.011(12)
 C11 0.089(10) 0.141(16) 0.079(11) 0.005(11) 0.012(8) -0.036(10)
 C12 0.066(8) 0.100(11) 0.067(9) 0.010(8) 0.008(6) -0.020(7)
 C13 0.080(9) 0.117(13) 0.081(10) 0.024(10) -0.004(7) -0.015(9)
 C14 0.089(10) 0.145(17) 0.121(14) 0.025(12) 0.012(9) -0.040(11)
 C15 0.095(10) 0.075(10) 0.082(11) 0.020(8) 0.006(8) -0.004(8)
 C16 0.115(10) 0.064(8) 0.090(11) -0.002(8) 0.020(8) -0.031(8)
 C17 0.122(6) 0.054(4) 0.136(7) 0.010(5) 0.060(6) 0.006(4)
 C18 0.122(6) 0.054(4) 0.136(7) 0.010(5) 0.060(6) 0.006(4)
 C19 0.122(6) 0.054(4) 0.136(7) 0.010(5) 0.060(6) 0.006(4)
 C20 0.062(7) 0.037(6) 0.083(9) -0.006(6) 0.013(6) -0.006(5)
 C21 0.080(8) 0.076(9) 0.102(11) 0.021(9) 0.015(7) 0.003(7)
 C22 0.069(9) 0.22(2) 0.062(9) 0.019(12) 0.014(7) -0.005(11)
 C23 0.065(8) 0.186(19) 0.081(11) -0.062(12) 0.018(7) -0.014(10)
 C24 0.046(6) 0.059(7) 0.085(9) -0.011(7) 0.013(5) -0.002(5)
 C25 0.047(6) 0.050(6) 0.062(7) -0.013(6) 0.011(5) -0.016(5)
 C26 0.073(7) 0.027(5) 0.111(11) 0.010(6) 0.030(7) -0.007(5)
 C27 0.081(8) 0.040(7) 0.123(12) 0.010(7) 0.028(8) 0.007(6)
 C28 0.071(7) 0.062(7) 0.056(7) 0.001(6) 0.009(5) -0.001(6)
 C29 0.050(6) 0.030(5) 0.077(8) 0.002(6) 0.000(5) -0.006(5)
 C30 0.043(5) 0.029(5) 0.078(8) 0.001(6) 0.010(5) 0.004(4)
 C31 0.047(6) 0.049(6) 0.075(8) 0.001(6) 0.005(5) -0.004(5)
 C32 0.055(6) 0.051(7) 0.073(8) 0.008(6) 0.020(5) -0.013(5)
 C33 0.062(6) 0.048(6) 0.074(8) -0.001(6) 0.024(5) -0.009(5)
 C34 0.059(6) 0.034(5) 0.062(7) 0.000(5) 0.019(5) 0.005(5)
 C35 0.052(5) 0.033(6) 0.078(8) 0.000(6) 0.018(5) -0.004(5)
 O3A 0.122(6) 0.054(4) 0.136(7) 0.010(5) 0.060(6) 0.006(4)
 C18A 0.122(6) 0.054(4) 0.136(7) 0.010(5) 0.060(6) 0.006(4)

_geom_special_details
;
 All esds (except the esd in the dihedral angle between two l.s. planes)
 are estimated using the full covariance matrix.  The cell esds are taken
 into account individually in the estimation of esds in distances, angles
 and torsion angles; correlations between esds in cell parameters are only
 used when they are defined by crystal symmetry.  An approximate (isotropic)
 treatment of cell esds is used for estimating esds involving l.s. planes.
;
loop_
  _geom_bond_atom_site_label_1
  _geom_bond_atom_site_label_2
  _geom_bond_distance
  _geom_bond_site_symmetry_2
  _geom_bond_publ_flag
 O1 C14 1.473(15) . ?
 O1 C15 1.362(14) . ?
 O2 C15 1.188(16) . ?
 O3 H3 0.8200 . ?
 O3 C17 1.392(16) . ?
 O4 C20 1.192(13) . ?
 O5 C25 1.262(12) . ?
 O6 C30 1.222(11) . ?
 O7 H7 0.8200 . ?
 O7 C32 1.440(11) . ?
 O8 C35 1.225(12) . ?
 N1 C15 1.356(17) . ?
 N1 C16 1.463(15) . ?
 N1 C19 1.470(14) . ?
 N2 C20 1.360(13) . ?
 N2 C21 1.479(13) . ?
 N2 C24 1.431(12) . ?
 N3 C25 1.318(13) . ?
 N3 C26 1.463(11) . ?
 N3 C29 1.460(11) . ?
 N4 C30 1.359(11) . ?
 N4 C31 1.473(12) . ?
 N4 C34 1.468(11) . ?
 N5 H5A 0.8600 . ?
 N5 H5B 0.8600 . ?
 N5 C35 1.357(13) . ?
 C1 C2 1.334(18) . ?
 C1 C6 1.446(18) . ?
 C1 C13 1.551(17) . ?
 C2 H2 0.9300 . ?
 C2 C3 1.399(17) . ?
 C3 H3A 0.9300 . ?
 C3 C4 1.36(2) . ?
 C4 H4 0.9300 . ?
 C4 C5 1.369(19) . ?
 C5 H5 0.9300 . ?
 C5 C6 1.359(17) . ?
 C6 C7 1.417(16) . ?
 C7 C8 1.389(18) . ?
 C7 C12 1.424(18) . ?
 C8 H8 0.9300 . ?
 C8 C9 1.340(18) . ?
 C9 H9 0.9300 . ?
 C9 C10 1.36(2) . ?
 C10 H10 0.9300 . ?
 C10 C11 1.42(2) . ?
 C11 H11 0.9300 . ?
 C11 C12 1.374(16) . ?
 C12 C13 1.531(17) . ?
 C13 H13 0.9800 . ?
 C13 C14 1.371(16) . ?
 C14 H14A 0.9700 . ?
 C14 H14B 0.9700 . ?
 C16 H16A 0.9700 . ?
 C16 H16B 0.9700 . ?
 C16 C17 1.533(16) . ?
 C17 H17 0.9800 . ?
 C17 H17A 0.9800 . ?
 C17 C18 1.400(18) . ?
 C17 O3A 1.30(2) . ?
 C17 C18A 1.48(3) . ?
 C18 H18A 0.9700 . ?
 C18 H18B 0.9700 . ?
 C18 C19 1.64(2) . ?
 C19 H19 0.9800 . ?
 C19 H19A 0.9800 . ?
 C19 C20 1.522(15) . ?
 C19 C18A 1.54(3) . ?
 C21 H21A 0.9700 . ?
 C21 H21B 0.9700 . ?
 C21 C22 1.520(16) . ?
 C22 H22A 0.9700 . ?
 C22 H22B 0.9700 . ?
 C22 C23 1.48(2) . ?
 C23 H23A 0.9700 . ?
 C23 H23B 0.9700 . ?
 C23 C24 1.516(17) . ?
 C24 H24 0.9800 . ?
 C24 C25 1.515(12) . ?
 C26 H26A 0.9700 . ?
 C26 H26B 0.9700 . ?
 C26 C27 1.526(14) . ?
 C27 H27A 0.9700 . ?
 C27 H27B 0.9700 . ?
 C27 C28 1.497(13) . ?
 C28 H28A 0.9700 . ?
 C28 H28B 0.9700 . ?
 C28 C29 1.546(13) . ?
 C29 H29 0.9800 . ?
 C29 C30 1.509(13) . ?
 C31 H31A 0.9700 . ?
 C31 H31B 0.9700 . ?
 C31 C32 1.541(12) . ?
 C32 H32 0.9800 . ?
 C32 C33 1.523(14) . ?
 C33 H33A 0.9700 . ?
 C33 H33B 0.9700 . ?
 C33 C34 1.525(13) . ?
 C34 H34 0.9800 . ?
 C34 C35 1.537(13) . ?
 O3A H3AA 0.8200 . ?
 C18A H18C 0.9700 . ?
 C18A H18D 0.9700 . ?

loop_
  _geom_angle_atom_site_label_1
  _geom_angle_atom_site_label_2
  _geom_angle_atom_site_label_3
  _geom_angle
  _geom_angle_site_symmetry_1
  _geom_angle_site_symmetry_3
  _geom_angle_publ_flag
 C15 O1 C14 106.3(11) . . ?
 C17 O3 H3 109.5 . . ?
 C32 O7 H7 109.5 . . ?
 C15 N1 C16 129.5(10) . . ?
 C15 N1 C19 117.9(12) . . ?
 C16 N1 C19 112.2(10) . . ?
 C20 N2 C21 126.4(9) . . ?
 C20 N2 C24 121.1(9) . . ?
 C24 N2 C21 112.4(8) . . ?
 C25 N3 C26 127.2(9) . . ?
 C25 N3 C29 119.7(8) . . ?
 C29 N3 C26 113.1(9) . . ?
 C30 N4 C31 126.6(8) . . ?
 C30 N4 C34 120.3(9) . . ?
 C34 N4 C31 112.3(7) . . ?
 H5A N5 H5B 120.0 . . ?
 C35 N5 H5A 120.0 . . ?
 C35 N5 H5B 120.0 . . ?
 C2 C1 C6 120.8(13) . . ?
 C2 C1 C13 129.6(15) . . ?
 C6 C1 C13 109.6(12) . . ?
 C1 C2 H2 119.6 . . ?
 C1 C2 C3 120.9(16) . . ?
 C3 C2 H2 119.6 . . ?
 C2 C3 H3A 120.7 . . ?
 C4 C3 C2 118.6(15) . . ?
 C4 C3 H3A 120.7 . . ?
 C3 C4 H4 119.6 . . ?
 C3 C4 C5 120.7(15) . . ?
 C5 C4 H4 119.6 . . ?
 C4 C5 H5 118.8 . . ?
 C6 C5 C4 122.5(15) . . ?
 C6 C5 H5 118.8 . . ?
 C5 C6 C1 116.3(14) . . ?
 C5 C6 C7 134.7(15) . . ?
 C7 C6 C1 109.0(12) . . ?
 C6 C7 C12 110.0(12) . . ?
 C8 C7 C6 131.8(14) . . ?
 C8 C7 C12 118.1(12) . . ?
 C7 C8 H8 120.1 . . ?
 C9 C8 C7 119.8(15) . . ?
 C9 C8 H8 120.1 . . ?
 C8 C9 H9 117.7 . . ?
 C8 C9 C10 124.6(17) . . ?
 C10 C9 H9 117.7 . . ?
 C9 C10 H10 121.5 . . ?
 C9 C10 C11 117.0(15) . . ?
 C11 C10 H10 121.5 . . ?
 C10 C11 H11 120.0 . . ?
 C12 C11 C10 120.0(14) . . ?
 C12 C11 H11 120.0 . . ?
 C7 C12 C13 110.6(11) . . ?
 C11 C12 C7 120.2(13) . . ?
 C11 C12 C13 129.1(13) . . ?
 C1 C13 H13 107.5 . . ?
 C12 C13 C1 100.8(11) . . ?
 C12 C13 H13 107.5 . . ?
 C14 C13 C1 111.8(13) . . ?
 C14 C13 C12 121.0(13) . . ?
 C14 C13 H13 107.5 . . ?
 O1 C14 H14A 109.8 . . ?
 O1 C14 H14B 109.8 . . ?
 C13 C14 O1 109.5(13) . . ?
 C13 C14 H14A 109.8 . . ?
 C13 C14 H14B 109.8 . . ?
 H14A C14 H14B 108.2 . . ?
 O2 C15 O1 130.0(14) . . ?
 O2 C15 N1 121.7(13) . . ?
 N1 C15 O1 108.4(12) . . ?
 N1 C16 H16A 111.0 . . ?
 N1 C16 H16B 111.0 . . ?
 N1 C16 C17 103.7(10) . . ?
 H16A C16 H16B 109.0 . . ?
 C17 C16 H16A 111.0 . . ?
 C17 C16 H16B 111.0 . . ?
 O3 C17 C16 103.7(11) . . ?
 O3 C17 H17 109.2 . . ?
 O3 C17 C18 119.1(17) . . ?
 C16 C17 H17 109.2 . . ?
 C16 C17 H17A 101.8 . . ?
 C18 C17 C16 106.2(13) . . ?
 C18 C17 H17 109.2 . . ?
 O3A C17 C16 131.3(18) . . ?
 O3A C17 H17A 101.8 . . ?
 O3A C17 C18A 108(2) . . ?
 C18A C17 C16 108.1(19) . . ?
 C18A C17 H17A 101.8 . . ?
 C17 C18 H18A 111.0 . . ?
 C17 C18 H18B 111.0 . . ?
 C17 C18 C19 103.6(13) . . ?
 H18A C18 H18B 109.0 . . ?
 C19 C18 H18A 111.0 . . ?
 C19 C18 H18B 111.0 . . ?
 N1 C19 C18 99.9(12) . . ?
 N1 C19 H19 114.5 . . ?
 N1 C19 H19A 103.4 . . ?
 N1 C19 C20 109.6(10) . . ?
 N1 C19 C18A 103.0(17) . . ?
 C18 C19 H19 114.5 . . ?
 C20 C19 C18 102.1(12) . . ?
 C20 C19 H19 114.5 . . ?
 C20 C19 H19A 103.4 . . ?
 C20 C19 C18A 131(3) . . ?
 C18A C19 H19A 103.4 . . ?
 O4 C20 N2 121.4(10) . . ?
 O4 C20 C19 123.1(12) . . ?
 N2 C20 C19 115.1(11) . . ?
 N2 C21 H21A 111.1 . . ?
 N2 C21 H21B 111.1 . . ?
 N2 C21 C22 103.5(10) . . ?
 H21A C21 H21B 109.0 . . ?
 C22 C21 H21A 111.1 . . ?
 C22 C21 H21B 111.1 . . ?
 C21 C22 H22A 110.3 . . ?
 C21 C22 H22B 110.3 . . ?
 H22A C22 H22B 108.6 . . ?
 C23 C22 C21 106.9(12) . . ?
 C23 C22 H22A 110.3 . . ?
 C23 C22 H22B 110.3 . . ?
 C22 C23 H23A 110.5 . . ?
 C22 C23 H23B 110.5 . . ?
 C22 C23 C24 106.0(12) . . ?
 H23A C23 H23B 108.7 . . ?
 C24 C23 H23A 110.5 . . ?
 C24 C23 H23B 110.5 . . ?
 N2 C24 C23 103.4(10) . . ?
 N2 C24 H24 110.6 . . ?
 N2 C24 C25 111.8(9) . . ?
 C23 C24 H24 110.6 . . ?
 C25 C24 C23 109.7(9) . . ?
 C25 C24 H24 110.6 . . ?
 O5 C25 N3 121.2(8) . . ?
 O5 C25 C24 117.4(10) . . ?
 N3 C25 C24 121.3(10) . . ?
 N3 C26 H26A 111.1 . . ?
 N3 C26 H26B 111.1 . . ?
 N3 C26 C27 103.3(8) . . ?
 H26A C26 H26B 109.1 . . ?
 C27 C26 H26A 111.1 . . ?
 C27 C26 H26B 111.1 . . ?
 C26 C27 H27A 110.6 . . ?
 C26 C27 H27B 110.6 . . ?
 H27A C27 H27B 108.7 . . ?
 C28 C27 C26 105.9(8) . . ?
 C28 C27 H27A 110.6 . . ?
 C28 C27 H27B 110.6 . . ?
 C27 C28 H28A 111.0 . . ?
 C27 C28 H28B 111.0 . . ?
 C27 C28 C29 103.8(9) . . ?
 H28A C28 H28B 109.0 . . ?
 C29 C28 H28A 111.0 . . ?
 C29 C28 H28B 111.0 . . ?
 N3 C29 C28 102.9(8) . . ?
 N3 C29 H29 110.1 . . ?
 N3 C29 C30 109.5(8) . . ?
 C28 C29 H29 110.1 . . ?
 C30 C29 C28 114.0(8) . . ?
 C30 C29 H29 110.1 . . ?
 O6 C30 N4 120.1(9) . . ?
 O6 C30 C29 123.0(8) . . ?
 N4 C30 C29 116.9(9) . . ?
 N4 C31 H31A 111.3 . . ?
 N4 C31 H31B 111.3 . . ?
 N4 C31 C32 102.3(8) . . ?
 H31A C31 H31B 109.2 . . ?
 C32 C31 H31A 111.3 . . ?
 C32 C31 H31B 111.3 . . ?
 O7 C32 C31 106.2(7) . . ?
 O7 C32 H32 112.0 . . ?
 O7 C32 C33 111.0(9) . . ?
 C31 C32 H32 112.0 . . ?
 C33 C32 C31 103.2(8) . . ?
 C33 C32 H32 112.0 . . ?
 C32 C33 H33A 110.9 . . ?
 C32 C33 H33B 110.9 . . ?
 C32 C33 C34 104.2(7) . . ?
 H33A C33 H33B 108.9 . . ?
 C34 C33 H33A 110.9 . . ?
 C34 C33 H33B 110.9 . . ?
 N4 C34 C33 104.0(8) . . ?
 N4 C34 H34 110.5 . . ?
 N4 C34 C35 112.3(8) . . ?
 C33 C34 H34 110.5 . . ?
 C33 C34 C35 108.9(7) . . ?
 C35 C34 H34 110.5 . . ?
 O8 C35 N5 120.6(10) . . ?
 O8 C35 C34 123.7(10) . . ?
 N5 C35 C34 114.9(9) . . ?
 C17 O3A H3AA 109.5 . . ?
 C17 C18A C19 104.8(19) . . ?
 C17 C18A H18C 110.8 . . ?
 C17 C18A H18D 110.8 . . ?
 C19 C18A H18C 110.8 . . ?
 C19 C18A H18D 110.8 . . ?
 H18C C18A H18D 108.9 . . ?

loop_
  _geom_hbond_atom_site_label_D
  _geom_hbond_atom_site_label_H
  _geom_hbond_atom_site_label_A
  _geom_hbond_distance_DH
  _geom_hbond_distance_HA
  _geom_hbond_distance_DA
  _geom_hbond_angle_DHA
  _geom_hbond_site_symmetry_A
 O3 H3 O4 0.82 2.18 2.981(15) 166.2 1_565
 N5 H5A O5 0.86 2.10 2.925(11) 160.8 4_646
 N5 H5B O6 0.86 2.18 3.008(11) 160.7 4_656
 O3A H3AA O4 0.82 2.12 2.88(3) 154.0 1_565

loop_
  _geom_torsion_atom_site_label_1
  _geom_torsion_atom_site_label_2
  _geom_torsion_atom_site_label_3
  _geom_torsion_atom_site_label_4
  _geom_torsion
  _geom_torsion_site_symmetry_1
  _geom_torsion_site_symmetry_2
  _geom_torsion_site_symmetry_3
  _geom_torsion_site_symmetry_4
  _geom_torsion_publ_flag
 O3 C17 C18 C19 -77.9(19) . . . . ?
 O7 C32 C33 C34 -76.2(10) . . . . ?
 N1 C16 C17 O3 95.6(14) . . . . ?
 N1 C16 C17 C18 -30.6(19) . . . . ?
 N1 C16 C17 O3A 146(3) . . . . ?
 N1 C16 C17 C18A 11(3) . . . . ?
 N1 C19 C20 O4 -33.2(18) . . . . ?
 N1 C19 C20 N2 154.7(11) . . . . ?
 N1 C19 C18A C17 28(4) . . . . ?
 N2 C21 C22 C23 11.7(15) . . . . ?
 N2 C24 C25 O5 -52.0(14) . . . . ?
 N2 C24 C25 N3 128.6(10) . . . . ?
 N3 C26 C27 C28 24.2(13) . . . . ?
 N3 C29 C30 O6 -12.5(13) . . . . ?
 N3 C29 C30 N4 165.5(8) . . . . ?
 N4 C31 C32 O7 83.4(10) . . . . ?
 N4 C31 C32 C33 -33.5(10) . . . . ?
 N4 C34 C35 O8 -41.9(13) . . . . ?
 N4 C34 C35 N5 147.9(8) . . . . ?
 C1 C2 C3 C4 4(3) . . . . ?
 C1 C6 C7 C8 177.2(14) . . . . ?
 C1 C6 C7 C12 1.3(15) . . . . ?
 C1 C13 C14 O1 170.7(11) . . . . ?
 C2 C1 C6 C5 -1(2) . . . . ?
 C2 C1 C6 C7 -179.8(14) . . . . ?
 C2 C1 C13 C12 178.9(16) . . . . ?
 C2 C1 C13 C14 -51(2) . . . . ?
 C2 C3 C4 C5 -4(3) . . . . ?
 C3 C4 C5 C6 2(3) . . . . ?
 C4 C5 C6 C1 1(2) . . . . ?
 C4 C5 C6 C7 179.3(14) . . . . ?
 C5 C6 C7 C8 -1(3) . . . . ?
 C5 C6 C7 C12 -176.8(15) . . . . ?
 C6 C1 C2 C3 -2(3) . . . . ?
 C6 C1 C13 C12 -0.1(16) . . . . ?
 C6 C1 C13 C14 129.8(14) . . . . ?
 C6 C7 C8 C9 -179.3(14) . . . . ?
 C6 C7 C12 C11 -178.9(12) . . . . ?
 C6 C7 C12 C13 -1.4(16) . . . . ?
 C7 C8 C9 C10 3(3) . . . . ?
 C7 C12 C13 C1 0.9(15) . . . . ?
 C7 C12 C13 C14 -122.9(15) . . . . ?
 C8 C7 C12 C11 5(2) . . . . ?
 C8 C7 C12 C13 -177.9(11) . . . . ?
 C8 C9 C10 C11 -2(3) . . . . ?
 C9 C10 C11 C12 3(2) . . . . ?
 C10 C11 C12 C7 -4(2) . . . . ?
 C10 C11 C12 C13 178.8(14) . . . . ?
 C11 C12 C13 C1 178.1(14) . . . . ?
 C11 C12 C13 C14 54(2) . . . . ?
 C12 C7 C8 C9 -4(2) . . . . ?
 C12 C13 C14 O1 -71(2) . . . . ?
 C13 C1 C2 C3 179.5(14) . . . . ?
 C13 C1 C6 C5 177.8(12) . . . . ?
 C13 C1 C6 C7 -0.7(16) . . . . ?
 C14 O1 C15 O2 5(2) . . . . ?
 C14 O1 C15 N1 -175.8(11) . . . . ?
 C15 O1 C14 C13 175.0(13) . . . . ?
 C15 N1 C16 C17 -164.0(13) . . . . ?
 C15 N1 C19 C18 -173.6(13) . . . . ?
 C15 N1 C19 C20 -66.9(17) . . . . ?
 C15 N1 C19 C18A 150(2) . . . . ?
 C16 N1 C15 O1 -3(2) . . . . ?
 C16 N1 C15 O2 175.9(15) . . . . ?
 C16 N1 C19 C18 13.2(16) . . . . ?
 C16 N1 C19 C20 119.9(12) . . . . ?
 C16 N1 C19 C18A -23(3) . . . . ?
 C16 C17 C18 C19 38.4(19) . . . . ?
 C16 C17 C18A C19 -25(4) . . . . ?
 C17 C18 C19 N1 -32.0(17) . . . . ?
 C17 C18 C19 C20 -144.7(15) . . . . ?
 C18 C19 C20 O4 72.1(15) . . . . ?
 C18 C19 C20 N2 -100.1(14) . . . . ?
 C19 N1 C15 O1 -175.2(11) . . . . ?
 C19 N1 C15 O2 4(2) . . . . ?
 C19 N1 C16 C17 8.3(16) . . . . ?
 C20 N2 C21 C22 -172.2(11) . . . . ?
 C20 N2 C24 C23 157.5(11) . . . . ?
 C20 N2 C24 C25 -84.6(13) . . . . ?
 C20 C19 C18A C17 -103(3) . . . . ?
 C21 N2 C20 O4 177.9(11) . . . . ?
 C21 N2 C20 C19 -9.8(16) . . . . ?
 C21 N2 C24 C23 -21.4(13) . . . . ?
 C21 N2 C24 C25 96.5(11) . . . . ?
 C21 C22 C23 C24 -24.7(15) . . . . ?
 C22 C23 C24 N2 28.0(13) . . . . ?
 C22 C23 C24 C25 -91.4(12) . . . . ?
 C23 C24 C25 O5 62.0(14) . . . . ?
 C23 C24 C25 N3 -117.4(13) . . . . ?
 C24 N2 C20 O4 -0.8(17) . . . . ?
 C24 N2 C20 C19 171.5(10) . . . . ?
 C24 N2 C21 C22 6.6(13) . . . . ?
 C25 N3 C26 C27 173.1(11) . . . . ?
 C25 N3 C29 C28 166.7(9) . . . . ?
 C25 N3 C29 C30 -71.8(12) . . . . ?
 C26 N3 C25 O5 176.1(10) . . . . ?
 C26 N3 C25 C24 -4.5(17) . . . . ?
 C26 N3 C29 C28 -14.7(12) . . . . ?
 C26 N3 C29 C30 106.9(10) . . . . ?
 C26 C27 C28 C29 -33.3(12) . . . . ?
 C27 C28 C29 N3 29.1(11) . . . . ?
 C27 C28 C29 C30 -89.4(10) . . . . ?
 C28 C29 C30 O6 102.1(11) . . . . ?
 C28 C29 C30 N4 -79.9(11) . . . . ?
 C29 N3 C25 O5 -5.5(16) . . . . ?
 C29 N3 C25 C24 173.9(9) . . . . ?
 C29 N3 C26 C27 -5.4(13) . . . . ?
 C30 N4 C31 C32 -151.2(9) . . . . ?
 C30 N4 C34 C33 174.8(8) . . . . ?
 C30 N4 C34 C35 -67.6(11) . . . . ?
 C31 N4 C30 O6 -179.8(9) . . . . ?
 C31 N4 C30 C29 2.1(14) . . . . ?
 C31 N4 C34 C33 4.8(10) . . . . ?
 C31 N4 C34 C35 122.4(9) . . . . ?
 C31 C32 C33 C34 37.3(11) . . . . ?
 C32 C33 C34 N4 -26.1(10) . . . . ?
 C32 C33 C34 C35 -146.1(8) . . . . ?
 C33 C34 C35 O8 72.8(12) . . . . ?
 C33 C34 C35 N5 -97.5(11) . . . . ?
 C34 N4 C30 O6 11.7(14) . . . . ?
 C34 N4 C30 C29 -166.3(8) . . . . ?
 C34 N4 C31 C32 18.0(10) . . . . ?
 O3A C17 C18A C19 -171(3) . . . . ?
 C18A C19 C20 O4 96(2) . . . . ?
 C18A C19 C20 N2 -77(2) . . . . ?

_shelx_res_file
;
TITL HP2H.res in C2
    hp2h.res
    created by SHELXL-2016/6 at 14:26:28 on 03-Feb-2023
REM Old TITL DB90-3red in C2
REM SHELXT solution in C2
REM R1 0.210, Rweak 0.109, Alpha 0.019, Orientation as input
REM Flack x = 0.325 ( 0.562 ) from Parsons' quotients
REM Formula found by SHELXT: C34 N5 O9
CELL 1.54184 22.4765 6.2932 23.2445 90 92.036 90
ZERR 4 0.0021 0.0007 0.0029 0 0.01 0
LATT -7
SYMM -X,+Y,-Z
SFAC C H N O
UNIT 140 164 20 32
EQIV $1 +X,1+Y,+Z
EQIV $2 1.5-X,-0.5+Y,1-Z
EQIV $3 1.5-X,0.5+Y,1-Z
EADP O3 O3A C17
SADI C18 C19 C18A C19
SADI O3 C17 O3A C17
EADP C17 C18 C18A C19
SADI C17 C18 C17 C18A

L.S. 10
PLAN  2
SIZE 0.02 0.03 0.16
TEMP 21.85
CONF
HTAB O3 O4_$1
HTAB N5 O5_$2
HTAB N5 O6_$3
HTAB O3A O4_$1
BOND $H
list 4
MORE -1
fmap 2
acta
REM <olex2.extras>
REM <HklSrc "%.\\DB90-3red.hkl">
REM </olex2.extras>

WGHT    0.019500
FVAR       0.42296   0.69491   0.72360
O1    4    0.371357    0.524007    0.849609    11.00000    0.07031    0.07872 =
         0.10965    0.02096    0.01568   -0.01577
O2    4    0.386386    0.488883    0.752193    11.00000    0.16921    0.11225 =
         0.08812   -0.00040   -0.03569   -0.03459
PART 1
O3    4    0.460652    1.168651    0.833684    21.00000    0.12205    0.05369 =
         0.13568    0.00989    0.06038    0.00613
AFIX  83
H3    2    0.474320    1.256774    0.811774    21.00000   -1.50000
AFIX   0
PART 0
O4    4    0.530915    0.458193    0.760653    11.00000    0.09676    0.05439 =
         0.07950    0.01172    0.01490    0.00929
O5    4    0.636831    0.728748    0.642473    11.00000    0.05854    0.03965 =
         0.08895    0.00866    0.00578   -0.01069
O6    4    0.721770    0.404842    0.574463    11.00000    0.05882    0.05380 =
         0.07088   -0.00776    0.00915   -0.01094
O7    4    0.830272    1.035043    0.620105    11.00000    0.09996    0.04628 =
         0.08995    0.00814    0.03349    0.01418
AFIX  83
H7    2    0.837839    1.114960    0.593479    11.00000   -1.50000
AFIX   0
O8    4    0.861729    0.288459    0.532050    11.00000    0.08540    0.04426 =
         0.08281    0.01551    0.01813    0.01961
N1    3    0.442178    0.702911    0.807764    11.00000    0.09446    0.06436 =
         0.07784   -0.00408    0.03956   -0.01400
N2    3    0.520198    0.616762    0.675281    11.00000    0.05423    0.05468 =
         0.05771    0.00035    0.01358    0.00116
N3    3    0.665030    0.406171    0.674793    11.00000    0.05432    0.03659 =
         0.08461    0.00039    0.02086   -0.01108
N4    3    0.802000    0.581208    0.608404    11.00000    0.04414    0.04084 =
         0.05942   -0.00329    0.01752   -0.00079
N5    3    0.821255    0.465452    0.456511    11.00000    0.08683    0.05307 =
         0.06261    0.00000    0.00926    0.02242
AFIX  93
H5A   2    0.832738    0.370396    0.432751    11.00000   -1.20000
H5B   2    0.801731    0.574599    0.444023    11.00000   -1.20000
AFIX   0
C1    1    0.247113    0.151578    0.879069    11.00000    0.08154    0.08275 =
         0.10258    0.00176    0.00386   -0.02097
C2    1    0.199316    0.176242    0.844007    11.00000    0.10326    0.09189 =
         0.11278    0.01238   -0.01135   -0.02707
AFIX  43
H2    2    0.195666    0.297885    0.821438    11.00000   -1.20000
AFIX   0
C3    1    0.154614    0.021558    0.840737    11.00000    0.09618    0.10039 =
         0.12116   -0.01746   -0.00319   -0.01858
AFIX  43
H3A   2    0.122725    0.034446    0.814365    11.00000   -1.20000
AFIX   0
C4    1    0.158760   -0.148197    0.876954    11.00000    0.07489    0.09845 =
         0.14349   -0.01186    0.01970   -0.02418
AFIX  43
H4    2    0.128056   -0.247221    0.877166    11.00000   -1.20000
AFIX   0
C5    1    0.207628   -0.174697    0.913053    11.00000    0.09219    0.07320 =
         0.11539   -0.00074    0.02578   -0.01548
AFIX  43
H5    2    0.209651   -0.294080    0.936623    11.00000   -1.20000
AFIX   0
C6    1    0.253300   -0.033216    0.915765    11.00000    0.07675    0.06846 =
         0.09211   -0.00258    0.02002   -0.00409
C7    1    0.307634   -0.018472    0.948333    11.00000    0.06986    0.08039 =
         0.07298   -0.00370    0.00647    0.00861
C8    1    0.333115   -0.148523    0.990768    11.00000    0.10345    0.08047 =
         0.09885   -0.00035   -0.00623    0.00326
AFIX  43
H8    2    0.313653   -0.271480    1.001886    11.00000   -1.20000
AFIX   0
C9    1    0.385799   -0.096331    1.015632    11.00000    0.10802    0.14208 =
         0.09311    0.00164   -0.00481    0.03129
AFIX  43
H9    2    0.402467   -0.189833    1.042671    11.00000   -1.20000
AFIX   0
C10   1    0.416579    0.083662    1.004104    11.00000    0.08336    0.19255 =
         0.06952   -0.00151   -0.00690   -0.01082
AFIX  43
H10   2    0.452383    0.115543    1.023476    11.00000   -1.20000
AFIX   0
C11   1    0.391586    0.221247    0.961060    11.00000    0.08871    0.14109 =
         0.07907    0.00451    0.01191   -0.03638
AFIX  43
H11   2    0.412035    0.342789    0.950474    11.00000   -1.20000
AFIX   0
C12   1    0.337259    0.174535    0.935149    11.00000    0.06639    0.09973 =
         0.06722    0.00992    0.00791   -0.01996
C13   1    0.301615    0.299741    0.889194    11.00000    0.07964    0.11684 =
         0.08052    0.02393   -0.00354   -0.01515
AFIX  13
H13   2    0.287420    0.429934    0.907332    11.00000   -1.20000
AFIX   0
C14   1    0.326560    0.356754    0.838469    11.00000    0.08931    0.14516 =
         0.12116    0.02462    0.01233   -0.03959
AFIX  23
H14A  2    0.295886    0.408636    0.811619    11.00000   -1.20000
H14B  2    0.345201    0.233998    0.821435    11.00000   -1.20000
AFIX   0
C15   1    0.397669    0.560095    0.798626    11.00000    0.09546    0.07513 =
         0.08192    0.01956    0.00625   -0.00399
C16   1    0.460178    0.816671    0.860462    11.00000    0.11474    0.06431 =
         0.08972   -0.00239    0.01965   -0.03073
AFIX  23
H16A  2    0.482353    0.724512    0.886909    11.00000   -1.20000
H16B  2    0.425802    0.872307    0.879554    11.00000   -1.20000
AFIX   0
C17   1    0.499529    0.997173    0.839153    11.00000    0.12205    0.05369 =
         0.13568    0.00989    0.06038    0.00613
PART 1
AFIX  13
H17   2    0.530302    1.029572    0.868780    21.00000   -1.20000
AFIX  13
PART 2
H17A  2    0.539488    0.936737    0.844852   -21.00000   -1.20000
AFIX   0
PART 1
C18   1    0.526655    0.919719    0.790079    31.00000    0.12205    0.05369 =
         0.13568    0.00989    0.06038    0.00613
AFIX  23
H18A  2    0.560806    0.831774    0.800492    31.00000   -1.20000
H18B  2    0.539383    1.035295    0.765797    31.00000   -1.20000
AFIX   0
PART 0
C19   1    0.473930    0.779018    0.757519    11.00000    0.12205    0.05369 =
         0.13568    0.00989    0.06038    0.00613
PART 1
AFIX  13
H19   2    0.449172    0.858449    0.729416    31.00000   -1.20000
AFIX  13
PART 2
H19A  2    0.441897    0.803631    0.728581   -31.00000   -1.20000
AFIX   0
PART 0
C20   1    0.509023    0.596952    0.732140    11.00000    0.06177    0.03705 =
         0.08250   -0.00647    0.01307   -0.00552
C21   1    0.494375    0.777094    0.635119    11.00000    0.08010    0.07611 =
         0.10233    0.02088    0.01534    0.00297
AFIX  23
H21A  2    0.509111    0.918213    0.644507    11.00000   -1.20000
H21B  2    0.451258    0.777562    0.635954    11.00000   -1.20000
AFIX   0
C22   1    0.515266    0.705239    0.576767    11.00000    0.06860    0.21925 =
         0.06226    0.01882    0.01376   -0.00529
AFIX  23
H22A  2    0.482167    0.703115    0.548834    11.00000   -1.20000
H22B  2    0.545435    0.801319    0.563146    11.00000   -1.20000
AFIX   0
C23   1    0.540111    0.489558    0.584594    11.00000    0.06475    0.18588 =
         0.08147   -0.06157    0.01769   -0.01363
AFIX  23
H23A  2    0.573852    0.469053    0.560308    11.00000   -1.20000
H23B  2    0.510240    0.383057    0.574805    11.00000   -1.20000
AFIX   0
C24   1    0.559384    0.472980    0.647619    11.00000    0.04637    0.05945 =
         0.08452   -0.01120    0.01275   -0.00158
AFIX  13
H24   2    0.553847    0.327804    0.661712    11.00000   -1.20000
AFIX   0
C25   1    0.623890    0.540111    0.655525    11.00000    0.04706    0.05045 =
         0.06193   -0.01271    0.01080   -0.01630
C26   1    0.656124    0.188279    0.694661    11.00000    0.07297    0.02730 =
         0.11136    0.01009    0.02973   -0.00681
AFIX  23
H26A  2    0.634329    0.104961    0.665823    11.00000   -1.20000
H26B  2    0.634725    0.186012    0.730167    11.00000   -1.20000
AFIX   0
C27   1    0.719445    0.104926    0.704170    11.00000    0.08053    0.04044 =
         0.12278    0.00999    0.02803    0.00706
AFIX  23
H27A  2    0.721886    0.010719    0.737198    11.00000   -1.20000
H27B  2    0.731937    0.027617    0.670576    11.00000   -1.20000
AFIX   0
C28   1    0.757766    0.296783    0.714407    11.00000    0.07118    0.06161 =
         0.05628    0.00104    0.00882   -0.00052
AFIX  23
H28A  2    0.798160    0.270675    0.702841    11.00000   -1.20000
H28B  2    0.758630    0.337528    0.754673    11.00000   -1.20000
AFIX   0
C29   1    0.727505    0.470144    0.676394    11.00000    0.05039    0.03023 =
         0.07713    0.00201    0.00036   -0.00616
AFIX  13
H29   2    0.732057    0.609391    0.694905    11.00000   -1.20000
AFIX   0
C30   1    0.749569    0.479136    0.615885    11.00000    0.04348    0.02943 =
         0.07803    0.00107    0.00952    0.00366
C31   1    0.840617    0.678366    0.653706    11.00000    0.04678    0.04868 =
         0.07539    0.00066    0.00469   -0.00405
AFIX  23
H31A  2    0.869520    0.577215    0.669236    11.00000   -1.20000
H31B  2    0.817463    0.733793    0.684779    11.00000   -1.20000
AFIX   0
C32   1    0.871119    0.858663    0.620913    11.00000    0.05488    0.05118 =
         0.07295    0.00760    0.02038   -0.01310
AFIX  13
H32   2    0.909844    0.896561    0.638729    11.00000   -1.20000
AFIX   0
C33   1    0.877109    0.766546    0.560806    11.00000    0.06220    0.04815 =
         0.07415   -0.00058    0.02398   -0.00864
AFIX  23
H33A  2    0.911857    0.675606    0.559218    11.00000   -1.20000
H33B  2    0.880295    0.878731    0.532465    11.00000   -1.20000
AFIX   0
C34   1    0.820063    0.639012    0.550373    11.00000    0.05915    0.03386 =
         0.06177    0.00044    0.01919    0.00465
AFIX  13
H34   2    0.789428    0.726751    0.530968    11.00000   -1.20000
AFIX   0
C35   1    0.833945    0.443215    0.513709    11.00000    0.05183    0.03259 =
         0.07797    0.00014    0.01840   -0.00361
PART 2
O3A   4    0.507379    1.189945    0.857540   -21.00000    0.12205    0.05369 =
         0.13568    0.00989    0.06038    0.00613
AFIX  83
H3AA  2    0.525317    1.258451    0.833662   -21.00000   -1.50000
AFIX   0
C18A  1    0.493068    1.005421    0.775510   -31.00000    0.12205    0.05369 =
         0.13568    0.00989    0.06038    0.00613
AFIX  23
H18C  2    0.530510    1.043222    0.758697   -31.00000   -1.20000
H18D  2    0.463071    1.108498    0.763418   -31.00000   -1.20000
AFIX   0
HKLF 4


REM  HP2H.res in C2
REM R1 =  0.0833 for    2073 Fo > 4sig(Fo)  and  0.1872 for all    6003 data
REM    423 parameters refined using      4 restraints

END

WGHT      0.0195      0.0000

REM Highest difference peak  0.396,  deepest hole -0.236,  1-sigma level  0.045
Q1    1   0.4816  0.9676  0.7564  11.00000  0.05    0.40
Q2    1   0.5207  0.9495  0.8137  11.00000  0.05    0.33
;
_shelx_res_checksum                60893
_shelx_hkl_file
;
   0  -6   0   90.43   24.78
   0  -6   1  103.66   29.57
   0  -6   2  -13.57   20.47
   0  -6   3   55.36   25.65
   0  -6  -3   33.93   24.34
   0  -6   4  191.33   43.00
   0  -6  -4  116.16   39.49
   0  -6   5  100.83   32.72
   0  -6  -5   58.21   31.29
   0  -6   6   32.22   24.36
   0  -6  -6   10.10   20.53
   0  -6   7  -16.80   22.88
   0  -6  -7   -3.59   17.80
   0  -6   8   17.39   24.40
   0  -6  -8  -41.61   24.32
   0  -6   9   21.80   20.01
   0  -6  -9   -3.41   19.35
   0  -6  10   17.69   22.21
   0  -6 -10   16.79   20.08
   0  -6  11  -16.61   17.81
   0  -6 -11  -15.97   18.87
   0  -6  12    4.05   15.16
   0  -6 -12    2.68   18.01
   0  -6  13   36.75   19.88
   0  -6 -13   16.37   20.64
   0  -6  14   28.21   19.45
   0  -6 -14    4.11   17.08
   0  -6  15   15.75   14.20
   0  -6 -15   -5.28   15.37
   0  -6  16    2.06   11.13
   0  -6  16   -6.01   11.70
   0  -6 -16   -2.96   14.89
   0  -6  17   -0.72   10.06
   0  -6  17    5.75   11.49
   0  -6 -17  -14.40   15.87
   0  -4   0  337.36   62.43
   0  -4   1   39.07   27.88
   0  -4  -1   17.26   18.86
   0  -4   2   33.87   27.86
   0  -4  -2   23.55   26.23
   0  -4  -3   21.72   20.17
   0  -4   3   25.71   26.86
   0  -4   4   31.60   29.35
   0  -4  -4   34.69   21.17
   0  -4  -5   39.56   33.84
   0  -4   5   23.92   24.57
   0  -4   6   38.47   26.64
   0  -4  -6   26.54   29.29
   0  -4   7  244.86   62.69
   0  -4  -8  305.21   65.93
   0  -4   8  186.03   56.76
   0  -4  -9   26.22   20.71
   0  -4   9   45.93   31.82
   0  -4 -10  214.09   44.26
   0  -4  10  156.55   62.76
   0  -4 -11   60.03   33.38
   0  -4  11   32.82   37.50
   0  -4 -12   59.27   31.41
   0  -4  12   61.53   50.92
   0  -4 -13   33.76   33.83
   0  -4  13   -6.94   32.68
   0  -4 -14    5.53   28.87
   0  -4 -15   14.88   27.85
   0  -4 -16   25.28   30.61
   0  -4 -17   -2.75   23.26
   0  -4 -18   10.12   25.13
   0  -4 -19   -1.87   21.07
   0  -4 -20    8.74   23.77
   0  -4 -21    7.58   20.62
   0  -4  22    5.57   13.51
   0  -4  23    4.69   10.98
   0  -2   0  565.04   53.23
   0  -2   1  177.44   31.28
   0  -2   2 1000.30   70.77
   0  -2   3  156.41   30.49
   0  -2   4  183.38   33.69
   0  -2   5  365.59   50.36
   0  -2   6  368.63   53.44
   0  -2   7  146.94   40.06
   0  -2   8  315.46   56.45
   0  -2   9  238.75   54.94
   0  -2  10   -8.02   30.60
   0  -2  10    1.83   18.29
   0  -2  11  209.59   45.42
   0  -2  11  218.71   57.86
   0  -2  12  312.84   70.02
   0  -2  12  362.66   60.02
   0  -2  13  213.49   46.98
   0  -2  13  176.92   56.50
   0  -2  14   66.26   45.04
   0  -2 -15   64.97   31.72
   0  -2  15   17.03   28.31
   0  -2  15   48.82   32.09
   0  -2 -16    1.01   23.53
   0  -2  16    0.37   14.25
   0  -2  16   -0.82   26.69
   0  -2 -17   90.36   33.82
   0  -2  17   19.48   23.37
   0  -2  17   56.23   44.35
   0  -2 -18   51.04   33.67
   0  -2  18   18.90   24.34
   0  -2  18   35.75   32.33
   0  -2  19    1.95   13.96
   0  -2 -19   -5.05   20.65
   0  -2  20    3.86   21.20
   0  -2 -20   10.51   25.72
   0  -2  21    3.61   18.85
   0  -2  22    8.22   15.97
   0  -2  22    0.13   15.63
   0  -2  23    7.16   13.98
   0  -2  23    0.59   15.48
   0  -2  24    8.60   14.60
   0  -2  24    3.73   15.53
   0  -2  25    4.22   11.49
   0  -2  25   -1.96   14.80
   0  -2  26   -1.18   12.04
   0   0   2  627.25   26.37
   0   0   2  690.93   30.17
   0   0   3  302.12   24.79
   0   0   3  274.06   21.57
   0   0   4 3991.25  106.04
   0   0   4 3909.87   94.42
   0   0   5  649.77   50.77
   0   0   5  588.45   45.49
   0   0   6 1201.30   72.68
   0   0   6 1237.77   77.84
   0   0   7  546.03   60.23
   0   0   7  612.72   59.27
   0   0   8   35.96   22.96
   0   0   8   22.13   17.83
   0   0   9  311.86   47.29
   0   0   9  231.01   43.82
   0   0  10 1231.84   99.78
   0   0  10 1443.06   98.10
   0   0 -10 1383.11   91.38
   0   0  11   76.91   32.05
   0   0  11   74.22   32.74
   0   0 -11   79.25   24.88
   0   0 -12   97.86   27.66
   0   0  12   99.96   35.09
   0   0 -13  166.05   39.16
   0   0  13  164.47   44.66
   0   0  14  -13.41   24.43
   0   0 -14   17.55   19.49
   0   0  15   25.49   23.80
   0   0  15   -9.28   23.69
   0   0  16   58.91   38.83
   0   0  16   77.52   40.03
   0   0  17   15.41   23.19
   0   0  17  -12.28   29.57
   0   0  18    6.36   23.93
   0   0  19    4.09   13.69
   0   0  20    2.58   18.35
   0   0  21    6.65   22.29
   0   0  22    1.10   16.77
   0   0  23    0.41   16.48
   0   0  24   -1.48   14.50
   0   0 -25   22.22   17.46
   0   0  25    3.77   15.49
   0   0 -26    4.38   11.35
   0   0  26    1.12   14.99
   0   0 -27   18.83   11.00
   0   0  27    5.40   15.93
   0   2   0  547.98   56.71
   0   2   1  173.79   33.75
   0   2  -1  179.85   36.30
   0   2  -2 1020.33   79.75
   0   2   2  950.25   75.39
   0   2  -3  172.60   36.63
   0   2   3  135.28   33.08
   0   2  -3  152.61   20.58
   0   2   4  142.19   37.21
   0   2  -4  190.24   39.60
   0   2  -4  157.95   19.59
   0   2  -5  416.85   59.47
   0   2   5  390.92   63.39
   0   2   6  335.09   61.29
   0   2   6  350.11   59.96
   0   2   7  156.40   47.88
   0   2   7  141.13   44.34
   0   2   8  336.70   68.83
   0   2   8  415.90   73.06
   0   2   9  229.60   61.90
   0   2   9  269.96   61.43
   0   2  10  -28.48   38.09
   0   2  10   27.38   36.90
   0   2  11  333.77   71.92
   0   2  11  206.60   63.86
   0   2  12  447.60   83.25
   0   2  12  226.89   69.48
   0   2  13  213.28   65.79
   0   2  13  142.99   62.93
   0   2  14  109.30   51.22
   0   2  14   41.70   30.77
   0   2  15   28.62   40.77
   0   2  15   27.45   40.12
   0   2 -15   34.71   17.72
   0   2 -15  108.37   31.64
   0   2  16  -12.26   30.60
   0   2  16    3.69   30.15
   0   2 -16    2.71   11.17
   0   2 -16   36.96   26.78
   0   2  17   66.05   48.53
   0   2 -17   79.41   26.87
   0   2 -17  116.34   38.91
   0   2 -18   43.68   22.81
   0   2 -18   74.44   29.22
   0   2 -19   -5.39   14.09
   0   2 -19    4.29   23.31
   0   2 -20   28.67   19.19
   0   2 -21   25.61   19.22
   0   2 -22   -3.27   14.08
   0   2 -23   12.57   13.41
   0   2 -24    6.65   13.72
   0   2 -25   -0.08    9.81
   0   2 -26   16.32   13.95
   0   4   0  343.19   68.16
   0   4   1   38.12   26.82
   0   4  -1   53.63   34.88
   0   4  -2   17.27   27.43
   0   4   2    4.19   26.29
   0   4   3   -2.94   24.78
   0   4  -3   33.97   26.66
   0   4  -4   60.36   41.97
   0   4   4   21.54   27.41
   0   4   5   22.81   30.86
   0   4  -5   39.52   35.70
   0   4  -6   41.92   32.44
   0   4   6   41.52   38.43
   0   4   7  236.30   65.27
   0   4  -7  335.32   46.11
   0   4   8  131.46   52.18
   0   4   8  123.84   31.89
   0   4  -8  238.09   40.16
   0   4   9   45.03   35.27
   0   4  -9   38.59   21.48
   0   4  10  153.20   53.08
   0   4 -10  188.48   36.79
   0   4  11   32.32   32.43
   0   4 -11   60.71   23.34
   0   4  12   24.79   27.42
   0   4 -12   54.76   24.12
   0   4  13    7.52   29.77
   0   4 -13   29.31   19.33
   0   4 -14    5.91   17.60
   0   4 -15   34.46   20.68
   0   4 -16   20.34   20.25
   0   4 -17   28.36   23.82
   0   4 -18   13.96   18.41
   0   4 -19    5.07   15.11
   0   4 -20   13.10   14.74
   0   4 -21    9.71   10.78
   0   4 -21    2.63   14.46
   0   4 -22   -2.63    9.08
   0   4 -22   12.63   13.78
   0   4 -23    1.85    8.64
   0   4 -23    0.21   11.20
   0   6   0   37.21   24.52
   0   6  -1  100.86   26.68
   0   6   1   39.01   28.45
   0   6   2    0.99   11.75
   0   6  -2    2.94   15.83
   0   6   3    9.30   19.60
   0   6  -3   19.45   21.96
   0   6  -4  130.82   30.50
   0   6   4   66.64   29.77
   0   6  -5   76.67   25.76
   0   6   5  114.30   26.90
   0   6  -6   33.03   19.23
   0   6  -7   -7.86   15.33
   0   6  -8   -6.30   15.02
   0   6  -9   11.38   15.31
   0   6 -10    4.89   16.49
   0   6 -11   -5.82   12.66
   0   6 -12    0.85   13.71
   0   6 -13   25.01   18.66
   0   6  14   15.12   12.03
   0   6 -14    2.97   12.69
   0   6  15   31.38   14.26
   0   6 -15   -1.36   13.47
   0   6 -16    4.29   11.70
   0   6 -17    1.66   10.13
  -1  -7  10   -3.56   11.12
   1  -7 -10   12.96   18.41
  -1  -7   9    6.57   12.24
   1  -7  -9    1.82   13.95
  -1  -7   8   -7.63   12.45
   1  -7  -8   12.59   17.30
  -1  -7   7   12.75   15.37
   1  -7  -7   -0.65   13.75
  -1  -7   6   11.21   15.83
   1  -7  -6   14.08   15.12
  -1  -7   5   -4.44   15.57
   1  -7  -5    0.84   13.98
  -1  -7   4   -1.76   15.03
   1  -7  -4    1.17   14.94
  -1  -7   3   -1.96   15.02
   1  -7  -3    5.48   16.30
  -1  -7   2   17.15   18.02
   1  -7  -2   -2.99   16.13
   1  -7  -1    3.80   15.22
  -1  -7   1   12.24   18.50
  -1  -7   0    3.45   14.65
   1  -7   0   10.61   19.42
  -1  -7  -1   -0.27   14.65
   1  -7   1   13.14   15.29
   1  -7   2   48.92   18.07
   1  -7   2   28.82   20.34
  -1  -7  -2   46.13   20.73
   1  -7   3   20.17   14.79
  -1  -7  -3   14.96   19.23
   1  -7   4    7.48   12.51
  -1  -7  -4    0.01   13.64
   1  -7   5   14.06   15.38
  -1  -7  -5    0.17   15.09
   1  -7   6   -0.30   13.93
  -1  -7  -6    5.61   15.56
   1  -7   7   -1.78   15.33
  -1  -7  -7   12.45   14.89
   1  -7   8    5.73   14.15
  -1  -7  -8    1.58   11.94
   1  -7   9   23.24   15.32
  -1  -7  -9    3.45   12.67
   1  -7  10   35.60   18.67
  -1  -7 -10   13.61   13.72
  -1  -5  21    3.55   11.25
  -1  -5  20    4.92   12.95
  -1  -5  20   10.11   10.73
  -1  -5  19   11.69   13.73
   1  -5 -19   20.90   22.23
  -1  -5  18    8.64   14.89
   1  -5 -18   19.31   20.75
   1  -5 -17   -1.34   18.42
   1  -5 -16    7.31   22.92
   1  -5 -15   15.54   25.05
   1  -5 -14    2.11   20.84
   1  -5 -13    0.89   21.14
   1  -5 -12   30.07   25.12
   1  -5 -11   51.54   30.93
   1  -5 -10  136.08   43.74
   1  -5  -9   16.21   31.85
   1  -5  -8    1.79   20.07
  -1  -5   8   -1.10   23.06
   1  -5  -7   57.01   30.87
  -1  -5   7   44.77   41.43
   1  -5  -6   84.56   36.45
  -1  -5   6   86.40   46.23
   1  -5  -5   91.82   36.68
  -1  -5   5  177.19   70.23
  -1  -5   4  130.81   51.61
  -1  -5   3    7.37   34.83
  -1  -5   2  -10.66   27.05
   1  -5  -1   -5.46   16.66
  -1  -5   1   -4.73   25.88
   1  -5   0  201.50   37.44
  -1  -5   0  140.90   50.02
  -1  -5  -1  101.46   41.65
  -1  -5  -2   14.63   27.11
   1  -5   3   30.99   25.07
  -1  -5  -3   38.43   33.90
  -1  -5  -4   44.50   28.40
   1  -5   4  105.23   52.47
  -1  -5  -5   13.69   22.40
  -1  -5  -5   43.30   34.30
   1  -5   5   71.26   40.89
  -1  -5  -6    0.89   23.29
  -1  -5  -6   22.99   36.91
   1  -5   6   42.56   39.02
  -1  -5  -7   35.56   27.88
  -1  -5  -7  126.92   60.51
   1  -5   7   89.21   50.55
  -1  -5  -8  -10.85   20.47
  -1  -5  -9   52.87   30.74
  -1  -5 -10    3.49   22.02
  -1  -5 -11    6.75   19.41
  -1  -5 -12  -11.40   20.84
  -1  -5 -13   -2.35   22.82
  -1  -5 -14   -1.16   21.69
  -1  -5 -15   11.84   18.20
   1  -5  16  -12.10   16.39
  -1  -5 -16   -2.18   18.11
   1  -5  17   -0.71   13.19
  -1  -5 -17    3.99   15.80
   1  -5  18   18.17   16.85
  -1  -5 -18   10.67   19.38
   1  -5  19    6.20   13.80
   1  -5  19    8.53   14.21
  -1  -5 -19   12.52   18.64
   1  -5  20   -0.23   12.80
  -1  -5 -20    1.05   14.08
  -1  -3  25    2.98   10.78
  -1  -3  24   -3.63   10.72
  -1  -3  24    0.16   12.16
  -1  -3  23    3.13   11.11
  -1  -3  23    3.91   17.05
  -1  -3  22   -0.67   13.37
   1  -3 -21   -3.45   23.07
  -1  -3  21    3.65   13.16
   1  -3 -20   23.67   26.38
  -1  -3  20   10.31   21.20
   1  -3 -19    8.57   23.74
  -1  -3  19   11.58   23.63
  -1  -3  18   -2.85   14.29
   1  -3 -18   10.48   20.86
  -1  -3  17   10.65   18.00
   1  -3 -17    7.21   21.74
  -1  -3  16   14.62   23.28
   1  -3 -16   18.60   23.78
  -1  -3  16   51.03   37.12
  -1  -3  15    2.71   15.63
   1  -3 -15   17.99   23.32
  -1  -3  15   46.54   33.61
  -1  -3  14   11.14   19.42
   1  -3 -14   22.66   25.90
  -1  -3  14   15.06   36.88
   1  -3 -13   58.00   28.89
  -1  -3  13  113.20   58.99
   1  -3 -12   45.02   31.20
  -1  -3  12    6.56   27.54
  -1  -3  11   87.22   44.22
  -1  -3  10  368.44   75.61
  -1  -3   9  282.14   62.33
  -1  -3   8  234.27   57.25
  -1  -3   7   75.13   36.90
  -1  -3   6  206.71   48.98
  -1  -3   5  285.49   55.17
  -1  -3   4  295.03   52.02
   1  -3  -3  170.37   41.00
  -1  -3   3  131.80   35.23
   1  -3  -2   47.91   25.76
  -1  -3   2   55.11   30.19
  -1  -3   1  770.23   80.05
   1  -3  -1  717.59   73.68
   1  -3   0  672.16   71.39
  -1  -3   0  773.60   82.29
  -1  -3  -1   86.08   29.17
   1  -3   1   79.53   30.24
  -1  -3  -2  364.96   61.14
   1  -3   2  341.04   53.96
   1  -3   3  285.92   49.18
   1  -3   4  163.86   39.67
   1  -3   5   -3.39   18.61
   1  -3   6  247.67   52.03
   1  -3   7    2.81   23.00
   1  -3   8  260.17   58.43
   1  -3   9  124.19   43.97
   1  -3  10  199.74   61.39
   1  -3  11   54.79   38.40
   1  -3  12   32.18   39.05
   1  -3  13   51.82   31.95
  -1  -3 -13  144.31   39.20
   1  -3  13  106.67   50.87
  -1  -3 -14   14.67   26.09
   1  -3  14   16.70   24.47
   1  -3  14   43.08   38.45
  -1  -3 -15   23.71   28.46
   1  -3  15    5.56   18.20
   1  -3  15   55.99   37.11
   1  -3  16    8.23   20.26
  -1  -3 -16   39.44   32.93
   1  -3  16   46.56   36.12
  -1  -3 -17  239.57   56.78
   1  -3  17  209.56   49.60
   1  -3  18   63.83   41.63
  -1  -3 -18  215.03   53.80
  -1  -3 -19   26.74   21.54
   1  -3  19   -0.37   14.63
  -1  -3 -20    0.24   24.45
   1  -3  20   -2.72   15.84
  -1  -3 -21   -0.27   20.26
   1  -3  21    0.17   15.91
   1  -3  22   -0.03   12.82
   1  -3  22   -5.61   15.04
   1  -3  23    1.87   12.72
   1  -3  23   -1.27   12.50
   1  -3  24   -5.10   10.80
   1  -3  25   -0.46    9.74
  -1  -1  27   -0.02   12.81
  -1  -1  26   -0.33   13.09
  -1  -1  25    2.78   16.22
  -1  -1  24   -1.83   15.97
  -1  -1  23   10.10   20.57
  -1  -1  22   17.79   24.65
  -1  -1  21    4.54   14.74
  -1  -1  20   10.06   17.58
  -1  -1  20   36.69   37.77
  -1  -1  19    4.69   16.30
  -1  -1  19    7.45   38.65
   1  -1 -18  113.99   38.38
   1  -1 -17   80.87   32.14
   1  -1 -16   13.40   19.35
  -1  -1  16   30.56   36.65
  -1  -1  16   10.59   29.43
  -1  -1  15  211.22   55.87
  -1  -1  15  241.05   66.88
  -1  -1  14   58.32   30.05
  -1  -1  14   35.26   32.83
  -1  -1  13  275.31   65.86
  -1  -1  13  291.80   59.27
  -1  -1  12  452.28   77.30
  -1  -1  12  480.41   70.24
  -1  -1  11  584.10   70.37
  -1  -1  11  559.22   79.02
  -1  -1  10  377.45   64.27
  -1  -1  10  452.15   60.92
  -1  -1   9  408.25   64.42
  -1  -1   9  435.47   56.16
  -1  -1   8  321.81   52.81
  -1  -1   8  397.71   47.94
  -1  -1   7  452.34   57.52
  -1  -1   6  651.48   63.75
  -1  -1   5 1401.13   82.15
  -1  -1   4 3645.73  120.07
  -1  -1   3 3199.22  103.10
  -1  -1   2 2082.49   78.28
  -1  -1   1 4279.23  106.28
   1  -1   0 1690.56   58.66
   1  -1   1  322.76   27.42
   1  -1   2 4615.83  108.73
   1  -1   3 4349.16  116.25
   1  -1   4   83.18   21.29
   1  -1   5  111.20   25.80
   1  -1   6 1410.38   92.04
   1  -1   7   83.45   20.73
   1  -1   7   99.37   31.77
   1  -1   8   76.63   31.18
   1  -1   8   77.68   21.77
   1  -1   9  655.96   78.65
   1  -1   9  692.18   62.07
   1  -1  10   23.61   23.54
   1  -1  10    9.15   15.18
   1  -1  11  586.72   67.28
   1  -1  11  514.78   77.81
   1  -1  12   93.58   32.30
   1  -1  12   75.09   37.69
   1  -1  13  109.15   45.43
   1  -1  13  124.20   36.40
   1  -1  14  305.34   55.25
   1  -1  14  285.53   69.19
   1  -1  15  -16.11   26.17
  -1  -1 -16    2.20   18.61
   1  -1  16   -2.25   10.32
  -1  -1 -17   71.39   33.66
   1  -1  17   12.01   21.35
   1  -1  17   64.60   34.93
   1  -1  18   14.27   21.91
  -1  -1 -18   96.52   37.16
   1  -1  18   93.21   52.28
   1  -1  19   39.06   29.53
   1  -1  19  102.58   56.52
   1  -1  20   62.16   24.10
   1  -1  20   17.91   24.38
   1  -1  20   83.52   55.05
   1  -1  21   20.73   19.77
   1  -1  21    4.20   19.70
   1  -1  22   16.32   18.04
   1  -1  22   10.60   19.84
   1  -1  23    0.01   15.72
   1  -1  24   -3.15   17.11
   1  -1  25   -1.07   16.07
   1  -1  26    4.10   16.08
  -1  -1 -27    7.02   10.78
   1  -1  27   -0.85   11.60
  -1   1  27    0.69   11.10
  -1   1  26    1.95   14.50
   1   1 -26   -5.78   10.40
   1   1 -25    0.35   11.36
  -1   1  25   -3.05   13.22
   1   1 -24   -4.60   12.74
  -1   1  24   12.11   18.25
   1   1 -23   16.31   13.87
  -1   1  23    4.18   16.62
   1   1 -23   46.01   24.56
   1   1 -22   65.74   23.47
  -1   1  22   11.64   21.19
   1   1 -22   85.01   31.24
   1   1 -21   14.03   12.45
  -1   1  21    1.95   13.66
   1   1 -21   -4.28   23.48
   1   1 -20   37.14   31.85
  -1   1  19   59.59   50.11
   1   1 -19   37.41   21.72
  -1   1  18  110.48   54.76
   1   1 -18  120.94   34.20
  -1   1  17  114.77   55.72
   1   1 -17   51.66   34.99
   1   1 -17   69.31   24.92
  -1   1  16   29.64   36.73
   1   1 -16   46.88   33.76
  -1   1  15  226.83   61.83
   1   1 -15  178.86   48.59
  -1   1  14   65.25   38.71
  -1   1  13  336.83   54.68
  -1   1  13  294.25   66.28
  -1   1  12  486.35   60.45
  -1   1  12  511.74   78.58
  -1   1  11  572.58   75.93
  -1   1  11  532.35   59.99
  -1   1  10  463.89   66.72
  -1   1  10  412.14   50.66
  -1   1   9  511.35   69.69
  -1   1   9  434.69   46.75
  -1   1   8  386.93   52.95
  -1   1   7  501.12   56.50
  -1   1   6  666.50   66.97
  -1   1   6  527.08   40.13
  -1   1   5 1425.65   83.37
  -1   1   5 1229.95   47.59
  -1   1   4 3753.81  125.10
  -1   1   4 3430.81   60.89
   1   1  -3 3256.83  109.99
  -1   1   3 3277.65  107.52
  -1   1   3 3063.81  121.43
  -1   1   2 2199.32   81.01
   1   1  -2 2116.41   83.99
  -1   1   2 2087.43   90.39
  -1   1   1 4265.66  109.21
  -1   1   1 4219.03  118.43
   1   1  -1 4240.03  113.32
   1   1   0 1867.35   75.37
  -1   1   0 1788.38   61.12
  -1   1   0 1686.53   69.23
   1   1   1  386.56   37.69
  -1   1  -1  350.36   27.00
  -1   1  -1  336.83   32.02
   1   1   2 4648.59   90.25
  -1   1  -2 4567.21  114.67
   1   1   2 4784.36  134.86
   1   1   3 4298.92  137.58
  -1   1  -3 4387.31  119.83
   1   1   3 4272.34   91.82
   1   1   3 4541.28  142.43
   1   1   4   90.36   18.10
   1   1   4   87.02   31.72
   1   1   4  101.44   24.65
   1   1   5  107.20   19.79
   1   1   5  130.05   28.28
   1   1   6 1272.63   69.80
   1   1   6 1430.53   99.92
   1   1   7   90.79   30.33
   1   1   7   96.90   21.35
   1   1   8   91.70   23.94
   1   1   8  108.76   35.26
   1   1   9  706.93   81.99
   1   1   9  649.08   61.04
   1   1  10    2.27   16.67
   1   1  10  -10.55   23.95
   1   1  11  499.57   59.92
   1   1  11  591.37   80.57
   1   1  12   93.25   31.38
   1   1  12   95.55   41.26
   1   1  13  163.75   56.00
   1   1  13  126.98   39.20
   1   1  14  344.86   76.43
   1   1  14  294.30   57.74
   1   1  15  -19.08   29.75
   1   1  16   38.41   37.25
   1   1  17   77.00   47.33
  -1   1 -17  110.49   44.72
   1   1  18   15.78   20.29
  -1   1 -18  138.75   50.41
   1   1  19   49.19   43.39
   1   1  19   19.68   22.45
   1   1  20    8.83   18.94
  -1   1 -20  127.34   44.22
   1   1  21    5.16   17.54
  -1   1 -21   49.25   31.39
   1   1  22   10.30   21.41
  -1   1 -23    1.61   12.46
   1   1  23    1.68   14.91
  -1   1 -24    0.61   11.31
   1   1  24    1.63   16.58
  -1   1 -25   -0.73    9.81
   1   1  25   -2.44   15.61
  -1   1 -26   11.06   13.79
   1   1  26    3.41   14.64
   1   1  27    2.64   11.15
  -1   1 -27    2.42    9.18
   1   3 -25   -2.17    8.41
   1   3 -25    4.12    9.87
   1   3 -24    2.28    9.53
   1   3 -23    1.45   11.81
   1   3 -22   11.39   11.42
   1   3 -21   -4.83   12.09
   1   3 -20   18.24   16.83
   1   3 -19   25.14   19.60
   1   3 -18   -1.95   14.46
   1   3 -17    3.24   13.23
  -1   3  16   24.05   36.94
   1   3 -16   23.99   19.64
  -1   3  15    2.24   34.86
   1   3 -15   17.54   15.26
  -1   3  14  -13.76   40.87
   1   3 -14   27.62   17.30
  -1   3  13   26.46   40.87
   1   3 -13   36.01   17.19
  -1   3  12   39.95   38.11
  -1   3  11   90.67   52.28
  -1   3  10  354.33   86.51
  -1   3   9  310.88   77.26
  -1   3   8  165.34   54.62
  -1   3   7   48.48   37.37
   1   3  -6  263.95   61.01
  -1   3   6  189.31   53.37
  -1   3   5  295.28   59.04
   1   3  -5  371.48   72.80
  -1   3   4  282.77   56.46
   1   3  -4  347.36   66.64
   1   3  -3  141.45   41.58
  -1   3   3  123.29   38.36
   1   3  -2   45.97   31.48
  -1   3   2   41.97   27.76
   1   3  -1  586.16   75.86
  -1   3   1  682.90   79.13
   1   3   0  617.22   75.21
  -1   3   0  623.65   76.88
  -1   3  -1   97.82   34.54
   1   3   1   89.39   30.78
   1   3   2  299.86   52.09
  -1   3  -2  351.29   58.20
  -1   3  -3  283.33   56.29
   1   3   3  233.52   49.21
   1   3   4  162.54   45.60
  -1   3  -4  159.67   45.96
  -1   3  -5   23.47   26.37
   1   3   5  -11.46   25.86
   1   3   6  230.32   54.73
  -1   3  -6  288.99   65.21
   1   3   7   20.10   27.88
   1   3   8  191.01   64.14
   1   3   9   93.41   46.01
   1   3  10  195.59   66.43
   1   3  11   22.22   31.55
   1   3  12   27.49   29.13
  -1   3 -12   13.07   12.36
   1   3  13  108.56   57.29
  -1   3 -13  129.86   31.82
   1   3  14   -3.75   35.18
  -1   3 -14   30.17   16.85
   1   3  15   23.78   33.30
  -1   3 -15   26.35   19.75
   1   3  16    6.22   34.27
  -1   3 -16   31.63   20.77
  -1   3 -17  190.16   41.70
  -1   3 -18  205.18   44.63
  -1   3 -19    7.31   16.90
  -1   3 -20    2.29   14.18
  -1   3 -21    5.41   15.58
  -1   3 -22   -9.98   13.42
  -1   3 -23   13.76   16.61
  -1   3 -24   -2.35   12.35
  -1   3 -25    1.96    9.66
   1   5 -21    5.29    6.60
   1   5 -21    1.68    9.39
   1   5 -20    3.72    7.13
   1   5 -20    3.98   14.94
   1   5 -19    2.31    7.89
   1   5 -19   19.27   15.48
   1   5 -18   14.16   12.02
   1   5 -18   19.12   18.46
   1   5 -17   -0.24    9.12
   1   5 -17   -6.84   13.69
   1   5 -16    1.80    8.07
   1   5 -16    8.26   12.71
   1   5 -15   21.32   12.28
   1   5 -15   17.80   19.62
   1   5 -14    8.31   14.29
   1   5 -13    8.68   15.39
   1   5 -12   64.31   24.52
   1   5 -11   48.91   24.35
   1   5 -10  128.00   32.78
   1   5  -9   20.51   19.93
  -1   5   8   11.10   26.01
   1   5  -8    6.18   14.20
  -1   5   7   30.32   35.33
   1   5  -7   50.23   22.62
  -1   5   7   14.88   20.07
  -1   5   6   73.67   45.90
   1   5  -6   71.82   25.12
  -1   5   6   15.27   21.44
  -1   5   5   28.35   25.69
   1   5  -5   63.25   45.83
  -1   5   5   38.60   21.97
   1   5  -5  115.63   31.41
   1   5  -4  130.35   56.03
  -1   5   4  123.10   50.79
   1   5  -4  175.65   35.52
  -1   5   4   87.57   29.65
  -1   5   3  -23.11   33.52
   1   5  -3   20.54   29.19
   1   5  -3  -21.34   16.47
  -1   5   3    1.11   14.60
  -1   5   2  -14.80   26.24
   1   5  -2   13.34   31.13
   1   5  -2    2.91   11.56
  -1   5   2   -9.19   15.00
   1   5  -1  -10.77   32.66
  -1   5   1   31.83   32.99
   1   5  -1    5.06   12.04
  -1   5   1    0.38   11.57
  -1   5   0  149.91   55.66
   1   5   0  160.18   54.87
   1   5   0  164.30   32.00
  -1   5   0  167.24   33.04
  -1   5  -1  103.33   44.11
   1   5   1   64.04   36.22
  -1   5  -1  134.28   30.49
   1   5   1  104.01   26.25
  -1   5  -2   52.19   34.13
   1   5   2   25.72   29.62
   1   5   2   12.27   17.29
  -1   5  -2    3.98   18.26
  -1   5  -3   53.75   39.53
   1   5   3   31.85   24.06
  -1   5  -3   24.78   20.42
   1   5   3   28.20   19.19
   1   5   4   70.52   44.42
  -1   5  -4   18.69   26.65
  -1   5  -4   44.54   20.67
   1   5   4   11.38   18.20
   1   5   5   52.35   30.99
  -1   5  -5   51.91   20.63
   1   5   5   14.19   17.03
   1   5   6  -22.61   35.62
  -1   5  -6   10.46   15.07
   1   5   6    1.57   11.62
   1   5   7   39.28   35.17
  -1   5  -7   53.66   24.67
   1   5   7   27.68   20.20
   1   5   8    7.35   30.14
  -1   5  -8   16.89   17.01
  -1   5  -9   38.40   20.88
  -1   5 -10    8.22   15.34
  -1   5 -11   10.14   15.94
  -1   5 -12   -0.77   15.84
  -1   5 -13   23.48   20.36
  -1   5 -14    0.01   14.21
  -1   5 -15   -1.08   13.83
  -1   5 -16    0.35   13.86
  -1   5 -17    5.13   16.25
  -1   5 -18   10.33   17.84
  -1   5 -19   15.49    9.14
  -1   5 -19   14.68   14.92
  -1   5 -20   -2.83   11.00
   1   7 -10   -4.01    9.24
   1   7  -9   -4.57   10.37
   1   7  -8    6.66   10.83
   1   7  -7    1.34    9.55
   1   7  -6    0.18   11.58
   1   7  -5   -1.50    9.74
   1   7  -4    7.21   12.57
   1   7  -3   -6.82   11.54
   1   7  -2   20.43   13.81
   1   7  -1    2.37    9.62
  -1   7   1   12.83   11.86
   1   7   0   -0.67   11.04
  -1   7   0   13.41   11.69
  -1   7  -1   24.09   14.26
   1   7   1   38.59   16.18
  -1   7  -2   66.79   19.47
  -1   7  -3   18.92   13.13
  -1   7  -4   -3.79   10.69
  -1   7  -5   -0.38   10.71
  -1   7  -6    8.30   12.52
  -1   7  -7    2.14   10.33
  -1   7  -8   13.47   12.06
  -1   7  -9    8.90   11.70
  -1   7 -10    4.34   10.27
  -2  -6  17   -1.90   10.81
   2  -6 -17    4.50   14.23
  -2  -6  16  -13.15   14.06
   2  -6 -16    7.68   17.14
  -2  -6  15    9.91   13.29
   2  -6 -15    1.81   16.49
  -2  -6  14    7.51   14.43
   2  -6 -14    6.73   17.52
   2  -6 -13   -9.16   21.73
   2  -6 -12   40.44   23.25
   2  -6 -11   46.58   28.01
   2  -6 -10   13.11   21.51
   2  -6  -9   24.58   24.45
   2  -6  -8   12.36   22.57
   2  -6  -7   12.45   17.91
   2  -6  -6   73.67   27.45
   2  -6  -5   47.85   29.69
   2  -6  -4  -56.48   27.31
   2  -6  -3   15.80   23.47
  -2  -6   2   61.37   25.11
  -2  -6   1   -1.56   18.29
   2  -6  -1    0.15   14.26
   2  -6   0    3.31   13.96
   2  -6   1   60.08   24.39
   2  -6   2   34.33   24.30
  -2  -6  -2    8.29   21.59
   2  -6   3   19.90   22.50
  -2  -6  -3   -0.69   19.22
   2  -6   4   41.90   25.49
  -2  -6  -4    6.07   18.70
   2  -6   5   32.89   26.52
  -2  -6  -5   34.60   25.84
   2  -6   6   32.60   27.72
  -2  -6  -6   22.06   23.06
   2  -6   7   45.13   25.08
  -2  -6  -7   25.70   25.31
   2  -6   8   72.65   29.81
  -2  -6  -8   56.81   25.09
   2  -6   9    4.28   18.04
  -2  -6  -9    9.08   15.90
   2  -6  10   34.67   25.59
  -2  -6 -10   17.05   19.09
   2  -6  11    4.57   16.86
  -2  -6 -11   -2.11   16.09
   2  -6  12   10.30   16.18
  -2  -6 -12    4.92   14.38
   2  -6  13   -1.01   11.84
   2  -6  13   23.12   18.95
  -2  -6 -13  -12.78   14.57
   2  -6  14   -1.89   10.77
   2  -6  14   11.85   15.04
  -2  -6 -14   -0.05   13.64
   2  -6  15    9.71   16.10
   2  -6  15   11.11   14.28
  -2  -6 -15   17.03   12.86
   2  -6  16    2.10   10.00
   2  -6  16    9.80   11.96
  -2  -4  23    7.10   12.75
   2  -4 -21   -2.62   20.08
   2  -4 -20   -1.53   20.28
   2  -4 -19   49.22   32.31
   2  -4 -18   82.23   34.39
   2  -4 -17  104.54   41.15
   2  -4 -16   52.78   33.55
   2  -4 -15   54.57   32.63
   2  -4 -14  102.81   42.72
   2  -4 -13   20.91   31.88
  -2  -4  13    9.15   27.62
   2  -4 -12    5.85   24.16
  -2  -4  12   -0.71   24.25
   2  -4 -11   10.65   21.89
  -2  -4  11    5.39   29.74
   2  -4 -10   33.11   28.91
  -2  -4  10   30.02   30.84
   2  -4  -9   78.35   32.31
  -2  -4   9   82.04   41.08
   2  -4  -8   41.93   27.30
  -2  -4   8   53.68   34.54
   2  -4  -7   35.84   23.32
  -2  -4   7   32.36   28.99
   2  -4  -7   24.55   23.24
  -2  -4   6  134.00   46.69
   2  -4  -6  140.96   45.19
   2  -4  -5  382.96   71.41
  -2  -4   5  398.75   73.98
   2  -4  -4   70.96   29.40
  -2  -4   4   71.17   38.49
   2  -4  -3  239.66   50.89
  -2  -4   3  223.71   55.78
   2  -4  -2   63.35   32.73
  -2  -4   2   54.88   30.43
   2  -4  -1   65.74   27.25
  -2  -4   1   26.96   22.50
   2  -4   0   45.88   33.74
  -2  -4   0   34.14   30.08
   2  -4   1  321.92   57.20
  -2  -4  -1  398.73   72.27
   2  -4   2  485.55   74.40
  -2  -4  -2  598.25   92.47
  -2  -4  -3   41.57   28.41
   2  -4   3   24.84   21.06
   2  -4   4    1.07   19.04
  -2  -4  -4   13.88   30.86
   2  -4   5   56.85   30.63
  -2  -4  -5   32.27   22.97
   2  -4   6   42.45   30.31
   2  -4   7   18.28   27.49
  -2  -4  -8   27.13   21.38
   2  -4   8   20.51   19.59
  -2  -4  -9   66.76   32.35
   2  -4   9   63.97   39.63
  -2  -4 -10   95.44   35.18
   2  -4  10  107.62   49.49
  -2  -4 -11  132.51   41.16
   2  -4  11  124.61   52.26
  -2  -4 -12   62.12   27.06
   2  -4  12  108.66   63.16
  -2  -4 -13   14.05   22.78
   2  -4  13    2.90   29.98
  -2  -4 -14   49.37   43.76
  -2  -4 -15   42.44   29.11
  -2  -4 -16   -6.69   26.18
  -2  -4 -17   -0.47   18.88
   2  -4  18   12.88   17.27
  -2  -4 -18    8.99   22.12
  -2  -4 -19   25.27   30.97
   2  -4  20   25.06   22.44
  -2  -4 -20   15.85   19.72
   2  -4  21   -2.09   14.62
   2  -4  22   -3.98   12.42
   2  -4  23    3.49   13.50
  -2  -2  26    2.87   14.52
  -2  -2  25    1.59   15.78
  -2  -2  24   16.96   14.49
  -2  -2  24    1.24   14.58
  -2  -2  23    3.92   13.58
  -2  -2  23    1.46   18.33
  -2  -2  22    2.86   15.42
  -2  -2  21    3.00   17.31
   2  -2 -21   24.33   28.47
  -2  -2  20   23.43   26.77
   2  -2 -20   54.96   32.36
   2  -2 -19   40.90   29.92
  -2  -2  19    8.65   20.93
   2  -2 -18   52.05   32.91
  -2  -2  18   19.79   22.76
  -2  -2  18   64.42   47.36
  -2  -2  17   70.30   36.41
   2  -2 -17  296.99   56.42
  -2  -2  17  230.88   72.31
   2  -2 -16  120.04   38.01
  -2  -2  16   98.91   45.78
   2  -2 -15   15.17   20.56
  -2  -2  15  -13.84   25.39
  -2  -2  15   -9.05   21.63
  -2  -2  14  119.35   39.42
  -2  -2  14  121.20   52.23
  -2  -2  13  183.55   57.71
  -2  -2  13  182.27   47.32
  -2  -2  12  399.42   79.82
  -2  -2  12  407.76   68.11
  -2  -2  11   60.54   33.68
  -2  -2  11   47.86   21.11
  -2  -2  10  381.35   65.43
  -2  -2  10  400.25   70.72
  -2  -2   9  184.07   48.43
  -2  -2   8  925.99   92.32
  -2  -2   7  738.30   79.69
  -2  -2   6  467.68   60.14
  -2  -2   5  786.97   73.70
  -2  -2   4 1169.63   84.81
  -2  -2   3  503.07   54.37
  -2  -2   2  213.89   37.27
   2  -2  -1  410.54   42.16
  -2  -2   1  438.05   50.42
   2  -2   0  417.23   42.86
  -2  -2   0  534.24   57.34
   2  -2   1  609.73   51.08
   2  -2   2  816.13   62.65
   2  -2   3  234.08   34.09
   2  -2   4  348.96   46.61
   2  -2   5  161.37   34.47
   2  -2   6  319.58   50.22
   2  -2   7 1495.87  110.94
   2  -2   8  171.86   45.41
   2  -2   9  352.56   48.84
   2  -2   9  316.45   63.97
   2  -2  10   48.29   30.89
   2  -2  10   58.27   21.73
   2  -2  11   80.83   43.21
   2  -2  12  370.73   78.90
   2  -2  13   46.46   40.05
   2  -2  14   -1.40   27.95
   2  -2  15   11.79   19.15
  -2  -2 -15   46.64   21.64
   2  -2  15   25.75   25.92
  -2  -2 -16   66.31   35.79
   2  -2  16   20.49   24.72
   2  -2  16   77.22   46.19
   2  -2  17   13.35   23.30
  -2  -2 -17   67.71   30.63
   2  -2  17   91.43   60.44
   2  -2  17   71.12   51.99
  -2  -2 -18   38.13   33.18
   2  -2  18   16.49   25.06
   2  -2  18   40.79   48.26
  -2  -2 -19   66.98   35.86
   2  -2  19   13.71   23.65
   2  -2  20    3.64   20.85
   2  -2  21   46.18   22.39
   2  -2  21   17.67   27.47
   2  -2  22   12.00   16.90
   2  -2  22    7.20   18.12
   2  -2  23   10.37   15.90
   2  -2  23   16.21   16.60
   2  -2  24    9.82   13.37
   2  -2  24    5.05   19.19
   2  -2  25   11.31   11.71
   2  -2  25    2.23   14.79
   2  -2  26  -14.37    9.97
  -2   0  27   -2.21   11.32
  -2   0  26   -0.53   13.31
  -2   0  25   93.06   26.20
   2   0 -24   -3.31   11.38
  -2   0  24   -0.22   16.61
  -2   0  23    5.61   17.82
   2   0 -23   46.24   21.81
  -2   0  22    4.78   16.12
   2   0 -22   58.92   28.06
   2   0 -21   50.03   25.00
   2   0 -20   30.13   23.57
  -2   0  19    3.23   35.63
   2   0 -19   28.67   22.13
  -2   0  18  342.95   80.09
   2   0 -18  470.59   55.81
  -2   0  17   28.28   34.62
   2   0 -17   -6.89   17.72
  -2   0  16   11.23   36.10
  -2   0  15  260.16   64.02
   2   0 -15  239.20   53.31
  -2   0  14   63.25   41.03
   2   0 -14   16.43   18.38
   2   0 -13  397.00   63.25
  -2   0  13  453.36   72.47
   2   0 -12   26.46   22.83
  -2   0  12   64.62   35.79
  -2   0  12   16.87   21.16
  -2   0  11   86.63   34.17
  -2   0  11   62.34   29.31
   2   0 -11   58.12   25.71
  -2   0  10 3542.98  169.02
  -2   0  10 3784.54  167.08
   2   0 -10 3745.73  162.47
   2   0  -9 1037.07   84.36
  -2   0   9 1078.95   86.32
  -2   0   9 1166.37   86.98
   2   0  -8  678.17   69.07
  -2   0   8  739.43   66.80
  -2   0   8  787.09   68.52
  -2   0   7  193.74   37.67
  -2   0   7  195.93   34.23
   2   0  -7  196.45   35.89
  -2   0   6 1193.03   70.56
  -2   0   6 1158.83   69.22
   2   0  -6 1115.22   73.38
  -2   0   5 9999.00  180.69
  -2   0   5 9724.75  184.47
   2   0  -5 9824.75  191.88
  -2   0   4  112.58   20.84
   2   0  -4  121.81   23.04
  -2   0   4  123.27   20.77
  -2   0   3   25.94    9.21
  -2   0   3   18.00   10.49
   2   0  -3   10.26   10.28
  -2   0   2  799.94   37.54
  -2   0   2  779.57   31.81
   2   0  -2  780.61   37.32
  -2   0   1  642.17   30.90
   2   0  -1  658.70   30.58
   2   0  -1  645.55   34.62
  -2   0   1  606.20   23.11
   2   0   0 1231.42   45.00
   2   0   1   81.24    8.82
   2   0   1   73.34   12.67
   2   0   2 8849.27  137.28
   2   0   3 2430.88   61.10
   2   0   3 2597.81   88.42
   2   0   4 7323.44  154.02
   2   0   4 7182.33  164.76
   2   0   4 7133.94  121.70
   2   0   5  584.91   51.10
   2   0   5  566.40   43.54
   2   0   6  158.11   30.59
   2   0   6  142.40   24.63
   2   0   7    4.94   14.50
   2   0   7    9.21   14.64
   2   0   8   36.15   16.75
   2   0   9  104.31   30.66
   2   0  10   38.44   21.72
  -2   0 -11  500.86   53.28
   2   0  11  550.86   66.64
   2   0  11  530.42   75.17
   2   0  12 1197.09  102.17
  -2   0 -12 1107.93   81.95
   2   0  12 1128.94  116.41
   2   0  13  154.65   44.28
   2   0  13  118.78   45.54
   2   0  14   48.96   36.24
   2   0  14   29.23   28.57
   2   0  15  200.74   50.24
   2   0  15  233.24   62.53
   2   0  16    0.14   22.29
   2   0  17    6.16   11.63
   2   0  17   12.43   30.01
   2   0  18   18.81   21.30
   2   0  18   53.70   48.43
   2   0  19    0.11   13.15
   2   0  19  -29.91   27.22
   2   0  20   11.99   20.59
   2   0  21   13.25   21.31
   2   0  22    1.81   17.14
   2   0  23    0.20   15.18
   2   0  24   -0.73   14.91
   2   0  25   -2.04   14.28
  -2   0 -26   -1.28   10.98
   2   0  26    1.13   14.66
  -2   0 -27    2.54   10.29
   2   0  27   15.96   10.69
   2   2 -26    1.80    8.96
   2   2 -25   -1.11    8.99
   2   2 -24    7.16   10.44
   2   2 -23  -16.97   13.50
   2   2 -22   10.13   17.14
  -2   2  21    5.42   13.30
   2   2 -21    9.65   14.51
   2   2 -21    7.60   20.73
   2   2 -20   67.83   24.14
   2   2 -20  100.40   30.59
   2   2 -19   39.98   21.28
   2   2 -19   42.22   24.19
  -2   2  18   14.08   35.08
  -2   2  18  107.10   63.42
   2   2 -18   78.67   45.92
   2   2 -18   49.08   21.76
   2   2 -18   75.17   26.15
  -2   2  17  137.91   70.70
  -2   2  17  333.76   90.05
   2   2 -17  260.96   70.06
   2   2 -17  354.58   46.40
   2   2 -17  205.23   38.39
  -2   2  16   96.58   59.18
  -2   2  16  170.96   65.46
   2   2 -16  110.04   28.93
   2   2 -16  146.75   31.62
  -2   2  15  -14.42   34.12
  -2   2  15  -24.78   33.92
   2   2 -15    4.00   10.92
   2   2 -15    8.57   15.76
  -2   2  14   93.93   50.88
  -2   2  14   95.47   43.51
  -2   2  13   93.02   51.75
  -2   2  13  216.15   64.32
  -2   2  12  322.37   85.94
  -2   2  12  466.53   89.94
  -2   2  11   64.25   34.12
  -2   2  11   46.20   41.57
  -2   2  10  376.67   78.53
  -2   2  10  476.11   77.57
  -2   2   9  152.21   53.60
  -2   2   9  161.89   43.78
  -2   2   8 1059.48  108.44
  -2   2   8  814.87  106.42
  -2   2   7  863.32   92.50
  -2   2   7  749.80   93.90
  -2   2   6  524.27   69.35
  -2   2   6  494.51   75.66
  -2   2   5  898.41   86.79
   2   2  -5  864.85   88.15
  -2   2   5  880.62   90.18
   2   2  -4 1178.29   97.64
  -2   2   4 1162.61   90.97
  -2   2   4 1045.86   93.46
  -2   2   3  471.00   58.87
   2   2  -3  536.30   63.08
  -2   2   2  209.60   40.53
   2   2  -2  215.87   40.97
   2   2  -1  408.50   50.16
  -2   2   1  342.09   44.07
   2   2   0  456.70   54.58
  -2   2   0  432.46   51.02
   2   2   1  616.88   61.62
  -2   2  -1  632.11   52.29
  -2   2  -1  603.58   60.66
  -2   2  -2  833.72   71.60
  -2   2  -2  782.69   56.40
   2   2   2  843.27   72.59
  -2   2  -3  232.39   40.20
   2   2   3  245.04   44.29
  -2   2  -3  228.45   31.10
   2   2   4  300.00   49.73
  -2   2  -4  302.95   47.07
  -2   2  -5  156.67   38.50
   2   2   5  145.49   23.45
   2   2   5  155.59   44.95
   2   2   6  270.45   31.19
   2   2   6  303.71   58.98
   2   2   7 1318.67   71.02
   2   2   7 1367.27  123.20
   2   2   8  149.86   27.13
   2   2   8  127.78   48.37
   2   2   9  345.86   43.48
   2   2   9  307.44   66.82
   2   2  10   50.80   41.46
   2   2  11   60.83   39.42
   2   2  12  279.64   77.73
   2   2  13   30.22   40.07
   2   2  14   40.52   41.51
   2   2  15   17.71   34.27
  -2   2 -15  138.94   50.68
   2   2  16   37.56   44.65
  -2   2 -16   78.02   26.12
  -2   2 -16  140.87   46.13
   2   2  17   40.93   33.48
  -2   2 -17   62.85   24.29
   2   2  18   35.61   41.76
  -2   2 -18   33.80   19.85
  -2   2 -19   51.45   24.97
  -2   2 -20   15.91   16.77
  -2   2 -21   40.60   24.26
  -2   2 -22    5.33   13.15
  -2   2 -23   -3.75   12.61
  -2   2 -24    9.76   11.58
  -2   2 -25   -1.38   11.88
   2   2  26   -1.10    9.07
  -2   2 -26    1.71   10.42
   2   4 -23    4.66    8.15
   2   4 -23   -4.47    9.59
   2   4 -22   17.30   11.40
   2   4 -22   16.40   14.28
   2   4 -21    8.11   11.54
   2   4 -21    3.39   12.76
   2   4 -20   -4.19    9.83
   2   4 -20    0.10   13.29
   2   4 -19   -2.39    9.35
   2   4 -19   13.40   15.12
   2   4 -18   26.48   17.02
   2   4 -18   34.82   23.82
   2   4 -17   83.81   29.26
   2   4 -16   44.61   23.44
   2   4 -15   79.83   27.67
   2   4 -14   96.93   32.19
  -2   4  13   29.01   32.05
   2   4 -13   19.17   16.51
  -2   4  12   33.77   38.19
   2   4 -12   20.67   18.55
  -2   4  11   31.01   37.23
   2   4 -11   27.37   17.79
  -2   4  10    7.85   31.34
   2   4 -10   42.73   22.15
  -2   4   9   63.46   48.64
   2   4  -9   41.17   15.12
   2   4  -9   89.90   28.03
  -2   4   8   16.07   25.97
   2   4  -8   38.95   18.72
  -2   4   8   14.82   15.10
  -2   4   7   62.29   39.58
   2   4  -7   38.72   21.28
  -2   4   6   81.83   38.25
   2   4  -6  139.26   58.46
  -2   4   5  351.32   69.46
   2   4  -5  491.40   95.11
   2   4  -4   63.69   44.29
  -2   4   4   62.13   36.83
  -2   4   3  181.61   48.96
   2   4  -3  214.91   57.87
  -2   4   2   63.53   36.87
   2   4  -2   32.05   32.74
  -2   4   1   36.01   26.35
   2   4  -1   15.11   21.60
  -2   4   0   10.90   23.54
   2   4   0   -1.55   26.93
   2   4   1  286.78   61.23
  -2   4  -1  373.11   72.71
  -2   4  -2  547.63   86.37
   2   4   2  443.51   78.89
   2   4   3    7.14   25.13
  -2   4  -3   30.42   32.81
  -2   4  -4   33.27   25.88
   2   4   4    8.04   23.84
  -2   4  -5   65.42   37.94
   2   4   5   40.43   30.48
   2   4   6   38.20   34.78
   2   4   7   26.12   37.86
   2   4   7    3.75   10.78
  -2   4  -7    9.95   14.69
   2   4   8   29.21   30.54
   2   4   8    5.53   15.68
  -2   4  -8   24.90   19.50
   2   4   9   20.43   30.49
  -2   4  -9   86.75   28.45
   2   4  10   64.81   44.75
  -2   4 -10  138.83   33.05
   2   4  11   40.18   43.52
  -2   4 -11  116.82   30.22
   2   4  12   63.96   44.07
  -2   4 -12   67.60   26.30
   2   4  13   32.32   39.90
  -2   4 -13   50.51   27.28
  -2   4 -14   67.12   29.25
  -2   4 -15   55.22   29.90
  -2   4 -16   26.00   20.31
  -2   4 -17   22.96   19.60
  -2   4 -18    1.50   16.96
  -2   4 -19    1.88   17.55
  -2   4 -20   75.98   31.30
  -2   4 -21   10.19   18.99
  -2   4 -22   -0.29    9.18
  -2   4 -22    1.34   13.89
  -2   4 -23   -6.29    9.50
  -2   4 -23   25.39   20.76
   2   6 -17    8.71    9.32
   2   6 -16   -0.46    9.40
   2   6 -15   -0.25    9.70
   2   6 -14   -2.61   11.48
   2   6 -13    3.16   11.42
   2   6 -12   22.82   16.43
   2   6 -11   45.77   21.73
   2   6 -10    2.40   13.23
   2   6  -9   12.15   16.94
   2   6  -8    1.20   13.37
   2   6  -7   -0.38   11.56
   2   6  -6   75.53   25.07
   2   6  -5   68.05   24.85
  -2   6   5   11.71   20.25
   2   6  -4    5.76   13.64
  -2   6   4   -0.34   15.13
   2   6  -3   41.73   21.14
  -2   6   3   13.07   17.70
  -2   6   2   24.57   21.72
   2   6  -2   53.00   19.26
  -2   6   1    4.28   11.95
   2   6  -1   -4.09   12.56
  -2   6   0   -3.75   14.39
   2   6   0    1.79   12.21
  -2   6  -1    7.27   20.97
   2   6   1   26.35   15.67
   2   6   2   14.14   15.00
  -2   6  -2    2.12   12.61
  -2   6  -3   -0.30   11.89
   2   6   3    3.92   16.40
   2   6   4    2.19   17.88
  -2   6  -4    5.10   16.33
   2   6   5    6.08   16.09
  -2   6  -5    6.29   13.79
  -2   6  -6    7.23   20.20
  -2   6  -7    6.62   20.04
  -2   6  -8    6.72   21.22
  -2   6  -9   -1.11   17.23
  -2   6 -10    3.79   16.55
  -2   6 -11    1.90   15.49
  -2   6 -12   -0.26   12.58
  -2   6 -13   -2.38   15.44
   2   6  14   -0.56   11.93
  -2   6 -14    5.21   14.53
   2   6  15   21.03   13.06
  -2   6 -15   11.02   16.04
  -2   6 -16    5.65   15.17
  -3  -7  10   25.95   14.05
   3  -7 -10   13.51   16.54
  -3  -7   9  111.18   22.66
   3  -7  -9   69.42   22.49
  -3  -7   8   31.25   16.40
   3  -7  -8   20.26   15.23
  -3  -7   7    4.93   13.48
   3  -7  -7    1.69   14.48
  -3  -7   6   14.98   14.17
   3  -7  -6   10.68   16.60
  -3  -7   5   -5.36   12.22
   3  -7  -5    4.58   16.23
  -3  -7   4   28.51   14.90
  -3  -7   4    9.98   16.60
   3  -7  -4    1.16   15.48
  -3  -7   3   25.34   18.79
   3  -7  -3   38.21   20.20
  -3  -7   2   -1.98   15.27
   3  -7  -2    3.83   16.51
   3  -7  -1    4.25   15.79
  -3  -7   1   31.46   19.50
  -3  -7   0   35.73   20.24
   3  -7   0   22.98   22.80
   3  -7   1    1.62   13.64
   3  -7   1   13.81   21.00
  -3  -7  -1   11.17   16.88
   3  -7   2    6.26   13.17
   3  -7   2   23.30   21.26
  -3  -7  -2   -9.79   13.61
   3  -7   3    2.58   14.06
  -3  -7  -3  -12.34   15.42
   3  -7   4    8.47   14.20
  -3  -7  -4    4.18   13.51
   3  -7   5   -7.96   15.03
  -3  -7  -5    1.68   12.77
   3  -7   6   18.18   17.89
   3  -7   7    0.75   13.77
   3  -7   8   -1.46   12.74
   3  -7   9    8.89   13.04
   3  -7  10  -15.10   14.45
  -3  -5  20    7.46   10.81
   3  -5 -20   18.97   20.81
   3  -5 -19    3.47   16.79
   3  -5 -18   12.53   17.83
   3  -5 -17   16.21   25.00
   3  -5 -16   -0.91   21.53
   3  -5 -15   11.23   22.52
   3  -5 -14  -31.86   25.35
   3  -5 -13   -0.30   21.72
   3  -5 -12   25.52   29.27
   3  -5 -11    5.11   22.18
   3  -5 -10  -40.24   26.95
   3  -5  -9   17.38   25.73
   3  -5  -8   55.61   32.59
   3  -5  -7   30.83   25.38
  -3  -5   7   47.05   43.22
   3  -5  -6   13.62   22.35
  -3  -5   6   21.28   28.27
   3  -5  -5   47.16   27.36
  -3  -5   5   63.37   42.58
  -3  -5   4  196.85   62.13
  -3  -5   3   60.03   39.69
   3  -5  -2   89.00   25.15
  -3  -5   2   91.27   48.33
   3  -5  -1   82.70   26.41
  -3  -5   1   39.89   23.45
   3  -5   0  300.31   44.07
  -3  -5   0  314.67   76.17
   3  -5   1  151.08   32.69
  -3  -5  -1  129.61   53.77
   3  -5   2   32.95   19.21
  -3  -5  -2   33.38   36.93
   3  -5   3  109.77   34.10
  -3  -5  -3   82.97   37.79
   3  -5   4   97.90   33.75
  -3  -5  -4   43.60   35.81
  -3  -5  -5   -2.35   18.20
  -3  -5  -5   39.26   41.37
  -3  -5  -6   71.68   29.53
  -3  -5  -6   52.01   38.08
  -3  -5  -7   72.45   30.80
  -3  -5  -7  127.82   54.63
  -3  -5  -8  166.17   40.10
  -3  -5  -9  116.80   35.16
  -3  -5 -10   91.12   28.81
  -3  -5 -11   52.53   25.73
   3  -5  12   32.00   25.21
  -3  -5 -12   14.99   19.59
   3  -5  13   15.59   17.61
  -3  -5 -13   21.99   20.02
   3  -5  14  -10.60   17.66
  -3  -5 -14   -1.85   20.07
   3  -5  15    9.76   14.85
  -3  -5 -15   27.32   19.19
   3  -5  16   25.64   18.41
  -3  -5 -16    4.00   17.64
   3  -5  17   13.26   15.05
   3  -5  17    3.11   14.16
  -3  -5 -17   18.67   16.80
   3  -5  18    6.89   17.21
   3  -5  18    7.49   14.01
   3  -5  19   -0.98   11.74
   3  -5  20    2.90   12.51
  -3  -3  25   -3.01    9.16
  -3  -3  25    1.21   12.23
  -3  -3  24    8.28   11.83
  -3  -3  24    5.70   13.96
  -3  -3  23    0.32   13.91
   3  -3 -22   20.63   24.41
  -3  -3  22    4.47   16.85
  -3  -3  21    0.64   13.35
   3  -3 -21   -3.12   24.15
  -3  -3  20   -0.64   14.75
   3  -3 -20   12.63   22.28
  -3  -3  19   -0.56   15.02
   3  -3 -19   -2.93   22.63
  -3  -3  18   20.34   22.83
   3  -3 -18   44.81   32.35
  -3  -3  17   22.13   24.68
   3  -3 -17   67.08   35.99
  -3  -3  16    5.40   32.32
  -3  -3  16    0.82   12.84
   3  -3 -16   11.47   25.07
  -3  -3  15   87.46   57.41
  -3  -3  15   55.54   27.98
   3  -3 -15  161.62   45.88
  -3  -3  14   39.20   29.50
  -3  -3  14   13.25   26.85
   3  -3 -14   33.46   29.61
   3  -3 -14   20.96   15.48
  -3  -3  13   16.77   37.83
  -3  -3  13   23.72   30.31
   3  -3 -13   10.02   26.55
   3  -3 -13   19.16   21.29
   3  -3 -12  117.65   33.70
  -3  -3  12   75.76   33.81
  -3  -3  12  102.97   47.66
  -3  -3  11    9.30   29.71
  -3  -3  10   22.49   32.09
  -3  -3   9   33.43   30.60
  -3  -3   8  210.99   52.91
  -3  -3   7   16.73   25.96
  -3  -3   6  176.84   46.99
  -3  -3   5  121.12   39.27
   3  -3  -4  130.15   34.90
  -3  -3   4  108.08   39.27
  -3  -3   3  445.98   66.77
   3  -3  -3  437.06   56.84
   3  -3  -2  317.88   48.31
  -3  -3   2  340.80   58.93
   3  -3  -1  388.82   52.46
  -3  -3   1  483.93   68.69
  -3  -3   0  178.87   47.54
   3  -3   0   98.58   25.87
  -3  -3  -1   74.98   32.63
   3  -3   1   57.45   21.25
   3  -3   2  151.78   34.41
  -3  -3  -2  190.85   49.02
   3  -3   3  379.50   54.72
   3  -3   4  163.23   38.40
   3  -3   5   26.81   20.57
   3  -3   6  100.17   35.81
   3  -3   7   97.86   37.40
   3  -3   8  187.56   53.63
   3  -3   9   48.40   33.14
   3  -3  10   -7.37   23.24
   3  -3  11   29.51   29.08
   3  -3  12   37.10   30.02
  -3  -3 -13   97.09   32.93
   3  -3  13   29.31   28.11
   3  -3  13   60.30   38.66
   3  -3  14    3.66   17.65
  -3  -3 -14   32.93   30.80
   3  -3  14   34.07   33.10
   3  -3  15   41.95   37.41
   3  -3  15   49.69   40.92
  -3  -3 -16   38.59   32.13
   3  -3  16    2.37   16.73
   3  -3  16   34.65   32.24
   3  -3  16   42.09   45.12
   3  -3  17    2.76   18.78
  -3  -3 -17    6.75   22.07
  -3  -3 -18   31.63   29.78
   3  -3  18   10.44   21.40
  -3  -3 -19   22.01   21.85
   3  -3  19    6.36   20.16
   3  -3  20    1.35   14.33
   3  -3  20    2.37   17.80
  -3  -3 -20   31.18   28.32
   3  -3  21    3.53   13.79
   3  -3  21   -3.65   15.29
   3  -3  22    4.86   14.58
   3  -3  23    0.83   13.68
   3  -3  24    1.23   10.90
   3  -3  25   -2.70   10.02
  -3  -1  27    0.91   12.13
  -3  -1  26    5.78   16.56
  -3  -1  25    0.54   15.70
  -3  -1  24    1.29   13.68
  -3  -1  23   -2.73   14.10
  -3  -1  22   21.90   22.97
   3  -1 -22   80.83   29.31
  -3  -1  21    0.89   14.43
   3  -1 -21  151.13   38.79
   3  -1 -20   19.09   21.50
   3  -1 -19   10.93   17.71
   3  -1 -19    9.99   19.82
  -3  -1  18  123.48   52.11
   3  -1 -18   78.21   31.82
   3  -1 -18  115.21   32.32
  -3  -1  17  194.21   59.66
  -3  -1  17  159.19   49.29
   3  -1 -17  214.75   44.59
   3  -1 -17  241.89   39.98
   3  -1 -16  429.43   57.23
  -3  -1  16  368.19   82.36
  -3  -1  16  391.79   80.76
  -3  -1  15  112.45   48.27
  -3  -1  15   91.33   40.49
  -3  -1  14  120.56   42.86
  -3  -1  14  153.64   50.01
  -3  -1  13   53.39   36.07
  -3  -1  13   42.39   36.24
  -3  -1  12  229.55   53.57
  -3  -1  12  245.24   55.26
  -3  -1  11  233.02   53.19
  -3  -1  11  169.26   46.84
  -3  -1  10    2.24   23.00
  -3  -1  10    6.87   19.53
  -3  -1   9  493.11   63.44
  -3  -1   9  465.66   63.93
  -3  -1   8 1227.53   93.34
  -3  -1   8 1203.21   93.89
  -3  -1   7  219.21   39.10
  -3  -1   6 1888.99  102.75
  -3  -1   5 1545.77   86.83
  -3  -1   4 6450.41  163.32
  -3  -1   3 2725.47  105.45
   3  -1  -2 4621.83   72.47
  -3  -1   2 4682.09  127.95
  -3  -1   1  471.08   41.04
   3  -1  -1  416.10   24.96
   3  -1   0 5227.50  105.50
   3  -1   0 5129.38   85.32
   3  -1   1 3012.32   72.74
   3  -1   1 3037.85   94.64
   3  -1   2 4346.59  101.94
   3  -1   3 1049.99   59.70
   3  -1   4 4457.69  137.74
   3  -1   5  629.94   35.92
   3  -1   5  791.08   65.38
   3  -1   6 1774.99  102.26
   3  -1   6 1569.00   64.62
   3  -1   7  133.31   35.16
   3  -1   7  128.12   19.48
   3  -1   8  666.51   74.21
   3  -1   8  659.60   49.62
   3  -1   9  272.14   53.12
   3  -1   9  290.90   36.22
   3  -1  10   42.62   29.42
   3  -1  10   38.40   14.15
   3  -1  11  375.69   71.72
   3  -1  12   51.05   32.79
   3  -1  13  199.54   56.76
   3  -1  13  213.06   58.89
   3  -1  14   98.90   48.40
   3  -1  15  244.07   70.52
  -3  -1 -16  129.51   39.98
   3  -1  16   24.96   25.49
   3  -1  16  104.56   47.81
   3  -1  17   14.49   26.29
   3  -1  17   20.57   33.45
   3  -1  18   58.96   25.32
   3  -1  18   24.21   26.66
   3  -1  18  110.10   61.41
   3  -1  19   73.04   28.00
   3  -1  19   19.66   25.13
   3  -1  19  106.24   56.24
   3  -1  20   55.63   24.71
   3  -1  20   10.05   25.48
   3  -1  21   12.77   16.99
   3  -1  21    7.34   19.41
   3  -1  22    8.42   17.19
   3  -1  22    3.86   16.31
   3  -1  23   10.33   17.96
   3  -1  23    2.85   16.00
   3  -1  24    2.88   16.92
   3  -1  25    0.92   14.08
   3  -1  26    4.16   15.98
  -3  -1 -27    3.08   12.81
   3  -1  27    4.92   10.35
  -3   1  27    3.43   11.16
   3   1 -27    2.01    7.60
  -3   1  26   -1.67   10.83
   3   1 -26   11.78   12.36
  -3   1  25   -0.67   11.63
  -3   1  24   -0.33   12.16
   3   1 -24   -5.47   17.45
   3   1 -23    2.19   12.06
  -3   1  23   -2.21   12.59
   3   1 -23   -0.86   17.31
   3   1 -22   20.01   14.55
   3   1 -22   51.85   22.40
   3   1 -21    0.20   11.42
   3   1 -21    5.98   17.74
   3   1 -20    1.76   10.43
   3   1 -20    6.71   16.37
  -3   1  19   37.95   38.25
   3   1 -19   20.79   18.35
   3   1 -18   29.16   31.62
   3   1 -18   89.33   27.15
  -3   1  17  252.83   76.30
   3   1 -17  194.15   56.04
   3   1 -17  205.28   35.21
   3   1 -16  367.18   74.86
  -3   1  16  434.78   88.31
   3   1 -16  400.89   44.83
  -3   1  15  150.98   55.24
   3   1 -15   78.99   36.61
  -3   1  14  161.03   54.83
   3   1 -14  103.03   40.95
  -3   1  13   16.02   26.12
   3   1 -13    2.90   22.26
  -3   1  12  246.11   57.69
  -3   1  11  245.83   53.79
  -3   1  10   -0.75   25.47
  -3   1   9  570.88   70.28
  -3   1   8 1261.03   97.01
  -3   1   7  206.77   40.68
  -3   1   6 1863.85  105.49
  -3   1   5 1663.40   94.56
  -3   1   4 6024.07  164.96
   3   1  -3 2752.98  109.12
  -3   1   3 2838.21  103.13
  -3   1   2 4587.40  133.03
   3   1  -2 4708.67  133.09
  -3   1   2 4648.83  123.78
  -3   1   1  409.20   37.62
   3   1  -1  451.09   40.93
  -3   1   1  398.93   36.71
  -3   1   0 5187.94  133.50
  -3   1   0 5284.09  114.76
   3   1   0 5353.21  134.84
  -3   1   0 5046.68  110.90
  -3   1  -1 2973.12   80.48
   3   1   1 3028.60  105.62
   3   1   1 3098.32   98.29
   3   1   2 4224.99  131.16
  -3   1  -2 4200.14   96.52
   3   1   2 4388.78  117.93
   3   1   3 1059.74   73.04
   3   1   3 1084.54   62.92
   3   1   4 4628.12  160.01
   3   1   4 4680.57  132.39
   3   1   5  740.12   72.54
   3   1   5  716.97   57.58
   3   1   6 1697.35  113.14
   3   1   6 1626.49   87.98
   3   1   7  162.98   40.82
   3   1   7  125.09   30.95
   3   1   8  716.08   81.38
   3   1   8  560.24   59.79
   3   1   9  324.74   58.05
   3   1   9  244.99   41.18
   3   1  10   43.75   29.33
   3   1  10   57.72   25.71
   3   1  11  453.46   61.85
   3   1  11  482.34   79.28
   3   1  12   38.32   25.61
   3   1  12   45.55   33.56
   3   1  13  254.42   67.86
   3   1  13  189.47   45.76
   3   1  14  111.81   47.59
   3   1  14   92.88   36.13
   3   1  15  182.29   45.79
   3   1  15  222.18   57.45
   3   1  17    9.05   18.95
   3   1  17   52.16   42.89
   3   1  18   21.33   23.01
   3   1  18   89.56   61.67
   3   1  19   21.98   26.38
   3   1  19   24.33   41.68
   3   1  20    7.60   19.72
   3   1  21    0.01   18.12
   3   1  22   82.04   25.48
  -3   1 -23    0.62   13.97
   3   1  23    2.56   25.95
  -3   1 -24    9.39   15.88
   3   1  24   -1.32   13.96
  -3   1 -25    9.57   15.24
   3   1  25    0.66   14.75
  -3   1 -26   -5.06   13.85
   3   1  27    0.00    8.70
  -3   1 -27    0.19   11.01
   3   3 -25    0.89    7.57
   3   3 -24    9.70   10.63
   3   3 -23    5.43    9.69
   3   3 -23   -0.54   11.29
   3   3 -22    4.76   12.84
   3   3 -21    3.17   14.52
   3   3 -20    5.15   16.81
   3   3 -19   -2.46   11.92
   3   3 -18   65.60   23.69
   3   3 -17   61.55   25.25
  -3   3  16    2.25   36.41
   3   3 -16   21.84   17.95
  -3   3  15   65.26   50.18
   3   3 -15  130.85   32.26
   3   3 -15  111.41   29.70
  -3   3  14    3.19   33.85
   3   3 -14   17.82   17.47
   3   3 -14   18.72   19.22
  -3   3  13   17.80   32.20
   3   3 -13    0.34   14.84
   3   3 -13   -1.67   12.16
  -3   3  12  112.52   56.68
   3   3 -12  131.92   28.85
  -3   3  11   -9.34   28.59
  -3   3  10   48.57   38.38
  -3   3   9   47.86   41.54
  -3   3   8  192.64   56.26
  -3   3   7    8.26   29.56
  -3   3   6  199.63   52.25
   3   3  -6  185.94   55.85
  -3   3   5   82.63   34.82
   3   3  -5  119.62   45.43
   3   3  -4  105.80   43.67
  -3   3   4   95.64   35.01
  -3   3   3  337.45   56.94
   3   3  -3  416.05   68.82
  -3   3   2  264.95   49.46
   3   3  -2  337.28   62.99
  -3   3   1  366.72   56.95
   3   3  -1  416.96   62.59
  -3   3   0  116.67   36.70
   3   3   0  115.72   38.98
  -3   3  -1   78.39   33.65
   3   3   1   57.01   31.07
  -3   3  -2  155.26   43.94
   3   3   2  168.32   45.20
  -3   3  -3  389.23   64.15
   3   3   3  357.45   58.96
   3   3   4  153.63   42.58
  -3   3  -4  201.54   49.07
  -3   3  -4  176.36   35.72
   3   3   5   26.16   25.65
  -3   3  -5   27.26   25.57
  -3   3  -5   24.69   14.26
   3   3   6   95.25   40.24
   3   3   7   97.82   46.60
   3   3   8  184.62   57.44
   3   3   9   48.10   40.64
   3   3  10   15.34   28.61
   3   3  11  -20.71   37.44
   3   3  12    0.75   25.88
  -3   3 -12   42.98   18.63
   3   3  13   53.55   43.69
  -3   3 -13   84.01   26.42
   3   3  14   -2.72   28.65
  -3   3 -14   18.46   13.48
   3   3  15   73.55   55.86
  -3   3 -15   45.55   21.83
   3   3  16   19.05   51.03
  -3   3 -16   33.90   18.94
  -3   3 -17   -6.16   15.71
  -3   3 -18   18.26   17.86
  -3   3 -19   22.53   17.81
  -3   3 -20   -3.47   15.33
  -3   3 -21    0.01   13.59
  -3   3 -22   18.70   23.33
  -3   3 -23    2.39   12.53
  -3   3 -24    0.35   12.40
  -3   3 -25    3.64   14.35
   3   5 -20    8.37    8.02
   3   5 -20    7.26   10.34
   3   5 -19    7.58    7.76
   3   5 -19    4.40   11.98
   3   5 -18    3.40    9.63
   3   5 -18    5.10   12.06
   3   5 -17    2.13    9.69
   3   5 -17    4.90   14.48
   3   5 -16   -3.70    9.59
   3   5 -16    1.63   12.96
   3   5 -15    5.32    9.01
   3   5 -15   -0.11   12.67
   3   5 -14    1.75    8.11
   3   5 -14   -6.41   17.43
   3   5 -13   25.19   13.88
   3   5 -13    1.14   13.86
   3   5 -12   25.23   17.66
   3   5 -11   -0.53   14.20
   3   5 -10    5.06   15.78
   3   5  -9    0.45   16.30
  -3   5   8   36.84   38.29
   3   5  -8   56.84   24.44
  -3   5   7   23.11   29.75
  -3   5   7   23.58   16.66
   3   5  -7   48.31   22.69
  -3   5   6    2.42   25.03
  -3   5   6    1.71   11.42
   3   5  -6   22.48   24.05
  -3   5   5   74.80   48.64
   3   5  -5   62.63   38.76
   3   5  -5   84.29   27.10
  -3   5   5   28.16   17.14
  -3   5   4  189.41   59.71
   3   5  -4  200.33   68.50
   3   5  -4  230.24   39.19
   3   5  -3   31.29   39.09
  -3   5   3   49.23   35.25
   3   5  -3   58.04   22.34
  -3   5   3   24.74   21.70
   3   5  -2   86.99   45.76
  -3   5   2   62.51   39.48
  -3   5   2   24.21   21.08
   3   5  -2  118.98   29.78
   3   5  -1   56.66   41.85
  -3   5   1   41.01   31.00
   3   5  -1   82.90   23.38
  -3   5   1   22.70   20.70
  -3   5   0  259.05   67.90
   3   5   0  221.93   69.29
  -3   5   0  157.26   36.58
   3   5   0  317.40   43.15
  -3   5  -1   99.50   48.44
   3   5   1  102.45   44.18
   3   5   1  172.05   33.54
  -3   5  -1   66.21   29.17
   3   5   2   25.28   23.48
  -3   5  -2   21.27   26.54
  -3   5  -2    9.92   18.94
   3   5   2   34.48   18.16
  -3   5  -3  102.63   52.05
   3   5   3   87.23   48.70
   3   5   3  114.00   29.00
  -3   5  -3   51.10   27.84
   3   5   4   42.08   36.51
   3   5   4   73.56   20.80
  -3   5  -4   10.02   21.78
   3   5   5   25.50   39.36
   3   5   5   18.45   16.85
  -3   5  -5    2.23   14.46
   3   5   6    5.98   27.65
  -3   5  -6   28.68   24.13
   3   5   6   53.15   22.52
   3   5   7   66.40   45.38
  -3   5  -7  126.19   32.00
   3   5   7   92.42   26.71
  -3   5  -8   46.07   36.60
  -3   5  -9   22.35   27.47
  -3   5 -10   23.05   28.74
  -3   5 -11   15.39   18.40
  -3   5 -12   -1.42   16.99
  -3   5 -13   40.42   24.97
  -3   5 -14    0.85   19.24
   3   5  15   28.74   15.75
  -3   5 -15    2.07   19.05
   3   5  16   -3.60   14.72
  -3   5 -16   15.83   17.15
  -3   5 -17    5.32   15.74
  -3   5 -18   -1.08   13.86
  -3   5 -19    5.55   12.59
  -3   5 -20    6.88   14.54
   3   7 -10   15.07   11.27
   3   7  -9   66.36   18.22
   3   7  -8   19.00   12.12
   3   7  -7   -3.94   10.61
   3   7  -6   -1.75    8.99
   3   7  -5    2.65   11.98
   3   7  -4   18.26   17.86
   3   7  -4   10.20   11.57
   3   7  -3    7.48   14.25
   3   7  -3    0.92   10.33
   3   7  -2   16.58   16.17
   3   7  -2   10.08   11.04
   3   7  -1    7.26   12.70
  -3   7   1    8.76   12.33
  -3   7   0   53.05   16.63
   3   7   0   55.85   17.50
   3   7   1   10.51   12.55
  -3   7  -1   12.90   12.47
  -3   7  -2    1.12    9.68
  -3   7  -3   -0.13    9.74
  -3   7  -4    4.02    9.58
  -3   7  -5   19.44   13.43
  -3   7  -6   -0.75    9.99
  -3   7  -7   19.89   13.43
  -3   7  -8   -0.96   10.20
   3   7   9   14.27   12.04
  -3   7  -9   -0.26    9.31
   3   7  10   15.02   13.07
  -3   7 -10    3.64    9.00
  -4  -6  16    8.15   12.37
   4  -6 -16   17.02   14.54
   4  -6 -15   -0.14   15.44
   4  -6 -14    7.42   16.41
   4  -6 -13    9.26   20.12
   4  -6 -12  -13.68   20.71
   4  -6 -11   -0.51   16.10
   4  -6 -10    1.54   17.12
   4  -6  -9   20.34   24.31
   4  -6  -8   39.18   23.97
   4  -6  -7   50.18   29.16
   4  -6  -6   18.65   26.21
   4  -6  -5    8.07   19.51
   4  -6  -4   48.02   31.79
   4  -6  -3  110.09   36.74
   4  -6  -2  169.39   32.03
   4  -6  -1   -5.32   15.74
   4  -6   0  212.12   39.81
   4  -6   1   27.65   24.43
  -4  -6  -1    7.16   16.34
   4  -6   2  112.02   33.20
  -4  -6  -2   83.32   30.26
   4  -6   3  112.77   33.30
  -4  -6  -3  103.53   30.86
   4  -6   4   66.73   30.88
  -4  -6  -4   58.29   22.96
   4  -6   5    4.15   20.97
  -4  -6  -5   -0.21   15.92
   4  -6   6   24.67   18.86
  -4  -6  -6   13.48   17.97
   4  -6   7   -5.81   21.08
  -4  -6  -7   -4.98   16.57
   4  -6   8   -4.87   18.45
   4  -6   9  -13.28   21.29
   4  -6  10   17.59   20.80
   4  -6  11    4.04   16.64
   4  -6  12    9.29   16.73
   4  -6  13   17.46   16.30
   4  -6  14    5.12   13.08
   4  -6  15    6.01   10.36
   4  -6  15    1.86   10.74
   4  -6  16   -2.58    9.97
   4  -6  16    3.43    8.82
  -4  -4  23    2.32   11.61
   4  -4 -22   -7.37   18.32
   4  -4 -21    2.24   18.87
   4  -4 -20   19.39   32.14
   4  -4 -19   17.55   28.65
   4  -4 -18   19.64   26.67
   4  -4 -17   19.33   27.47
   4  -4 -16   84.76   39.55
   4  -4 -15    6.13   26.04
   4  -4 -15   46.61   23.76
   4  -4 -14    8.33   23.87
   4  -4 -14   -2.91   17.20
  -4  -4  13   59.60   46.28
   4  -4 -13  106.92   40.57
   4  -4 -13   80.30   27.41
   4  -4 -12   11.77   25.49
  -4  -4  12   23.36   36.43
   4  -4 -11   32.62   26.01
  -4  -4  11    4.39   32.81
   4  -4 -10   53.26   30.50
  -4  -4  10   54.37   40.61
   4  -4  -9    8.67   25.04
  -4  -4   9   28.73   33.19
   4  -4  -8   27.38   24.05
  -4  -4   8   32.63   28.11
   4  -4  -7   10.99   24.23
  -4  -4   7    6.01   22.35
   4  -4  -6    7.46   20.14
  -4  -4   6  -12.57   28.52
  -4  -4   5  166.62   53.22
  -4  -4   4  238.51   61.07
  -4  -4   3  137.80   47.83
  -4  -4   2   72.78   41.20
  -4  -4   1   74.63   40.98
  -4  -4   0  150.01   48.87
  -4  -4  -1  138.24   50.89
  -4  -4  -2  276.21   70.00
  -4  -4  -3  495.73   93.86
  -4  -4  -4   34.91   35.29
  -4  -4  -5  342.69   84.88
   4  -4   6   15.61   18.82
   4  -4   7   64.13   32.64
   4  -4   8   75.27   42.04
   4  -4   8   97.29   42.20
   4  -4   9   86.89   47.31
   4  -4   9   54.58   36.53
  -4  -4 -10   78.56   31.65
   4  -4  10   60.25   38.65
  -4  -4 -11   14.37   21.14
   4  -4  11   50.03   37.40
  -4  -4 -12    6.27   20.56
   4  -4  12  -14.41   39.15
  -4  -4 -13   20.03   22.36
   4  -4  13   22.65   35.55
  -4  -4 -14   45.01   29.26
   4  -4  15   37.15   22.83
  -4  -4 -15   43.27   26.83
   4  -4  16   11.99   14.14
  -4  -4 -16    7.41   19.82
   4  -4  17    9.82   14.17
  -4  -4 -17   -2.99   16.41
   4  -4  18    8.92   17.05
   4  -4  19    6.37   16.28
   4  -4  20    1.88   15.41
   4  -4  21   12.77   20.07
   4  -4  22   14.64   18.26
   4  -4  23    2.40   12.47
  -4  -2  26    6.99   14.07
  -4  -2  25    6.50   15.97
  -4  -2  24    2.76   13.32
  -4  -2  23    5.57   11.21
  -4  -2  23    1.17   16.01
  -4  -2  22    3.75   15.63
   4  -2 -21   -1.32   21.37
  -4  -2  21    2.45   13.04
   4  -2 -21   25.01   24.35
   4  -2 -20   -2.36   25.99
  -4  -2  20    3.58   16.23
   4  -2 -20    4.28   17.86
  -4  -2  19   -2.11   12.32
   4  -2 -19    1.85   21.99
   4  -2 -19    4.36   20.34
  -4  -2  18  -17.74   34.08
   4  -2 -18   50.94   34.56
   4  -2 -18   34.57   29.22
  -4  -2  17   36.51   36.56
  -4  -2  17   30.26   37.04
   4  -2 -17   12.50   19.44
   4  -2 -17   34.27   21.70
  -4  -2  16  105.34   42.91
  -4  -2  16   85.30   42.07
   4  -2 -16   89.27   33.82
   4  -2 -16  115.39   33.08
  -4  -2  15   81.20   45.86
  -4  -2  15   89.41   45.54
   4  -2 -15   88.46   33.77
   4  -2 -15  112.77   27.87
   4  -2 -14   96.18   33.56
  -4  -2  14   72.72   37.11
  -4  -2  14  112.57   44.29
  -4  -2  13   45.33   32.62
  -4  -2  13   65.82   39.35
  -4  -2  12    7.76   27.81
  -4  -2  12   11.44   27.45
  -4  -2  11   38.45   26.83
  -4  -2  11   38.75   29.15
  -4  -2  10   81.63   37.64
  -4  -2   9   26.17   26.56
  -4  -2   8  727.79   83.60
  -4  -2   7  923.10   88.99
  -4  -2   6 2020.54  125.18
  -4  -2   5  291.29   46.15
  -4  -2   4   17.94   20.43
  -4  -2   3 1299.15   92.66
   4  -2  -2 1405.97   73.49
  -4  -2   2 1597.30  101.88
   4  -2  -1 1578.19   73.82
   4  -2  -1 1538.15   61.30
   4  -2   0  107.64   21.09
  -4  -2   0  158.46   39.11
   4  -2   0  137.95   21.99
   4  -2   1   38.99   13.72
   4  -2   1   43.20   13.59
   4  -2   2  892.88   61.69
   4  -2   2  817.79   63.76
   4  -2   3 1194.64   77.95
   4  -2   4  181.41   35.01
   4  -2   5  131.96   32.32
   4  -2   6  410.26   57.54
   4  -2   7  655.93   75.54
   4  -2   8   38.05   29.10
   4  -2   9  135.95   43.82
   4  -2  10  181.76   50.95
   4  -2  11  102.34   45.24
   4  -2  12   52.73   31.31
   4  -2  13  -13.99   30.28
   4  -2  13   20.26   32.85
   4  -2  14   48.78   36.75
   4  -2  14  113.93   51.30
   4  -2  15    6.72   17.86
  -4  -2 -15   24.48   36.17
   4  -2  15  -46.38   47.02
   4  -2  15   -1.73   30.13
   4  -2  16   43.39   33.21
   4  -2  16  129.22   61.12
  -4  -2 -17   14.47   25.83
   4  -2  17   12.84   25.41
   4  -2  17   71.42   50.18
  -4  -2 -18   20.03   30.00
   4  -2  18    2.22   17.38
   4  -2  18   22.25   45.96
   4  -2  19   21.16   20.12
   4  -2  19   10.80   24.68
   4  -2  20  105.68   34.17
   4  -2  20   23.45   27.98
   4  -2  21   10.48   18.27
   4  -2  21    9.13   22.95
   4  -2  22    2.82   14.43
   4  -2  22   -3.02   16.84
   4  -2  23   20.24   16.72
   4  -2  23    7.87   20.26
   4  -2  24   -7.33   11.48
   4  -2  24    6.54   17.40
   4  -2  24   -6.97   10.96
   4  -2  25   -2.76   10.81
   4  -2  25   -4.63    9.40
   4  -2  26    0.69    8.81
   4  -2  26    1.84    7.75
  -4   0  27    6.86   14.06
  -4   0  26    6.68   15.40
   4   0 -26   -0.01   12.30
  -4   0  25    5.37   13.38
   4   0 -25   -0.63   14.14
  -4   0  24   -1.88   12.45
   4   0 -24   31.11   23.61
  -4   0  23    5.29   17.26
   4   0 -23   37.50   21.62
   4   0 -22   29.03   19.38
   4   0 -21   -5.74   17.92
  -4   0  20   55.05   37.60
   4   0 -20   76.78   25.78
  -4   0  19   90.33   61.88
   4   0 -19   91.74   26.84
  -4   0  18   10.07   30.54
   4   0 -18   38.97   20.33
  -4   0  17   19.25   37.35
   4   0 -17   32.59   20.90
  -4   0  16   14.49   28.36
  -4   0  15  109.28   47.17
   4   0 -15   79.13   37.62
  -4   0  14    3.29   27.05
   4   0 -14    3.53   23.27
  -4   0  13   14.60   22.24
  -4   0  13   29.21   26.62
   4   0 -13   43.67   29.08
   4   0 -12  391.56   68.92
  -4   0  12  378.94   63.63
  -4   0  12  436.56   73.19
   4   0 -11  559.29   77.31
  -4   0  11  582.16   73.99
  -4   0  11  653.17   80.48
  -4   0  10  807.41   81.92
  -4   0  10  901.76   87.74
   4   0 -10  800.48   85.28
   4   0  -9  585.97   70.02
  -4   0   9  604.95   64.86
  -4   0   9  628.46   70.46
   4   0  -8   85.71   33.30
  -4   0   8   48.94   26.97
  -4   0   8   40.80   19.78
  -4   0   7 1832.24   95.42
  -4   0   7 2034.76  110.11
   4   0  -7 1705.39  104.75
  -4   0   6 8868.33  214.88
  -4   0   6 8291.87  187.97
   4   0  -6 8587.84  214.24
  -4   0   5 1282.70   77.32
  -4   0   5 1321.43   67.44
   4   0  -5 1303.33   78.64
  -4   0   4  702.25   42.98
  -4   0   4  677.31   53.78
   4   0  -4  602.80   53.75
  -4   0   3 2470.81   88.94
  -4   0   3 2505.76   71.87
  -4   0   3 2513.23   93.12
   4   0  -3 2511.77   91.73
  -4   0   2  172.34   23.25
  -4   0   2  201.89   18.40
   4   0  -2  168.41   24.56
   4   0  -1  130.57   22.75
  -4   0   1  137.89   15.81
   4   0   0    2.37   11.42
   4   0   1  115.58   10.62
   4   0   1  136.02   21.93
   4   0   2 7767.02  110.17
   4   0   2 7809.35  163.47
   4   0   3  609.50   51.33
   4   0   4   26.33   19.65
   4   0   5  -10.54   21.28
   4   0   6  530.64   63.60
   4   0   6  403.59   39.41
   4   0   7  -13.02   14.23
   4   0   7    7.07   21.61
   4   0   8  202.13   46.41
   4   0   8  186.66   34.14
   4   0   9   70.19   23.16
   4   0   9   76.98   35.25
   4   0  10  262.96   57.99
   4   0  10  248.88   38.50
   4   0  11   -8.71   25.71
   4   0  11   30.46   20.64
   4   0  12   50.43   32.06
   4   0  12   30.27   23.67
   4   0  13    9.66   31.36
   4   0  14    0.54   23.45
   4   0  15   -4.39   23.45
   4   0  16   -3.94   12.81
   4   0  16    7.11   31.69
   4   0  17   66.17   23.69
   4   0  17   18.64   22.76
   4   0  17   52.22   38.99
   4   0  18   18.32   16.49
   4   0  18    6.82   18.32
   4   0  18   27.82   34.10
   4   0  19   19.87   26.78
   4   0  19   50.80   45.25
   4   0  20   12.64   23.95
   4   0  21   43.73   35.42
   4   0  22    3.80   18.65
   4   0  23   -1.60   16.49
   4   0  24    3.46   17.07
   4   0  25   -1.77   16.01
  -4   0 -26   15.15   14.12
   4   0  26   -0.31   13.32
  -4   0 -27   -2.83   13.41
   4   0  27   -2.48   10.09
   4   2 -26   -2.02    8.53
   4   2 -25    2.30    9.08
  -4   2  24    3.07   13.07
  -4   2  23    2.42   11.46
  -4   2  22   -5.97   10.92
   4   2 -22    8.26   15.32
   4   2 -21    9.72   11.66
   4   2 -21    0.72   18.21
   4   2 -20    2.79   13.17
   4   2 -20    7.43   17.85
   4   2 -19   12.27   19.28
   4   2 -19  -21.64   15.94
   4   2 -18   32.18   31.93
  -4   2  18   -3.41   40.33
   4   2 -18   30.65   17.98
   4   2 -18   37.01   20.99
  -4   2  17  -20.20   47.37
  -4   2  17   11.35   41.67
   4   2 -17    7.41   24.93
   4   2 -17   37.31   19.73
   4   2 -17   32.44   17.59
  -4   2  16   66.70   49.94
  -4   2  16  118.91   59.77
   4   2 -16  108.25   50.56
   4   2 -16   87.97   27.34
   4   2 -16   91.04   23.48
  -4   2  15  112.88   57.97
  -4   2  15   88.89   51.20
   4   2 -15   88.55   47.14
   4   2 -15   75.03   23.78
   4   2 -15   82.20   23.37
  -4   2  14   98.12   47.74
  -4   2  14   65.90   50.42
   4   2 -14  110.35   26.08
  -4   2  13    9.68   27.69
  -4   2  13   71.02   43.61
  -4   2  12   22.00   36.16
  -4   2  12  -11.71   34.45
  -4   2  11   45.56   34.92
  -4   2  11   20.37   30.16
  -4   2  10   43.53   31.32
  -4   2  10   96.99   44.13
  -4   2   9   31.99   29.47
  -4   2   9   44.26   28.26
  -4   2   8  921.79  100.32
  -4   2   8  736.12   98.27
  -4   2   7  952.90   99.58
  -4   2   7  818.81   98.01
  -4   2   6 2376.08  145.59
  -4   2   6 2052.83  143.86
   4   2  -5  305.44   55.13
  -4   2   5  333.97   55.29
  -4   2   5  317.74   58.37
  -4   2   4   11.67   25.96
   4   2  -4    5.48   19.51
  -4   2   4   28.38   20.32
  -4   2   3 1272.52   95.38
   4   2  -3 1394.36  101.14
  -4   2   3 1144.84   92.97
  -4   2   2 1524.55   97.33
  -4   2   2 1330.10   95.08
   4   2  -2 1637.15  107.13
   4   2  -1 1789.28  109.87
  -4   2   1 1702.16  107.01
  -4   2   1 1496.44   91.10
  -4   2   0  145.90   29.49
   4   2   0  135.51   33.58
  -4   2   0  102.10   27.62
   4   2   1   37.34   22.81
  -4   2  -1   43.67   19.16
  -4   2  -1   25.85   17.89
  -4   2  -2  837.13   71.17
   4   2   2  826.36   73.69
  -4   2  -2  865.59   67.89
  -4   2  -3 1162.39   80.92
  -4   2  -3 1185.00   84.76
   4   2   3 1165.96   91.07
   4   2   4  171.71   30.78
  -4   2  -4  172.61   33.74
   4   2   4  160.58   41.23
   4   2   5  122.62   26.59
   4   2   5  116.72   39.93
   4   2   6  404.98   47.20
   4   2   6  377.91   65.66
   4   2   7  678.27   62.30
   4   2   7  532.48   82.68
   4   2   8   17.41   16.59
   4   2   8   21.51   32.30
   4   2   9  119.10   29.33
   4   2   9   95.11   44.99
   4   2  10  157.72   52.75
   4   2  10  201.49   40.33
   4   2  11   98.05   47.35
   4   2  12  113.79   48.94
   4   2  13   12.26   25.94
   4   2  14  155.27   68.71
   4   2  15    3.98   27.17
   4   2  16   92.35   51.47
   4   2  17   22.57   46.27
  -4   2 -17   20.25   15.65
   4   2  18  -18.44   30.23
  -4   2 -18   17.17   17.31
  -4   2 -19   22.68   20.42
  -4   2 -20   79.35   28.79
  -4   2 -21   27.08   21.66
  -4   2 -22    0.83   14.32
  -4   2 -23    6.57   15.19
   4   2  24   30.49   15.43
  -4   2 -24   -4.89   11.44
   4   2  25    8.28    9.00
  -4   2 -25    1.78   12.05
  -4   2 -26    4.61   13.72
   4   2  26   -0.08    7.67
   4   4 -23    7.29    9.76
   4   4 -22    8.34    8.77
   4   4 -22    1.29    9.55
   4   4 -21    8.88   10.37
   4   4 -21   10.84   10.57
   4   4 -20   -6.78   10.10
   4   4 -20    0.61   10.70
   4   4 -19   15.77   14.59
   4   4 -19   21.39   16.74
   4   4 -18    4.54    9.48
   4   4 -18    5.76   12.58
   4   4 -17   10.87   13.11
   4   4 -17   15.31   17.21
   4   4 -16   84.00   24.43
   4   4 -16  103.93   31.92
   4   4 -15   16.91   13.50
   4   4 -15   14.78   16.64
   4   4 -14    5.13   12.06
   4   4 -14    7.37   14.29
  -4   4  13   48.44   40.87
   4   4 -13   73.34   23.41
   4   4 -13  144.42   36.32
  -4   4  12    0.51   25.00
   4   4 -12    1.06   10.52
   4   4 -12   23.44   20.64
  -4   4  11   19.66   24.21
   4   4 -11   26.53   15.78
   4   4 -11   32.85   19.65
  -4   4  10   20.80   33.09
   4   4 -10   22.01   12.80
   4   4 -10   51.35   20.54
  -4   4   9   -0.03   23.28
   4   4  -9   -3.25    9.11
   4   4  -9    8.66   14.57
  -4   4   8   25.25   22.15
   4   4  -8   39.93   15.08
   4   4  -8   60.10   24.92
  -4   4   7   32.88   31.20
   4   4  -7   37.57   19.90
   4   4  -6   11.90   32.76
  -4   4   6  -19.83   24.56
   4   4  -6   13.89   18.26
  -4   4   5   96.96   40.05
   4   4  -5  122.06   53.38
   4   4  -4  228.57   65.70
  -4   4   4  150.35   46.49
  -4   4   3  105.66   35.21
   4   4  -3  120.48   47.50
  -4   4   2   42.33   30.70
   4   4  -2   51.24   30.78
  -4   4   1   45.95   25.07
   4   4  -1   52.17   26.98
   4   4   0   79.63   37.06
  -4   4   0  106.10   34.90
   4   4   1   99.79   34.96
  -4   4  -1   80.39   35.79
   4   4   2  181.78   54.07
  -4   4  -2  256.77   65.73
  -4   4  -3  532.73   89.57
   4   4   3  351.89   71.49
   4   4   4   21.31   27.32
  -4   4  -4   28.44   30.10
   4   4   5  232.31   61.74
   4   4   6   17.69   30.59
   4   4   6    9.69   12.11
  -4   4  -6    7.43   17.21
   4   4   7   53.08   33.16
  -4   4  -7   36.61   25.58
   4   4   7   98.81   22.56
   4   4   8  100.93   45.03
  -4   4  -8   63.36   29.40
   4   4   9   42.91   38.38
  -4   4  -9   20.78   25.54
   4   4  10   45.60   37.57
  -4   4 -10   20.44   22.12
   4   4  11   27.34   34.95
  -4   4 -11   12.98   13.96
   4   4  12  -32.96   41.20
  -4   4 -12    4.09   14.36
   4   4  13   37.61   50.24
  -4   4 -13   24.23   21.72
  -4   4 -14   74.99   31.11
   4   4  15   62.05   24.06
  -4   4 -15   56.71   29.35
   4   4  16   37.76   17.99
  -4   4 -16   11.40   19.20
  -4   4 -17    6.15   15.68
  -4   4 -18    8.79   17.86
  -4   4 -19    2.35   15.41
  -4   4 -20    2.08   14.87
  -4   4 -21    0.39   15.17
  -4   4 -22   17.26   17.09
  -4   4 -23    7.36    7.37
  -4   4 -23    8.88   13.40
   4   6 -16  -12.63   11.20
   4   6 -15   10.73   12.17
   4   6 -14    2.21   10.20
   4   6 -13  -20.98   13.18
   4   6 -12   -2.33   12.75
   4   6 -11   -9.50   12.87
   4   6 -10    1.31   11.35
   4   6  -9    0.77   11.18
   4   6  -8   18.68   19.28
   4   6  -7   53.81   23.79
   4   6  -6   21.43   15.28
  -4   6   5   -0.85   10.68
   4   6  -5   19.16   16.45
   4   6  -4   55.68   20.40
  -4   6   4   34.65   19.77
  -4   6   3   80.54   28.02
   4   6  -3  143.18   32.15
   4   6  -2  204.50   36.72
  -4   6   2  145.48   28.64
  -4   6   1   -0.58   13.40
   4   6  -1   -1.27   13.56
  -4   6   0  215.94   35.40
   4   6   0  233.95   38.17
   4   6   1    9.59   17.08
  -4   6  -1    9.51   15.56
   4   6   1   34.45   17.65
   4   6   2  121.19   30.86
  -4   6  -2   20.11   22.83
   4   6   3  101.04   27.66
  -4   6  -3   49.28   27.03
  -4   6  -4    7.90   16.11
   4   6   4   60.97   24.51
  -4   6  -5   -0.75   12.72
  -4   6  -6    5.84   16.09
  -4   6  -7   -2.69   15.63
  -4   6  -8    1.39   14.95
  -4   6  -9   -0.14   14.44
  -4   6 -10   -0.17   13.75
  -4   6 -11   21.70   18.47
   4   6  12   18.42   15.92
  -4   6 -12   11.81   11.53
   4   6  13   22.08   13.75
  -4   6 -13    0.52   11.99
   4   6  14    8.89   13.95
  -4   6 -14    5.82   12.80
   4   6  15   -1.88    9.99
  -4   6 -15   -3.40   13.42
   4   6  16   11.79   10.22
  -4   6 -16   -1.03   10.02
  -5  -7   9    8.31   13.65
   5  -7  -9   -0.88   14.07
  -5  -7   8   40.99   18.83
   5  -7  -8    8.93   15.36
  -5  -7   7   12.17   13.91
   5  -7  -7    9.49   15.76
  -5  -7   6   -5.01   13.22
   5  -7  -6    6.84   14.96
  -5  -7   5   41.70   17.10
   5  -7  -5   90.21   31.26
   5  -7  -4    7.49   18.62
   5  -7  -3    4.66   16.05
   5  -7  -2   -2.43   16.25
   5  -7  -1   12.79   17.49
   5  -7   0    8.03   13.08
   5  -7   0   -5.02   15.82
   5  -7   1   29.39   15.67
   5  -7   1   11.82   17.38
   5  -7   2   28.44   17.83
   5  -7   2   20.61   20.17
   5  -7   3   14.76   15.16
   5  -7   3   10.85   19.09
   5  -7   4   26.53   17.49
   5  -7   5   16.59   15.79
   5  -7   6   12.91   15.27
   5  -7   7    0.45   12.85
   5  -7   8   28.13   16.94
   5  -7   9    2.11   13.26
   5  -5 -20    8.81   16.76
   5  -5 -19    5.75   25.86
   5  -5 -18    6.42   18.48
   5  -5 -17   -0.96   18.23
   5  -5 -16    1.18   19.80
   5  -5 -15   22.91   29.37
   5  -5 -14   82.40   34.02
   5  -5 -14  105.86   25.82
   5  -5 -13   11.79   21.15
   5  -5 -13   18.55   17.75
   5  -5 -12  -19.27   23.95
   5  -5 -11    6.20   21.27
   5  -5 -10   63.81   34.62
   5  -5  -9    3.16   20.86
   5  -5  -8   13.51   25.22
   5  -5  -7    6.95   22.23
   5  -5  -6   27.71   26.96
  -5  -5   6   44.55   40.69
   5  -5  -5   22.30   23.85
  -5  -5   5   36.61   34.43
  -5  -5   4  103.67   43.04
   5  -5  -3   64.05   23.41
  -5  -5   3   52.81   34.12
   5  -5  -2   65.60   25.61
  -5  -5   2   44.33   31.45
   5  -5  -1  118.07   29.97
  -5  -5   1  158.95   56.95
   5  -5   0   74.32   28.62
  -5  -5   0   88.73   47.87
   5  -5   1  114.66   32.54
  -5  -5  -1  197.05   66.47
   5  -5   2   80.00   29.55
  -5  -5  -2   86.37   50.65
   5  -5   3   53.07   26.76
  -5  -5  -3   84.59   56.71
   5  -5   4   -4.43   21.64
  -5  -5  -4   -6.74   25.06
   5  -5   5  -10.55   19.58
  -5  -5  -5   -1.48   31.25
   5  -5   6  104.43   37.58
  -5  -5  -6   25.17   31.99
   5  -5   7   63.71   26.97
   5  -5   8   21.45   21.47
   5  -5   9   18.80   22.39
   5  -5  10  176.70   43.11
   5  -5  11   65.17   28.64
   5  -5  12  131.62   35.27
   5  -5  13  -14.95   19.69
   5  -5  14    1.15   14.24
   5  -5  14    5.87   14.29
   5  -5  15   -0.15   13.77
   5  -5  15   19.92   18.35
   5  -5  16   -0.55   12.53
   5  -5  16   -1.93   12.93
   5  -5  17   -2.72   14.08
   5  -5  17   -0.15   11.98
   5  -5  18    2.07   12.56
   5  -5  19    1.71   13.04
   5  -5  20    3.15   10.19
  -5  -3  25    4.93   12.16
  -5  -3  24    3.08   10.48
  -5  -3  24    8.79   16.25
  -5  -3  23    3.09   15.44
  -5  -3  22    7.17   14.95
   5  -3 -22   10.28   20.08
  -5  -3  21   -2.02   13.99
   5  -3 -21   -1.79   20.72
   5  -3 -20    9.55   28.34
  -5  -3  20   -0.14   13.07
   5  -3 -20    0.85   20.43
  -5  -3  19   -1.03   13.30
   5  -3 -19   -1.10   22.04
   5  -3 -19   -0.72   20.40
   5  -3 -18   34.14   31.92
  -5  -3  18   16.23   20.19
   5  -3 -18   51.87   24.38
  -5  -3  17    4.36   14.62
   5  -3 -17    3.63   23.57
   5  -3 -17   13.93   22.37
  -5  -3  16   19.22   29.03
  -5  -3  16    0.87   12.20
   5  -3 -16   27.54   33.69
   5  -3 -16   11.18   20.40
  -5  -3  15   62.13   40.12
  -5  -3  15   37.00   40.35
   5  -3 -15   19.86   28.76
   5  -3 -15   36.36   23.34
  -5  -3  14   18.53   28.81
  -5  -3  14    3.55   28.65
   5  -3 -14   26.83   23.29
   5  -3 -14   30.86   22.65
  -5  -3  13   27.57   27.90
  -5  -3  13   37.36   39.06
   5  -3 -13   58.29   31.81
   5  -3 -13   52.83   28.19
   5  -3 -12   83.32   32.02
  -5  -3  12   77.74   38.81
  -5  -3  12   96.04   46.11
   5  -3 -11   39.65   24.64
  -5  -3  11   48.33   30.15
  -5  -3  10   69.11   34.97
  -5  -3   9   81.22   36.13
  -5  -3   8  454.58   77.64
  -5  -3   7  151.38   45.86
  -5  -3   6  215.68   53.36
  -5  -3   5    6.13   21.55
  -5  -3   4    6.08   20.94
  -5  -3   3   50.82   31.91
  -5  -3   2  139.99   40.72
  -5  -3   1  472.50   73.21
   5  -3  -1  364.90   46.04
   5  -3   0  361.62   44.78
  -5  -3   0  518.56   76.70
  -5  -3  -1  416.06   73.21
   5  -3   1  272.56   39.77
   5  -3   2  168.16   34.15
  -5  -3  -2  233.32   56.17
   5  -3   2  178.70   33.99
   5  -3   3  630.66   68.70
   5  -3   3  667.01   66.67
   5  -3   4  180.86   42.18
   5  -3   4  156.80   34.81
   5  -3   5  824.11   84.17
   5  -3   5  732.96   83.81
   5  -3   6  286.77   52.93
   5  -3   6  303.21   57.77
   5  -3   7   69.23   32.62
   5  -3   7   67.93   30.92
   5  -3   8  165.50   51.81
   5  -3   8  109.68   37.99
   5  -3   9   56.03   38.07
   5  -3   9   29.53   27.87
   5  -3  10    0.85   24.55
   5  -3  10    5.70   20.93
   5  -3  11   42.67   28.36
   5  -3  11   41.44   32.88
   5  -3  12   20.92   22.41
   5  -3  12    6.59   25.04
   5  -3  12   70.89   49.91
   5  -3  13   12.21   25.60
   5  -3  13   32.37   33.76
   5  -3  13    8.00   25.17
   5  -3  14   28.92   28.57
   5  -3  14   58.70   43.64
   5  -3  14   33.58   39.17
   5  -3  15   12.87   26.45
   5  -3  15    4.56   30.34
   5  -3  15   51.76   43.21
   5  -3  16   21.16   30.80
   5  -3  17    7.00   21.80
   5  -3  18    9.75   21.69
   5  -3  18    5.49   19.40
   5  -3  19   29.35   29.78
   5  -3  20   -1.31   17.91
   5  -3  21    0.44   15.55
   5  -3  22    3.82   15.12
   5  -3  23    7.24   14.45
   5  -3  24   -1.04   12.07
  -5  -1  27   -3.26   12.36
  -5  -1  26    6.56   14.73
  -5  -1  25   -1.73   12.19
   5  -1 -25    4.84   13.94
  -5  -1  24   -3.32   15.53
   5  -1 -24    8.26   14.97
  -5  -1  23    0.56   13.56
   5  -1 -23   12.77   17.07
  -5  -1  22    4.76   14.73
   5  -1 -22   15.02   16.51
   5  -1 -21  129.01   36.18
   5  -1 -20  269.68   45.08
  -5  -1  19   79.60   52.05
   5  -1 -19   17.71   20.36
   5  -1 -19   26.76   22.92
  -5  -1  18   26.50   29.36
   5  -1 -18   32.76   24.46
   5  -1 -18   68.74   26.10
  -5  -1  17   18.08   28.48
  -5  -1  17   11.05   28.16
   5  -1 -17   35.14   23.42
   5  -1 -17   42.55   20.03
   5  -1 -16   12.13   12.23
  -5  -1  16   13.68   30.97
  -5  -1  16  -17.41   31.71
   5  -1 -16   18.54   16.67
   5  -1 -16   21.46   16.73
  -5  -1  15    7.60   29.61
  -5  -1  15   32.71   34.09
  -5  -1  14  273.81   67.35
  -5  -1  14  280.11   67.49
  -5  -1  13  315.33   67.47
  -5  -1  13  279.64   64.60
  -5  -1  12  709.81   95.34
  -5  -1  12  711.48   91.99
  -5  -1  11  392.74   68.55
  -5  -1  11  406.55   70.07
  -5  -1  10  580.10   79.07
  -5  -1  10  625.55   80.06
  -5  -1   9  161.48   43.60
  -5  -1   9  124.23   37.20
  -5  -1   8  270.22   49.83
  -5  -1   8  289.76   48.31
  -5  -1   7 2377.87  124.71
  -5  -1   6  845.79   69.57
  -5  -1   5  328.18   41.68
  -5  -1   4  461.71   49.86
  -5  -1   3  583.80   34.10
  -5  -1   3  473.25   51.25
  -5  -1   2 1078.17   45.91
   5  -1  -2 1076.67   57.47
  -5  -1   2 1112.89   70.00
   5  -1  -1 1435.35   68.22
  -5  -1   1 1380.68   84.02
   5  -1   0  516.15   43.06
   5  -1   1 3590.87  119.31
   5  -1   1 3389.49   69.18
   5  -1   2  335.29   28.82
   5  -1   2  355.88   44.88
   5  -1   3 1770.86  101.85
   5  -1   3 1610.60   77.02
   5  -1   4  355.34   53.78
   5  -1   4  354.06   40.11
   5  -1   5  230.12   47.73
   5  -1   5  222.34   35.64
   5  -1   6  517.17   60.20
   5  -1   6  624.25   74.32
   5  -1   7  387.78   53.55
   5  -1   7  389.61   62.17
   5  -1   8  134.85   41.97
   5  -1   8  128.99   38.86
   5  -1   9  349.73   59.94
   5  -1   9  419.18   74.43
   5  -1  10  280.10   59.83
   5  -1  10  335.13   73.57
   5  -1  11  273.29   65.74
   5  -1  12  224.62   62.50
   5  -1  13  143.62   54.99
   5  -1  14  239.48   71.62
   5  -1  15  117.67   30.71
   5  -1  15   32.09   27.11
   5  -1  15  122.57   58.98
   5  -1  16   31.58   19.74
   5  -1  16   12.48   21.22
   5  -1  16   39.05   35.30
   5  -1  17   -2.65   18.85
   5  -1  17    1.58   15.95
   5  -1  17   15.40   38.83
   5  -1  18   14.62   18.49
   5  -1  18   11.73   21.60
   5  -1  18  -34.67   46.19
   5  -1  19   83.55   31.10
   5  -1  19   22.93   30.01
   5  -1  19  101.28   63.91
   5  -1  20   78.16   39.96
   5  -1  20   49.29   37.28
   5  -1  21   13.79   16.96
   5  -1  21    2.67   18.19
   5  -1  22   40.96   24.00
   5  -1  22   10.46   25.33
   5  -1  23   15.49   14.76
   5  -1  23    0.49   17.43
   5  -1  24   16.78   16.43
   5  -1  24    5.88   19.62
   5  -1  25    2.87   12.09
   5  -1  26   -5.85   10.23
  -5  -1 -27   10.69   12.88
   5  -1  27  -12.32    9.70
  -5   1  27   -5.05   10.35
   5   1 -27   11.13    7.48
  -5   1  26    1.40   12.14
   5   1 -26    3.29    8.56
   5   1 -25  -11.81   10.63
  -5   1  25   -2.06   10.91
   5   1 -25   -6.27   13.98
  -5   1  24   -0.76   13.31
   5   1 -24    0.39   15.44
   5   1 -23   13.17   19.03
   5   1 -22   -8.46   17.49
   5   1 -21   83.09   26.25
   5   1 -20  166.28   38.63
  -5   1  19   35.20   54.41
   5   1 -19   22.80   28.83
   5   1 -19   26.24   17.58
  -5   1  18   32.82   45.10
   5   1 -18   83.02   46.48
   5   1 -18   50.71   20.88
   5   1 -17   35.66   34.13
  -5   1  17   29.83   40.05
   5   1 -17   31.83   20.40
  -5   1  16   58.84   47.19
   5   1 -16    0.71   24.52
   5   1 -16    3.47   13.77
  -5   1  15  -15.16   31.06
   5   1 -15   35.37   34.45
  -5   1  14  332.71   73.37
   5   1 -14  308.33   70.50
   5   1 -13  330.63   70.12
  -5   1  13  318.74   68.68
   5   1 -12  774.06  101.29
  -5   1  12  708.40   93.08
   5   1 -11  460.42   78.83
  -5   1  11  434.97   72.74
   5   1 -10  691.47   92.37
  -5   1  10  682.00   82.77
  -5   1   9  163.50   45.67
   5   1  -9  155.18   51.08
  -5   1   8  280.28   50.09
  -5   1   7 2388.43  130.26
  -5   1   6  849.82   74.98
  -5   1   5  328.52   45.25
  -5   1   4  519.23   55.30
   5   1  -3  547.44   52.56
  -5   1   3  550.40   53.51
  -5   1   2 1001.17   62.76
   5   1  -2 1080.41   67.59
  -5   1   2 1121.68   66.73
  -5   1   1 1400.88   65.88
   5   1  -1 1417.42   75.53
  -5   1   1 1423.32   68.99
  -5   1   0  489.05   30.44
   5   1   0  481.22   44.75
   5   1   0  589.99   54.77
   5   1   0  556.14   41.09
  -5   1   0  520.44   36.72
   5   1   1 3369.24  117.61
  -5   1  -1 3408.14   62.20
   5   1   1 3429.65   87.22
  -5   1  -1 3304.56   83.56
   5   1   2  302.80   38.13
   5   1   2  361.19   44.51
   5   1   2  336.07   24.68
   5   1   3 1637.13   89.72
   5   1   3 1687.41   94.42
   5   1   4  315.48   46.10
   5   1   4  385.81   47.37
   5   1   5  180.74   39.63
   5   1   5  241.18   40.36
   5   1   6  470.05   65.05
   5   1   6  550.32   59.73
   5   1   7  305.43   56.48
   5   1   7  360.26   50.95
   5   1   8  113.26   33.31
   5   1   8   94.31   38.71
   5   1   9  321.89   65.23
   5   1   9  393.08   56.79
   5   1  10  276.23   51.70
   5   1  10  238.90   59.41
   5   1  11  283.55   55.84
   5   1  11  212.39   58.49
   5   1  12  237.03   51.42
   5   1  12  120.63   51.92
   5   1  13   43.33   34.21
   5   1  13  139.77   43.25
   5   1  14  134.52   46.02
   5   1  14   42.48   35.18
   5   1  15  105.66   39.86
   5   1  15   37.76   27.35
   5   1  16    7.50   19.91
   5   1  16   30.94   24.94
   5   1  16   -6.25   33.60
   5   1  17   10.96   15.99
   5   1  17  -15.20   33.27
   5   1  18    3.71   16.84
   5   1  18   19.31   34.60
   5   1  19   21.94   27.70
   5   1  19    6.77   40.24
   5   1  20   51.26   38.15
   5   1  21    3.65   14.87
   5   1  22    7.27   21.86
  -5   1 -23    9.31   16.95
   5   1  23    2.06   13.52
  -5   1 -24   13.26   20.60
   5   1  24   -0.19   15.22
  -5   1 -25   -0.54   12.22
   5   1  25   -2.98   11.53
  -5   1 -26    0.14   14.54
   5   1  26   -2.46   10.80
   5   1  27    9.82    9.22
  -5   1 -27    3.85   11.79
   5   3 -25    5.07    8.29
   5   3 -24    1.27    8.96
   5   3 -23    4.70    9.55
   5   3 -22   -2.85   10.26
   5   3 -21    4.19   10.64
   5   3 -20    9.41   13.87
   5   3 -20   13.19   14.64
   5   3 -19   -0.18   12.75
   5   3 -18   68.05   25.07
   5   3 -17   33.96   21.07
   5   3 -17    7.99   15.17
  -5   3  16   10.12   36.28
   5   3 -16  -14.77   30.08
   5   3 -16    8.64   16.99
   5   3 -16    7.26   16.40
  -5   3  15   65.32   47.64
  -5   3  15    5.60   41.24
   5   3 -15   71.23   56.80
   5   3 -15   40.97   17.93
   5   3 -15   49.78   21.05
  -5   3  14   -8.55   43.12
  -5   3  14  -16.87   33.01
   5   3 -14   36.94   18.56
   5   3 -14   21.40   17.13
  -5   3  13   61.72   43.06
  -5   3  13   51.05   43.45
   5   3 -13   43.41   20.93
   5   3 -13   51.14   21.04
  -5   3  12   98.16   50.46
  -5   3  12   53.73   41.39
   5   3 -12   81.52   25.58
   5   3 -12   81.88   22.58
  -5   3  11   23.22   38.35
  -5   3  11   24.91   36.65
  -5   3  10   34.69   37.85
  -5   3  10  103.28   48.58
  -5   3   9   70.33   40.64
  -5   3   9   92.95   47.27
  -5   3   8  514.49   88.70
  -5   3   8  368.63   78.77
  -5   3   7  131.46   47.95
  -5   3   6  175.46   48.55
   5   3  -6  244.38   59.03
   5   3  -5   28.18   30.75
  -5   3   5    5.15   23.53
  -5   3   4   -7.18   19.99
   5   3  -4   -5.03   22.42
  -5   3   3   31.55   24.26
   5   3  -3   37.95   24.90
   5   3  -2  114.50   37.63
  -5   3   2  145.07   51.93
  -5   3   1  357.85   58.29
   5   3  -1  406.09   63.62
  -5   3   0  386.84   59.21
   5   3   0  423.14   67.06
   5   3   1  266.51   52.34
  -5   3  -1  300.02   54.05
   5   3   2  135.27   39.93
  -5   3  -2  196.92   45.41
  -5   3  -2  164.47   39.48
  -5   3  -3  785.40   83.73
  -5   3  -3  667.05   73.38
   5   3   3  617.64   77.58
   5   3   4  143.04   42.20
  -5   3  -4  195.36   43.73
  -5   3  -4  186.00   43.25
   5   3   5  732.87   90.01
  -5   3  -5  753.01   78.86
   5   3   6  275.33   60.18
  -5   3  -6  280.23   51.40
   5   3   7   55.86   36.08
  -5   3  -7   59.68   29.79
   5   3   8   82.62   41.16
   5   3   9   35.45   32.12
   5   3  10   11.39   25.25
   5   3  11   43.64   36.42
  -5   3 -11   61.41   20.63
   5   3  12   18.12   25.35
  -5   3 -12   15.67   18.08
   5   3  13    6.72   26.41
  -5   3 -13    1.67   14.30
   5   3  13   36.72   17.64
   5   3  14   51.66   42.51
  -5   3 -14   86.24   27.73
   5   3  14   82.06   24.21
   5   3  15   10.72   30.05
   5   3  15   21.27   17.80
  -5   3 -15   13.70   15.58
   5   3  16   14.12   41.30
  -5   3 -16   70.14   27.48
  -5   3 -17   -9.68   15.23
  -5   3 -18   18.60   19.76
  -5   3 -19   43.76   25.45
  -5   3 -20    6.66   15.65
  -5   3 -21   11.10   17.63
  -5   3 -22    1.22   15.55
  -5   3 -23   -0.32   15.59
  -5   3 -24    6.74   13.52
   5   5 -20    6.09    8.20
   5   5 -19    2.43    7.72
   5   5 -19   -3.38    9.56
   5   5 -18    5.22    8.01
   5   5 -18   10.24   13.10
   5   5 -17   -3.87    9.06
   5   5 -17    0.14   11.22
   5   5 -16    4.07    8.63
   5   5 -16    3.93   12.12
   5   5 -15    9.92   10.03
   5   5 -15   34.48   20.61
   5   5 -14   58.94   18.82
   5   5 -14   88.21   28.05
   5   5 -13    6.81   10.92
   5   5 -13   35.94   20.18
   5   5 -12   -2.08    9.14
   5   5 -12   -0.21   14.55
   5   5 -11    7.17    9.04
   5   5 -11    8.80   14.39
   5   5 -10   55.36   17.31
   5   5 -10   76.75   27.43
   5   5  -9    3.88   13.72
   5   5  -8   34.00   19.06
   5   5  -7   -2.63   13.82
   5   5  -6   38.72   20.16
  -5   5   6    3.04   12.31
   5   5  -5   25.65   17.52
  -5   5   5    1.43   12.06
   5   5  -4  132.94   60.54
  -5   5   4   55.02   25.62
   5   5  -4  125.76   30.08
   5   5  -3   61.33   42.76
  -5   5   3   34.43   22.10
   5   5  -3   74.31   25.74
   5   5  -2  122.67   62.23
  -5   5   2   24.37   20.17
   5   5  -2   78.40   22.33
   5   5  -1  100.70   46.44
   5   5  -1  139.26   30.26
  -5   5   1   64.06   26.91
   5   5   0   98.33   40.68
   5   5   0   78.77   23.53
  -5   5   0   17.05   21.51
   5   5   1   78.97   42.47
  -5   5  -1   45.73   24.54
   5   5   1  123.58   27.45
   5   5   2   68.92   41.37
   5   5   2   79.05   23.61
  -5   5  -2   45.30   25.58
   5   5   3   29.79   24.33
   5   5   3   76.18   32.39
  -5   5  -3   18.61   22.77
   5   5   3   43.05   17.22
   5   5   4  -12.80   25.29
  -5   5  -4    2.26   17.17
   5   5   4   11.43   13.05
   5   5   5    0.47   23.21
   5   5   5    6.70   11.67
  -5   5  -5    1.76   19.27
   5   5   6   56.43   44.28
  -5   5  -6   23.77   25.27
   5   5   6   47.16   20.50
  -5   5  -7   14.43   22.61
  -5   5  -8    3.01   20.44
  -5   5  -9    8.50   23.29
  -5   5 -10   68.46   37.27
  -5   5 -11    9.65   23.92
  -5   5 -12   20.12   34.81
   5   5  13  -16.27   17.98
  -5   5 -13   -0.43   16.88
   5   5  14    9.26   17.13
  -5   5 -14    2.10   14.31
   5   5  15    4.77   12.53
  -5   5 -15    1.45   18.47
   5   5  16   -0.57   13.26
  -5   5 -16    1.78   14.88
   5   5  17   -4.34   11.50
  -5   5 -17  -10.24   14.72
  -5   5 -18   21.38   18.38
  -5   5 -19   -1.13   12.09
  -5   5 -20    6.54   12.65
   5   7  -9    6.14   13.19
   5   7  -9    1.48    8.27
   5   7  -8   17.41   17.82
   5   7  -8    7.67   11.53
   5   7  -7   36.79   20.12
   5   7  -7   15.41   12.48
   5   7  -6    3.62   16.65
   5   7  -6   -0.61    9.00
   5   7  -5   15.40   17.56
   5   7  -5   14.74   10.63
   5   7  -4   -3.92   14.46
   5   7  -4    0.84    9.04
   5   7  -3   14.66   17.27
   5   7  -3    0.87   10.50
   5   7  -2    1.21   12.78
   5   7  -2    1.16   10.17
   5   7  -1   19.87   16.22
   5   7  -1    7.61   11.61
  -5   7   0    4.91   11.72
  -5   7  -1   23.41   12.15
  -5   7  -2    7.66    9.00
  -5   7  -3   24.49   12.81
  -5   7  -4   10.17   11.32
  -5   7  -5   11.19   12.40
  -5   7  -6   10.17   10.77
   5   7   7   -1.35   10.79
  -5   7  -7   13.81   11.48
   5   7   8   18.75   12.26
  -5   7  -8   20.17   11.41
   5   7   9   10.29   11.89
  -5   7  -9  -12.29   11.84
   6  -6 -16    5.85   13.56
   6  -6 -15    7.82   16.07
   6  -6 -14   31.55   23.74
   6  -6 -13   12.04   19.56
   6  -6 -12   -4.46   17.98
   6  -6 -12   -3.14   11.16
   6  -6 -11    1.46   15.68
   6  -6 -11   14.10   14.97
   6  -6 -10   -1.53   16.28
   6  -6  -9    7.59   19.59
   6  -6  -8   15.08   19.62
   6  -6  -7   83.57   29.80
   6  -6  -6   -9.00   17.79
   6  -6  -5   45.05   26.28
   6  -6  -4   31.31   22.57
   6  -6  -3   79.58   24.61
   6  -6  -3   61.44   31.74
   6  -6  -2  101.14   27.64
   6  -6  -2   86.51   33.54
   6  -6  -1   57.32   23.33
   6  -6   0    1.99   17.08
   6  -6   1   43.88   25.67
   6  -6   2   -7.93   18.83
   6  -6   3  137.41   37.37
   6  -6   4  117.12   35.32
   6  -6   5    3.77   20.76
   6  -6   6   46.06   25.59
   6  -6   7   35.61   25.96
   6  -6   8   51.03   25.31
   6  -6   9   27.10   22.63
   6  -6  10   22.89   19.45
   6  -6  11   -6.31   17.72
   6  -6  12    3.34   12.86
   6  -6  13   -3.09   13.27
   6  -6  14   18.69   14.44
   6  -6  15   18.59   12.93
   6  -4 -22    0.55   15.90
   6  -4 -21    6.19   24.12
   6  -4 -20   27.69   25.22
   6  -4 -19   15.58   21.24
   6  -4 -19    2.14   20.80
   6  -4 -18   12.07   22.56
   6  -4 -18   25.32   20.31
   6  -4 -17  113.30   41.28
   6  -4 -17  128.98   31.84
   6  -4 -16   10.36   25.80
   6  -4 -16    3.06   19.07
   6  -4 -15   34.46   36.35
   6  -4 -15   31.08   23.37
   6  -4 -14   20.07   27.79
   6  -4 -14   43.25   23.33
   6  -4 -13    8.28   22.70
   6  -4 -13    0.19   21.37
   6  -4 -12   -6.11   20.55
  -6  -4  12   36.96   34.59
  -6  -4  12   32.05   36.10
   6  -4 -11   -3.79   26.26
  -6  -4  11   20.36   30.71
   6  -4 -10  112.29   39.64
  -6  -4  10   81.54   41.29
   6  -4  -9   56.61   30.38
  -6  -4   9   40.81   32.47
   6  -4  -8   86.84   34.25
  -6  -4   8   71.13   43.99
   6  -4  -7   71.52   33.20
  -6  -4   7   94.93   42.99
   6  -4  -6   38.96   23.04
  -6  -4   6   21.99   28.08
  -6  -4   5   86.65   41.03
  -6  -4   4  207.65   59.07
  -6  -4   3  135.98   52.04
  -6  -4   2   11.14   38.69
  -6  -4   1  103.31   46.61
  -6  -4   0   22.60   32.49
  -6  -4  -1   16.87   31.86
  -6  -4  -2  241.37   69.79
   6  -4   3  105.84   27.63
  -6  -4  -3  142.52   59.43
   6  -4   4  201.91   36.45
  -6  -4  -4  256.78   73.08
   6  -4   5  227.13   38.03
  -6  -4  -5  243.10   75.17
   6  -4   6  129.95   29.39
  -6  -4  -6  138.47   60.02
   6  -4   7  129.54   33.72
   6  -4   8   51.15   26.00
   6  -4   9   43.19   25.94
   6  -4  10   40.37   21.20
   6  -4  11   83.81   28.09
   6  -4  11   66.10   48.37
   6  -4  12   19.47   16.02
   6  -4  12   41.47   39.39
   6  -4  13   18.57   19.80
   6  -4  14   23.73   21.24
   6  -4  15    4.84   16.63
   6  -4  15   27.99   18.50
   6  -4  16    6.58   17.53
   6  -4  16   31.55   19.24
   6  -4  17    8.45   19.00
   6  -4  18    8.25   18.65
   6  -4  19   -2.21   13.04
   6  -4  20   -3.44   14.94
   6  -4  21    6.38   15.97
   6  -4  22    3.98   13.62
  -6  -2  26    3.44   12.07
  -6  -2  25    0.91   14.97
  -6  -2  24    5.24   16.97
   6  -2 -24   16.44   17.01
  -6  -2  23    5.48   15.72
   6  -2 -23    8.69   16.62
  -6  -2  22    1.06   13.45
   6  -2 -22    5.01   15.74
  -6  -2  21    2.70   17.06
   6  -2 -21   -6.17   18.25
   6  -2 -21   13.45   19.41
   6  -2 -20   -0.62   23.45
   6  -2 -20   21.86   23.13
   6  -2 -19    5.29   23.31
   6  -2 -19   16.31   23.84
  -6  -2  18    5.51   29.72
  -6  -2  18   59.97   43.51
   6  -2 -18    6.25   19.98
   6  -2 -18   38.60   25.03
  -6  -2  17  106.87   57.33
  -6  -2  17  128.94   56.14
   6  -2 -17  138.62   38.84
   6  -2 -17  149.95   35.67
   6  -2 -16   14.77   11.84
  -6  -2  16   -5.20   30.11
  -6  -2  16   31.83   32.08
   6  -2 -16    4.43   16.63
   6  -2 -16   34.90   24.09
  -6  -2  15   16.19   30.40
  -6  -2  15   10.76   29.04
   6  -2 -15   -4.29   19.47
   6  -2 -15    9.23   16.12
  -6  -2  14   52.31   40.10
  -6  -2  14  124.27   48.27
   6  -2 -14  105.49   29.63
   6  -2 -14  162.07   31.63
  -6  -2  13   16.58   25.35
  -6  -2  13  -10.22   27.63
  -6  -2  12   94.30   38.17
  -6  -2  12   75.02   40.15
  -6  -2  11   31.77   25.45
  -6  -2  11   -1.60   29.63
  -6  -2  10  428.29   72.54
  -6  -2   9  543.36   77.28
  -6  -2   8  361.98   60.29
  -6  -2   7  255.73   49.25
  -6  -2   6    2.39   16.63
  -6  -2   5  210.57   44.35
  -6  -2   4 1941.67  123.20
  -6  -2   3 1289.88   98.52
   6  -2  -2  990.67   51.12
  -6  -2   2 1174.70   96.05
   6  -2  -1 1510.15   72.94
  -6  -2   1 1700.03  125.81
   6  -2  -1 1503.23   51.33
  -6  -2   0  192.38   43.84
   6  -2   0  123.50   23.66
   6  -2   0  151.99   19.10
   6  -2   1 2149.70  107.45
   6  -2   1 2121.23   78.59
   6  -2   2  439.25   56.05
   6  -2   2  384.86   39.19
   6  -2   3 2124.16  124.02
   6  -2   3 2062.67   96.48
   6  -2   4  212.99   42.19
   6  -2   4  190.79   34.04
   6  -2   5  234.52   50.32
   6  -2   5  198.72   36.57
   6  -2   6  817.08   80.04
   6  -2   6  708.60   86.02
   6  -2   7   60.35   28.69
   6  -2   7   22.32   19.75
   6  -2   8   64.81   34.81
   6  -2   8   44.60   24.36
   6  -2   9   98.35   44.86
   6  -2   9   86.04   35.44
   6  -2  10   24.58   26.19
   6  -2  10   26.15   28.45
   6  -2  11  123.68   45.43
   6  -2  11  123.50   46.22
   6  -2  12   33.34   34.50
   6  -2  12   17.89   28.63
   6  -2  13   -1.65   13.67
   6  -2  13   23.66   31.72
   6  -2  14   13.30   23.20
   6  -2  14   -1.30   29.66
   6  -2  15    8.76   16.34
   6  -2  15   14.31   38.47
   6  -2  16   34.80   24.80
   6  -2  16   13.31   23.61
   6  -2  16   43.54   42.25
   6  -2  17   26.20   22.26
   6  -2  17   10.90   22.75
   6  -2  17   31.97   42.93
   6  -2  18   36.24   24.60
   6  -2  18   16.58   23.79
   6  -2  19   29.56   23.62
   6  -2  19    5.75   21.45
   6  -2  20   11.49   18.35
   6  -2  20    0.82   15.31
   6  -2  21   -6.01   16.12
   6  -2  21    0.44   15.52
   6  -2  22   16.57   18.60
   6  -2  22    6.65   21.06
   6  -2  22   14.50   14.11
   6  -2  23   -6.57   12.50
   6  -2  23   14.50   14.31
   6  -2  24    6.49   16.15
   6  -2  24   27.13   13.80
   6  -2  25    4.54   12.78
   6  -2  25    1.29    8.92
   6  -2  26   -1.91    8.56
   6  -2  26    3.27    7.78
  -6   0  27    1.36   11.07
   6   0 -27   -2.90   13.92
  -6   0  26   -1.11   11.84
   6   0 -26   -6.64   13.95
  -6   0  25   -0.02   14.11
   6   0 -25   16.87   15.10
  -6   0  24    0.23   12.66
   6   0 -24   -1.68   16.66
   6   0 -23   14.41   16.78
   6   0 -22   12.12   19.38
   6   0 -21   10.03   20.20
   6   0 -20   15.34   20.81
  -6   0  19    2.51   34.36
   6   0 -19   24.72   20.51
  -6   0  18  253.99   73.54
   6   0 -18  313.52   45.74
  -6   0  17   28.42   37.10
   6   0 -17   31.44   20.56
  -6   0  16   32.49   42.17
   6   0 -16    4.24   14.38
   6   0 -16    6.32   14.58
  -6   0  15    1.77   40.85
  -6   0  14  147.38   52.64
  -6   0  13  172.26   45.19
  -6   0  13  227.57   60.60
   6   0 -13  196.44   58.87
  -6   0  12  148.18   43.27
  -6   0  12  178.56   53.37
   6   0 -12  164.96   48.23
   6   0 -11  145.73   45.12
  -6   0  11  164.38   48.83
  -6   0  11  174.60   43.38
  -6   0  10 2119.95  132.08
  -6   0  10 2483.16  154.42
   6   0 -10 2279.51  151.68
  -6   0   9   13.76   15.07
  -6   0   9   28.02   25.24
   6   0  -9    9.04   22.62
  -6   0   8   95.38   27.66
  -6   0   8  119.52   36.88
   6   0  -8  103.82   35.82
  -6   0   7   73.72   22.27
  -6   0   7  110.83   39.03
   6   0  -7   74.53   32.89
  -6   0   6 1827.09   90.87
  -6   0   6 1879.24  111.02
   6   0  -6 1926.88  113.64
  -6   0   5 2261.11   91.30
  -6   0   5 2370.00  116.28
   6   0  -5 2349.47  120.03
  -6   0   4    6.80   14.62
  -6   0   4    2.27    9.68
  -6   0   4   -2.94   18.64
   6   0  -4   11.53   20.69
  -6   0   3  497.88   47.89
  -6   0   3  503.12   36.06
  -6   0   3  566.88   55.93
  -6   0   2  727.74   56.84
   6   0  -2  849.08   65.03
  -6   0   2  778.29   40.06
   6   0  -1 3570.85  124.32
  -6   0   1 3364.46   83.18
   6   0   0 7214.34  180.26
   6   0   1   30.81   17.49
   6   0   1   36.01    6.35
   6   0   2  603.71   25.85
   6   0   2  739.92   61.57
   6   0   3  110.42   29.97
   6   0   3  103.06   15.88
   6   0   4 1710.31   74.26
   6   0   4 1945.89  109.86
   6   0   5  887.93   61.96
   6   0   5  999.95   83.87
   6   0   6   35.92   24.08
   6   0   7   42.43   28.55
   6   0   8    7.43   28.64
   6   0   9  145.69   44.89
   6   0  10  276.35   59.33
   6   0  11  580.58   91.91
   6   0  12   -2.36   24.90
   6   0  13  423.49   84.42
   6   0  14  -10.93   26.04
   6   0  15    5.33   28.50
   6   0  16   10.71   14.31
   6   0  16    2.20   14.52
   6   0  16   -1.91   27.44
   6   0  17   19.41   15.40
   6   0  17   15.46   23.14
   6   0  17   31.09   32.03
   6   0  18   20.42   17.94
   6   0  18    3.36   15.83
   6   0  18    9.89   32.94
   6   0  19   31.68   24.15
   6   0  19    0.54   20.09
   6   0  19    1.76   33.60
   6   0  20   -3.10   13.23
   6   0  20    3.97   18.04
   6   0  21   84.22   26.98
   6   0  21   31.87   31.62
   6   0  22    7.74   20.57
   6   0  23   25.38   29.06
   6   0  24    5.67   17.18
   6   0  25    0.03   11.28
  -6   0 -26   -3.05   13.86
   6   0  26   -2.76   10.35
  -6   0 -27   -3.46   10.56
   6   0  27    9.73   10.19
   6   2 -26   -3.08    7.32
  -6   2  25   -2.14    9.79
   6   2 -25    4.61    8.85
   6   2 -24   22.02   14.49
  -6   2  24    4.35   12.20
   6   2 -23   14.64   14.06
   6   2 -23   28.50   19.79
   6   2 -22    3.18   11.69
   6   2 -22   22.32   17.77
   6   2 -21   -7.56   14.76
   6   2 -20   29.35   20.38
   6   2 -19    3.82   14.74
  -6   2  18   11.12   39.10
   6   2 -18   -3.24   33.78
  -6   2  18   18.86   46.19
   6   2 -18   33.65   21.52
  -6   2  17   67.72   60.55
  -6   2  17  140.61   69.49
   6   2 -17  143.90   66.48
   6   2 -17  124.01   29.22
  -6   2  16    3.27   33.89
  -6   2  16    9.89   38.47
   6   2 -16    4.65   25.12
   6   2 -16   13.71   13.19
  -6   2  15   17.90   28.18
  -6   2  15  -38.42   43.31
   6   2 -15   -2.39   31.70
   6   2 -15    9.85   13.73
  -6   2  14   91.14   52.54
  -6   2  14   69.31   50.82
   6   2 -14  111.01   48.26
   6   2 -14   85.97   20.42
  -6   2  13   18.07   36.03
  -6   2  13  -12.68   34.11
   6   2 -13   21.82   28.65
  -6   2  12   94.90   44.56
  -6   2  12   64.54   37.36
   6   2 -12   55.85   42.55
  -6   2  11  -32.74   39.62
  -6   2  11   -0.85   28.29
  -6   2  10  356.73   75.38
  -6   2  10  546.37   86.38
  -6   2   9  608.25   86.82
  -6   2   9  495.72   84.34
  -6   2   8  440.98   72.33
  -6   2   8  358.29   69.96
  -6   2   7  312.92   62.90
  -6   2   7  223.72   51.99
  -6   2   6   37.62   36.13
  -6   2   6    5.64   20.82
  -6   2   5  207.34   47.23
  -6   2   5  170.26   44.08
   6   2  -5  195.49   45.85
   6   2  -4 1931.72  130.80
  -6   2   4 1974.91  126.87
  -6   2   4 1709.33  117.54
  -6   2   3 1255.28  100.63
  -6   2   3 1157.38   91.79
   6   2  -3 1317.84  104.31
  -6   2   2 1105.08   87.74
  -6   2   2  937.41   75.26
  -6   2   2 1064.94   94.83
   6   2  -2 1099.43   91.50
  -6   2   1 1461.47  107.87
  -6   2   1 1455.07   86.45
   6   2  -1 1638.44  108.85
  -6   2   0  147.23   27.39
   6   2   0  172.87   38.25
  -6   2   0  133.76   33.97
   6   2   1 2135.38  121.48
  -6   2  -1 2191.70  125.61
  -6   2  -1 2132.96   93.33
  -6   2  -2  378.82   38.73
  -6   2  -2  447.29   60.08
   6   2   2  337.70   51.80
   6   2   3 2060.39   69.93
   6   2   3 1933.97  119.32
   6   2   4  180.75   35.85
   6   2   4  150.28   38.90
   6   2   5  190.28   37.01
   6   2   5  188.20   43.44
   6   2   6  822.85   77.65
   6   2   6  669.69   86.97
   6   2   7   38.20   19.05
   6   2   7   53.88   34.65
   6   2   8   63.01   28.28
   6   2   8   48.35   30.30
   6   2   9  111.65   35.80
   6   2   9   96.69   43.64
   6   2  10   30.66   19.88
   6   2  10   30.92   31.38
   6   2  11  133.73   37.80
   6   2  11   97.99   49.14
   6   2  12   30.93   36.25
   6   2  13    3.98   25.33
   6   2  14   25.31   40.70
   6   2  15   20.89   37.81
   6   2  16   46.62   40.37
   6   2  17   14.04   43.54
  -6   2 -17   21.02   17.33
  -6   2 -18   32.12   20.58
  -6   2 -19   21.24   17.47
  -6   2 -20   -0.63   15.39
  -6   2 -21    6.80   14.63
  -6   2 -22    1.22   17.54
   6   2  22   16.70   14.45
  -6   2 -23    3.34   16.38
   6   2  23   -0.82   10.45
   6   2  24   18.28   11.42
  -6   2 -24    6.56   13.12
  -6   2 -25    5.31   13.80
   6   2  25   -0.75    8.06
   6   2  26    4.75    6.58
  -6   2 -26   -1.19   10.56
   6   4 -23   -3.79    7.43
   6   4 -22    1.62    7.58
   6   4 -21    7.14   10.15
   6   4 -20   30.93   14.28
   6   4 -19    6.39   11.17
   6   4 -18   14.16   14.07
   6   4 -18   10.49   16.02
   6   4 -17   81.06   24.38
   6   4 -17  102.55   30.87
   6   4 -16    7.22   12.28
   6   4 -16   -4.53   16.42
   6   4 -15   16.15   13.95
   6   4 -15   33.67   21.68
   6   4 -14   34.87   17.19
   6   4 -14   44.99   22.82
  -6   4  13    0.06   27.94
   6   4 -13    9.79   12.70
   6   4 -13    5.54   14.65
  -6   4  12   -2.45   28.80
   6   4 -12   11.16   12.29
   6   4 -12   10.16   19.78
  -6   4  11  -24.98   29.14
   6   4 -11    5.08   11.81
   6   4 -11    1.37   13.26
  -6   4  10   84.31   38.21
   6   4 -10  106.63   26.04
   6   4 -10  139.01   35.56
  -6   4   9   51.39   40.14
   6   4  -9   48.86   17.46
   6   4  -9   51.49   23.11
  -6   4   8   27.02   29.87
   6   4  -8   83.65   22.44
   6   4  -8  125.37   31.67
  -6   4   7   27.77   24.90
   6   4  -7   59.65   18.16
   6   4  -7   90.80   30.48
  -6   4   6   14.37   17.51
   6   4  -6   31.83   12.03
   6   4  -6   60.33   23.97
  -6   4   5   38.93   25.08
   6   4  -5   63.51   43.09
   6   4  -5   72.35   23.84
  -6   4   4  159.22   52.55
   6   4  -4  195.98   60.22
  -6   4   3  134.42   49.73
   6   4  -3  132.32   50.61
   6   4  -2  -13.22   26.16
  -6   4   2   -3.44   25.60
   6   4  -1   81.06   40.65
   6   4   0   14.27   30.30
   6   4   1   20.72   23.31
   6   4   2  154.52   50.03
   6   4   3   84.61   39.49
   6   4   3  106.20   24.23
   6   4   4  159.27   53.20
   6   4   4  211.18   34.71
   6   4   5  159.79   53.27
   6   4   5  231.94   35.34
  -6   4  -5  160.81   39.13
   6   4   6   88.34   40.77
   6   4   6  116.08   25.96
  -6   4  -6   80.53   31.57
   6   4   7   77.18   39.17
  -6   4  -7   46.19   27.55
   6   4   8   30.53   36.91
  -6   4  -8   39.86   26.21
   6   4   9   17.01   29.29
  -6   4  -9    6.77   23.58
   6   4  10    8.69   22.87
  -6   4 -10    1.38   16.87
   6   4  11   29.35   34.99
  -6   4 -11   30.35   29.40
   6   4  12    5.71   31.28
  -6   4 -12    5.29   22.27
   6   4  13   28.06   16.47
  -6   4 -13    7.49   21.90
   6   4  14   39.00   19.36
  -6   4 -14   12.36   19.87
   6   4  15   28.39   17.28
  -6   4 -15    9.73   22.14
   6   4  16   -3.12   14.21
  -6   4 -16    0.36   14.31
   6   4  17   15.74   14.69
  -6   4 -17    2.86   19.39
  -6   4 -18    4.39   16.87
  -6   4 -19  -21.04   17.20
  -6   4 -20   -1.82   14.38
  -6   4 -21    0.98   12.97
  -6   4 -22    6.13   14.96
   6   6 -16   10.52   14.24
   6   6 -15    6.42    9.41
   6   6 -14   20.97   23.24
   6   6 -13   16.23   12.62
   6   6 -12   -1.91   10.87
   6   6 -11    5.92   12.45
   6   6 -10    7.90   12.44
   6   6  -9    5.88   13.42
   6   6  -8    9.00   14.56
   6   6  -7   82.55   26.59
   6   6  -6    7.73   13.68
   6   6  -5   20.16   16.53
   6   6  -4   57.42   23.07
  -6   6   3   33.11   18.95
   6   6  -3   65.39   21.56
  -6   6   2   42.15   22.44
   6   6  -2  101.65   24.72
   6   6  -1   48.19   25.05
  -6   6   1   27.90   21.75
   6   6  -1   66.19   22.03
   6   6   0    3.16   19.37
   6   6   0   -2.92   12.97
  -6   6   0    0.53   13.58
   6   6   1   16.74   21.24
   6   6   1   35.53   18.60
  -6   6  -1    4.23   17.15
   6   6   2   18.48   19.56
  -6   6  -2    2.76   13.16
   6   6   2   14.19   13.42
   6   6   3  114.34   29.11
  -6   6  -3  136.47   28.95
  -6   6  -4   54.24   28.04
  -6   6  -5   -1.91   14.25
  -6   6  -6    8.76   18.07
  -6   6  -7    3.07   18.47
  -6   6  -8   10.10   22.05
  -6   6  -9    7.02   18.80
   6   6  10   63.38   36.50
  -6   6 -10   23.17   14.34
   6   6  11    4.08   15.56
  -6   6 -11   10.07   13.40
   6   6  12    1.14   14.62
  -6   6 -12   11.76   15.00
   6   6  13   16.12   13.64
  -6   6 -13   -6.42   13.23
   6   6  14   23.89   14.39
  -6   6 -14   19.65   15.05
   6   6  15    8.50   11.70
  -6   6 -15    2.07   11.52
  -7  -7   8  -13.39   11.30
   7  -7  -8    8.35   12.17
   7  -7  -8    0.73    9.14
  -7  -7   7   33.46   14.80
   7  -7  -7   24.09   17.03
  -7  -7   6    4.93   10.93
   7  -7  -6   -3.00   16.09
   7  -7  -5   -2.24   15.98
   7  -7  -4  133.19   31.93
   7  -7  -3    7.22   15.60
   7  -7  -2    8.86   14.09
   7  -7  -1   20.38   13.91
   7  -7  -1  -19.51   16.47
   7  -7   0   19.32   13.66
   7  -7   0   -1.96   16.36
   7  -7   1    8.81   16.27
   7  -7   1  -34.29   19.09
   7  -7   2   10.15   15.71
   7  -7   2    4.98   16.18
   7  -7   3   -2.49   13.11
   7  -7   3    4.92   16.62
   7  -7   4   15.77   16.12
   7  -7   4  -10.83   18.16
   7  -7   5   -4.84   15.10
   7  -7   5   -3.21   17.11
   7  -7   6    1.34   14.27
   7  -7   6   -2.87   15.61
   7  -7   7    2.17   13.94
   7  -5 -20   19.66   17.15
   7  -5 -19    0.08   16.65
   7  -5 -18   -4.80   17.46
   7  -5 -17    3.89   20.85
   7  -5 -17   -0.85   14.90
   7  -5 -16   48.22   26.21
   7  -5 -16   52.60   19.39
   7  -5 -15   37.87   23.06
   7  -5 -15   81.63   25.06
   7  -5 -14    6.43   21.30
   7  -5 -14   60.85   27.14
   7  -5 -13    2.70   21.61
   7  -5 -13   -0.58   14.68
   7  -5 -12   -2.36   19.81
   7  -5 -11  114.70   39.94
   7  -5 -10   40.11   26.25
   7  -5  -9   12.90   29.41
   7  -5  -8   23.28   24.58
   7  -5  -7    2.13   20.04
   7  -5  -6  111.14   38.89
   7  -5  -5   20.10   13.30
   7  -5  -5   33.47   27.83
   7  -5  -4  120.42   30.85
   7  -5  -4   95.70   33.46
  -7  -5   4  160.13   63.19
   7  -5  -3    5.30   15.20
  -7  -5   3  -11.70   36.56
   7  -5  -2   83.62   27.08
  -7  -5   2  125.01   59.35
   7  -5  -1   35.43   20.97
  -7  -5   1   44.45   54.05
   7  -5   0  314.67   49.23
  -7  -5   0  415.94   96.30
   7  -5   1  126.31   31.72
  -7  -5  -1  140.56   58.37
   7  -5   2  259.44   46.39
  -7  -5  -2  304.74   83.01
   7  -5   3   35.01   20.74
  -7  -5  -3   51.54   46.73
   7  -5   4   88.83   28.85
   7  -5   5   79.77   30.42
   7  -5   6   40.68   25.81
   7  -5   7   66.22   31.47
   7  -5   8   78.31   27.70
   7  -5   9   51.31   27.28
   7  -5  10   22.64   23.57
   7  -5  11   68.46   26.68
   7  -5  11  121.85   34.15
   7  -5  12   -4.16   14.75
   7  -5  12  -19.14   18.19
   7  -5  13   47.22   23.92
   7  -5  13   19.79   19.35
   7  -5  14   11.74   15.57
   7  -5  14    2.79   16.77
   7  -5  15    2.89   17.24
   7  -5  15   14.23   18.14
   7  -5  16   16.43   17.14
   7  -5  16    6.61   16.15
   7  -5  17    3.30   12.01
   7  -5  17   -6.59   13.06
   7  -5  18    0.33   11.88
   7  -5  19    2.32   11.15
  -7  -3  24    2.37   14.14
  -7  -3  23    4.35   15.23
   7  -3 -23   18.58   19.80
  -7  -3  22   -1.65   12.87
   7  -3 -22    9.55   15.43
  -7  -3  21    2.19   13.33
   7  -3 -21   -3.04   19.87
   7  -3 -21    2.95   16.89
   7  -3 -20   13.39   23.05
  -7  -3  20   -5.00   12.04
   7  -3 -20    8.27   20.02
  -7  -3  19    3.96   15.69
   7  -3 -19   16.66   27.16
   7  -3 -19   19.00   22.22
  -7  -3  18   10.74   19.22
   7  -3 -18   43.84   28.62
   7  -3 -18   66.26   31.58
   7  -3 -17    6.01   27.99
   7  -3 -17   34.89   24.58
   7  -3 -16   89.87   37.60
   7  -3 -16  104.73   34.44
  -7  -3  15   34.77   38.40
  -7  -3  15   43.51   36.15
   7  -3 -15   19.26   22.57
   7  -3 -15   20.76   23.72
  -7  -3  14    4.10   31.07
  -7  -3  14   72.63   48.89
   7  -3 -14   44.62   30.05
   7  -3 -14   70.90   27.24
  -7  -3  13    9.55   32.99
  -7  -3  13   20.53   28.50
   7  -3 -13   21.67   27.50
   7  -3 -13  -16.97   20.97
   7  -3 -12   12.58   24.59
  -7  -3  12   41.21   40.87
  -7  -3  12  -27.77   34.73
   7  -3 -11   11.76   20.88
  -7  -3  11    2.07   22.73
   7  -3 -10   94.29   32.22
  -7  -3  10   74.94   43.58
  -7  -3   9   25.50   23.09
  -7  -3   8  158.39   50.99
  -7  -3   7  123.50   44.56
  -7  -3   6   10.38   21.35
  -7  -3   5  121.16   41.18
  -7  -3   4  310.05   63.50
  -7  -3   3  245.49   55.73
  -7  -3   2  172.47   50.57
  -7  -3   1  304.78   62.56
  -7  -3   0  599.50   90.79
  -7  -3  -1   80.69   39.78
  -7  -3  -2  404.99   78.21
   7  -3   3  643.24   75.12
   7  -3   4  135.50   39.28
   7  -3   5  216.63   48.67
   7  -3   6   57.59   33.00
   7  -3   7  309.51   64.86
   7  -3   8   47.26   29.24
   7  -3   9   84.02   39.78
   7  -3  10   19.61   25.83
   7  -3  11   18.51   16.28
   7  -3  11   -2.04   23.69
   7  -3  12   63.33   22.33
   7  -3  12   50.69   36.91
   7  -3  13  124.37   53.54
   7  -3  14   13.54   24.30
   7  -3  14   18.34   26.97
   7  -3  15    3.21   16.66
   7  -3  15   55.16   52.34
   7  -3  16  153.39   46.03
   7  -3  17   14.45   21.93
   7  -3  18    5.06   18.02
   7  -3  19   10.61   24.10
   7  -3  20    6.33   18.05
   7  -3  21    5.00   17.31
   7  -3  22    8.32   23.62
   7  -3  23    2.36   11.61
   7  -3  24    5.51   13.32
  -7  -1  27    0.27   11.98
  -7  -1  26    2.55   11.70
   7  -1 -26    7.93   13.90
  -7  -1  25    4.44   14.42
   7  -1 -25    7.07   13.58
  -7  -1  24   -2.44   14.60
   7  -1 -24   31.12   20.94
  -7  -1  23    3.61   14.67
   7  -1 -23   29.48   21.02
   7  -1 -22    0.56   17.68
   7  -1 -21   11.24   19.19
   7  -1 -20   40.49   23.16
   7  -1 -19   14.78   22.31
   7  -1 -18   72.70   20.25
  -7  -1  18  123.99   52.87
   7  -1 -18   59.36   29.12
   7  -1 -18   81.76   30.08
   7  -1 -17  242.97   32.74
  -7  -1  17  208.49   66.56
  -7  -1  17  254.20   81.91
   7  -1 -17  238.04   44.47
   7  -1 -17  325.34   47.25
   7  -1 -16   57.16   17.38
  -7  -1  16   35.42   31.28
  -7  -1  16   49.16   44.07
   7  -1 -16   38.20   22.33
   7  -1 -16   67.07   25.27
   7  -1 -15   47.43   17.25
  -7  -1  15   38.34   27.82
  -7  -1  15   41.97   37.46
   7  -1 -15   37.27   25.00
   7  -1 -15   52.50   20.48
  -7  -1  14   -0.84   24.07
  -7  -1  14  -25.76   40.65
  -7  -1  13    0.04   21.55
  -7  -1  13  -10.93   30.55
  -7  -1  12   56.27   30.95
  -7  -1  12   29.92   30.94
  -7  -1  11  454.93   73.28
  -7  -1  11  468.08   77.71
  -7  -1  10  384.22   68.83
  -7  -1  10  365.75   62.10
  -7  -1   9 1465.78  114.97
  -7  -1   9 1629.82  128.01
  -7  -1   8  124.86   41.68
  -7  -1   8  119.12   35.26
  -7  -1   7  305.99   47.72
  -7  -1   6   28.09   19.50
  -7  -1   5   83.25   24.75
  -7  -1   4  209.53   38.19
  -7  -1   3 1010.97   57.29
  -7  -1   3 1007.64   77.32
   7  -1  -2  891.67   63.25
  -7  -1   2  840.70   67.60
   7  -1  -1  864.69   65.59
  -7  -1   1  917.13   74.97
   7  -1   0  738.02   62.39
   7  -1   1 1249.82   82.55
   7  -1   2  374.05   49.95
   7  -1   3  165.10   38.21
   7  -1   4  135.65   36.94
   7  -1   5  195.75   45.59
   7  -1   6  331.81   66.43
   7  -1   7  186.36   50.47
   7  -1   8  790.58  101.15
   7  -1   9   57.14   36.99
   7  -1  10  238.47   63.53
   7  -1  11  274.59   67.45
   7  -1  12  208.96   65.98
   7  -1  13  358.46   82.05
   7  -1  14   74.58   29.00
   7  -1  14    5.95   20.01
   7  -1  14   36.46   36.72
   7  -1  15   37.07   21.79
   7  -1  15   10.33   21.62
   7  -1  15   46.03   36.62
   7  -1  16   29.58   21.47
   7  -1  16    1.51   14.46
   7  -1  16    3.04   38.63
   7  -1  17   16.09   18.60
   7  -1  17   -0.36   13.65
   7  -1  17   10.04   29.53
   7  -1  18   57.20   28.17
   7  -1  18   15.71   25.32
   7  -1  18   44.43   40.44
   7  -1  19   28.39   25.55
   7  -1  19   13.03   23.16
   7  -1  20    2.39   15.21
   7  -1  20    4.55   15.55
   7  -1  21   23.75   21.22
   7  -1  21    4.56   21.38
   7  -1  22   19.64   20.79
   7  -1  22   21.13   18.81
   7  -1  23    8.93   13.45
   7  -1  23   10.95   13.26
   7  -1  24   -5.23   11.55
   7  -1  24   18.08   19.39
   7  -1  25    4.01    9.25
   7  -1  25   19.76   14.59
   7  -1  26   10.71   10.06
  -7   1  27    0.24    8.59
   7   1 -26   -6.05    7.72
  -7   1  26   -2.23   10.25
   7   1 -26    0.89   12.34
  -7   1  25    7.01   14.75
   7   1 -25   -5.28    9.05
   7   1 -25   14.44   16.13
   7   1 -24   14.13   14.42
   7   1 -24   33.11   18.94
   7   1 -23   17.68   13.72
   7   1 -23   23.16   18.00
   7   1 -22   -1.63   12.81
   7   1 -22    7.17   14.72
   7   1 -21    3.67   14.87
   7   1 -20   51.50   22.26
   7   1 -19    7.92   15.73
  -7   1  18   41.02   43.37
   7   1 -18   68.03   24.04
  -7   1  17  242.57   72.93
   7   1 -17  269.16   72.58
   7   1 -17  231.61   38.29
  -7   1  16   79.77   53.78
   7   1 -16   87.57   48.77
   7   1 -16   72.07   24.14
  -7   1  15   37.26   41.32
   7   1 -15   46.85   33.28
   7   1 -15   48.91   21.09
   7   1 -15   50.02   20.73
  -7   1  14    2.33   33.52
   7   1 -14  -14.80   24.23
  -7   1  13   -2.48   32.79
   7   1 -13   25.32   24.95
  -7   1  12   52.06   34.88
   7   1 -12   37.68   38.97
   7   1 -11  604.07   91.68
  -7   1  11  489.33   76.03
  -7   1  10  405.00   71.62
   7   1 -10  368.01   71.03
  -7   1   9 1623.74  126.44
   7   1  -9 1512.29  139.21
  -7   1   8  112.03   39.23
   7   1  -8  134.61   43.09
   7   1  -7  291.85   60.40
  -7   1   7  307.94   53.66
   7   1  -6   62.40   32.77
  -7   1   6   52.25   28.79
   7   1  -5   91.83   37.50
  -7   1   5  119.35   37.39
  -7   1   4  210.61   40.69
   7   1  -4  235.59   42.74
  -7   1   4  210.49   38.81
  -7   1   3 1010.33   83.77
  -7   1   3 1071.86   76.11
   7   1  -3 1062.93   79.93
  -7   1   2  820.32   74.17
  -7   1   2  789.52   55.26
   7   1  -2  808.64   64.30
  -7   1   2  880.47   64.51
   7   1  -2  787.81   67.11
  -7   1   1  717.01   38.92
   7   1  -1  816.81   60.35
  -7   1   1  890.99   76.41
  -7   1   1  902.38   59.49
   7   1  -1  794.83   61.59
   7   1   0  745.47   55.85
   7   1   0  836.67   74.21
  -7   1   0  776.61   51.93
   7   1   0  712.55   52.54
   7   1   1 1158.76   70.46
   7   1   1 1321.18   89.37
  -7   1  -1 1205.28   53.14
   7   1   2  355.17   40.18
   7   1   2  392.34   52.11
   7   1   3  159.45   36.73
   7   1   3  142.62   27.33
   7   1   4  131.54   33.58
   7   1   4  106.32   26.86
   7   1   5  201.51   42.15
   7   1   5  147.09   35.04
   7   1   6  291.96   52.52
   7   1   6  319.10   51.47
   7   1   7  148.51   37.80
   7   1   7  133.71   39.06
   7   1   8  555.47   77.02
   7   1   8  640.37   78.37
   7   1   9   43.70   26.07
   7   1   9   61.25   33.56
   7   1  10  237.98   52.18
   7   1  10  187.28   56.17
   7   1  11  247.81   55.88
   7   1  11  171.38   53.29
   7   1  12  156.06   45.41
   7   1  12  120.72   51.93
   7   1  13  278.74   61.12
   7   1  13  210.01   67.94
   7   1  14   43.52   28.06
   7   1  14   65.17   49.15
   7   1  15   46.68   33.13
   7   1  15   26.18   34.39
   7   1  16   -1.71   23.72
   7   1  16    6.35   29.33
   7   1  16    0.98   16.68
   7   1  17    5.05   14.40
   7   1  18    8.02   22.33
   7   1  19   15.16   21.46
   7   1  20   -0.78   14.21
   7   1  21    4.04   21.11
  -7   1 -23    1.58   19.95
   7   1  23    7.44   13.51
  -7   1 -24    0.09   15.15
   7   1  24    2.76   12.76
  -7   1 -25    2.92   13.76
   7   1  25    2.37    9.94
  -7   1 -26    2.23   12.93
   7   1  26    8.13    9.51
   7   3 -24    3.42    8.62
   7   3 -23   10.07   10.61
   7   3 -22    6.56   11.79
   7   3 -21    1.89   10.44
   7   3 -20    0.07   12.41
   7   3 -19    9.30   13.86
   7   3 -18   24.59   17.36
   7   3 -18   30.57   19.47
   7   3 -17   15.11   14.14
   7   3 -17    0.73   15.83
   7   3 -16  106.74   28.89
   7   3 -16   99.54   27.09
  -7   3  15    5.01   30.69
  -7   3  15   34.74   45.76
   7   3 -15   16.75   32.49
   7   3 -15   36.93   20.21
   7   3 -15   18.33   17.70
  -7   3  14  -11.18   34.72
  -7   3  14   45.08   34.96
   7   3 -14   40.09   43.02
   7   3 -14   52.43   22.68
   7   3 -14   60.67   25.31
  -7   3  13   44.29   50.75
  -7   3  13    3.25   28.44
   7   3 -13   67.85   55.72
   7   3 -13    2.66   11.02
   7   3 -13   -1.88   14.44
  -7   3  12   11.89   36.86
  -7   3  12  -18.04   30.81
   7   3 -12   -8.90   34.18
   7   3 -12    1.56   10.41
   7   3 -12   16.11   14.71
  -7   3  11   67.42   53.26
  -7   3  11   21.49   30.15
   7   3 -11   17.36   12.96
   7   3 -11   12.24   14.75
   7   3 -10   86.57   23.68
  -7   3  10   98.94   48.54
  -7   3  10   71.19   37.89
  -7   3   9   47.61   43.60
  -7   3   9   34.24   33.09
  -7   3   8   95.94   49.01
  -7   3   8  148.22   55.66
  -7   3   7  138.83   53.56
  -7   3   7   74.29   37.48
  -7   3   6   16.46   23.85
  -7   3   5   85.96   31.69
   7   3  -5  135.03   49.04
  -7   3   4  232.89   51.10
   7   3  -4  247.35   61.88
  -7   3   3  196.60   45.25
   7   3  -3  217.96   53.23
  -7   3   2  149.12   38.49
   7   3  -2  138.43   45.63
   7   3  -1  240.79   55.57
  -7   3   1  292.96   51.49
   7   3   0  463.47   71.05
   7   3   1   39.99   25.84
  -7   3  -1   69.94   34.03
   7   3   2  271.83   57.42
  -7   3  -2  287.55   53.83
  -7   3  -3  578.38   77.68
   7   3   3  631.76   83.58
   7   3   4   82.96   33.74
  -7   3  -4  116.73   38.98
   7   3   5  186.26   51.06
  -7   3  -5  183.76   45.86
   7   3   6    0.92   22.19
  -7   3  -6    5.65   18.78
  -7   3  -7  327.38   64.32
   7   3   7  297.32   68.19
   7   3   8   43.80   30.46
  -7   3  -8   64.72   31.24
   7   3   9   62.13   35.79
  -7   3  -9  103.09   40.96
   7   3  10    0.42   23.68
  -7   3 -10    6.37   18.08
   7   3  11   23.68   25.56
  -7   3 -11    0.58   11.33
   7   3  12   63.96   47.29
  -7   3 -12    5.18   20.82
   7   3  12   84.87   24.16
   7   3  13   69.18   39.00
   7   3  13  121.94   27.12
  -7   3 -13   40.08   25.44
   7   3  14   13.33   32.81
  -7   3 -14    9.43   18.82
   7   3  14   32.75   19.83
   7   3  15    7.30   28.12
   7   3  15   18.07   17.37
  -7   3 -15    2.40   17.73
   7   3  16  269.14   38.48
  -7   3 -16   90.86   43.86
   7   3  17   33.36   19.15
  -7   3 -17   -0.35   16.25
  -7   3 -18    0.15   16.14
  -7   3 -19   -0.11   16.14
  -7   3 -20    0.09   14.14
  -7   3 -21   -0.79   15.27
  -7   3 -22    3.81   12.82
  -7   3 -23    0.01   14.70
  -7   3 -24   -5.70   13.43
   7   5 -20   -3.21    6.21
   7   5 -19    3.02    7.29
   7   5 -18    2.15    7.51
   7   5 -17    3.32    8.68
   7   5 -16   37.18   14.00
   7   5 -16   34.51   17.09
   7   5 -15   62.36   18.45
   7   5 -15   37.17   19.97
   7   5 -14   21.29   12.46
   7   5 -14   25.32   16.32
   7   5 -13    7.40   11.65
   7   5 -13   17.19   22.20
   7   5 -12    9.18   10.28
   7   5 -12    0.56   14.39
   7   5 -11   90.65   22.52
   7   5 -11  133.25   30.62
   7   5 -10   27.15   14.08
   7   5 -10   52.65   22.31
   7   5  -9   35.78   14.55
   7   5  -9   41.67   19.84
   7   5  -8   13.52   10.89
   7   5  -8   31.89   19.01
   7   5  -7   11.07   13.45
   7   5  -6  119.83   31.14
   7   5  -5   76.96   25.80
   7   5  -4  122.17   54.96
   7   5  -4  129.25   31.79
   7   5  -3  -26.79   36.98
   7   5  -3   -3.17   13.98
   7   5  -2   67.66   44.23
   7   5  -2   89.30   27.37
   7   5  -1   -8.25   30.63
   7   5  -1   41.14   19.54
   7   5   0  322.37   78.19
  -7   5   0  171.58   37.10
   7   5   0  349.35   46.83
   7   5   1   96.40   45.76
  -7   5  -1   51.53   25.76
   7   5   1   82.18   23.76
   7   5   2  236.95   66.30
   7   5   2  241.45   49.21
   7   5   2  341.72   47.35
  -7   5  -2  264.60   39.47
   7   5   3   44.71   34.81
   7   5   3    8.54   19.44
  -7   5  -3    6.52   16.94
   7   5   3   48.73   20.56
   7   5   4   73.18   28.60
  -7   5  -4   28.61   24.58
   7   5   4   96.17   27.08
  -7   5  -5   14.39   24.46
   7   5   5   36.16   19.07
  -7   5  -6    4.88   18.79
  -7   5  -7   11.59   20.63
  -7   5  -8   10.99   25.69
  -7   5  -9   12.85   25.77
  -7   5 -10    5.13   19.23
   7   5  11  149.68   33.15
  -7   5 -11   50.22   35.41
   7   5  12    0.01   18.13
  -7   5 -12    1.18   16.61
   7   5  13   34.33   21.92
  -7   5 -13    2.31   14.29
   7   5  14   13.26   17.52
  -7   5 -14    1.37   15.98
   7   5  15    2.21   14.35
  -7   5 -15   -4.10   13.50
   7   5  16   32.02   16.47
  -7   5 -16   14.50   16.44
   7   5  17   10.74   12.06
  -7   5 -17   -7.63   13.48
   7   5  18    1.79    8.99
  -7   5 -18    2.82   13.55
  -7   5 -19   -2.83   11.40
   7   7  -8    1.55   13.87
   7   7  -8   -2.35    7.52
   7   7  -7   22.43   17.98
   7   7  -7    4.00   10.16
   7   7  -6    2.46   14.24
   7   7  -6    1.88    9.67
   7   7  -5   -2.34   15.35
   7   7  -5    2.19   10.97
   7   7  -4    5.28   12.90
   7   7  -4   -0.04    8.42
   7   7  -3   18.91   14.00
   7   7  -3    3.76    8.73
   7   7  -2    5.46   14.52
   7   7  -1   11.11   12.38
   7   7  -1    9.68   15.48
   7   7   0   15.29   11.35
   7   7   0   13.36   17.36
   7   7   1    2.53   10.55
   7   7   2    0.08   10.01
   7   7   3   16.15   12.20
   7   7   4   -0.06   10.23
  -7   7  -4   -7.53    8.68
   7   7   5   -0.67   10.89
  -7   7  -5    2.24    8.92
   7   7   6   14.94   12.41
  -7   7  -6    2.12    8.16
   7   7   7   -7.22   11.07
  -7   7  -7    7.13    9.35
   8  -6 -15    6.57   14.92
   8  -6 -14    3.48   14.10
   8  -6 -14    8.73   12.18
   8  -6 -13   13.70   15.01
   8  -6 -13   24.33   14.46
   8  -6 -12    0.31   17.35
   8  -6 -12    7.65   13.33
   8  -6 -11   24.41   22.86
   8  -6 -11   23.09   14.74
   8  -6 -10   17.86   18.90
   8  -6  -9   -0.22   15.42
   8  -6  -8   -0.52   17.71
   8  -6  -7    9.07   18.49
   8  -6  -6   34.28   21.63
   8  -6  -5   19.51   22.75
   8  -6  -4   26.64   18.27
   8  -6  -4    9.16   21.86
   8  -6  -3  -10.20   15.57
   8  -6  -3   -3.38   16.98
   8  -6  -2   27.42   16.71
   8  -6  -2   19.52   22.08
   8  -6  -1   10.20   15.98
   8  -6  -1   -6.98   18.96
   8  -6   0   -7.53   16.50
   8  -6   1   20.27   19.41
   8  -6   2    3.38   16.91
   8  -6   3    2.69   20.29
   8  -6   4    5.06   19.90
   8  -6   5   33.96   23.23
   8  -6   6   28.81   24.28
   8  -6   7   10.95   21.54
   8  -6   8    2.29   18.64
   8  -6   9    0.34   15.15
   8  -6  10   49.82   27.40
   8  -6  11   24.45   18.04
   8  -6  12   -6.11   12.68
   8  -6  13   -3.44   11.13
   8  -6  14   11.31   10.85
   8  -4 -21   17.48   19.23
   8  -4 -21   19.31   17.47
   8  -4 -20    7.38   19.54
   8  -4 -20    9.88   17.92
   8  -4 -19   27.75   24.89
   8  -4 -19    8.42   17.75
   8  -4 -18   -0.21   21.68
   8  -4 -18    8.79   17.33
   8  -4 -17   27.31   25.32
   8  -4 -17   47.61   22.85
   8  -4 -16   25.35   26.40
   8  -4 -16   10.23   17.84
   8  -4 -15   57.80   32.32
   8  -4 -15   86.37   29.69
   8  -4 -14   96.48   40.74
   8  -4 -14  104.17   31.99
   8  -4 -13  121.45   43.00
   8  -4 -13  111.87   31.07
   8  -4 -12   24.49   25.54
   8  -4 -11   28.76   22.08
  -8  -4  11   78.77   46.90
   8  -4 -10   57.16   32.53
  -8  -4  10   96.18   49.59
   8  -4  -9   29.29   26.28
  -8  -4   9   23.84   35.22
   8  -4  -8  154.42   39.78
  -8  -4   8  179.91   61.62
   8  -4  -7   10.27   22.29
  -8  -4   7   -4.50   25.58
   8  -4  -6  103.02   27.16
   8  -4  -6   72.21   31.40
  -8  -4   6  129.37   54.52
   8  -4  -5   17.34   13.68
   8  -4  -5    3.96   17.27
  -8  -4   5   22.79   31.08
  -8  -4   4  153.64   52.16
   8  -4  -4  166.84   32.35
  -8  -4   3  184.74   63.27
   8  -4  -3  163.08   33.08
  -8  -4   2   34.72   35.49
   8  -4  -2   24.33   13.47
  -8  -4   1   21.68   40.63
   8  -4  -1   19.14   23.36
  -8  -4   0  235.53   70.10
   8  -4   0  176.74   34.01
  -8  -4  -1  179.53   63.23
   8  -4   1  140.29   30.87
  -8  -4  -2  -14.94   26.80
   8  -4   2   14.69   15.72
  -8  -4  -3  -14.50   30.20
   8  -4   3    4.93   16.49
  -8  -4  -4  107.37   53.24
   8  -4   4  128.91   30.12
  -8  -4  -5  177.86   67.18
   8  -4   5  108.34   28.90
  -8  -4  -6   69.21   53.25
   8  -4   6   53.85   23.03
  -8  -4  -7   44.42   42.97
   8  -4   7    2.47   16.96
   8  -4   8   36.32   19.32
   8  -4   9    2.74   13.27
   8  -4   9    0.10   15.91
   8  -4  10   42.33   23.16
   8  -4  10   99.27   28.71
   8  -4  11    0.67   13.34
   8  -4  11    2.45   14.61
   8  -4  12   31.11   24.74
   8  -4  12  100.84   28.76
   8  -4  13    1.04   14.11
   8  -4  13   29.58   19.33
   8  -4  14   33.49   17.56
   8  -4  14   14.68   17.98
   8  -4  15    6.94   16.42
   8  -4  15   19.60   19.57
   8  -4  16   29.55   24.54
   8  -4  17   -6.27   17.32
   8  -4  18   15.29   19.39
   8  -4  19   11.34   22.51
   8  -4  20   11.97   15.40
   8  -4  21    2.77   12.71
  -8  -2  25    7.49   15.51
   8  -2 -25    0.90   11.83
  -8  -2  24    2.54   13.91
   8  -2 -24   -9.04   16.36
  -8  -2  23    1.02   12.09
   8  -2 -23    4.43   17.44
  -8  -2  22    2.30   13.16
   8  -2 -22   28.63   18.31
  -8  -2  21    0.28   12.59
   8  -2 -21   12.49   19.39
   8  -2 -20    4.97   18.74
   8  -2 -20   -0.80   19.30
   8  -2 -19    7.22   23.92
   8  -2 -19   25.91   24.08
   8  -2 -18   89.25   22.08
   8  -2 -18   55.36   28.98
   8  -2 -18  106.06   33.72
   8  -2 -17   43.48   16.24
  -8  -2  17   35.55   32.74
  -8  -2  17   55.93   49.37
   8  -2 -17   37.61   23.85
   8  -2 -17   88.21   32.64
   8  -2 -16   32.12   14.95
  -8  -2  16   47.21   41.21
  -8  -2  16   47.80   35.31
   8  -2 -16   24.01   24.43
   8  -2 -16   39.25   25.43
   8  -2 -15   27.49   13.88
  -8  -2  15    4.27   30.88
  -8  -2  15   59.44   46.33
   8  -2 -15   20.87   23.58
   8  -2 -15   30.49   23.34
   8  -2 -14    3.82   10.15
  -8  -2  14   11.71   33.14
  -8  -2  14   -9.71   29.08
   8  -2 -14   17.41   18.93
   8  -2 -14    5.89   15.32
   8  -2 -13  260.69   30.07
  -8  -2  13  246.94   70.46
  -8  -2  13  249.08   67.68
   8  -2 -13  230.61   42.23
   8  -2 -13  232.88   36.09
  -8  -2  12  467.54   83.92
  -8  -2  12  517.46   91.53
  -8  -2  11  129.00   48.44
  -8  -2  11  345.84   96.23
  -8  -2  10  204.10   54.18
  -8  -2  10  202.72   54.18
  -8  -2   9  201.02   51.49
  -8  -2   8   34.81   23.54
  -8  -2   7   29.62   23.26
  -8  -2   6  143.10   39.62
  -8  -2   5  936.10   96.45
  -8  -2   4  170.26   42.34
  -8  -2   3  191.77   45.77
   8  -2  -2 2059.98   92.73
  -8  -2   2 2423.54  156.41
   8  -2  -1  569.08   54.33
  -8  -2   1  701.39   89.95
   8  -2   0    6.99   11.34
  -8  -2   0   16.37   28.60
   8  -2   1 2139.59  118.64
   8  -2   2  445.16   58.76
   8  -2   3  430.81   63.25
   8  -2   4  496.99   69.75
   8  -2   5  184.60   43.72
   8  -2   6  147.39   45.38
   8  -2   7   12.72   24.01
   8  -2   8   84.12   41.99
   8  -2   9   76.41   38.15
   8  -2  10   -9.68   28.66
   8  -2  11  129.06   53.92
   8  -2  12   37.50   29.16
   8  -2  12   54.93   34.39
   8  -2  12  140.36   52.95
   8  -2  13   44.85   29.11
   8  -2  13   18.02   26.57
   8  -2  13   62.08   35.48
   8  -2  14   11.90   17.52
   8  -2  14    7.70   17.08
   8  -2  14   33.55   32.08
   8  -2  15   43.21   23.29
   8  -2  15    9.36   22.11
   8  -2  15   43.76   45.08
   8  -2  16   13.89   17.91
   8  -2  16   16.11   22.31
   8  -2  16  -22.64   41.89
   8  -2  17   47.78   25.55
   8  -2  17  101.26   35.24
   8  -2  17   16.42   29.89
   8  -2  18   49.83   28.66
   8  -2  18   74.80   25.46
   8  -2  19   40.82   27.37
   8  -2  19   41.07   19.67
   8  -2  20   -3.56   14.62
   8  -2  20   -5.07   12.08
   8  -2  21   31.11   23.96
   8  -2  21   13.75   15.29
   8  -2  22    1.79   13.91
   8  -2  22   10.72   12.12
   8  -2  23    1.69   14.30
   8  -2  23   -0.28    9.03
   8  -2  24    1.46   10.86
   8  -2  24    2.97    9.35
   8  -2  25    1.63    9.62
   8  -2  25    0.73    7.63
  -8   0  27    1.09   11.28
   8   0 -27   16.46   14.17
  -8   0  26   -0.56   10.78
   8   0 -26    1.62   14.51
  -8   0  25    0.45   11.12
   8   0 -25   27.52   20.26
   8   0 -24   16.03   15.51
   8   0 -23  -13.27   16.55
   8   0 -22    2.43   17.68
   8   0 -21   41.81   25.90
   8   0 -20   85.05   30.02
   8   0 -19   79.18   24.81
   8   0 -18    9.06   12.72
   8   0 -18    0.47   18.43
  -8   0  17   -9.09   38.03
   8   0 -17    0.86   13.01
   8   0 -17  -21.89   19.58
  -8   0  16   66.19   51.58
   8   0 -16   48.50   18.13
   8   0 -16   20.73   15.66
  -8   0  15   21.43   38.94
   8   0 -15  -11.46   13.60
   8   0 -15   -8.70   15.55
  -8   0  14  278.84   72.35
  -8   0  13   20.59   21.18
  -8   0  13   21.58   32.19
  -8   0  12   16.40   22.79
  -8   0  12   26.75   37.65
  -8   0  11   24.44   22.28
  -8   0  11   23.11   35.50
  -8   0  10 1206.55  102.67
  -8   0  10 1414.02  127.12
  -8   0   9  139.84   35.15
  -8   0   9  119.16   43.47
  -8   0   8  449.49   54.17
  -8   0   8  461.76   67.84
  -8   0   7  216.88   36.83
  -8   0   7  208.21   47.42
  -8   0   6   35.92   16.73
  -8   0   6   51.52   30.41
  -8   0   5  151.49   27.07
  -8   0   5  149.42   38.99
  -8   0   4  141.54   33.00
  -8   0   4  160.40   37.34
  -8   0   4  151.31   23.47
  -8   0   3 1244.97   85.27
  -8   0   3 1364.27   60.86
  -8   0   3 1278.12   91.66
  -8   0   2  369.27   47.83
   8   0  -2  356.82   51.19
  -8   0   2  348.49   29.38
  -8   0   2  367.82   48.79
   8   0  -1  520.34   57.20
  -8   0   1  548.24   37.55
   8   0   0  828.42   72.43
  -8   0   0  890.81   54.29
   8   0   1   21.45   18.96
   8   0   2  912.88   79.84
   8   0   3   25.06   23.93
   8   0   3   11.61    5.00
   8   0   4  -14.36   22.41
   8   0   4    1.78    5.56
   8   0   5   41.93   30.69
   8   0   5   25.25   10.25
   8   0   6    4.15   19.94
   8   0   6   -2.26    8.37
   8   0   7  101.25   39.12
   8   0   7   52.96   18.68
   8   0   8  193.47   52.01
   8   0   8  157.05   35.82
   8   0   9   32.83   28.31
   8   0   9   28.50   18.39
   8   0  10   -3.54   24.76
   8   0  10   24.13   17.87
   8   0  11    2.68   30.11
   8   0  12   17.91   30.10
   8   0  13  -21.40   28.23
   8   0  14   13.22   17.94
   8   0  14  -10.61   31.25
   8   0  15  131.72   37.85
   8   0  15   45.70   31.97
   8   0  16   -1.99   12.74
   8   0  16   31.09   22.95
   8   0  16   12.87   26.38
   8   0  17   60.84   26.47
   8   0  17   22.34   25.56
   8   0  17   47.12   41.18
   8   0  18   59.47   26.09
   8   0  18   20.00   25.42
   8   0  18   67.72   43.09
   8   0  19   12.34   18.00
   8   0  19    5.46   16.36
   8   0  20   38.73   20.16
   8   0  20   14.37   23.84
   8   0  21   -4.33   12.55
   8   0  21   10.87   19.02
   8   0  22    3.46   11.85
   8   0  22   12.03   14.37
   8   0  23    7.97   15.36
   8   0  24    4.70   13.72
   8   0  25   20.03   13.14
  -8   0 -26    0.87   11.69
   8   0  26   -1.28    9.73
   8   2 -25    1.53    7.56
  -8   2  25    1.64    8.72
  -8   2  24    2.59   12.55
   8   2 -24   -5.52    9.52
   8   2 -23   -3.34    9.48
   8   2 -23    2.30   15.83
   8   2 -22    9.72   11.63
   8   2 -22   24.42   17.15
   8   2 -21    6.81   12.00
   8   2 -21   -2.27   16.42
   8   2 -20    7.53   14.96
   8   2 -20   -9.44   15.62
   8   2 -19   33.65   20.71
   8   2 -19   19.88   17.63
   8   2 -18   57.19   24.10
   8   2 -18   74.89   23.00
  -8   2  17   83.46   56.33
  -8   2  17  -34.94   47.07
   8   2 -17    4.06   25.01
   8   2 -17   47.24   21.07
   8   2 -17   31.54   18.83
  -8   2  16   25.34   31.61
  -8   2  16   47.98   46.72
   8   2 -16   39.81   48.08
   8   2 -16   32.70   18.79
  -8   2  15   11.44   39.38
  -8   2  15   31.53   41.94
   8   2 -15   50.58   43.24
   8   2 -15    5.69   13.40
  -8   2  14   -4.68   37.13
  -8   2  14   -5.96   30.70
   8   2 -14   11.34   28.07
   8   2 -14   32.23   17.24
  -8   2  13  317.81   83.73
  -8   2  13  150.00   58.29
   8   2 -13  219.70   68.88
   8   2 -13  237.28   32.91
  -8   2  12  378.27   84.07
   8   2 -12  471.00   93.30
  -8   2  12  581.32  103.42
  -8   2  11  143.31   53.35
   8   2 -11  189.66   60.28
  -8   2  11  191.34   63.08
  -8   2  10  140.69   51.95
  -8   2  10  195.25   57.96
   8   2 -10  182.86   51.75
  -8   2   9  147.28   50.31
  -8   2   9  185.47   55.57
   8   2  -9  181.11   58.08
  -8   2   8   15.89   21.06
  -8   2   8   44.06   36.35
   8   2  -8   42.55   34.47
  -8   2   7    5.19   19.42
   8   2  -7   21.44   22.40
  -8   2   7   51.84   33.09
  -8   2   6   90.10   32.23
   8   2  -6  148.83   45.86
  -8   2   6  124.50   39.53
   8   2  -5  981.01   98.09
  -8   2   5  928.12   98.61
  -8   2   5  836.41   86.88
  -8   2   4  132.01   44.17
  -8   2   4  136.11   37.34
   8   2  -4  127.08   38.08
   8   2  -4  119.51   39.68
  -8   2   3  145.01   34.75
  -8   2   3  151.29   39.10
   8   2  -3  164.33   41.35
   8   2  -3  146.85   39.07
  -8   2   2 2382.22  136.37
   8   2  -2 2205.36  123.29
  -8   2   2 2167.02  106.74
  -8   2   2 2244.03  149.57
   8   2  -2 2255.13  138.41
  -8   2   1  602.96   66.32
   8   2  -1  603.22   60.98
  -8   2   1  557.17   76.18
   8   2  -1  604.15   72.53
   8   2   0    8.87   18.22
   8   2   0    7.32   10.60
  -8   2   0    6.29   19.54
   8   2   1 2163.83  100.69
  -8   2  -1 2164.06  142.00
   8   2   1 2353.60  136.22
   8   2   2  464.07   62.11
  -8   2  -2  458.16   69.31
   8   2   3  420.44   59.34
  -8   2  -3  447.90   66.43
   8   2   4  508.67   64.64
   8   2   4  437.79   62.88
   8   2   5  197.23   43.07
   8   2   5  184.10   45.39
   8   2   6  166.99   39.39
   8   2   6  147.10   42.66
   8   2   7   24.91   21.52
   8   2   7    9.30   19.62
   8   2   8   85.18   34.82
   8   2   8   50.61   30.79
   8   2   9   48.70   25.25
   8   2   9   30.34   25.33
   8   2  10   26.22   21.90
   8   2  10    5.45   19.89
   8   2  11  136.27   38.80
   8   2  11  136.84   51.83
   8   2  12  118.98   41.92
   8   2  12  123.15   51.76
   8   2  12  182.29   30.36
   8   2  13   69.54   46.03
   8   2  13   92.69   24.11
   8   2  13   95.56   23.60
   8   2  14    2.21   29.15
   8   2  14   19.58   17.10
   8   2  14   17.90   12.66
   8   2  15   -2.13   27.10
   8   2  15   44.21   20.08
   8   2  15   15.11   13.49
  -8   2 -16    0.85   12.87
   8   2  16   21.86   15.14
   8   2  16   19.40   14.21
  -8   2 -17   29.15   25.90
   8   2  17  106.96   27.55
  -8   2 -18   18.88   24.26
   8   2  18   73.53   24.61
  -8   2 -19    7.42   23.02
   8   2  19   64.39   23.85
  -8   2 -20    0.48   16.18
   8   2  20   12.65   13.72
  -8   2 -21    0.33   13.96
   8   2  21   27.62   15.83
  -8   2 -22   -0.36   12.72
   8   2  22    6.09   13.37
  -8   2 -23   -0.01   12.63
   8   2  23    2.61   10.33
   8   2  24   -8.59   10.06
  -8   2 -24    4.58   15.52
   8   2  25    0.68    7.41
  -8   2 -25   -6.20   12.74
   8   4 -22    2.72    7.59
   8   4 -21    8.85   12.26
   8   4 -20    7.56   11.16
   8   4 -19   62.55   21.99
   8   4 -18    2.25   10.20
   8   4 -17   24.84   16.13
   8   4 -16   13.41   13.95
   8   4 -15   62.28   23.24
   8   4 -14   88.76   27.10
   8   4 -13  101.59   27.22
   8   4 -12   39.22   18.29
   8   4 -11   11.52   31.91
   8   4 -11   33.78   17.27
   8   4 -11   59.62   25.76
   8   4 -10   57.00   49.26
   8   4 -10   68.06   20.34
   8   4 -10   85.35   28.52
   8   4  -9   30.43   14.14
   8   4  -9   39.21   20.74
   8   4  -8  154.20   29.02
   8   4  -8  201.15   37.45
   8   4  -7   22.36   15.20
   8   4  -7    2.80   13.27
   8   4  -6   73.52   19.11
   8   4  -6  143.81   31.57
   8   4  -5   14.74   26.72
   8   4  -5   16.60   11.23
   8   4  -5   17.91   14.06
   8   4  -4  175.89   53.42
   8   4  -4  160.47   24.97
   8   4  -4  203.45   35.35
   8   4  -3  163.85   58.63
   8   4  -3  121.18   21.72
   8   4  -3  201.45   34.39
   8   4  -2    9.06   24.05
   8   4  -2   62.95   20.75
   8   4  -1   21.66   28.82
   8   4  -1    9.88   16.35
   8   4   0  227.66   62.84
   8   4   0  223.58   33.76
   8   4   1  143.26   44.97
   8   4   1  187.97   32.23
   8   4   2   11.31   21.28
   8   4   2    1.66   21.79
   8   4   2   12.63   13.93
   8   4   3   40.12   39.78
   8   4   3  -11.95   19.08
   8   4   3   -8.02   13.31
   8   4   4   88.10   41.93
   8   4   4  116.99   31.01
   8   4   4  100.02   26.77
  -8   4  -4   47.66   23.78
   8   4   5   93.65   42.98
   8   4   5   89.03   30.56
   8   4   5  128.01   28.71
  -8   4  -5   62.68   29.69
   8   4   6   23.98   21.58
   8   4   6   65.22   27.45
  -8   4  -6   14.66   27.24
   8   4   7    9.19   31.77
  -8   4  -7    8.20   21.13
   8   4   8   22.56   38.53
  -8   4  -8   13.93   21.42
   8   4   9    7.26   30.13
  -8   4  -9    1.97   17.83
   8   4  10   65.90   42.82
  -8   4 -10  127.34   32.18
   8   4  11   22.48   18.37
  -8   4 -11    2.04   14.85
   8   4  12   96.63   29.94
  -8   4 -12   13.37   28.74
   8   4  13   16.12   17.84
  -8   4 -13    0.20   18.84
   8   4  14   32.65   19.70
  -8   4 -14    9.46   24.96
   8   4  15   32.17   18.88
  -8   4 -15    0.74   16.50
   8   4  16   49.99   20.01
  -8   4 -16   11.53   22.95
   8   4  17    9.01   19.68
  -8   4 -17   -0.42   15.38
   8   4  18    0.01   11.07
  -8   4 -18    5.13   13.02
  -8   4 -19   52.45   25.63
  -8   4 -20    8.27   11.85
  -8   4 -21   -0.23   13.70
   8   6 -15    3.46   12.80
   8   6 -14    8.26   15.96
   8   6 -13    1.01   17.04
   8   6 -13   33.72   17.46
   8   6 -12   -1.01    8.10
   8   6 -11   22.84   13.28
   8   6 -10   19.49   14.13
   8   6  -9   -1.75    9.58
   8   6  -8    6.48   13.35
   8   6  -7   13.29   13.79
   8   6  -6   42.52   19.44
   8   6  -5    9.80   18.31
   8   6  -4    8.69   19.84
   8   6  -4    7.86   13.91
   8   6  -3    8.92   22.94
   8   6  -3    0.55   12.76
   8   6  -2   12.12   22.01
   8   6  -2    3.80   11.41
   8   6  -1    5.37   21.64
   8   6  -1    3.81   11.53
   8   6   0   24.73   24.35
   8   6   0   -0.34   11.84
   8   6   1   11.23   17.51
   8   6   1   14.93   18.25
   8   6   2   -6.67   19.48
  -8   6  -2    7.84   12.88
   8   6   3   -5.05   18.39
  -8   6  -3   -1.01   12.45
  -8   6  -4   11.49   16.08
  -8   6  -5    6.88   16.64
  -8   6  -6    3.11   11.29
   8   6   7   15.10   16.30
  -8   6  -7    1.94   11.37
   8   6   8    8.58   14.80
  -8   6  -8    1.00   14.41
   8   6   9   13.41   17.44
  -8   6  -9    5.42   17.00
   8   6  10   37.69   17.19
  -8   6 -10    4.50   14.91
   8   6  11    4.41   14.69
  -8   6 -11    3.39   13.49
   8   6  12    7.24   12.90
  -8   6 -12    4.05   11.78
   8   6  13    4.13   11.75
  -8   6 -13   10.39   11.62
   8   6  14   15.61   12.16
  -8   6 -14   18.73   14.23
   9  -7  -5   14.97   16.59
   9  -7  -4   -2.00   12.55
   9  -7  -3    1.25   13.61
   9  -7  -2   -5.90   18.13
   9  -7  -1    4.08   12.59
   9  -7  -1    1.34   16.37
   9  -7   0   -4.38   11.33
   9  -7   0   17.39   17.59
   9  -7   1   25.35   14.55
   9  -7   1   17.10   17.30
   9  -7   2    1.25   12.76
   9  -7   2    5.09   16.41
   9  -7   3    9.51   14.70
   9  -7   3    7.88   20.35
   9  -7   4    7.88   13.29
   9  -7   4    4.13   14.53
   9  -7   5    8.38   13.43
   9  -7   5   -7.58   13.70
   9  -5 -19   11.00   15.02
   9  -5 -18    6.52   13.89
   9  -5 -18   17.51   12.64
   9  -5 -17   18.62   20.37
   9  -5 -17   -5.09   13.04
   9  -5 -16    3.22   19.30
   9  -5 -16    8.29   13.24
   9  -5 -15    0.17   17.19
   9  -5 -15   -1.25   15.20
   9  -5 -14   30.72   24.37
   9  -5 -14   38.69   19.25
   9  -5 -13   21.48   23.08
   9  -5 -13   33.30   20.19
   9  -5 -12   30.08   22.96
   9  -5 -12   15.33   18.02
   9  -5 -11   65.83   33.33
   9  -5 -10    9.92   22.91
   9  -5  -9   20.17   25.45
   9  -5  -8   -7.24   23.66
   9  -5  -7   72.35   30.64
   9  -5  -6    2.12   14.31
   9  -5  -6   -0.11   18.20
   9  -5  -5   46.12   20.65
   9  -5  -5   60.96   32.16
   9  -5  -4   28.13   19.45
   9  -5  -4   12.47   19.53
   9  -5  -3   41.30   20.45
   9  -5  -3   17.43   18.94
   9  -5  -2   24.66   19.17
   9  -5  -1   91.29   28.07
   9  -5   0   40.06   25.38
   9  -5   1   56.51   27.35
   9  -5   2   37.65   20.90
   9  -5   3  125.86   34.75
   9  -5   4   39.59   26.06
   9  -5   5   59.95   25.96
   9  -5   6   24.94   22.93
   9  -5   7   39.40   23.48
   9  -5   8   39.05   24.20
   9  -5   9   48.66   23.86
   9  -5  10   18.48   18.01
   9  -5  11   12.07   17.96
   9  -5  12   26.41   18.73
   9  -5  13   51.65   23.66
   9  -5  13   18.39   19.96
   9  -5  14   -8.62   15.81
   9  -5  14   -0.40   13.48
   9  -5  15   21.93   14.94
   9  -5  15    1.21   14.36
   9  -5  16    6.39   11.10
   9  -5  16   -0.42   10.62
   9  -5  17    5.48   12.64
   9  -5  18    7.92   11.74
   9  -3 -24    5.13   12.42
   9  -3 -23  -16.69   15.75
   9  -3 -22   -0.71   15.98
  -9  -3  21    0.41   16.48
   9  -3 -21    7.45   17.67
   9  -3 -21   -2.62   17.06
   9  -3 -20   27.68   26.51
   9  -3 -20   22.52   21.64
   9  -3 -19   -1.55   17.42
   9  -3 -19   -5.65   20.64
   9  -3 -18   17.60   25.04
   9  -3 -18    1.40   19.42
   9  -3 -17    2.16   19.58
   9  -3 -17   23.36   18.96
   9  -3 -16   40.24   26.10
   9  -3 -16   64.14   25.80
   9  -3 -15   24.78   22.77
   9  -3 -15   60.57   27.48
  -9  -3  14  134.96   60.74
  -9  -3  14  167.52   64.95
   9  -3 -14   98.83   32.07
   9  -3 -14  158.32   34.57
  -9  -3  13   47.11   41.74
  -9  -3  13   22.55   28.63
   9  -3 -13   39.48   25.24
   9  -3 -13   48.76   24.97
   9  -3 -12   15.91   22.54
  -9  -3  12   -3.21   32.79
  -9  -3  12  -15.41   34.75
   9  -3 -11   33.10   22.83
  -9  -3  11   40.50   31.38
  -9  -3  11   72.19   38.35
   9  -3 -10   36.18   22.29
  -9  -3  10   60.85   35.01
   9  -3  -9  136.61   32.82
  -9  -3   9  107.44   43.48
  -9  -3   8   10.07   20.48
  -9  -3   7  164.18   50.80
  -9  -3   6  174.91   51.82
  -9  -3   5  172.77   52.15
  -9  -3   4  249.50   62.68
  -9  -3   3  196.96   58.70
  -9  -3   2  264.54   64.14
  -9  -3   1  192.92   57.91
  -9  -3   0  117.74   45.95
  -9  -3  -1  254.61   70.81
  -9  -3  -2  220.42   65.00
  -9  -3  -3  177.75   66.56
   9  -3   4  123.88   36.83
   9  -3   5  -13.98   14.36
   9  -3   6   75.71   32.57
   9  -3   7   97.57   39.99
   9  -3   8   37.18   33.04
   9  -3   8   25.91   14.70
   9  -3   9   10.40   22.03
   9  -3   9    6.33   14.44
   9  -3   9   34.45   17.52
   9  -3  10  -16.70   32.46
   9  -3  10    1.48   12.83
   9  -3  10   14.42   16.48
   9  -3  11   20.42   32.36
   9  -3  11   44.94   22.18
   9  -3  11    9.50   18.44
   9  -3  12    0.54   29.93
   9  -3  12    2.07   12.54
   9  -3  12   22.87   24.78
   9  -3  13  -13.14   25.16
   9  -3  13    7.65   15.82
   9  -3  14   27.80   26.50
   9  -3  15   12.07   19.29
   9  -3  16    8.26   19.64
   9  -3  17    4.64   16.05
   9  -3  18    4.36   16.80
   9  -3  19    3.14   17.19
   9  -3  20    1.47   16.97
   9  -3  21    9.51   18.67
   9  -3  22    2.47   13.97
   9  -3  23   10.73   15.50
  -9  -1  26   -2.38   11.87
   9  -1 -26   11.52   15.32
  -9  -1  25   -2.60   11.74
   9  -1 -25    1.57   12.38
  -9  -1  24   -2.38   12.12
   9  -1 -24  -18.56   18.65
   9  -1 -23   12.49   15.74
   9  -1 -22   22.92   18.20
   9  -1 -21   14.94   20.71
   9  -1 -20   16.46   19.01
   9  -1 -19   16.05   21.88
   9  -1 -18   74.55   24.24
   9  -1 -18   44.01   25.80
   9  -1 -18   50.88   23.57
   9  -1 -17   48.63   19.57
  -9  -1  17   49.12   36.75
  -9  -1  17   13.02   38.65
   9  -1 -17   36.91   23.56
   9  -1 -17   45.45   21.42
   9  -1 -16   18.19   14.98
  -9  -1  16   29.58   32.53
  -9  -1  16   13.65   41.71
   9  -1 -16    7.39   19.57
   9  -1 -16   16.52   15.95
   9  -1 -15   38.13   17.66
  -9  -1  15    8.03   19.60
  -9  -1  15   43.17   45.20
   9  -1 -15   20.94   20.58
   9  -1 -15    8.04   15.23
   9  -1 -14   18.46   11.56
  -9  -1  14    5.39   19.28
  -9  -1  14   -7.38   31.26
   9  -1 -14   10.40   16.33
   9  -1 -14   24.42   17.02
  -9  -1  13  191.17   56.59
  -9  -1  13  277.68   72.78
  -9  -1  12   82.34   37.90
  -9  -1  12   91.36   46.85
  -9  -1  11   59.53   40.39
  -9  -1  11   95.70   36.95
  -9  -1  10  258.11   61.93
  -9  -1  10  247.84   51.70
  -9  -1   9  292.25   63.88
  -9  -1   9  277.34   51.87
  -9  -1   8    3.40   26.23
  -9  -1   8   20.78   20.46
  -9  -1   7   97.95   35.02
  -9  -1   7   89.69   28.53
  -9  -1   6   58.72   25.53
  -9  -1   5  129.16   30.07
  -9  -1   4  489.08   49.23
  -9  -1   4  504.27   56.02
  -9  -1   3  156.66   29.81
  -9  -1   3  174.22   35.15
  -9  -1   2  304.46   42.29
   9  -1  -2  271.17   42.65
  -9  -1   2  316.69   46.11
   9  -1  -1  954.57   79.92
  -9  -1   1 1140.69   91.75
   9  -1   0  239.41   44.07
  -9  -1   0  296.82   51.85
   9  -1   1  199.14   41.34
   9  -1   2  818.08   80.25
   9  -1   3  495.19   66.47
   9  -1   4  486.75   69.34
   9  -1   5  626.42   82.04
   9  -1   6 1051.17  109.85
   9  -1   7   22.52   26.07
   9  -1   8  457.71   79.22
   9  -1   9  161.95   55.32
   9  -1  10   14.89   32.26
   9  -1  11   19.32   24.93
   9  -1  12  248.41   70.22
   9  -1  13    1.03   15.65
   9  -1  13   -2.50   14.08
   9  -1  14   -1.60   14.32
   9  -1  14    8.90   13.38
   9  -1  14    5.20   32.62
   9  -1  15   38.13   23.18
   9  -1  15   12.02   21.36
   9  -1  15   54.68   46.51
   9  -1  16   21.33   18.79
   9  -1  16    0.03   13.93
   9  -1  16   59.31   50.78
   9  -1  17   55.07   29.30
   9  -1  17   85.83   54.88
   9  -1  17   11.24   22.30
   9  -1  18    3.48   16.50
   9  -1  18   -7.56   18.01
   9  -1  18    3.82   11.56
   9  -1  19    6.03   15.56
   9  -1  19    8.68   14.30
   9  -1  20   -3.32   16.42
   9  -1  20   13.98   14.68
   9  -1  21   22.70   17.87
   9  -1  21   28.25   16.90
   9  -1  22   10.66   15.85
   9  -1  22   15.67   13.72
   9  -1  23    4.37   12.20
   9  -1  23   15.78   14.66
   9  -1  24   -1.08   10.81
   9  -1  24   -1.87    9.94
   9  -1  25    5.77    8.51
   9  -1  25   -0.14    8.42
  -9   1  26    3.21    9.90
   9   1 -26  -10.49   13.69
  -9   1  25    2.86    9.92
   9   1 -25   10.09   13.36
   9   1 -24    0.85    8.17
   9   1 -24    4.74   13.46
   9   1 -23    8.50   11.12
   9   1 -23   10.65   17.59
   9   1 -22    9.18   12.19
   9   1 -22    2.75   16.44
   9   1 -21   24.81   14.71
   9   1 -21   41.59   19.99
   9   1 -20   22.29   15.15
   9   1 -20   24.21   20.28
   9   1 -19   22.13   13.34
   9   1 -19    6.48   14.87
   9   1 -18   64.80   20.54
   9   1 -18   71.16   26.78
  -9   1  17   43.90   42.84
   9   1 -17   45.91   18.01
   9   1 -17   42.65   22.98
   9   1 -16   14.21   12.39
  -9   1  16    3.39   34.48
   9   1 -16   22.01   13.23
   9   1 -16   18.00   14.56
   9   1 -15    5.95   12.05
  -9   1  15   45.33   41.76
   9   1 -15   45.94   44.38
   9   1 -15   27.07   16.57
   9   1 -15   10.27   15.26
   9   1 -14   15.62   11.69
  -9   1  14   -3.31   30.67
   9   1 -14   23.78   35.13
   9   1 -14   12.49   11.42
   9   1 -14   12.20   14.24
  -9   1  13  276.19   68.91
   9   1 -13  213.29   69.70
  -9   1  12   84.71   45.75
   9   1 -12  100.20   50.62
  -9   1  11  129.85   48.66
   9   1 -11   79.19   46.72
  -9   1  10  273.40   61.66
   9   1 -10  302.00   74.27
  -9   1   9  307.53   67.74
   9   1  -9  284.46   69.06
  -9   1   8   14.45   26.79
   9   1  -8   38.34   32.73
   9   1  -7   99.50   43.38
  -9   1   7   91.64   33.17
  -9   1   6   91.38   38.31
   9   1  -6   60.05   33.34
  -9   1   5  102.10   35.35
   9   1  -5   77.49   31.55
  -9   1   4  505.52   61.27
   9   1  -4  445.65   61.16
  -9   1   4  426.38   65.66
  -9   1   3  115.04   26.27
  -9   1   3  161.57   34.94
   9   1  -3  158.17   36.47
  -9   1   3  139.94   38.66
  -9   1   2  297.04   44.45
   9   1  -2  220.03   41.45
  -9   1   2  246.87   48.35
   9   1  -1  997.90   71.96
  -9   1   1 1058.32   69.69
  -9   1   1  944.90   90.93
   9   1   0  237.52   44.46
  -9   1   0  257.19   35.57
   9   1   0  245.37   34.92
  -9   1   0  258.75   51.14
   9   1   1  202.69   43.07
  -9   1  -1  185.26   25.39
   9   1   1  192.73   31.18
   9   1   2  710.91   76.66
   9   1   2  754.20   57.38
   9   1   3  454.74   65.19
   9   1   3  447.99   46.39
   9   1   4  476.22   64.15
   9   1   4  453.87   48.06
   9   1   5  558.98   72.88
   9   1   5  507.83   54.91
   9   1   6  949.07   97.36
   9   1   6  824.71   74.81
   9   1   7   23.45   19.09
   9   1   7   17.20   15.02
   9   1   8  426.63   69.30
   9   1   8  333.36   55.47
   9   1   9  111.66   40.96
   9   1   9  110.28   35.97
   9   1  10   17.63   28.26
   9   1  10    0.52   16.47
   9   1  11   28.91   24.59
   9   1  11   47.79   28.97
   9   1  12  252.97   66.65
   9   1  13   12.27   25.10
   9   1  14    7.51   24.51
   9   1  14    9.40   15.54
   9   1  14   14.12   13.56
   9   1  15   10.07   24.35
   9   1  15   47.69   19.92
   9   1  15   42.97   20.62
   9   1  16   16.29   31.33
   9   1  16   12.19   16.00
   9   1  17   47.65   33.53
   9   1  17   59.10   23.55
   9   1  18   -3.22   13.69
   9   1  18    3.05   14.42
   9   1  19   13.90   17.40
   9   1  20   -4.65   13.40
   9   1  21   31.17   18.79
  -9   1 -22   -0.49   14.84
   9   1  22    0.01   11.37
  -9   1 -23  -17.89   17.86
   9   1  23   27.03   17.20
  -9   1 -24   14.97   17.60
   9   1  24    3.20   11.82
  -9   1 -25    0.01   12.97
   9   1  25   -4.66    9.56
   9   3 -24    4.65    7.58
   9   3 -23    6.86    8.99
   9   3 -22    8.61   10.81
   9   3 -21   14.63   13.25
   9   3 -20   13.13   13.48
   9   3 -19   -1.27   12.72
   9   3 -18    6.56   14.70
   9   3 -18    5.29   14.71
   9   3 -17   19.92   16.95
   9   3 -17   23.49   19.65
   9   3 -16   60.93   25.08
   9   3 -16   57.59   25.91
   9   3 -15   53.70   21.66
   9   3 -15   72.65   23.16
  -9   3  14  161.55   75.26
   9   3 -14  168.88   66.94
   9   3 -14  190.91   39.08
   9   3 -14  123.61   28.25
  -9   3  13    6.95   44.05
   9   3 -13   49.02   42.40
   9   3 -13   35.67   18.22
   9   3 -13   35.64   15.35
  -9   3  12   34.39   58.67
   9   3 -12   -2.04   32.83
   9   3 -12   13.49   14.68
   9   3 -12   12.54   12.36
  -9   3  11   -4.48   34.43
   9   3 -11   50.70   39.16
   9   3 -11   21.81   14.80
   9   3 -11   29.02   15.32
  -9   3  10   69.24   45.31
   9   3 -10   54.08   38.49
   9   3 -10   46.76   19.52
   9   3 -10   53.28   21.01
   9   3  -9  142.01   29.16
   9   3  -9   88.90   49.01
  -9   3   9  181.09   65.25
   9   3  -8   16.12   12.97
  -9   3   8    7.91   33.28
   9   3  -8  -19.81   27.00
  -9   3   7  133.69   54.94
   9   3  -7   68.14   38.42
   9   3  -6  145.13   50.61
   9   3  -5   97.32   36.40
   9   3  -4  239.16   60.99
   9   3  -4  178.93   44.72
   9   3  -3  186.65   56.18
   9   3  -3  124.21   34.11
   9   3  -2  187.07   53.36
   9   3  -2  158.42   39.00
   9   3  -1  173.02   49.99
   9   3   0  115.85   42.59
  -9   3   0  110.06   41.92
   9   3   1  196.02   48.72
  -9   3  -1  149.52   46.76
   9   3   2  141.66   41.73
  -9   3  -2  169.66   47.46
   9   3   3  130.70   38.68
  -9   3  -3  112.75   42.31
   9   3   4  116.77   44.01
  -9   3  -4  128.87   45.15
   9   3   5  -10.15   22.67
  -9   3  -5  -10.43   20.80
   9   3   6   65.90   32.78
  -9   3  -6  100.24   37.60
   9   3   7   48.60   31.90
  -9   3  -7   64.86   38.94
   9   3   8   21.16   22.62
  -9   3  -8   34.96   33.31
   9   3   9   25.42   27.36
   9   3   9   17.98   15.27
  -9   3  -9   33.53   27.34
  -9   3  -9    5.80   17.51
   9   3  10   19.36   24.81
   9   3  10   13.84   14.65
  -9   3 -10   24.37   30.48
  -9   3 -10    2.35   18.40
   9   3  11   54.60   36.41
   9   3  11   75.36   22.78
  -9   3 -11    6.07   21.09
   9   3  12  -30.01   32.52
   9   3  12   -1.34   16.22
  -9   3 -12   10.99   16.49
   9   3  13   29.76   30.87
   9   3  13   16.44   18.07
  -9   3 -13    0.65   13.69
   9   3  14   83.71   24.61
  -9   3 -14    6.46   23.72
   9   3  15   52.72   22.33
  -9   3 -15    7.61   22.20
   9   3  16    8.36   13.93
  -9   3 -16    1.93   17.27
   9   3  17    1.38   13.45
  -9   3 -17    0.20   13.79
   9   3  18   17.17   15.21
  -9   3 -18    0.65   17.94
  -9   3 -19    1.47   14.34
  -9   3 -20    9.56   15.65
  -9   3 -21    6.72   13.80
  -9   3 -22   22.48   18.01
  -9   3 -23    9.98   14.48
   9   5 -19   10.79    7.22
   9   5 -18    3.54    7.35
   9   5 -17   -4.13   14.11
   9   5 -17    7.89    9.68
   9   5 -16    0.91    7.17
   9   5 -16    0.44   14.67
   9   5 -15    1.90    7.53
   9   5 -14   20.74   11.55
   9   5 -13   27.63   13.57
   9   5 -12   26.15   13.55
   9   5 -11   57.00   16.98
   9   5 -11   90.03   27.73
   9   5 -10   14.87   11.47
   9   5 -10   34.67   19.11
   9   5  -9   11.04   10.54
   9   5  -9    4.76   14.09
   9   5  -8    5.75   10.63
   9   5  -8   12.48   13.28
   9   5  -7   79.05   19.75
   9   5  -7  109.12   30.19
   9   5  -6    3.53    8.29
   9   5  -6    2.50   13.80
   9   5  -5   59.12   15.04
   9   5  -5   70.74   23.13
   9   5  -4   16.47   15.85
   9   5  -3   25.56   15.76
   9   5  -2   50.70   22.30
   9   5  -1  109.90   35.80
   9   5  -1  131.48   29.26
   9   5   0   44.43   25.99
   9   5   0   30.45   15.75
   9   5   1   50.94   30.11
   9   5   1   53.19   20.52
   9   5   2   29.70   23.95
   9   5   2   46.42   23.30
   9   5   3  143.18   38.61
   9   5   3  162.06   34.58
   9   5   4   50.28   28.71
   9   5   5  138.96   50.15
  -9   5  -5   38.51   22.88
   9   5   6   32.16   22.74
  -9   5  -6   10.68   19.85
  -9   5  -7   10.52   23.49
  -9   5  -8    9.69   22.34
   9   5   9   38.08   25.63
  -9   5  -9    8.42   27.75
   9   5  10   11.17   19.13
  -9   5 -10   -0.04   14.56
   9   5  11    5.07   13.81
  -9   5 -11   -0.28   17.65
   9   5  12   26.31   18.88
  -9   5 -12    6.34   15.91
   9   5  13   51.27   19.59
  -9   5 -13    2.50   18.79
   9   5  14   -0.76   14.89
  -9   5 -14   -1.23   16.36
   9   5  15    5.24   11.78
  -9   5 -15    8.34   16.51
   9   5  16   11.57   13.37
  -9   5 -16   -4.46   12.34
   9   5  17   15.48   12.47
  -9   5 -17    3.40   12.28
   9   5  18    7.10   10.23
  -9   5 -18    9.45   13.48
   9   7  -5   10.62   14.25
   9   7  -4    7.49   14.90
   9   7  -3   -1.59   12.67
   9   7  -2   -2.74   13.17
   9   7  -1   15.34   15.11
   9   7   0  -17.55   12.73
   9   7   1   25.97   11.58
   9   7   2    2.32    9.81
   9   7   3    9.62   11.07
   9   7   4   -5.02    9.52
   9   7   5    2.60    9.22
  10  -6 -14   36.65   18.09
  10  -6 -14    7.79   11.46
  10  -6 -13    3.25   16.23
  10  -6 -13    3.81   10.18
  10  -6 -12    1.96   12.97
  10  -6 -12   38.19   16.25
  10  -6 -11    6.58   14.08
  10  -6 -11   19.85   16.55
  10  -6 -10   25.72   17.18
  10  -6 -10    6.72   12.42
  10  -6  -9   16.66   17.38
  10  -6  -8    9.27   14.80
  10  -6  -7   15.97   19.14
  10  -6  -6    2.03   17.04
  10  -6  -5    8.47   12.42
  10  -6  -5    1.27   16.93
  10  -6  -4   -7.81   14.31
  10  -6  -4    6.30   17.17
  10  -6  -3   35.50   17.09
  10  -6  -3   38.13   24.56
  10  -6  -2   11.71   16.85
  10  -6  -2   12.05   22.52
  10  -6  -1   22.12   19.98
  10  -6  -1   22.95   20.53
  10  -6   0   25.40   21.18
  10  -6   0   17.60   20.12
  10  -6   1    8.59   17.59
  10  -6   1    1.11   21.64
  10  -6   2   10.13   16.04
  10  -6   3    0.01   17.15
  10  -6   4    7.71   17.14
  10  -6   5    3.95   16.10
  10  -6   6    0.01   15.53
  10  -6   7   -9.04   16.37
  10  -6   8    5.41   14.50
  10  -6   9    3.07   14.74
  10  -6  10   -7.88   13.27
  10  -6  11   15.43   14.16
  10  -6  12   10.06   12.43
  10  -6  13   -3.78   10.21
  10  -4 -21   -1.25   13.71
  10  -4 -20   19.28   20.74
  10  -4 -20   -6.34   15.91
  10  -4 -19    3.17   15.72
  10  -4 -19  -17.11   19.36
  10  -4 -18    2.01   17.44
  10  -4 -18    3.58   16.64
  10  -4 -17   -0.23   17.05
  10  -4 -17   16.71   18.05
  10  -4 -16    7.10   18.10
  10  -4 -16   21.77   21.55
  10  -4 -15   -1.98   21.06
  10  -4 -15    8.06   20.42
  10  -4 -14   30.18   25.94
  10  -4 -14   36.44   21.32
  10  -4 -13   27.44   27.77
  10  -4 -13   44.32   25.12
  10  -4 -12    2.69   20.76
  10  -4 -11   79.10   34.61
  10  -4 -10  101.95   36.28
  10  -4  -9   38.07   26.23
 -10  -4   9   13.01   35.24
  10  -4  -8   21.20   16.76
  10  -4  -8   13.94   22.38
 -10  -4   8   10.96   39.89
  10  -4  -7  241.34   37.74
  10  -4  -7  177.94   42.25
 -10  -4   7  276.94   78.19
  10  -4  -6   93.40   26.14
  10  -4  -6   75.10   32.22
 -10  -4   6   84.70   45.75
  10  -4  -5  114.14   27.14
  10  -4  -5   85.30   30.24
  10  -4  -4  251.48   42.48
  10  -4  -4  241.73   43.91
 -10  -4   4  312.11   79.51
 -10  -4   3  114.62   50.88
  10  -4  -3   84.98   28.79
 -10  -4   2   16.74   45.45
  10  -4  -2   19.39   18.80
 -10  -4   1  217.63   71.94
  10  -4  -1  176.21   37.07
 -10  -4   0  232.06   73.96
  10  -4   0  187.22   37.38
 -10  -4  -1  117.27   54.44
  10  -4   1   80.73   25.74
 -10  -4  -2  130.70   62.08
  10  -4   2   85.41   26.35
 -10  -4  -3   62.35   38.95
  10  -4   3   57.64   24.88
 -10  -4  -4   74.01   50.83
  10  -4   4   63.82   22.53
 -10  -4  -5  209.23   72.02
  10  -4   5  141.07   31.79
 -10  -4  -6  160.12   72.35
  10  -4   6   97.96   27.63
 -10  -4  -7  125.72   64.84
  10  -4   7   88.02   27.11
 -10  -4  -8   21.69   31.97
  10  -4   8   45.98   21.79
  10  -4   9    1.01   13.65
  10  -4  10   23.35   17.92
  10  -4  10   40.87   24.38
  10  -4  11    5.22   12.76
  10  -4  11   12.96   15.74
  10  -4  12    1.98   13.18
  10  -4  12    7.72   15.71
  10  -4  13    7.23   13.38
  10  -4  13  -20.38   17.84
  10  -4  14   14.94   19.16
  10  -4  14   30.64   18.28
  10  -4  15    3.08   13.57
  10  -4  16    1.32   14.50
  10  -4  17    7.25   17.96
  10  -4  18   -2.49   12.84
  10  -4  19    1.64   12.44
  10  -4  20    4.22   14.01
  10  -4  20    3.48    9.07
  10  -4  21   -1.74   10.90
 -10  -2  25    4.61   12.87
  10  -2 -25    1.51   10.86
 -10  -2  24   -0.41   11.80
  10  -2 -24   -1.57   13.49
 -10  -2  23    4.73   12.51
  10  -2 -23    0.43   17.21
 -10  -2  22    1.62   11.76
  10  -2 -22   -1.34   15.80
  10  -2 -21   16.87   20.07
  10  -2 -20  100.20   30.40
  10  -2 -19   37.10   26.48
  10  -2 -19   37.45   23.23
  10  -2 -18    7.17   12.66
  10  -2 -18    8.93   19.12
  10  -2 -18   30.85   26.67
  10  -2 -17   35.60   17.57
  10  -2 -17   26.12   21.58
  10  -2 -17   38.65   21.20
  10  -2 -16  107.57   23.59
 -10  -2  16   70.05   39.58
 -10  -2  16   75.55   50.42
  10  -2 -16   56.32   29.77
  10  -2 -16  121.42   32.08
  10  -2 -15  390.38   40.90
 -10  -2  15  359.96   85.21
 -10  -2  15  423.81   96.25
  10  -2 -15  321.15   49.33
  10  -2 -15  390.40   52.02
  10  -2 -14    5.29   11.14
 -10  -2  14  -19.03   21.69
 -10  -2  14   26.25   30.56
  10  -2 -14    6.47   18.05
  10  -2 -14    7.24   18.51
  10  -2 -13  128.42   25.48
 -10  -2  13  185.09   67.83
 -10  -2  13  124.38   51.27
  10  -2 -13   96.41   32.39
  10  -2 -13  123.38   27.26
  10  -2 -12  -16.40   14.78
 -10  -2  12  -25.99   38.95
 -10  -2  12  -14.45   22.53
  10  -2 -12    8.50   18.46
  10  -2 -12   16.57   17.88
 -10  -2  11   14.91   27.74
 -10  -2  11   11.49   23.28
  10  -2 -11   44.10   17.42
 -10  -2  10   63.07   37.73
 -10  -2  10   62.71   31.16
 -10  -2   9   44.38   26.55
 -10  -2   8  337.50   65.07
 -10  -2   7   72.93   33.99
 -10  -2   6   92.60   37.82
 -10  -2   5  149.03   45.03
 -10  -2   4  287.82   55.34
 -10  -2   3   25.51   29.92
 -10  -2   2  447.99   73.40
  10  -2  -1  632.48   63.98
 -10  -2   1  955.14  106.30
  10  -2   0  107.39   30.04
 -10  -2   0  211.50   55.12
  10  -2   1   96.59   33.57
 -10  -2  -1  121.99   46.29
  10  -2   2  787.08   85.52
  10  -2   3   37.28   23.35
  10  -2   4  385.83   67.32
  10  -2   5   64.34   29.11
  10  -2   6   50.91   34.05
  10  -2   7   97.44   40.04
  10  -2   8   57.66   37.42
  10  -2   9    3.73   26.37
  10  -2  10    7.94   30.31
  10  -2  10    0.29   13.83
  10  -2  11   89.04   41.47
  10  -2  11   61.07   29.53
  10  -2  11  116.13   25.64
  10  -2  12   76.32   42.91
  10  -2  12   28.38   23.55
  10  -2  12   78.77   23.79
  10  -2  13   13.67   27.96
  10  -2  13    1.84   15.62
  10  -2  13   16.58   15.62
  10  -2  14   28.27   41.58
  10  -2  14    3.83   18.58
  10  -2  14   20.67   16.52
  10  -2  15   26.65   41.36
  10  -2  15    6.10   18.49
  10  -2  15   19.75   16.81
  10  -2  16    4.16   15.77
  10  -2  16   12.89   15.38
  10  -2  17   78.93   32.24
  10  -2  17   98.94   27.55
  10  -2  18   24.60   20.23
  10  -2  18   18.06   16.41
  10  -2  19    3.93   16.38
  10  -2  19    0.01   10.91
  10  -2  20   10.48   19.21
  10  -2  20   13.46   14.81
  10  -2  21   -0.35   12.91
  10  -2  21   -1.59   10.61
  10  -2  22    4.11   14.28
  10  -2  22   -5.65   11.38
  10  -2  23    0.18   11.91
  10  -2  23    3.32    9.10
  10  -2  24   -1.05   10.39
  10  -2  24    3.04    7.87
 -10   0  26   -0.53    9.26
  10   0 -26    0.90   12.90
 -10   0  25    1.23   10.90
  10   0 -25    3.66   12.86
  10   0 -24   18.35   15.83
  10   0 -23   16.78   18.84
  10   0 -22  -18.65   19.08
  10   0 -21    4.44   16.38
  10   0 -20   23.86   19.84
  10   0 -19   -5.16   18.33
  10   0 -18   15.05   14.23
  10   0 -18   -2.63   19.12
  10   0 -17  167.10   32.97
  10   0 -17  167.43   35.29
 -10   0  16   -7.07   33.80
  10   0 -16    7.26   14.92
  10   0 -16   -4.68   15.23
 -10   0  15   70.55   48.05
  10   0 -15   56.55   19.51
  10   0 -15   52.26   20.95
 -10   0  14   88.48   45.92
  10   0 -14   35.78   14.33
  10   0 -14   43.63   20.42
 -10   0  13   15.03   35.49
  10   0 -13    8.78   12.12
  10   0 -13   38.65   22.07
 -10   0  12   56.47   33.27
 -10   0  11   -1.18   33.30
 -10   0  10  146.13   49.22
 -10   0   9  296.11   63.16
 -10   0   8   -8.35   32.06
 -10   0   7   91.44   42.22
 -10   0   6 1344.23  117.71
 -10   0   5  145.06   39.99
 -10   0   4   16.22   12.29
 -10   0   4   12.32   22.73
 -10   0   4   13.15   18.93
 -10   0   3   89.04   19.62
 -10   0   3   48.15   26.11
 -10   0   3   50.09   26.34
 -10   0   2 1399.55   61.02
 -10   0   2 1245.29   99.29
 -10   0   2 1316.39  102.88
 -10   0   1   25.86   19.88
  10   0  -1   29.61   24.67
 -10   0   1   30.29   12.62
  10   0   0  270.21   47.68
 -10   0   0  288.11   32.52
 -10   0   0  302.43   43.11
  10   0   1 1183.45   95.43
 -10   0  -1 1191.60   80.70
 -10   0  -2  133.76   28.19
  10   0   2   97.59   35.08
  10   0   3   58.67   31.84
  10   0   4  917.97   93.79
  10   0   5  190.38   46.48
  10   0   6   -1.48   21.57
  10   0   7  157.88   49.59
  10   0   8   12.25   24.94
  10   0   9  338.04   72.38
  10   0  10   64.17   40.05
  10   0  11   51.31   35.46
  10   0  12   47.57   38.93
  10   0  13    9.56   27.00
  10   0  13    6.39   14.86
  10   0  13    2.54   12.87
  10   0  13   19.10   12.65
  10   0  14  176.12   29.58
  10   0  14  143.46   33.54
  10   0  14  179.32   65.22
  10   0  14  207.56   33.99
  10   0  15  -11.01   29.33
  10   0  15   15.43   17.62
  10   0  15   12.80   14.97
  10   0  15   24.77   17.14
  10   0  16  -10.61   34.50
  10   0  16   11.67   18.58
  10   0  16   26.64   17.10
  10   0  17    9.49   17.82
  10   0  17    5.28   14.79
  10   0  18    4.99   15.32
  10   0  18   11.96   14.76
  10   0  19   58.98   24.77
  10   0  19   80.40   25.69
  10   0  20   19.66   18.86
  10   0  20   16.59   19.40
  10   0  21  -12.66   15.67
  10   0  21   10.67   15.00
  10   0  22  -11.96   15.17
  10   0  22    8.55   16.17
  10   0  23   -0.01   10.46
  10   0  23    6.46   12.53
  10   0  24    0.01    9.36
 -10   0 -25  -10.31   14.52
  10   0  25    4.52   10.15
  10   2 -25    2.27    6.68
 -10   2  25    0.08    7.85
  10   2 -24    1.48    7.47
  10   2 -23    3.79   10.00
  10   2 -23  -12.94   14.03
  10   2 -22   -1.89    9.59
  10   2 -22  -10.96   17.47
  10   2 -21   15.72   14.33
  10   2 -21   18.13   15.74
  10   2 -20   73.91   24.59
  10   2 -20   82.54   25.09
  10   2 -19   24.79   17.61
  10   2 -19   25.39   19.05
  10   2 -18    7.74   12.24
  10   2 -18   16.07   18.85
  10   2 -17   16.65   14.03
  10   2 -17   27.89   19.09
 -10   2  16  134.56   63.45
  10   2 -16   79.11   59.73
  10   2 -16   94.52   27.43
  10   2 -16   92.07   25.27
 -10   2  15  471.57  109.61
 -10   2  15  206.47   81.08
  10   2 -15  342.63   94.22
  10   2 -15  379.42   49.78
  10   2 -15  359.90   42.70
  10   2 -14   -5.43   13.60
 -10   2  14   -4.16   32.83
 -10   2  14    8.76   34.10
  10   2 -14  -21.92   41.24
  10   2 -14   -6.84   10.29
  10   2 -14    8.70   17.54
  10   2 -13   98.32   20.41
 -10   2  13  114.53   55.85
 -10   2  13   64.84   47.48
  10   2 -13  116.12   57.40
  10   2 -13  124.31   32.27
  10   2 -13  110.17   24.86
  10   2 -12   -2.32   12.15
 -10   2  12  -23.46   31.13
 -10   2  12   14.51   37.94
  10   2 -12    6.06   27.19
  10   2 -12    2.92    9.85
  10   2 -12    1.37   12.22
  10   2 -11   25.54   14.40
 -10   2  11   13.98   25.72
 -10   2  11   50.28   38.91
  10   2 -11   28.84   31.51
 -10   2  10   60.07   40.20
 -10   2  10  108.79   44.32
  10   2 -10   88.85   44.84
 -10   2   9   32.24   32.63
  10   2  -9   38.97   31.93
 -10   2   8  368.50   73.05
  10   2  -8  296.75   69.96
 -10   2   7   79.50   40.05
  10   2  -7   51.72   32.52
  10   2  -6   78.07   34.29
 -10   2   6  103.58   48.06
 -10   2   5  161.34   45.29
  10   2  -5  141.67   42.12
 -10   2   4  267.21   58.23
  10   2  -4  199.92   46.82
 -10   2   3   -1.18   22.98
  10   2  -3   15.13   19.41
  10   2  -3    5.73   18.61
 -10   2   3   12.71   25.22
 -10   2   2  443.58   65.02
  10   2  -2  409.94   62.00
  10   2  -2  358.30   55.74
 -10   2   2  405.70   71.82
  10   2  -1  751.44   83.45
  10   2  -1  653.53   69.41
 -10   2   1  636.07   86.05
  10   2   0  129.59   36.67
  10   2   0   98.03   27.61
 -10   2   0   90.01   35.48
  10   2   1   99.49   32.95
 -10   2  -1   89.17   39.60
 -10   2  -2  837.71  102.74
  10   2   2  962.19   89.61
  10   2   3   48.13   24.76
 -10   2  -3   57.92   35.62
  10   2   4  421.14   66.96
  10   2   4  435.71   63.40
  10   2   5   64.57   30.35
  10   2   5   66.10   28.30
  10   2   6   52.03   29.66
  10   2   6   77.46   31.18
  10   2   7  132.02   42.17
  10   2   7  101.41   35.04
  10   2   8   50.81   29.25
  10   2   8   21.35   21.89
  10   2   9   18.93   25.17
  10   2   9  -13.73   18.96
  10   2  10  -11.79   16.76
  10   2  10   -2.18   13.54
  10   2  11   77.48   34.43
 -10   2 -11   50.16   27.93
  10   2  11  124.92   26.12
  10   2  11  118.40   24.55
  10   2  12   55.81   30.51
 -10   2 -12   19.69   21.13
  10   2  12  101.51   23.18
  10   2  12   96.11   26.35
  10   2  13   26.84   24.85
 -10   2 -13   11.16   19.72
  10   2  13    9.10   14.53
  10   2  13   10.80   13.99
 -10   2 -14    3.73   19.01
  10   2  14    2.18   13.21
  10   2  14   30.26   15.15
  10   2  15    6.86   13.87
 -10   2 -15   12.63   18.84
  10   2  15   22.54   12.84
 -10   2 -16    4.74   16.42
  10   2  16   -1.45   12.12
  10   2  16   11.54   13.05
  10   2  17  131.17   34.35
 -10   2 -17   38.11   28.63
  10   2  17  105.53   26.81
 -10   2 -18    3.54   18.18
  10   2  18   21.81   14.69
  10   2  18   53.39   20.54
 -10   2 -19   -4.60   15.00
  10   2  19   12.93   13.41
 -10   2 -20    2.53   15.92
  10   2  20   -8.05   13.38
 -10   2 -21  -20.44   16.59
  10   2  21    7.70   12.84
 -10   2 -22   -9.89   15.39
  10   2  22   11.27   11.66
 -10   2 -23    8.41   12.48
  10   2  23    5.58    9.04
  10   2  24   -3.55    7.36
 -10   2 -24   -2.60   14.92
  10   4 -21    0.30    7.92
  10   4 -20    8.06    9.80
  10   4 -19    9.70   11.27
  10   4 -18   11.81   12.06
  10   4 -17    4.32   10.87
  10   4 -16    7.71   12.80
  10   4 -15   -2.69   11.21
  10   4 -14   43.44   19.20
  10   4 -13   31.34   17.65
  10   4 -12   11.53   14.43
  10   4 -11   97.49   26.11
  10   4 -10  130.03   29.13
  10   4  -9   36.04   39.16
  10   4  -9   24.99   13.50
  10   4  -8   38.74   35.40
  10   4  -8   12.05   13.27
  10   4  -7  172.69   62.52
  10   4  -7  226.09   34.96
  10   4  -6  102.25   57.12
  10   4  -6   75.10   21.39
  10   4  -5  113.04   24.03
  10   4  -4  224.55   67.94
  10   4  -4  223.99   30.75
  10   4  -3  101.10   48.71
  10   4  -3   88.27   20.02
  10   4  -3  140.96   30.26
  10   4  -2   32.49   32.88
  10   4  -2   41.77   16.03
  10   4  -2   31.58   16.86
  10   4  -1  121.48   49.34
  10   4  -1  186.99   40.96
  10   4  -1  169.95   30.00
  10   4   0  160.21   56.69
  10   4   0  182.17   41.06
  10   4   0  196.33   32.37
  10   4   1   96.13   47.28
  10   4   1   94.24   32.71
  10   4   1   92.59   22.72
  10   4   2   78.24   45.43
  10   4   2   75.51   32.20
  10   4   2  147.77   28.76
  10   4   3   18.42   28.51
  10   4   3   43.68   27.13
  10   4   3   56.04   21.41
  10   4   4   70.71   40.71
  10   4   4   64.79   31.44
  10   4   5  119.89   54.74
  10   4   5  127.51   33.25
  10   4   6   92.60   48.20
  10   4   6   90.83   31.89
  10   4   7   55.91   40.01
  10   4   7   80.73   31.20
  10   4   8   43.96   22.74
  10   4   8   -0.71   22.09
  10   4   8   22.20   22.36
 -10   4  -8   11.91   21.73
  10   4   9    3.38   28.85
  10   4   9  -10.66   17.82
 -10   4  -9   -0.34   15.63
  10   4  10   30.07   21.78
 -10   4 -10    5.94   20.38
  10   4  11  -15.47   17.02
 -10   4 -11   -2.70   16.80
  10   4  12   -3.23   14.51
 -10   4 -12   -3.66   14.45
  10   4  13   -5.32   14.84
 -10   4 -13    1.74   15.08
  10   4  14   42.65   19.42
 -10   4 -14   -0.97   16.15
  10   4  15    1.14   13.70
 -10   4 -15    2.38   14.75
  10   4  16   16.58   14.64
 -10   4 -16    0.65   14.44
  10   4  17   40.59   16.57
 -10   4 -17   12.57   17.69
  10   4  18    9.35   12.19
 -10   4 -18   -2.74   15.85
  10   4  19    8.69   12.47
 -10   4 -19   20.60   17.19
 -10   4 -20   12.94   13.57
 -10   4 -21   11.62   15.64
  10   6 -14    2.39   13.12
  10   6 -13   34.94   21.19
  10   6 -12    2.46   15.98
  10   6 -11    4.04   17.28
  10   6 -10    8.33   20.11
  10   6  -9   10.14   21.24
  10   6  -8    4.89   22.90
  10   6  -8   12.64   12.35
  10   6  -7   11.36   24.15
  10   6  -7   11.83   13.61
  10   6  -6    8.58   19.27
  10   6  -6   18.13   14.59
  10   6  -5   -0.83   21.79
  10   6  -5    6.74    9.74
  10   6  -4   -4.55   18.78
  10   6  -4   16.27   16.50
  10   6  -3   44.09   29.59
  10   6  -3   44.23   18.61
  10   6  -2   23.95   23.06
  10   6  -2   10.18   12.90
  10   6  -1   11.37   14.02
  10   6  -1   27.08   24.10
  10   6   0   30.51   14.47
  10   6   0   20.33   18.70
  10   6   1   16.95   15.66
  10   6   1   11.28   17.51
  10   6   2    7.44   15.16
  10   6   2    2.36   18.43
  10   6   3  -15.65   14.50
  10   6   3  -13.61   16.70
  10   6   4   30.50   18.98
  10   6   4   24.24   19.71
  10   6   5    2.74   14.29
  10   6   6   10.74   17.67
  10   6   7    5.94   12.97
  10   6   8   12.57   21.29
  10   6   9  -12.29   14.37
  10   6  10    2.73   13.96
 -10   6 -10    1.48   12.15
  10   6  11    6.39   13.59
 -10   6 -11    1.76   10.46
  10   6  12   16.58   13.71
 -10   6 -12    9.58   12.19
  10   6  13    5.76   11.39
  11  -5 -18   -5.10   13.10
  11  -5 -18    7.84   11.71
  11  -5 -17   -1.57   14.91
  11  -5 -17   -2.52   13.88
  11  -5 -16  -22.31   16.29
  11  -5 -16   -8.00   13.24
  11  -5 -15    1.46   14.63
  11  -5 -15   -7.69   13.96
  11  -5 -14    1.00   15.39
  11  -5 -14   -6.40   13.38
  11  -5 -13    6.38   16.42
  11  -5 -13   -2.94   13.62
  11  -5 -12    9.88   16.97
  11  -5 -12  -10.58   17.56
  11  -5 -11    8.30   19.52
  11  -5 -10    4.56   17.83
  11  -5  -9  -26.47   20.67
  11  -5  -8   10.54   16.93
  11  -5  -7   -5.20   12.95
  11  -5  -7   10.86   17.92
  11  -5  -6   35.16   16.54
  11  -5  -6    9.84   19.67
  11  -5  -5    4.30   14.77
  11  -5  -5  -27.88   21.07
  11  -5  -4   20.25   20.39
  11  -5  -4    7.19   16.47
  11  -5  -3   90.41   28.96
  11  -5  -3   85.84   33.14
  11  -5  -2   31.61   19.90
  11  -5  -2   20.95   23.62
  11  -5  -1   25.31   18.40
  11  -5  -1   24.44   24.63
  11  -5   0   23.72   23.54
  11  -5   1   38.28   26.24
  11  -5   2  137.16   37.63
  11  -5   3   60.43   26.52
  11  -5   4    8.21   22.24
  11  -5   5   10.75   17.89
  11  -5   6   20.74   21.12
  11  -5   7   73.71   28.80
  11  -5   8   40.27   24.71
  11  -5   9   20.02   18.89
  11  -5  10   54.15   24.12
  11  -5  11  -15.22   14.72
  11  -5  12   10.76   15.03
  11  -5  13    2.15   12.67
  11  -5  14    1.57   10.76
  11  -5  15    3.69   11.90
  11  -5  15   12.79   10.97
  11  -5  16   -3.71    9.55
  11  -5  17    0.19   10.47
  11  -5  17   -1.97    9.68
  11  -3 -23    2.52   13.53
  11  -3 -22    5.05   14.95
  11  -3 -21   13.37   17.37
  11  -3 -20    7.60   15.54
  11  -3 -20    7.92   19.01
  11  -3 -19   27.12   22.45
  11  -3 -19   54.03   25.83
  11  -3 -18   33.80   24.69
  11  -3 -18   49.56   24.49
  11  -3 -17   -4.01   17.14
  11  -3 -17    1.95   20.14
  11  -3 -16   82.15   31.04
  11  -3 -16  131.86   37.17
  11  -3 -15   34.43   25.48
  11  -3 -15    1.60   17.40
  11  -3 -14   12.71   23.34
  11  -3 -14   51.26   23.26
 -11  -3  13   98.51   48.77
  11  -3 -13   89.83   31.20
  11  -3 -13  115.27   31.04
 -11  -3  12  132.64   65.53
 -11  -3  12  109.48   50.02
  11  -3 -12   67.94   31.95
  11  -3 -12  132.76   30.57
  11  -3 -11   -5.35   17.64
 -11  -3  11   10.39   36.52
 -11  -3  11   -5.04   27.36
  11  -3 -10    1.99   18.08
 -11  -3  10   48.72   50.27
 -11  -3  10   22.36   23.97
  11  -3  -9   58.08   22.96
  11  -3  -9   50.23   16.70
  11  -3  -9   27.02   19.41
 -11  -3   9   19.07   25.47
  11  -3  -8  108.79   27.22
  11  -3  -8  108.69   20.73
  11  -3  -8  104.46   30.63
 -11  -3   8  112.87   47.56
  11  -3  -7    9.07   14.81
  11  -3  -7   -5.32   18.52
 -11  -3   7   29.77   29.15
 -11  -3   6  200.29   63.34
  11  -3  -6  201.03   35.29
 -11  -3   5   72.51   41.68
  11  -3  -5   61.99   20.42
 -11  -3   4  156.34   51.08
 -11  -3   3   31.02   30.12
 -11  -3   2  217.15   63.96
 -11  -3   1  306.62   75.75
 -11  -3   0  455.98   92.24
 -11  -3  -1   42.35   38.21
 -11  -3  -2  259.26   75.14
 -11  -3  -3  170.64   65.54
 -11  -3  -4  180.14   65.92
  11  -3   4  171.90   34.22
  11  -3   5  332.81   44.81
  11  -3   6   69.51   35.74
  11  -3   6   90.65   25.71
  11  -3   7  129.36   45.03
  11  -3   7  137.10   28.67
  11  -3   8   34.78   34.98
  11  -3   8   18.28   22.20
  11  -3   8   62.48   23.18
  11  -3   9   20.47   34.21
  11  -3   9   19.84   19.25
  11  -3   9   25.38   16.53
  11  -3  10  101.15   45.98
  11  -3  10  144.67   31.25
  11  -3  11   13.61   27.95
  11  -3  11   22.41   21.76
  11  -3  11   79.14   23.12
  11  -3  12    6.98   25.86
  11  -3  12    4.20   12.54
  11  -3  13   23.07   24.22
  11  -3  14    5.46   16.25
  11  -3  15    0.66   13.23
  11  -3  16   19.03   22.85
  11  -3  17    1.74   14.52
  11  -3  18    7.14   18.75
  11  -3  19    0.67   14.86
  11  -3  20    5.96   17.07
  11  -3  21    0.99   13.48
  11  -3  22   -0.61   11.14
 -11  -1  25    2.49   12.15
  11  -1 -25   20.61   15.09
 -11  -1  24   -2.25   11.75
  11  -1 -24    1.76   13.91
  11  -1 -23   23.82   20.20
  11  -1 -22   27.36   21.06
  11  -1 -21  -20.42   18.99
  11  -1 -20   -5.37   19.60
  11  -1 -19   -7.82   16.35
  11  -1 -19   -1.18   20.77
  11  -1 -18   73.73   23.51
  11  -1 -18  100.88   29.98
  11  -1 -17    0.69   12.69
  11  -1 -17    8.79   18.28
  11  -1 -16   11.21   13.57
 -11  -1  16   -3.94   43.14
  11  -1 -16    7.98   15.54
  11  -1 -16   31.20   20.14
  11  -1 -15   71.77   21.70
 -11  -1  15  104.34   55.46
  11  -1 -15   49.85   23.74
  11  -1 -15   49.96   18.59
  11  -1 -14   18.53   14.41
 -11  -1  14   32.66   43.87
  11  -1 -14    7.40   14.39
  11  -1 -14   13.20   17.16
 -11  -1  13   44.50   39.40
  11  -1 -13   50.09   20.98
  11  -1 -13   16.23   14.15
 -11  -1  12   -1.23   26.25
 -11  -1  12   42.58   34.38
  11  -1 -12   30.21   16.31
  11  -1 -12   17.42   12.55
 -11  -1  11  263.53   56.36
 -11  -1  11  280.35   67.89
 -11  -1  10   72.35   30.98
 -11  -1  10   66.72   43.01
 -11  -1   9  -12.66   34.80
 -11  -1   9   18.20   20.41
 -11  -1   8  140.84   46.65
 -11  -1   8  176.12   43.10
 -11  -1   7   89.21   40.37
 -11  -1   7   46.72   20.08
 -11  -1   6  132.89   45.02
 -11  -1   6  132.28   34.63
 -11  -1   5  391.17   53.89
 -11  -1   4  101.23   28.35
 -11  -1   4  100.32   26.97
 -11  -1   3   48.43   20.16
 -11  -1   3   36.95   19.27
  11  -1  -2   84.69   29.22
 -11  -1   2  143.81   34.95
 -11  -1   2  117.43   32.22
  11  -1  -1  586.38   70.68
 -11  -1   1  658.41   72.86
  11  -1   0  760.81   82.07
 -11  -1   0  899.86   90.32
  11  -1   1  102.50   34.98
 -11  -1  -1  126.43   35.18
  11  -1   2  960.97   99.22
  11  -1   3   76.21   34.77
  11  -1   4   -4.55   19.88
  11  -1   5   42.55   28.89
  11  -1   6  203.38   56.89
  11  -1   7  196.15   57.55
  11  -1   8   49.67   31.26
  11  -1   9  163.48   53.60
  11  -1  10  238.97   67.76
  11  -1  11   24.69   27.79
  11  -1  11   48.19   18.23
  11  -1  11   13.41   19.25
  11  -1  11   37.51   15.36
  11  -1  12   96.63   53.33
  11  -1  12   85.06   25.41
  11  -1  12   26.82   28.26
  11  -1  12  125.24   26.81
  11  -1  13    3.30   33.60
  11  -1  13    8.94   14.83
  11  -1  13   -2.64   15.18
  11  -1  13   21.50   15.38
  11  -1  14   25.85   31.33
  11  -1  14    3.69   15.69
  11  -1  14    3.03   11.45
  11  -1  15   33.63   34.99
  11  -1  15   10.95   18.73
  11  -1  15   38.10   18.12
  11  -1  16   22.87   22.56
  11  -1  16   26.88   19.10
  11  -1  17  580.49   59.64
  11  -1  17   43.00   20.08
  11  -1  18    4.19   18.08
  11  -1  18   19.61   14.25
  11  -1  19   25.82   21.18
  11  -1  19   31.29   17.42
  11  -1  20    7.77   19.40
  11  -1  20   12.92   15.68
  11  -1  21    4.62   13.18
  11  -1  21   25.84   15.72
  11  -1  22    0.61   11.86
  11  -1  22   -6.68   10.99
  11  -1  23   -4.42   13.86
  11  -1  23   -1.02   10.45
  11  -1  24    0.63   11.22
  11  -1  24    0.75    8.76
 -11   1  25    3.49    8.66
  11   1 -25    5.19   12.14
  11   1 -24    2.09   12.60
  11   1 -23    1.42    8.92
  11   1 -23    5.17   13.89
  11   1 -22   10.16   10.27
  11   1 -22   37.25   20.14
  11   1 -21   -3.33   12.32
  11   1 -21    5.60   13.74
  11   1 -20    7.69    9.30
  11   1 -20   26.26   16.83
  11   1 -19    4.27   11.50
  11   1 -19   21.74   20.18
  11   1 -18   42.58   18.90
  11   1 -18   56.29   23.15
  11   1 -17   11.88   13.43
  11   1 -17    2.41   12.31
  11   1 -17    3.19   15.52
  11   1 -16   12.15   12.78
 -11   1  16   -1.49   41.88
  11   1 -16   17.92   13.64
  11   1 -16   12.70   15.46
  11   1 -15   77.26   22.57
 -11   1  15   38.60   51.11
  11   1 -15   63.88   18.92
  11   1 -15   66.33   25.12
  11   1 -14   24.51   17.90
 -11   1  14   14.22   38.79
  11   1 -14   20.59   12.81
  11   1 -14   18.57   14.27
  11   1 -13   46.19   16.10
 -11   1  13   52.35   36.48
  11   1 -13   55.02   17.08
  11   1 -13   33.59   16.73
 -11   1  12    7.17   30.98
  11   1 -12   12.90   10.24
  11   1 -12   24.67   16.41
 -11   1  11  332.37   76.41
 -11   1  10   88.24   38.21
  11   1 -10   41.12   38.14
 -11   1   9    6.70   33.52
  11   1  -9    6.30   37.62
 -11   1   8  189.49   52.20
  11   1  -8  118.20   45.25
 -11   1   7   78.67   38.62
  11   1  -7   84.03   41.29
 -11   1   6  105.40   36.26
 -11   1   5  381.45   60.92
 -11   1   4  123.49   44.56
 -11   1   4   91.93   39.15
 -11   1   3   47.15   26.25
 -11   1   3   37.79   30.02
 -11   1   2  103.50   30.15
 -11   1   2  114.51   39.88
 -11   1   1  674.45   63.27
 -11   1   1  596.34   81.73
 -11   1   0  729.30   90.82
  11   1   1  102.47   37.53
  11   1   2  957.27   95.74
  11   1   3   87.62   35.84
  11   1   4   10.32   21.92
  11   1   5   40.01   29.26
  11   1   6  160.44   48.30
  11   1   7  185.68   52.41
  11   1   8   80.48   34.18
  11   1   9  120.11   44.53
  11   1  10  246.97   62.90
  11   1  11   56.77   36.32
  11   1  11   27.10   16.33
  11   1  11   55.73   16.97
  11   1  11   47.43   16.72
  11   1  12   82.98   42.68
  11   1  12   79.29   26.06
  11   1  12  105.26   23.80
  11   1  12  106.29   24.79
  11   1  13  -30.39   32.38
  11   1  13    4.41   14.33
  11   1  13    5.43   13.16
  11   1  13   22.98   14.34
  11   1  14   25.51   36.21
  11   1  14   11.28   14.30
  11   1  14    5.72   12.55
  11   1  14   12.18   13.95
  11   1  15   39.23   37.81
  11   1  15   17.29   15.98
  11   1  15   17.19   15.83
  11   1  15   46.06   20.12
  11   1  16   40.21   38.27
  11   1  16   19.22   15.88
  11   1  16   25.78   19.03
  11   1  16   54.69   22.19
  11   1  17   28.65   19.67
  11   1  17   16.79   15.30
  11   1  17   38.65   17.53
  11   1  18    9.93   13.31
  11   1  18   17.97   15.05
  11   1  19   14.10   15.56
  11   1  19   17.93   14.92
  11   1  20   11.37   14.65
 -11   1 -21   31.34   23.53
  11   1  21   20.64   14.95
 -11   1 -22   14.83   17.67
  11   1  22    7.05   13.12
 -11   1 -23   12.24   16.61
  11   1  23   10.81   11.37
 -11   1 -24   -5.37   17.35
  11   1  24    6.08    9.51
  11   3 -23    8.06    7.86
  11   3 -22    2.33    7.81
  11   3 -21   -1.57    8.90
  11   3 -20   -2.39   10.75
  11   3 -19   40.80   19.49
  11   3 -18   30.33   18.70
  11   3 -18   38.56   18.89
  11   3 -17    9.63   13.74
  11   3 -17   13.86   15.62
  11   3 -16  123.45   31.51
  11   3 -16  114.01   25.59
  11   3 -15    9.66   13.77
  11   3 -15   14.92   16.26
  11   3 -14   53.42   22.98
  11   3 -14   42.03   19.14
  11   3 -13  119.11   58.57
 -11   3  13   61.25   46.71
  11   3 -13  152.60   34.25
  11   3 -13  114.79   25.48
 -11   3  12  144.95   68.35
  11   3 -12  181.72   63.16
  11   3 -12  130.88   29.71
  11   3 -12  142.67   26.96
 -11   3  11   52.75   47.47
  11   3 -11   12.60   25.90
  11   3 -11   14.61   14.54
  11   3 -11    9.61   12.28
  11   3 -10    4.47   11.41
 -11   3  10    1.27   34.87
  11   3 -10   16.06   29.01
  11   3  -9   56.24   18.31
 -11   3   9   39.38   41.56
  11   3  -9   14.96   31.41
  11   3  -8  100.71   24.74
 -11   3   8   75.38   44.39
  11   3  -8   71.41   43.75
  11   3  -7   -2.48    9.57
 -11   3   7   17.94   31.08
  11   3  -7   22.70   24.24
  11   3  -6  173.04   30.35
  11   3  -6  124.48   42.50
  11   3  -5   73.31   18.36
  11   3  -5   46.61   26.90
  11   3  -4   64.23   26.81
  11   3  -3    6.71   22.48
  11   3  -3   17.65   18.89
  11   3  -2  147.51   46.42
  11   3  -1  273.16   64.17
  11   3   0  365.69   70.55
 -11   3   0  305.40   72.89
 -11   3  -1   33.09   25.77
  11   3   1   31.94   24.50
 -11   3  -2  192.85   54.60
  11   3   2  180.78   50.40
 -11   3  -3  122.76   50.11
  11   3   3   93.55   36.75
 -11   3  -4  140.10   50.45
  11   3   4  155.78   27.15
  11   3   4  172.68   38.51
  11   3   4  129.03   45.54
 -11   3  -5  267.45   69.59
  11   3   5  347.40   40.29
  11   3   5  393.63   58.57
  11   3   5  264.85   62.06
  11   3   6   97.00   20.82
 -11   3  -6   71.63   38.53
  11   3   6  112.70   33.21
  11   3   6   71.41   38.77
  11   3   6  103.46   40.90
  11   3   7  132.39   27.66
 -11   3  -7   85.11   43.65
  11   3   7  149.11   38.68
  11   3   7   69.79   35.69
 -11   3  -8   36.25   39.17
  11   3   8   46.50   19.15
  11   3   8   34.11   22.08
  11   3   8   32.67   33.26
 -11   3  -9   50.33   39.21
  11   3   9   24.39   17.20
  11   3   9   26.96   20.93
  11   3  10  110.40   26.71
 -11   3 -10   97.69   49.98
  11   3  10  110.78   30.18
 -11   3 -10   40.66   29.77
  11   3  11   64.52   23.88
  11   3  11   47.33   24.67
 -11   3 -11    4.26   19.98
  11   3  12   29.52   20.16
 -11   3 -12   11.04   17.66
  11   3  13   42.26   22.70
 -11   3 -13    3.53   21.57
  11   3  14    4.98   13.47
 -11   3 -14    4.61   19.32
  11   3  15    7.67   14.64
 -11   3 -15    4.38   18.28
  11   3  16   45.01   20.15
 -11   3 -16    3.39   22.26
  11   3  17    6.25   12.19
 -11   3 -17   -0.17   15.14
  11   3  18   20.46   15.07
 -11   3 -18    0.75   19.33
  11   3  19   32.61   14.98
 -11   3 -19    4.37   15.42
 -11   3 -20   18.48   18.68
 -11   3 -21  -18.41   15.77
 -11   3 -22   10.50   14.69
  11   5 -18    4.32    6.89
  11   5 -17    6.73    7.54
  11   5 -16   -1.15    7.72
  11   5 -16   -6.98   13.85
  11   5 -15    2.80    7.23
  11   5 -15   -3.70   16.44
  11   5 -14    0.66    9.18
  11   5 -14   -0.40   16.71
  11   5 -13    1.37    7.91
  11   5 -13   -9.44   19.58
  11   5 -12    7.74    9.84
  11   5 -12    4.89   19.81
  11   5 -11    5.65    9.79
  11   5 -11  -37.45   24.12
  11   5 -10    2.58    8.65
  11   5 -10   -9.05   19.56
  11   5  -9    6.85    7.54
  11   5  -9   -0.65   21.73
  11   5  -8   26.60   13.25
  11   5  -8   24.51   25.98
  11   5  -7    8.93    9.61
  11   5  -7  -11.73   21.09
  11   5  -6   23.85   11.93
  11   5  -6   41.51   27.06
  11   5  -5    4.98   23.31
  11   5  -5    9.66   12.74
  11   5  -4   28.86   28.66
  11   5  -4   36.52   17.17
  11   5  -3  113.41   34.75
  11   5  -3  161.63   29.04
  11   5  -2   62.69   33.41
  11   5  -2   67.00   20.80
  11   5  -1   22.38   17.10
  11   5  -1   27.53   23.39
  11   5  -1   48.12   18.34
  11   5   0   17.15   17.55
  11   5   0   28.42   31.97
  11   5   0   44.43   19.57
  11   5   1    9.98   16.55
  11   5   1   12.94   24.32
  11   5   2  116.76   29.42
  11   5   2  110.32   34.76
  11   5   3   76.37   26.97
  11   5   3   82.74   31.13
  11   5   4    1.38   13.32
  11   5   4   19.55   22.57
  11   5   5    5.46   16.61
  11   5   5   15.19   22.84
  11   5   6   21.15   18.45
  11   5   6   28.41   21.75
  11   5   7   96.51   26.45
  11   5   7   55.74   24.65
  11   5   8   46.61   23.17
  11   5   9   26.72   18.07
  11   5  10   69.07   22.46
 -11   5 -10   16.07   25.90
  11   5  11    3.67   16.79
 -11   5 -11    5.45   17.41
  11   5  12    0.01   13.49
 -11   5 -12    9.40   17.06
  11   5  13   -2.84   13.57
 -11   5 -13    3.77   19.15
  11   5  14   10.62   15.24
 -11   5 -14    2.87   15.42
  11   5  15    1.06   15.44
 -11   5 -15   27.20   17.10
  11   5  16    8.20   12.45
 -11   5 -16    4.16   14.05
  11   5  17    6.33   10.26
 -11   5 -17    0.54   13.22
  12  -6 -12   -1.11   11.34
  12  -6 -12   22.47   13.00
  12  -6 -11    2.72   11.79
  12  -6 -11   -3.75   11.59
  12  -6 -10   -1.86   13.53
  12  -6 -10   13.88   11.99
  12  -6  -9   12.61   14.06
  12  -6  -9   20.05   14.67
  12  -6  -8   -3.06   13.83
  12  -6  -7    5.32   15.73
  12  -6  -6   -1.48   13.62
  12  -6  -5   23.27   14.72
  12  -6  -5   16.55   18.86
  12  -6  -4   -4.09   10.57
  12  -6  -4    6.76   17.19
  12  -6  -3   12.74   13.31
  12  -6  -3    4.00   14.37
  12  -6  -2   13.80   14.73
  12  -6  -2    2.85   15.19
  12  -6  -1   25.07   19.20
  12  -6  -1    1.48   17.16
  12  -6   0   10.04   14.36
  12  -6   0   23.52   21.60
  12  -6   1    7.98   16.63
  12  -6   1   14.49   18.88
  12  -6   2   15.35   18.85
  12  -6   2   15.34   19.39
  12  -6   3    2.82   15.88
  12  -6   3   21.03   22.56
  12  -6   4   10.28   16.32
  12  -6   4    5.43   13.28
  12  -6   5   12.72   18.42
  12  -6   5   -2.79   17.28
  12  -6   5    6.60   14.81
  12  -6   6    4.96   17.99
  12  -6   6    2.61   16.38
  12  -6   6    0.27   11.50
  12  -6   7   12.50   17.66
  12  -6   7   -3.64   13.99
  12  -6   8    1.32   15.15
  12  -6   8    4.12   12.51
  12  -6   9   -7.53   12.57
  12  -6   9   -5.85   13.80
  12  -6  10   -3.11   12.23
  12  -6  10    9.05   13.44
  12  -6  11    9.99   11.58
  12  -6  11   -0.23    9.42
  12  -4 -20   26.71   16.32
  12  -4 -19   -0.27   14.76
  12  -4 -19   13.35   15.88
  12  -4 -18    9.01   17.19
  12  -4 -18   16.38   17.62
  12  -4 -17   21.83   22.97
  12  -4 -17  -11.53   18.08
  12  -4 -16  -21.86   19.29
  12  -4 -16    8.98   19.24
  12  -4 -15   32.02   23.27
  12  -4 -15   14.73   17.44
  12  -4 -14   13.83   21.15
  12  -4 -14   19.21   20.89
  12  -4 -13    6.76   21.30
  12  -4 -13   37.27   23.03
  12  -4 -12   23.12   24.87
  12  -4 -12   36.87   19.10
  12  -4 -11   29.35   21.45
  12  -4 -10   68.41   30.09
  12  -4  -9   53.96   21.99
  12  -4  -9   78.96   32.36
  12  -4  -8    0.52   14.26
  12  -4  -8    2.18   16.43
  12  -4  -7    5.29   14.41
  12  -4  -7   -0.53   20.41
  12  -4  -6   35.82   20.20
  12  -4  -6   20.02   21.03
 -12  -4   6   30.20   40.60
  12  -4  -5  150.26   34.68
  12  -4  -5  141.56   37.77
 -12  -4   5  169.00   65.63
  12  -4  -4   44.35   23.50
  12  -4  -4   42.10   25.02
 -12  -4   4  118.18   61.91
  12  -4  -3   33.43   20.50
  12  -4  -3   15.19   19.33
 -12  -4   3   27.76   30.15
  12  -4  -2   10.97   19.17
  12  -4  -2  -12.42   18.97
 -12  -4   2   20.45   28.72
 -12  -4   1   34.73   42.21
  12  -4  -1   20.87   21.63
 -12  -4   0  140.92   62.50
  12  -4   0  102.44   28.84
 -12  -4  -1  155.91   62.80
  12  -4   1   73.37   25.12
 -12  -4  -2  140.16   60.82
  12  -4   2  131.50   32.60
 -12  -4  -3   39.37   43.66
  12  -4   3    1.05   16.73
 -12  -4  -4  466.88  111.14
  12  -4   4  313.77   48.58
 -12  -4  -5  153.64   70.57
  12  -4   5  198.83   38.42
  12  -4   6   86.48   27.03
  12  -4   7   37.15   17.41
  12  -4   8    1.50   17.22
  12  -4   9  143.85   31.86
  12  -4  10   29.10   18.85
  12  -4  11    6.85   14.56
  12  -4  11   23.31   17.58
  12  -4  12    5.92   13.78
  12  -4  12   10.76   16.73
  12  -4  13    3.94   14.42
  12  -4  13   14.84   15.24
  12  -4  14    2.68   14.09
  12  -4  15   -1.48   11.37
  12  -4  16   -5.93   13.10
  12  -4  17    3.30   13.72
  12  -4  17   -7.28   13.51
  12  -4  18    2.95   17.18
  12  -4  18    4.31   10.67
  12  -4  19    1.38   12.04
  12  -4  19    3.11   11.01
 -12  -2  24    3.70   12.10
  12  -2 -24   11.67   15.27
 -12  -2  23   10.14   11.73
  12  -2 -23    9.74   16.59
 -12  -2  22    7.79   15.10
  12  -2 -22   17.14   17.19
  12  -2 -21   22.27   26.58
  12  -2 -20   -1.18   17.85
  12  -2 -19   -3.69   12.08
  12  -2 -19   12.02   20.58
  12  -2 -18    2.62   14.32
  12  -2 -18    3.13   15.57
  12  -2 -18   14.30   19.91
  12  -2 -17   97.81   24.75
  12  -2 -17   52.25   25.03
  12  -2 -17   60.94   25.72
  12  -2 -16   32.09   16.83
  12  -2 -16   19.77   18.82
  12  -2 -16   58.19   25.98
  12  -2 -15   -0.48   12.46
  12  -2 -15    1.55   15.08
  12  -2 -15    7.23   17.82
  12  -2 -14  270.61   37.02
 -12  -2  14  274.22   85.23
  12  -2 -14  180.06   41.48
  12  -2 -14  254.03   39.45
  12  -2 -13   59.93   19.56
 -12  -2  13   94.09   54.11
  12  -2 -13   64.62   26.88
  12  -2 -13   64.11   23.07
  12  -2 -12   78.26   21.12
 -12  -2  12   57.43   35.31
 -12  -2  12   55.09   41.08
  12  -2 -12   71.66   28.72
  12  -2 -12   49.14   17.26
 -12  -2  11  311.55   75.07
 -12  -2  11  319.68   69.65
  12  -2 -11  316.40   37.73
  12  -2 -11  310.49   38.52
 -12  -2  10   85.49   37.06
 -12  -2  10   96.47   42.41
  12  -2 -10  100.03   25.14
  12  -2 -10  110.19   22.82
  12  -2 -10   82.16   21.76
 -12  -2   9  146.88   58.04
 -12  -2   9  156.38   46.89
  12  -2  -9  137.93   24.01
  12  -2  -9  133.12   27.24
 -12  -2   8   25.24   38.82
 -12  -2   8   19.48   21.64
 -12  -2   7    0.84   20.08
 -12  -2   6  212.15   54.21
 -12  -2   5  103.51   39.82
 -12  -2   4   39.09   23.94
 -12  -2   3   78.03   36.16
 -12  -2   2  116.33   44.64
 -12  -2   1   11.55   19.84
  12  -2   0   30.40   17.71
 -12  -2   0   53.41   33.61
  12  -2   1   73.30   28.47
 -12  -2  -1  177.12   56.71
  12  -2   2  246.76   52.81
 -12  -2  -2  375.61   84.56
  12  -2   3   81.59   35.54
 -12  -2  -3   96.85   46.47
  12  -2   4   18.26   19.80
  12  -2   5   23.15   34.45
  12  -2   6  152.59   49.92
  12  -2   7   45.54   31.84
  12  -2   8   -4.84   25.91
  12  -2   8    0.86   14.17
  12  -2   9  -20.85   32.50
  12  -2   9    7.75   13.77
  12  -2   9   -0.67   10.68
  12  -2  10   65.75   40.42
  12  -2  10   14.21   20.08
  12  -2  10   65.99   20.88
  12  -2  11  144.63   57.83
  12  -2  11   52.68   31.90
  12  -2  11  156.48   30.07
  12  -2  12    1.15   14.06
  12  -2  12   24.11   18.78
  12  -2  13   43.05   28.67
  12  -2  13   -0.07   14.70
  12  -2  13   10.48   13.97
  12  -2  14    5.10   21.01
  12  -2  14   40.84   29.59
  12  -2  15    4.74   15.80
  12  -2  15   10.98   14.53
  12  -2  16    0.31   14.12
  12  -2  16   -7.51   13.94
  12  -2  16    1.54   11.09
  12  -2  17   25.86   23.08
  12  -2  17   32.78   17.53
  12  -2  18    3.24   17.02
  12  -2  18   -3.67   10.76
  12  -2  19   -0.03   13.61
  12  -2  19   15.56   14.56
  12  -2  20   -0.46   13.18
  12  -2  20   -1.31   10.04
  12  -2  21    4.95   22.65
  12  -2  21    0.00    8.79
  12  -2  22    3.22   11.68
  12  -2  22    7.41   10.49
  12  -2  23    2.93   12.62
  12  -2  23   -0.20    6.92
 -12   0  25    6.52   11.89
  12   0 -25    1.84   11.38
  12   0 -24   25.12   15.95
  12   0 -23    5.35   13.15
  12   0 -22   -0.18   14.46
  12   0 -21   25.77   17.53
  12   0 -20   37.17   19.58
  12   0 -19   -2.61   13.87
  12   0 -19   11.68   18.04
  12   0 -18   56.62   23.49
  12   0 -18   31.07   19.85
  12   0 -17  -13.63   13.54
  12   0 -17    6.46   15.76
 -12   0  16  -14.54   33.29
  12   0 -16   -4.91   12.07
  12   0 -16    2.86   14.42
 -12   0  15    1.24   42.90
  12   0 -15    7.23   13.78
  12   0 -15    9.05   17.38
 -12   0  14   34.28   39.79
  12   0 -14   26.86   15.49
  12   0 -14   24.07   17.93
 -12   0  13  -16.35   34.06
  12   0 -13   -1.51   11.52
  12   0 -13   13.84   16.01
 -12   0  12   22.04   32.11
  12   0 -12   13.57   11.77
  12   0 -12    6.86   15.03
 -12   0  11   34.14   34.33
  12   0 -11   -3.43   10.99
 -12   0  10  320.61   68.99
 -12   0   9   46.05   36.84
 -12   0   8  136.48   50.92
 -12   0   7    7.14   28.62
 -12   0   6  287.96   63.69
 -12   0   5  443.96   74.49
 -12   0   4  190.61   51.36
 -12   0   4  190.55   44.96
 -12   0   3  438.62   67.63
 -12   0   3  421.12   65.77
 -12   0   2  -13.09   28.48
 -12   0   2   -1.40   20.17
 -12   0   1  273.05   50.70
  12   0  -1  248.30   49.88
 -12   0   1  250.75   53.30
 -12   0   0   -5.38   20.97
  12   0   0    6.86   19.60
  12   0   1   87.18   33.41
  12   0   2  130.55   42.83
  12   0   3   -7.62   20.97
  12   0   4   32.07   26.26
  12   0   5  -12.04   29.79
  12   0   6   76.49   38.72
  12   0   7   15.52   25.77
  12   0   8    2.62   25.66
  12   0   9   11.95   25.78
  12   0  10  -17.80   33.55
  12   0  10    1.85   12.88
  12   0  10    4.53   12.80
  12   0  11   64.35   42.15
  12   0  11   79.23   22.23
  12   0  11   61.32   21.87
  12   0  11   80.86   21.77
  12   0  12   40.05   30.23
  12   0  12    0.11   15.46
  12   0  12    9.80   10.70
  12   0  12   10.83   11.76
  12   0  13  108.93   53.58
  12   0  13   66.00   21.06
  12   0  13   55.80   25.76
  12   0  13   80.04   20.76
  12   0  14  -10.52   31.56
  12   0  14    1.63   14.47
  12   0  14   15.47   14.22
  12   0  15   81.59   52.42
  12   0  15   74.42   29.76
  12   0  15   56.73   21.81
  12   0  15   78.16   24.10
  12   0  16   50.02   25.95
  12   0  16   66.89   23.09
  12   0  16   75.00   21.94
  12   0  17   10.60   20.10
  12   0  17    3.25   17.46
  12   0  17   13.42   14.19
  12   0  18   41.93   25.25
  12   0  18   58.50   21.45
  12   0  19   17.37   17.92
  12   0  19   17.60   15.64
  12   0  20   -9.32   14.36
  12   0  20   10.85   13.07
  12   0  21   11.82   15.65
  12   0  21   19.20   15.95
  12   0  22   28.95   17.64
  12   0  22   30.42   16.03
  12   0  23  -10.40   12.25
 -12   0 -24   13.63   17.34
  12   0  24  -10.37    9.66
  12   2 -24    0.09    6.78
  12   2 -23    7.89   13.97
  12   2 -23   24.26   14.23
  12   2 -22   -0.26    8.44
  12   2 -22   30.81   16.17
  12   2 -21   13.10   12.45
  12   2 -21   28.85   18.06
  12   2 -20    7.34   12.30
  12   2 -20   -0.29   15.00
  12   2 -19    7.34   11.71
  12   2 -19    5.40   13.41
  12   2 -18    5.77   10.62
  12   2 -18   -8.81   15.83
  12   2 -17   88.49   24.47
  12   2 -17   64.83   23.45
  12   2 -16   41.62   18.91
  12   2 -16   44.24   20.81
  12   2 -15    4.45   11.44
  12   2 -15    7.48   15.07
  12   2 -14  256.67   32.29
 -12   2  14  291.33   86.52
  12   2 -14  239.98   76.46
  12   2 -14  223.46   37.33
  12   2 -14  230.25   35.35
  12   2 -13   83.30   21.59
 -12   2  13  110.80   59.78
  12   2 -13   79.91   51.07
  12   2 -13   72.40   21.12
  12   2 -13   80.04   23.68
  12   2 -12   88.42   20.07
 -12   2  12  101.33   56.00
  12   2 -12   90.33   46.80
  12   2 -12   86.04   23.10
  12   2 -12   67.20   19.37
  12   2 -11  319.50   32.82
 -12   2  11  313.13   84.57
  12   2 -11  266.33   72.67
  12   2 -11  376.74   43.48
  12   2 -11  306.23   34.91
  12   2 -10   96.49   23.19
 -12   2  10   89.75   49.54
  12   2 -10   91.02   45.08
  12   2  -9  130.86   26.00
 -12   2   9  160.67   55.41
  12   2  -9  134.98   53.72
  12   2  -8   43.64   15.83
 -12   2   8   36.99   31.71
  12   2  -8   35.95   33.81
 -12   2   7   11.10   25.54
  12   2  -7   21.29   26.26
 -12   2   6  183.42   53.17
  12   2  -6  195.01   55.06
 -12   2   5  110.01   43.42
  12   2  -5   92.29   37.45
  12   2  -4   24.48   24.22
 -12   2   3   29.40   29.66
 -12   2   2  127.64   49.56
 -12   2   1    7.99   25.38
  12   2  -1   -2.14   12.86
 -12   2   0   47.86   32.27
  12   2   0   46.15   23.15
 -12   2  -1   54.39   30.65
  12   2   1  104.07   32.24
 -12   2  -2  235.78   63.74
  12   2   2  288.18   52.08
 -12   2  -3   74.02   35.58
 -12   2  -4   22.73   24.40
  12   2   5   24.13   20.54
  12   2   6  164.28   49.18
  12   2   7  113.71   24.88
  12   2   7   87.42   36.61
  12   2   8    4.24   11.75
  12   2   8   16.87   21.91
  12   2   8    7.11   16.13
  12   2   8   62.85   54.67
  12   2   9   42.79   22.16
  12   2   9   17.51   28.05
  12   2   9   18.31   17.64
  12   2   9   -0.16   10.63
  12   2  10   43.18   17.49
  12   2  10   37.73   22.56
  12   2  10   43.43   25.12
  12   2  10   67.73   19.97
  12   2  11  168.21   30.13
  12   2  11  101.40   45.15
  12   2  11  121.74   35.76
  12   2  11  169.01   28.76
 -12   2 -12    3.75   17.71
  12   2  12    9.57   13.55
  12   2  12   -9.77   19.99
  12   2  12   -2.52   18.33
  12   2  12   -2.98   11.16
  12   2  13   -2.26   25.08
 -12   2 -13   -3.46   13.55
  12   2  13   19.81   16.59
  12   2  13   26.09   14.06
 -12   2 -14    2.50   18.99
  12   2  14   22.28   16.40
  12   2  14    7.86   12.34
 -12   2 -15    4.33   21.48
  12   2  15    4.94   14.10
  12   2  15    7.88   12.04
 -12   2 -16    2.63   18.81
  12   2  16    1.58   12.60
  12   2  16   10.84   14.90
 -12   2 -17    2.24   22.41
  12   2  17   28.86   16.99
  12   2  17   48.98   17.83
 -12   2 -18    3.41   18.53
  12   2  18   17.68   15.15
  12   2  18   36.98   17.50
  12   2  19   24.11   13.79
 -12   2 -19    1.54   16.29
  12   2  19   22.50   15.67
 -12   2 -20   -0.77   15.10
  12   2  20  -12.05   12.02
  12   2  21   -3.95    9.66
 -12   2 -21    3.54   15.83
  12   2  22    5.41    8.20
 -12   2 -22    1.50   15.30
 -12   2 -23    5.45   14.41
  12   2  23    3.94    7.65
  12   4 -20   13.55    9.86
  12   4 -19    0.28    7.98
  12   4 -18    7.56   10.59
  12   4 -17   -2.53    9.26
  12   4 -16    0.62    9.25
  12   4 -15   20.18   13.16
  12   4 -14    5.00   11.31
  12   4 -14   14.72   18.84
  12   4 -13   48.30   19.47
  12   4 -13   34.46   26.52
  12   4 -12   24.70   17.07
  12   4 -12   22.93   20.20
  12   4 -11   48.28   27.06
  12   4 -11   47.68   19.77
  12   4 -10   91.37   25.55
  12   4  -9   68.00   21.57
  12   4  -8   -1.62   10.76
  12   4  -7   23.75   22.87
  12   4  -7   10.29   12.90
  12   4  -6   38.88   16.90
  12   4  -6   17.91   24.00
  12   4  -5  116.33   25.32
  12   4  -5  154.74   41.60
  12   4  -4   34.98   13.97
  12   4  -4   33.91   21.46
  12   4  -3    9.48   10.95
  12   4  -3   20.92   24.06
  12   4  -2  -20.62   25.19
  12   4  -2   35.64   35.54
  12   4  -2   -0.32   23.27
  12   4  -1   60.23   29.64
  12   4  -1  141.34   40.39
  12   4  -1   46.98   36.21
  12   4   0  108.54   24.54
  12   4   0  109.42   35.07
  12   4   0  113.06   47.86
  12   4   1   89.99   22.60
  12   4   1   75.62   32.14
  12   4   1  103.68   46.43
  12   4   2  120.18   25.46
  12   4   2  151.08   39.74
  12   4   2  151.76   44.47
  12   4   2  114.21   50.71
  12   4   3   -4.07   14.40
  12   4   3    5.22   23.00
  12   4   3  -11.10   29.85
  12   4   4  352.70   43.27
  12   4   4  346.09   58.89
  12   4   4  336.94   82.15
  12   4   5  217.82   34.66
  12   4   5  184.65   43.92
  12   4   5  224.07   78.74
  12   4   5  192.13   62.41
  12   4   6  105.19   26.39
  12   4   6  112.06   33.43
  12   4   7   27.02   18.30
  12   4   7   54.25   26.96
  12   4   8   45.64   22.28
  12   4   8   33.10   24.45
  12   4   9  136.55   31.70
  12   4   9  273.41   49.39
  12   4  10   23.52   19.40
  12   4  10    8.96   19.71
  12   4  11   13.49   17.49
 -12   4 -11   17.76   22.62
  12   4  12    1.58   15.92
 -12   4 -12    2.51   20.26
  12   4  13   11.09   18.28
 -12   4 -13   -5.35   17.34
  12   4  14   -4.41   17.37
 -12   4 -14    0.48   20.86
  12   4  15    1.09   13.46
 -12   4 -15   -0.48   18.29
  12   4  16   -4.32   13.27
 -12   4 -16   -6.62   24.14
  12   4  17    7.69   14.32
 -12   4 -17    0.83   15.94
  12   4  18    5.87    9.90
 -12   4 -18   12.95   16.56
  12   4  19   12.89   10.67
 -12   4 -19   11.68   15.23
  12   6 -12   -5.06   14.23
  12   6 -11   17.83   17.60
  12   6 -10    5.76   16.85
  12   6  -9    9.27   20.32
  12   6  -8    4.67   16.74
  12   6  -7   24.01   21.28
  12   6  -6   32.30   23.04
  12   6  -5   11.91   20.12
  12   6  -4   15.68   20.69
  12   6  -3   -1.05   18.56
  12   6  -2    2.97   18.18
  12   6  -1   -0.42   18.06
  12   6   0   37.86   25.74
  12   6   1    2.82   11.78
  12   6   1   12.95   17.46
  12   6   2   -2.90   12.72
  12   6   2   -1.27   16.04
  12   6   3   14.35   14.07
  12   6   3   -0.90   15.80
  12   6   4   17.04   14.47
  12   6   4    1.84   15.16
  12   6   5    1.06   12.87
  12   6   5    5.58   14.00
  12   6   6   -2.65   15.09
  12   6   7    4.54   12.45
  12   6   8   11.59   13.34
  12   6   9    7.65   13.19
  12   6  10   -3.95   11.78
  12   6  11   20.88   12.49
  13  -5 -16   18.01   13.20
  13  -5 -16   -2.87   11.64
  13  -5 -15  -21.47   16.42
  13  -5 -15   10.60   14.60
  13  -5 -14    9.90   16.27
  13  -5 -14    4.78   14.32
  13  -5 -13    5.77   15.74
  13  -5 -13   -8.65   15.09
  13  -5 -12    3.82   15.43
  13  -5 -12    6.01   13.96
  13  -5 -11    1.08   15.90
  13  -5 -11    0.96   14.42
  13  -5 -10   12.54   20.74
  13  -5  -9   16.52   18.79
  13  -5  -8    6.88   11.97
  13  -5  -8   13.39   19.27
  13  -5  -7    3.39   12.20
  13  -5  -7    8.62   17.28
  13  -5  -6    5.55   13.88
  13  -5  -6    1.27   15.62
  13  -5  -5    0.30   13.49
  13  -5  -5   10.02   18.51
  13  -5  -4   32.29   18.51
  13  -5  -4   32.46   22.54
  13  -5  -3    4.64   15.84
  13  -5  -3   15.70   19.12
  13  -5  -2   34.77   21.61
  13  -5  -2   54.84   28.61
  13  -5  -1   12.86   15.60
  13  -5  -1   25.35   20.32
  13  -5   0   61.85   26.99
  13  -5   0   19.20   22.32
  13  -5   1   40.82   25.00
  13  -5   1   28.27   24.38
  13  -5   1   18.94   17.61
  13  -5   2   54.36   25.91
  13  -5   2   52.12   29.54
  13  -5   2   26.74   21.56
  13  -5   3   24.36   20.65
  13  -5   4   20.13   18.46
  13  -5   5   -2.10   15.31
  13  -5   6   33.08   20.37
  13  -5   7   44.00   23.07
  13  -5   8   53.19   22.24
  13  -5   9   23.27   17.80
  13  -5  10    7.77   13.12
  13  -5  11  -10.93   13.61
  13  -5  12   -9.99   12.92
  13  -5  13    5.92   11.48
  13  -5  13   -5.28   11.58
  13  -5  14    8.29   13.10
  13  -5  15   -0.08    9.37
  13  -3 -22  -12.39   12.58
  13  -3 -21   -1.44   14.96
  13  -3 -20   -7.87   14.74
  13  -3 -19    3.93   13.11
  13  -3 -19   11.40   17.44
  13  -3 -18   10.05   15.07
  13  -3 -18   20.24   21.38
  13  -3 -17   -2.57   14.78
  13  -3 -17    9.32   19.01
  13  -3 -16    2.65   10.85
  13  -3 -16   -5.47   15.94
  13  -3 -16   23.11   20.72
  13  -3 -15   23.03   11.30
  13  -3 -15   18.62   21.83
  13  -3 -15   33.98   24.84
  13  -3 -14   59.65   19.20
  13  -3 -14   20.58   21.41
  13  -3 -14   48.51   22.85
  13  -3 -13  156.98   27.47
  13  -3 -13  107.30   32.98
  13  -3 -13  168.78   33.43
  13  -3 -12   21.88   12.63
  13  -3 -12   14.10   17.23
  13  -3 -12   27.15   20.61
  13  -3 -11   74.93   20.96
 -13  -3  11   32.91   34.60
  13  -3 -11   52.47   27.18
  13  -3 -11   49.72   24.08
 -13  -3  10  128.03   61.53
 -13  -3  10  119.58   53.97
  13  -3 -10   89.87   20.39
  13  -3 -10  108.36   28.13
 -13  -3   9  165.93   61.37
 -13  -3   9  204.17   61.32
  13  -3  -9  147.54   32.66
  13  -3  -9  152.17   25.78
 -13  -3   8  205.65   64.54
  13  -3  -8  126.14   24.42
  13  -3  -8  143.98   32.71
 -13  -3   7   -6.38   24.08
  13  -3  -7   25.66   16.61
 -13  -3   6    6.42   26.11
  13  -3  -6   28.54   16.71
 -13  -3   5   33.54   37.83
  13  -3  -5   25.89   21.25
 -13  -3   4  -16.38   31.30
  13  -3  -4   31.86   19.76
 -13  -3   3  183.58   66.84
  13  -3  -3  170.45   34.44
 -13  -3   2   77.76   44.33
  13  -3  -2   49.98   22.67
  13  -3  -2   17.59   19.30
 -13  -3   1   44.68   34.67
  13  -3  -1   50.48   22.45
  13  -3  -1   10.95   17.36
 -13  -3   0   53.06   36.72
  13  -3   0   61.04   23.34
  13  -3   0   12.76   17.25
 -13  -3  -1  102.38   57.92
  13  -3   1   89.56   26.25
 -13  -3  -2  174.62   70.22
  13  -3   2  166.97   34.43
 -13  -3  -3  130.19   61.90
  13  -3   3  123.92   32.49
 -13  -3  -4   13.08   31.04
  13  -3   4   74.55   25.96
 -13  -3  -5   39.14   43.71
  13  -3   5    9.56   16.13
 -13  -3  -6  127.92   64.64
  13  -3   6  146.40   31.33
 -13  -3  -7   37.92   47.83
  13  -3   7   39.81   20.39
  13  -3   8   34.32   21.84
  13  -3   8  100.41   27.29
  13  -3   9   12.94   19.57
  13  -3   9   54.08   22.17
  13  -3  10   20.32   17.83
  13  -3  10   48.71   20.55
  13  -3  11   12.47   12.42
  13  -3  12   53.31   28.78
  13  -3  13    5.47   16.32
  13  -3  14    3.55   16.67
  13  -3  15    5.00   16.34
  13  -3  16    4.99   16.20
  13  -3  16    6.51   13.74
  13  -3  17    2.88   14.67
  13  -3  17    0.02   10.87
  13  -3  18    7.50   18.38
  13  -3  18    0.64   10.85
  13  -3  19   14.41   17.09
  13  -3  20    6.97   24.73
  13  -3  21   -2.01   11.13
 -13  -1  24   -0.69   10.33
  13  -1 -24   12.84   11.60
  13  -1 -23   11.50   14.84
  13  -1 -22    6.56   14.15
  13  -1 -21   -2.13   16.50
  13  -1 -20   40.00   22.31
  13  -1 -19   16.79   14.81
  13  -1 -19   18.41   19.74
  13  -1 -18   77.96   24.57
  13  -1 -18   96.59   28.71
  13  -1 -17   53.90   22.25
  13  -1 -17   37.12   21.99
  13  -1 -16   12.01   16.81
  13  -1 -16   15.09   15.28
 -13  -1  15   58.30   45.83
  13  -1 -15   45.88   17.99
  13  -1 -15   36.07   20.24
 -13  -1  14  123.36   61.02
  13  -1 -14   73.45   21.72
  13  -1 -14   77.99   23.92
 -13  -1  13   34.04   40.19
  13  -1 -13   25.41   14.83
  13  -1 -13   14.76   18.59
 -13  -1  12   15.15   27.31
  13  -1 -12   36.00   15.07
  13  -1 -12   21.80   13.73
 -13  -1  11  200.51   64.96
  13  -1 -11  151.16   27.73
  13  -1 -11  160.17   30.54
 -13  -1  10    8.81   35.42
  13  -1 -10   -2.44   10.93
  13  -1 -10   10.03   14.46
 -13  -1   9   -9.05   31.60
  13  -1  -9    5.14   10.91
 -13  -1   8  120.03   47.86
 -13  -1   7  287.40   65.26
 -13  -1   6   71.98   35.93
 -13  -1   5   35.48   28.79
 -13  -1   4  256.83   60.64
 -13  -1   3  131.71   35.87
 -13  -1   2  -23.65   23.46
  13  -1  -1  190.08   46.02
 -13  -1   1  237.19   51.99
  13  -1   0    6.57   19.13
  13  -1   1   33.95   27.41
 -13  -1  -1   25.42   17.01
  13  -1   2  317.77   62.21
 -13  -1  -2  350.98   60.98
  13  -1   3    9.93   21.72
  13  -1   4    9.43   24.84
  13  -1   5  162.74   55.33
  13  -1   6  372.62   82.88
  13  -1   7   34.46   32.25
  13  -1   8   40.54   35.82
  13  -1   8   37.74   17.89
  13  -1   9   65.13   40.01
  13  -1   9   83.07   22.41
  13  -1   9   32.98   28.71
  13  -1   9   44.14   22.44
  13  -1   9  100.00   25.01
  13  -1  10   21.76   32.94
  13  -1  10    4.94   15.64
  13  -1  10   17.06   18.01
  13  -1  10   15.90   16.51
  13  -1  10   20.77   14.98
  13  -1  11  -20.36   29.05
  13  -1  11   -0.99   13.59
  13  -1  11   -3.40   14.77
  13  -1  11    1.69   13.58
  13  -1  11   12.31   13.09
  13  -1  12  116.00   39.38
  13  -1  12  147.23   30.74
  13  -1  12  202.14   73.33
  13  -1  12  185.76   32.35
  13  -1  12   63.83   32.67
  13  -1  13   -0.44   15.84
  13  -1  13    2.75   13.22
  13  -1  13    2.30   10.92
  13  -1  14   19.73   42.16
  13  -1  14   43.89   26.76
  13  -1  14   61.09   21.19
  13  -1  15   28.72   23.32
  13  -1  15   13.10   14.20
  13  -1  16   25.65   21.31
  13  -1  16   -0.16   10.99
  13  -1  17   12.76   19.87
  13  -1  17   34.52   19.26
  13  -1  18   -0.99   14.91
  13  -1  18    9.43   12.53
  13  -1  19    5.26   20.58
  13  -1  19   13.78   12.50
  13  -1  20   21.23   23.28
  13  -1  20   42.75   16.46
  13  -1  21    1.18   12.43
  13  -1  21    6.48   10.75
  13  -1  22    6.94   15.00
  13  -1  22    1.06    9.80
  13  -1  23    6.59   12.98
  13  -1  23    2.91    9.05
  13   1 -24   10.67   12.36
  13   1 -23   13.12   14.27
  13   1 -22   -0.36   11.74
  13   1 -21    3.34   12.82
  13   1 -20   12.95   11.74
  13   1 -20    9.60   13.64
  13   1 -19   15.20   13.22
  13   1 -19    3.19   13.65
  13   1 -18   73.04   21.31
  13   1 -18   80.29   24.76
  13   1 -17   38.00   17.73
  13   1 -17   50.77   17.48
  13   1 -17   52.89   23.72
  13   1 -16   16.62   14.29
  13   1 -16   23.69   13.54
  13   1 -16   22.83   18.06
  13   1 -15   54.95   20.09
 -13   1  15    0.33   37.79
  13   1 -15   49.68   16.30
  13   1 -15   50.08   22.63
  13   1 -14   66.84   20.07
 -13   1  14   35.25   37.92
  13   1 -14   69.26   20.16
  13   1 -14   64.65   20.68
  13   1 -13   34.56   15.32
 -13   1  13   41.23   50.07
  13   1 -13   36.60   16.08
  13   1 -13   28.76   19.94
  13   1 -12   29.18   13.32
 -13   1  12   -0.25   33.71
  13   1 -12   19.18   13.08
  13   1 -12   31.09   18.79
  13   1 -11  135.83   23.15
 -13   1  11  152.25   54.16
  13   1 -11  149.43   25.88
  13   1 -11  149.31   27.94
  13   1 -10   -5.16   10.47
  13   1 -10   -4.85    9.76
 -13   1  10  -15.77   29.27
 -13   1   9   19.27   31.15
 -13   1   8  144.09   56.20
 -13   1   7  237.48   62.93
 -13   1   6   70.81   43.89
 -13   1   5   25.31   31.37
 -13   1   4  279.87   64.67
 -13   1   4  298.10   57.32
 -13   1   3  117.86   45.10
 -13   1   2    0.79   24.04
 -13   1   1  167.28   49.56
 -13   1   0   -6.88   23.37
 -13   1  -1   19.92   24.28
 -13   1  -2  334.81   69.52
  13   1   2  322.54   63.34
  13   1   3    0.28   20.16
  13   1   4    7.02   22.50
  13   1   5  129.54   46.05
  13   1   6  299.41   66.86
  13   1   7   50.64   33.83
  13   1   8   36.89   18.59
  13   1   8   47.29   17.35
  13   1   8   67.62   42.74
  13   1   8   44.71   22.95
  13   1   9   78.85   24.14
  13   1   9   93.38   22.28
  13   1   9   55.52   34.83
  13   1   9   50.97   25.49
  13   1   9   95.64   24.00
  13   1  10   14.80   18.18
  13   1  10   12.75   15.07
  13   1  10   50.86   35.84
  13   1  10   27.56   20.11
  13   1  10   22.73   13.94
  13   1  11   -2.26   25.02
  13   1  11    3.57   12.07
  13   1  11    2.12   11.27
  13   1  11   12.74   14.04
  13   1  12   78.93   33.58
  13   1  12  200.13   33.34
  13   1  12  167.52   59.06
  13   1  12  193.26   32.84
  13   1  13   20.32   40.04
  13   1  13    8.00   14.59
  13   1  13    4.67   14.87
  13   1  13   -7.95   13.21
  13   1  14   74.52   43.47
  13   1  14   42.40   22.96
  13   1  14   56.86   24.62
  13   1  14   76.59   23.92
  13   1  15   17.15   17.04
  13   1  15   25.18   19.14
  13   1  15   15.66   15.86
  13   1  16    0.51   13.24
  13   1  16    1.02   14.53
  13   1  16    6.06   14.26
  13   1  17   16.09   18.66
  13   1  17   14.34   14.24
  13   1  18   -5.05   13.65
  13   1  18   -0.64   11.50
 -13   1 -19    7.95   25.25
  13   1  19   25.54   14.12
  13   1  19   20.79   14.08
 -13   1 -20    6.52   18.79
  13   1  20   24.15   15.95
 -13   1 -21    1.49   20.33
  13   1  21    8.23   11.85
 -13   1 -22   -4.97   16.56
  13   1  22    2.84    9.15
 -13   1 -23   11.71   20.02
  13   1  23    8.82    8.93
  13   3 -22   12.52   10.75
  13   3 -22   38.14   23.01
  13   3 -21    4.54   11.70
  13   3 -20   -8.57   10.25
  13   3 -19    0.04   10.61
  13   3 -18   24.69   14.96
  13   3 -17   -4.09   12.11
  13   3 -16   18.84   16.55
  13   3 -16   11.07   13.03
  13   3 -15   32.08   18.19
  13   3 -15    8.35   12.92
  13   3 -14   40.86   20.76
  13   3 -14   43.23   18.83
  13   3 -13  138.17   32.20
  13   3 -13  129.28   26.41
  13   3 -12   36.06   17.91
  13   3 -11   64.69   21.77
  13   3 -11   73.92   27.66
  13   3 -10  100.28   27.19
  13   3 -10   97.95   31.43
  13   3 -10   79.48   43.77
  13   3  -9  148.32   38.20
  13   3  -9  164.09   30.61
  13   3  -9  132.46   51.66
  13   3  -8  130.94   28.69
  13   3  -8  140.03   36.84
  13   3  -8  118.65   43.11
  13   3  -7    2.46   11.93
  13   3  -7    0.82   16.99
  13   3  -7   11.79   26.71
  13   3  -6   32.32   16.33
  13   3  -6   15.10   21.26
  13   3  -6   80.60   42.92
  13   3  -6   17.82   29.01
  13   3  -5   14.84    9.50
  13   3  -5    7.53   16.78
  13   3  -4    7.38    9.86
  13   3  -4    9.03   19.88
  13   3  -3  169.55   39.33
  13   3  -3  152.61   46.89
  13   3  -3  142.89   26.32
  13   3  -2   47.84   15.77
  13   3  -2   67.98   25.41
  13   3  -1   45.74   23.85
  13   3  -1   83.11   38.13
  13   3  -1   42.12   28.27
 -13   3   0   65.44   42.30
  13   3   0   75.64   30.17
  13   3   0  176.57   39.91
  13   3   0   72.90   36.93
  13   3   1   88.14   20.54
 -13   3  -1   55.95   34.41
  13   3   1   99.56   31.52
  13   3   2  170.61   27.61
 -13   3  -2  150.30   54.89
  13   3   2  164.42   40.13
  13   3   2  262.52   51.17
  13   3   3   86.16   20.47
 -13   3  -3  109.64   46.31
  13   3   3   95.75   29.56
  13   3   4   32.34   17.58
 -13   3  -4   45.82   37.91
  13   3   4   42.44   25.19
  13   3   4   41.98   37.41
  13   3   5   20.89   14.33
 -13   3  -5    4.92   30.58
  13   3   5   25.12   24.64
  13   3   5    3.21   34.70
  13   3   6  139.46   30.35
 -13   3  -6  141.43   63.38
  13   3   6  164.10   38.68
  13   3   6   15.61   44.93
  13   3   7   39.44   23.41
 -13   3  -7   30.51   39.06
  13   3   7   14.24   20.83
 -13   3  -8   96.15   48.98
  13   3   8   87.19   25.28
 -13   3  -9   44.78   32.55
  13   3   9   55.83   24.03
  13   3   9   41.67   26.36
  13   3  10   25.19   17.01
  13   3  10   30.81   23.06
  13   3  11   25.97   19.75
  13   3  11    6.40   19.98
  13   3  12  138.81   31.17
  13   3  12  206.80   47.01
  13   3  13   42.74   21.56
 -13   3 -13    2.61   18.56
  13   3  14    9.24   14.25
 -13   3 -14    6.02   17.81
  13   3  15   19.77   18.28
 -13   3 -15    2.41   21.27
  13   3  16   19.38   16.22
 -13   3 -16   -2.41   25.59
  13   3  17  -14.13   14.75
 -13   3 -17   -1.34   18.16
  13   3  18    2.69   12.15
 -13   3 -18   -2.76   17.85
  13   3  19    4.54   11.33
 -13   3 -19   -0.96   19.86
 -13   3 -20   17.70   20.26
 -13   3 -21   29.44   23.84
  13   5 -16    4.66    7.05
  13   5 -15   14.07   10.02
  13   5 -15   34.30   16.60
  13   5 -14    3.97    7.45
  13   5 -14   -5.83   17.33
  13   5 -13    1.26    6.64
  13   5 -13  -10.15   16.11
  13   5 -12    2.71    7.95
  13   5 -12   -8.88   18.45
  13   5 -11   -1.20    7.71
  13   5 -11   11.84   21.69
  13   5 -10    0.40    7.49
  13   5 -10    9.46   20.70
  13   5  -9   10.82   20.04
  13   5  -9    4.86    9.43
  13   5  -8   23.32   23.26
  13   5  -7    4.72   23.84
  13   5  -6   26.58   27.22
  13   5  -5    1.02   21.82
  13   5  -4   48.77   27.55
  13   5  -3    1.00   20.90
  13   5  -2   22.32   26.13
  13   5  -1   20.19   21.75
  13   5   0   66.54   20.39
  13   5   0   62.20   31.81
  13   5   1   29.43   17.30
  13   5   1   57.03   31.96
  13   5   2   80.83   23.71
  13   5   2   83.42   35.08
  13   5   3   27.76   18.26
  13   5   3   15.53   20.23
  13   5   4    5.01   15.07
  13   5   4    5.42   19.56
  13   5   5   -7.25   13.28
  13   5   5    4.48   19.46
  13   5   6   24.03   18.48
  13   5   6   62.15   27.13
  13   5   7   27.35   20.81
  13   5   7   33.43   18.19
  13   5   8   86.97   22.76
  13   5   8   39.26   23.87
  13   5   9   10.20   15.63
  13   5  10    9.01   16.94
  13   5  11   19.68   15.20
  13   5  12   -8.15   12.85
  13   5  13    2.42   13.00
  13   5  14    2.73   13.71
  13   5  15    0.65   10.44
  14  -6  -9   18.13   13.41
  14  -6  -9   14.26   13.38
  14  -6  -8    5.81   14.99
  14  -6  -8    3.64   11.46
  14  -6  -7    9.46   15.28
  14  -6  -7   26.50   15.20
  14  -6  -6    4.95   15.20
  14  -6  -5   11.85   12.91
  14  -6  -5   39.56   17.70
  14  -6  -4   -4.24   11.48
  14  -6  -4   -0.73   13.26
  14  -6  -3    1.47   12.73
  14  -6  -3    4.02   12.71
  14  -6  -2   12.34   13.10
  14  -6  -2   23.30   15.41
  14  -6  -1    5.46   14.02
  14  -6   0    7.21   15.62
  14  -6   1   20.64   17.58
  14  -6   2   -1.28   14.40
  14  -6   3   11.19   16.85
  14  -6   4   22.39   16.95
  14  -6   4   18.68   17.09
  14  -6   5   25.56   18.09
  14  -6   5   -2.46    9.77
  14  -6   6    6.41   14.34
  14  -6   6   -0.08   10.89
  14  -6   7   -4.36   13.76
  14  -6   7    2.84   10.25
  14  -6   8   -0.56   12.17
  14  -6   8   -6.49   10.99
  14  -4 -19   -1.78   12.64
  14  -4 -18   -0.02   13.91
  14  -4 -17    8.97   15.37
  14  -4 -17    8.29   16.85
  14  -4 -16    4.29   14.71
  14  -4 -16  -18.86   20.82
  14  -4 -15   -5.68   16.31
  14  -4 -15    5.34   15.74
  14  -4 -14    0.16   18.05
  14  -4 -14   17.88   19.49
  14  -4 -13   10.08   19.34
  14  -4 -13   25.44   17.05
  14  -4 -12    8.03   19.17
  14  -4 -12   -3.98   17.67
  14  -4 -11    7.89   17.42
  14  -4 -11   17.03   18.12
  14  -4 -10   30.55   18.15
  14  -4 -10   29.68   23.98
  14  -4  -9   73.95   25.16
  14  -4  -9   62.44   24.60
  14  -4  -8   28.82   18.71
  14  -4  -7   22.43   19.14
  14  -4  -6  107.42   30.87
  14  -4  -5   61.18   25.95
  14  -4  -4    5.05   15.49
  14  -4  -3  122.08   34.16
  14  -4  -2   81.99   28.65
  14  -4  -1   62.48   27.73
  14  -4  -1    8.83   17.85
  14  -4   0    6.88   15.88
  14  -4   0    9.36   14.94
  14  -4   1   17.07   17.38
  14  -4   1    7.20   18.33
  14  -4   2  107.26   32.54
  14  -4   2   37.47   21.59
  14  -4   3   18.00   21.06
  14  -4   4   45.87   29.73
  14  -4   5   26.81   19.20
  14  -4   6   91.24   27.97
  14  -4   7   33.31   19.52
  14  -4   8    2.20   13.48
  14  -4   9   32.90   18.22
  14  -4  10   11.04   14.53
  14  -4  11    6.79   18.90
  14  -4  12   -1.39   11.88
  14  -4  12    4.60   12.54
  14  -4  13    4.45   12.06
  14  -4  13    3.73   13.03
  14  -4  14   12.92   14.91
  14  -4  14   10.54   15.79
  14  -4  15    0.78   12.93
  14  -4  15    2.15   11.68
  14  -4  16    2.27   13.01
  14  -4  16    2.94   10.92
  14  -4  17   -3.32   10.76
  14  -4  17    3.69    9.57
  14  -4  18   -2.78    9.76
  14  -4  18    9.17   10.97
 -14  -2  23   -1.12   11.34
  14  -2 -23    2.44   13.37
 -14  -2  22    0.64   10.47
  14  -2 -22    9.13   16.79
  14  -2 -21    0.39   14.59
  14  -2 -20   41.63   21.10
  14  -2 -19   -5.15   12.67
  14  -2 -19   10.06   15.76
  14  -2 -18   35.26   16.94
  14  -2 -18   14.61   17.81
  14  -2 -17   20.81   16.86
  14  -2 -17   34.23   20.81
  14  -2 -16    5.85   14.00
  14  -2 -16   27.37   19.73
  14  -2 -15   -7.00   12.45
  14  -2 -15   23.13   20.35
  14  -2 -14   -9.53   16.40
  14  -2 -14   82.53   34.50
  14  -2 -13   28.03   15.61
  14  -2 -13   32.17   18.82
 -14  -2  12  128.09   59.38
  14  -2 -12  112.44   26.71
  14  -2 -12  117.72   27.36
 -14  -2  11   16.03   30.49
  14  -2 -11   43.55   18.71
  14  -2 -11   51.04   21.47
 -14  -2  10   45.28   51.59
  14  -2 -10   31.12   15.09
  14  -2 -10   38.99   17.69
 -14  -2   9   58.70   43.25
  14  -2  -9   28.35   15.48
  14  -2  -9   41.97   20.89
  14  -2  -9   35.13   18.68
 -14  -2   8  127.54   48.79
  14  -2  -8  129.37   24.67
  14  -2  -8  136.88   31.88
 -14  -2   7  144.71   49.43
  14  -2  -7  152.71   30.53
  14  -2  -6  100.04   26.69
  14  -2  -5   53.15   17.86
 -14  -2   4   62.97   32.28
  14  -2  -4   68.17   22.96
 -14  -2   3  187.58   49.39
  14  -2  -3  163.61   31.41
 -14  -2   2  204.57   53.88
  14  -2  -2  191.13   34.42
 -14  -2   1   48.63   30.96
  14  -2  -1   37.21   16.76
 -14  -2   0  210.16   58.42
 -14  -2  -1  364.42   78.48
  14  -2   2   36.25   22.65
 -14  -2  -2   59.39   31.96
  14  -2   2   39.03   17.06
  14  -2   2   21.68   17.33
  14  -2   3   33.04   26.98
 -14  -2  -3   25.48   30.45
  14  -2   3   45.24   22.82
  14  -2   3   11.46   17.68
  14  -2   4   80.85   36.13
 -14  -2  -4   93.32   42.00
  14  -2   4   92.46   27.60
  14  -2   4   21.45   21.96
  14  -2   4   61.86   18.95
  14  -2   5   18.75   26.68
  14  -2   5   64.32   21.26
  14  -2   5   11.66   18.18
  14  -2   5   54.56   17.83
  14  -2   6   81.11   41.97
  14  -2   6   28.29   24.51
  14  -2   6   81.72   25.64
  14  -2   6   23.15   21.15
  14  -2   6   61.76   19.79
  14  -2   7   92.02   33.65
  14  -2   7  249.50   39.84
  14  -2   7  163.68   56.86
  14  -2   7  184.59   30.00
  14  -2   8   57.54   35.70
  14  -2   8   51.20   24.35
  14  -2   8   73.79   20.52
  14  -2   9   50.89   37.28
  14  -2   9   17.57   21.29
  14  -2   9   61.46   20.09
  14  -2  10    8.20   29.45
  14  -2  10    4.89   14.95
  14  -2  10    4.14   14.07
  14  -2  10    5.59   12.20
  14  -2  11   78.68   47.05
  14  -2  11   45.89   26.89
  14  -2  11   55.70   26.85
  14  -2  11  104.44   25.05
  14  -2  12    0.98   14.39
  14  -2  12    1.83   13.51
  14  -2  12    9.57   14.07
  14  -2  13   22.00   24.20
  14  -2  13   14.42   20.51
  14  -2  13   38.20   18.38
  14  -2  14   19.79   21.92
  14  -2  14   27.08   22.97
  14  -2  14   28.55   16.26
  14  -2  15    0.55   14.53
  14  -2  15   -4.70   15.59
  14  -2  15   -6.32   10.38
  14  -2  16    4.99   15.20
  14  -2  16   -3.16   15.60
  14  -2  16   16.94   13.85
  14  -2  17   10.64   21.39
  14  -2  17   15.71   13.03
  14  -2  18    4.03   15.38
  14  -2  18   25.95   14.49
  14  -2  19   -2.28   14.55
  14  -2  19    8.78   10.06
  14  -2  20    3.08   13.38
  14  -2  20    1.56    8.68
  14  -2  21    2.40   11.79
  14  -2  21    9.92    9.29
  14  -2  22    7.54   12.82
  14  -2  22    3.94    7.61
  14   0 -24   30.87   13.63
  14   0 -23   -8.05   13.54
  14   0 -22   10.74   14.53
  14   0 -21   11.36   15.04
  14   0 -20   10.71   15.68
  14   0 -19   -5.62   12.41
  14   0 -19    8.01   16.47
  14   0 -18   26.66   16.72
  14   0 -18   22.50   17.44
  14   0 -17   -2.55   14.15
  14   0 -17   10.78   15.47
  14   0 -16  102.46   26.46
  14   0 -16  124.61   30.55
  14   0 -15  176.36   30.37
  14   0 -15  168.90   33.40
 -14   0  14  130.65   60.06
  14   0 -14   85.42   23.16
  14   0 -14   83.24   24.36
 -14   0  13   75.25   52.81
  14   0 -13   53.63   18.20
  14   0 -13   52.91   17.62
 -14   0  12   66.78   51.04
  14   0 -12   92.81   23.07
  14   0 -12   75.62   23.41
 -14   0  11   27.37   36.68
  14   0 -11    3.65   12.30
  14   0 -11   11.29   17.58
 -14   0  10  176.57   65.01
  14   0 -10  163.26   26.27
  14   0 -10  158.16   26.24
 -14   0   9  166.48   55.16
  14   0  -9  171.44   26.19
 -14   0   8  258.92   65.44
 -14   0   7   59.19   35.18
 -14   0   6  749.28  108.13
 -14   0   5   73.71   39.71
 -14   0   4    7.63   26.94
 -14   0   4    1.37   25.80
 -14   0   3    7.60   26.50
 -14   0   3    2.36   18.30
 -14   0   2    4.12   17.47
 -14   0   1  586.47   88.63
  14   0   0  104.83   41.56
 -14   0   0  105.42   39.89
  14   0   1   55.68   29.14
  14   0   2   11.84   18.68
  14   0   3   42.97   28.17
  14   0   4  246.00   62.91
  14   0   5    2.56   27.06
  14   0   6   82.85   37.43
  14   0   7    3.72   12.70
  14   0   7   -2.16   12.02
  14   0   7    1.56   27.65
  14   0   7   -6.52   18.29
  14   0   7   -4.65   10.58
  14   0   8   62.35   40.20
  14   0   8   62.04   18.44
  14   0   8   27.52   21.33
  14   0   8   94.63   22.42
  14   0   8   30.41   16.87
  14   0   9   66.06   34.53
  14   0   9  171.90   28.80
  14   0   9  131.00   57.95
  14   0   9  162.49   28.93
  14   0   9   65.78   25.50
  14   0  10  119.12   55.84
  14   0  10  123.59   33.94
  14   0  10  113.13   25.76
  14   0  10   56.64   29.22
  14   0  10  107.03   24.87
  14   0  11   29.39   38.77
  14   0  11   41.94   24.02
  14   0  11   25.51   16.35
  14   0  11   61.92   20.02
  14   0  12   29.45   38.62
  14   0  12    8.73   15.26
  14   0  12   -4.51   13.93
  14   0  12   10.72   12.49
  14   0  13   -1.38   14.60
  14   0  13   -1.03   13.15
  14   0  13    8.82   14.08
  14   0  14   35.81   22.25
  14   0  14   30.46   17.86
  14   0  14   58.41   21.19
  14   0  15   99.37   40.34
  14   0  15  130.19   28.76
  14   0  15  165.87   32.08
  14   0  16    2.12   15.84
  14   0  16    2.19   16.14
  14   0  16    3.59   10.99
  14   0  17    1.34   15.75
  14   0  17    9.59   13.57
  14   0  18   57.38   26.44
  14   0  18   60.61   20.67
  14   0  19   69.26   28.21
  14   0  19   64.43   21.27
  14   0  20   -5.43   11.72
  14   0  20   -5.00   11.26
  14   0  21    1.46   10.33
 -14   0 -22   19.66   23.05
  14   0  22    0.00    9.07
 -14   0 -23   15.28   19.87
  14   0  23    0.17    8.10
  14   2 -23    1.27    6.76
  14   2 -22    4.08    7.40
  14   2 -22    0.04   10.26
  14   2 -21   -3.06    9.00
  14   2 -21    4.91   12.72
  14   2 -20   13.25   11.05
  14   2 -20   20.48   15.31
  14   2 -19    0.14    8.72
  14   2 -19   -3.66   13.38
  14   2 -18   27.97   14.19
  14   2 -18   17.57   14.79
  14   2 -17   10.68   10.70
  14   2 -17   14.88   13.32
  14   2 -16   15.68   12.59
  14   2 -16   11.35   15.21
  14   2 -15    8.18   12.36
  14   2 -15   14.68   15.40
  14   2 -14   -5.05   10.19
  14   2 -14    0.01    9.40
  14   2 -14   -5.80   14.07
  14   2 -13   20.88   13.55
  14   2 -13   33.49   15.80
  14   2 -13   24.65   14.65
  14   2 -12  122.67   21.96
 -14   2  12  160.34   68.62
  14   2 -12  115.71   26.74
  14   2 -12  107.90   25.00
  14   2 -11   46.75   16.66
 -14   2  11   68.09   52.09
  14   2 -11   38.37   15.81
 -14   2  10   99.26   55.02
  14   2 -10   34.53   13.64
 -14   2   9   32.64   39.70
  14   2  -9   25.59   13.32
  14   2  -8  234.75   35.23
  14   2  -7  210.83   41.83
  14   2  -7  165.28   27.71
  14   2  -6   74.51   19.55
  14   2  -6   81.28   30.38
  14   2  -5   11.76    9.39
  14   2  -5   38.64   23.54
  14   2  -5   62.96   42.45
  14   2  -4   56.47   16.60
  14   2  -4  150.57   47.22
  14   2  -3  153.54   25.87
  14   2  -3   43.84   25.82
 -14   2   2  132.79   49.96
  14   2  -2  148.36   24.87
  14   2  -2   54.26   26.68
 -14   2   1   16.77   30.47
 -14   2   0  154.25   55.08
 -14   2  -1  255.99   68.81
  14   2   1  318.06   48.15
 -14   2  -2    7.68   24.52
  14   2   2   42.80   22.92
 -14   2  -3   14.48   26.43
  14   2   3   72.51   21.12
  14   2   3   18.23   15.70
  14   2   3   31.84   30.43
 -14   2  -4   58.76   39.09
  14   2   4  107.04   24.43
  14   2   4   81.04   27.18
  14   2   4  127.43   38.96
 -14   2  -5   31.47   39.50
  14   2   5   57.73   21.26
  14   2   5   39.95   24.41
  14   2   5   26.71   32.95
  14   2   5   23.25    9.30
 -14   2  -6   67.01   47.53
  14   2   6   70.08   21.98
  14   2   6   47.45   23.97
  14   2   6   22.04   34.58
  14   2   6   75.56   18.61
 -14   2  -7  199.91   73.00
  14   2   7  200.21   32.32
  14   2   7  168.69   53.94
  14   2   7  178.62   40.60
  14   2   7  207.90   29.82
  14   2   7  254.43   50.51
  14   2   8   86.95   24.90
  14   2   8   82.70   43.26
  14   2   8   92.00   30.59
  14   2   8  139.00   79.35
  14   2   8   93.24   20.47
  14   2   9   65.13   22.65
  14   2   9   49.79   34.32
  14   2   9   53.69   28.50
  14   2   9   51.94   19.26
  14   2  10    3.05   13.54
  14   2  10  -20.18   29.44
  14   2  10   14.45   20.50
  14   2  10   12.22   13.00
  14   2  11  124.99   29.76
  14   2  11   99.07   43.72
  14   2  11   48.82   29.49
  14   2  11  130.44   26.72
  14   2  12    4.53   15.01
  14   2  12   19.29   15.16
  14   2  13   40.63   21.17
  14   2  13   70.82   19.73
  14   2  14   23.62   20.37
  14   2  14   49.23   17.38
 -14   2 -15    1.15   21.87
  14   2  15    2.50   13.38
  14   2  15    7.90   12.94
  14   2  16   -2.22   13.79
 -14   2 -16    0.33   20.22
  14   2  16    8.50   11.31
  14   2  17    3.42   11.84
 -14   2 -17   -4.56   23.59
  14   2  17    8.52   10.75
  14   2  18    4.87   15.07
  14   2  18   16.83   12.14
 -14   2 -18    7.81   21.73
  14   2  19   -6.27   12.02
 -14   2 -19   -2.87   22.81
  14   2  19    3.79    9.53
 -14   2 -20   -1.74   23.14
  14   2  20   16.38   11.63
  14   2  21   -1.10    8.02
 -14   2 -21  -17.04   25.55
 -14   2 -22   -5.77   23.56
  14   2  22    2.24    7.13
  14   4 -19    8.36    8.04
  14   4 -18   15.12   10.41
  14   4 -17   -0.82    8.13
  14   4 -16    7.33   11.09
  14   4 -15   -4.78    9.61
  14   4 -15  -31.85   26.84
  14   4 -14   -3.04   10.47
  14   4 -14  -25.99   29.09
  14   4 -13    7.08   10.62
  14   4 -13   -1.05   17.55
  14   4 -13   46.55   29.50
  14   4 -12    2.38   11.20
  14   4 -12    2.13   16.17
  14   4 -12  -31.55   30.50
  14   4 -11   14.10   13.66
  14   4 -11   17.65   22.09
  14   4 -11  -18.98   32.41
  14   4 -10   25.39   16.40
  14   4 -10   35.40   27.31
  14   4 -10   37.09   32.62
  14   4  -9   58.89   20.67
  14   4  -9   81.43   32.36
  14   4  -9   31.32   33.53
  14   4  -8   27.65   16.88
  14   4  -8   43.07   26.37
  14   4  -8  -17.08   31.75
  14   4  -7   31.47   16.22
  14   4  -7   41.97   25.71
  14   4  -6  125.18   26.56
  14   4  -6  143.73   39.97
  14   4  -5   47.99   27.57
  14   4  -5   51.72   18.38
  14   4  -4  188.41   45.34
  14   4  -4  160.47   67.02
  14   4  -3  130.70   37.94
  14   4  -3  212.88   47.83
  14   4  -2   97.33   33.89
  14   4  -2  209.79   47.84
  14   4  -1   53.61   29.18
  14   4  -1  119.44   42.23
  14   4   0   38.74   18.41
  14   4   0   23.37   22.48
  14   4   0   86.40   39.96
  14   4   1   17.68   14.39
  14   4   1   35.63   28.33
  14   4   2   69.16   21.62
  14   4   2   69.13   32.34
  14   4   2  135.58   43.48
  14   4   3    1.12   13.45
  14   4   3   32.33   28.36
  14   4   3   58.96   43.46
  14   4   4   18.43   17.49
  14   4   4   -8.64   22.42
  14   4   5   27.94   18.64
  14   4   5   19.05   23.83
  14   4   6   70.09   22.81
  14   4   6   46.99   27.70
  14   4   7   41.51   20.48
  14   4   7   42.61   27.93
  14   4   8  -16.20   15.26
  14   4   8   13.15   17.39
  14   4   9   53.43   20.49
  14   4   9   25.84   20.21
  14   4  10   10.75   18.07
  14   4  10   27.43   20.35
  14   4  11    0.01   13.62
  14   4  11  -10.41   19.37
  14   4  12    0.01   15.58
  14   4  13    0.01   15.59
  14   4  14   24.29   16.55
  14   4  15    3.24   13.91
  14   4  16    6.01   11.44
  14   4  17    8.13   10.67
  14   4  18   -3.05   10.57
  14   6  -9    5.74   15.45
  14   6  -8  -10.15   17.40
  14   6  -7   18.79   20.27
  14   6  -6   49.73   32.92
  14   6  -5  -13.06   19.03
  14   6  -4    7.91   19.00
  14   6  -3  -16.12   19.08
  14   6  -2   28.52   21.94
  14   6  -1   13.13   17.94
  14   6   0   19.01   19.73
  14   6   1    5.08   15.30
  14   6   2    9.51   10.65
  14   6   2   -0.96   15.16
  14   6   3    7.00   10.83
  14   6   3   -8.83   16.93
  14   6   4   68.88   22.10
  14   6   4    6.34   15.45
  14   6   5    5.76    9.98
  14   6   5   11.55   13.85
  14   6   6   22.65   14.41
  14   6   7    5.98   12.50
  14   6   8    5.40   10.64
  15  -5 -14    9.82   11.98
  15  -5 -13   -4.02   13.14
  15  -5 -12   12.82   14.52
  15  -5 -11    9.21   15.73
  15  -5 -10   20.85   13.36
  15  -5  -9   17.55   16.68
  15  -5  -8  -10.90   13.98
  15  -5  -7   22.02   19.69
  15  -5  -6   18.06   16.31
  15  -5  -5    3.43   14.81
  15  -5  -4   -2.08   12.46
  15  -5  -3    7.64   14.08
  15  -5  -2   40.46   20.63
  15  -5  -1   -3.01   14.44
  15  -5   0    3.54   16.15
  15  -5   1    0.56   15.19
  15  -5   1   -3.80   12.31
  15  -5   2  -10.88   16.05
  15  -5   2    0.10   11.35
  15  -5   3   14.44   16.58
  15  -5   3    9.51   15.35
  15  -5   4   27.44   19.12
  15  -5   4    7.78   17.13
  15  -5   5   -5.94   14.21
  15  -5   5    0.16   12.34
  15  -5   6   17.14   17.49
  15  -5   6    9.49   14.45
  15  -5   7    4.05   12.97
  15  -5   7    1.92   13.13
  15  -5   8   27.15   14.66
  15  -5   8    6.66   17.33
  15  -5   9   29.57   16.83
  15  -5   9    4.42   14.72
  15  -5  10    3.90   10.90
  15  -5  10   10.91   14.51
  15  -5  11   26.83   14.02
  15  -5  11   23.13   13.64
  15  -5  12    1.52    9.43
  15  -5  12    6.40   14.16
  15  -5  13    3.76   10.38
  15  -3 -21   25.27   14.30
  15  -3 -20   13.26   14.78
  15  -3 -19    4.36   14.91
  15  -3 -18   44.72   22.19
  15  -3 -17    9.51    8.98
  15  -3 -17    4.10   19.36
  15  -3 -16   18.72   10.62
  15  -3 -16    7.84   15.93
  15  -3 -15   16.55   12.34
  15  -3 -15   27.91   22.61
  15  -3 -14    4.79   11.34
  15  -3 -14    9.87   21.54
  15  -3 -13    4.07   11.58
  15  -3 -13   12.29   15.52
  15  -3 -12   74.85   19.41
  15  -3 -12   75.59   27.01
  15  -3 -11   17.97   10.95
  15  -3 -11   44.44   22.71
  15  -3 -10   30.42   15.60
  15  -3 -10   15.15   15.12
  15  -3  -9   37.22   15.04
  15  -3  -9   35.05   23.20
  15  -3  -9   20.59   18.44
  15  -3  -8   85.57   25.84
  15  -3  -8   21.02   17.78
 -15  -3   7  131.82   45.76
  15  -3  -7  115.45   23.82
  15  -3  -7  156.15   34.57
  15  -3  -6  253.93   44.05
  15  -3  -5  116.38   31.53
  15  -3  -4   26.55   19.48
 -15  -3   3   61.17   43.06
  15  -3  -3   29.12   22.12
  15  -3  -3    8.73   11.59
 -15  -3   2   89.81   51.42
  15  -3  -2   44.42   27.16
  15  -3  -2   26.76   18.03
 -15  -3   1   48.06   29.59
  15  -3  -1   40.51   19.02
  15  -3  -1    8.01   17.55
 -15  -3   0  153.01   59.18
  15  -3   0  150.80   34.54
  15  -3   0   45.28   24.67
 -15  -3  -1   13.90   27.91
  15  -3   1   59.63   25.48
  15  -3   1   27.38   19.66
 -15  -3  -2  105.73   46.03
  15  -3   2   58.87   24.37
  15  -3   2   22.22   21.51
 -15  -3  -3  166.14   65.38
  15  -3   3  122.40   31.93
  15  -3   3   53.40   28.02
 -15  -3  -4   49.69   28.65
  15  -3   4   32.95   20.42
  15  -3   4   13.80   18.66
 -15  -3  -5   13.72   28.03
  15  -3   5   55.46   25.23
  15  -3   5   10.63   17.21
 -15  -3  -6   64.02   47.78
  15  -3   6   34.34   17.55
  15  -3   6    5.38   16.66
  15  -3   7   60.36   23.28
  15  -3   7   17.46   17.75
  15  -3   8   20.50   13.67
  15  -3   8   18.99   20.54
  15  -3   9   15.01   17.72
  15  -3   9   51.38   21.77
  15  -3   9   12.73   18.73
  15  -3  10   15.39   19.01
  15  -3  10   70.76   24.24
  15  -3  10   18.30   20.45
  15  -3  11    0.45   12.70
  15  -3  11   -4.14   12.04
  15  -3  12    6.09   15.25
  15  -3  12    4.86   13.54
  15  -3  13   -0.47   15.77
  15  -3  13   -2.57   13.71
  15  -3  14   -2.74   14.70
  15  -3  14    3.01   14.12
  15  -3  15    4.82   15.45
  15  -3  15   -1.89   12.06
  15  -3  16    0.74   11.77
  15  -3  16    2.95   10.30
  15  -3  17    2.01   15.18
  15  -3  17    3.22   10.14
  15  -3  18   -2.53   12.94
  15  -3  18    1.90    9.05
  15  -3  19   -3.43   11.43
  15  -1 -23   23.36   13.83
  15  -1 -22   32.79   18.10
  15  -1 -21    2.33   14.10
  15  -1 -20   31.64   19.20
  15  -1 -19   26.27   17.61
  15  -1 -19   17.98   16.53
  15  -1 -18   10.60   14.31
  15  -1 -18   -7.43   16.34
  15  -1 -17   41.53   19.09
  15  -1 -17    7.05   14.38
  15  -1 -16   42.06   19.50
  15  -1 -16   48.01   22.39
  15  -1 -15   23.88   17.12
  15  -1 -15    5.26   16.24
  15  -1 -14  156.19   30.91
  15  -1 -14  156.07   32.06
 -15  -1  13   93.46   50.10
  15  -1 -13   60.72   21.02
  15  -1 -13   67.01   24.68
 -15  -1  12    7.41   39.20
  15  -1 -12    1.12   13.08
  15  -1 -12    0.55   13.81
 -15  -1  11  227.61   67.17
  15  -1 -11  260.20   36.00
  15  -1 -11  245.98   37.31
 -15  -1  10  102.79   53.64
  15  -1 -10  110.04   24.13
  15  -1 -10  107.25   27.77
 -15  -1   9    1.20   33.47
  15  -1  -9   32.56   16.65
  15  -1  -9   18.63   19.53
 -15  -1   8   54.60   32.00
  15  -1  -8   64.09   19.67
  15  -1  -8   33.75   17.26
 -15  -1   7    8.78   29.08
  15  -1  -6  159.53   30.18
  15  -1  -6  190.95   33.93
 -15  -1   6  148.35   60.20
  15  -1  -5  127.60   26.98
  15  -1  -5  148.27   29.16
 -15  -1   5   81.02   44.56
 -15  -1   4  142.57   53.02
  15  -1  -4  148.93   26.21
 -15  -1   3  127.21   49.61
 -15  -1   2   11.90   31.85
 -15  -1   1    4.13   16.75
  15  -1   0  100.68   37.42
 -15  -1   0  101.06   37.04
  15  -1   1   75.57   35.75
  15  -1   2   73.80   36.95
  15  -1   3   66.70   34.35
  15  -1   3   13.67   18.24
  15  -1   4    3.30   21.04
  15  -1   4   16.25   17.03
  15  -1   4   -0.37   12.76
  15  -1   4   10.73   11.15
  15  -1   5   40.67   32.54
  15  -1   5   11.55   16.95
  15  -1   5   51.99   23.53
  15  -1   5    5.99   14.59
  15  -1   5   39.44   14.99
  15  -1   6   71.00   32.45
  15  -1   6  192.16   34.72
  15  -1   6  150.42   57.86
  15  -1   6  170.88   28.71
  15  -1   6   52.59   29.59
  15  -1   7   42.90   37.67
  15  -1   7   25.91   27.26
  15  -1   7   19.14   17.80
  15  -1   7   12.36   17.69
  15  -1   7   33.65   15.66
  15  -1   8   12.05   38.13
  15  -1   8   15.09   17.27
  15  -1   8   48.12   22.21
  15  -1   8   24.29   21.56
  15  -1   8   39.02   18.20
  15  -1   9   11.17   40.64
  15  -1   9   10.79   17.73
  15  -1   9    4.97   16.50
  15  -1   9    6.57   15.25
  15  -1   9    9.38   13.11
  15  -1  10   65.06   37.71
  15  -1  10  160.25   63.94
  15  -1  10  155.60   30.62
  15  -1  10   86.01   31.79
  15  -1  11   14.95   27.53
  15  -1  11   -1.35   16.84
  15  -1  11    1.89   12.71
  15  -1  11   13.39   12.59
  15  -1  12    1.14   14.70
  15  -1  12    5.49   17.73
  15  -1  12    5.82   10.74
  15  -1  13    1.53   16.81
  15  -1  13    7.05   14.08
  15  -1  13   -1.57   11.08
  15  -1  14   30.54   25.71
  15  -1  14   59.54   20.26
  15  -1  14   25.54   20.39
  15  -1  15    9.14   18.17
  15  -1  15    5.04   13.06
  15  -1  16    1.63   15.27
  15  -1  16   18.27   14.88
  15  -1  17    3.72   15.61
  15  -1  17    6.30   13.30
  15  -1  18    7.86   14.50
  15  -1  18   15.08   14.42
  15  -1  19    7.15   17.75
  15  -1  19    8.84   10.66
  15  -1  20    2.12   12.82
  15  -1  20    0.10    9.30
  15  -1  21    1.97   13.40
  15  -1  21   18.78   11.57
  15  -1  22   -3.26    8.59
  15   1 -23   14.64   10.70
  15   1 -22   -9.33   11.90
  15   1 -21   15.15   12.87
  15   1 -20    2.68   11.39
  15   1 -19   34.19   18.15
  15   1 -18   10.25    9.40
  15   1 -18    8.84   13.53
  15   1 -17   19.09   13.38
  15   1 -17   23.85   12.05
  15   1 -17   46.17   19.80
  15   1 -16   42.83   16.51
  15   1 -16   43.72   16.37
  15   1 -16   24.88   15.74
  15   1 -15    8.16   12.59
  15   1 -15   22.75   12.35
  15   1 -15   26.87   18.09
  15   1 -14  131.58   25.33
  15   1 -14  135.78   24.49
  15   1 -14  143.35   29.81
  15   1 -13   72.84   21.72
 -15   1  13   65.44   47.51
  15   1 -13  129.47   24.52
  15   1 -13   85.75   25.86
  15   1 -12  -12.25   12.23
 -15   1  12    0.03   37.45
  15   1 -12    9.78    8.03
  15   1 -12    8.22   15.40
  15   1 -11  239.33   31.17
  15   1 -11  233.56   32.27
 -15   1  11  285.34   79.92
  15   1 -10  107.72   23.32
  15   1 -10   97.81   21.24
 -15   1  10  124.25   61.71
  15   1  -9    8.76   10.61
  15   1  -9   49.56   15.78
 -15   1   9    7.10   33.33
  15   1  -8   51.98   15.21
 -15   1   8   40.63   43.91
  15   1  -8   46.37   15.44
  15   1  -7   32.66   13.78
  15   1  -7   26.11   11.29
  15   1  -7   13.42   17.57
  15   1  -6  141.38   23.51
  15   1  -6   43.94   27.72
  15   1  -5  143.56   27.90
  15   1  -5   28.93   23.06
 -15   1   4  124.48   50.86
  15   1  -4   43.59   25.44
 -15   1   3   96.68   44.70
 -15   1   2   54.48   31.54
 -15   1   1   23.41   41.34
 -15   1   0  101.65   42.39
 -15   1  -1   91.44   43.82
 -15   1  -2   52.93   34.34
 -15   1  -3   69.48   38.27
  15   1   3   73.17   35.03
  15   1   3   75.56   27.32
  15   1   4   22.01   16.85
  15   1   4  -11.33   34.18
  15   1   4   -2.69   18.29
  15   1   4    9.39   11.49
  15   1   4    2.23   13.16
  15   1   5   51.43   22.00
  15   1   5   54.18   35.17
  15   1   5   52.71   23.58
  15   1   5  121.83   39.20
  15   1   5   54.88   18.72
  15   1   5   16.50   15.47
  15   1   6  176.78   31.55
  15   1   6  140.88   50.15
  15   1   6  194.44   31.38
  15   1   6  189.59   43.73
  15   1   6  148.05   35.82
  15   1   6   65.10   26.50
  15   1   7   21.40   17.67
  15   1   7   43.63   28.79
  15   1   7   13.15   23.62
  15   1   7   47.00   18.11
  15   1   7    6.82   13.15
  15   1   8   42.25   19.07
  15   1   8    1.73   25.88
  15   1   8   23.22   21.36
  15   1   8   37.34   15.41
  15   1   9   14.10   14.00
  15   1   9    4.68   31.29
  15   1   9   73.27  130.13
  15   1   9    5.82   24.57
  15   1   9   13.77   13.80
  15   1  10  168.40   30.77
  15   1  10  173.45   64.92
  15   1  10  184.81   33.60
  15   1  11    4.48   29.25
  15   1  11    2.04   15.43
  15   1  11   11.44   13.90
  15   1  12   33.91   37.29
  15   1  12    7.91   16.04
  15   1  12   22.52   16.09
  15   1  13   -0.68   13.50
  15   1  13    8.57   13.63
  15   1  14   43.73   21.06
  15   1  14   73.81   22.59
  15   1  15   -0.15   13.31
  15   1  15    2.02   11.49
  15   1  16    4.17   14.40
 -15   1 -16   10.84   35.44
  15   1  16   -6.20   12.08
  15   1  17   11.52   16.30
 -15   1 -17   28.61   36.99
  15   1  17   22.77   13.50
  15   1  18   11.51   16.53
 -15   1 -18   13.64   39.55
  15   1  18  -15.85   15.40
 -15   1 -19  -24.76   41.56
  15   1  19    8.12   10.88
 -15   1 -20   -1.97   32.45
  15   1  20    6.11   10.02
 -15   1 -21   29.84   33.62
  15   1  21   19.02   12.96
 -15   1 -22   30.84   27.95
  15   1  22   -3.86    9.77
  15   3 -21    9.96    8.09
  15   3 -21   18.89   20.50
  15   3 -20    6.09    9.31
  15   3 -20   56.52   26.88
  15   3 -19    3.63    9.49
  15   3 -19   37.41   31.35
  15   3 -18   29.34   14.31
  15   3 -18   31.55   35.73
  15   3 -17   17.93   13.22
  15   3 -16    1.70   11.09
  15   3 -15    9.26   12.24
  15   3 -14   18.71   13.01
  15   3 -13    5.83   10.16
  15   3 -12   87.70   25.18
  15   3 -11   11.23   11.95
  15   3 -11  226.01   57.01
  15   3 -10   21.56   14.17
  15   3 -10   47.79   25.10
  15   3 -10   79.18   46.13
  15   3  -9   29.48   16.45
  15   3  -9   12.76   20.48
  15   3  -8   19.70   13.51
  15   3  -8   40.16   24.53
  15   3  -7  150.29   36.86
  15   3  -7  146.67   28.51
  15   3  -6  296.51   49.10
  15   3  -6  381.18   47.20
  15   3  -5   94.94   23.58
  15   3  -5  113.17   32.22
  15   3  -4   16.01   13.13
  15   3  -4   11.07   21.25
  15   3  -3   -4.36   21.13
  15   3  -3  103.60   47.00
  15   3  -2   70.11   30.51
  15   3  -2   47.98   38.37
  15   3  -1   28.20   22.27
  15   3  -1   48.35   38.22
  15   3   0  155.01   35.56
  15   3   0  211.85   48.46
 -15   3  -1   73.35   46.10
  15   3   1   39.21   15.04
  15   3   1   47.72   24.95
  15   3   1  121.07   44.06
 -15   3  -2   40.69   39.30
  15   3   2   80.20   24.06
  15   3   2   78.68   32.40
 -15   3  -3  132.41   60.75
  15   3   3   98.54   24.69
  15   3   3  133.60   39.11
  15   3   3  204.35   49.34
  15   3   4   47.02   22.75
 -15   3  -4   74.12   49.04
  15   3   4   56.66   31.09
  15   3   4  138.04   48.98
 -15   3  -5    0.03   36.15
  15   3   5   26.80   15.11
  15   3   5   19.98   19.73
  15   3   6   40.83   20.78
  15   3   6   35.20   22.88
  15   3   6   77.46   58.43
  15   3   7   51.26   21.19
  15   3   7   28.18   23.33
  15   3   7   68.07  102.80
  15   3   8   38.18   20.22
  15   3   8   25.17   23.16
  15   3   9   24.75   17.16
  15   3   9   43.39   25.53
  15   3  10   32.01   19.64
  15   3  10   16.61   20.35
  15   3  11    6.98   15.79
  15   3  11    4.58   21.18
  15   3  12   26.98   17.09
  15   3  12    9.54   18.43
  15   3  13   18.42   18.16
  15   3  14    3.36   12.60
  15   3  15  -14.32   16.02
  15   3  16    8.34   12.86
  15   3  17   23.43   14.24
  15   3  18   -2.96   10.59
  15   3  19  -12.98   11.12
  15   5 -13    0.66   13.35
  15   5 -12  135.50   38.69
  15   5 -11    6.56   17.58
  15   5 -10   10.90   18.53
  15   5  -9   26.50   22.44
  15   5  -8    6.02   19.48
  15   5  -7   59.98   31.18
  15   5  -6   13.62   20.76
  15   5  -5   -0.35   21.18
  15   5  -4    4.26   22.21
  15   5  -3   23.17   24.60
  15   5  -2   52.33   30.84
  15   5  -1    7.95   21.62
  15   5   0   18.86   24.68
  15   5   1   -5.48   13.72
  15   5   1   17.40   25.04
  15   5   2   -8.30   10.87
  15   5   2  -12.22   21.31
  15   5   3   42.28   19.01
  15   5   3   11.46   19.52
  15   5   4   25.73   16.59
  15   5   4   58.30   26.37
  15   5   5    0.92   12.16
  15   5   5   12.02   18.07
  15   5   6    0.85   11.80
  15   5   6    2.72   17.67
  15   5   7   24.97   15.30
  15   5   7    8.35   15.91
  15   5   8   12.76   13.39
  15   5   8   15.90   14.49
  15   5   9    0.98   11.93
  15   5   9   -3.26   15.13
  15   5  10    7.31   14.80
  15   5  11    3.61   11.59
  15   5  12    1.16   11.42
  15   5  13    0.54   10.39
  16  -6  -4    0.80   10.03
  16  -6  -3   -3.01   11.12
  16  -6  -2    5.05   12.57
  16  -6  -1   -0.57   11.91
  16  -6   0   -4.46   12.07
  16  -6   1    1.50   12.48
  16  -6   2    9.35   14.57
  16  -6   3    0.46   11.27
  16  -4 -17   -0.75   12.62
  16  -4 -16   12.47   19.87
  16  -4 -15    9.52   15.28
  16  -4 -14   22.46   17.57
  16  -4 -13    4.15   14.17
  16  -4 -12    6.07   14.76
  16  -4 -11   16.96   16.57
  16  -4 -10   17.57   19.81
  16  -4  -9   10.65   16.31
  16  -4  -8   52.55   23.29
  16  -4  -7    9.55   14.46
  16  -4  -7   22.64   12.02
  16  -4  -6    4.20   10.12
  16  -4  -6    7.13   14.13
  16  -4  -5    7.50    9.75
  16  -4  -5   17.11   19.37
  16  -4  -4   43.02   24.46
  16  -4  -3   68.09   26.70
  16  -4  -2   38.52   25.21
  16  -4  -1   19.50   21.22
  16  -4  -1    9.70   13.25
  16  -4   0   79.30   27.20
  16  -4   0   22.74   23.08
  16  -4   1   53.99   23.76
  16  -4   1    4.71   15.92
  16  -4   2   24.54   19.71
  16  -4   2    8.81   14.71
  16  -4   3   11.32   18.10
  16  -4   3   -2.26   11.90
  16  -4   4   24.35   15.67
  16  -4   4    8.88   16.07
  16  -4   5   -5.55   15.45
  16  -4   5   -0.80   12.55
  16  -4   6   37.99   19.13
  16  -4   6    8.58   14.97
  16  -4   7   16.44   14.02
  16  -4   7    4.96   16.12
  16  -4   8    8.08   12.74
  16  -4   8    3.76   13.87
  16  -4   9    7.93   12.14
  16  -4   9    5.89   16.77
  16  -4  10   -5.47   12.75
  16  -4  10    0.01   12.01
  16  -4  11   -7.81   12.69
  16  -4  11    9.97   14.95
  16  -4  12    3.83   11.72
  16  -4  13   -6.59   13.07
  16  -4  14   -2.92    9.65
  16  -4  14    1.34   11.12
  16  -4  15    1.27    9.55
  16  -4  15    5.61   10.96
  16  -4  16   -0.93    9.15
  16  -4  16   -3.65    9.55
 -16  -2  21    2.10   11.00
  16  -2 -21    8.96   12.60
  16  -2 -20   24.71   17.51
  16  -2 -19   12.08   10.67
  16  -2 -19   19.66   18.11
  16  -2 -18    2.93   11.05
  16  -2 -18   -8.26   16.04
  16  -2 -17   -6.82   12.13
  16  -2 -17    4.30   15.36
  16  -2 -16   11.08   12.18
  16  -2 -16   10.05   17.29
  16  -2 -15   75.20   22.31
  16  -2 -15   72.17   24.22
  16  -2 -14    5.03   13.35
  16  -2 -14    6.32   16.02
  16  -2 -13   31.08   16.14
  16  -2 -13   41.37   17.18
  16  -2 -12    0.12   12.64
  16  -2 -12   20.66   17.15
  16  -2 -11   21.02   14.30
  16  -2 -11   43.87   20.97
  16  -2 -10   27.44   15.25
  16  -2 -10   19.60   16.67
 -16  -2   9  107.74   52.39
  16  -2  -9   80.48   23.35
  16  -2  -9   78.42   25.18
 -16  -2   8  124.62   63.93
  16  -2  -8   96.05   23.24
  16  -2  -8   93.56   25.17
 -16  -2   7   16.56   30.83
  16  -2  -7    9.58   14.66
  16  -2  -7    9.74   14.83
 -16  -2   6   51.47   31.37
  16  -2  -6   14.51   16.19
  16  -2  -6   27.24   18.32
 -16  -2   5   21.80   30.07
  16  -2  -5   57.48   24.02
  16  -2  -5   23.23   16.82
  16  -2  -4   19.53   19.26
 -16  -2   4   20.13   27.51
  16  -2  -4   21.83   14.27
  16  -2  -4    2.42   12.41
  16  -2  -3  167.23   33.74
  16  -2  -3  179.10   31.38
  16  -2  -2   48.17   22.24
  16  -2  -2   64.38   22.18
  16  -2  -2   23.87   19.75
  16  -2  -1  219.73   38.95
  16  -2  -1  195.35   31.23
  16  -2   0    1.26   16.07
  16  -2   0    7.28   14.82
  16  -2   0   -3.78   11.14
  16  -2   1   77.94   26.21
  16  -2   1   18.39   18.42
  16  -2   1   73.64   21.93
  16  -2   2   93.23   26.90
  16  -2   2   23.32   20.21
  16  -2   2   61.31   19.06
  16  -2   3   30.05   21.14
  16  -2   3    3.71   13.98
  16  -2   3   24.26   15.67
  16  -2   4   94.92   27.65
  16  -2   4   24.81   22.23
  16  -2   4   70.91   19.41
  16  -2   5    8.87   24.45
  16  -2   5    0.48   14.00
  16  -2   5   -3.86   13.24
  16  -2   5   -3.30   11.27
  16  -2   6   25.35   28.60
  16  -2   6    2.07   13.10
  16  -2   6   24.85   19.40
  16  -2   6    6.44   16.02
  16  -2   6   32.67   18.62
  16  -2   7  108.08   51.25
  16  -2   7   67.13   29.74
  16  -2   7  185.18   35.37
  16  -2   7   74.84   32.10
  16  -2   7  144.66   28.94
  16  -2   8    8.33   39.41
  16  -2   8    5.12   14.64
  16  -2   8    5.09   14.36
  16  -2   8    3.51   11.72
  16  -2   9    1.55   15.36
  16  -2   9    5.61   18.95
  16  -2   9    3.73   11.45
  16  -2  10   13.97   21.65
  16  -2  10   25.60   20.43
  16  -2  10   44.54   20.70
  16  -2  11   35.45   25.28
  16  -2  11   16.90   21.87
  16  -2  11   49.49   19.79
  16  -2  12   24.70   22.00
  16  -2  12   13.48   17.64
  16  -2  12   15.47   16.52
  16  -2  13    5.97   19.01
  16  -2  13    2.24   13.07
  16  -2  13   10.84   13.33
  16  -2  14   -1.52   13.63
  16  -2  14   -0.60   13.72
  16  -2  14   12.18   13.83
  16  -2  15    7.43   17.50
  16  -2  15    5.36   11.60
  16  -2  15   -7.68   10.99
  16  -2  16    7.77   16.41
  16  -2  16   25.08   14.56
  16  -2  16    7.41   16.72
  16  -2  17   75.48   29.75
  16  -2  17    6.01   10.77
  16  -2  18    1.19   12.69
  16  -2  18    6.00    9.33
  16  -2  19    4.17   14.73
  16  -2  19    4.77    9.42
  16  -2  20    3.32   10.38
  16  -2  20   -3.05    7.95
  16   0 -23   -5.33    9.88
  16   0 -22   12.82   10.99
  16   0 -21    1.62   10.57
  16   0 -20   12.09   11.65
  16   0 -19   26.17   15.20
  16   0 -19   18.86   15.22
  16   0 -18   41.94   17.94
  16   0 -18   47.42   20.32
  16   0 -17   41.65   19.64
  16   0 -17   35.45   18.93
  16   0 -16   20.04   15.88
  16   0 -16    7.02   13.53
  16   0 -15    6.82   11.83
  16   0 -15    4.01   17.44
  16   0 -14  -12.19   13.00
  16   0 -14   -7.19   14.20
  16   0 -13   12.75   16.14
  16   0 -13    8.96   15.49
 -16   0  12  214.43   71.84
  16   0 -12  273.87   36.20
  16   0 -12  293.24   38.33
 -16   0  11  358.11   92.73
  16   0 -11  413.17   43.61
  16   0 -11  416.51   43.80
 -16   0  10  -22.51   43.49
  16   0 -10    6.81   11.00
  16   0 -10   10.87   19.21
 -16   0   9   61.99   45.08
  16   0  -9   70.77   18.82
  16   0  -9   15.05   21.33
 -16   0   8   20.74   43.20
  16   0  -8   -0.49   10.02
  16   0  -8    4.40   11.79
 -16   0   7   36.36   55.56
  16   0  -7   28.03   13.67
  16   0  -7   13.18   14.79
  16   0  -6   11.14    9.51
  16   0  -6   19.85   16.21
  16   0  -6    2.54   13.69
  16   0  -5   28.22   15.20
  16   0  -5    2.60   13.36
 -16   0   4  196.07   56.68
  16   0  -4  236.39   37.26
 -16   0   3   -5.48   27.45
  16   0  -3  -15.43   14.89
  16   0  -3   -0.01   11.05
 -16   0   2  -17.73   32.66
  16   0  -2   -6.07   12.43
  16   0  -2   -6.70   13.13
 -16   0   1  125.06   46.98
  16   0  -1  117.09   26.14
  16   0  -1   25.90   19.91
 -16   0   0   35.87   31.19
  16   0   0   26.93   14.43
  16   0   0    6.74   13.97
 -16   0  -1   11.71   26.01
  16   0   1   33.35   16.95
  16   0   1    1.05   10.01
  16   0   2   96.56   22.81
 -16   0  -2  121.52   45.98
  16   0   2   98.30   43.16
  16   0   2   78.82   25.98
  16   0   2   99.38   21.17
  16   0   2   31.11   20.37
  16   0   3   30.76   17.62
  16   0   3    3.44   20.84
  16   0   3   25.47   20.32
  16   0   3   30.36   14.68
  16   0   3   15.82   18.20
  16   0   4   77.91   24.65
  16   0   4   65.76   39.24
  16   0   4   65.34   37.06
  16   0   4   72.79   27.95
  16   0   4  123.06   24.83
  16   0   4   37.72   21.88
  16   0   5   11.75   15.23
  16   0   5   -3.08   31.23
  16   0   5   71.15   38.03
  16   0   5    7.80   17.88
  16   0   5   11.12   13.29
  16   0   5   -2.11   10.79
  16   0   6  -18.85   19.99
  16   0   6   21.92   34.96
  16   0   6    2.96   11.02
  16   0   6    4.48   16.18
  16   0   7   -0.59   15.72
  16   0   7    5.04   14.61
  16   0   7  -29.76   41.49
  16   0   7    5.45   11.23
  16   0   7    4.42   10.66
  16   0   8   74.95   30.96
  16   0   8  109.57   29.30
  16   0   8  119.47   55.47
  16   0   8  181.60  130.71
  16   0   8  107.04   24.38
  16   0   8   53.84   25.27
  16   0   9   43.30   42.55
  16   0   9   13.57   17.04
  16   0   9    9.64   14.02
  16   0   9   31.05   16.39
  16   0   9   16.55   16.59
  16   0  10   80.73   48.58
  16   0  10   48.16   34.06
  16   0  10  142.73   30.05
  16   0  10  117.74   25.87
  16   0  10   62.02   26.53
  16   0  11   33.83   45.77
  16   0  11    8.89   19.89
  16   0  11   22.78   18.68
  16   0  11   15.46   12.60
  16   0  11   23.68   18.02
  16   0  12   16.85   24.22
  16   0  12    1.76   14.59
  16   0  12   11.11   12.59
  16   0  13   -6.65   16.65
  16   0  13   -4.83   15.44
  16   0  13   -0.60   11.02
  16   0  14    7.96   20.41
  16   0  14    5.08   15.06
  16   0  14   22.30   15.69
  16   0  15   14.68   19.86
  16   0  15   -0.27   16.14
  16   0  15   -0.65   10.52
  16   0  16  -13.48   18.56
  16   0  16   -0.01   10.36
  16   0  17   22.19   14.42
  16   0  18    9.02   12.01
  16   0  19   16.51   11.99
 -16   0 -20   -1.95   29.76
  16   0  20   -4.14   10.01
 -16   0 -21   32.05   31.09
  16   0  21    0.00    8.33
  16   2 -21   18.35    8.11
  16   2 -20   10.25    8.33
  16   2 -20   13.55   12.86
  16   2 -19   14.24   10.00
  16   2 -19   11.80   11.70
  16   2 -18   10.09   10.65
  16   2 -18    9.10   13.49
  16   2 -17   12.59   11.66
  16   2 -17   -6.13   12.37
  16   2 -16    3.90    9.50
  16   2 -16   13.95   12.31
  16   2 -15   74.85   19.98
  16   2 -15   48.95   17.03
  16   2 -14    4.33    9.80
  16   2 -14    5.87    9.40
  16   2 -14  -11.60   12.69
  16   2 -13   36.14   14.71
  16   2 -13   39.82   15.75
  16   2 -12   -5.30   11.57
  16   2 -12    5.49   10.59
  16   2 -11   35.85   14.32
  16   2 -11   23.96   13.41
  16   2 -10   19.81   12.60
  16   2  -9   61.29   19.01
  16   2  -8   85.96   23.65
  16   2  -7   16.59   12.93
  16   2  -7   29.14   23.31
  16   2  -6   18.75   11.81
  16   2  -6   29.32   22.61
  16   2  -5   30.80   14.54
  16   2  -5   50.43   27.57
  16   2  -5   43.82   45.83
  16   2  -4   15.52   24.49
  16   2  -4   20.24   11.02
  16   2  -3  196.23   31.76
  16   2  -3  308.73   57.99
  16   2  -3  197.00   45.93
 -16   2   2   64.88   43.60
  16   2  -2   38.16   26.20
  16   2  -2   72.18   21.75
  16   2  -2    8.37   15.88
 -16   2   1  176.55   62.85
  16   2  -1  205.62   38.59
  16   2  -1  200.19   31.73
  16   2  -1  228.63   49.48
  16   2  -1   72.29   30.14
 -16   2   0   -4.73   31.46
  16   2   0   18.24   18.18
  16   2   0   -7.25   19.65
  16   2   0   79.51   40.47
  16   2   0   11.42   14.98
 -16   2  -1   34.65   26.85
  16   2   1   76.62   22.58
  16   2   1   65.65   27.84
  16   2   1  123.19   43.10
  16   2   1   81.42   22.13
  16   2   1   16.30   17.91
 -16   2  -2   73.69   44.23
  16   2   2   92.65   24.03
  16   2   2   63.49   27.97
  16   2   2   88.49   20.18
  16   2   2   27.01   26.19
 -16   2  -3   16.15   28.92
  16   2   3   57.92   20.23
  16   2   3   34.84   24.63
  16   2   3  100.17   40.48
  16   2   3   27.64   13.44
  16   2   3   15.53   17.44
 -16   2  -4   61.43   40.88
  16   2   4   79.18   23.27
  16   2   4   74.18   28.66
  16   2   4   37.62   22.99
  16   2   4  102.37   22.33
 -16   2  -5   -8.34   36.91
  16   2   5  -14.06   16.03
  16   2   5    9.89   18.25
  16   2   5    2.58   12.74
  16   2   5   -2.39   10.90
 -16   2  -6   19.75   44.05
  16   2   6   26.41   18.10
  16   2   6   24.16   23.65
  16   2   6   36.57   44.49
  16   2   6   13.90   13.19
  16   2   6   22.60   14.22
 -16   2  -7  160.69   70.82
  16   2   7  138.31   32.12
  16   2   7  181.98   31.00
  16   2   7  107.93   38.13
  16   2   8    8.54   14.02
  16   2   8   -7.42   24.07
  16   2   8    1.88   10.31
  16   2   9   28.72   17.90
  16   2   9   20.88   27.34
  16   2  10   43.69   21.37
  16   2  10   65.63   33.56
  16   2  10   48.44   17.09
  16   2  11   64.33   24.33
  16   2  11   53.65   29.59
  16   2  11   77.49   22.67
  16   2  12   16.08   17.33
  16   2  12   19.49   13.35
  16   2  13   20.93   19.34
  16   2  13    4.89   10.95
  16   2  14    7.90   18.94
  16   2  14   -5.06   10.63
  16   2  15    0.63   14.55
  16   2  15   -2.33   11.22
  16   2  16   15.12   16.57
  16   2  16   16.21   12.61
  16   2  17    5.80   14.15
  16   2  17   -2.32   10.19
  16   2  18  -14.26   14.71
  16   2  18    0.67    9.40
  16   2  19   -1.38   11.25
  16   2  19    8.76   11.22
  16   2  20    7.49    9.27
  16   4 -17    9.16    8.15
  16   4 -16   13.16    9.87
  16   4 -16   41.67   24.29
  16   4 -15   -0.22    8.34
  16   4 -15   -8.64   24.40
  16   4 -14   11.56    9.93
  16   4 -14   40.59   28.63
  16   4 -13   22.82   12.96
  16   4 -13  -30.38   28.50
  16   4 -12    8.08    9.02
  16   4 -12    6.70   17.49
  16   4 -12   33.87   31.10
  16   4 -11    9.08   14.11
  16   4 -11   -0.83   15.73
  16   4 -11    4.36   29.84
  16   4 -10   20.35   13.12
  16   4 -10   33.12   23.65
  16   4  -9    3.50    9.38
  16   4  -9   -4.26   18.34
  16   4  -9   13.46   30.70
  16   4  -8   52.66   26.62
  16   4  -8   86.84   35.86
  16   4  -7   22.70   24.14
  16   4  -7  113.47   39.34
  16   4  -6   15.12   21.55
  16   4  -6  173.97   42.91
  16   4  -5    1.12   18.89
  16   4  -5  196.06   45.47
  16   4  -4   34.94   23.03
  16   4  -4  215.19   48.12
  16   4  -3   60.46   30.12
  16   4  -3  233.11   49.49
  16   4  -2   10.77   21.06
  16   4  -2   98.97   44.72
  16   4  -1   25.40   31.19
  16   4  -1  202.74   49.44
  16   4   0   63.83   29.20
  16   4   0  247.64   52.44
  16   4   1   39.07   17.03
  16   4   1   36.20   24.85
  16   4   2   19.35   14.17
  16   4   2   26.26   25.16
  16   4   2   67.50   44.13
  16   4   3   28.67   15.01
  16   4   3   20.65   27.30
  16   4   3   20.73   50.66
  16   4   4    2.66   12.13
  16   4   4   14.11   21.22
  16   4   4  -58.91   83.06
  16   4   5   12.82   17.65
  16   4   5   29.10   26.62
  16   4   5   16.64  129.56
  16   4   6   41.01   18.97
  16   4   6   28.09   22.19
  16   4   7    1.97   12.48
  16   4   7    9.19   18.73
  16   4   8    1.33   12.00
  16   4   8    4.07   17.44
  16   4   9    5.74   12.66
  16   4   9   -4.96   21.46
  16   4  10  -11.59   12.77
  16   4  10   18.58   21.76
  16   4  11    0.01   13.57
  16   4  11   -4.84   20.25
  16   4  12    6.26   13.76
  16   4  13    1.75   11.67
  16   4  14    1.90   13.28
  16   4  15   -0.74   11.82
  16   4  16   19.59   13.30
  16   6  -4   -3.44   15.03
  16   6  -3    1.07   14.77
  16   6  -2   16.16   17.95
  16   6  -1   15.61   16.44
  16   6   0   -2.08   14.06
  16   6   1   10.60   16.00
  16   6   2   25.53   17.58
  16   6   3    2.24   12.66
  17  -5 -12   44.49   16.64
  17  -5 -11   20.83   14.53
  17  -5 -10    0.32   12.47
  17  -5  -9   12.81   12.99
  17  -5  -8   -4.94   12.90
  17  -5  -7   10.40   13.49
  17  -5  -6    4.35   11.95
  17  -5  -6    6.02   14.26
  17  -5  -5   16.26   15.30
  17  -5  -4    3.30   14.28
  17  -5  -3    3.89   14.52
  17  -5  -2   19.87   19.87
  17  -5  -1    0.75   14.77
  17  -5   0   -7.43   17.64
  17  -5   1    6.62   15.27
  17  -5   1    2.59    9.66
  17  -5   2   11.48   12.50
  17  -5   2    6.33   11.69
  17  -5   3   -2.32   14.18
  17  -5   3   -2.49    9.82
  17  -5   4   28.72   19.12
  17  -5   4   -5.24   11.43
  17  -5   5  -17.68   16.30
  17  -5   5    2.46   11.83
  17  -5   6   13.19   14.03
  17  -5   6   -5.48   13.64
  17  -5   7    9.90   12.69
  17  -5   7    2.73   10.93
  17  -5   8   19.94   13.26
  17  -5   8    2.95   12.08
  17  -5   9   -0.60   10.33
  17  -5   9    4.48   10.51
  17  -5  10   -0.23    9.09
  17  -5  10   -0.86    9.60
  17  -3 -19   47.33   16.86
  17  -3 -18    2.73   14.30
  17  -3 -17   -8.26    9.75
  17  -3 -17    4.09   17.03
  17  -3 -16   21.35   10.72
  17  -3 -16   30.10   18.91
  17  -3 -15   15.48   11.60
  17  -3 -15    7.96   16.79
  17  -3 -14   13.80   10.68
  17  -3 -14   21.89   18.53
  17  -3 -13   27.67   25.02
  17  -3 -13   16.93   16.35
  17  -3 -12    6.79   12.50
  17  -3 -12    7.08   18.21
  17  -3 -11   12.17   14.39
  17  -3 -11   31.34   19.78
  17  -3 -10   11.06   10.61
  17  -3 -10   -1.73   15.26
  17  -3  -9  -10.47   13.87
  17  -3  -9    4.44   17.33
  17  -3  -8   52.07   17.70
  17  -3  -8   43.43   25.46
  17  -3  -8   40.74   20.82
  17  -3  -7   10.63   10.95
  17  -3  -7    9.36   16.21
  17  -3  -7    4.73   13.96
  17  -3  -6   57.32   18.22
  17  -3  -6   60.84   26.56
  17  -3  -5    5.13   15.07
  17  -3  -4   51.06   25.25
  17  -3  -3   18.33   21.32
  17  -3  -3    9.86   14.92
  17  -3  -2  199.20   43.44
  17  -3  -2   57.49   27.70
  17  -3  -1   53.23   22.98
  17  -3  -1   11.93   17.33
  17  -3   0   14.97   18.43
  17  -3   0   -2.63   14.62
  17  -3   1   50.91   23.10
  17  -3   1    9.50   19.30
  17  -3   2    8.31   14.91
  17  -3   2    6.39   15.14
  17  -3   3  124.05   32.14
  17  -3   3   38.06   27.57
  17  -3   4    7.56   16.88
  17  -3   4    1.51   13.59
  17  -3   5    3.95   16.61
  17  -3   5   -1.37   12.59
  17  -3   6   69.39   25.12
  17  -3   6   33.45   27.04
  17  -3   7   67.94   24.79
  17  -3   7   19.57   18.89
  17  -3   8   27.87   17.95
  17  -3   8    4.89   12.62
  17  -3   9    4.70   15.94
  17  -3   9    0.34   13.93
  17  -3   9   -2.31   12.77
  17  -3  10    9.42   13.29
  17  -3  10    3.02   15.73
  17  -3  11    6.56   15.80
  17  -3  11    7.71   15.73
  17  -3  12    2.83   10.85
  17  -3  12   -1.73   10.95
  17  -3  13   -0.45   12.10
  17  -3  13    9.04   14.86
  17  -3  14   -2.06   13.09
  17  -3  14   -2.40   10.64
  17  -3  15    8.88   12.51
  17  -3  15   -2.75   10.04
  17  -3  16   -1.24   10.60
  17  -3  16    6.32   10.06
  17  -3  17    7.64   12.02
  17  -3  17   -2.88    8.95
  17  -3  18   -0.15   10.06
  17  -1 -22  -17.01   12.32
  17  -1 -21    2.74   11.48
  17  -1 -20    6.30   11.65
  17  -1 -19   16.00   12.22
  17  -1 -19   13.78   15.27
  17  -1 -18    8.96   12.96
  17  -1 -18    6.39   12.84
  17  -1 -17   11.99   12.85
  17  -1 -17    1.36   13.86
  17  -1 -16    1.00   12.19
  17  -1 -16    4.55   15.40
  17  -1 -15   54.67   20.49
  17  -1 -15   60.29   21.26
  17  -1 -14   13.73   16.48
  17  -1 -14   17.24   17.52
  17  -1 -13    3.18   13.24
  17  -1 -13   12.96   16.96
  17  -1 -12    5.46   12.95
  17  -1 -12   -6.87   16.65
  17  -1 -11   43.49   18.51
  17  -1 -11   26.66   14.33
 -17  -1  10   16.25   33.83
  17  -1 -10   37.54   16.90
  17  -1 -10   81.23   22.79
 -17  -1   9  -28.94   33.95
  17  -1  -9    3.35   14.01
  17  -1  -9   14.76   17.12
 -17  -1   8   41.91   41.61
  17  -1  -8   24.54   14.84
  17  -1  -8    4.25   14.14
  17  -1  -7   -2.08   12.56
  17  -1  -7    4.43   12.71
  17  -1  -6    6.04   13.54
  17  -1  -5   38.33   20.47
  17  -1  -5   10.16   16.26
  17  -1  -4  134.95   30.45
  17  -1  -4   28.15   23.01
  17  -1  -3  148.29   30.98
  17  -1  -3  149.77   31.33
  17  -1  -2   34.96   19.54
  17  -1  -2   18.92   13.66
  17  -1  -2    4.97   11.71
  17  -1  -1   39.45   20.13
  17  -1  -1   24.70   15.67
  17  -1  -1   23.74   19.76
  17  -1   0   18.26   16.87
  17  -1   0   11.46   17.43
  17  -1   0   10.24   14.29
  17  -1   1  165.78   31.16
  17  -1   1  207.33   36.61
  17  -1   2  124.14   49.53
 -17  -1  -2  148.28   50.82
  17  -1   2  132.43   30.71
  17  -1   2  148.04   30.64
  17  -1   2   43.03   24.69
  17  -1   3   54.19   35.17
  17  -1   3  139.07   30.57
  17  -1   3  116.22   27.86
  17  -1   3   31.82   25.30
  17  -1   4   10.66   21.34
  17  -1   4   -1.04   16.19
  17  -1   4   -9.45   13.74
  17  -1   4   -2.15   11.03
  17  -1   5   37.39   32.95
  17  -1   5   37.40   16.04
  17  -1   5   19.90   18.66
  17  -1   6   88.60   48.69
  17  -1   6   30.40   26.31
  17  -1   6   97.78   24.68
  17  -1   6   40.19   27.75
  17  -1   7   33.44   27.08
  17  -1   7   39.12   23.19
  17  -1   7   70.46   23.40
  17  -1   7   26.98   22.23
  17  -1   8   13.95   32.70
  17  -1   8   14.83   19.48
  17  -1   8   46.72   19.61
  17  -1   8   19.27   21.05
  17  -1   9    6.61   16.38
  17  -1   9   17.14   14.52
  17  -1   9   -4.02   14.15
  17  -1  10   44.55   32.75
  17  -1  10  120.75   26.73
  17  -1  10   48.23   26.23
  17  -1  11   22.16   22.87
  17  -1  11   20.00   14.52
  17  -1  11   16.13   15.88
  17  -1  12    2.52   15.95
  17  -1  12    8.55   12.33
  17  -1  12   10.29   15.80
  17  -1  13    1.06   14.34
  17  -1  13    2.19   10.67
  17  -1  13   19.85   18.54
  17  -1  14   -0.23   14.07
  17  -1  14    6.84   10.98
  17  -1  14   -0.85   10.46
  17  -1  15    1.22   12.86
  17  -1  15   -4.92   10.61
  17  -1  16    3.22   15.92
  17  -1  16    8.30   11.35
  17  -1  17    1.43   12.42
  17  -1  17   31.84   15.12
  17  -1  18   -0.25   12.08
  17  -1  18    8.59   12.96
  17  -1  19    0.00    9.20
  17  -1  20    1.68    8.55
  17   1 -22    2.31    9.49
  17   1 -21  -14.47   11.66
  17   1 -20   12.49   11.06
  17   1 -19   -3.17   11.13
  17   1 -18   21.98   16.18
  17   1 -17   14.26   13.04
  17   1 -17    0.85   12.41
  17   1 -16   12.45   11.44
  17   1 -16    5.32    8.83
  17   1 -16   12.51   14.48
  17   1 -15   57.18   18.47
  17   1 -15   59.82   16.04
  17   1 -15   51.95   17.62
  17   1 -14    0.58   10.98
  17   1 -14   10.20   10.81
  17   1 -14    7.60   13.74
  17   1 -13   10.84   12.10
  17   1 -13   12.77    9.15
  17   1 -13    3.03   14.00
  17   1 -12   11.48   12.58
  17   1 -12    9.18    8.70
  17   1 -11   31.85   14.31
  17   1 -11   38.57   14.73
  17   1 -10   51.56   16.96
  17   1 -10   55.70   20.42
  17   1  -9    4.42    9.81
  17   1  -9    7.51   10.37
  17   1  -8   20.21   11.72
  17   1  -8   19.04   12.68
  17   1  -7   -2.63   11.03
  17   1  -7    9.91   14.78
  17   1  -6   19.40   12.61
  17   1  -6    4.30   17.78
  17   1  -5   27.26   12.64
  17   1  -5   31.56   17.35
  17   1  -5    5.73   14.01
  17   1  -4  104.24   18.80
  17   1  -4  173.35   33.56
  17   1  -4  126.36   37.76
  17   1  -3  128.77   20.95
 -17   1   3  153.80   57.99
  17   1  -3  127.70   34.29
  17   1  -3  172.21   34.06
  17   1  -3   50.28   26.08
 -17   1   2   34.25   37.80
  17   1  -2   31.55   27.32
  17   1  -2   30.84   16.21
  17   1  -2   13.03   16.40
 -17   1   1   37.62   31.13
  17   1  -1   71.08   30.45
  17   1  -1   42.93   16.97
  17   1  -1   83.89   42.05
  17   1  -1    8.92   17.05
 -17   1   0    9.31   29.42
  17   1   0   -0.61   19.76
  17   1   0    5.29   13.32
  17   1   0   27.69   20.21
 -17   1  -1  162.34   57.46
  17   1   1  173.24   30.34
  17   1   1  167.04   35.89
  17   1   1  211.70   34.62
  17   1   1   59.22   29.37
 -17   1  -2  131.43   51.06
  17   1   2  135.36   27.47
  17   1   2  101.69   30.35
  17   1   2  183.76   48.66
  17   1   2  162.45   30.76
  17   1   2   46.06   27.83
 -17   1  -3   86.79   45.45
  17   1   3   82.14   25.37
  17   1   3   99.91   32.17
  17   1   3  109.17   24.09
  17   1   3   29.37   22.36
 -17   1  -4  -12.00   34.96
  17   1   4    3.00   14.57
  17   1   4    4.53   17.16
  17   1   4    3.63   12.54
  17   1   4    4.65   10.30
 -17   1  -5   43.77   39.67
  17   1   5   41.33   20.84
  17   1   5   48.92   42.08
  17   1   5  155.11   46.68
  17   1   5   58.98   26.87
  17   1   5   26.91   20.90
  17   1   5   39.93   15.39
  17   1   6  111.85   29.81
 -17   1  -6  123.38   58.04
  17   1   6  112.43   53.95
  17   1   6  129.10   49.76
  17   1   6   92.08   29.10
  17   1   6   92.59   24.17
  17   1   6   38.75   23.53
  17   1   7   49.50   23.03
  17   1   7   71.32   46.02
  17   1   7   44.59   26.36
  17   1   7   86.15   24.90
  17   1   7   11.14   15.52
  17   1   8   22.44   17.79
  17   1   8   67.76   41.04
  17   1   8   13.36   22.54
  17   1   8   39.15   19.66
  17   1   8   17.70   16.52
  17   1   9    0.79   13.69
  17   1   9   30.75   16.97
  17   1  10  127.22   30.20
  17   1  10  140.56   29.63
  17   1  11   18.20   18.67
  17   1  11   35.33   18.70
  17   1  12   13.22   16.61
  17   1  12   10.30   13.43
  17   1  13    9.75   16.44
  17   1  13    2.72   12.53
  17   1  14    1.00   13.47
  17   1  14   -8.84   14.82
  17   1  15    0.38   14.40
  17   1  15    6.69   12.13
  17   1  16   18.96   20.17
  17   1  16   -0.76    9.94
  17   1  17   16.08   15.12
  17   1  17   22.43   15.22
  17   1  18    8.74   12.29
  17   1  19    0.05    8.94
  17   1  20   -1.03    8.20
  17   3 -19  124.72   29.99
  17   3 -18    7.35    8.65
  17   3 -18   73.75   30.13
  17   3 -17   -5.28    7.97
  17   3 -17   99.18   37.43
  17   3 -16    7.47    9.86
  17   3 -16  -26.83   36.65
  17   3 -15    1.07    8.10
  17   3 -15  -29.12   40.12
  17   3 -14   11.19   11.73
  17   3 -14   67.42   41.29
  17   3 -13    6.74   10.45
  17   3 -13   37.31   43.46
  17   3 -12    7.75   10.43
  17   3 -12   64.43   44.92
  17   3 -11    8.96   11.39
  17   3 -11   78.66   49.18
  17   3 -10   -3.02   11.53
  17   3 -10   13.12   17.38
  17   3  -9   -1.66   10.28
  17   3  -9   10.38   25.61
  17   3  -9   61.15   48.87
  17   3  -8   46.37   21.34
  17   3  -8   38.34   23.51
  17   3  -8  111.18   50.45
  17   3  -7   18.60   20.75
  17   3  -7  177.38   55.13
  17   3  -6   59.26   27.59
  17   3  -6  190.33   54.19
  17   3  -5    3.11   19.16
  17   3  -5  175.79   53.87
  17   3  -4   28.73   23.65
  17   3  -4  180.66   52.08
  17   3  -3   -8.33   20.30
  17   3  -3  252.18   58.12
  17   3  -2  140.52   40.18
  17   3  -2  273.76   60.84
  17   3  -1   54.73   28.45
  17   3  -1  141.88   49.31
  17   3   0   27.89   26.92
  17   3   0  188.69   56.32
  17   3   1   33.77   16.50
  17   3   1   21.18   23.36
  17   3   1   82.58   47.31
  17   3   2    2.43   15.13
  17   3   2   12.80   24.71
  17   3   3  114.80   25.06
  17   3   3  133.25   40.70
  17   3   4   12.40   12.88
  17   3   4   18.33   21.64
  17   3   4   64.52   47.24
  17   3   5   10.30   13.39
  17   3   5   16.63   22.76
  17   3   6   74.62   26.45
  17   3   6   87.77   35.26
  17   3   7   33.84   19.75
  17   3   7   61.07   29.57
  17   3   8   11.55   16.26
  17   3   8   15.71   23.83
  17   3   9    5.12   13.95
  17   3   9   22.35   24.83
  17   3  10    0.01   15.24
  17   3  10   -3.60   20.12
  17   3  11    0.01   14.01
  17   3  11    5.50   21.45
  17   3  12    0.01   13.11
  17   3  13   40.23   17.02
  17   3  14   -1.69   14.06
  17   3  15    6.04   13.91
  17   3  16   -1.93   11.78
  17   3  17  -17.72   13.18
  17   3  18   -3.42    9.22
  17   5 -11   -4.75   12.71
  17   5 -10   12.94   17.62
  17   5  -9    6.62   17.76
  17   5  -8   12.98   18.27
  17   5  -7    4.14   16.83
  17   5  -6   -0.79   16.93
  17   5  -5   20.17   21.27
  17   5  -4   -0.61   18.02
  17   5  -3    7.43   18.02
  17   5  -2   16.48   19.83
  17   5  -1   16.21   24.10
  17   5   0   16.73   22.43
  17   5   1   14.30   23.02
  17   5   2   22.04   28.47
  17   5   3    7.02   11.88
  17   5   3    4.58   18.95
  17   5   4    3.52   11.00
  17   5   4    1.58   17.49
  17   5   5    2.82   10.74
  17   5   5   -2.21   16.94
  17   5   6  -16.08   12.93
  17   5   6   18.52   19.17
  17   5   7   28.64   14.09
  17   5   7   -5.29   14.77
  17   5   8    6.56   10.81
  17   5   8   14.43   17.82
  17   5   9   14.08   12.56
  17   5  10   -5.47   10.64
  18  -4 -15    5.84   12.41
  18  -4 -14   12.21   13.94
  18  -4 -13    6.57   14.59
  18  -4 -12   16.35   16.57
  18  -4 -11   -4.74   16.09
  18  -4 -10    9.61   13.74
  18  -4  -9    3.17    8.57
  18  -4  -9    7.52   15.18
  18  -4  -8   26.18   11.37
  18  -4  -8   22.73   14.79
  18  -4  -7    5.01   15.33
  18  -4  -7    6.83    8.55
  18  -4  -7   -1.87   15.15
  18  -4  -6    2.96    7.99
  18  -4  -6  -12.83   15.73
  18  -4  -6    9.23   16.06
  18  -4  -5    9.68    9.18
  18  -4  -5    0.01   13.55
  18  -4  -4    0.28    8.65
  18  -4  -4    1.04   14.76
  18  -4  -3   10.28   18.78
  18  -4  -2   31.68   22.78
  18  -4  -1   21.73   19.31
  18  -4  -1   13.95   14.91
  18  -4   0   12.30   18.87
  18  -4   0   -0.95   11.39
  18  -4   1   15.03   19.04
  18  -4   1    9.25   14.56
  18  -4   2    0.40   14.67
  18  -4   2    3.37   12.22
  18  -4   3  -16.16   15.22
  18  -4   3   -3.39   14.14
  18  -4   4   12.48   16.77
  18  -4   4    6.32   13.56
  18  -4   5    2.54   16.56
  18  -4   5   -1.73   11.85
  18  -4   6  -15.73   14.75
  18  -4   6   -4.73   10.90
  18  -4   7  -10.46   15.36
  18  -4   7    4.28   11.95
  18  -4   8   12.61   14.22
  18  -4   8    8.63   15.23
  18  -4   9   -0.42   10.96
  18  -4   9    5.48   13.12
  18  -4  10  -11.88   12.46
  18  -4  10    2.56   11.24
  18  -4  11   -1.14    9.45
  18  -4  12    0.06    9.42
  18  -4  13    2.74    8.49
  18  -4  14   -0.14    8.46
  18  -2 -20   18.46   12.05
  18  -2 -19   33.50   14.83
  18  -2 -18    4.45   10.58
  18  -2 -18   12.68   14.64
  18  -2 -17   12.06   12.19
  18  -2 -17   12.52   12.94
  18  -2 -16   23.84   12.85
  18  -2 -16   14.29   13.92
  18  -2 -15   12.04   13.79
  18  -2 -15   -4.05   14.48
  18  -2 -14   11.93   12.11
  18  -2 -14   11.76   15.84
  18  -2 -13    4.45   13.00
  18  -2 -13    3.93   14.84
  18  -2 -12   73.04   21.55
  18  -2 -12   63.52   21.71
  18  -2 -11   30.58   16.35
  18  -2 -11   30.13   15.99
  18  -2 -10   -9.01   12.00
  18  -2 -10   23.96   19.38
  18  -2  -9   51.84   19.46
  18  -2  -9   48.54   18.90
  18  -2  -8   65.10   20.74
  18  -2  -8   55.47   22.02
  18  -2  -7   13.23   13.46
  18  -2  -7    6.70   14.81
  18  -2  -6   50.86   25.86
  18  -2  -5   97.84   31.80
  18  -2  -5   23.93   25.33
  18  -2  -4    8.16   14.75
  18  -2  -4    4.64   15.62
  18  -2  -3   10.43   17.87
  18  -2  -3   14.06   15.20
  18  -2  -3   -1.55   11.89
  18  -2  -2    2.08   15.37
  18  -2  -2   32.02   18.06
  18  -2  -2    5.71   14.69
  18  -2  -1   89.37   30.74
  18  -2  -1   75.72   23.10
  18  -2  -1   19.17   21.44
  18  -2   0   27.22   22.26
  18  -2   0   35.78   20.44
  18  -2   0    6.78   18.17
  18  -2   1   91.99   29.17
  18  -2   1  110.85   26.99
  18  -2   1   35.71   23.62
  18  -2   2   93.20   28.17
  18  -2   2  110.02   26.14
  18  -2   2   31.41   24.51
  18  -2   3   27.32   18.30
  18  -2   3   11.52   13.06
  18  -2   3    3.00   13.36
  18  -2   4   42.96   21.29
  18  -2   4   50.20   20.84
  18  -2   4   33.12   24.46
  18  -2   5   19.89   15.58
  18  -2   5   37.52   17.68
  18  -2   5    8.36   18.54
  18  -2   6   48.74   24.72
  18  -2   6   15.46   17.60
  18  -2   6   14.50   14.52
  18  -2   7  107.56   37.46
  18  -2   7   21.05   21.38
  18  -2   7   67.73   21.29
  18  -2   8    4.06   15.33
  18  -2   8    4.15   14.11
  18  -2   8   -0.67   11.36
  18  -2   9    5.56   14.08
  18  -2   9   -1.80   13.55
  18  -2   9   15.34   13.85
  18  -2  10    3.04   14.93
  18  -2  10   13.13   12.22
  18  -2  10    3.15   13.31
  18  -2  11    6.90   13.66
  18  -2  11   17.75   16.27
  18  -2  11   16.25   22.11
  18  -2  12    7.04   17.59
  18  -2  12   24.39   15.52
  18  -2  12    8.65   15.90
  18  -2  13    6.78   12.67
  18  -2  13    7.34   10.84
  18  -2  13    5.77   13.08
  18  -2  14   -0.58   11.21
  18  -2  14    7.84   12.12
  18  -2  14   14.49   14.79
  18  -2  15    4.57   13.75
  18  -2  15   -0.01   10.82
  18  -2  15    0.45    9.59
  18  -2  16   -0.25   13.31
  18  -2  16   -3.73    9.07
  18  -2  16   10.36   12.62
  18  -2  17    0.20    9.48
  18  -2  18    2.62    8.00
  18   0 -21   -7.83   10.64
  18   0 -20    7.53    9.84
  18   0 -19   11.14   10.42
  18   0 -18    4.96   10.52
  18   0 -18   -0.83   11.56
  18   0 -17   -4.13   11.98
  18   0 -17   -0.52   11.70
  18   0 -16   -4.90   11.46
  18   0 -16    8.23   13.58
  18   0 -15    7.06   11.44
  18   0 -15   10.51   16.31
  18   0 -14  145.27   27.41
  18   0 -14  164.58   29.77
  18   0 -13  124.18   24.99
  18   0 -13  150.05   29.68
  18   0 -12   17.21   14.17
  18   0 -12    5.42   15.84
  18   0 -11   -0.06   11.47
  18   0 -10   25.93   14.34
  18   0  -9   -3.78   11.17
  18   0  -9    8.52   16.77
  18   0  -8   -0.63    9.97
  18   0  -8   16.30   38.45
  18   0  -8   -2.74   12.64
  18   0  -7    2.18   11.12
  18   0  -7   27.45   39.65
  18   0  -7   -0.05   12.01
  18   0  -6   23.25   14.79
  18   0  -6   11.86   17.57
  18   0  -5    7.17   10.20
  18   0  -5    4.49   13.20
  18   0  -5   48.51   39.76
  18   0  -5   11.69   13.60
  18   0  -4   -0.07   13.31
  18   0  -4    2.62   35.57
  18   0  -4   -1.24   10.26
 -18   0   3    0.33   29.52
  18   0  -3   33.52   19.97
  18   0  -3   58.79   38.59
  18   0  -3   11.74   15.00
 -18   0   2    7.07   35.09
  18   0  -2   46.26   38.90
  18   0  -2   21.76   15.74
  18   0  -2    0.88   10.19
 -18   0   1   -7.62   22.87
  18   0  -1    8.59   14.75
  18   0  -1   63.89   37.30
  18   0  -1    8.32   23.17
  18   0  -1    5.44   12.86
 -18   0   0    6.17   21.70
  18   0   0   -3.41   16.88
  18   0   0   33.59   26.86
  18   0   0   -2.83   12.31
  18   0   0   -2.82   12.08
 -18   0  -1   -4.79   25.60
  18   0   1   -7.90   16.16
  18   0   1   14.48   38.26
  18   0   1   11.49   21.74
  18   0   1   -3.08   12.38
  18   0   1    6.17   13.41
 -18   0  -2   40.48   31.67
  18   0   2   28.19   21.11
  18   0   2   60.00   40.18
  18   0   2   33.90   26.99
  18   0   2   64.06   20.42
  18   0   2    8.77   17.48
 -18   0  -3    2.39   21.47
  18   0   3   -2.87   18.12
  18   0   3  -21.06   15.81
  18   0   3    1.46   11.27
  18   0   4   87.23   28.78
 -18   0  -4   73.40   37.62
  18   0   4   75.43   45.25
  18   0   4  179.78   48.12
  18   0   4   89.78   23.77
  18   0   4   27.81   21.12
  18   0   5   10.92   18.46
 -18   0  -5   16.41   24.72
  18   0   5    0.03   29.39
  18   0   5   -3.45   15.01
  18   0   5    9.60   14.10
  18   0   6  119.63   33.00
  18   0   6   65.92   40.72
  18   0   6  181.27   82.23
  18   0   6  128.57   29.66
  18   0   6   52.36   26.62
  18   0   7   25.40   21.67
  18   0   7   25.60   40.86
  18   0   7   24.19   15.29
  18   0   7    3.53   12.07
  18   0   8  145.32   34.06
  18   0   8  178.61   32.66
  18   0   8   85.34   29.74
  18   0   9  -17.52   19.36
  18   0   9    0.97   11.22
  18   0   9   -0.01   10.90
  18   0  10   -7.80   17.68
  18   0  10    3.03   12.18
  18   0  10   -8.19   13.67
  18   0  11   16.00   21.00
  18   0  11    8.45   11.95
  18   0  11    6.44   12.17
  18   0  12   43.38   22.33
  18   0  12   85.70   24.04
  18   0  13    0.10   14.29
  18   0  13   -9.11   14.42
  18   0  14   24.46   15.26
  18   0  15   11.90   14.14
  18   0  16   16.05   13.07
  18   0  17    3.44    9.60
  18   0  18   -5.87   10.53
  18   0  19   18.17   10.85
  18   0  20    0.33    7.98
  18   2 -20  109.21   33.26
  18   2 -19  -13.15   33.07
  18   2 -18   47.34   41.43
  18   2 -17  104.41   47.35
  18   2 -17    8.51    7.26
  18   2 -16   19.29   10.33
  18   2 -16  102.70   49.55
  18   2 -15    6.54    8.43
  18   2 -15  124.28   54.45
  18   2 -14   12.49   10.11
  18   2 -14   30.54   51.48
  18   2 -13   11.88   11.73
  18   2 -13    8.68    8.67
  18   2 -13   62.55   55.51
  18   2 -12   53.37   13.28
  18   2 -12   56.66   17.09
  18   2 -11   25.39   13.60
  18   2 -11   38.60   51.21
  18   2 -10   10.97   11.76
  18   2 -10    0.23   51.48
  18   2  -9  130.08   57.99
  18   2  -9   25.50   14.39
  18   2  -8  173.43   59.99
  18   2  -7  313.83   69.96
  18   2  -6  152.13   35.41
  18   2  -6  472.60   70.72
  18   2  -5   72.51   30.52
  18   2  -5  257.88   61.53
  18   2  -4   16.67   20.88
  18   2  -4   77.39   48.21
  18   2  -3   11.79   23.62
  18   2  -3    3.15   13.54
  18   2  -3   42.74   46.04
  18   2  -2   14.11   20.11
  18   2  -2   70.12   48.63
  18   2  -2   32.28   20.79
  18   2  -2   15.93   20.03
  18   2  -1   64.98   28.37
  18   2  -1  119.68   27.27
  18   2  -1  123.85   50.77
  18   2  -1   33.96   24.02
  18   2   0   19.34   25.40
  18   2   0   35.88   21.19
  18   2   0    2.15   12.90
  18   2   1   86.41   22.92
  18   2   1   78.35   31.39
  18   2   1  109.77   26.21
  18   2   1   34.49   23.60
  18   2   2  122.73   27.83
  18   2   2   90.58   32.77
  18   2   2  147.33   51.66
  18   2   2  105.48   24.19
  18   2   2   21.37   21.81
  18   2   3   30.62   17.66
  18   2   3    0.70   19.01
  18   2   3   29.83   41.53
  18   2   3    7.71   14.41
  18   2   3   19.57   14.09
  18   2   4   43.96   21.50
  18   2   4   48.40   27.29
  18   2   4   99.51   47.17
  18   2   4   13.99   16.24
  18   2   4   54.75   18.54
  18   2   5   30.21   19.81
  18   2   5   40.99   24.32
  18   2   5   12.43   15.85
  18   2   5   34.08   16.77
  18   2   6   36.31   19.44
  18   2   6   16.16   19.40
  18   2   6    9.86   16.53
  18   2   6   37.39   18.17
  18   2   7   45.29   27.34
  18   2   7   67.21   21.39
  18   2   8    5.52   13.97
  18   2   8   15.13   24.82
  18   2   8   21.41   15.14
  18   2   9    7.95   16.10
  18   2   9   19.10   26.34
  18   2   9   11.84   13.04
  18   2  10   20.60   17.47
  18   2  10   -4.48   13.76
  18   2  11   53.23   19.69
  18   2  11   22.47   13.56
  18   2  12   13.46   16.15
  18   2  12   37.37   15.48
  18   2  13    1.80   13.44
  18   2  13    8.80   11.84
  18   2  14    0.11   14.38
  18   2  14   10.12   11.11
  18   2  15   -0.05   13.06
  18   2  15  -11.93   13.11
  18   2  16   20.25   15.36
  18   2  16    5.87    8.84
  18   2  17   -1.66   12.12
  18   2  17   -2.24    9.89
  18   2  18   -1.58    8.67
  18   4 -15   40.09   21.15
  18   4 -14   29.62   23.88
  18   4 -13   41.04   26.32
  18   4 -12   62.33   27.97
  18   4 -11   21.97   17.27
  18   4 -11  -12.30   28.54
  18   4 -10   15.74   19.65
  18   4 -10  -17.77   30.70
  18   4  -9   10.67   17.98
  18   4  -9   11.74   30.44
  18   4  -8    4.60   16.76
  18   4  -8   84.53   35.76
  18   4  -7    8.99   17.05
  18   4  -7   34.24   33.44
  18   4  -6    5.35   18.48
  18   4  -6   41.05   33.39
  18   4  -5   19.05   20.05
  18   4  -5   41.03   35.20
  18   4  -4   17.58   21.11
  18   4  -4   40.26   36.28
  18   4  -3   -7.27   19.24
  18   4  -3   31.42   37.52
  18   4  -2    8.81   18.07
  18   4  -2   77.12   39.93
  18   4  -1   26.01   23.32
  18   4  -1   93.58   43.32
  18   4   0   12.17   22.28
  18   4   0  124.16   44.53
  18   4   1   15.62   24.15
  18   4   1   88.31   47.07
  18   4   2    0.23   11.66
  18   4   2   13.59   24.41
  18   4   2   -1.59   51.55
  18   4   3   -1.12   13.39
  18   4   3    3.69   19.68
  18   4   3   15.42   82.40
  18   4   4   -6.33   11.63
  18   4   4    3.38   20.60
  18   4   5    9.23   11.84
  18   4   5    5.51   19.11
  18   4   6   -0.10   11.37
  18   4   6   -3.45   18.48
  18   4   7    0.89   11.47
  18   4   7    9.09   20.55
  18   4   8   11.17   15.42
  18   4   8   -1.24   19.51
  18   4   9    7.19   13.91
  18   4   9   23.59   21.15
  18   4  10    0.33   11.39
  18   4  11    0.01   11.72
  18   4  12    0.62   11.31
  18   4  13    1.92   10.28
  18   4  14   -1.75   11.44
  19  -5  -8   -5.96   11.10
  19  -5  -7   11.84   13.42
  19  -5  -6   -6.41   11.39
  19  -5  -5   -0.10   10.72
  19  -5  -4    7.17   13.31
  19  -5  -3    2.99   12.33
  19  -5  -3    9.80   10.48
  19  -5  -2   25.49   16.27
  19  -5  -2    3.00   10.95
  19  -5  -1   11.05   13.96
  19  -5  -1    9.37   10.73
  19  -5   0   -1.66   12.74
  19  -5   1    0.68   11.26
  19  -5   2    7.18   12.36
  19  -5   2    7.05    9.62
  19  -5   3   -1.50   12.52
  19  -5   3    3.67   11.63
  19  -5   4   17.38   12.92
  19  -5   4    2.11   10.25
  19  -5   5   25.01   14.06
  19  -5   5    4.70   10.70
  19  -5   6    2.01   11.30
  19  -5   6   -2.19    9.41
  19  -3 -17   15.41   12.69
  19  -3 -16   13.61    8.72
  19  -3 -16   13.39   12.40
  19  -3 -15   28.26   10.35
  19  -3 -15   19.94   15.70
  19  -3 -14    1.67    8.46
  19  -3 -14    4.59   16.70
  19  -3 -13    6.96   10.13
  19  -3 -13   11.08   14.32
  19  -3 -12   18.27   12.00
  19  -3 -12   21.13   18.58
  19  -3 -11   13.50   11.41
  19  -3 -11    9.08   16.23
  19  -3 -10   12.44   11.16
  19  -3 -10   13.62   17.21
  19  -3  -9   25.80   13.81
  19  -3  -9   17.86   16.59
  19  -3  -8   29.84   15.00
  19  -3  -8   41.43   17.96
  19  -3  -7   37.49   15.30
  19  -3  -7   31.82   13.74
  19  -3  -6   22.93   14.76
  19  -3  -6   11.24   14.69
  19  -3  -5   32.77   15.27
  19  -3  -5   35.97   24.67
  19  -3  -5   50.32   20.53
  19  -3  -4   28.00   20.31
  19  -3  -4    5.35   14.38
  19  -3  -3  115.89   34.44
  19  -3  -3   45.27   24.94
  19  -3  -2   26.43   21.60
  19  -3  -2   -3.99   13.84
  19  -3  -1   21.28   21.45
  19  -3  -1   -9.08   15.17
  19  -3   0   12.00   13.81
  19  -3   0    2.30   12.21
  19  -3   1    2.07   14.82
  19  -3   1    8.14   15.44
  19  -3   2   34.02   20.91
  19  -3   2    3.94   15.47
  19  -3   3   22.13   19.58
  19  -3   3   -3.87   13.19
  19  -3   4   30.08   20.61
  19  -3   4    9.86   18.49
  19  -3   5   10.49   15.71
  19  -3   5   -0.78   12.32
  19  -3   6   11.36   16.73
  19  -3   6   20.64   19.01
  19  -3   7   11.88   14.09
  19  -3   7    3.08   12.54
  19  -3   8    7.03   12.36
  19  -3   8   -0.01   12.55
  19  -3   9  -11.66   12.95
  19  -3  10    0.01   11.29
  19  -3  11   -5.57   11.68
  19  -3  12   -4.26   10.09
  19  -3  13    2.94   10.93
  19  -3  14    2.83    8.91
  19  -3  15    4.31    8.28
  19  -1 -20  -11.94   11.21
  19  -1 -19   -0.68   10.63
  19  -1 -18   11.96   12.67
  19  -1 -18    4.50   11.97
  19  -1 -17    8.76   10.39
  19  -1 -17    9.83   12.65
  19  -1 -16   16.58   14.75
  19  -1 -16    9.32   12.68
  19  -1 -15    0.79   11.13
  19  -1 -15    6.41   13.40
  19  -1 -14   33.42   15.10
  19  -1 -14   26.46   18.15
  19  -1 -13   10.99   14.57
  19  -1 -13   -0.82   15.25
  19  -1 -12   59.92   19.93
  19  -1 -12   60.13   21.30
  19  -1 -11  127.03   27.01
  19  -1 -11  129.80   27.58
  19  -1 -10   38.47   15.77
  19  -1  -9   13.68   15.11
  19  -1  -8   39.19   17.39
  19  -1  -8    7.81   17.34
  19  -1  -7   69.84   20.89
  19  -1  -7   18.21   18.30
  19  -1  -6   -6.16   12.44
  19  -1  -6   -6.03   12.83
  19  -1  -5   -1.02   12.09
  19  -1  -4   -4.18   13.14
  19  -1  -4    8.27   14.99
  19  -1  -3   26.77   19.30
  19  -1  -3   12.18   17.58
  19  -1  -2   33.36   18.07
  19  -1  -2   15.52   16.36
  19  -1  -1    2.20   15.18
  19  -1  -1    3.69   12.30
  19  -1   0   50.25   21.19
  19  -1   0   17.88   18.76
  19  -1   1    1.04   13.04
  19  -1   1   -2.79   14.82
  19  -1   2    8.86   14.58
  19  -1   2    9.87   16.03
  19  -1   3   69.44   23.44
  19  -1   3   40.02   26.71
  19  -1   4   43.85   22.58
  19  -1   4   20.42   21.68
  19  -1   5  133.33   29.43
  19  -1   5   49.36   32.07
  19  -1   6   87.82   53.44
  19  -1   6   64.10   22.30
  19  -1   7   72.42   23.56
  19  -1   7   47.79   26.88
  19  -1   8   71.62   24.29
  19  -1   8   25.92   23.02
  19  -1   9    3.18   11.84
  19  -1   9    1.88   12.34
  19  -1  10   43.39   19.22
  19  -1  10   13.60   19.71
  19  -1  11  -15.79   13.13
  19  -1  11   -2.20   12.93
  19  -1  12    0.48   13.84
  19  -1  12   -0.45   12.66
  19  -1  13    0.35   10.98
  19  -1  13    0.94   11.36
  19  -1  14  -11.91   11.65
  19  -1  14   10.30   14.28
  19  -1  15    4.12   13.37
  19  -1  16   21.58   14.33
  19  -1  17   19.96   11.29
  19  -1  18    6.02    9.12
  19   1 -20   60.68   31.22
  19   1 -20    9.47    9.01
  19   1 -19   66.83   34.89
  19   1 -19    0.45    9.69
  19   1 -18  -23.46   34.90
  19   1 -18    1.57   10.80
  19   1 -17    0.15   36.54
  19   1 -17   10.14   10.50
  19   1 -16   -3.81    9.35
  19   1 -15   -0.36    9.56
  19   1 -14   34.28   15.50
  19   1 -13    8.33   11.68
  19   1 -12   36.20   14.45
  19   1 -12   96.55   48.78
  19   1 -11  117.14   21.73
  19   1 -11  180.73   56.75
  19   1 -10   37.91   14.45
  19   1 -10  154.60   53.28
  19   1  -9   11.74   11.45
  19   1  -9   55.40   49.26
  19   1  -8   29.72   13.45
  19   1  -8  255.61   60.12
  19   1  -7   56.10   15.98
  19   1  -7  343.06   63.30
  19   1  -6   -0.06    9.05
  19   1  -6   15.15   17.03
  19   1  -5   20.30   13.63
  19   1  -5    4.02   11.05
  19   1  -4    9.80   11.73
  19   1  -4   35.39   20.55
  19   1  -4   -1.69   11.49
  19   1  -3   47.37   14.39
  19   1  -3   47.54   22.12
  19   1  -3   29.46   29.17
  19   1  -3    7.92   19.03
  19   1  -2   52.97   22.83
  19   1  -2   40.53   23.85
  19   1  -2    9.08   15.53
 -19   1   1   -7.03   31.60
  19   1  -1   82.35   45.13
  19   1  -1   23.97   21.00
  19   1  -1   11.03   20.27
  19   1  -1    8.52   13.63
  19   1   0   64.85   21.84
  19   1   0   95.63   44.67
  19   1   0   55.21   31.31
  19   1   0   26.52   19.96
  19   1   1   -1.41   15.74
  19   1   1   40.78   38.93
  19   1   1   19.34   22.98
  19   1   1   20.21   17.19
  19   1   1    5.09   12.86
  19   1   2   -0.25   14.88
  19   1   2    5.85   24.81
  19   1   2    9.13   15.83
  19   1   2    4.24   13.86
  19   1   3   32.22   18.47
  19   1   3   64.78   30.65
  19   1   3   84.09   25.13
  19   1   3   32.83   23.10
  19   1   4   27.59   18.01
  19   1   4   16.47   20.85
  19   1   4   48.93   22.39
  19   1   4   12.20   17.73
  19   1   5  117.55   30.64
  19   1   5  124.44   49.45
  19   1   5  119.98   38.38
  19   1   5   52.75   27.58
  19   1   5  140.41   30.23
  19   1   6   46.18   23.16
  19   1   6   49.00   32.24
  19   1   6   67.66   22.97
  19   1   6   25.88   20.94
  19   1   7   63.00   25.97
  19   1   7   88.50   24.90
  19   1   7   29.67   20.60
  19   1   8   64.82   24.77
  19   1   8   87.78   24.23
  19   1   8   31.82   20.85
  19   1   9    6.32   16.64
  19   1   9   13.65   13.94
  19   1   9    7.35   12.84
  19   1  10   44.96   20.69
  19   1  10   23.55   14.88
  19   1  11   -7.55   16.05
  19   1  11   -0.46   11.74
  19   1  12    1.34   15.24
  19   1  12  -16.15   14.62
  19   1  13    3.74   16.18
  19   1  13    0.25   11.37
  19   1  14   41.55   18.08
  19   1  14   24.88   15.31
  19   1  15    1.00   13.10
  19   1  15   10.06   10.73
  19   1  16    9.82   11.11
  19   1  17    7.04   10.36
  19   1  18   -0.40    8.72
  19   3 -17   56.45   26.71
  19   3 -16   52.49   31.29
  19   3 -15    9.80   32.22
  19   3 -14   40.72   35.81
  19   3 -13   -3.11   38.08
  19   3 -12   49.40   41.28
  19   3 -11   49.63   42.43
  19   3 -10   12.84   42.23
  19   3  -9   42.49   44.59
  19   3  -8   39.03   21.16
  19   3  -8   92.27   47.48
  19   3  -7   28.72   20.98
  19   3  -7   -2.83   43.26
  19   3  -6   10.71   18.86
  19   3  -6   52.98   46.24
  19   3  -5   20.90   20.22
  19   3  -5  155.85   50.07
  19   3  -4    6.46   17.58
  19   3  -4  192.83   57.80
  19   3  -3   94.77   34.38
  19   3  -3  230.00   57.35
  19   3  -2   25.36   22.89
  19   3  -2  178.80   53.53
  19   3  -1   10.69   22.58
  19   3  -1   -5.46   44.11
  19   3   0    7.29   20.73
  19   3   0   39.76   43.25
  19   3   1   16.29   25.17
  19   3   1   72.19   51.12
  19   3   2   17.96   13.49
  19   3   2   18.88   23.29
  19   3   3    7.97   10.93
  19   3   3   24.73   25.61
  19   3   4   23.18   15.29
  19   3   4   10.39   20.16
  19   3   4   13.63   62.04
  19   3   5    9.15   12.47
  19   3   5   45.53  103.29
  19   3   5    5.98   19.67
  19   3   6    5.36   11.79
  19   3   6   -2.87   21.51
  19   3   7    2.37   12.60
  19   3   7   -5.97   19.93
  19   3   8   13.95   13.09
  19   3   8    9.12   21.92
  19   3   9   -0.58   11.70
  19   3   9    9.57   21.28
  19   3  10    8.92   12.33
  19   3  11    3.29   12.28
  19   3  12    8.20   12.68
  19   3  13    0.07   11.59
  19   3  14   12.85   15.07
  19   3  15    4.00   11.68
  19   5  -8   19.55   16.91
  19   5  -7   -1.18   13.48
  19   5  -6   11.96   16.11
  19   5  -5    5.60   14.41
  19   5  -4    7.35   17.03
  19   5  -3   -3.44   15.18
  19   5  -2   10.78   16.71
  19   5  -1    7.91   17.34
  19   5   0   15.70   20.69
  19   5   1    0.73   17.54
  19   5   2   -0.76   16.27
  19   5   3   -1.48   15.71
  19   5   4   12.60   16.38
  19   5   5   10.78    9.74
  19   5   5   11.12   15.67
  19   5   6    9.79    9.68
  19   5   6   12.50   16.79
  20  -4 -12   -6.64   12.86
  20  -4 -11    7.69   11.03
  20  -4 -10   32.78   15.72
  20  -4  -9   10.24    9.85
  20  -4  -9   26.98   11.06
  20  -4  -8   10.23    8.45
  20  -4  -8    1.54   12.14
  20  -4  -7    0.87    8.18
  20  -4  -7    1.17   11.96
  20  -4  -6    5.12    9.46
  20  -4  -6  -17.34   15.31
  20  -4  -5   -6.92    8.87
  20  -4  -5    3.44   11.06
  20  -4  -4    4.09    8.13
  20  -4  -4   23.24   17.58
  20  -4  -3    8.85    9.40
  20  -4  -3    8.65   15.71
  20  -4  -2    9.63   10.31
  20  -4  -2   26.64   18.09
  20  -4  -1   17.99   15.93
  20  -4  -1   12.15   12.37
  20  -4   0   13.48   16.90
  20  -4   0    8.20   12.39
  20  -4   1   29.86   17.24
  20  -4   1    8.16   13.39
  20  -4   2    7.14   11.83
  20  -4   2    5.58   11.62
  20  -4   3    3.56   14.10
  20  -4   3    3.04   11.14
  20  -4   4    5.01   12.72
  20  -4   4    4.02   11.95
  20  -4   5   20.05   14.68
  20  -4   5   -8.07   12.73
  20  -4   6    6.04   12.13
  20  -4   6   -3.53    9.82
  20  -4   7   -0.25   10.34
  20  -4   7    3.64   10.84
  20  -4   8    6.29   10.17
  20  -4   8   37.73   18.99
  20  -4   9   -0.15    9.12
  20  -4  10   -5.61    9.29
  20  -4  11   -1.35    8.54
  20  -2 -18    5.92   10.31
  20  -2 -17   -5.70    8.63
  20  -2 -17   15.46   12.10
  20  -2 -16   13.45   11.67
  20  -2 -16   14.31   13.94
  20  -2 -15    1.76   10.38
  20  -2 -15   -1.25   12.17
  20  -2 -14   14.10   13.71
  20  -2 -14    7.27   15.90
  20  -2 -13   20.94   12.91
  20  -2 -13   25.38   15.62
  20  -2 -12   24.62   15.47
  20  -2 -12   27.94   17.30
  20  -2 -11   11.11   11.25
  20  -2 -11    3.96   14.08
  20  -2 -10   -2.00   11.78
  20  -2 -10    2.65   17.45
  20  -2  -9   19.47   13.71
  20  -2  -8   22.00   16.03
  20  -2  -7   -1.16   11.74
  20  -2  -6  123.06   25.87
  20  -2  -6   66.17   26.71
  20  -2  -5  100.34   23.37
  20  -2  -5   25.99   21.78
  20  -2  -4   10.81   15.15
  20  -2  -3    2.50   14.17
  20  -2  -2   27.75   17.95
  20  -2  -2    4.05   12.37
  20  -2  -2    5.48   14.98
  20  -2  -1    0.25   17.37
  20  -2  -1    2.38   12.09
  20  -2  -1   15.85   18.98
  20  -2   0   16.57   18.14
  20  -2   0   15.09   14.24
  20  -2   0   11.71   19.34
  20  -2   1    7.54   18.12
  20  -2   1   33.87   21.34
  20  -2   1    8.86   16.96
  20  -2   2   14.26   18.09
  20  -2   2   23.70   19.65
  20  -2   2   -7.58   16.22
  20  -2   3   31.94   20.44
  20  -2   3   45.35   20.11
  20  -2   3   20.97   22.09
  20  -2   4   29.58   19.10
  20  -2   4   23.21   18.79
  20  -2   4    4.48   14.96
  20  -2   5   69.33   26.11
  20  -2   5   50.44   21.44
  20  -2   5   16.47   20.26
  20  -2   6    2.46   15.12
  20  -2   6   15.57   14.44
  20  -2   6    0.30   13.76
  20  -2   7    2.46   13.85
  20  -2   7    4.95   16.57
  20  -2   8  -10.01   11.65
  20  -2   8    7.78   15.56
  20  -2   9    0.01   11.07
  20  -2   9    6.85   16.40
  20  -2  10   -7.02   11.78
  20  -2  10    4.44   11.23
  20  -2  11   14.41   13.10
  20  -2  11    0.58   10.13
  20  -2  12   11.29   11.38
  20  -2  12    0.70    9.82
  20  -2  13   19.24   13.57
  20  -2  13   -0.65   10.02
  20  -2  14   -9.86    9.40
  20  -2  14    2.99    9.24
  20  -2  15    8.43   11.28
  20  -2  15    2.35    8.05
  20  -2  16    1.38    8.13
  20   0 -19   18.98   25.26
  20   0 -19    5.07    8.38
  20   0 -18   19.63   25.80
  20   0 -18   14.96   13.17
  20   0 -17   18.81   11.97
  20   0 -17   30.75   29.73
  20   0 -17   22.40   13.50
  20   0 -16   40.31   13.94
  20   0 -16    5.95   10.94
  20   0 -15    2.76    9.84
  20   0 -15  -42.13   35.12
  20   0 -14   12.50   12.60
  20   0 -14  -23.89   32.78
  20   0 -13    0.05   10.17
  20   0 -13   30.50   34.62
  20   0 -12   12.75   12.36
  20   0 -12   78.11   38.15
  20   0 -11    2.14   10.65
  20   0 -11  -59.08   40.84
  20   0 -10   27.42   15.60
  20   0 -10    6.79   35.39
  20   0  -9   35.95   15.39
  20   0  -9   90.30   40.31
  20   0  -8   13.50   13.52
  20   0  -8   21.93   39.14
  20   0  -8   -0.22   11.64
  20   0  -7   40.00   16.10
  20   0  -7   20.55   20.19
  20   0  -6   20.86   13.74
  20   0  -6   18.64   18.27
  20   0  -5   -0.70   10.08
  20   0  -5    1.59   14.35
  20   0  -4   55.88   17.41
  20   0  -4   74.38   27.04
  20   0  -4   64.42   39.25
  20   0  -4   26.94   20.92
  20   0  -3   11.87   15.40
  20   0  -3   11.49   14.55
  20   0  -2   21.08   18.79
  20   0  -2   -1.03   12.20
  20   0  -1   21.13   15.76
  20   0  -1   12.37   17.83
  20   0   0   17.36   19.64
  20   0   0   50.66   38.57
  20   0   0    6.08   14.27
  20   0   1  167.62   46.65
  20   0   1  142.39   31.61
  20   0   1   52.79   27.61
  20   0   2   56.29   39.45
  20   0   2   31.18   26.11
  20   0   2   -0.86   13.84
  20   0   3   55.35   40.57
  20   0   3    8.69   12.94
  20   0   4   -3.10   14.29
  20   0   4    7.58   14.10
  20   0   5  -24.73   87.94
  20   0   5    3.39   12.91
  20   0   5   -1.44   14.03
  20   0   6  129.17   29.31
  20   0   6   52.49   26.09
  20   0   7    2.45   12.31
  20   0   7   -0.55   13.92
  20   0   8   81.06   25.45
  20   0   8   32.67   23.28
  20   0   9  148.71   30.66
  20   0   9   68.21   27.22
  20   0  10   20.47   18.86
  20   0  10    5.35   10.78
  20   0  11   20.49   14.68
  20   0  11    2.22   11.03
  20   0  12   35.19   15.89
  20   0  12   -2.32   11.05
  20   0  13   -4.47   12.02
  20   0  14    4.31   11.02
  20   0  15   11.10   12.09
  20   0  16   12.76   10.65
  20   0  17    1.86    9.52
  20   0  18    4.69    8.13
  20   2 -18   10.06   27.82
  20   2 -17  113.44   38.13
  20   2 -16   67.61   37.62
  20   2 -15   66.20   41.46
  20   2 -14   87.51   44.74
  20   2 -13  101.65   49.34
  20   2 -12  141.17   55.67
  20   2 -11  186.70   58.56
  20   2 -10  137.77   56.06
  20   2  -9  109.87   55.74
  20   2  -8  163.84   56.90
  20   2  -7  170.45   60.99
  20   2  -6  117.95   36.33
  20   2  -6  339.77   65.91
  20   2  -5  100.89   33.86
  20   2  -5  433.42   70.69
  20   2  -4   20.16   19.63
  20   2  -4  266.60   64.30
  20   2  -3    5.76   17.68
  20   2  -3  143.44   56.57
  20   2  -2   11.35   21.46
  20   2  -2   85.88   53.21
  20   2  -1   -2.83   19.63
  20   2  -1    2.30   13.03
  20   2   0   13.87   19.97
  20   2   0   33.65   17.62
  20   2   1   12.07   19.80
  20   2   1   22.61   15.68
  20   2   1   66.09   52.99
  20   2   2   -2.79   12.29
  20   2   2   19.68   14.23
  20   2   2    1.41   19.08
  20   2   2    1.06   13.06
  20   2   3   38.33   18.26
  20   2   3   31.47   16.86
  20   2   3   30.32   24.02
  20   2   3   21.81   16.50
  20   2   4    3.88   13.35
  20   2   4   26.00   16.71
  20   2   4   63.71   55.88
  20   2   4   16.67   24.60
  20   2   4    5.71   14.33
  20   2   5   22.10   15.04
  20   2   5   72.23   21.38
  20   2   5   73.85   32.67
  20   2   5   20.07   19.54
  20   2   6    4.98   16.18
  20   2   6    4.73   20.72
  20   2   6    6.27   12.19
  20   2   7    9.61   16.41
  20   2   7    4.92   22.45
  20   2   8    0.66   14.40
  20   2   8   -3.84   11.87
  20   2   9    3.77   12.83
  20   2   9   13.18   11.83
  20   2  10    9.29   15.72
  20   2  10  -20.48   15.62
  20   2  11    0.01   14.86
  20   2  11    4.84   10.74
  20   2  12    1.57   12.58
  20   2  12    9.66   11.97
  20   2  13    2.73   12.64
  20   2  13   -4.22    9.93
  20   2  14   -1.66   12.42
  20   2  14   -0.54   10.16
  20   2  15   -1.85   11.50
  20   2  15   14.83   11.73
  20   2  16    2.99    9.04
  20   4 -12   38.75   23.43
  20   4 -11   42.95   25.08
  20   4 -10   62.82   28.81
  20   4  -9   -1.95   13.88
  20   4  -9   46.47   29.71
  20   4  -8    0.99   13.24
  20   4  -8   -0.62   27.65
  20   4  -7   -8.17   13.62
  20   4  -7  -20.06   30.00
  20   4  -6    2.85   15.63
  20   4  -6  -21.54   30.27
  20   4  -5    8.98   15.43
  20   4  -5  -28.73   32.88
  20   4  -4    3.06   15.97
  20   4  -4   14.28   31.44
  20   4  -3   -0.47   16.67
  20   4  -3   23.38   34.88
  20   4  -2   23.33   18.81
  20   4  -2   36.94   36.55
  20   4  -1    0.92   16.03
  20   4  -1   37.22   38.34
  20   4   0   -5.99   16.16
  20   4   0   18.05   45.66
  20   4   1   19.73   20.21
  20   4   1  161.20   70.62
  20   4   2   26.37   22.40
  20   4   2  257.37  106.74
  20   4   3    1.80   10.77
  20   4   3    4.39   18.72
  20   4   4    5.22   11.61
  20   4   4   -0.25   17.27
  20   4   5    6.25    9.99
  20   4   5    6.46   19.39
  20   4   6    8.34   11.72
  20   4   6   23.68   21.69
  20   4   7    6.54   11.25
  20   4   7    5.73   18.40
  20   4   8   -0.55   10.48
  20   4   9   11.33   11.55
  20   4  10   10.00   11.22
  20   4  11    0.04    9.26
  21  -3 -14   15.25    9.39
  21  -3 -14   18.31   12.76
  21  -3 -13   -2.44    7.96
  21  -3 -13    0.24   10.85
  21  -3 -12    6.44    8.07
  21  -3 -12   19.99   14.59
  21  -3 -11    3.35    8.87
  21  -3 -11   -7.00   13.38
  21  -3 -10   13.83   10.71
  21  -3 -10   23.56   15.61
  21  -3  -9   12.43   10.63
  21  -3  -9    8.37   13.85
  21  -3  -8   33.89   13.68
  21  -3  -7   23.68   11.67
  21  -3  -6    9.91   10.59
  21  -3  -5   16.73   13.93
  21  -3  -4   27.07   13.82
  21  -3  -4   17.84   16.53
  21  -3  -3    3.72   11.54
  21  -3  -2    2.11   11.13
  21  -3  -1   -8.04   14.83
  21  -3  -1    9.40   13.57
  21  -3   0   16.54   15.47
  21  -3   0    8.77   14.34
  21  -3   1   22.00   17.16
  21  -3   1   13.55   15.39
  21  -3   2   19.48   19.05
  21  -3   2    5.36   14.12
  21  -3   3    4.36   14.37
  21  -3   3    6.72   13.63
  21  -3   4   10.69   13.39
  21  -3   4   10.34   14.66
  21  -3   5    4.92   12.22
  21  -3   5   -1.92   10.17
  21  -3   6   15.18   14.92
  21  -3   6    1.12   12.92
  21  -3   7    1.79   10.00
  21  -3   8    5.43   12.15
  21  -3   9    4.44   11.65
  21  -3  10    0.82    9.15
  21  -3  11    5.19   10.61
  21  -3  12    6.46   12.12
  21  -1 -17   26.46   11.95
  21  -1 -17   26.25   13.26
  21  -1 -16    0.59    8.81
  21  -1 -16   20.07   14.22
  21  -1 -15   19.38   13.72
  21  -1 -14   30.72   12.04
  21  -1 -13   10.90   11.02
  21  -1 -12   12.09   12.07
  21  -1 -11   18.32   14.44
  21  -1 -10  149.54   28.81
  21  -1  -9    5.50   11.27
  21  -1  -8   25.93   16.07
  21  -1  -8    7.73   14.64
  21  -1  -7   16.10   13.29
  21  -1  -7    3.41   11.00
  21  -1  -6   13.53   13.59
  21  -1  -6    6.71   12.85
  21  -1  -5   39.34   16.00
  21  -1  -5   23.85   19.32
  21  -1  -4   24.95   14.22
  21  -1  -4    4.65   15.91
  21  -1  -3   45.85   23.59
  21  -1  -3   17.70   15.82
  21  -1  -2   18.80   18.03
  21  -1  -2    4.13   12.25
  21  -1  -1   32.75   20.78
  21  -1  -1   -0.21   12.42
  21  -1   0   92.81   28.90
  21  -1   0   29.03   24.85
  21  -1   1   26.75   20.84
  21  -1   1   17.96   19.66
  21  -1   2   -5.80   13.86
  21  -1   2   -0.95   12.93
  21  -1   3   -6.44   15.07
  21  -1   3    2.43   13.75
  21  -1   4   43.39   22.25
  21  -1   4   16.98   18.33
  21  -1   5   74.02   27.32
  21  -1   5    4.23   16.73
  21  -1   6    4.42   12.29
  21  -1   6    1.16   14.97
  21  -1   7    0.03   14.18
  21  -1   7    2.24   13.45
  21  -1   8    0.01   11.68
  21  -1   8    3.07   14.90
  21  -1   9    0.24   10.81
  21  -1   9   -0.01   14.12
  21  -1  10    0.01   10.67
  21  -1  10    1.89   11.73
  21  -1  11    2.61   12.37
  21  -1  11    4.14   10.57
  21  -1  12   28.17   15.44
  21  -1  12   12.44   13.43
  21  -1  13    2.04   10.15
  21  -1  13   -2.08    9.37
  21  -1  14   11.29   11.40
  21  -1  15   -1.61    8.45
  21  -1  16    2.30    7.89
  21   1 -18   25.36   26.22
  21   1 -17   46.16   29.01
  21   1 -16   98.88   35.14
  21   1 -15    0.55    7.35
  21   1 -15   54.59   34.33
  21   1 -14   32.28   12.40
  21   1 -14   91.34   37.11
  21   1 -13    9.92    9.28
  21   1 -13   39.10   36.85
  21   1 -12    4.68   11.02
  21   1 -12   58.77   39.96
  21   1 -11    8.55    9.56
  21   1 -11   46.82   42.28
  21   1 -10  140.30   21.52
  21   1 -10  187.64   49.35
  21   1  -9    9.15    9.25
  21   1  -9  108.21   50.71
  21   1  -8   12.73    9.29
  21   1  -8  123.29   47.88
  21   1  -7    3.84    9.33
  21   1  -7   51.61   44.47
  21   1  -6    1.37    9.18
  21   1  -6   71.24   45.81
  21   1  -5   36.98   12.88
  21   1  -5  182.25   51.25
  21   1  -4   16.81   11.42
  21   1  -4    0.55   12.27
  21   1  -3   70.89   24.95
  21   1  -3   17.96   23.86
  21   1  -3   15.17   19.20
  21   1  -2    7.05   15.56
  21   1  -2   32.70   23.01
  21   1  -2    5.91   17.62
  21   1  -1   31.37   21.27
  21   1  -1   13.65   22.50
  21   1  -1   12.39   19.47
  21   1   0   43.96   26.24
  21   1   0   11.28   20.05
  21   1   1    0.01   20.70
  21   1   1   50.11   22.63
  21   1   1   12.34   21.62
  21   1   1   11.63   18.35
  21   1   2   -0.24   14.79
  21   1   2   -0.92   13.64
  21   1   2   55.95   46.14
  21   1   2   17.65   24.35
  21   1   2   -2.56   12.00
  21   1   3    6.48   15.39
  21   1   3   13.84   14.47
  21   1   3   -3.62   22.98
  21   1   3   -0.33   13.78
  21   1   4   12.99   15.76
  21   1   4   57.30   22.79
  21   1   4   10.60   17.35
  21   1   5   15.23   15.17
  21   1   5   24.08   16.64
  21   1   5    3.92   12.03
  21   1   6    1.12   16.15
  21   1   6   14.38   15.46
  21   1   6    1.34   11.40
  21   1   7   16.89   17.69
  21   1   7   -2.03   11.96
  21   1   7   18.74   17.18
  21   1   8    4.38   13.28
  21   1   8   23.83   18.34
  21   1   9    4.46   16.66
  21   1   9    0.87   11.31
  21   1   9    6.15   13.09
  21   1  10  -14.97   15.90
  21   1  10    2.59   10.97
  21   1  11   13.84   17.39
  21   1  11   12.65   12.34
  21   1  12    0.97   14.47
  21   1  12    8.37   10.07
  21   1  13   13.02   12.61
  21   1  14   22.65   13.90
  21   1  15    3.13    9.48
  21   1  16   -4.13    8.62
  21   3 -14   73.93   29.87
  21   3 -13   30.22   30.87
  21   3 -12   71.66   36.24
  21   3 -11   69.02   38.62
  21   3 -10  127.65   43.17
  21   3  -9   87.25   42.64
  21   3  -8  184.14   60.62
  21   3  -7    5.46   13.85
  21   3  -7  433.64   65.89
  21   3  -6   33.26   20.75
  21   3  -6  515.22   70.40
  21   3  -5   11.42   18.44
  21   3  -5  105.61   51.99
  21   3  -4    3.95   19.69
  21   3  -4  124.84   49.34
  21   3  -3   20.02   19.69
  21   3  -3  130.84   50.19
  21   3  -2   -5.19   17.20
  21   3  -2   12.97   43.90
  21   3  -1  -13.24   20.01
  21   3  -1  -30.78   42.90
  21   3   0   22.72   20.40
  21   3   0  129.13   47.01
  21   3   1  121.37   51.21
  21   3   1   38.57   23.94
  21   3   2  131.59   59.70
  21   3   2   24.41   20.29
  21   3   3    6.45   10.42
  21   3   3   -6.14   23.31
  21   3   4    7.76   11.42
  21   3   4   10.93   18.59
  21   3   5   -4.35   11.01
  21   3   5   -6.42   19.07
  21   3   6   11.20   11.87
  21   3   6   -4.74   20.36
  21   3   7   -5.92   11.95
  21   3   7    5.38   19.26
  21   3   8   -0.02   10.22
  21   3   9    3.76   10.56
  21   3  10    5.84   11.42
  21   3  11   15.53   13.74
  21   3  12   -1.82   10.83
  22  -4  -7   11.95    8.70
  22  -4  -6   19.03    9.35
  22  -4  -5   13.05    9.21
  22  -4  -4   10.15    9.17
  22  -4  -3    8.06    9.16
  22  -4  -2   -2.19    7.75
  22  -4  -1    3.57    9.38
  22  -4   0    4.24    9.35
  22  -4   0    0.18    9.50
  22  -4   1    8.38   10.46
  22  -4   1    3.56    9.11
  22  -4   2    0.93    8.52
  22  -4   3    2.17    9.70
  22  -4   4   -4.92    9.33
  22  -4   5    8.00    9.50
  22  -4   6    4.28    9.73
  22  -2 -15    3.84    7.88
  22  -2 -14    0.92    8.68
  22  -2 -13   11.81   10.20
  22  -2 -12   -0.62    9.16
  22  -2 -11   56.74   14.60
  22  -2 -10   11.93   10.80
  22  -2  -9    2.72   10.82
  22  -2  -8   21.18   13.37
  22  -2  -7   15.68   14.33
  22  -2  -6   -3.70   10.83
  22  -2  -6    7.37   11.82
  22  -2  -5    9.95   11.93
  22  -2  -5    4.07   13.96
  22  -2  -4    3.25   12.62
  22  -2  -4   28.17   26.68
  22  -2  -3   -0.12   12.82
  22  -2  -2   -3.28   13.65
  22  -2  -1    5.75   15.40
  22  -2   0    2.75   12.22
  22  -2   1   19.49   16.44
  22  -2   1   12.75   16.61
  22  -2   2   -1.44   11.16
  22  -2   2   -0.07   12.46
  22  -2   3   20.52   16.02
  22  -2   3    0.76   11.00
  22  -2   4   26.29   18.72
  22  -2   4    1.54   12.12
  22  -2   5   22.59   16.60
  22  -2   5    3.16   13.21
  22  -2   6    7.14   12.65
  22  -2   6    2.87   14.79
  22  -2   7   13.67   14.57
  22  -2   7   -0.44   10.98
  22  -2   8   25.43   13.19
  22  -2   8    8.99   13.73
  22  -2   9   21.24   12.34
  22  -2   9    8.84   13.91
  22  -2  10   27.07   14.17
  22  -2  10    5.02   12.77
  22  -2  11   -2.11    9.32
  22  -2  11   -0.42    9.14
  22  -2  12    3.39    8.87
  22  -2  12    6.62   10.38
  22  -2  13    6.82    9.31
  22  -2  13    0.45    8.10
  22   0 -17  -31.54   21.55
  22   0 -16   -1.50    7.60
  22   0 -16   -5.49   21.29
  22   0 -15   -0.38    8.23
  22   0 -15   21.52   25.53
  22   0 -14    4.98   10.15
  22   0 -14   -1.34   24.40
  22   0 -13   -1.72    8.92
  22   0 -13    7.75   25.77
  22   0 -12   12.26   11.49
  22   0 -12   29.98   27.20
  22   0 -11   48.39   15.03
  22   0 -11  102.43   35.78
  22   0 -10   -2.94   10.21
  22   0 -10   44.58   32.21
  22   0  -9   21.25   13.11
  22   0  -9   81.18   35.39
  22   0  -8   17.61   10.81
  22   0  -8   48.45   36.00
  22   0  -7    2.88   10.42
  22   0  -7  187.42   48.43
  22   0  -6   39.04   14.42
  22   0  -6   28.68   19.72
  22   0  -5   49.88   15.35
  22   0  -5   18.69   19.73
  22   0  -4   10.79   11.38
  22   0  -4    8.42   14.37
  22   0  -3   37.90   15.10
  22   0  -3   62.71   40.19
  22   0  -3   12.05   15.64
  22   0  -2    5.16   10.67
  22   0  -2  -19.76   34.08
  22   0  -2   -1.16   13.96
  22   0  -2   -4.61   13.02
  22   0  -1    4.02   14.24
  22   0  -1   20.17   36.36
  22   0  -1    9.61   18.16
  22   0   0    9.11   19.62
  22   0   0   50.10   41.15
  22   0   0    7.98   16.64
  22   0   1   48.65   22.03
  22   0   1   13.66   16.33
  22   0   2   32.53   45.84
  22   0   2   18.45   17.27
  22   0   2   12.76   16.91
  22   0   3  -60.33   73.98
  22   0   3    4.60   16.83
  22   0   3    8.36   17.16
  22   0   4   -3.98   14.20
  22   0   4    3.93   12.44
  22   0   5   -5.03   14.41
  22   0   5    5.20   12.58
  22   0   6    2.37   12.93
  22   0   6    5.56   15.54
  22   0   7   38.79   19.39
  22   0   7    1.46   13.28
  22   0   8   11.76   15.50
  22   0   8    5.51   13.99
  22   0   9   19.18   15.43
  22   0   9    7.69   13.24
  22   0  10   29.17   15.88
  22   0  10   10.84   12.69
  22   0  11   10.90   13.38
  22   0  11    1.56   10.65
  22   0  12    6.46   11.61
  22   0  13    0.11    9.02
  22   0  14    7.22    9.96
  22   0  15   -4.08    8.43
  22   2 -15   69.54   30.14
  22   2 -14   12.98   30.39
  22   2 -13  214.27   41.87
  22   2 -12   39.48   36.32
  22   2 -11  187.82   46.57
  22   2 -10   95.62   42.63
  22   2  -9    6.57   41.07
  22   2  -8   97.53   47.65
  22   2  -7  179.94   52.86
  22   2  -6   77.56   48.16
  22   2  -5   44.15   43.59
  22   2  -5    5.48   15.62
  22   2  -4   61.40   45.88
  22   2  -4   21.98   18.82
  22   2  -3    3.86   44.73
  22   2  -3   -5.96   18.44
  22   2  -2  115.87   49.35
  22   2  -2   15.07   20.09
  22   2  -1   77.45   47.80
  22   2  -1   26.36   24.58
  22   2   0   87.05   47.87
  22   2   0    3.28   17.83
  22   2   1   46.45   47.53
  22   2   1   27.87   16.17
  22   2   1   18.73   20.47
  22   2   2    9.57   12.60
  22   2   2    6.75   20.93
  22   2   3    5.74   11.86
  22   2   3   43.76   18.40
  22   2   3    9.33   21.49
  22   2   4   18.64   12.39
  22   2   4   17.68   12.34
  22   2   4    8.62   19.33
  22   2   5   22.88   13.92
  22   2   5   23.46   15.89
  22   2   6  -13.87   14.72
  22   2   6    5.00   11.94
  22   2   7   12.32   12.41
  22   2   7   -0.78   12.70
  22   2   8    7.35   12.47
  22   2   8   20.00   12.08
  22   2   9   16.21   14.70
  22   2   9   19.08   12.14
  22   2  10   15.51   14.92
  22   2  10   26.80   13.98
  22   2  11    0.72   12.26
  22   2  11    1.82    9.27
  22   2  12   -0.15   11.74
  22   2  12    9.32    9.31
  22   2  13   -2.56    8.80
  22   4  -7   27.39   25.79
  22   4  -7   -1.66   13.01
  22   4  -6   88.94   30.00
  22   4  -6   15.86   13.26
  22   4  -5   76.53   31.43
  22   4  -5   11.73   13.98
  22   4  -4   71.33   33.37
  22   4  -4    9.21   14.49
  22   4  -3   66.71   38.58
  22   4  -3    7.61   12.84
  22   4  -2  -17.45   47.53
  22   4  -2   -4.95   14.74
  22   4  -1  -12.61   65.61
  22   4  -1    2.81   13.97
  22   4   0  -13.73   89.20
  22   4   0   12.46   17.21
  22   4   1    9.08   17.44
  22   4   2    9.60   16.80
  22   4   3   17.88   19.09
  22   4   4   11.01   18.44
  23  -3 -10    0.78    8.39
  23  -3  -9   15.26    9.30
  23  -3  -8   12.06   10.37
  23  -3  -7   -8.09    8.51
  23  -3  -6   -0.21    8.89
  23  -3  -5   13.64   10.67
  23  -3  -4   12.36   10.25
  23  -3  -3    8.23   11.65
  23  -3  -3    4.05   10.81
  23  -3  -2    4.92    8.69
  23  -3  -2    2.80   10.12
  23  -3  -1    8.59   10.93
  23  -3  -1   -5.22   11.87
  23  -3   0    2.29   10.26
  23  -3   1    1.91    9.80
  23  -3   2   14.52   14.77
  23  -3   3   -0.32   10.43
  23  -3   4   -0.93   10.13
  23  -3   5   -1.67    9.79
  23  -3   6   -3.42   10.50
  23  -3   7   -3.25    8.58
  23  -3   8    0.91    8.47
  23  -1 -15   -3.82    8.28
  23  -1 -14   12.85   10.72
  23  -1 -13    5.76    9.37
  23  -1 -12    2.23    9.20
  23  -1 -11   -4.84    9.70
  23  -1 -10   16.06   15.97
  23  -1  -9    6.35   10.26
  23  -1  -8    5.72   12.49
  23  -1  -7   10.15   11.90
  23  -1  -7    7.36   10.96
  23  -1  -6   19.07   13.77
  23  -1  -6   -5.58   11.53
  23  -1  -5    8.70   12.39
  23  -1  -5    0.69   11.49
  23  -1  -4   26.15   13.68
  23  -1  -4    1.25   12.90
  23  -1  -3   25.22   15.11
  23  -1  -3   14.02   16.30
  23  -1  -2    4.48    9.86
  23  -1  -2  -12.95   16.81
  23  -1  -1    9.64   14.47
  23  -1  -1    3.91   13.91
  23  -1   0   18.19   15.14
  23  -1   0   -1.41   13.10
  23  -1   1    6.28   14.52
  23  -1   1    0.10   11.45
  23  -1   2   -7.67   13.17
  23  -1   2    4.11   12.33
  23  -1   3    8.49   14.99
  23  -1   3    3.31   13.34
  23  -1   4    5.23   14.55
  23  -1   4   -0.03   15.25
  23  -1   5   17.35   13.86
  23  -1   5    3.03   14.18
  23  -1   6   -0.05   13.04
  23  -1   6   24.63   20.86
  23  -1   7   12.21   12.23
  23  -1   7    7.59   14.51
  23  -1   8    8.82   10.29
  23  -1   8    0.86   11.80
  23  -1   9    9.40   11.04
  23  -1   9    5.49   11.62
  23  -1  10    3.04   10.01
  23  -1  10    1.41   10.52
  23  -1  11    1.58    8.51
  23  -1  11    4.51   17.07
  23  -1  12    4.57    8.60
  23  -1  12    1.53    7.80
  23  -1  13    4.57    8.77
  23   1 -15   65.37   25.43
  23   1 -14   42.93   25.42
  23   1 -13   14.20    8.32
  23   1 -13    3.44   26.08
  23   1 -12   -5.99    8.34
  23   1 -12   20.12   29.39
  23   1 -11   14.70    9.32
  23   1 -11    2.36   30.36
  23   1 -10    7.01    9.73
  23   1 -10   29.64   31.60
  23   1  -9   21.08   10.33
  23   1  -9   30.87   30.96
  23   1  -8   13.83    9.89
  23   1  -8   40.73   35.98
  23   1  -7    4.29    7.98
  23   1  -7  113.54   41.87
  23   1  -6   10.04    8.13
  23   1  -6  136.55   43.59
  23   1  -5  143.88   42.77
  23   1  -4  143.93   45.07
  23   1  -3  157.38   45.74
  23   1  -2   89.51   42.05
  23   1  -2   12.99   17.29
  23   1  -1   51.27   40.06
  23   1  -1    3.56   12.63
  23   1   0   -0.71   11.96
  23   1   0   -4.45   11.79
  23   1   1    8.78   14.90
  23   1   1   -0.63   11.38
  23   1   2    0.01   13.23
  23   1   2   -4.15   47.93
  23   1   2    1.41   14.44
  23   1   3    2.39   14.12
  23   1   3    4.85   15.09
  23   1   4   24.69  124.59
  23   1   4    5.89   13.97
  23   1   4   12.06   16.45
  23   1   5   16.72   14.21
  23   1   5    6.19   13.06
  23   1   6   17.59   14.29
  23   1   6    8.42   14.09
  23   1   7   27.26   17.19
  23   1   7   -4.10   12.29
  23   1   8   14.96   15.51
  23   1   8    9.97   13.99
  23   1   9    3.27   10.45
  23   1  10   13.62   12.14
  23   1  11    0.71    9.65
  23   1  12   -1.02    9.35
  23   1  13   -3.93    9.60
  23   3 -10  -22.19   28.28
  23   3  -9  136.92   36.56
  23   3  -8   55.82   34.88
  23   3  -7  138.19   43.59
  23   3  -6  395.15   50.86
  23   3  -5  320.04   52.59
  23   3  -5    3.72   14.11
  23   3  -4   85.14   40.02
  23   3  -4   22.67   15.49
  23   3  -3   94.90   42.28
  23   3  -3    2.40   14.77
  23   3  -2   56.29   41.57
  23   3  -2   13.67   19.02
  23   3  -1   28.34   42.41
  23   3  -1  -17.35   16.99
  23   3   0   50.47   50.44
  23   3   0   -5.56   18.45
  23   3   1   51.85   74.49
  23   3   1    2.65   16.77
  23   3   2  205.36  109.11
  23   3   2   19.82   20.07
  23   3   3  -77.08  145.74
  23   3   3    5.39   19.12
  23   3   5   12.42   11.01
  23   3   6    8.12    9.64
  23   3   7    0.38    8.68
  23   3   8  -15.88   11.09
  24  -2 -11    9.19    8.94
  24  -2 -10    8.60    9.91
  24  -2  -9    4.60   10.51
  24  -2  -8   -3.53    9.60
  24  -2  -7    3.25    8.92
  24  -2  -6   20.95   12.51
  24  -2  -5   15.73   12.46
  24  -2  -5   -3.10    9.72
  24  -2  -4    8.50   11.89
  24  -2  -4    4.26   10.70
  24  -2  -3    1.90    9.97
  24  -2  -3    7.57   13.58
  24  -2  -2   12.91   11.14
  24  -2  -2    1.11   11.87
  24  -2  -1    6.93    9.46
  24  -2  -1   -3.26   10.17
  24  -2   0    6.98   11.22
  24  -2   1   10.47   14.25
  24  -2   2   -4.60   11.67
  24  -2   3    7.83   12.77
  24  -2   4    3.01   10.45
  24  -2   5    2.48    9.96
  24  -2   5   -0.87    9.96
  24  -2   6    2.98    9.64
  24  -2   6    8.38   12.35
  24  -2   7    3.02    9.32
  24  -2   7    2.09    9.09
  24  -2   8    3.65   11.31
  24  -2   8   -2.28    8.50
  24  -2   9   17.27   10.05
  24  -2   9    7.93   10.95
  24   0 -13   -1.36    8.14
  24   0 -12    7.59    9.15
  24   0 -12   15.12   20.61
  24   0 -11   21.96   10.88
  24   0 -11   -7.77   23.65
  24   0 -10    6.80    8.29
  24   0 -10   -7.91   24.49
  24   0  -9    1.34    9.20
  24   0  -9   73.31   27.87
  24   0  -8   17.67   11.79
  24   0  -8   21.36   25.60
  24   0  -7    1.47    9.57
  24   0  -7   47.25   30.09
  24   0  -6   -1.65    8.53
  24   0  -6   38.37   29.80
  24   0  -5    5.20    9.78
  24   0  -5  130.96   36.09
  24   0  -4   70.21   16.39
  24   0  -4   47.41   23.64
  24   0  -3   14.82   11.33
  24   0  -3    7.70   16.01
  24   0  -2   47.97   14.30
  24   0  -2   48.89   32.81
  24   0  -2   24.22   23.03
  24   0  -1   10.56   12.23
  24   0  -1    8.85   15.62
  24   0   0   35.38   13.78
  24   0   0   29.22   18.98
  24   0   0   10.49   17.35
  24   0   1   -4.59    8.64
  24   0   1   24.56   16.83
  24   0   1    2.46   12.53
  24   0   2   22.76   10.96
  24   0   2   -1.10   12.51
  24   0   2    6.53   15.43
  24   0   3    6.72   11.10
  24   0   3    1.90   11.33
  24   0   3   -3.03   12.49
  24   0   4    0.80   13.37
  24   0   4   11.76   14.82
  24   0   5   13.51   15.41
  24   0   5    5.89   12.56
  24   0   6    4.15   11.14
  24   0   6   -4.56   11.06
  24   0   7   14.64   14.19
  24   0   7   -2.77   13.19
  24   0   8   25.60   14.38
  24   0   8   13.62   14.85
  24   0   9   11.29   12.31
  24   0   9   17.67   22.55
  24   0  10   30.09   14.62
  24   0  10    5.42   10.31
  24   0  11   14.73   10.32
  24   0  12   16.46   11.39
  24   2 -11   24.17   27.14
  24   2 -10   47.30   31.17
  24   2  -9    8.16   30.64
  24   2  -8   85.12   35.47
  24   2  -7   81.58   36.54
  24   2  -6   63.22   36.90
  24   2  -5   47.84   35.22
  24   2  -4  -18.97   35.16
  24   2  -3   -7.24   34.22
  24   2  -2   17.25   36.95
  24   2  -1   28.56   38.47
  24   2   0   69.22   47.04
  24   2   1   84.15   60.11
  24   2   2  155.97   96.27
  24   2   3  160.65  134.29
  24   2   5   -3.19    9.76
  24   2   6    1.18   10.58
  24   2   7   -3.30    9.51
  24   2   8   -3.80    9.89
  24   2   9    8.29    8.93
  25  -1 -11    5.88    7.74
  25  -1 -10   10.06   10.32
  25  -1  -9    2.59    8.44
  25  -1  -8    7.03    9.08
  25  -1  -7   25.88   11.99
  25  -1  -6   -1.73    8.69
  25  -1  -5   10.95    8.91
  25  -1  -4    7.75   10.23
  25  -1  -4   -1.44   10.63
  25  -1  -3    3.49    9.85
  25  -1  -3    3.61   10.88
  25  -1  -2  -10.66   11.38
  25  -1  -2    2.53   12.31
  25  -1  -1    2.39    8.98
  25  -1  -1   11.51   14.47
  25  -1   0   26.45   13.16
  25  -1   0    3.40   15.06
  25  -1   1   -1.99    8.87
  25  -1   1    5.70   12.88
  25  -1   2    1.91    8.00
  25  -1   2   -5.24   13.13
  25  -1   3    5.60   12.04
  25  -1   3   -0.22   11.21
  25  -1   4   -2.99   10.47
  25  -1   4    0.76   10.07
  25  -1   5    0.00    9.60
  25  -1   5    0.30   10.00
  25  -1   6   -1.33    9.56
  25  -1   6    3.99   11.44
  25  -1   7   -6.85    9.90
  25  -1   7   -1.06    9.67
  25  -1   8    6.69   10.82
  25  -1   8   10.62   13.85
  25  -1   9    7.19    8.61
  25  -1   9    4.45    9.54
  25   1 -11    3.57   20.11
  25   1 -10   46.24   24.60
  25   1  -9   74.12   26.38
  25   1  -8   27.99   24.39
  25   1  -7   46.59   27.32
  25   1  -6   55.96   28.91
  25   1  -5  100.02   31.42
  25   1  -4   59.32   30.96
  25   1  -3   53.25   30.98
  25   1  -2   55.33   31.85
  25   1  -1   52.01   39.25
  25   1   0  -23.01   54.21
  25   1   1  262.20   89.84
  25   1   2  633.04  125.16
  25   1   3   -3.46   10.81
  25   1   4    0.01   11.13
  25   1   5   -0.07   10.01
  25   1   6    2.38   10.68
  25   1   7    1.30    9.53
  25   1   8   37.11   19.08
  25   1   9   13.95   10.25
  26  -2  -3    0.64    7.94
  26  -2  -2   -2.38    7.71
  26  -2  -2    6.57    9.74
  26  -2  -1    2.28    8.59
  26  -2  -1    3.44    9.86
  26  -2   0   14.89    9.30
  26  -2   0    2.15    8.41
  26  -2   1    3.23    8.04
  26  -2   1    3.53    9.95
  26   0  -8    3.49    8.14
  26   0  -7    0.46    6.97
  26   0  -6    3.66    8.77
  26   0  -5    8.98    8.33
  26   0  -4   -3.52    8.21
  26   0  -3   -3.29    7.37
  26   0  -2   25.97   10.64
  26   0  -1   26.61   11.82
  26   0   0   85.41   17.38
  26   0   0   -1.37   11.16
  26   0   1   -7.85   11.79
  26   0   2   -0.26   10.65
  26   0   3   -1.26   11.62
  26   0   4    7.19   12.19
  26   0   5   -1.11    8.81
  26   0   5   35.75   14.90
  26   0   6    5.47   10.57
  26   0   6   11.56   11.39
  26   2  -3  117.37   41.81
  26   2  -2   30.37   53.89
  26   2  -1   58.00   73.23
  26   2   0  364.44   95.73
   0   0   0    0.00    0.00


TITL DB90-3red in C2
REM C2 (#5 in standard setting)
CELL 1.54184  22.476521   6.293151  23.244481  90.0000  92.0365  90.0000
ZERR    4.00   0.002094   0.000691   0.002872   0.0000   0.0096   0.0000
LATT -7
SYMM -x, y,-z
SFAC C H N O
UNIT 140.00 164.00 20.00 32.00
SIZE 0.02 0.03 0.16
TREF
HKLF 4
END
_computing_structure_solution     'SHELXT 2014/5 (Sheldrick, 2014)'
;
_shelx_hkl_checksum                36883
_olex2_exptl_crystal_mounting_method  'mounted at 295K in Paratone Oil'
_olex2_submission_original_sample_id  HP2H
_olex2_submission_special_instructions  'No special instructions were received'
_oxdiff_exptl_absorpt_empirical_details
;
Empirical correction (ABSPACK) includes:
- Absorption correction using spherical harmonics
- Frame scaling
;
