# Supplementary material for: Supramolecular Self-Assembly of Engineered Polyproline Helices
Source: ACS Macro Lett. 2023 Jun 26;12(7):908–14. doi: 10.1021/acsmacrolett.3c00304 (PMC10357564; doi:10.1021/acsmacrolett.3c00304)
Supplement: Supplementary file 6 — mz3c00304_si_006.cif [file mz3c00304_si_006.cif]

data_hp3
_audit_creation_date               2023-02-03
_audit_creation_method
;
Olex2 1.5
(compiled 2022.04.07 svn.rca3783a0 for OlexSys, GUI svn.r6498)
;
_shelx_SHELXL_version_number       '2016/6'
loop_
  _audit_author_name
  _audit_author_email
  _audit_author_address
 'Brightwell, D.' dfb6@kent.ac.uk
;
University of Kent
School of Physical Sciences
Canterbury
United Kingdom
;

_audit_contact_author_address      ?
_audit_contact_author_email        ?
_audit_contact_author_name         ''
_audit_contact_author_phone        ?
_publ_contact_author_id_orcid      ?
_publ_section_references
;
Dolomanov, O.V., Bourhis, L.J., Gildea, R.J, Howard, J.A.K. & Puschmann, H.
 (2009), J. Appl. Cryst. 42, 339-341.

Sheldrick, G.M. (2015). Acta Cryst. C71, 3-8.
;
_chemical_name_common              ?
_chemical_name_systematic          Fmoc-Hyp-Pro3-NH2
_chemical_formula_moiety           'C35 H41 N5 O7'
_chemical_formula_sum              'C35 H41 N5 O7'
_chemical_formula_weight           643.73
_chemical_absolute_configuration   syn
_chemical_melting_point            ?
loop_
  _atom_type_symbol
  _atom_type_description
  _atom_type_scat_dispersion_real
  _atom_type_scat_dispersion_imag
  _atom_type_scat_source
 'C' 'C' 0.0181 0.0091 'International Tables Vol C Tables 4.2.6.8 and 6.1.1.4'
 'H' 'H' 0.0000 0.0000 'International Tables Vol C Tables 4.2.6.8 and 6.1.1.4'
 'N' 'N' 0.0311 0.0180 'International Tables Vol C Tables 4.2.6.8 and 6.1.1.4'
 'O' 'O' 0.0492 0.0322 'International Tables Vol C Tables 4.2.6.8 and 6.1.1.4'

_shelx_space_group_comment
;
The symmetry employed for this shelxl refinement is uniquely defined
by the following loop, which should always be used as a source of
symmetry information in preference to the above space-group names.
They are only intended as comments.
;
_space_group_crystal_system        'monoclinic'
_space_group_IT_number             5
_space_group_name_H-M_alt          'C 1 2 1'
_space_group_name_Hall             'C 2y'
loop_
  _space_group_symop_operation_xyz
 'x, y, z'
 '-x, y, -z'
 'x+1/2, y+1/2, z'
 '-x+1/2, y+1/2, -z'

_cell_length_a                     22.1654(7)
_cell_length_b                     6.3098(2)
_cell_length_c                     23.0675(7)
_cell_angle_alpha                  90
_cell_angle_beta                   92.401(3)
_cell_angle_gamma                  90
_cell_volume                       3223.37(17)
_cell_formula_units_Z              4
_cell_measurement_reflns_used      4344
_cell_measurement_temperature      150.15
_cell_measurement_theta_max        67.8290
_cell_measurement_theta_min        3.8030
_shelx_estimated_absorpt_T_max     0.956
_shelx_estimated_absorpt_T_min     0.856
_exptl_absorpt_coefficient_mu      0.765
_exptl_absorpt_correction_T_max    1.00
_exptl_absorpt_correction_T_min    0.818
_exptl_absorpt_correction_type     analytical
_exptl_absorpt_process_details    
 'CrysAlisPro 1.171.41.115a (Rigaku Oxford Diffraction, 2021)'
_exptl_absorpt_special_details     ?
_exptl_crystal_colour              'clear colourless'
_exptl_crystal_colour_lustre       clear
_exptl_crystal_colour_primary      colourless
_exptl_crystal_density_diffrn      1.326
_exptl_crystal_density_meas        ?
_exptl_crystal_density_method      ?
_exptl_crystal_description         plank
_exptl_crystal_F_000               1368
_exptl_crystal_preparation         ?
_exptl_crystal_recrystallization_method 
 'crystallised by slow evaporation of an ethanol/ethyl acetate solution'
_exptl_crystal_size_max            0.21
_exptl_crystal_size_mid            0.07
_exptl_crystal_size_min            0.06
_exptl_transmission_factor_max     ?
_exptl_transmission_factor_min     ?
_diffrn_reflns_av_R_equivalents    0.0822
_diffrn_reflns_av_unetI/netI       0.0962
_diffrn_reflns_Laue_measured_fraction_full  0.997
_diffrn_reflns_Laue_measured_fraction_max  0.996
_diffrn_reflns_limit_h_max         26
_diffrn_reflns_limit_h_min         -26
_diffrn_reflns_limit_k_max         7
_diffrn_reflns_limit_k_min         -7
_diffrn_reflns_limit_l_max         27
_diffrn_reflns_limit_l_min         -27
_diffrn_reflns_number              11914
_diffrn_reflns_point_group_measured_fraction_full  0.994
_diffrn_reflns_point_group_measured_fraction_max  0.992
_diffrn_reflns_theta_full          67.684
_diffrn_reflns_theta_max           68.314
_diffrn_reflns_theta_min           3.836
_diffrn_ambient_temperature        150.15
_diffrn_detector_area_resol_mean   ?
_diffrn_measured_fraction_theta_full  0.997
_diffrn_measured_fraction_theta_max  0.996
_diffrn_measurement_device_type    'SuperNova, Dual, Cu at home/near, AtlasS2'
_diffrn_measurement_method         ?
_diffrn_radiation_type             CuK\a
_diffrn_radiation_wavelength       1.54184
_diffrn_source                     ?
_reflns_Friedel_coverage           0.812
_reflns_Friedel_fraction_full      0.989
_reflns_Friedel_fraction_max       0.987
_reflns_number_gt                  4635
_reflns_number_total               5885
_reflns_special_details
;
 Reflections were merged by SHELXL according to the crystal
 class for the calculation of statistics and refinement.
 
 _reflns_Friedel_fraction is defined as the number of unique
 Friedel pairs measured divided by the number that would be
 possible theoretically, ignoring centric projections and
 systematic absences.
;
_reflns_threshold_expression       'I > 2\s(I)'
_computing_cell_refinement         ?
_computing_data_collection         ?
_computing_data_reduction          ?
_computing_molecular_graphics      'Olex2 1.5 (Dolomanov et al., 2009)'
_computing_publication_material    'Olex2 1.5 (Dolomanov et al., 2009)'
_computing_structure_refinement    'SHELXL 2016/6 (Sheldrick, 2015)'
_computing_structure_solution      'SHELXT 2014/5 (Sheldrick, 2014)'
_refine_diff_density_max           0.346
_refine_diff_density_min           -0.383
_refine_diff_density_rms           0.076
_refine_ls_abs_structure_details
;
 Flack x determined using 1359 quotients [(I+)-(I-)]/[(I+)+(I-)]
 (Parsons, Flack and Wagner, Acta Cryst. B69 (2013) 249-259).
;
_refine_ls_abs_structure_Flack     -0.5(5)
_refine_ls_extinction_coef         .
_refine_ls_extinction_method       none
_refine_ls_goodness_of_fit_ref     1.096
_refine_ls_hydrogen_treatment      constr
_refine_ls_matrix_type             full
_refine_ls_number_parameters       493
_refine_ls_number_reflns           5885
_refine_ls_number_restraints       22
_refine_ls_R_factor_all            0.1103
_refine_ls_R_factor_gt             0.0883
_refine_ls_restrained_S_all        1.098
_refine_ls_shift/su_max            0.000
_refine_ls_shift/su_mean           0.000
_refine_ls_structure_factor_coef   Fsqd
_refine_ls_weighting_details      
 'w=1/[\s^2^(Fo^2^)+(0.1580P)^2^+1.7120P] where P=(Fo^2^+2Fc^2^)/3'
_refine_ls_weighting_scheme        calc
_refine_ls_wR_factor_gt            0.2371
_refine_ls_wR_factor_ref           0.2675
_refine_special_details            ?
_olex2_refinement_description
;
1. Restrained distances
 O3-C18 \\sim O3A-C18A
 with sigma of 0.04
 N1-C16 \\sim N1-C16A
 with sigma of 0.02
 N1-C19 \\sim N1-C19A
 with sigma of 0.02
 C20-C19 \\sim C20-C19A
 with sigma of 0.02
 O3-C17 \\sim O3A-C17A
 with sigma of 0.02
 C17-C19 \\sim C17A-C19A
 with sigma of 0.04
 C16-C17 \\sim C16A-C17A
 with sigma of 0.02
 C17-C18 \\sim C17A-C18A
 with sigma of 0.02
 O3-C16 \\sim O3A-C16A
 with sigma of 0.04
 C16-C18 \\sim C16A-C18A
 with sigma of 0.04
 C19-C18 \\sim C19A-C18A
 with sigma of 0.02
 N1-C17 \\sim N1-C17A
 with sigma of 0.04
 N1-C18 \\sim N1-C18A
 with sigma of 0.04
 C20-C18 \\sim C20-C18A
 with sigma of 0.04
 O2-C15 \\sim O2A-C15
 with sigma of 0.02
2. Rigid bond restraints
 C28A, C28, C27, C27A, C26, C26A
 with sigma for 1-2 distances of 0.01 and sigma for 1-3 distances of 0.01
3. Uiso/Uaniso restraints and constraints
Uanis(C16A) = Uanis(C17A) = Uanis(C18A) = Uanis(C19A)
Uanis(C19) = Uanis(C18) = Uanis(C17) = Uanis(C16)
4. Others
 Sof(C14A)=Sof(H14C)=Sof(H14D)=Sof(C13A)=Sof(H13A)=1-FVAR(1)
 Sof(C14)=Sof(H14A)=Sof(H14B)=Sof(C13)=Sof(H13)=FVAR(1)
 Sof(C28A)=Sof(H28C)=Sof(H28D)=Sof(C27A)=Sof(H27C)=Sof(H27D)=Sof(C26A)=
 Sof(H26C)=Sof(H26D)=1-FVAR(2)
 Sof(C26)=Sof(H26A)=Sof(H26B)=Sof(C27)=Sof(H27A)=Sof(H27B)=Sof(C28)=Sof(H28A)=
 Sof(H28B)=FVAR(2)
 Sof(C19A)=Sof(H19A)=Sof(C18A)=Sof(H18C)=Sof(H18D)=Sof(C17A)=Sof(H17A)=
 Sof(O3A)=Sof(H3AA)=Sof(C16A)=Sof(H16C)=Sof(H16D)=1-FVAR(3)
 Sof(O3)=Sof(H3)=Sof(C16)=Sof(H16A)=Sof(H16B)=Sof(C17)=Sof(H17)=Sof(C19)=
 Sof(H19)=Sof(C18)=Sof(H18A)=Sof(H18B)=FVAR(3)
 Sof(O2A)=1-FVAR(4)
 Sof(O2)=FVAR(4)
5.a Ternary CH refined with riding coordinates:
 C34(H34), C24(H24), C29(H29), C17(H17), C19(H19), C13(H13), C13A(H13A),
 C19A(H19A), C17A(H17A)
5.b Secondary CH2 refined with riding coordinates:
 C31(H31A,H31B), C16(H16A,H16B), C33(H33A,H33B), C26(H26A,H26B), C21(H21A,
 H21B), C18(H18A,H18B), C32(H32A,H32B), C22(H22A,H22B), C23(H23A,H23B),
 C27(H27A,H27B), C28(H28A,H28B), C14(H14A,H14B), C14A(H14C,H14D), C28A(H28C,
 H28D), C27A(H27C,H27D), C26A(H26C,H26D), C18A(H18C,H18D), C16A(H16C,H16D)
5.c Aromatic/amide H refined with riding coordinates:
 C5(H5), C4(H4), C8(H8), C10(H10), C9(H9), C3(H3A), C11(H11), C2(H2)
5.d X=CH2 refined with riding coordinates:
 N5(H5A,H5B)
5.e Idealised tetrahedral OH refined as rotating group:
 O3(H3), O3A(H3AA)
;
_atom_sites_solution_hydrogens     geom
_atom_sites_solution_primary       ?
_atom_sites_solution_secondary     ?
loop_
  _atom_site_label
  _atom_site_type_symbol
  _atom_site_fract_x
  _atom_site_fract_y
  _atom_site_fract_z
  _atom_site_U_iso_or_equiv
  _atom_site_adp_type
  _atom_site_occupancy
  _atom_site_site_symmetry_order
  _atom_site_calc_flag
  _atom_site_refinement_flags_posn
  _atom_site_refinement_flags_adp
  _atom_site_refinement_flags_occupancy
  _atom_site_disorder_assembly
  _atom_site_disorder_group
 O5 O 0.3650(2) 0.7234(8) 0.3580(2) 0.0409(11) Uani 1 1 d . . . . .
 O4 O 0.4754(3) 0.4542(8) 0.2413(2) 0.0454(12) Uani 1 1 d . . . . .
 O6 O 0.2826(2) 0.4070(8) 0.4282(2) 0.0411(11) Uani 1 1 d . . . . .
 O7 O 0.1414(3) 0.3038(8) 0.4567(2) 0.0457(12) Uani 1 1 d . . . . .
 N3 N 0.3419(3) 0.3965(9) 0.3270(3) 0.0363(13) Uani 1 1 d . . . . .
 O1 O 0.6320(3) 0.5441(11) 0.1459(4) 0.069(2) Uani 1 1 d . . . . .
 N4 N 0.2053(2) 0.5991(8) 0.3902(2) 0.0299(11) Uani 1 1 d . . . . .
 N2 N 0.4860(2) 0.6299(11) 0.3257(2) 0.0372(13) Uani 1 1 d . . . . .
 N1 N 0.5592(3) 0.7144(9) 0.1896(2) 0.0385(14) Uani 1 1 d D . . . .
 N5 N 0.1732(3) 0.4747(10) 0.5385(2) 0.0385(13) Uani 1 1 d . . . . .
 H5A H 0.161510 0.372539 0.561447 0.046 Uiso 1 1 calc R U . . .
 H5B H 0.190443 0.589137 0.553436 0.046 Uiso 1 1 calc R U . . .
 C25 C 0.3813(3) 0.5433(10) 0.3464(3) 0.0321(14) Uani 1 1 d . . . . .
 C35 C 0.1648(3) 0.4561(10) 0.4808(3) 0.0306(13) Uani 1 1 d . . . . .
 C34 C 0.1837(3) 0.6539(10) 0.4474(3) 0.0317(14) Uani 1 1 d . . . . .
 H34 H 0.214613 0.737693 0.470396 0.038 Uiso 1 1 calc R U . . .
 C20 C 0.4957(3) 0.6058(10) 0.2696(3) 0.0324(14) Uani 1 1 d D . . . .
 C6 C 0.7488(3) -0.0289(12) 0.0874(3) 0.0397(15) Uani 1 1 d . . . . .
 C30 C 0.2551(3) 0.4852(10) 0.3853(3) 0.0329(14) Uani 1 1 d . . . . .
 O3 O 0.5450(5) 1.1742(13) 0.1687(4) 0.053(3) Uani 0.755(17) 1 d D . P A 1
 H3 H 0.528383 1.267416 0.188569 0.080 Uiso 0.755(17) 1 calc R U P A 1
 C7 C 0.6936(3) -0.0118(13) 0.0510(3) 0.0392(16) Uani 1 1 d . . . . .
 O2 O 0.6174(8) 0.5189(15) 0.2478(6) 0.052(4) Uani 0.70(4) 1 d D . P B 1
 C24 C 0.4475(3) 0.4826(15) 0.3563(3) 0.0468(19) Uani 1 1 d . . . . .
 H24 H 0.455062 0.332189 0.344962 0.056 Uiso 1 1 calc R U . . .
 C31 C 0.1663(3) 0.6902(13) 0.3429(3) 0.0399(16) Uani 1 1 d . . . . .
 H31A H 0.138568 0.581966 0.325760 0.048 Uiso 1 1 calc R U . . .
 H31B H 0.190706 0.750766 0.312015 0.048 Uiso 1 1 calc R U . . .
 C29 C 0.2771(3) 0.4530(15) 0.3237(3) 0.047(2) Uani 1 1 d . . . . .
 H29 H 0.273113 0.591786 0.302956 0.056 Uiso 1 1 calc R U . C 1
 C5 C 0.7962(4) -0.1738(13) 0.0877(4) 0.0461(17) Uani 1 1 d . . . . .
 H5 H 0.795523 -0.288956 0.061092 0.055 Uiso 1 1 calc R U . . .
 C16 C 0.5418(5) 0.8246(16) 0.1349(4) 0.0349(16) Uani 0.755(17) 1 d D . P A 1
 H16A H 0.517926 0.730475 0.108417 0.042 Uiso 0.755(17) 1 calc R U P A 1
 H16B H 0.577825 0.874926 0.115043 0.042 Uiso 0.755(17) 1 calc R U P A 1
 C15 C 0.6065(4) 0.5878(13) 0.1964(4) 0.054(2) Uani 1 1 d D . . . .
 C33 C 0.1266(4) 0.7869(13) 0.4337(4) 0.052(2) Uani 1 1 d . . . . .
 H33A H 0.089881 0.699020 0.437114 0.062 Uiso 1 1 calc R U . . .
 H33B H 0.124434 0.907534 0.461036 0.062 Uiso 1 1 calc R U . . .
 C17 C 0.5034(4) 1.0121(14) 0.1551(5) 0.0349(16) Uani 0.755(17) 1 d D . P A 1
 H17 H 0.472981 1.057134 0.124313 0.042 Uiso 0.755(17) 1 calc R U P A 1
 C26 C 0.3469(9) 0.180(4) 0.3046(11) 0.037(5) Uani 0.61(3) 1 d . U P D 1
 H26A H 0.374309 0.094168 0.330149 0.044 Uiso 0.61(3) 1 calc R U P D 1
 H26B H 0.362390 0.180801 0.265014 0.044 Uiso 0.61(3) 1 calc R U P D 1
 C4 C 0.8441(4) -0.1475(15) 0.1270(4) 0.054(2) Uani 1 1 d . . . . .
 H4 H 0.875969 -0.248378 0.127954 0.065 Uiso 1 1 calc R U . . .
 C19 C 0.5226(5) 0.7922(15) 0.2370(4) 0.0349(16) Uani 0.755(17) 1 d D . P A 1
 H19 H 0.548205 0.880335 0.264440 0.042 Uiso 0.755(17) 1 calc R U P A 1
 C8 C 0.6705(4) -0.1486(14) 0.0079(4) 0.0497(19) Uani 1 1 d . . . . .
 H8 H 0.691255 -0.273996 -0.002320 0.060 Uiso 1 1 calc R U . . .
 C10 C 0.5855(4) 0.085(2) -0.0046(4) 0.066(3) Uani 1 1 d . . . . .
 H10 H 0.547889 0.117852 -0.023659 0.080 Uiso 1 1 calc R U . . .
 C12 C 0.6625(4) 0.169(2) 0.0668(3) 0.066(3) Uani 1 1 d . . . . .
 C9 C 0.6147(4) -0.0918(19) -0.0199(4) 0.063(2) Uani 1 1 d . . . . .
 H9 H 0.597613 -0.179683 -0.049762 0.075 Uiso 1 1 calc R U . . .
 C21 C 0.5121(4) 0.7983(17) 0.3642(3) 0.054(2) Uani 1 1 d . . . . .
 H21A H 0.498894 0.940421 0.350718 0.065 Uiso 1 1 calc R U . . .
 H21B H 0.556792 0.792680 0.365466 0.065 Uiso 1 1 calc R U . . .
 C1 C 0.7535(5) 0.1484(19) 0.1235(5) 0.076(4) Uani 1 1 d . . . . .
 C18 C 0.4736(4) 0.9282(14) 0.2082(4) 0.0349(16) Uani 0.755(17) 1 d D . P A 1
 H18A H 0.437458 0.842714 0.197290 0.042 Uiso 0.755(17) 1 calc R U P A 1
 H18B H 0.461827 1.045178 0.233983 0.042 Uiso 0.755(17) 1 calc R U P A 1
 C3 C 0.8472(5) 0.0159(18) 0.1640(5) 0.071(3) Uani 1 1 d . . . . .
 H3A H 0.880230 0.026123 0.191441 0.086 Uiso 1 1 calc R U . . .
 C32 C 0.1312(5) 0.864(2) 0.3739(4) 0.069(3) Uani 1 1 d . . . . .
 H32A H 0.153273 1.000532 0.373274 0.083 Uiso 1 1 calc R U . . .
 H32B H 0.090657 0.884084 0.355068 0.083 Uiso 1 1 calc R U . . .
 C22 C 0.4883(4) 0.750(3) 0.4227(4) 0.097(6) Uani 1 1 d . . . . .
 H22A H 0.520391 0.768652 0.453464 0.116 Uiso 1 1 calc R U . . .
 H22B H 0.454225 0.845249 0.431018 0.116 Uiso 1 1 calc R U . . .
 C11 C 0.6087(5) 0.221(2) 0.0384(4) 0.081(4) Uani 1 1 d . . . . .
 H11 H 0.587809 0.347627 0.047790 0.098 Uiso 1 1 calc R U . . .
 C23 C 0.4678(4) 0.525(3) 0.4201(4) 0.101(7) Uani 1 1 d . . . . .
 H23A H 0.433775 0.503096 0.445858 0.121 Uiso 1 1 calc R U . . .
 H23B H 0.501180 0.429040 0.432338 0.121 Uiso 1 1 calc R U . . .
 C27 C 0.2832(7) 0.093(2) 0.3041(7) 0.038(4) Uani 0.61(3) 1 d . U P D 1
 H27A H 0.273188 0.038736 0.342864 0.046 Uiso 0.61(3) 1 calc R U P D 1
 H27B H 0.277705 -0.022891 0.275308 0.046 Uiso 0.61(3) 1 calc R U P D 1
 C2 C 0.8030(7) 0.169(2) 0.1627(6) 0.112(6) Uani 1 1 d . . . . .
 H2 H 0.806068 0.287706 0.188105 0.135 Uiso 1 1 calc R U . . .
 C28 C 0.2441(5) 0.289(2) 0.2868(6) 0.033(4) Uani 0.61(3) 1 d . U P D 1
 H28A H 0.245534 0.320916 0.244866 0.040 Uiso 0.61(3) 1 calc R U P D 1
 H28B H 0.201645 0.271716 0.297587 0.040 Uiso 0.61(3) 1 calc R U P D 1
 C14 C 0.6781(5) 0.368(2) 0.1642(5) 0.038(4) Uani 0.61(2) 1 d . . P E 1
 H14A H 0.707761 0.420657 0.194151 0.046 Uiso 0.61(2) 1 calc R U P E 1
 H14B H 0.657452 0.241773 0.179187 0.046 Uiso 0.61(2) 1 calc R U P E 1
 C13 C 0.7080(5) 0.3205(19) 0.1078(5) 0.034(3) Uani 0.61(2) 1 d . . P E 1
 H13 H 0.724774 0.446532 0.087656 0.041 Uiso 0.61(2) 1 calc R U P E 1
 C14A C 0.6871(8) 0.460(3) 0.1260(7) 0.032(5) Uani 0.39(2) 1 d . . P E 2
 H14C H 0.721464 0.502616 0.152352 0.039 Uiso 0.39(2) 1 calc R U P E 2
 H14D H 0.694629 0.513041 0.086527 0.039 Uiso 0.39(2) 1 calc R U P E 2
 C13A C 0.6800(8) 0.224(3) 0.1256(8) 0.032(5) Uani 0.39(2) 1 d . . P E 2
 H13A H 0.655744 0.161031 0.156902 0.039 Uiso 0.39(2) 1 calc R U P E 2
 C28A C 0.2599(16) 0.189(5) 0.3126(14) 0.060(8) Uani 0.39(3) 1 d . U P D 2
 H28C H 0.256722 0.114739 0.350232 0.072 Uiso 0.39(3) 1 calc R U P D 2
 H28D H 0.220945 0.174031 0.290352 0.072 Uiso 0.39(3) 1 calc R U P D 2
 C27A C 0.3098(16) 0.096(4) 0.2795(12) 0.058(8) Uani 0.39(3) 1 d . U P D 2
 H27C H 0.309643 0.151773 0.239317 0.069 Uiso 0.39(3) 1 calc R U P D 2
 H27D H 0.307781 -0.060400 0.278460 0.069 Uiso 0.39(3) 1 calc R U P D 2
 C26A C 0.365(2) 0.175(7) 0.3161(19) 0.048(9) Uani 0.39(3) 1 d . U P D 2
 H26C H 0.371717 0.093301 0.352381 0.057 Uiso 0.39(3) 1 calc R U P D 2
 H26D H 0.402415 0.175644 0.293918 0.057 Uiso 0.39(3) 1 calc R U P D 2
 C19A C 0.5449(12) 0.764(3) 0.2488(9) 0.033(5) Uani 0.245(17) 1 d D . P A 2
 H19A H 0.581803 0.761518 0.275287 0.040 Uiso 0.245(17) 1 calc R U P A 2
 C18A C 0.5208(12) 0.987(3) 0.2405(9) 0.033(5) Uani 0.245(17) 1 d D . P A 2
 H18C H 0.553659 1.092825 0.245175 0.040 Uiso 0.245(17) 1 calc R U P A 2
 H18D H 0.489428 1.018944 0.268518 0.040 Uiso 0.245(17) 1 calc R U P A 2
 C17A C 0.4942(12) 0.987(3) 0.1786(11) 0.033(5) Uani 0.245(17) 1 d D . P A 2
 H17A H 0.450215 0.952008 0.178961 0.040 Uiso 0.245(17) 1 calc R U P A 2
 O3A O 0.5019(18) 1.188(3) 0.1523(9) 0.049(8) Uani 0.245(17) 1 d D . P A 2
 H3AA H 0.483140 1.280142 0.170697 0.073 Uiso 0.245(17) 1 calc R U P A 2
 C16A C 0.5266(13) 0.821(4) 0.1415(9) 0.033(5) Uani 0.245(17) 1 d D . P A 2
 H16C H 0.497871 0.725476 0.120320 0.040 Uiso 0.245(17) 1 calc R U P A 2
 H16D H 0.554059 0.887272 0.114004 0.040 Uiso 0.245(17) 1 calc R U P A 2
 O2A O 0.6464(13) 0.508(3) 0.2278(11) 0.044(8) Uani 0.30(4) 1 d D . P B 2

loop_
  _atom_site_aniso_label
  _atom_site_aniso_U_11
  _atom_site_aniso_U_22
  _atom_site_aniso_U_33
  _atom_site_aniso_U_23
  _atom_site_aniso_U_13
  _atom_site_aniso_U_12
 O5 0.033(3) 0.035(2) 0.053(3) -0.006(2) -0.013(2) 0.000(2)
 O4 0.051(3) 0.041(3) 0.043(3) -0.009(2) -0.008(2) 0.001(2)
 O6 0.032(3) 0.047(3) 0.044(3) 0.004(2) 0.002(2) 0.006(2)
 O7 0.042(3) 0.043(3) 0.052(3) -0.002(2) -0.004(2) -0.015(2)
 N3 0.031(3) 0.032(3) 0.046(3) -0.010(2) 0.012(2) -0.001(2)
 O1 0.029(3) 0.071(4) 0.108(5) -0.046(4) 0.002(3) 0.013(3)
 N4 0.025(3) 0.036(3) 0.029(2) -0.003(2) 0.003(2) -0.001(2)
 N2 0.021(3) 0.063(4) 0.028(3) 0.004(3) 0.002(2) -0.007(3)
 N1 0.045(4) 0.041(3) 0.030(3) 0.004(2) 0.012(2) 0.011(3)
 N5 0.032(3) 0.050(3) 0.035(3) 0.005(2) 0.005(2) -0.009(3)
 C25 0.026(4) 0.033(3) 0.037(3) 0.009(2) 0.000(3) 0.004(2)
 C35 0.020(3) 0.035(3) 0.037(3) 0.004(3) 0.002(2) 0.001(2)
 C34 0.027(3) 0.034(3) 0.035(3) -0.001(2) 0.005(3) -0.001(2)
 C20 0.034(4) 0.037(3) 0.026(3) 0.003(2) 0.000(3) 0.000(3)
 C6 0.033(4) 0.051(4) 0.035(3) 0.000(3) 0.004(3) 0.004(3)
 C30 0.029(3) 0.032(3) 0.038(3) -0.004(3) 0.007(3) -0.005(3)
 O3 0.055(6) 0.043(4) 0.063(5) -0.006(4) 0.027(5) -0.009(4)
 C7 0.029(4) 0.059(4) 0.030(3) -0.002(3) 0.008(3) 0.002(3)
 O2 0.044(9) 0.074(6) 0.038(6) 0.002(4) -0.015(6) 0.022(5)
 C24 0.021(3) 0.068(5) 0.052(4) 0.026(4) 0.009(3) 0.007(3)
 C31 0.025(3) 0.057(4) 0.037(3) 0.006(3) -0.007(3) -0.002(3)
 C29 0.025(4) 0.075(5) 0.042(4) -0.027(4) 0.009(3) -0.012(4)
 C5 0.037(4) 0.050(4) 0.052(4) 0.006(3) 0.005(3) 0.010(3)
 C16 0.027(3) 0.039(3) 0.039(3) -0.0009(19) 0.007(2) 0.002(2)
 C15 0.057(5) 0.044(4) 0.061(5) -0.014(4) -0.013(4) 0.007(4)
 C33 0.049(5) 0.052(4) 0.055(4) 0.007(3) 0.009(4) 0.021(4)
 C17 0.027(3) 0.039(3) 0.039(3) -0.0009(19) 0.007(2) 0.002(2)
 C26 0.042(9) 0.032(7) 0.038(11) 0.006(8) 0.002(8) 0.000(7)
 C4 0.032(4) 0.064(5) 0.066(5) 0.009(4) -0.001(4) 0.011(4)
 C19 0.027(3) 0.039(3) 0.039(3) -0.0009(19) 0.007(2) 0.002(2)
 C8 0.047(5) 0.055(4) 0.046(4) -0.002(3) -0.005(4) -0.004(4)
 C10 0.032(4) 0.132(10) 0.035(4) 0.017(5) 0.000(3) 0.004(5)
 C12 0.055(5) 0.113(8) 0.029(3) -0.025(4) -0.016(4) 0.046(6)
 C9 0.045(5) 0.087(7) 0.055(5) 0.007(5) -0.012(4) -0.014(5)
 C21 0.035(4) 0.093(6) 0.035(4) -0.025(4) 0.005(3) -0.001(4)
 C1 0.062(6) 0.094(7) 0.071(6) -0.041(6) -0.035(5) 0.052(6)
 C18 0.027(3) 0.039(3) 0.039(3) -0.0009(19) 0.007(2) 0.002(2)
 C3 0.061(6) 0.078(7) 0.072(6) 0.008(5) -0.030(5) 0.015(5)
 C32 0.051(6) 0.102(8) 0.056(5) 0.008(5) 0.010(4) 0.028(6)
 C22 0.035(5) 0.229(18) 0.026(4) -0.021(7) -0.002(3) -0.026(8)
 C11 0.058(6) 0.152(11) 0.034(4) -0.008(6) -0.006(4) 0.058(7)
 C23 0.027(5) 0.24(2) 0.042(5) 0.063(8) 0.007(4) 0.034(8)
 C27 0.047(9) 0.032(7) 0.036(7) 0.002(6) 0.002(7) -0.006(6)
 C2 0.125(12) 0.104(9) 0.100(9) -0.059(8) -0.084(9) 0.060(9)
 C28 0.032(7) 0.034(6) 0.034(6) -0.006(5) 0.002(5) 0.001(5)
 C14 0.027(6) 0.055(7) 0.032(6) -0.003(5) -0.005(5) 0.015(5)
 C13 0.024(6) 0.042(6) 0.036(6) -0.007(5) 0.002(5) -0.007(6)
 C14A 0.032(9) 0.034(9) 0.032(9) -0.005(7) 0.014(7) 0.001(7)
 C13A 0.023(10) 0.037(10) 0.037(9) -0.008(7) 0.000(7) 0.010(8)
 C28A 0.072(16) 0.038(15) 0.068(17) -0.013(13) -0.019(14) -0.024(14)
 C27A 0.082(19) 0.049(12) 0.042(13) -0.011(10) -0.006(12) -0.030(12)
 C26A 0.073(17) 0.033(13) 0.036(14) -0.025(11) -0.013(14) 0.000(16)
 C19A 0.036(10) 0.038(8) 0.027(7) 0.010(5) 0.015(6) 0.018(6)
 C18A 0.036(10) 0.038(8) 0.027(7) 0.010(5) 0.015(6) 0.018(6)
 C17A 0.036(10) 0.038(8) 0.027(7) 0.010(5) 0.015(6) 0.018(6)
 O3A 0.09(3) 0.027(9) 0.034(11) 0.004(8) 0.016(13) 0.012(11)
 C16A 0.036(10) 0.038(8) 0.027(7) 0.010(5) 0.015(6) 0.018(6)
 O2A 0.041(15) 0.062(11) 0.029(10) 0.004(8) 0.003(10) 0.012(9)

_geom_special_details
;
 All esds (except the esd in the dihedral angle between two l.s. planes)
 are estimated using the full covariance matrix.  The cell esds are taken
 into account individually in the estimation of esds in distances, angles
 and torsion angles; correlations between esds in cell parameters are only
 used when they are defined by crystal symmetry.  An approximate (isotropic)
 treatment of cell esds is used for estimating esds involving l.s. planes.
;
loop_
  _geom_bond_atom_site_label_1
  _geom_bond_atom_site_label_2
  _geom_bond_distance
  _geom_bond_site_symmetry_2
  _geom_bond_publ_flag
 O5 C25 1.226(8) . ?
 O4 C20 1.232(9) . ?
 O6 C30 1.244(9) . ?
 O7 C35 1.216(8) . ?
 N3 C25 1.337(9) . ?
 N3 C29 1.479(10) . ?
 N3 C26 1.47(3) . ?
 N3 C26A 1.51(4) . ?
 O1 C15 1.345(12) . ?
 O1 C14 1.554(13) . ?
 O1 C14A 1.426(17) . ?
 N4 C34 1.465(8) . ?
 N4 C30 1.326(9) . ?
 N4 C31 1.479(9) . ?
 N2 C20 1.328(8) . ?
 N2 C24 1.463(9) . ?
 N2 C21 1.487(11) . ?
 N1 C16 1.478(11) . ?
 N1 C15 1.322(11) . ?
 N1 C19 1.473(10) . ?
 N1 C19A 1.449(19) . ?
 N1 C16A 1.46(2) . ?
 N5 H5A 0.8800 . ?
 N5 H5B 0.8800 . ?
 N5 C35 1.342(9) . ?
 C25 C24 1.524(10) . ?
 C35 C34 1.534(8) . ?
 C34 H34 1.0000 . ?
 C34 C33 1.541(10) . ?
 C20 C19 1.530(10) . ?
 C20 C19A 1.57(2) . ?
 C6 C7 1.459(11) . ?
 C6 C5 1.393(11) . ?
 C6 C1 1.395(12) . ?
 C30 C29 1.535(9) . ?
 O3 H3 0.8400 . ?
 O3 C17 1.404(13) . ?
 C7 C8 1.398(11) . ?
 C7 C12 1.390(12) . ?
 O2 C15 1.276(14) . ?
 C24 H24 1.0000 . ?
 C24 C23 1.544(15) . ?
 C31 H31A 0.9900 . ?
 C31 H31B 0.9900 . ?
 C31 C32 1.538(12) . ?
 C29 H29 1.0000 . ?
 C29 C28 1.510(13) . ?
 C29 C28A 1.73(3) . ?
 C5 H5 0.9500 . ?
 C5 C4 1.379(13) . ?
 C16 H16A 0.9900 . ?
 C16 H16B 0.9900 . ?
 C16 C17 1.540(12) . ?
 C15 O2A 1.226(19) . ?
 C33 H33A 0.9900 . ?
 C33 H33B 0.9900 . ?
 C33 C32 1.472(13) . ?
 C17 H17 1.0000 . ?
 C17 C18 1.512(13) . ?
 C26 H26A 0.9900 . ?
 C26 H26B 0.9900 . ?
 C26 C27 1.51(2) . ?
 C4 H4 0.9500 . ?
 C4 C3 1.337(15) . ?
 C19 H19 1.0000 . ?
 C19 C18 1.516(15) . ?
 C8 H8 0.9500 . ?
 C8 C9 1.415(14) . ?
 C10 H10 0.9500 . ?
 C10 C9 1.343(16) . ?
 C10 C11 1.395(17) . ?
 C12 C11 1.378(13) . ?
 C12 C13 1.656(16) . ?
 C12 C13A 1.437(18) . ?
 C9 H9 0.9500 . ?
 C21 H21A 0.9900 . ?
 C21 H21B 0.9900 . ?
 C21 C22 1.500(13) . ?
 C1 C2 1.399(15) . ?
 C1 C13 1.516(15) . ?
 C1 C13A 1.702(19) . ?
 C18 H18A 0.9900 . ?
 C18 H18B 0.9900 . ?
 C3 H3A 0.9500 . ?
 C3 C2 1.377(16) . ?
 C32 H32A 0.9900 . ?
 C32 H32B 0.9900 . ?
 C22 H22A 0.9900 . ?
 C22 H22B 0.9900 . ?
 C22 C23 1.49(2) . ?
 C11 H11 0.9500 . ?
 C23 H23A 0.9900 . ?
 C23 H23B 0.9900 . ?
 C27 H27A 0.9900 . ?
 C27 H27B 0.9900 . ?
 C27 C28 1.553(19) . ?
 C2 H2 0.9500 . ?
 C28 H28A 0.9900 . ?
 C28 H28B 0.9900 . ?
 C14 H14A 0.9900 . ?
 C14 H14B 0.9900 . ?
 C14 C13 1.517(16) . ?
 C13 H13 1.0000 . ?
 C14A H14C 0.9900 . ?
 C14A H14D 0.9900 . ?
 C14A C13A 1.50(2) . ?
 C13A H13A 1.0000 . ?
 C28A H28C 0.9900 . ?
 C28A H28D 0.9900 . ?
 C28A C27A 1.49(5) . ?
 C27A H27C 0.9900 . ?
 C27A H27D 0.9900 . ?
 C27A C26A 1.54(4) . ?
 C26A H26C 0.9900 . ?
 C26A H26D 0.9900 . ?
 C19A H19A 1.0000 . ?
 C19A C18A 1.52(2) . ?
 C18A H18C 0.9900 . ?
 C18A H18D 0.9900 . ?
 C18A C17A 1.52(3) . ?
 C17A H17A 1.0000 . ?
 C17A O3A 1.42(2) . ?
 C17A C16A 1.55(2) . ?
 O3A H3AA 0.8400 . ?
 C16A H16C 0.9900 . ?
 C16A H16D 0.9900 . ?

loop_
  _geom_angle_atom_site_label_1
  _geom_angle_atom_site_label_2
  _geom_angle_atom_site_label_3
  _geom_angle
  _geom_angle_site_symmetry_1
  _geom_angle_site_symmetry_3
  _geom_angle_publ_flag
 C25 N3 C29 118.0(6) . . ?
 C25 N3 C26 134.9(10) . . ?
 C25 N3 C26A 118.2(17) . . ?
 C29 N3 C26A 123.4(17) . . ?
 C26 N3 C29 107.0(10) . . ?
 C15 O1 C14 101.8(8) . . ?
 C15 O1 C14A 138.7(10) . . ?
 C34 N4 C31 111.7(5) . . ?
 C30 N4 C34 120.6(6) . . ?
 C30 N4 C31 127.7(5) . . ?
 C20 N2 C24 121.3(7) . . ?
 C20 N2 C21 126.1(6) . . ?
 C24 N2 C21 112.7(6) . . ?
 C15 N1 C16 124.3(7) . . ?
 C15 N1 C19 124.9(7) . . ?
 C15 N1 C19A 102.9(12) . . ?
 C15 N1 C16A 137.0(10) . . ?
 C19 N1 C16 110.1(7) . . ?
 C19A N1 C16A 119.7(13) . . ?
 H5A N5 H5B 120.0 . . ?
 C35 N5 H5A 120.0 . . ?
 C35 N5 H5B 120.0 . . ?
 O5 C25 N3 121.4(6) . . ?
 O5 C25 C24 119.4(7) . . ?
 N3 C25 C24 119.2(6) . . ?
 O7 C35 N5 124.2(6) . . ?
 O7 C35 C34 122.3(6) . . ?
 N5 C35 C34 113.4(6) . . ?
 N4 C34 C35 111.5(5) . . ?
 N4 C34 H34 111.1 . . ?
 N4 C34 C33 103.9(6) . . ?
 C35 C34 H34 111.1 . . ?
 C35 C34 C33 107.9(6) . . ?
 C33 C34 H34 111.1 . . ?
 O4 C20 N2 122.3(6) . . ?
 O4 C20 C19 118.5(6) . . ?
 O4 C20 C19A 125.1(9) . . ?
 N2 C20 C19 118.2(6) . . ?
 N2 C20 C19A 111.6(9) . . ?
 C5 C6 C7 131.7(7) . . ?
 C5 C6 C1 119.1(8) . . ?
 C1 C6 C7 108.9(7) . . ?
 O6 C30 N4 122.0(6) . . ?
 O6 C30 C29 121.4(6) . . ?
 N4 C30 C29 116.6(6) . . ?
 C17 O3 H3 109.5 . . ?
 C8 C7 C6 129.6(7) . . ?
 C12 C7 C6 108.8(7) . . ?
 C12 C7 C8 121.5(8) . . ?
 N2 C24 C25 110.1(6) . . ?
 N2 C24 H24 111.7 . . ?
 N2 C24 C23 101.3(8) . . ?
 C25 C24 H24 111.7 . . ?
 C25 C24 C23 109.8(7) . . ?
 C23 C24 H24 111.7 . . ?
 N4 C31 H31A 111.1 . . ?
 N4 C31 H31B 111.1 . . ?
 N4 C31 C32 103.1(6) . . ?
 H31A C31 H31B 109.1 . . ?
 C32 C31 H31A 111.1 . . ?
 C32 C31 H31B 111.1 . . ?
 N3 C29 C30 109.2(6) . . ?
 N3 C29 H29 107.5 . . ?
 N3 C29 C28 108.0(7) . . ?
 N3 C29 C28A 89.0(13) . . ?
 C30 C29 H29 107.5 . . ?
 C30 C29 C28A 100.9(12) . . ?
 C28 C29 C30 116.6(7) . . ?
 C28 C29 H29 107.5 . . ?
 C6 C5 H5 120.5 . . ?
 C4 C5 C6 118.9(8) . . ?
 C4 C5 H5 120.5 . . ?
 N1 C16 H16A 111.1 . . ?
 N1 C16 H16B 111.1 . . ?
 N1 C16 C17 103.4(7) . . ?
 H16A C16 H16B 109.0 . . ?
 C17 C16 H16A 111.1 . . ?
 C17 C16 H16B 111.1 . . ?
 N1 C15 O1 112.4(8) . . ?
 O2 C15 O1 131.7(11) . . ?
 O2 C15 N1 115.7(10) . . ?
 O2A C15 O1 96.4(17) . . ?
 O2A C15 N1 149.9(17) . . ?
 C34 C33 H33A 110.4 . . ?
 C34 C33 H33B 110.4 . . ?
 H33A C33 H33B 108.6 . . ?
 C32 C33 C34 106.4(7) . . ?
 C32 C33 H33A 110.4 . . ?
 C32 C33 H33B 110.4 . . ?
 O3 C17 C16 105.2(8) . . ?
 O3 C17 H17 111.7 . . ?
 O3 C17 C18 112.2(9) . . ?
 C16 C17 H17 111.7 . . ?
 C18 C17 C16 103.9(7) . . ?
 C18 C17 H17 111.7 . . ?
 N3 C26 H26A 110.7 . . ?
 N3 C26 H26B 110.7 . . ?
 N3 C26 C27 105.0(16) . . ?
 H26A C26 H26B 108.8 . . ?
 C27 C26 H26A 110.7 . . ?
 C27 C26 H26B 110.7 . . ?
 C5 C4 H4 119.0 . . ?
 C3 C4 C5 122.0(8) . . ?
 C3 C4 H4 119.0 . . ?
 N1 C19 C20 110.3(7) . . ?
 N1 C19 H19 109.8 . . ?
 N1 C19 C18 105.7(8) . . ?
 C20 C19 H19 109.8 . . ?
 C18 C19 C20 111.3(8) . . ?
 C18 C19 H19 109.8 . . ?
 C7 C8 H8 121.5 . . ?
 C7 C8 C9 116.9(8) . . ?
 C9 C8 H8 121.5 . . ?
 C9 C10 H10 118.9 . . ?
 C9 C10 C11 122.3(9) . . ?
 C11 C10 H10 118.9 . . ?
 C7 C12 C13 109.1(8) . . ?
 C7 C12 C13A 109.3(9) . . ?
 C11 C12 C7 120.1(9) . . ?
 C11 C12 C13 128.9(11) . . ?
 C11 C12 C13A 125.8(9) . . ?
 C8 C9 H9 119.6 . . ?
 C10 C9 C8 120.8(9) . . ?
 C10 C9 H9 119.6 . . ?
 N2 C21 H21A 110.9 . . ?
 N2 C21 H21B 110.9 . . ?
 N2 C21 C22 104.5(9) . . ?
 H21A C21 H21B 108.9 . . ?
 C22 C21 H21A 110.9 . . ?
 C22 C21 H21B 110.9 . . ?
 C6 C1 C2 119.9(9) . . ?
 C6 C1 C13 113.6(8) . . ?
 C6 C1 C13A 101.3(9) . . ?
 C2 C1 C13 125.6(10) . . ?
 C2 C1 C13A 132.9(11) . . ?
 C17 C18 C19 103.0(7) . . ?
 C17 C18 H18A 111.2 . . ?
 C17 C18 H18B 111.2 . . ?
 C19 C18 H18A 111.2 . . ?
 C19 C18 H18B 111.2 . . ?
 H18A C18 H18B 109.1 . . ?
 C4 C3 H3A 119.6 . . ?
 C4 C3 C2 120.8(10) . . ?
 C2 C3 H3A 119.6 . . ?
 C31 C32 H32A 110.8 . . ?
 C31 C32 H32B 110.8 . . ?
 C33 C32 C31 104.8(8) . . ?
 C33 C32 H32A 110.8 . . ?
 C33 C32 H32B 110.8 . . ?
 H32A C32 H32B 108.9 . . ?
 C21 C22 H22A 110.6 . . ?
 C21 C22 H22B 110.6 . . ?
 H22A C22 H22B 108.7 . . ?
 C23 C22 C21 105.9(10) . . ?
 C23 C22 H22A 110.6 . . ?
 C23 C22 H22B 110.6 . . ?
 C10 C11 H11 120.8 . . ?
 C12 C11 C10 118.4(10) . . ?
 C12 C11 H11 120.8 . . ?
 C24 C23 H23A 110.5 . . ?
 C24 C23 H23B 110.5 . . ?
 C22 C23 C24 106.4(8) . . ?
 C22 C23 H23A 110.5 . . ?
 C22 C23 H23B 110.5 . . ?
 H23A C23 H23B 108.6 . . ?
 C26 C27 H27A 111.2 . . ?
 C26 C27 H27B 111.2 . . ?
 C26 C27 C28 102.8(13) . . ?
 H27A C27 H27B 109.1 . . ?
 C28 C27 H27A 111.2 . . ?
 C28 C27 H27B 111.2 . . ?
 C1 C2 H2 120.5 . . ?
 C3 C2 C1 119.0(10) . . ?
 C3 C2 H2 120.5 . . ?
 C29 C28 C27 98.7(10) . . ?
 C29 C28 H28A 112.0 . . ?
 C29 C28 H28B 112.0 . . ?
 C27 C28 H28A 112.0 . . ?
 C27 C28 H28B 112.0 . . ?
 H28A C28 H28B 109.7 . . ?
 O1 C14 H14A 111.3 . . ?
 O1 C14 H14B 111.3 . . ?
 H14A C14 H14B 109.2 . . ?
 C13 C14 O1 102.4(9) . . ?
 C13 C14 H14A 111.3 . . ?
 C13 C14 H14B 111.3 . . ?
 C12 C13 H13 115.1 . . ?
 C1 C13 C12 96.1(8) . . ?
 C1 C13 C14 104.4(10) . . ?
 C1 C13 H13 115.1 . . ?
 C14 C13 C12 109.1(9) . . ?
 C14 C13 H13 115.1 . . ?
 O1 C14A H14C 110.5 . . ?
 O1 C14A H14D 110.5 . . ?
 O1 C14A C13A 106.1(13) . . ?
 H14C C14A H14D 108.7 . . ?
 C13A C14A H14C 110.5 . . ?
 C13A C14A H14D 110.5 . . ?
 C12 C13A C1 97.2(10) . . ?
 C12 C13A C14A 105.7(15) . . ?
 C12 C13A H13A 116.9 . . ?
 C1 C13A H13A 116.9 . . ?
 C14A C13A C1 100.3(14) . . ?
 C14A C13A H13A 116.9 . . ?
 C29 C28A H28C 110.4 . . ?
 C29 C28A H28D 110.4 . . ?
 H28C C28A H28D 108.6 . . ?
 C27A C28A C29 106.8(18) . . ?
 C27A C28A H28C 110.4 . . ?
 C27A C28A H28D 110.4 . . ?
 C28A C27A H27C 111.7 . . ?
 C28A C27A H27D 111.7 . . ?
 C28A C27A C26A 101(2) . . ?
 H27C C27A H27D 109.4 . . ?
 C26A C27A H27C 111.7 . . ?
 C26A C27A H27D 111.7 . . ?
 N3 C26A C27A 97(3) . . ?
 N3 C26A H26C 112.4 . . ?
 N3 C26A H26D 112.4 . . ?
 C27A C26A H26C 112.4 . . ?
 C27A C26A H26D 112.4 . . ?
 H26C C26A H26D 109.9 . . ?
 N1 C19A C20 109.5(15) . . ?
 N1 C19A H19A 111.5 . . ?
 N1 C19A C18A 99.8(15) . . ?
 C20 C19A H19A 111.5 . . ?
 C18A C19A C20 112.6(19) . . ?
 C18A C19A H19A 111.5 . . ?
 C19A C18A H18C 111.0 . . ?
 C19A C18A H18D 111.0 . . ?
 C19A C18A C17A 103.7(17) . . ?
 H18C C18A H18D 109.0 . . ?
 C17A C18A H18C 111.0 . . ?
 C17A C18A H18D 111.0 . . ?
 C18A C17A H17A 109.4 . . ?
 C18A C17A C16A 110.5(16) . . ?
 O3A C17A C18A 111(2) . . ?
 O3A C17A H17A 109.4 . . ?
 O3A C17A C16A 108(2) . . ?
 C16A C17A H17A 109.4 . . ?
 C17A O3A H3AA 109.5 . . ?
 N1 C16A C17A 96.7(14) . . ?
 N1 C16A H16C 112.4 . . ?
 N1 C16A H16D 112.4 . . ?
 C17A C16A H16C 112.4 . . ?
 C17A C16A H16D 112.4 . . ?
 H16C C16A H16D 110.0 . . ?

loop_
  _geom_torsion_atom_site_label_1
  _geom_torsion_atom_site_label_2
  _geom_torsion_atom_site_label_3
  _geom_torsion_atom_site_label_4
  _geom_torsion
  _geom_torsion_site_symmetry_1
  _geom_torsion_site_symmetry_2
  _geom_torsion_site_symmetry_3
  _geom_torsion_site_symmetry_4
  _geom_torsion_publ_flag
 O5 C25 C24 N2 -55.0(9) . . . . ?
 O5 C25 C24 C23 55.8(11) . . . . ?
 O4 C20 C19 N1 -41.5(11) . . . . ?
 O4 C20 C19 C18 75.5(9) . . . . ?
 O4 C20 C19A N1 4(2) . . . . ?
 O4 C20 C19A C18A 114.6(15) . . . . ?
 O6 C30 C29 N3 -21.3(10) . . . . ?
 O6 C30 C29 C28 101.5(10) . . . . ?
 O6 C30 C29 C28A 71.5(14) . . . . ?
 O7 C35 C34 N4 -34.8(9) . . . . ?
 O7 C35 C34 C33 78.7(8) . . . . ?
 N3 C25 C24 N2 127.3(7) . . . . ?
 N3 C25 C24 C23 -121.9(10) . . . . ?
 N3 C29 C28 C27 33.7(11) . . . . ?
 N3 C29 C28A C27A -33(2) . . . . ?
 N3 C26 C27 C28 36.4(19) . . . . ?
 O1 C14 C13 C12 -78.0(10) . . . . ?
 O1 C14 C13 C1 -179.8(9) . . . . ?
 O1 C14A C13A C12 97.3(14) . . . . ?
 O1 C14A C13A C1 -162.2(11) . . . . ?
 N4 C34 C33 C32 -20.1(9) . . . . ?
 N4 C30 C29 N3 159.2(6) . . . . ?
 N4 C30 C29 C28 -78.0(11) . . . . ?
 N4 C30 C29 C28A -108.0(14) . . . . ?
 N4 C31 C32 C33 -29.9(10) . . . . ?
 N2 C20 C19 N1 149.7(7) . . . . ?
 N2 C20 C19 C18 -93.3(9) . . . . ?
 N2 C20 C19A N1 173.1(12) . . . . ?
 N2 C20 C19A C18A -76.8(18) . . . . ?
 N2 C24 C23 C22 28.9(9) . . . . ?
 N2 C21 C22 C23 18.4(11) . . . . ?
 N1 C16 C17 O3 86.6(10) . . . . ?
 N1 C16 C17 C18 -31.5(9) . . . . ?
 N1 C19 C18 C17 -29.3(9) . . . . ?
 N1 C19A C18A C17A 29(2) . . . . ?
 N5 C35 C34 N4 149.1(6) . . . . ?
 N5 C35 C34 C33 -97.4(7) . . . . ?
 C25 N3 C29 C30 -66.8(9) . . . . ?
 C25 N3 C29 C28 165.4(8) . . . . ?
 C25 N3 C29 C28A -168.0(12) . . . . ?
 C25 N3 C26 C27 167.3(9) . . . . ?
 C25 N3 C26A C27A -164.5(18) . . . . ?
 C25 C24 C23 C22 -87.6(8) . . . . ?
 C35 C34 C33 C32 -138.6(8) . . . . ?
 C34 N4 C30 O6 5.7(9) . . . . ?
 C34 N4 C30 C29 -174.7(6) . . . . ?
 C34 N4 C31 C32 17.9(8) . . . . ?
 C34 C33 C32 C31 31.2(10) . . . . ?
 C20 N2 C24 C25 -82.8(9) . . . . ?
 C20 N2 C24 C23 161.0(8) . . . . ?
 C20 N2 C21 C22 -178.5(9) . . . . ?
 C20 C19 C18 C17 -149.0(7) . . . . ?
 C20 C19A C18A C17A -87(2) . . . . ?
 C6 C7 C8 C9 178.9(8) . . . . ?
 C6 C7 C12 C11 179.6(10) . . . . ?
 C6 C7 C12 C13 14.3(10) . . . . ?
 C6 C7 C12 C13A -23.6(14) . . . . ?
 C6 C5 C4 C3 -1.7(14) . . . . ?
 C6 C1 C2 C3 2(3) . . . . ?
 C6 C1 C13 C12 16.6(13) . . . . ?
 C6 C1 C13 C14 128.1(11) . . . . ?
 C6 C1 C13A C12 -35.6(14) . . . . ?
 C6 C1 C13A C14A -143.1(12) . . . . ?
 C30 N4 C34 C35 -65.0(8) . . . . ?
 C30 N4 C34 C33 179.1(6) . . . . ?
 C30 N4 C31 C32 -160.4(7) . . . . ?
 C30 C29 C28 C27 -89.7(11) . . . . ?
 C30 C29 C28A C27A -142(2) . . . . ?
 O3 C17 C18 C19 -75.7(10) . . . . ?
 C7 C6 C5 C4 178.4(8) . . . . ?
 C7 C6 C1 C2 -179.9(14) . . . . ?
 C7 C6 C1 C13 -10.1(13) . . . . ?
 C7 C6 C1 C13A 23.9(12) . . . . ?
 C7 C8 C9 C10 -0.7(13) . . . . ?
 C7 C12 C11 C10 2.5(18) . . . . ?
 C7 C12 C13 C1 -18.3(11) . . . . ?
 C7 C12 C13 C14 -125.8(9) . . . . ?
 C7 C12 C13A C1 35.1(15) . . . . ?
 C7 C12 C13A C14A 137.9(12) . . . . ?
 C24 N2 C20 O4 -3.4(11) . . . . ?
 C24 N2 C20 C19 164.9(7) . . . . ?
 C24 N2 C20 C19A -172.4(12) . . . . ?
 C24 N2 C21 C22 0.3(11) . . . . ?
 C31 N4 C34 C35 116.6(6) . . . . ?
 C31 N4 C34 C33 0.7(7) . . . . ?
 C31 N4 C30 O6 -176.1(6) . . . . ?
 C31 N4 C30 C29 3.4(10) . . . . ?
 C29 N3 C25 O5 -4.1(10) . . . . ?
 C29 N3 C25 C24 173.6(6) . . . . ?
 C29 N3 C26 C27 -15.2(18) . . . . ?
 C29 N3 C26A C27A 23(4) . . . . ?
 C29 C28A C27A C26A 49(3) . . . . ?
 C5 C6 C7 C8 5.4(13) . . . . ?
 C5 C6 C7 C12 -177.0(9) . . . . ?
 C5 C6 C1 C2 -5.4(19) . . . . ?
 C5 C6 C1 C13 164.3(9) . . . . ?
 C5 C6 C1 C13A -161.6(9) . . . . ?
 C5 C4 C3 C2 -2.2(19) . . . . ?
 C16 N1 C15 O1 -9.4(12) . . . . ?
 C16 N1 C15 O2 174.9(9) . . . . ?
 C16 N1 C19 C20 130.2(8) . . . . ?
 C16 N1 C19 C18 9.8(9) . . . . ?
 C16 C17 C18 C19 37.4(9) . . . . ?
 C15 O1 C14 C13 -179.0(9) . . . . ?
 C15 O1 C14A C13A 85.6(18) . . . . ?
 C15 N1 C16 C17 -157.6(8) . . . . ?
 C15 N1 C19 C20 -58.9(12) . . . . ?
 C15 N1 C19 C18 -179.3(8) . . . . ?
 C15 N1 C19A C20 -93.9(16) . . . . ?
 C15 N1 C19A C18A 147.7(15) . . . . ?
 C15 N1 C16A C17A -161.4(14) . . . . ?
 C26 N3 C25 O5 173.2(15) . . . . ?
 C26 N3 C25 C24 -9.1(18) . . . . ?
 C26 N3 C29 C30 115.2(12) . . . . ?
 C26 N3 C29 C28 -12.6(13) . . . . ?
 C26 C27 C28 C29 -42.0(16) . . . . ?
 C4 C3 C2 C1 2(3) . . . . ?
 C19 N1 C16 C17 13.5(9) . . . . ?
 C19 N1 C15 O1 -179.2(7) . . . . ?
 C19 N1 C15 O2 5.1(13) . . . . ?
 C8 C7 C12 C11 -2.6(15) . . . . ?
 C8 C7 C12 C13 -167.9(8) . . . . ?
 C8 C7 C12 C13A 154.2(12) . . . . ?
 C12 C7 C8 C9 1.6(12) . . . . ?
 C9 C10 C11 C12 -1.7(16) . . . . ?
 C21 N2 C20 O4 175.3(7) . . . . ?
 C21 N2 C20 C19 -16.4(11) . . . . ?
 C21 N2 C20 C19A 6.4(14) . . . . ?
 C21 N2 C24 C25 98.4(8) . . . . ?
 C21 N2 C24 C23 -17.9(9) . . . . ?
 C21 C22 C23 C24 -30.0(10) . . . . ?
 C1 C6 C7 C8 178.9(9) . . . . ?
 C1 C6 C7 C12 -3.6(11) . . . . ?
 C1 C6 C5 C4 5.5(13) . . . . ?
 C11 C10 C9 C8 0.8(15) . . . . ?
 C11 C12 C13 C1 178.1(11) . . . . ?
 C11 C12 C13 C14 70.6(15) . . . . ?
 C11 C12 C13A C1 -169.8(14) . . . . ?
 C11 C12 C13A C14A -67(2) . . . . ?
 C2 C1 C13 C12 -174.3(16) . . . . ?
 C2 C1 C13 C14 -62.8(19) . . . . ?
 C2 C1 C13A C12 172.9(18) . . . . ?
 C2 C1 C13A C14A 65(2) . . . . ?
 C14 O1 C15 N1 -171.1(8) . . . . ?
 C14 O1 C15 O2 3.7(14) . . . . ?
 C13 C12 C11 C10 164.6(10) . . . . ?
 C13 C1 C2 C3 -166.9(14) . . . . ?
 C14A O1 C15 N1 164.0(13) . . . . ?
 C14A O1 C15 O2A -6.7(19) . . . . ?
 C13A C12 C11 C10 -150.1(15) . . . . ?
 C13A C1 C2 C3 148.9(16) . . . . ?
 C28A C27A C26A N3 -41(3) . . . . ?
 C26A N3 C25 O5 -177(2) . . . . ?
 C26A N3 C25 C24 0(2) . . . . ?
 C26A N3 C29 C30 106(2) . . . . ?
 C26A N3 C29 C28A 5(2) . . . . ?
 C19A N1 C15 O1 -172.1(11) . . . . ?
 C19A N1 C15 O2A -11(3) . . . . ?
 C19A N1 C16A C17A 10(2) . . . . ?
 C19A C18A C17A O3A -146(2) . . . . ?
 C19A C18A C17A C16A -27(3) . . . . ?
 C18A C17A C16A N1 11(3) . . . . ?
 O3A C17A C16A N1 132(3) . . . . ?
 C16A N1 C15 O1 0(2) . . . . ?
 C16A N1 C15 O2A 162(3) . . . . ?
 C16A N1 C19A C20 92(2) . . . . ?
 C16A N1 C19A C18A -26(2) . . . . ?

_shelx_res_file
;
TITL HP3.res in C2
    hp3.res
    created by SHELXL-2016/6 at 13:36:17 on 03-Feb-2023
REM Old TITL db_61-r4_a.res in C2
REM SHELXT solution in C2
REM R1 0.194, Rweak 0.074, Alpha 0.012, Orientation as input
REM Flack x = -0.650 ( 0.440 ) from Parsons' quotients
REM Formula found by SHELXT: C37 N5 O5
CELL 1.54184 22.1654 6.3098 23.0675 90 92.401 90
ZERR 4 0.0007 0.0002 0.0007 0 0.003 0
LATT -7
SYMM -X,+Y,-Z
SFAC C H N O
UNIT 140 164 20 28
DELU C28A C28 C27 C27A C26 C26A
SADI 0.04 O3 C18 O3A C18A
SADI N1 C16 N1 C16A
SADI N1 C19 N1 C19A
SADI C20 C19 C20 C19A
SADI O3 C17 O3A C17A
SADI 0.04 C17 C19 C17A C19A
SADI C16 C17 C16A C17A
SADI C17 C18 C17A C18A
SADI 0.04 O3 C16 O3A C16A
SADI 0.04 C16 C18 C16A C18A
SADI C19 C18 C19A C18A
SADI 0.04 N1 C17 N1 C17A
SADI 0.04 N1 C18 N1 C18A
SADI 0.04 C20 C18 C20 C18A
EADP C16A C17A C18A C19A
EADP C19 C18 C17 C16
SADI O2 C15 O2A C15

L.S. 10
PLAN  2
SIZE 0.06 0.07 0.21
TEMP -123
CONF
BOND $H
list 4
MORE -1
fmap 2 53
acta
REM <olex2.extras>
REM <HklSrc "%.\\DB_61-R4.hkl">
REM </olex2.extras>

WGHT    0.158000    1.712000
FVAR       0.38968   0.60964   0.61001   0.75485   0.69590
O5    4    0.365011    0.723426    0.357996    11.00000    0.03346    0.03455 =
         0.05340   -0.00557   -0.01266   -0.00021
O4    4    0.475445    0.454229    0.241326    11.00000    0.05123    0.04129 =
         0.04284   -0.00899   -0.00845    0.00139
O6    4    0.282616    0.406988    0.428243    11.00000    0.03218    0.04718 =
         0.04389    0.00392    0.00231    0.00561
O7    4    0.141410    0.303754    0.456683    11.00000    0.04180    0.04328 =
         0.05158   -0.00161   -0.00422   -0.01528
N3    3    0.341917    0.396503    0.326976    11.00000    0.03088    0.03241 =
         0.04648   -0.00967    0.01240   -0.00062
O1    4    0.631967    0.544111    0.145877    11.00000    0.02886    0.07139 =
         0.10765   -0.04637    0.00205    0.01261
N4    3    0.205286    0.599072    0.390170    11.00000    0.02537    0.03574 =
         0.02882   -0.00256    0.00314   -0.00058
N2    3    0.485975    0.629903    0.325668    11.00000    0.02079    0.06278 =
         0.02800    0.00395    0.00220   -0.00708
N1    3    0.559245    0.714420    0.189649    11.00000    0.04544    0.04124 =
         0.02970    0.00441    0.01186    0.01064
N5    3    0.173213    0.474732    0.538515    11.00000    0.03155    0.04977 =
         0.03458    0.00470    0.00509   -0.00940
AFIX  93
H5A   2    0.161510    0.372539    0.561447    11.00000   -1.20000
H5B   2    0.190443    0.589137    0.553436    11.00000   -1.20000
AFIX   0
C25   1    0.381327    0.543316    0.346352    11.00000    0.02625    0.03267 =
         0.03734    0.00861   -0.00032    0.00356
C35   1    0.164786    0.456109    0.480795    11.00000    0.01992    0.03460 =
         0.03746    0.00444    0.00215    0.00057
C34   1    0.183680    0.653903    0.447423    11.00000    0.02659    0.03418 =
         0.03459   -0.00088    0.00481   -0.00107
AFIX  13
H34   2    0.214613    0.737693    0.470396    11.00000   -1.20000
AFIX   0
C20   1    0.495726    0.605784    0.269627    11.00000    0.03402    0.03724 =
         0.02584    0.00282    0.00046    0.00000
C6    1    0.748789   -0.028945    0.087439    11.00000    0.03300    0.05089 =
         0.03543   -0.00033    0.00419    0.00442
C30   1    0.255120    0.485220    0.385278    11.00000    0.02877    0.03241 =
         0.03804   -0.00440    0.00654   -0.00458
PART 1
O3    4    0.545030    1.174183    0.168739    41.00000    0.05541    0.04317 =
         0.06326   -0.00646    0.02704   -0.00902
AFIX 147
H3    2    0.528383    1.267416    0.188569    41.00000   -1.50000
AFIX   0
PART 0
C7    1    0.693599   -0.011762    0.050961    11.00000    0.02910    0.05894 =
         0.03022   -0.00205    0.00793    0.00220
PART 1
O2    4    0.617419    0.518913    0.247791    51.00000    0.04378    0.07383 =
         0.03828    0.00170   -0.01523    0.02189
PART 0
C24   1    0.447520    0.482556    0.356283    11.00000    0.02072    0.06832 =
         0.05201    0.02634    0.00938    0.00723
AFIX  13
H24   2    0.455062    0.332189    0.344962    11.00000   -1.20000
AFIX   0
C31   1    0.166289    0.690159    0.342931    11.00000    0.02539    0.05661 =
         0.03693    0.00646   -0.00672   -0.00247
AFIX  23
H31A  2    0.138568    0.581966    0.325760    11.00000   -1.20000
H31B  2    0.190706    0.750766    0.312015    11.00000   -1.20000
AFIX   0
C29   1    0.277081    0.452954    0.323674    11.00000    0.02535    0.07451 =
         0.04165   -0.02710    0.00947   -0.01172
PART 1
AFIX  13
H29   2    0.273113    0.591786    0.302956    11.00000   -1.20000
AFIX   0
PART 0
C5    1    0.796200   -0.173829    0.087652    11.00000    0.03676    0.04977 =
         0.05192    0.00567    0.00478    0.01013
AFIX  43
H5    2    0.795523   -0.288956    0.061092    11.00000   -1.20000
AFIX   0
PART 1
C16   1    0.541799    0.824590    0.134949    41.00000    0.02693    0.03937 =
         0.03900   -0.00091    0.00739    0.00157
AFIX  23
H16A  2    0.517926    0.730475    0.108417    41.00000   -1.20000
H16B  2    0.577825    0.874926    0.115043    41.00000   -1.20000
AFIX   0
PART 0
C15   1    0.606533    0.587757    0.196418    11.00000    0.05689    0.04360 =
         0.06075   -0.01381   -0.01286    0.00725
C33   1    0.126563    0.786929    0.433746    11.00000    0.04905    0.05216 =
         0.05483    0.00699    0.00940    0.02091
AFIX  23
H33A  2    0.089881    0.699020    0.437114    11.00000   -1.20000
H33B  2    0.124434    0.907534    0.461036    11.00000   -1.20000
AFIX   0
PART 1
C17   1    0.503444    1.012063    0.155069    41.00000    0.02693    0.03937 =
         0.03900   -0.00091    0.00739    0.00157
AFIX  13
H17   2    0.472981    1.057134    0.124313    41.00000   -1.20000
AFIX   0
C26   1    0.346864    0.180045    0.304634    31.00000    0.04155    0.03163 =
         0.03808    0.00575    0.00193   -0.00008
AFIX  23
H26A  2    0.374309    0.094168    0.330149    31.00000   -1.20000
H26B  2    0.362390    0.180801    0.265014    31.00000   -1.20000
AFIX   0
PART 0
C4    1    0.844140   -0.147451    0.127041    11.00000    0.03179    0.06421 =
         0.06590    0.00898   -0.00101    0.01148
AFIX  43
H4    2    0.875969   -0.248378    0.127954    11.00000   -1.20000
AFIX   0
PART 1
C19   1    0.522637    0.792191    0.237040    41.00000    0.02693    0.03937 =
         0.03900   -0.00091    0.00739    0.00157
AFIX  13
H19   2    0.548205    0.880335    0.264440    41.00000   -1.20000
AFIX   0
PART 0
C8    1    0.670465   -0.148608    0.007857    11.00000    0.04674    0.05544 =
         0.04649   -0.00209   -0.00490   -0.00447
AFIX  43
H8    2    0.691255   -0.273996   -0.002320    11.00000   -1.20000
AFIX   0
C10   1    0.585536    0.084825   -0.004588    11.00000    0.03209    0.13180 =
         0.03501    0.01749   -0.00026    0.00392
AFIX  43
H10   2    0.547889    0.117852   -0.023659    11.00000   -1.20000
AFIX   0
C12   1    0.662486    0.169029    0.066841    11.00000    0.05485    0.11304 =
         0.02944   -0.02541   -0.01609    0.04606
C9    1    0.614668   -0.091813   -0.019917    11.00000    0.04518    0.08746 =
         0.05477    0.00696   -0.01161   -0.01353
AFIX  43
H9    2    0.597613   -0.179683   -0.049762    11.00000   -1.20000
AFIX   0
C21   1    0.512121    0.798258    0.364230    11.00000    0.03473    0.09322 =
         0.03526   -0.02495    0.00480   -0.00091
AFIX  23
H21A  2    0.498894    0.940421    0.350718    11.00000   -1.20000
H21B  2    0.556792    0.792680    0.365466    11.00000   -1.20000
AFIX   0
C1    1    0.753487    0.148353    0.123460    11.00000    0.06153    0.09417 =
         0.07057   -0.04067   -0.03481    0.05240
PART 1
C18   1    0.473631    0.928167    0.208208    41.00000    0.02693    0.03937 =
         0.03900   -0.00091    0.00739    0.00157
AFIX  23
H18A  2    0.437458    0.842714    0.197290    41.00000   -1.20000
H18B  2    0.461827    1.045178    0.233983    41.00000   -1.20000
AFIX   0
PART 0
C3    1    0.847191    0.015865    0.163993    11.00000    0.06101    0.07790 =
         0.07223    0.00837   -0.02982    0.01511
AFIX  43
H3A   2    0.880230    0.026123    0.191441    11.00000   -1.20000
AFIX   0
C32   1    0.131231    0.864139    0.373872    11.00000    0.05123    0.10190 =
         0.05562    0.00813    0.00977    0.02833
AFIX  23
H32A  2    0.153273    1.000532    0.373274    11.00000   -1.20000
H32B  2    0.090657    0.884084    0.355068    11.00000   -1.20000
AFIX   0
C22   1    0.488310    0.750090    0.422719    11.00000    0.03470    0.22880 =
         0.02578   -0.02150   -0.00187   -0.02630
AFIX  23
H22A  2    0.520391    0.768652    0.453464    11.00000   -1.20000
H22B  2    0.454225    0.845249    0.431018    11.00000   -1.20000
AFIX   0
C11   1    0.608661    0.221496    0.038383    11.00000    0.05818    0.15199 =
         0.03358   -0.00842   -0.00604    0.05835
AFIX  43
H11   2    0.587809    0.347627    0.047790    11.00000   -1.20000
AFIX   0
C23   1    0.467790    0.525393    0.420055    11.00000    0.02675    0.23512 =
         0.04219    0.06339    0.00672    0.03366
AFIX  23
H23A  2    0.433775    0.503096    0.445858    11.00000   -1.20000
H23B  2    0.501180    0.429040    0.432338    11.00000   -1.20000
AFIX   0
PART 1
C27   1    0.283202    0.092537    0.304115    31.00000    0.04683    0.03152 =
         0.03645    0.00226    0.00191   -0.00621
AFIX  23
H27A  2    0.273188    0.038736    0.342864    31.00000   -1.20000
H27B  2    0.277705   -0.022891    0.275308    31.00000   -1.20000
AFIX   0
PART 0
C2    1    0.802997    0.169311    0.162711    11.00000    0.12545    0.10373 =
         0.10023   -0.05860   -0.08405    0.06020
AFIX  43
H2    2    0.806068    0.287706    0.188105    11.00000   -1.20000
AFIX   0
PART 1
C28   1    0.244134    0.288672    0.286789    31.00000    0.03222    0.03399 =
         0.03424   -0.00611    0.00188    0.00072
AFIX  23
H28A  2    0.245534    0.320916    0.244866    31.00000   -1.20000
H28B  2    0.201645    0.271716    0.297587    31.00000   -1.20000
AFIX   0
C14   1    0.678063    0.368471    0.164228    21.00000    0.02662    0.05499 =
         0.03218   -0.00264   -0.00539    0.01467
AFIX  23
H14A  2    0.707761    0.420657    0.194151    21.00000   -1.20000
H14B  2    0.657452    0.241773    0.179187    21.00000   -1.20000
AFIX   0
C13   1    0.707998    0.320516    0.107759    21.00000    0.02418    0.04204 =
         0.03644   -0.00681    0.00205   -0.00651
AFIX  13
H13   2    0.724774    0.446532    0.087656    21.00000   -1.20000
AFIX   0
PART 2
C14A  1    0.687149    0.460361    0.126009   -21.00000    0.03154    0.03438 =
         0.03222   -0.00533    0.01443    0.00141
AFIX  23
H14C  2    0.721464    0.502616    0.152352   -21.00000   -1.20000
H14D  2    0.694629    0.513041    0.086527   -21.00000   -1.20000
AFIX   0
C13A  1    0.679952    0.224243    0.125624   -21.00000    0.02302    0.03691 =
         0.03710   -0.00830   -0.00042    0.00965
AFIX  13
H13A  2    0.655744    0.161031    0.156902   -21.00000   -1.20000
AFIX   0
C28A  1    0.259894    0.188528    0.312607   -31.00000    0.07205    0.03820 =
         0.06764   -0.01320   -0.01870   -0.02391
AFIX  23
H28C  2    0.256722    0.114739    0.350232   -31.00000   -1.20000
H28D  2    0.220945    0.174031    0.290352   -31.00000   -1.20000
AFIX   0
C27A  1    0.309775    0.096306    0.279468   -31.00000    0.08188    0.04860 =
         0.04168   -0.01059   -0.00574   -0.03048
AFIX  23
H27C  2    0.309643    0.151773    0.239317   -31.00000   -1.20000
H27D  2    0.307781   -0.060400    0.278460   -31.00000   -1.20000
AFIX   0
C26A  1    0.365113    0.175240    0.316068   -31.00000    0.07291    0.03277 =
         0.03584   -0.02452   -0.01289   -0.00020
AFIX  23
H26C  2    0.371717    0.093301    0.352381   -31.00000   -1.20000
H26D  2    0.402415    0.175644    0.293918   -31.00000   -1.20000
AFIX   0
C19A  1    0.544895    0.763804    0.248833   -41.00000    0.03619    0.03783 =
         0.02672    0.01041    0.01483    0.01844
AFIX  13
H19A  2    0.581803    0.761518    0.275287   -41.00000   -1.20000
AFIX   0
C18A  1    0.520804    0.987146    0.240475   -41.00000    0.03619    0.03783 =
         0.02672    0.01041    0.01483    0.01844
AFIX  23
H18C  2    0.553659    1.092825    0.245175   -41.00000   -1.20000
H18D  2    0.489428    1.018944    0.268518   -41.00000   -1.20000
AFIX   0
C17A  1    0.494225    0.986590    0.178599   -41.00000    0.03619    0.03783 =
         0.02672    0.01041    0.01483    0.01844
AFIX  13
H17A  2    0.450215    0.952008    0.178961   -41.00000   -1.20000
AFIX   0
O3A   4    0.501858    1.187929    0.152296   -41.00000    0.08648    0.02729 =
         0.03357    0.00424    0.01640    0.01240
AFIX 147
H3AA  2    0.483140    1.280142    0.170697   -41.00000   -1.50000
AFIX   0
C16A  1    0.526562    0.821028    0.141476   -41.00000    0.03619    0.03783 =
         0.02672    0.01041    0.01483    0.01844
AFIX  23
H16C  2    0.497871    0.725476    0.120320   -41.00000   -1.20000
H16D  2    0.554059    0.887272    0.114004   -41.00000   -1.20000
AFIX   0
O2A   4    0.646380    0.508305    0.227824   -51.00000    0.04072    0.06205 =
         0.02862    0.00386    0.00340    0.01212
HKLF 4


REM  HP3.res in C2
REM R1 =  0.0883 for    4635 Fo > 4sig(Fo)  and  0.1103 for all    5885 data
REM    493 parameters refined using     22 restraints

END

WGHT      0.1580      1.7120

REM Highest difference peak  0.346,  deepest hole -0.383,  1-sigma level  0.076
Q1    1   0.1171  0.7233  0.3649  11.00000  0.05    0.35
Q2    1   0.4373  0.6939  0.3441  11.00000  0.05    0.28
;
_shelx_res_checksum                68924
_shelx_hkl_file
;
   0  -6  -1   45.05    5.74
   0  -6  -4   84.63    8.07
   0  -6   4   96.13    8.65
   0  -6   5   36.23    5.45
   0  -6   6  120.44   10.55
   0  -6  -6  111.87   10.73
   0  -6   7    3.15    1.81
   0  -6   8    2.87    1.52
   0  -6   9    1.62    1.26
   0  -6  10   37.55    5.93
   0  -6  11    4.60    2.46
   0  -6 -12    8.89    3.12
   0  -6  12   14.46    3.87
   0  -6 -13   53.35    6.29
   0  -6  13   75.24    7.91
   0  -6  14   34.07    5.24
   0  -6 -14   24.19    4.14
   0  -6  14   29.33    3.74
   0  -6  15   14.87    3.21
   0  -6 -15   10.78    2.69
   0  -6  15   14.65    2.59
   0  -6  15   16.52    3.71
   0  -6  16    0.57    1.42
   0  -6  16    0.30    0.77
   0  -6  16    1.11    1.39
   0  -6  17    2.52    1.09
   0  -6  17    2.90    1.19
   0  -6  17    5.93    2.10
   0  -6  17    6.28    1.90
   0  -4   0  120.42   19.32
   0  -4  -1   19.26    8.49
   0  -4   1   17.83    8.42
   0  -4   2   14.86    6.66
   0  -4   2   13.60    6.76
   0  -4  -2   12.33    6.45
   0  -4   3   91.89   18.01
   0  -4   3   74.65   15.13
   0  -4   4    9.93    6.05
   0  -4   4    8.85    7.13
   0  -4   4    7.89    5.23
   0  -4   5   18.72    8.21
   0  -4   5   19.04    8.04
   0  -4   5   10.40    6.46
   0  -4   6   86.97   17.44
   0  -4   6  109.11   20.96
   0  -4   6  106.85   20.20
   0  -4   7  356.57   39.59
   0  -4   7  355.05   36.96
   0  -4   8  201.57   29.09
   0  -4   8  190.74   29.86
   0  -4  -9   29.17    5.70
   0  -4   9   41.79   14.54
   0  -4   9   37.81   12.48
   0  -4 -10  140.65   12.77
   0  -4  10  198.93   32.63
   0  -4 -11   25.51    5.49
   0  -4  11   39.95   14.61
   0  -4  12   52.50   18.69
   0  -4  13   24.86   14.02
   0  -4 -14   30.93    6.15
   0  -4  14   44.61   16.24
   0  -4 -15   66.34    8.99
   0  -4 -16   18.04    4.92
   0  -4 -17   57.22    8.36
   0  -4  17   78.45   12.83
   0  -4 -18   46.53    7.81
   0  -4  18   67.33   11.48
   0  -4 -19    4.00    2.22
   0  -4  19    3.82    3.32
   0  -4  20   51.63    8.76
   0  -4  20   47.89    7.68
   0  -4  21    6.33    3.25
   0  -4  21    9.02    4.03
   0  -4  22    6.57    2.06
   0  -4  22    7.77    2.72
   0  -4  23    5.31    1.90
   0  -4  23    3.94    1.81
   0  -2   0  197.41   15.43
   0  -2  -1   46.78    8.04
   0  -2  -1   39.24    3.32
   0  -2  -2  992.39   36.91
   0  -2   3   68.00    9.80
   0  -2  -3   62.21   10.29
   0  -2   4  231.96   18.83
   0  -2   4  272.32   21.59
   0  -2   5   53.63    9.57
   0  -2   5   55.47   10.56
   0  -2   6  488.26   29.86
   0  -2   6  484.71   31.57
   0  -2   7   99.73   14.50
   0  -2   7   95.95   15.58
   0  -2   8  393.67   32.23
   0  -2   9  601.76   42.17
   0  -2  10   16.52    7.44
   0  -2  11  183.66   26.07
   0  -2  12  259.33   33.05
   0  -2  13  213.86   31.65
   0  -2  14   61.07   18.39
   0  -2 -15   76.39    9.32
   0  -2  15  122.77   26.14
   0  -2 -16   51.75    8.24
   0  -2  16   84.73   22.44
   0  -2 -17   13.50    4.44
   0  -2  17   12.71    3.08
   0  -2  17   20.71   11.04
   0  -2 -18   47.59    8.71
   0  -2  18   45.55    5.70
   0  -2 -19   12.98    5.14
   0  -2  19   16.56    4.49
   0  -2 -20   17.39    5.51
   0  -2  20   21.39    4.07
   0  -2 -21   35.82    7.20
   0  -2  21   44.59    5.74
   0  -2 -22    7.23    3.29
   0  -2  22   14.85    5.16
   0  -2  22   12.91    3.24
   0  -2  23   20.02    5.69
   0  -2  24   30.12    5.55
   0  -2  25    1.16    1.18
   0  -2 -26   38.75    7.76
   0   0   2  660.13   19.84
   0   0   3   93.48    9.18
   0   0   4 3623.08   65.44
   0   0   5  458.38   25.97
   0   0   6 1784.27   56.26
   0   0   7  900.53   43.38
   0   0   8  107.02   16.26
   0   0   9 1465.13   63.57
   0   0  10 2841.90   93.35
   0   0  11  189.74   25.76
   0   0  12  196.76   26.74
   0   0  13   72.90   17.72
   0   0  14   -0.09    4.91
   0   0  15    3.16    5.78
   0   0  16  179.44   28.69
   0   0  17   18.53    9.67
   0   0 -17    8.87    3.23
   0   0  17   11.07    2.78
   0   0  18    3.85    3.60
   0   0 -18    5.64    3.24
   0   0  18   12.07    5.47
   0   0  19   10.56    8.29
   0   0 -19    7.10    3.70
   0   0  19    6.35    3.84
   0   0  20    8.50    5.86
   0   0 -20    7.88    3.49
   0   0  20   13.31    5.07
   0   0 -21   42.79    7.94
   0   0  21   66.71    9.76
   0   0 -22    3.37    2.55
   0   0  22    5.57    3.26
   0   0 -23    0.88    2.00
   0   0 -23    1.20    2.86
   0   0  23    3.97    2.82
   0   0 -24    8.01    3.59
   0   0  24   16.47    4.35
   0   0 -24   17.82    6.15
   0   0  24   22.72    5.08
   0   0 -25   36.48    8.24
   0   0  25   39.72    5.95
   0   0  26   27.51    4.88
   0   0 -26   25.57    7.08
   0   0  27   72.97    7.05
   0   0 -27   70.96   10.55
   0   2   0  190.02   27.12
   0   2   1   41.45   11.93
   0   2  -1   45.62   13.80
   0   2   2 1006.16   49.40
   0   2  -2  751.83   55.29
   0   2   3   69.51   10.38
   0   2   3   63.96   10.88
   0   2   4  225.03   17.87
   0   2   4  226.79   17.18
   0   2   5   45.82    7.20
   0   2   5   49.18    7.69
   0   2   6  385.89   18.76
   0   2   6  427.37   21.92
   0   2   7   83.91   10.23
   0   2   7   88.80   13.54
   0   2   8  365.55   28.68
   0   2   9  565.06   37.84
   0   2  10   18.97    7.07
   0   2  11  187.78   24.33
   0   2  12  248.70   29.12
   0   2  13  205.13   28.12
   0   2  14   58.09   15.55
   0   2  14   60.45   13.49
   0   2 -15   85.65   10.29
   0   2  15  118.99   23.30
   0   2 -15  106.05   13.69
   0   2  15  128.77   18.99
   0   2  16   79.12   20.22
   0   2 -16   72.52   11.46
   0   2  16   75.58   14.68
   0   2  17   19.03   11.48
   0   2 -17   18.63    7.16
   0   2  17   18.84    6.23
   0   2  18   72.10   20.76
   0   2 -18   59.21   11.80
   0   2  18   73.57   13.47
   0   2 -19   22.17    7.35
   0   2  19   16.84    6.75
   0   2 -20   23.30    7.63
   0   2  20   32.26    8.70
   0   2 -21   48.12   10.10
   0   2  21   59.33   10.50
   0   2 -22   22.18    7.89
   0   2  22   17.81    5.55
   0   2 -23   11.16    4.60
   0   2  23   16.68    4.93
   0   2 -24   18.18    5.77
   0   2  24   27.48    5.88
   0   2  25   -0.16    1.49
   0   2  26   40.99    5.04
   0   4   0   94.64   20.39
   0   4   1   14.85    7.57
   0   4  -1   14.78    8.79
   0   4  -2   12.28    7.57
   0   4   2   15.61    8.69
   0   4  -3   62.37   19.71
   0   4   3   64.24   14.11
   0   4   4   10.89    6.44
   0   4  -4    4.13    9.00
   0   4  -5   12.71   11.65
   0   4   5   14.59    5.54
   0   4  -6   61.53   22.02
   0   4   6  256.77   34.60
   0   4  -7  199.91   39.79
   0   4  -7  423.41   31.44
   0   4   8  268.40   27.52
   0   4  -8  217.29   22.72
   0   4   9   65.50   14.32
   0   4  -9   27.93   18.95
   0   4  -9   50.20   11.64
   0   4   9   85.78   17.22
   0   4 -10  102.34   29.06
   0   4 -10  201.18   21.75
   0   4 -11   19.10   13.65
   0   4 -11   35.99    9.12
   0   4 -12   28.12   17.23
   0   4 -12   41.78   10.59
   0   4  12   46.01    9.26
   0   4 -13    5.83   11.93
   0   4 -13   10.50    6.31
   0   4  13    9.74    4.86
   0   4 -14   44.71   10.93
   0   4  14   44.37    9.10
   0   4 -15  105.64   16.87
   0   4  15   95.14   12.61
   0   4 -16   26.48    8.23
   0   4  16   24.91    6.01
   0   4 -17   81.51   14.19
   0   4  17   71.53   10.27
   0   4 -18   69.73   13.41
   0   4  18   68.38    9.99
   0   4 -19    8.53    6.36
   0   4  19    7.46    3.02
   0   4 -20   50.85   11.01
   0   4  20   49.40    7.02
   0   4 -21    4.85    2.53
   0   4 -21   12.34    6.12
   0   4  21    9.08    2.94
   0   4 -22   15.56    5.57
   0   4  22    9.37    3.11
   0   4  23    4.41    1.45
   0   4  23    4.02    1.85
   0   6   0   59.71    7.17
   0   6   0  130.68   22.65
   0   6   1   51.22    6.35
   0   6  -1   44.97    6.46
   0   6  -1   92.37   19.84
   0   6   1  109.66   21.00
   0   6  -2   14.70    4.06
   0   6  -2   31.77   12.32
   0   6   2   29.21   11.03
   0   6  -3   34.40    6.24
   0   6  -3   77.89   16.98
   0   6   3   71.23   15.94
   0   6   4  188.04   24.63
   0   6  -4  144.87   23.85
   0   6  -5   31.67    6.19
   0   6   5   81.36   15.71
   0   6  -5   59.86   15.57
   0   6  -6   93.49   10.73
   0   6  -6  193.61   25.84
   0   6  -7    4.57    3.23
   0   6  -7   16.59    8.11
   0   6  -8    1.92    2.89
   0   6  -8    3.35    5.34
   0   6  -9    4.03    2.99
   0   6 -10   26.30    5.91
   0   6 -11    5.68    3.45
   0   6 -12   11.97    4.07
   0   6 -13   55.20    7.71
   0   6 -14   23.52    4.74
   0   6 -15    8.66    2.65
   0   6 -16    2.68    1.79
   0   6 -17    4.35    1.57
   1  -7 -10   10.04    2.26
  -1  -7  10   10.91    2.04
  -1  -7  10   11.99    2.67
   1  -7  -9   10.12    2.39
  -1  -7   9   11.84    2.14
  -1  -7   9    9.43    2.36
  -1  -7   8    2.22    1.78
  -1  -7   7   10.02    2.51
  -1  -7   6   12.62    2.97
  -1  -7   5    5.26    1.78
   1  -7  -4    0.44    0.98
  -1  -7   4    1.38    1.40
   1  -7  -3    2.70    1.65
   1  -7  -3    2.03    1.63
  -1  -7   3    2.26    1.63
   1  -7  -2   35.06    4.49
  -1  -7   2   33.84    4.34
   1  -7  -1   -1.16    1.19
  -1  -7   1    1.84    1.38
   1  -7   0    2.93    2.05
  -1  -7   0   -0.19    1.21
   1  -7   0    2.68    1.27
   1  -7   1    6.70    1.97
   1  -7   1    8.66    2.18
   1  -7   2   19.36    3.42
   1  -7   3    7.52    2.16
   1  -7   4    8.82    2.38
   1  -7   5    1.47    1.53
   1  -7   6    1.96    1.34
   1  -7   6    2.66    1.72
   1  -7   7    5.65    1.86
   1  -7   7    6.78    1.83
   1  -7   7    3.89    1.64
   1  -7   8   12.83    2.53
   1  -7   8   11.84    2.24
   1  -7   8   13.29    2.86
  -1  -7  -9    1.62    0.85
   1  -7   9    3.99    1.38
   1  -7   9    4.83    1.47
   1  -7   9    2.19    1.42
   1  -7  10    8.55    1.92
   1  -7  10    9.00    1.98
   1  -7  10   10.18    2.48
  -1  -5  20    2.53    1.21
  -1  -5  20    3.74    2.04
   1  -5 -19    8.28    2.65
  -1  -5  19   18.23    3.96
  -1  -5  19   17.82    4.00
   1  -5 -18   28.08    5.24
  -1  -5  18   35.95    5.97
   1  -5 -17    7.62    2.77
  -1  -5  17    6.77    3.22
   1  -5 -16    5.90    2.79
  -1  -5  16    6.83    3.63
   1  -5 -15   38.91    6.62
  -1  -5  15   45.46    7.75
   1  -5 -14   10.14    3.42
  -1  -5  14   13.16    4.18
   1  -5 -13    2.23    1.57
  -1  -5  13    3.19    2.65
  -1  -5  12   28.37    6.09
   1  -5 -12   27.78    5.92
  -1  -5  11   10.06    4.07
   1  -5 -11    6.30    3.03
   1  -5 -10  189.17   15.17
  -1  -5  10  200.86   15.19
  -1  -5   9   32.33    6.80
   1  -5  -9   20.03    5.06
   1  -5  -8   15.23    4.33
  -1  -5   8   16.28    9.72
  -1  -5   7   64.07   17.50
  -1  -5   7   56.95   16.73
   1  -5  -6   41.80    5.96
  -1  -5   6   48.20   14.76
  -1  -5   6   48.60   15.43
  -1  -5   5   91.32   19.98
  -1  -5   5   81.01   19.34
  -1  -5   4   77.54   18.16
  -1  -5   4   60.93   16.18
  -1  -5   3   15.51    7.76
  -1  -5   3   15.79    8.90
  -1  -5   2    6.61    5.00
  -1  -5   2    4.79    5.39
  -1  -5   1   11.52    7.78
   1  -5  -1    8.24    5.16
  -1  -5   0  104.36   20.97
   1  -5   0  109.87   21.74
   1  -5   1   54.12   15.30
   1  -5   2   60.91   16.22
   1  -5   2   47.17   14.24
   1  -5   3   62.71   17.13
   1  -5   3   51.78   14.76
   1  -5   4   26.14   10.52
   1  -5   4   29.96   13.05
   1  -5   5   18.78    9.77
   1  -5   5   21.02    9.68
   1  -5   6   30.91   12.54
   1  -5   6   21.62   10.96
   1  -5   7   33.53   13.84
   1  -5   7   38.96   14.43
   1  -5   8   25.57   11.58
   1  -5   9   43.27    6.64
   1  -5  10    9.85    3.44
   1  -5  11   55.21    8.39
   1  -5  12    8.37    3.56
  -1  -5 -13   36.45    6.46
   1  -5  13   51.36    8.60
  -1  -5 -14    9.75    2.90
   1  -5  14   15.04    4.66
  -1  -5 -15    2.17    1.74
   1  -5  15    1.09    2.24
  -1  -5 -16    1.66    1.22
   1  -5  16    1.97    2.90
   1  -5  16    3.47    3.24
   1  -5  17    2.58    2.88
   1  -5  17    0.38    1.66
   1  -5  18    8.00    2.85
   1  -5  18    5.88    2.57
   1  -5  19   14.98    3.83
   1  -5  19   16.82    3.69
   1  -5  20   18.34    3.57
   1  -5  20   12.00    2.76
   1  -5  20   13.08    2.79
  -1  -3  25    7.32    2.14
  -1  -3  24    4.56    2.12
  -1  -3  23   28.95    6.04
  -1  -3  22    6.19    3.33
   1  -3 -22    6.85    2.98
  -1  -3  22    5.29    3.95
   1  -3 -21   25.73    6.15
  -1  -3  21   27.55    7.42
   1  -3 -20   40.58    7.60
   1  -3 -19   35.94    7.22
   1  -3 -18   71.14   10.50
   1  -3 -17    9.22    3.12
  -1  -3  17   18.70   12.58
   1  -3 -16  131.93   13.23
   1  -3 -16  120.96   14.04
   1  -3 -15   70.32    9.27
   1  -3 -15   71.64   10.82
   1  -3 -14   28.84    5.75
   1  -3 -14   33.25    7.23
  -1  -3  14   43.63   16.84
   1  -3 -13   33.01    6.06
   1  -3 -13   31.00    6.52
  -1  -3  12   45.66   16.14
  -1  -3  11  262.36   35.83
  -1  -3  10  424.74   43.61
  -1  -3   9  407.84   40.49
  -1  -3   8  214.82   25.32
  -1  -3   8  217.41   28.40
  -1  -3   7  103.68   17.40
  -1  -3   7  100.79   18.10
  -1  -3   6  307.63   30.53
  -1  -3   6  311.21   28.48
  -1  -3   5  189.48   21.34
  -1  -3   5  210.90   24.09
  -1  -3   4  284.63   26.64
  -1  -3   4  259.24   23.89
   1  -3  -3   77.66   14.00
  -1  -3   3   84.52   13.83
  -1  -3   2   14.90    5.19
   1  -3  -2   16.90    7.12
   1  -3  -1  569.41   35.41
  -1  -3   1  504.05   31.45
   1  -3   0  396.49   29.83
  -1  -3   0  416.58   29.21
   1  -3   1   51.91   10.63
  -1  -3  -1   53.84   10.68
  -1  -3  -2  209.70   21.68
   1  -3   2  195.38   19.68
  -1  -3  -3  175.36   20.77
   1  -3   4  176.72   20.84
   1  -3   5    9.54    6.24
   1  -3   5    6.46    5.80
   1  -3   6  252.78   27.26
   1  -3   6  243.74   25.88
   1  -3   7   23.57    8.36
   1  -3   7   22.76    8.04
   1  -3   8  249.57   28.53
   1  -3   8  265.63   30.40
   1  -3   9  161.88   25.06
   1  -3   9  167.48   24.05
   1  -3  10  470.47   44.21
   1  -3  11   71.97   18.52
   1  -3  12   36.25   12.97
  -1  -3 -13  151.26   13.12
   1  -3  13  257.47   37.39
  -1  -3 -14   48.92    7.67
   1  -3  14  101.14   24.79
  -1  -3 -15   36.11    6.62
   1  -3  15   74.53   22.04
  -1  -3 -16   44.87    7.81
   1  -3  16   92.55   25.16
  -1  -3 -17  192.14   16.57
  -1  -3 -18  222.34   18.04
   1  -3  19    9.34    5.16
   1  -3  20   16.63    5.75
   1  -3  21   13.28    4.26
   1  -3  21    6.99    3.20
   1  -3  22   14.37    3.59
   1  -3  22   17.61    5.19
   1  -3  23   13.85    3.53
   1  -3  24    7.31    2.22
   1  -3  25   10.71    2.80
   1  -1 -27    0.05    2.45
  -1  -1  27    2.37    1.33
   1  -1 -26   15.46    5.68
  -1  -1  26   11.41    2.59
   1  -1 -25    3.24    2.32
  -1  -1  25    2.56    1.59
   1  -1 -25    3.19    3.66
   1  -1 -24    7.21    3.42
  -1  -1  24    6.79    2.43
   1  -1 -23   10.81    3.56
  -1  -1  23   21.18    4.59
   1  -1 -22  103.76   12.04
  -1  -1  22  127.10   10.63
   1  -1 -21    5.08    3.19
  -1  -1  21    7.34    2.86
   1  -1 -20   37.44    7.57
   1  -1 -19   74.45   10.21
  -1  -1  19  122.41   26.72
   1  -1 -18  101.28   11.92
  -1  -1  18  131.14   27.07
   1  -1 -17   64.36    9.09
  -1  -1  17   75.04   21.03
   1  -1 -16   68.62    8.91
  -1  -1  16  104.73   22.47
  -1  -1  15   94.27   20.99
  -1  -1  14   59.03   16.54
  -1  -1  13  503.21   45.83
  -1  -1  12  600.55   47.50
  -1  -1  11  431.52   38.36
  -1  -1  10  213.53   25.52
  -1  -1   9  414.54   32.88
  -1  -1   8  115.85   16.52
  -1  -1   7  153.96   17.47
  -1  -1   6 1148.75   43.37
  -1  -1   5 1053.24   32.36
  -1  -1   5 1044.98   37.70
  -1  -1   4 1719.36   37.95
  -1  -1   4 1737.00   43.97
  -1  -1   3 3135.52   47.75
  -1  -1   3 3283.19   53.53
  -1  -1   2 1004.52   26.23
   1  -1  -2  909.15   27.96
   1  -1  -1 2513.33   42.04
   1  -1   0  642.37   13.95
   1  -1   1  197.35    7.41
  -1  -1  -1  197.12   10.51
  -1  -1  -2 3712.28   52.51
   1  -1   2 3808.79   47.50
   1  -1   3 3396.41   51.10
   1  -1   3 3456.28   55.18
   1  -1   4  103.11   10.56
   1  -1   4  104.97    9.92
   1  -1   5  180.77   15.02
   1  -1   5  177.70   14.01
   1  -1   6  853.34   35.37
   1  -1   7  150.51   15.83
   1  -1   8  147.88   16.74
   1  -1   9  840.30   43.12
   1  -1  10  229.57   24.31
   1  -1  11  424.25   35.07
   1  -1  12  139.77   21.76
   1  -1  13  274.62   32.17
   1  -1  14  100.71   20.52
   1  -1  15   55.36   15.05
   1  -1  16   49.53   16.12
  -1  -1 -17   42.78    7.68
   1  -1  17   65.68   18.83
  -1  -1 -18  106.87   12.01
   1  -1  18  196.74   32.90
  -1  -1 -19   68.50    9.77
   1  -1  19   93.18    9.72
   1  -1  19  117.53   26.12
  -1  -1 -20  124.25   13.20
   1  -1  20  146.13   12.30
   1  -1  21   53.99    7.41
   1  -1  21   66.63    9.61
   1  -1  22   10.54    3.36
   1  -1  23   70.62    8.26
   1  -1  24   26.02    4.89
   1  -1  25   28.56    5.03
  -1  -1 -25   25.50    7.32
   1  -1  26   28.62    4.66
  -1  -1 -26   27.34    7.76
   1  -1  27   17.07    3.23
  -1  -1 -27   10.38    5.03
  -1   1  27    4.05    1.98
   1   1 -27    0.42    2.41
  -1   1  26   13.74    3.51
   1   1 -26   12.47    4.58
  -1   1  26   12.71    3.20
   1   1 -25    3.15    3.45
  -1   1  25    5.77    2.54
   1   1 -24   11.71    4.25
  -1   1  24   11.29    4.14
   1   1 -23   17.40    6.29
  -1   1  23   21.66    5.82
   1   1 -22  111.22   12.93
   1   1 -22  153.81   17.67
  -1   1  22  155.43   16.06
   1   1 -21    9.85    4.43
   1   1 -21    9.70    5.06
  -1   1  21    9.56    4.30
   1   1 -20   35.85    6.71
   1   1 -20   47.10    9.94
  -1   1  20   58.72   11.46
   1   1 -19   73.48    9.93
  -1   1  19  113.70   26.55
   1   1 -19  103.46   14.12
  -1   1  19  107.98   16.32
   1   1 -18   92.58   10.80
  -1   1  18  165.86   31.58
   1   1 -18  132.69   15.92
  -1   1  18  146.07   19.71
  -1   1  17  103.77   25.07
   1   1 -17   55.93    7.98
  -1   1  17   91.99   16.58
  -1   1  16  123.33   25.74
   1   1 -16   74.69    9.02
  -1   1  16  113.46   18.74
  -1   1  15  107.89   23.52
  -1   1  14   72.75   18.74
  -1   1  13  563.75   48.72
  -1   1  12  639.13   49.65
  -1   1  11  468.63   40.50
  -1   1  10  208.87   25.37
  -1   1   9  423.86   34.95
  -1   1   8  129.29   18.19
  -1   1   7  156.00   19.24
  -1   1   6 1208.97   49.83
  -1   1   5 1067.18   44.24
  -1   1   4 1753.19   52.50
  -1   1   4 1348.49   19.81
  -1   1   3 3152.22   65.68
  -1   1   3 3155.44   41.42
  -1   1   2  938.53   19.76
  -1   1   2  864.52   29.81
  -1   1   1 2442.38   65.33
   1   1   0  722.19   36.04
   1   1   1  183.86   14.89
   1   1   1  240.65   15.05
   1   1   2 3852.42   52.18
   1   1   2 3827.47   48.47
   1   1   2 3792.10   57.72
   1   1   3 3213.41   46.96
   1   1   3 3402.70   58.01
   1   1   4   84.45    6.82
   1   1   4  102.26   10.89
   1   1   5  184.16   15.74
   1   1   6  879.44   37.36
   1   1   7  169.37   17.33
   1   1   8  169.49   18.90
   1   1   9  959.22   48.33
   1   1  10  280.17   27.62
   1   1  11  483.21   39.17
   1   1  12  166.66   23.77
   1   1  13  304.47   35.03
   1   1  14  110.45   22.27
   1   1  15   57.11   15.89
   1   1  16   56.58   16.78
  -1   1 -16   26.61    5.83
   1   1  16   48.76   10.48
  -1   1 -17   39.55    7.21
   1   1  17   84.13   21.31
  -1   1 -17   67.50   11.09
   1   1  17   69.74   12.71
   1   1  18  210.58   35.56
  -1   1 -18  164.47   17.61
   1   1  18  173.74   18.80
  -1   1 -19   71.27   10.37
   1   1  19  131.72   28.31
  -1   1 -19   98.14   14.26
   1   1  19  111.72   14.49
  -1   1 -20  172.66   19.45
   1   1  20  182.45   17.89
  -1   1 -21   38.35    7.74
  -1   1 -21   67.45   12.08
   1   1  21   63.90   10.28
  -1   1 -22   10.78    5.83
   1   1  22   10.57    4.54
  -1   1 -23   77.11   12.77
   1   1  23   84.05   10.69
  -1   1 -24   29.05    7.54
   1   1  24   32.34    6.09
   1   1  25   32.86    5.75
  -1   1 -25   27.06    7.88
   1   1  25   31.38    5.72
  -1   1 -26   27.56    7.15
   1   1  26   32.49    5.41
   1   1  27   18.14    3.71
  -1   1 -27    9.39    4.40
  -1   3  25    9.61    2.88
   1   3 -24    6.49    3.80
  -1   3  24    8.23    3.01
   1   3 -23   23.01    6.28
  -1   3  23   24.41    5.19
   1   3 -22   -0.11    3.15
  -1   3  22    4.74    3.34
  -1   3  21   32.29    7.42
  -1   3  20   55.94   10.25
  -1   3  19   56.84   11.30
  -1   3  18   91.88   14.52
  -1   3  17   21.68    8.47
   1   3 -16   71.05   25.24
  -1   3  16  200.66   22.47
   1   3 -15   97.10   14.77
  -1   3  15  106.16   17.21
   1   3 -14   20.72   16.27
   1   3 -14   40.95    9.74
  -1   3  14   37.56   10.47
   1   3 -13   24.86   16.36
  -1   3  13   42.39   11.55
   1   3 -12   12.07    7.24
  -1   3  12   42.46   11.13
   1   3 -11  119.35   32.44
   1   3 -10  237.24   43.89
   1   3  -9  236.51   44.26
   1   3  -8  127.74   32.22
   1   3  -7   75.98   23.84
   1   3  -6  203.71   38.65
  -1   3   6  266.70   19.22
  -1   3   5  160.47   16.47
   1   3  -5  141.71   30.87
  -1   3   4  228.48   22.04
   1   3  -4  201.29   34.44
   1   3  -3   64.91   19.73
  -1   3   3   62.08   13.12
  -1   3   2   21.03    8.41
   1   3  -2    3.73    6.61
   1   3  -1  434.20   45.30
  -1   3   1  444.06   41.72
  -1   3   0  314.22   38.15
   1   3   0  377.85   40.89
   1   3   1   54.74   15.42
  -1   3  -1   39.21   14.50
   1   3   2  216.16   26.69
  -1   3  -2  154.45   28.76
  -1   3  -3  131.58   28.81
   1   3   3  175.51   22.33
  -1   3  -4  112.55   26.12
   1   3   4  148.98   18.51
   1   3   5    8.87    4.53
   1   3   5   10.82    5.07
   1   3   6  204.53   18.90
   1   3   6  213.78   21.32
   1   3   7   18.99    5.47
   1   3   7   27.53    8.18
   1   3   8  218.31   21.84
   1   3   9  148.80   18.16
   1   3  10  401.51   30.63
   1   3  11   62.50   12.11
  -1   3 -12   28.27    6.73
   1   3  12   32.32    7.71
  -1   3 -13  231.07   21.09
   1   3  13  234.29   22.21
  -1   3 -14   80.51   13.32
   1   3  14   84.85   13.64
  -1   3 -15   54.87   10.96
   1   3  15   56.26   10.83
  -1   3 -16   74.85   12.84
   1   3  16   75.39   12.33
  -1   3 -17  264.39   25.32
   1   3  17  283.20   22.95
   1   3  18  328.81   23.88
   1   3  19   12.10    4.78
   1   3  20   17.50    5.45
   1   3  21   11.33    4.16
   1   3  22   14.54    4.44
  -1   3 -23   13.87    4.84
   1   3  23   18.23    4.62
   1   3  24    7.62    2.26
  -1   3 -24    6.74    4.01
   1   3  24    5.30    2.25
   1   3  25   10.62    2.59
  -1   3 -25   10.78    3.99
   1   5 -20    2.53    1.65
   1   5 -19    8.08    2.52
   1   5 -18   20.72    4.67
   1   5 -17    2.42    1.91
   1   5 -17    9.94    5.43
   1   5 -16    2.26    2.49
   1   5 -16    7.15    5.16
   1   5 -15   23.22    5.72
   1   5 -15   59.45   12.27
   1   5 -14   16.94    7.87
   1   5 -13    8.09    5.39
   1   5 -12   49.28   11.67
   1   5 -11    9.22    3.77
   1   5 -10  285.00   28.19
  -1   5   8   27.17   10.63
   1   5  -8   27.56    9.97
   1   5  -7   46.73   17.32
  -1   5   7  118.67   22.26
   1   5  -7   94.39   20.75
   1   5  -6   33.69    7.68
   1   5  -6   34.58   14.01
   1   5  -6   92.76   21.83
  -1   5   6   93.12   20.83
   1   5  -5   67.31   21.35
   1   5  -5   68.69   10.80
   1   5  -5  118.55   24.40
   1   5  -4   55.38   18.47
   1   5  -4   62.52    9.98
  -1   5   4  149.03   26.86
   1   5  -4  132.10   26.25
   1   5  -3   16.90    5.63
   1   5  -3    7.52    7.86
   1   5  -3   21.33   12.77
  -1   5   3   24.28   12.38
   1   5  -2   -5.90    5.97
   1   5  -2    6.37    3.32
   1   5  -2   -2.78    9.20
   1   5  -1   12.26    8.84
  -1   5   1    9.19    2.27
  -1   5   1    6.35    5.12
   1   5  -1    9.12    3.48
   1   5  -1   20.96   11.14
  -1   5   1   30.70   13.76
   1   5   0   88.15   19.65
  -1   5   0   85.70   19.34
   1   5   0  105.57   12.00
  -1   5   0  103.78   11.34
   1   5   0  232.41   34.89
  -1   5   0  189.12   31.61
  -1   5  -1   30.12   11.86
   1   5   1   45.64   13.93
  -1   5  -1   47.54    7.82
   1   5   1   57.94    8.35
   1   5   2   47.15   13.35
  -1   5  -2   39.74    7.58
  -1   5  -2   30.25   12.09
   1   5   2   50.80    7.45
  -1   5  -2   71.90   19.51
   1   5   3   53.05   13.60
  -1   5  -3   38.19    7.51
  -1   5  -3   35.65   13.33
  -1   5  -3   76.60   19.97
  -1   5  -4   15.63   10.93
  -1   5  -4   23.97   11.42
   1   5   4   50.28   15.44
  -1   5  -5    8.97    8.05
  -1   5  -5   35.07   13.11
   1   5   5   42.33   14.35
  -1   5  -6    4.96    4.12
  -1   5  -6   22.70    8.64
  -1   5  -7   21.73   13.34
  -1   5  -7   41.49   15.22
   1   5   7   64.27   14.92
  -1   5  -8   17.06    6.92
  -1   5  -8   34.08   13.74
  -1   5  -9   53.72   12.64
  -1   5  -9   47.84   14.92
  -1   5 -10   14.19    7.21
  -1   5 -10   13.65    8.64
  -1   5 -11   63.18   13.07
  -1   5 -12    5.79    4.21
  -1   5 -13   45.46   11.66
  -1   5 -14   24.63   11.77
  -1   5 -15    7.82    6.18
  -1   5 -16    1.83    3.30
  -1   5 -17    7.36    4.28
  -1   5 -18    3.96    3.35
  -1   5 -18    3.77    2.44
  -1   5 -19   13.86    4.93
  -1   5 -19    5.53    2.55
  -1   5 -20    7.76    2.20
   1   7 -10   10.29    2.22
   1   7  -9    9.53    2.20
   1   7  -8    1.16    0.77
   1   7  -7    7.98    2.01
   1   7  -6    9.71    2.33
   1   7  -5    3.60    1.36
   1   7  -4    0.74    1.11
   1   7  -3    1.49    0.87
   1   7  -2   28.71    3.67
   1   7  -1    2.77    1.17
  -1   7   1    1.63    2.95
  -1   7   0    1.01    2.55
  -1   7  -1    9.91    4.63
  -1   7  -2   35.26    8.01
  -1   7  -3    7.19    1.84
  -1   7  -3    8.78    4.04
  -1   7  -4    7.37    2.01
  -1   7  -4   16.94    5.69
  -1   7  -5    1.10    1.20
  -1   7  -5    1.39    2.70
  -1   7  -6    2.87    1.32
  -1   7  -6    1.92    2.45
  -1   7  -7    2.91    1.42
  -1   7  -7    4.79    2.69
  -1   7  -8    9.12    2.07
  -1   7  -9    1.95    1.22
  -1   7 -10    8.30    2.04
  -2  -6  17    5.51    1.68
  -2  -6  17    6.12    1.95
  -2  -6  16    0.67    1.11
   2  -6 -16    1.71    1.33
  -2  -6  16    2.59    1.18
  -2  -6  15    1.21    1.48
  -2  -6  15    0.78    0.98
  -2  -6  14   10.70    2.92
   2  -6 -14    9.72    2.94
  -2  -6  13   12.48    3.65
   2  -6 -13   10.93    3.18
   2  -6 -12   42.24    5.95
   2  -6 -11   80.84    8.42
   2  -6 -10    6.29    2.51
   2  -6  -9   25.98    5.11
   2  -6  -8    2.80    2.02
   2  -6  -7   33.49    5.97
   2  -6  -6   31.61    5.00
   2  -6  -6   31.72    5.86
   2  -6  -5   19.25    3.91
   2  -6  -4   20.21    4.24
   2  -6  -3   64.61    7.24
   2  -6  -2  108.33    8.60
   2  -6  -1    5.23    1.88
   2  -6   0    3.84    2.32
   2  -6   0    2.30    1.57
   2  -6   1   17.16    3.96
   2  -6   2    1.88    1.42
   2  -6   3    4.78    2.04
   2  -6   4   23.21    4.59
   2  -6   5    1.31    1.72
   2  -6   6   21.32    4.47
   2  -6   7   12.95    3.31
   2  -6   7   11.05    2.92
   2  -6   8   41.61    6.55
   2  -6   8   43.53    5.86
   2  -6   9   35.29    5.78
   2  -6   9   41.60    5.89
   2  -6  10   61.87    8.04
   2  -6  10   61.48    7.65
   2  -6  11   13.64    3.86
  -2  -6 -11   11.12    3.26
   2  -6  11   11.22    3.55
   2  -6  12   11.55    3.24
  -2  -6 -12    9.65    2.89
   2  -6  12   10.75    3.39
   2  -6  13    0.48    1.40
   2  -6  13    0.82    1.63
   2  -6  13    0.64    0.79
   2  -6  14    5.76    2.22
   2  -6  14    6.92    2.77
   2  -6  14    7.25    1.93
   2  -6  15   19.97    3.91
   2  -6  15   19.15    3.89
   2  -6  15   16.12    2.82
   2  -6  15   15.36    3.70
   2  -6  16    6.71    2.07
   2  -6  16    9.56    2.71
   2  -6  16    5.56    1.67
   2  -6  16    6.31    2.35
  -2  -4  23    6.85    2.11
  -2  -4  23    5.68    2.02
   2  -4 -22   21.34    4.30
  -2  -4  22   33.08    5.09
  -2  -4  22   32.96    5.82
   2  -4 -21   -0.19    1.80
  -2  -4  21    3.13    2.71
   2  -4 -20    6.95    2.88
  -2  -4  20    1.32    2.24
   2  -4 -19    1.51    2.03
   2  -4 -18   48.27    7.98
   2  -4 -17   30.65    6.20
   2  -4 -16   54.20    8.27
   2  -4 -16   55.88    9.16
   2  -4 -15   72.79    9.22
   2  -4 -15   66.09    9.90
   2  -4 -14  120.81   11.78
   2  -4 -14  106.88   12.20
   2  -4 -13   24.09    5.93
   2  -4 -12    7.39    3.71
  -2  -4  12   16.13   12.23
   2  -4 -11    6.74    3.13
  -2  -4  11    7.36    7.94
   2  -4 -10   55.78    8.12
  -2  -4  10   60.66   18.80
   2  -4  -9   60.11    8.29
  -2  -4   9   49.68   15.31
  -2  -4   8   21.26   10.89
  -2  -4   8   35.46   11.70
  -2  -4   7   27.06   12.35
  -2  -4   7   31.81   10.19
  -2  -4   6   83.10   18.76
  -2  -4   6   90.90   17.85
  -2  -4   5  262.44   29.58
  -2  -4   5  328.15   33.49
  -2  -4   5  290.12   33.14
  -2  -4   4   93.67   18.24
  -2  -4   4  108.47   18.66
  -2  -4   4   94.44   17.12
  -2  -4   3  125.36   19.67
  -2  -4   3  118.40   19.00
   2  -4  -2   13.15    8.16
  -2  -4   2    8.45    5.11
  -2  -4   1    2.65    1.97
   2  -4  -1   11.14    7.61
  -2  -4   0   58.84   13.51
   2  -4   0   56.00   13.24
  -2  -4  -1  284.43   30.63
   2  -4   1  274.65   29.15
   2  -4   2  295.88   30.09
  -2  -4  -2  309.05   32.19
   2  -4   3   30.39    9.86
   2  -4   3   23.99    8.48
   2  -4   4   66.69   14.75
   2  -4   4   77.62   17.29
   2  -4   4   85.75   17.95
   2  -4   5   80.05   17.84
   2  -4   5   83.54   18.78
   2  -4   5   63.96   14.77
   2  -4   6   48.33   13.53
   2  -4   6   73.17   18.14
   2  -4   6   58.02   15.10
   2  -4   7   18.34    4.72
   2  -4   7   20.14    9.36
   2  -4   7   24.21    9.94
   2  -4   7   20.53   10.37
   2  -4   8    5.31    3.11
   2  -4   8    5.31    6.33
   2  -4   8    8.26    6.74
   2  -4   9   49.10    8.88
   2  -4   9   64.75   17.68
   2  -4   9   50.50   16.16
   2  -4  10  340.55   23.95
   2  -4  10  375.74   43.86
   2  -4  11   41.25    9.19
   2  -4  11   39.61   15.68
   2  -4  12   99.83   14.81
   2  -4  12   97.10   23.75
  -2  -4 -13    8.13    3.34
   2  -4  13   12.79    5.92
   2  -4  13   14.82    9.90
  -2  -4 -14   37.41    7.93
   2  -4  14   63.39   12.27
   2  -4  15   79.63   13.73
   2  -4  16   29.58    8.30
   2  -4  17   23.05    6.97
   2  -4  18    9.15    4.06
   2  -4  18    1.15    2.75
   2  -4  19   84.09   11.27
   2  -4  19   68.17    9.02
   2  -4  20  114.22   12.11
   2  -4  20  104.74   10.15
   2  -4  21    6.28    2.57
   2  -4  21    3.20    2.38
   2  -4  22   23.26    4.18
   2  -4  22   21.87    3.88
   2  -4  22   25.35    4.66
   2  -4  23    1.73    1.61
   2  -4  23    0.47    0.86
   2  -2 -26   -0.03    2.14
   2  -2 -25    4.13    2.31
  -2  -2  25    6.04    2.24
   2  -2 -24    4.36    2.85
  -2  -2  24    5.89    3.07
   2  -2 -23   11.66    4.11
  -2  -2  23   15.95    4.71
   2  -2 -22   23.63    6.13
   2  -2 -21   53.75    9.37
   2  -2 -20  227.64   19.10
   2  -2 -19   97.53   12.43
   2  -2 -18   90.81   11.73
  -2  -2  18  111.40   27.51
   2  -2 -17  182.87   15.92
  -2  -2  17  250.40   41.52
   2  -2 -16  100.97   11.25
  -2  -2  16  142.00   31.72
   2  -2 -15    8.42    3.71
  -2  -2  15   12.39    8.74
   2  -2 -15    7.91    2.98
  -2  -2  14  192.52   34.83
  -2  -2  13   48.47   16.02
  -2  -2  12  560.56   53.35
  -2  -2  11   62.43   17.30
  -2  -2  10  364.48   38.20
  -2  -2   9  192.26   26.30
  -2  -2   8  537.08   41.12
  -2  -2   7  489.57   29.59
  -2  -2   7  516.08   37.58
  -2  -2   6  235.34   23.80
  -2  -2   6  237.99   19.88
  -2  -2   5  251.68   22.81
  -2  -2   5  240.65   19.61
  -2  -2   4  728.55   35.45
  -2  -2   4  696.48   31.64
  -2  -2   3  250.35   19.07
   2  -2  -3  247.79   20.08
  -2  -2   2  647.85   27.97
   2  -2  -2  683.09   31.96
   2  -2  -2  623.88   27.10
   2  -2  -1  199.43   17.00
   2  -2  -1  181.03   11.33
   2  -2   0  220.74   17.27
   2  -2   0  183.26    9.35
  -2  -2   0  202.25   15.21
   2  -2   1  338.48   21.47
   2  -2   1  342.56   13.40
  -2  -2  -1  343.66   20.31
  -2  -2  -2  746.12   31.49
   2  -2   2  810.84   24.64
  -2  -2  -3  284.60   21.63
   2  -2   4   81.04   12.19
   2  -2   5  108.78   15.05
   2  -2   5  107.57   14.34
   2  -2   6   39.71    9.54
   2  -2   6   38.38    8.95
   2  -2   7 1024.72   47.10
   2  -2   7 1009.98   48.87
   2  -2   8  234.51   24.87
   2  -2   9  336.79   31.23
   2  -2  10   16.53    7.96
   2  -2  11  205.54   26.80
   2  -2  12  786.21   55.15
   2  -2  13  132.13   24.20
   2  -2  14  150.40   26.61
   2  -2  15   71.32   19.60
   2  -2  15   48.30    6.00
   2  -2  16  211.43   35.75
   2  -2  16  122.78    9.95
   2  -2  17   86.64   23.71
   2  -2  17   48.05    6.44
   2  -2  18  107.95   26.86
   2  -2  18   63.57    7.50
   2  -2  19   82.04   12.13
   2  -2  19   67.99    7.74
   2  -2  20   25.29    4.87
   2  -2  20   33.14    7.79
   2  -2  21  129.87   14.21
   2  -2  21  106.17    9.63
   2  -2  22    7.25    2.98
   2  -2  22    4.42    2.42
   2  -2  23   18.75    3.94
   2  -2  23   24.54    5.31
   2  -2  24   14.36    3.64
   2  -2  24   11.08    2.72
   2  -2  25    5.82    2.14
  -2  -2 -26    5.93    3.58
  -2   0  27   17.30    3.25
   2   0 -27   16.30    4.95
   2   0 -26   18.03    5.61
  -2   0  26   11.17    2.83
   2   0 -25    3.23    2.01
  -2   0  25    7.42    3.11
   2   0 -25    7.56    3.76
  -2   0  25    7.37    2.38
   2   0 -24   13.11    4.70
   2   0 -24   17.66    5.67
  -2   0  24   19.48    4.84
   2   0 -23   83.69   10.82
   2   0 -23  122.90   14.99
  -2   0  23  124.10   12.35
   2   0 -22   33.87    7.14
  -2   0  22   43.91    7.66
   2   0 -21   50.36    8.56
  -2   0  21   72.39   10.58
  -2   0  20   96.02   23.70
   2   0 -20   66.41    9.90
  -2   0  20   99.25   13.21
  -2   0  19   44.53   15.44
   2   0 -19   33.38    6.69
  -2   0  19   50.31   10.51
  -2   0  18  263.93   37.11
   2   0 -18  196.06   15.22
  -2   0  18  280.55   24.55
  -2   0  17   11.20    9.29
   2   0 -17   13.43    4.37
  -2   0  17   14.11    6.17
  -2   0  16   18.97   10.66
   2   0 -16   12.42    3.85
  -2   0  15  523.97   49.17
  -2   0  14   36.92   12.78
  -2   0  13  912.10   61.24
  -2   0  12   83.67   17.93
  -2   0  11    7.51    4.91
  -2   0  10 1994.13   82.17
  -2   0   9  347.37   33.19
  -2   0   8  856.90   49.50
  -2   0   7  170.27   22.06
  -2   0   6  325.64   28.87
  -2   0   5 9999.00  149.60
  -2   0   4  266.51   22.99
   2   0  -3   19.13    4.46
  -2   0   3   19.18    5.21
  -2   0   2  214.71   14.70
   2   0  -2  203.47    9.32
  -2   0   1  129.47    9.21
   2   0  -1  107.96    4.50
   2   0   0  618.21   13.34
   2   0   0  517.31   13.03
   2   0   1   58.63    4.33
   2   0   2 9141.82   70.11
   2   0   2 9256.71   62.56
   2   0   3 1399.25   30.24
   2   0   4 6187.33   74.41
   2   0   5  576.48   25.78
   2   0   6   28.66    6.61
   2   0   7   20.42    6.48
   2   0   8  220.13   21.40
   2   0   9  214.53   22.78
   2   0  10   52.82   12.38
   2   0  11  116.42   19.53
   2   0  12 1133.62   63.50
   2   0  13   99.34   19.96
   2   0  14  123.28   22.33
   2   0  15  189.57   29.06
   2   0  16    0.78    6.62
   2   0  16    1.11    2.37
   2   0  17   19.34    9.33
   2   0  17   21.08    6.37
   2   0  18  169.53   30.37
   2   0  18  152.22   15.39
   2   0  19   50.08   16.58
   2   0  19   41.21    7.90
   2   0  20  102.94   12.04
   2   0  21   13.87    4.65
   2   0  22   13.40    3.97
  -2   0 -22   12.06    6.22
   2   0  22   15.95    4.73
  -2   0 -23   89.58   15.05
   2   0  23   94.20   10.04
   2   0  23  106.14   10.85
  -2   0 -24   -2.50    3.61
   2   0  24    0.95    1.99
   2   0  25    5.67    2.85
  -2   0 -25   -1.19    4.01
  -2   0 -26   16.09    6.02
   2   0  26   21.05    4.31
   2   0  27   -0.51    1.21
  -2   0 -27   -2.44    3.84
  -2   2  26    1.93    1.57
  -2   2  26    2.22    1.72
  -2   2  25    6.73    2.64
  -2   2  24    0.81    2.25
   2   2 -23   15.32    6.07
  -2   2  23   20.25    6.25
   2   2 -22   37.25    9.09
  -2   2  22   32.84    8.14
   2   2 -21   74.85   13.06
  -2   2  21   72.92   12.53
   2   2 -20  302.45   25.75
  -2   2  20  316.52   28.31
   2   2 -19  122.98   16.27
  -2   2  19  119.82   18.85
   2   2 -18   86.00   10.75
  -2   2  18  114.25   26.03
   2   2 -18  114.71   15.76
  -2   2  18  113.61   19.40
   2   2 -17  168.50   15.02
  -2   2  17  240.30   37.16
   2   2 -17  225.47   20.84
  -2   2  17  271.47   30.95
   2   2 -16   99.37   11.03
   2   2 -16   76.71   25.48
  -2   2  16  142.17   28.19
   2   2 -16  148.39   16.50
  -2   2  16  174.28   26.26
   2   2 -15    9.48    3.21
  -2   2  15   10.56    9.20
   2   2 -15    5.14    9.22
   2   2 -15   14.80    5.78
  -2   2  15    9.85   10.57
  -2   2  14  186.05   29.83
   2   2 -14   71.30   23.54
   2   2 -14  144.44   12.25
  -2   2  14  280.62   31.50
  -2   2  14  207.12   29.04
  -2   2  13   46.56   13.51
  -2   2  12  444.56   41.98
  -2   2  11   44.60   13.25
  -2   2  10  303.61   31.83
  -2   2   9  178.76   23.60
  -2   2   8  440.41   34.92
  -2   2   7  448.53   20.85
  -2   2   6  184.73   10.11
   2   2  -6  189.69   34.79
  -2   2   6  223.12   14.30
  -2   2   5  251.88   15.90
  -2   2   5  213.80   13.37
   2   2  -5  200.11   33.08
   2   2  -4  586.29   52.40
  -2   2   4  621.90   28.83
  -2   2   4  679.51   28.51
   2   2  -3  206.21   30.96
  -2   2   3  198.77   19.81
  -2   2   2  571.31   40.43
   2   2  -2  598.53   49.10
   2   2  -1  173.92   24.56
  -2   2   1  172.30   23.65
   2   2   0  211.81   25.74
   2   2   1  372.88   31.18
   2   2   2  843.85   42.24
   2   2   2  944.72   41.63
   2   2   3  371.65   23.80
   2   2   3  346.80   24.73
   2   2   4   73.12   10.11
   2   2   4   76.75   11.29
   2   2   5   87.00   10.83
   2   2   5   92.68   11.40
   2   2   6   32.66    6.79
   2   2   6   32.73    6.36
   2   2   7  855.06   36.76
   2   2   7  926.75   40.20
   2   2   8  231.40   21.39
   2   2   8  193.23   18.09
   2   2   9  311.02   26.28
   2   2   9  267.41   22.13
   2   2  10   14.72    5.88
   2   2  11  194.79   23.21
   2   2  12  743.45   47.35
   2   2  13  118.08   19.85
   2   2  14  141.25   22.87
  -2   2 -14  135.20   14.95
   2   2  14  143.26   16.82
   2   2  15   63.50   15.93
  -2   2 -15   64.04   10.92
   2   2  15   61.43   11.03
   2   2  16  193.66   29.55
  -2   2 -16  149.60   17.24
   2   2  16  172.47   18.27
   2   2  17   69.61   18.93
  -2   2 -17   60.14   11.62
   2   2  17   67.99   11.57
   2   2  18   81.38   20.64
   2   2  18   71.51   15.91
  -2   2 -18   75.56   13.77
   2   2  18   80.90   12.56
  -2   2 -19   83.99   14.20
   2   2  19   91.94   13.08
  -2   2 -20   30.87    8.84
   2   2  20   31.73    7.38
  -2   2 -21  108.90   16.15
   2   2  21  134.05   14.83
  -2   2 -22    5.71    4.50
   2   2  22    7.23    3.55
  -2   2 -23   19.06    7.24
   2   2  23   25.67    5.94
  -2   2 -24   10.09    6.19
   2   2  24   11.66    3.39
   2   2  24   13.52    3.79
   2   2  25    4.81    2.28
   2   2  26    8.73    2.61
  -2   4  23    6.67    2.15
  -2   4  22   30.84    4.92
  -2   4  21    4.38    2.64
   2   4 -20    2.65    2.21
  -2   4  20    2.35    1.73
   2   4 -19   -2.64    1.62
  -2   4  19   -0.58    1.79
   2   4 -18   76.83   14.06
  -2   4  18   63.42    9.73
   2   4 -17   56.21   12.90
  -2   4  17   40.12    8.34
   2   4 -16   83.92   15.40
  -2   4  16   72.59   11.40
   2   4 -15  110.57   16.92
  -2   4  15   84.23   12.55
   2   4 -14  163.63   20.15
  -2   4  14  137.42   17.35
   2   4 -13   12.28    7.36
  -2   4  13   24.74    7.83
  -2   4  12   11.21    8.60
   2   4 -12   15.21   13.90
   2   4 -12   13.69    5.92
  -2   4  12   11.46    4.68
  -2   4  11    7.83    5.71
   2   4 -11   10.25   13.24
   2   4 -11    8.96    5.82
  -2   4  11   10.40    6.95
  -2   4  10   83.52   17.24
   2   4 -10   86.12   14.41
  -2   4  10  117.46   19.27
  -2   4   9   83.38   18.97
   2   4  -9   86.23   14.08
  -2   4   9  128.13   21.59
  -2   4   8   37.72   13.60
   2   4  -8   18.29   11.47
   2   4  -8   53.78   11.76
   2   4  -7   21.92   16.26
  -2   4   7   70.59   21.60
   2   4  -6   71.82   22.23
  -2   4   6  203.12   32.24
   2   4  -5  238.01   39.79
   2   4  -4   88.44   23.78
   2   4  -3   99.80   23.37
  -2   4   3  108.39   18.31
   2   4  -2   15.49    9.87
  -2   4   2   13.70    7.35
  -2   4   1    6.11    5.42
   2   4  -1   10.89    7.80
   2   4   0   55.34   15.71
  -2   4   0   51.07   15.82
  -2   4  -1  209.53   32.90
   2   4   1  277.14   34.92
   2   4   2  304.01   33.98
  -2   4  -2  207.00   33.70
   2   4   3   24.68    9.38
  -2   4  -3   16.75   13.10
   2   4   4   66.56   14.27
  -2   4  -4   43.46   16.13
   2   4   5   69.48   13.65
  -2   4  -5   39.03   18.57
   2   4   6   48.98   11.23
  -2   4  -6   32.96   14.54
  -2   4  -7   26.91   15.24
  -2   4  -7   21.14    7.68
   2   4   7   53.17   14.91
  -2   4  -7   15.09    8.34
  -2   4  -8   -4.75   11.13
  -2   4  -8    3.62    4.31
   2   4   8   16.04    8.96
  -2   4  -8   -4.55    6.58
  -2   4  -9   20.88   14.53
  -2   4  -9   59.76   12.58
  -2   4  -9   43.10   15.09
  -2   4 -10  339.79   29.66
  -2   4 -10  302.80   34.66
  -2   4 -11    4.76    9.54
  -2   4 -11   37.04    9.96
  -2   4 -12   48.02   20.64
  -2   4 -12   82.35   14.15
  -2   4 -13    3.79    8.29
  -2   4 -13   19.71    7.51
   2   4  13   20.94    6.25
  -2   4 -14   48.41   11.71
   2   4  14   53.47    8.40
  -2   4 -15   58.24   12.57
   2   4  15   58.42    8.72
  -2   4 -16   20.09    8.42
   2   4  16   20.09    5.08
  -2   4 -17   24.06    8.70
   2   4  17   19.52    4.86
  -2   4 -18   -1.90    3.25
   2   4  18    2.38    1.34
  -2   4 -19   77.29   14.22
   2   4  19   65.93    8.19
  -2   4 -20   95.89   14.66
   2   4  20  102.50    9.56
  -2   4 -21    7.11    4.74
   2   4  21    2.03    1.72
  -2   4 -22   20.77    6.64
  -2   4 -23    1.77    2.24
   2   6 -17    4.80    1.60
   2   6 -16    2.34    1.26
   2   6 -15    1.26    1.72
   2   6 -14   10.59    3.19
   2   6 -13    7.17    2.95
   2   6 -12   45.79    7.09
   2   6 -11   75.85    9.29
   2   6 -10    7.10    3.22
   2   6  -9   26.52    6.10
   2   6  -8    0.57    2.57
   2   6  -7   34.83    6.95
  -2   6   7   61.29   12.48
   2   6  -7   61.45   12.32
   2   6  -6   26.60    5.95
  -2   6   6   58.43   13.53
   2   6  -6   53.92   12.04
   2   6  -5   18.29    4.92
  -2   6   5   29.75    9.22
   2   6  -4   21.42    5.03
  -2   6   4   41.31   12.19
   2   6  -4   50.15   13.06
   2   6  -3   60.86    8.27
  -2   6   3  131.00   21.59
   2   6  -3  117.86   19.84
   2   6  -2  256.57   29.32
  -2   6   2  231.75   29.46
   2   6  -1    4.67    2.15
  -2   6   1    9.47    7.75
   2   6  -1   17.74    8.96
   2   6   0    4.18    2.58
  -2   6   0    7.88    8.91
   2   6   0    2.77    4.92
  -2   6  -1   14.26    3.54
   2   6   1   17.98    4.09
   2   6   1   30.73   11.34
  -2   6  -1   25.68   10.77
  -2   6  -2    1.95    1.79
   2   6   2    1.37    1.49
   2   6   2    0.70    4.16
  -2   6  -2    4.97    6.27
  -2   6  -3    2.62    2.41
   2   6   3    3.14    5.79
  -2   6  -3    3.26    5.25
  -2   6  -4   18.87    4.75
  -2   6  -4   27.64   11.29
  -2   6  -5   -0.34    1.55
  -2   6  -5    4.20    5.23
  -2   6  -6   13.00    4.13
  -2   6  -6   20.00    8.36
  -2   6  -7    7.39    3.50
  -2   6  -7   12.25    8.29
  -2   6  -8   23.98    5.28
  -2   6  -8   47.63   12.14
  -2   6  -9   21.89    5.42
  -2   6  -9   34.75   10.53
  -2   6 -10   36.21    6.60
  -2   6 -10   77.11   13.48
  -2   6 -11    6.16    2.91
  -2   6 -12    4.16    2.42
  -2   6 -13    1.04    2.50
  -2   6 -14    6.12    2.98
  -2   6 -15   10.78    3.53
  -2   6 -16    2.50    1.48
   3  -7 -10   42.04    4.43
   3  -7  -9   91.74    6.78
   3  -7  -8    7.96    2.21
   3  -7  -7   10.24    2.61
   3  -7  -6   19.75    3.51
   3  -7  -5    5.69    1.82
   3  -7  -5    3.29    1.62
   3  -7  -4   17.62    3.17
   3  -7  -4   20.02    3.72
  -3  -7   4   18.42    3.13
   3  -7  -3   19.09    3.32
   3  -7  -3   20.13    3.91
  -3  -7   3   17.89    3.04
   3  -7  -2    0.50    1.14
   3  -7  -1   13.63    3.10
   3  -7  -1   13.52    2.59
   3  -7   0   40.19    5.31
   3  -7   0   42.35    4.65
   3  -7   1   15.56    3.24
   3  -7   1   13.59    2.82
   3  -7   2   20.51    3.91
   3  -7   2   16.97    3.34
   3  -7   2   15.69    2.92
   3  -7   3   13.04    3.25
   3  -7   3   10.77    2.66
   3  -7   3    9.48    2.32
   3  -7   4    6.30    2.04
   3  -7   4    5.93    2.20
   3  -7   5    8.76    2.59
   3  -7   5   10.53    2.53
   3  -7   6    5.31    1.92
   3  -7   6    6.38    2.03
   3  -7   6    5.78    2.23
   3  -7   7    2.82    1.46
   3  -7   7    2.42    1.41
   3  -7   7    0.60    1.07
   3  -7   8    3.30    1.39
   3  -7   8    2.68    1.11
   3  -7   8    5.32    2.19
   3  -7   9    1.66    0.82
   3  -7   9    1.98    1.16
   3  -7   9    0.18    1.11
   3  -7  10    0.68    1.17
   3  -7  10    0.35    0.68
   3  -7  10    0.59    1.14
   3  -5 -20    6.86    2.30
  -3  -5  20    6.04    2.36
  -3  -5  20    7.45    2.39
   3  -5 -19    2.09    1.79
  -3  -5  19   -0.08    1.30
   3  -5 -18    5.83    2.82
  -3  -5  18    9.32    3.21
   3  -5 -17    7.14    3.03
  -3  -5  17    5.18    3.16
   3  -5 -16   10.99    3.64
   3  -5 -16   13.25    3.84
  -3  -5  16   10.02    3.67
   3  -5 -15   18.01    4.15
  -3  -5  15   20.15    5.20
   3  -5 -15   18.85    4.95
   3  -5 -14    0.31    1.52
   3  -5 -14    0.95    2.04
   3  -5 -13    4.64    3.09
   3  -5 -13    0.23    1.74
   3  -5 -12   69.13    9.37
   3  -5 -11    1.37    2.49
   3  -5 -10   39.15    7.21
   3  -5  -9   11.32    3.93
   3  -5  -9    0.80    1.88
   3  -5  -8   71.59    7.94
   3  -5  -8   74.20    9.55
   3  -5  -7   37.65    5.74
  -3  -5   7   51.41   15.57
  -3  -5   7   36.25   12.98
   3  -5  -6    2.45    2.11
  -3  -5   6    7.39    6.03
  -3  -5   6   -2.85    5.23
   3  -5  -5   98.82    9.15
  -3  -5   5  128.21   23.79
  -3  -5   5   86.76   19.18
  -3  -5   4  105.74   21.61
   3  -5  -4   84.93    8.67
  -3  -5   3   42.43   13.39
   3  -5  -3   32.85    4.91
   3  -5  -3   38.10    5.68
  -3  -5   2  108.17   20.77
   3  -5  -2  102.04    9.06
   3  -5  -2   88.69    8.37
  -3  -5   1   49.34   13.60
   3  -5  -1   50.27    6.39
   3  -5   0  221.64   30.69
   3  -5   0  189.59   11.27
   3  -5   1   57.91   15.71
   3  -5   1   52.13   14.79
   3  -5   1   46.99    5.81
   3  -5   2   27.40   10.43
   3  -5   2   30.80   11.86
   3  -5   2   34.23   13.35
   3  -5   2   25.18    4.69
   3  -5   3   77.72   18.35
   3  -5   3   92.97   20.42
   3  -5   3  110.60   23.72
   3  -5   4   50.99   15.87
   3  -5   4   60.47   19.49
   3  -5   4   43.86   14.17
   3  -5   4   42.58    6.40
   3  -5   5   64.61   17.19
   3  -5   5   66.99   17.85
   3  -5   5   78.93   20.64
   3  -5   5   55.29    7.78
   3  -5   6   43.03   14.37
   3  -5   6   49.85   17.20
   3  -5   6   47.48   15.27
   3  -5   7   69.17   20.89
   3  -5   7   51.04   16.69
   3  -5   8  150.53   11.49
   3  -5   8  193.54   32.64
   3  -5   9  154.75   12.30
   3  -5  10  133.72   12.05
   3  -5  11    4.60    3.09
   3  -5  12   12.53    5.56
   3  -5  12   13.30    4.27
   3  -5  13   55.41    9.89
   3  -5  13   45.94    7.97
   3  -5  14   14.41    5.50
   3  -5  14   15.38    4.74
   3  -5  15   51.78    8.45
   3  -5  15   68.27   10.28
   3  -5  16   11.27    4.19
   3  -5  16   10.83    3.76
   3  -5  17   23.13    5.43
   3  -5  17   19.27    4.89
   3  -5  18    2.09    2.28
   3  -5  18    1.50    2.15
   3  -5  18    1.00    1.83
   3  -5  18    2.54    1.59
   3  -5  19   10.37    2.71
   3  -5  19    9.99    3.28
   3  -5  19   12.32    3.32
   3  -5  20   13.59    3.13
   3  -5  20   14.16    3.12
   3  -5  20   13.87    3.13
  -3  -3  25   14.40    3.19
   3  -3 -24    8.70    2.65
  -3  -3  24   13.22    4.27
  -3  -3  23   -1.72    2.04
   3  -3 -23   -2.68    2.48
  -3  -3  23   -0.37    2.55
   3  -3 -22    7.57    3.82
   3  -3 -21   11.32    4.55
   3  -3 -20   32.72    7.15
   3  -3 -19   19.72    5.41
   3  -3 -18  245.66   18.41
   3  -3 -17  154.15   14.20
   3  -3 -17  141.97   15.60
   3  -3 -16    8.78    3.99
   3  -3 -16    9.92    4.00
  -3  -3  16    4.37    4.83
   3  -3 -15  147.89   12.96
   3  -3 -15  158.71   15.51
   3  -3 -14   33.85    6.55
   3  -3 -14   34.24    6.91
  -3  -3  14   53.40   20.50
   3  -3 -13    5.62    2.41
  -3  -3  13    8.37    4.98
   3  -3 -13    7.37    3.61
  -3  -3  12  228.70   38.77
   3  -3 -12  195.83   15.00
  -3  -3  11   28.13   14.75
  -3  -3  10   11.63    7.31
  -3  -3   9   66.82   18.00
  -3  -3   8  233.54   25.41
  -3  -3   8  209.24   29.14
   3  -3  -7   79.30   15.86
  -3  -3   7   91.02   15.34
  -3  -3   7   73.22   16.60
  -3  -3   6   85.69   15.18
   3  -3  -6   67.55   13.27
  -3  -3   6   67.43   15.35
  -3  -3   5   84.69   14.43
   3  -3  -5   72.08   11.91
  -3  -3   5   65.66   13.87
  -3  -3   4  167.17   19.23
  -3  -3   4  146.11   19.15
   3  -3  -4  152.08   14.89
  -3  -3   3  210.31   21.46
   3  -3  -3  233.32   15.92
   3  -3  -3  263.60   25.99
   3  -3  -2  183.93   21.34
  -3  -3   2  163.02   17.83
  -3  -3   2  154.50   17.56
  -3  -3   1  207.40   20.24
  -3  -3   1  207.21   19.10
   3  -3  -1  252.34   24.31
   3  -3   0   19.64    6.78
  -3  -3   0   16.45    5.58
  -3  -3  -1  233.64   22.09
   3  -3   1  249.27   23.30
   3  -3   2  121.10   16.25
  -3  -3  -2  119.70   16.32
   3  -3   3  342.16   27.67
   3  -3   4  361.69   31.12
   3  -3   4  298.13   26.45
   3  -3   5    2.77    4.20
   3  -3   5    5.89    4.35
   3  -3   6   70.57   15.22
   3  -3   6   82.21   16.71
   3  -3   7  169.38   23.94
   3  -3   7  163.51   23.93
   3  -3   8  440.87   39.80
   3  -3   8  422.53   39.03
   3  -3   9  189.43   27.19
   3  -3   9  179.29   26.84
   3  -3  10   53.17   15.43
   3  -3  11    2.72    3.32
   3  -3  12   40.51   15.13
   3  -3  13  101.90   23.41
   3  -3  14    1.75    5.17
   3  -3  15   64.59   20.20
   3  -3  16   47.93   19.13
   3  -3  16   34.42    8.71
   3  -3  17  164.32   18.02
   3  -3  18   40.20    8.68
   3  -3  19   50.46    9.39
   3  -3  19   52.11    8.47
   3  -3  20   24.71    5.65
   3  -3  20   27.00    6.64
   3  -3  21   38.82    7.29
   3  -3  21   39.65    6.09
   3  -3  22   29.49    4.74
   3  -3  22   27.02    5.71
   3  -3  23    2.28    1.63
   3  -3  24    4.11    1.98
   3  -3  25    0.00    0.87
   3  -1 -27    1.53    2.03
   3  -1 -26   13.16    3.85
   3  -1 -26   31.21    8.26
   3  -1 -25    0.95    2.15
  -3  -1  25    1.21    0.98
   3  -1 -25    1.23    2.42
   3  -1 -24    2.59    3.30
  -3  -1  24    4.76    2.15
   3  -1 -23   14.77    5.00
  -3  -1  23   15.67    3.31
   3  -1 -22   39.82    7.80
  -3  -1  22   38.70    5.63
   3  -1 -21   48.18    8.52
   3  -1 -20   82.37   11.28
   3  -1 -19   27.34    6.64
  -3  -1  19   35.21   15.37
   3  -1 -18  126.28   13.16
  -3  -1  18  159.04   30.89
   3  -1 -17  145.65   13.28
  -3  -1  17  176.30   32.74
   3  -1 -16  567.86   24.96
  -3  -1  16  655.69   61.53
  -3  -1  15  183.53   32.70
  -3  -1  14   73.68   20.42
  -3  -1  13  120.01   24.59
  -3  -1  12  249.84   34.47
  -3  -1  11  449.13   45.09
  -3  -1  10   41.65   14.06
  -3  -1   9  695.37   50.81
  -3  -1   8  697.10   47.85
  -3  -1   7  334.74   31.56
  -3  -1   6 1513.34   60.93
  -3  -1   5 1226.06   50.18
  -3  -1   4 4326.71   60.12
  -3  -1   4 4619.31   87.49
  -3  -1   3 2951.18   45.77
  -3  -1   3 3089.64   62.18
  -3  -1   2 2905.41   51.06
  -3  -1   2 2812.78   41.10
   3  -1  -2 2945.72   66.11
   3  -1  -1  484.29   22.62
  -3  -1   1  459.58   15.63
   3  -1   0 3931.50   51.24
  -3  -1   0 3766.05   30.59
  -3  -1  -1 2637.17   32.92
   3  -1   1 2675.69   38.90
   3  -1   2 2744.30   41.81
   3  -1   3 1465.31   35.32
   3  -1   3 1484.70   35.83
   3  -1   4 3802.82   68.65
   3  -1   4 3683.80   61.07
   3  -1   4 3804.58   68.46
   3  -1   5  798.49   33.56
   3  -1   5  772.14   29.65
   3  -1   6 1409.19   46.58
   3  -1   7  116.45   14.36
   3  -1   8  339.42   25.97
   3  -1   9  141.62   17.74
   3  -1  10   22.65    8.34
   3  -1  11  845.90   48.81
   3  -1  12   95.16   17.74
   3  -1  13  197.11   26.97
   3  -1  14  309.88   36.37
   3  -1  15  520.47   49.10
   3  -1  16  148.10   28.04
   3  -1  16  112.67   10.75
   3  -1  17  134.74   27.27
   3  -1  17  104.90   10.80
   3  -1  18  130.00   27.40
   3  -1  18  105.86   12.34
   3  -1  18  114.32   11.44
   3  -1  19   58.84   19.23
   3  -1  19   46.36    7.54
   3  -1  19   49.85    8.31
   3  -1  20  153.61   14.02
   3  -1  20  136.15   12.61
   3  -1  21    5.39    3.10
   3  -1  22    4.82    2.57
   3  -1  23    6.19    2.73
  -3  -1 -24   37.60   10.61
   3  -1  24   42.57    6.76
  -3  -1 -25   16.60    7.39
   3  -1  25   16.29    3.68
  -3  -1 -26   12.40    6.16
   3  -1  26    7.11    2.65
   3  -1  27   12.51    3.11
  -3  -1 -27   12.08    5.10
  -3   1  27    3.66    1.53
  -3   1  26   23.80    4.18
   3   1 -26   22.27    5.83
  -3   1  26   23.64    4.16
   3   1 -25    0.50    2.46
  -3   1  25    3.30    2.13
   3   1 -24    5.63    3.68
  -3   1  24    3.89    2.95
   3   1 -23   14.42    4.74
   3   1 -23   21.42    6.56
  -3   1  23   15.58    4.97
   3   1 -22   37.90    7.09
   3   1 -22   51.96   10.23
  -3   1  22   52.89   10.13
   3   1 -21   50.46    8.33
   3   1 -21   65.47   10.84
  -3   1  21   68.20   12.70
   3   1 -20   65.50    9.36
   3   1 -20   96.62   13.36
  -3   1  20  114.61   17.88
   3   1 -19   25.84    5.94
  -3   1  19   39.19   14.96
   3   1 -19   40.05    8.76
  -3   1  19   42.18   12.13
   3   1 -18  122.96   12.14
   3   1 -18  107.31   14.01
  -3   1  18  188.39   34.40
   3   1 -18  170.01   17.02
  -3   1  18  183.65   25.70
   3   1 -17  123.91   14.60
   3   1 -17  142.87   12.62
  -3   1  17  203.09   34.97
   3   1 -17  199.95   17.96
  -3   1  17  213.61   29.32
   3   1 -16  499.11   28.03
   3   1 -16  550.27   23.56
  -3   1  15  191.16   32.30
  -3   1  14   77.33   19.85
  -3   1  13  120.41   24.23
  -3   1  12  249.39   33.67
  -3   1  11  444.22   43.82
  -3   1  10   43.23   13.89
  -3   1   9  660.79   50.07
  -3   1   8  642.98   48.67
  -3   1   7  304.30   32.05
   3   1  -6 1380.74   74.85
  -3   1   6 1491.78   67.05
  -3   1   5 1206.41   55.52
   3   1  -5 1102.66   61.85
   3   1  -4 4278.87  112.55
  -3   1   4 4318.44   94.89
   3   1  -3 2931.93   85.33
  -3   1   3 2886.88   44.04
   3   1  -2 2711.60   43.48
   3   1  -2 3038.90   79.10
   3   1  -1  440.87   12.25
   3   1   0 3857.24   33.75
   3   1   1 2815.95   34.59
   3   1   2 2910.53   32.77
   3   1   3 1334.00   34.09
   3   1   3 1484.67   30.61
   3   1   4 3750.52   56.62
   3   1   5  800.62   29.59
   3   1   6 1503.52   44.43
   3   1   7  125.53   13.89
   3   1   8  387.93   26.54
   3   1   9  160.39   18.74
   3   1  10   26.59    8.37
   3   1  11  959.63   52.29
   3   1  12  105.07   18.48
   3   1  13  228.13   28.99
   3   1  14  361.95   38.80
   3   1  15  563.30   50.49
   3   1  15  484.12   28.06
   3   1  16  147.61   27.51
  -3   1 -16  123.74   14.99
   3   1  16  124.64   14.45
   3   1  17  132.27   26.97
  -3   1 -17  100.55   14.23
   3   1  17  114.68   13.69
   3   1  18  138.24   28.22
  -3   1 -18  100.63   14.94
   3   1  18  122.11   14.20
   3   1  19   67.87   20.65
  -3   1 -19   39.17    9.61
   3   1  19   54.14    9.28
  -3   1 -20  130.27   17.52
   3   1  20  149.55   15.20
  -3   1 -21    3.28    4.45
   3   1  21    6.31    3.37
  -3   1 -22   10.16    6.82
   3   1  22    4.57    3.03
  -3   1 -23    1.71    3.58
   3   1  23    9.35    3.49
   3   1  23    6.51    3.29
   3   1  24   43.95    6.66
  -3   1 -24   44.58   10.86
  -3   1 -25   21.21    7.90
   3   1  25   25.48    4.98
   3   1  26    6.04    2.24
  -3   1 -26    9.73    4.94
  -3   1 -27    6.11    4.18
   3   1  27    9.87    2.77
  -3   3  25   16.84    3.51
  -3   3  24   13.43    3.63
  -3   3  23   -2.10    2.14
  -3   3  22    7.90    4.00
  -3   3  21   11.25    4.74
  -3   3  20   35.64    9.17
  -3   3  19   22.49    7.38
  -3   3  18  294.68   28.89
  -3   3  17  189.11   24.23
   3   3 -16    1.98    4.89
  -3   3  16    6.74    6.71
   3   3 -15  100.26   29.57
  -3   3  15  201.09   26.68
   3   3 -14   15.64   11.72
  -3   3  14   36.42   12.63
   3   3 -13   15.27   12.21
  -3   3  13   19.39   11.30
  -3   3  13   -0.48    8.42
   3   3 -12  135.36   34.84
  -3   3  12  211.90   28.02
   3   3 -11   21.92   15.76
  -3   3  11   33.62   13.69
   3   3 -10   -3.17    8.60
   3   3  -9   49.43   18.28
   3   3  -8  198.41   41.56
   3   3  -7   78.99   27.83
   3   3  -6   71.27   21.61
  -3   3   5   64.92    9.69
   3   3  -5   81.22   23.00
  -3   3   4  147.77   17.19
   3   3  -4  147.06   27.60
   3   3  -3  208.49   32.44
  -3   3   3  206.47   23.82
  -3   3   2  131.26   21.43
   3   3  -2  147.04   25.31
   3   3  -1  222.04   30.47
  -3   3   1  170.76   27.54
  -3   3   0   15.71    9.64
   3   3   0   20.75    9.78
   3   3   1  284.03   32.21
  -3   3  -1  170.84   29.81
   3   3   2  139.10   20.88
   3   3   3  397.91   33.39
   3   3   4  325.70   28.41
   3   3   5    2.75    2.68
   3   3   5    0.41    2.87
   3   3   6   59.98   11.66
   3   3   6   64.83   11.56
   3   3   7  132.69   17.91
   3   3   7  136.18   16.27
   3   3   8  372.89   30.50
   3   3   9  147.10   19.86
   3   3  10   42.44   11.29
   3   3  11    1.65    2.58
   3   3  12   30.71    9.85
  -3   3 -12   34.33    8.30
   3   3  12   41.82    8.47
   3   3  13   86.69   16.71
  -3   3 -13   87.69   14.00
   3   3  13   97.98   12.80
   3   3  14    7.09    4.91
  -3   3 -14    2.13    3.88
   3   3  14    6.57    2.95
  -3   3 -15   47.48   10.39
   3   3  15   52.13    9.31
  -3   3 -16   32.06    8.64
   3   3  16   31.16    7.13
  -3   3 -17  147.25   19.21
   3   3  17  157.09   15.59
   3   3  18   33.56    7.24
   3   3  19   46.45    8.14
   3   3  20   22.59    5.68
   3   3  21   36.70    6.78
   3   3  22   28.33    5.64
  -3   3 -23    3.76    5.14
   3   3  23   -0.28    1.29
   3   3  23    2.32    1.70
   3   3  24    5.86    2.14
  -3   3 -24    4.14    2.93
  -3   3 -25   -0.31    2.89
   3   3  25    1.68    1.24
   3   5 -20    3.04    1.14
   3   5 -19   -0.40    1.15
  -3   5  19   -0.26    0.79
   3   5 -18    5.35    2.25
  -3   5  18    6.87    2.07
   3   5 -17    1.92    2.02
   3   5 -16   14.76    4.57
   3   5 -15   12.00    4.23
   3   5 -14    0.09    2.26
   3   5 -13    0.94    2.73
   3   5 -12   58.32    9.98
   3   5 -11    1.62    2.72
   3   5 -10   37.20    7.60
   3   5  -9   -1.37    3.58
  -3   5   9    4.03    6.08
  -3   5   9   -2.32    4.06
  -3   5   8  114.46   17.88
  -3   5   8  147.12   23.27
   3   5  -7   42.59   17.90
   3   5  -7   37.70    8.37
  -3   5   7   56.11   13.69
  -3   5   7   83.25   18.98
   3   5  -6   -2.35    3.22
   3   5  -6   -1.70    5.80
  -3   5   6    7.09    8.21
   3   5  -6   -2.65    6.74
   3   5  -5  100.46   24.62
   3   5  -5  109.13   13.76
  -3   5   5  206.11   31.37
   3   5  -5  243.36   32.19
   3   5  -4   86.26   23.47
   3   5  -4  102.05   12.96
  -3   5   4  149.46   28.09
   3   5  -3   44.11    8.27
   3   5  -3   35.60   14.62
  -3   5   3   71.25   19.79
   3   5  -3   84.05   20.64
   3   5  -2  100.95   22.98
   3   5  -2  124.75   13.79
   3   5  -2  250.96   34.65
  -3   5   2  193.71   31.65
   3   5  -1   43.99   14.98
   3   5  -1   62.76    9.34
  -3   5   1   73.13   19.07
   3   5   0  203.35   30.38
   3   5   0  245.26   17.66
   3   5   1   47.44   14.63
  -3   5  -1   37.32   11.92
  -3   5  -1   39.32    6.97
   3   5   1  113.96   13.86
   3   5   1  132.59   24.07
  -3   5  -1   51.60   16.40
  -3   5  -2   21.93   11.04
   3   5   2   29.15   10.99
   3   5   2   28.30    5.79
  -3   5  -2   32.63   12.76
   3   5   2   57.75   16.70
   3   5   3   83.66   17.72
  -3   5  -3   42.76   17.13
   3   5   3   84.87    9.02
  -3   5  -3   79.80   18.55
   3   5   4   44.69   12.94
  -3   5  -4   26.13   13.09
   3   5   4   46.86    6.35
  -3   5  -4   57.98   18.00
  -3   5  -5   23.25   10.07
  -3   5  -5   53.01   16.22
  -3   5  -6   17.04   10.05
  -3   5  -6   32.16   11.38
  -3   5  -7   31.11   14.18
  -3   5  -7   71.82   15.47
  -3   5  -7   47.29   14.45
  -3   5  -8  202.34   24.65
  -3   5  -8  134.71   24.13
  -3   5  -9  188.03   23.39
  -3   5  -9  137.21   23.62
  -3   5 -10  138.91   20.30
  -3   5 -10  117.06   21.23
  -3   5 -11    3.92    4.26
  -3   5 -11    2.40    5.48
  -3   5 -12    7.01    5.37
  -3   5 -12   11.48    5.69
  -3   5 -13   39.00   11.02
  -3   5 -14   15.67    7.57
  -3   5 -15   46.42   11.93
  -3   5 -16   10.79    6.69
  -3   5 -17   18.74    7.51
  -3   5 -18   -5.68    4.76
  -3   5 -19   10.49    4.91
  -3   5 -20   10.96    4.28
  -3   5 -20    4.41    2.05
   3   7 -10   39.94    4.24
   3   7  -9   87.99    6.41
   3   7  -8    7.83    2.02
   3   7  -7    9.58    2.22
   3   7  -6   15.74    2.89
   3   7  -5    2.72    1.32
   3   7  -4   16.40    3.04
   3   7  -3   15.49    2.82
  -3   7   3   32.65    7.30
   3   7  -2    0.15    0.61
  -3   7   2    1.64    2.36
   3   7  -1   11.99    2.48
  -3   7   1   17.59    5.48
   3   7   0   37.93    4.05
  -3   7   0   53.79    9.50
  -3   7  -1   21.23    6.17
  -3   7  -2   22.82    6.54
  -3   7  -3   16.71    5.74
  -3   7  -4    8.44    4.56
  -3   7  -5    7.25    1.72
  -3   7  -5   13.57    5.25
  -3   7  -6    3.54    1.45
  -3   7  -6    9.84    4.65
  -3   7  -7    0.49    0.73
  -3   7  -7    3.52    2.95
  -3   7  -8    1.96    1.18
  -3   7  -8    7.92    3.41
  -3   7  -9    1.34    0.91
  -3   7 -10   -0.11    0.71
  -4  -6  16    2.25    1.39
   4  -6 -16    1.15    1.46
   4  -6 -15    1.42    1.55
   4  -6 -14    4.42    1.92
   4  -6 -14    3.41    1.75
   4  -6 -13    2.90    1.56
   4  -6 -13    4.09    2.20
   4  -6 -12   18.40    3.75
   4  -6 -12   12.57    3.21
   4  -6 -11   17.30    4.01
   4  -6 -10   11.78    3.56
   4  -6  -9    3.00    1.46
   4  -6  -9    7.34    3.06
   4  -6  -8   67.06    7.07
   4  -6  -8   67.40    8.35
   4  -6  -7   60.53    6.80
   4  -6  -7   68.54    8.42
   4  -6  -6   10.45    2.97
   4  -6  -6   10.24    3.29
   4  -6  -5    6.63    2.51
   4  -6  -4   74.85    7.87
   4  -6  -3   43.15    6.15
   4  -6  -3   42.41    5.25
   4  -6  -3   51.06    6.44
   4  -6  -2  118.49   10.04
   4  -6  -2  111.92    8.87
   4  -6  -2  129.75   10.36
   4  -6  -1   23.15    4.44
   4  -6  -1   20.19    3.92
   4  -6   0  169.53   11.75
   4  -6   0  186.07   12.70
   4  -6   1   40.65    5.91
   4  -6   1   33.78    5.62
   4  -6   1   35.61    4.98
   4  -6   2  117.83   10.66
   4  -6   2  121.58    9.43
   4  -6   2  124.30   10.66
   4  -6   3   99.75    9.82
   4  -6   3   96.91    8.68
   4  -6   3   91.10    9.67
   4  -6   4   60.29    8.09
   4  -6   4   55.66    6.87
   4  -6   5   16.22    3.85
   4  -6   6   26.85    5.18
   4  -6   6   27.04    4.25
   4  -6   7    7.21    2.55
   4  -6   7    9.72    3.29
   4  -6   8   22.21    4.21
   4  -6   8   22.23    4.59
   4  -6   9    5.21    2.08
   4  -6   9    3.88    2.55
   4  -6  10   11.43    3.34
   4  -6  10   12.57    4.01
   4  -6  11    6.10    2.74
   4  -6  11    2.91    2.19
   4  -6  12   32.28    5.22
   4  -6  12   31.76    5.90
   4  -6  12   37.44    6.82
   4  -6  13   10.39    3.06
   4  -6  13   18.03    4.56
   4  -6  13   16.54    4.48
   4  -6  14    3.89    2.07
   4  -6  14    4.43    2.68
   4  -6  14    5.94    2.74
   4  -6  15    4.69    2.41
   4  -6  15    5.52    2.43
   4  -6  15    4.78    2.21
   4  -6  16    5.65    2.18
   4  -6  16    4.77    1.72
   4  -6  16    7.34    2.38
   4  -4 -23    8.77    2.46
  -4  -4  23   15.80    3.09
  -4  -4  23   15.74    3.56
   4  -4 -22   -0.13    1.50
  -4  -4  22   17.17    5.59
   4  -4 -21   28.28    5.45
  -4  -4  21   34.36    6.54
   4  -4 -20   33.12    6.02
   4  -4 -19    6.46    3.46
   4  -4 -18    1.27    2.54
   4  -4 -17   32.23    6.48
   4  -4 -17   31.19    6.72
   4  -4 -16  106.21   11.03
   4  -4 -16  100.66   12.01
   4  -4 -15   22.30    4.80
   4  -4 -15   18.17    4.79
   4  -4 -14   25.79    5.65
   4  -4 -14   24.93    6.10
   4  -4 -13  119.92   12.56
   4  -4 -12   36.73    6.81
   4  -4 -11    7.94    2.71
   4  -4 -11   12.29    4.16
   4  -4 -10   25.66    4.97
   4  -4 -10   32.23    6.06
   4  -4  -9    2.34    2.16
   4  -4  -9    5.14    3.05
   4  -4  -8   13.74    3.44
  -4  -4   8   14.13    7.34
   4  -4  -7   95.41    8.46
  -4  -4   7  111.56   20.46
   4  -4  -6   14.56    3.31
  -4  -4   6   22.11    8.64
  -4  -4   5   38.65   11.33
  -4  -4   5   25.76    8.78
  -4  -4   4  135.34   21.35
  -4  -4   4  114.34   18.32
  -4  -4   3  129.44   20.18
  -4  -4   3  118.11   18.52
   4  -4  -2   44.41   12.62
  -4  -4   2   42.12   11.57
   4  -4  -1   25.89    9.85
  -4  -4   1   29.78    9.87
   4  -4   0   95.81   17.97
  -4  -4   0   92.34   17.16
   4  -4   1   96.01   17.61
   4  -4   2   40.80   12.02
   4  -4   3  320.10   34.67
   4  -4   3  282.08   31.05
   4  -4   4   90.89   18.95
   4  -4   4  103.17   21.42
   4  -4   4   75.65   15.99
   4  -4   5  200.98   30.71
   4  -4   5  176.18   27.73
   4  -4   5  130.15   21.63
   4  -4   6   30.05    5.29
   4  -4   6   44.30   14.99
   4  -4   6   31.64   11.93
   4  -4   6   29.54    9.58
   4  -4   7   31.38    5.98
   4  -4   7   38.93   14.79
   4  -4   7   35.48   13.47
   4  -4   7   28.62   10.65
   4  -4   8  148.91   13.70
   4  -4   8  202.81   32.64
   4  -4   8  154.02   27.03
   4  -4   8  145.54   25.32
   4  -4   9  194.28   16.58
   4  -4   9  174.61   28.82
   4  -4   9  233.10   35.25
   4  -4   9  189.30   31.09
   4  -4  10  212.44   18.21
   4  -4  10  218.73   34.43
   4  -4  10  182.60   30.69
   4  -4  11    7.86    4.67
   4  -4  11    5.27    6.27
   4  -4  11    3.51    4.89
   4  -4  12    8.40    4.96
   4  -4  12    7.81    7.03
   4  -4  13   37.94    8.88
   4  -4  13   36.97   16.19
   4  -4  14  123.14   15.98
   4  -4  15   48.71    9.69
   4  -4  15   57.98   10.76
   4  -4  16   20.12    6.12
   4  -4  16   14.45    5.33
   4  -4  17    0.71    2.94
   4  -4  17    4.85    4.47
   4  -4  18   32.04    6.79
   4  -4  18   39.51    8.15
   4  -4  19   15.56    4.47
   4  -4  19   14.50    5.21
   4  -4  20    8.34    2.87
   4  -4  20    4.26    2.31
   4  -4  20   10.23    3.95
   4  -4  21   10.18    3.10
   4  -4  21   11.61    3.34
   4  -4  21    9.80    3.37
   4  -4  22   34.25    5.11
   4  -4  22   35.03    4.63
   4  -4  23    9.95    2.53
   4  -2 -26    4.69    2.20
   4  -2 -26    2.42    2.23
   4  -2 -25    2.74    2.42
  -4  -2  25    0.36    1.62
   4  -2 -24    5.11    2.62
  -4  -2  24    5.78    3.15
   4  -2 -23    0.69    2.22
   4  -2 -22   10.98    4.58
   4  -2 -21    3.52    2.29
   4  -2 -20   29.44    6.94
   4  -2 -19    7.12    3.31
   4  -2 -18   80.85   10.48
  -4  -2  18   94.98   28.80
   4  -2 -17  207.93   16.29
  -4  -2  17  234.42   42.83
   4  -2 -16  266.48   17.40
   4  -2 -16  268.11   20.73
  -4  -2  16  320.04   50.35
   4  -2 -15   64.30    8.11
   4  -2 -15   70.54   10.23
  -4  -2  15   81.72   25.47
   4  -2 -14   54.81    7.10
   4  -2 -14   60.97    8.67
  -4  -2  14   63.14   22.01
  -4  -2  13   92.30   26.21
  -4  -2  12   15.88   11.57
  -4  -2  11  105.42   26.07
  -4  -2  10  192.16   34.14
  -4  -2   9   59.29   18.65
  -4  -2   8  433.55   44.96
  -4  -2   7  902.56   60.39
  -4  -2   6 1729.92   53.36
  -4  -2   6 1875.46   79.50
  -4  -2   5  191.06   17.05
  -4  -2   5  180.05   22.53
  -4  -2   4  112.90   13.34
   4  -2  -4  107.79   15.72
  -4  -2   4  117.07   16.56
   4  -2  -3  787.07   38.29
  -4  -2   3  701.65   36.04
  -4  -2   3  764.48   31.61
   4  -2  -2 1062.29   40.21
   4  -2  -2 1078.70   42.27
   4  -2  -1 1046.73   35.05
   4  -2  -1 1065.87   41.05
  -4  -2   0   95.46    8.83
   4  -2   0  121.19   10.74
   4  -2   0  132.35   14.82
  -4  -2   0   99.36   10.78
   4  -2   1   64.48    7.42
  -4  -2  -1   53.88    8.14
   4  -2   1   70.41   10.74
   4  -2   2  864.11   28.12
   4  -2   2  905.74   38.21
   4  -2   3 1095.34   34.68
   4  -2   4  266.06   22.05
   4  -2   4  267.82   19.66
   4  -2   5   57.10   11.12
   4  -2   5   52.92   10.41
   4  -2   6  186.58   20.51
   4  -2   6  172.69   20.83
   4  -2   7  408.38   31.40
   4  -2   7  377.24   32.17
   4  -2   8  103.96   17.92
   4  -2   9   94.24   17.30
   4  -2  10  293.43   32.22
   4  -2  11  113.46   21.29
   4  -2  12  197.50   28.64
   4  -2  13    9.67    8.73
   4  -2  14  220.73   13.32
   4  -2  14  306.84   39.55
   4  -2  15   10.14    3.34
   4  -2  15    9.98    5.20
   4  -2  15   14.58    9.23
   4  -2  16  212.22   18.59
   4  -2  16  194.59   13.82
   4  -2  17   44.49    7.66
   4  -2  17   60.75   21.71
   4  -2  17   45.72    8.67
   4  -2  17   38.20    6.64
   4  -2  18   65.96   20.88
   4  -2  18   55.69    7.73
   4  -2  18   59.72    9.69
   4  -2  18   64.98    8.75
   4  -2  19   58.32    8.13
   4  -2  19   68.83   10.59
   4  -2  19   68.32    8.51
   4  -2  20  222.90   15.78
   4  -2  20  253.03   18.91
   4  -2  21   37.02    6.94
   4  -2  21   33.61    6.03
   4  -2  22    2.92    2.13
   4  -2  22    4.77    2.73
   4  -2  23   57.92    7.36
   4  -2  23   75.48    8.46
   4  -2  24    4.61    2.05
   4  -2  24    5.61    2.10
  -4  -2 -25    5.89    4.01
   4  -2  25    7.40    2.22
  -4  -2 -26   19.21    6.90
  -4   0  27   47.31    4.65
   4   0 -26    0.91    2.02
  -4   0  26   -0.71    1.47
   4   0 -26    4.63    2.33
   4   0 -25   -1.46    3.14
  -4   0  25    1.28    1.05
   4   0 -24    2.64    2.98
   4   0 -24    7.31    5.13
  -4   0  24    1.45    1.61
   4   0 -23   19.81    5.49
   4   0 -23   24.33    6.56
  -4   0  23   24.20    5.95
   4   0 -22    7.80    3.20
   4   0 -22   14.03    5.83
  -4   0  22   15.29    5.18
   4   0 -21   12.88    4.44
  -4   0  21   22.93    6.88
   4   0 -20  134.23   13.10
  -4   0  20  183.58   19.54
  -4   0  19   28.40   14.23
   4   0 -19   20.47    5.51
   4   0 -19   12.90    4.73
  -4   0  19   29.56    8.79
  -4   0  18   28.29   12.24
   4   0 -18   22.25    6.03
   4   0 -18   21.35    5.21
  -4   0  18   22.75    7.72
  -4   0  17   10.37   10.83
   4   0 -17    2.09    2.15
   4   0 -17   -0.68    2.21
  -4   0  17    4.64    7.65
  -4   0  16    1.18    7.16
   4   0 -16   -1.39    2.35
  -4   0  16    4.44    7.09
  -4   0  15  199.35   32.18
  -4   0  14    7.86    3.72
  -4   0  13   32.05   13.10
  -4   0  12  429.54   44.56
  -4   0  11  326.52   38.00
   4   0 -10  269.61   30.69
  -4   0  10  223.13   30.52
   4   0  -9  963.75   52.28
  -4   0   9  860.88   59.05
  -4   0   8   30.92   11.78
   4   0  -8   37.28    9.07
  -4   0   7  793.70   54.36
   4   0  -7  774.94   37.10
   4   0  -6 5027.96   83.68
  -4   0   6 4872.11  132.19
   4   0  -5 1454.77   39.26
  -4   0   5 1184.59   60.41
   4   0  -4 1033.10   26.56
  -4   0   4  788.75   43.38
  -4   0   3 1114.58   44.69
   4   0  -3 1321.41   23.79
  -4   0   2  264.18   19.02
   4   0  -2  279.57    9.94
   4   0  -1  126.49    9.61
   4   0  -1  105.94    9.96
   4   0   0   33.58    4.43
   4   0   0   28.35    4.33
   4   0   1  618.71   17.83
   4   0   1  610.60   13.61
   4   0   1  611.37   19.66
   4   0   2 4514.15   49.86
   4   0   2 4507.78   56.07
   4   0   3  314.64   16.41
   4   0   3  324.81   15.15
   4   0   4   76.59    8.41
   4   0   4   71.78    9.23
   4   0   5  189.79   14.64
   4   0   6 1066.16   38.78
   4   0   7    1.81    3.43
   4   0   8  161.85   18.00
   4   0   9   24.08    7.35
   4   0  10 1402.13   62.10
   4   0  11  143.41   22.42
   4   0  12  179.16   25.97
   4   0  13   18.76    9.09
   4   0  14   60.86   16.42
   4   0  15    7.42    7.41
   4   0  16    2.88    4.74
   4   0  16    6.85    3.11
   4   0  17  160.48   29.19
   4   0  17  135.36   14.01
   4   0  18   59.73   18.68
   4   0  18   52.29    8.72
   4   0  19  172.46   32.14
   4   0  19  144.83   14.27
   4   0  20   41.11    7.33
   4   0  20   34.45    6.89
  -4   0 -21  341.53   30.10
   4   0  21  383.61   21.39
   4   0  21  401.51   22.99
   4   0  22    3.22    2.86
  -4   0 -22    1.21    4.06
  -4   0 -23   -2.79    4.60
   4   0  23    2.78    2.97
   4   0  24    8.55    3.32
  -4   0 -24    4.88    5.24
   4   0  25    7.24    2.97
  -4   0 -25    2.70    4.48
   4   0  26   -2.49    1.91
  -4   0 -26    0.59    4.53
  -4   0 -27    7.44    4.92
   4   0  27    8.82    2.87
  -4   2  26    1.90    1.37
  -4   2  25    0.45    1.49
  -4   2  24    2.59    2.56
  -4   2  23   -0.42    2.30
  -4   2  22   19.65    7.54
  -4   2  21    5.57    4.25
  -4   2  20   34.34   11.01
   4   2 -19    4.26    1.82
  -4   2  19   14.70    9.19
  -4   2  18   97.00   24.58
   4   2 -18   71.43   10.00
  -4   2  18  114.58   22.91
  -4   2  17  257.96   40.30
   4   2 -17  202.40   15.63
  -4   2  17  310.70   38.44
  -4   2  16  325.30   43.25
   4   2 -16  264.57   17.43
  -4   2  16  380.97   43.15
  -4   2  15   89.16   22.63
   4   2 -15   68.82    8.72
  -4   2  15  108.70   20.82
  -4   2  15  113.42   25.39
   4   2 -14   39.15   16.65
  -4   2  14   63.87   18.62
   4   2 -14   58.05    7.33
  -4   2  14  108.31   22.47
  -4   2  14   67.98   20.29
  -4   2  13  107.70   26.85
   4   2 -13   36.47   14.54
   4   2 -12   22.50   12.85
  -4   2  12   17.24    8.94
   4   2 -11   78.98   26.20
  -4   2  11   87.83   20.18
  -4   2  10  135.01   23.33
   4   2 -10  125.61   31.24
   4   2  -9   67.37   23.77
   4   2  -8  399.35   52.76
   4   2  -7  823.84   70.72
   4   2  -6 1647.97   92.77
   4   2  -5  145.00   12.47
   4   2  -5  180.47   28.82
  -4   2   5  155.82    9.04
   4   2  -4  104.37    7.76
   4   2  -4  111.48   21.53
  -4   2   4   96.42   10.76
   4   2  -3  759.61   14.61
   4   2  -3  801.47   54.35
   4   2  -2  984.68   12.61
   4   2  -2 1028.29   58.42
   4   2  -1 1083.90   56.84
   4   2   0  137.85   19.55
   4   2   1   89.87   14.08
   4   2   1   77.70   13.25
   4   2   2  994.43   42.89
   4   2   2  926.81   43.15
   4   2   3 1082.14   44.80
   4   2   3 1136.83   43.20
   4   2   4  247.37   19.69
   4   2   4  246.46   20.67
   4   2   5   53.00    9.66
   4   2   5   41.99    8.12
   4   2   6  147.06   15.76
   4   2   7  325.09   25.15
   4   2   7  353.91   22.82
   4   2   8   87.79   13.68
   4   2   8  103.43   13.57
   4   2   9   84.03   14.13
   4   2   9   99.89   14.26
   4   2  10  240.06   24.41
   4   2  10  282.72   25.44
   4   2  11  102.98   16.65
   4   2  11  114.10   17.37
   4   2  12  149.12   20.64
   4   2  12  174.67   22.35
   4   2  13    2.12    2.46
   4   2  13    6.28    4.90
   4   2  14  213.34   26.26
   4   2  14  259.62   29.53
  -4   2 -14  274.11   22.50
   4   2  14  285.30   21.23
   4   2  15    5.88    3.25
   4   2  15   13.78    6.98
  -4   2 -15   14.11    5.54
   4   2  15   14.34    5.29
   4   2  16  187.81   26.70
  -4   2 -16  212.49   21.61
   4   2  16  249.65   19.88
   4   2  17   31.26   11.65
  -4   2 -17   40.95    9.96
   4   2  17   42.02    8.14
   4   2  18   67.34   17.48
  -4   2 -18   59.03   12.59
   4   2  18   66.97   10.33
  -4   2 -19   69.33   13.46
   4   2  19   65.29   10.07
  -4   2 -20  224.40   24.50
   4   2  20  254.54   19.55
  -4   2 -21   34.55   10.57
   4   2  21   36.23    7.36
  -4   2 -22    3.42    4.40
   4   2  22    6.75    3.78
  -4   2 -23   60.99   12.91
   4   2  23   70.08    8.42
   4   2  23   72.53    9.51
  -4   2 -24    7.91    5.62
   4   2  24    4.14    2.43
   4   2  25    8.17    2.79
   4   2  26   32.02    4.57
  -4   4  23   13.95    2.93
  -4   4  22    0.69    1.41
  -4   4  21   32.53    5.68
  -4   4  20   31.79    6.42
   4   4 -19    7.26    2.98
  -4   4  19    9.04    3.95
   4   4 -18    2.09    2.13
  -4   4  18    2.78    3.69
   4   4 -17   22.79    6.11
  -4   4  17   29.31    7.93
   4   4 -16   85.78   11.95
  -4   4  16  119.68   16.33
  -4   4  15   22.92    9.02
  -4   4  14   37.97   12.79
  -4   4  14   33.37    9.50
  -4   4  13  182.51   27.85
  -4   4  13  139.37   19.92
   4   4 -12   30.04   17.42
  -4   4  12   56.37   15.64
  -4   4  12   40.05   11.23
   4   4 -11    9.54   13.49
  -4   4  11   18.06   12.80
  -4   4  11    9.08    7.17
  -4   4  11   26.25    8.24
   4   4 -10   39.09   18.89
  -4   4  10   35.97   13.35
  -4   4  10   68.23   14.21
  -4   4  10   25.68    9.53
   4   4  -9    1.91    9.23
  -4   4   9   -1.63    8.14
  -4   4   9   10.19    7.23
   4   4  -8   18.48   14.05
  -4   4   8   13.33    9.34
  -4   4   8   27.33   11.58
   4   4  -7   67.33   20.69
  -4   4   7  108.38   19.32
   4   4  -6   16.90    6.54
   4   4  -6   28.15   15.24
  -4   4   6   15.73    8.75
  -4   4   6   33.30   16.00
   4   4  -5   43.91    8.78
   4   4  -5   31.91   15.24
  -4   4   5   57.39   17.04
   4   4  -4   99.59   23.90
   4   4  -3  114.78   24.71
   4   4  -2   37.38   14.61
  -4   4   2   30.61   11.74
   4   4  -1   32.23   12.56
  -4   4   1   19.69   10.45
   4   4   0   95.45   21.47
  -4   4   0   66.20   17.64
  -4   4  -1   52.51   15.92
   4   4   1   95.18   20.20
   4   4   2   40.37   12.36
  -4   4  -2   19.27   13.31
   4   4   3  275.39   31.57
  -4   4  -3  156.63   31.55
   4   4   4   80.19   16.46
  -4   4  -4  122.74   17.77
   4   4   5  139.97   21.17
  -4   4  -5  209.21   22.58
  -4   4  -5  145.01   24.08
   4   4   6   32.84    9.55
  -4   4  -6   13.57   12.67
  -4   4  -6   36.86   10.52
  -4   4  -6   36.19   14.81
  -4   4  -7   12.11    9.75
  -4   4  -7   33.89   10.28
  -4   4  -7   31.04   10.98
  -4   4  -8  161.22   20.91
  -4   4  -8  135.99   25.08
  -4   4  -9   68.57   24.42
  -4   4  -9  120.31   22.68
  -4   4 -10  201.46   23.34
  -4   4 -10  153.91   26.63
  -4   4 -11    7.33   10.08
  -4   4 -11    2.52    4.12
  -4   4 -11    9.83    5.74
  -4   4 -12   -2.30    8.92
  -4   4 -12    0.98    4.79
  -4   4 -12    5.15    9.41
  -4   4 -13   22.16    8.01
  -4   4 -13   12.08    5.29
   4   4  13   30.87    6.22
  -4   4 -14   83.52   15.20
   4   4  14  104.16   10.85
  -4   4 -15   38.44    9.76
   4   4  15   45.52    7.38
  -4   4 -16   11.32    6.65
   4   4  16   11.32    4.03
  -4   4 -17    7.69    7.22
   4   4  17    2.31    1.57
  -4   4 -18   36.21   10.83
   4   4  18   31.45    5.59
  -4   4 -19    5.61    5.51
   4   4  19   13.62    3.74
  -4   4 -20   12.36    6.48
  -4   4 -21    7.47    4.94
  -4   4 -22   26.00    6.88
  -4   4 -23    6.14    4.12
   4   6 -16    1.78    1.22
   4   6 -15    2.17    1.56
   4   6 -14    5.60    2.22
   4   6 -13    1.85    2.16
   4   6 -12   17.29    4.31
   4   6 -11   14.52    4.27
   4   6 -10   11.93    4.01
   4   6  -9    3.80    2.71
   4   6  -8   71.01    9.39
  -4   6   8  114.24   16.07
   4   6  -7   63.56    8.77
  -4   6   7  110.17   17.14
   4   6  -6   11.77    4.07
  -4   6   6   16.91    7.36
   4   6  -5    6.19    3.09
   4   6  -5   16.05    6.39
  -4   6   5   17.76    8.49
   4   6  -4   82.65    9.89
  -4   6   4  120.58   20.35
   4   6  -3   47.67    7.30
  -4   6   3   73.39   16.41
   4   6  -2  127.42   11.69
  -4   6   2  180.41   25.53
   4   6  -1   20.74    4.59
  -4   6   1   31.94   12.18
   4   6   0  186.86   13.20
  -4   6   0  241.60   29.97
   4   6   1   36.10    5.60
  -4   6  -1   39.65   11.84
   4   6   2  129.42   10.12
  -4   6  -2  152.49   23.83
  -4   6  -3   73.37    8.40
   4   6   3  103.47    8.86
  -4   6  -3   98.43   18.87
   4   6   4   60.05    6.38
  -4   6  -4   37.98    5.99
  -4   6  -4   59.14   15.49
  -4   6  -5   15.03    4.17
  -4   6  -5   22.97   10.03
  -4   6  -6   15.54    3.97
  -4   6  -6   24.12   10.33
  -4   6  -7    5.02    2.58
  -4   6  -7   12.68    8.23
  -4   6  -8    8.40    2.84
  -4   6  -8   24.40   10.13
  -4   6  -9    1.36    2.13
  -4   6  -9    7.38    7.80
  -4   6 -10    7.68    3.11
  -4   6 -10   16.60    9.37
  -4   6 -11    1.86    1.87
  -4   6 -11   10.43    5.59
  -4   6 -12   14.72    3.94
  -4   6 -13    7.07    2.98
  -4   6 -14    7.47    4.47
  -4   6 -15    1.07    1.29
  -4   6 -16    3.65    1.58
   5  -7  -9    5.91    1.98
   5  -7  -9    0.39    0.98
   5  -7  -8   28.08    3.81
   5  -7  -7   23.50    3.77
   5  -7  -6    9.39    2.22
   5  -7  -6    7.08    2.30
   5  -7  -5   13.46    2.67
   5  -7  -5   14.79    3.29
   5  -7  -4   10.23    2.48
   5  -7  -4   10.70    2.89
   5  -7  -3    2.28    1.45
   5  -7  -3    1.63    1.08
   5  -7  -2    3.23    1.53
   5  -7  -2    7.02    2.53
   5  -7  -1   10.78    3.19
   5  -7   0    2.61    1.57
   5  -7   0    3.06    1.37
   5  -7   1   25.16    4.25
   5  -7   1   20.58    3.45
   5  -7   1   24.74    3.83
   5  -7   2   37.90    5.18
   5  -7   2   33.73    4.59
   5  -7   2   34.22    4.48
   5  -7   3    2.34    1.33
   5  -7   3    2.61    1.30
   5  -7   3    3.48    1.70
   5  -7   4   10.56    2.92
   5  -7   4   11.28    2.76
   5  -7   4   11.18    2.90
   5  -7   5   34.29    4.82
   5  -7   5   35.19    4.75
   5  -7   5   32.29    4.50
   5  -7   6   23.38    3.93
   5  -7   6   22.17    3.67
   5  -7   6   23.68    3.39
   5  -7   6   26.53    4.25
   5  -7   7    4.71    2.49
   5  -7   7    4.37    1.89
   5  -7   7    2.47    1.56
   5  -7   7   -0.02    1.04
   5  -7   8   22.14    3.78
   5  -7   8   18.64    3.32
   5  -7   8   18.60    2.96
   5  -7   8   22.19    3.68
   5  -7   9    5.97    2.04
   5  -7   9    5.56    2.01
   5  -7   9    5.42    1.64
   5  -7   9    7.51    2.35
   5  -5 -20    3.98    2.05
  -5  -5  20    1.04    1.11
   5  -5 -19    8.99    2.65
  -5  -5  19    7.47    2.28
   5  -5 -18   43.12    6.24
  -5  -5  18   31.76    4.95
   5  -5 -17    2.85    2.04
  -5  -5  17    4.72    2.42
   5  -5 -16   15.56    4.14
   5  -5 -16   11.83    4.18
   5  -5 -15   34.89    6.00
   5  -5 -15   30.09    5.89
   5  -5 -14   98.16    9.84
   5  -5 -14   89.56   10.38
   5  -5 -13   35.11    6.13
   5  -5 -13   30.43    6.01
   5  -5 -12    1.27    1.67
   5  -5 -11    9.59    3.28
   5  -5 -11    9.32    3.97
   5  -5 -10   99.72    9.59
   5  -5 -10  110.28   11.57
   5  -5  -9    1.17    1.19
   5  -5  -9   -0.61    2.67
   5  -5  -8   43.08    6.29
   5  -5  -8   43.47    7.12
   5  -5  -7    0.68    1.53
   5  -5  -6   16.13    4.00
   5  -5  -6   15.52    3.93
  -5  -5   6    6.95    3.71
   5  -5  -5   25.20    5.01
   5  -5  -5   20.60    3.77
   5  -5  -5   24.60    4.95
  -5  -5   5   31.93   12.85
   5  -5  -4   92.55    8.93
  -5  -5   4  103.79   21.34
   5  -5  -4   84.84    8.07
   5  -5  -4   89.18    8.99
  -5  -5   3   26.80   10.91
   5  -5  -3   28.21    4.76
   5  -5  -3   29.27    5.15
  -5  -5   2   23.68   10.02
   5  -5  -2   23.54    4.46
   5  -5  -2   25.40    4.88
   5  -5  -1   59.22    6.43
   5  -5  -1   62.12    7.21
   5  -5  -1   65.86    8.02
  -5  -5   1   58.89   15.79
   5  -5   0   84.93    8.60
   5  -5   0   94.20   10.05
   5  -5   0   83.63    7.97
   5  -5   0  105.82   21.28
  -5  -5   0   82.38   18.48
   5  -5   1  104.49    9.05
   5  -5   1  139.64   25.77
   5  -5   1  135.61   24.03
   5  -5   2  114.01    9.93
   5  -5   2  172.86   31.58
   5  -5   2  139.75   26.01
   5  -5   2  134.97   24.40
   5  -5   3   55.49    7.22
   5  -5   3   99.41   25.12
   5  -5   3   69.87   19.01
   5  -5   3   46.16   14.63
   5  -5   4    7.37    2.86
   5  -5   4    8.47    3.23
   5  -5   4    3.74    8.78
   5  -5   4    9.83    9.10
   5  -5   4    3.71    5.01
   5  -5   5    3.82    2.79
   5  -5   5   -4.50    6.31
   5  -5   5    8.22    6.53
   5  -5   5    3.46    2.58
   5  -5   5    4.27    1.93
   5  -5   6   97.10   25.09
   5  -5   6   74.10   20.27
   5  -5   6   68.30    8.97
   5  -5   6   69.47    8.86
   5  -5   7   59.38    7.44
   5  -5   7   66.28    9.08
   5  -5   8    3.98    2.52
   5  -5   8    4.25    1.84
   5  -5   9   15.26    5.19
   5  -5   9    9.82    3.18
   5  -5  10  200.82   14.58
   5  -5  10  240.85   18.79
   5  -5  11   29.10    7.25
   5  -5  11   20.38    5.12
   5  -5  12  244.52   17.32
   5  -5  12  300.80   21.68
   5  -5  13   32.05    7.17
   5  -5  13   24.81    5.99
   5  -5  14   13.78    5.18
   5  -5  14    7.77    3.37
   5  -5  14    9.78    4.97
   5  -5  15    6.10    2.89
   5  -5  15    6.33    4.32
   5  -5  15    0.69    1.83
   5  -5  16    7.31    4.38
   5  -5  16   -0.60    2.00
   5  -5  16   -2.17    3.57
   5  -5  16    2.70    2.01
   5  -5  17    6.00    2.61
   5  -5  17    4.89    2.62
   5  -5  17    5.47    2.71
   5  -5  17    3.14    1.91
   5  -5  18   22.58    4.33
   5  -5  18   22.89    4.70
   5  -5  18   21.29    4.55
   5  -5  19   11.57    3.26
   5  -5  19   11.65    3.03
   5  -5  19   12.77    3.12
   5  -5  20   -0.57    1.21
   5  -5  20    0.42    1.06
   5  -5  20    1.02    1.30
   5  -3 -25    7.08    2.05
  -5  -3  25   10.48    2.58
   5  -3 -24    4.61    2.00
  -5  -3  24    6.06    2.74
   5  -3 -23    7.85    3.23
   5  -3 -22   23.26    5.10
   5  -3 -21    7.04    3.73
   5  -3 -20   18.52    5.24
   5  -3 -19   18.79    4.95
   5  -3 -18   88.63   10.76
   5  -3 -17   10.55    4.03
   5  -3 -17    9.94    4.03
   5  -3 -16   10.77    4.10
   5  -3 -16    4.50    2.31
   5  -3 -15   46.86    7.09
   5  -3 -15   47.98    8.55
  -5  -3  15   37.36   17.87
   5  -3 -14  113.90   10.83
   5  -3 -14  132.15   13.40
  -5  -3  14  115.65   31.35
   5  -3 -13   24.70    4.83
  -5  -3  13   36.61   16.87
   5  -3 -13   26.47    5.91
  -5  -3  12   41.73   17.41
   5  -3 -12   44.24    7.14
  -5  -3  11   41.27   18.36
   5  -3 -11   52.18    7.10
  -5  -3  10   17.25   10.34
   5  -3 -10   18.28   11.90
  -5  -3   9   24.10   12.45
   5  -3  -9   21.60    9.82
   5  -3  -8  434.39   43.47
  -5  -3   8  296.68   38.87
  -5  -3   7  146.67   19.84
   5  -3  -7  132.41   21.33
  -5  -3   7   93.06   20.04
  -5  -3   6   65.13   16.02
  -5  -3   6  119.22   17.33
   5  -3  -6  101.53   16.57
  -5  -3   5   16.19    7.06
   5  -3  -5   12.80    5.41
  -5  -3   4   29.03    8.57
   5  -3  -4   30.43    7.74
   5  -3  -3   52.22    8.93
  -5  -3   3   52.74   10.94
   5  -3  -3   54.34   11.21
   5  -3  -2   91.18   11.19
   5  -3  -2   95.24   16.24
  -5  -3   2   73.09   11.67
   5  -3  -1  328.72   20.02
   5  -3  -1  351.86   30.24
  -5  -3   1  288.01   23.33
   5  -3   0  486.50   34.57
   5  -3   0  455.35   22.56
  -5  -3   0  400.23   28.16
   5  -3   1  375.47   20.96
  -5  -3  -1  304.52   24.73
   5  -3   1  355.52   30.19
   5  -3   2  132.58   13.22
  -5  -3  -2   95.62   14.42
   5  -3   2  118.42   17.49
   5  -3   3  367.59   24.45
   5  -3   3  332.98   29.55
   5  -3   4  116.79   18.95
   5  -3   4   86.66   15.21
   5  -3   5 1051.22   59.42
   5  -3   5 1179.81   62.05
   5  -3   6  209.45   27.14
   5  -3   6  197.61   27.45
   5  -3   7   75.35   17.54
   5  -3   7   67.57   16.97
   5  -3   8  143.99   23.44
   5  -3   8  133.85   23.96
   5  -3   9   85.27   19.13
   5  -3  10   47.48   15.94
   5  -3  10   33.96    7.24
   5  -3  11  170.52   29.81
   5  -3  11  188.69   17.40
   5  -3  12   24.37   13.46
   5  -3  12   23.70    6.62
   5  -3  12   12.04    3.28
   5  -3  13   26.43   13.89
   5  -3  13   33.10    7.61
   5  -3  13   19.99    4.28
   5  -3  14  221.55   37.27
   5  -3  14  180.63   17.71
   5  -3  14  135.07   10.92
   5  -3  15  123.59   29.39
   5  -3  15  103.31   13.50
   5  -3  15   72.86    7.97
   5  -3  15   89.83   11.55
   5  -3  16  201.94   13.64
   5  -3  16  223.83   17.76
   5  -3  17   61.80   10.56
   5  -3  17   50.54    7.01
   5  -3  17   57.02    8.66
   5  -3  18   23.04    5.18
   5  -3  18   21.28    5.48
   5  -3  18   19.28    4.71
   5  -3  19  173.19   15.73
   5  -3  19  150.35   11.73
   5  -3  19  176.54   14.20
   5  -3  20   22.44    5.12
   5  -3  20   18.00    4.89
   5  -3  20   19.28    4.19
   5  -3  21   16.97    3.79
   5  -3  21   19.37    4.93
   5  -3  21   14.64    3.49
   5  -3  22   59.55    7.81
   5  -3  22   71.57    7.03
   5  -3  23   10.70    3.07
   5  -3  24   14.29    3.11
   5  -1 -27   -0.42    1.33
   5  -1 -26   12.51    3.57
   5  -1 -26   29.57    5.82
   5  -1 -25    1.95    1.84
   5  -1 -25    5.60    1.85
   5  -1 -24   -0.43    1.89
   5  -1 -23    5.18    3.06
   5  -1 -22   39.19    7.52
   5  -1 -21   92.57   11.27
   5  -1 -20  263.08   18.72
   5  -1 -19   65.92    9.35
  -5  -1  19   75.66   24.03
   5  -1 -18   15.58    5.23
   5  -1 -18   19.15    4.96
  -5  -1  18   15.55    9.39
   5  -1 -17  119.95   11.69
   5  -1 -17  105.02   12.52
  -5  -1  17  123.33   29.68
   5  -1 -16   40.26    6.76
   5  -1 -16   38.31    7.58
  -5  -1  16   41.48   16.77
   5  -1 -15    4.66    1.86
  -5  -1  15   15.55   12.57
  -5  -1  14  289.84   44.15
  -5  -1  13  209.43   36.29
  -5  -1  12  742.56   66.85
  -5  -1  11  308.59   42.10
  -5  -1  10  263.14   37.06
  -5  -1   9   86.23   20.81
  -5  -1   8  160.21   27.34
  -5  -1   7 1995.07   92.71
  -5  -1   6  873.26   58.40
  -5  -1   5  215.16   27.08
  -5  -1   4  815.30   48.36
   5  -1  -3  409.01   29.69
  -5  -1   3  325.37   26.25
  -5  -1   2  351.98   14.62
   5  -1  -2  380.94   25.89
   5  -1  -1  904.98   35.41
   5  -1  -1  948.82   31.50
   5  -1   0  320.47    9.39
   5  -1   0  327.75   19.05
   5  -1   0  334.84   18.30
   5  -1   1 2380.01   49.82
   5  -1   1 2216.41   46.86
   5  -1   2  289.92   16.98
   5  -1   2  328.11   19.05
   5  -1   3  977.16   30.45
   5  -1   3  861.65   30.87
   5  -1   4  132.19   14.37
   5  -1   4  139.98   12.18
   5  -1   4  130.92   12.87
   5  -1   5  205.04   19.23
   5  -1   5  189.57   14.94
   5  -1   5  187.56   17.03
   5  -1   6  667.16   35.16
   5  -1   7  346.22   26.48
   5  -1   8  154.34   18.88
   5  -1   9  731.88   42.89
   5  -1  10  367.32   31.89
   5  -1  11  185.42   23.64
   5  -1  12  385.93   36.81
   5  -1  13  102.69   21.06
   5  -1  14  151.69   26.31
   5  -1  15  195.58   32.15
   5  -1  15  173.49   13.79
   5  -1  15  152.92   13.85
   5  -1  16   79.89   21.67
   5  -1  16   62.32    8.93
   5  -1  16   66.60    9.03
   5  -1  17   53.07   18.52
   5  -1  17   31.98    6.38
   5  -1  17   40.43    7.29
   5  -1  18    9.31    8.73
   5  -1  18   10.95    4.19
   5  -1  18   13.45    4.74
   5  -1  19  197.63   16.48
   5  -1  19  175.14   14.11
   5  -1  20  314.55   20.89
   5  -1  21   33.62    6.66
   5  -1  22   64.30    9.09
   5  -1  23   29.93    6.16
  -5  -1 -24   15.14    6.70
   5  -1  24   31.52    6.02
   5  -1  25   19.47    4.50
  -5  -1 -25   11.47    7.06
   5  -1  26    8.95    3.04
  -5  -1 -26    7.82    6.03
  -5   1  27    1.43    0.99
  -5   1  27   -0.77    1.03
  -5   1  26   19.96    3.96
  -5   1  25    5.46    2.71
   5   1 -24    0.96    1.77
  -5   1  24    2.86    2.75
   5   1 -23    6.34    3.53
  -5   1  23    4.42    3.16
   5   1 -22   34.55    6.65
  -5   1  22   45.09   10.65
   5   1 -21   87.52   10.72
  -5   1  21  118.01   17.82
   5   1 -20  234.01   17.24
  -5   1  20  368.51   34.94
  -5   1  19   81.19   21.69
   5   1 -19   71.74    9.59
   5   1 -19   61.17   10.73
  -5   1  19   91.30   19.17
  -5   1  18   30.49   16.26
   5   1 -18   24.26    6.86
   5   1 -18   18.53    4.51
  -5   1  18   31.48   13.56
  -5   1  17  131.16   29.21
   5   1 -17  113.77   11.05
   5   1 -17  106.46   12.67
  -5   1  17  164.38   30.10
  -5   1  16   41.00   16.12
   5   1 -16   35.97    6.17
   5   1 -16   34.96    7.28
  -5   1  16   58.74   18.81
  -5   1  15   15.66   13.75
   5   1 -15    7.97    2.87
   5   1 -15    6.38    2.82
  -5   1  15    5.66   10.56
  -5   1  14  290.25   43.31
  -5   1  13  198.11   33.59
  -5   1  12  710.71   64.91
   5   1 -12  766.73   64.05
  -5   1  11  329.72   44.47
   5   1 -11  331.40   42.75
  -5   1  10  299.23   41.11
   5   1 -10  266.51   37.07
  -5   1   9   84.54   21.71
   5   1  -9   94.19   21.53
  -5   1   8  166.93   29.34
   5   1  -8  158.83   25.43
  -5   1   7 2101.13   97.88
   5   1  -7 2013.15   83.30
  -5   1   6  847.26   56.70
   5   1  -6  860.78   50.42
  -5   1   5  184.74   23.65
   5   1  -5  217.80   23.74
   5   1  -4  794.73   36.83
   5   1  -4  896.57   44.48
   5   1  -3  450.20   29.62
   5   1  -3  368.82   21.41
   5   1  -2  358.53   17.96
   5   1  -2  431.54   27.14
   5   1  -1  952.52   37.23
   5   1  -1  856.24   24.50
   5   1   0  294.22   13.74
   5   1   1 2191.32   38.30
   5   1   2  312.53   15.47
   5   1   3  985.49   20.43
   5   1   3  839.20   28.84
   5   1   4  124.66   12.73
   5   1   4  138.92    9.80
   5   1   5  188.05   13.38
   5   1   6  680.57   28.44
   5   1   7  377.84   23.15
   5   1   8  162.66   16.75
   5   1   9  810.28   40.14
   5   1  10  384.01   29.72
   5   1  11  202.67   23.44
   5   1  12  414.48   35.21
   5   1  13  107.97   19.25
   5   1  14  145.45   23.72
   5   1  15  187.55   28.19
  -5   1 -15  149.77   16.99
   5   1  15  166.81   15.18
   5   1  16   67.87   17.41
  -5   1 -16   57.62   11.13
   5   1  16   62.62    9.64
   5   1  17   45.26   15.24
  -5   1 -17   31.52    8.78
   5   1  17   33.75    7.07
   5   1  18   10.81    8.47
  -5   1 -18    7.28    6.80
   5   1  18   11.47    4.30
  -5   1 -19  157.37   20.52
   5   1  19  185.68   16.42
  -5   1 -20  248.63   26.58
   5   1  20  303.20   20.93
   5   1  21   28.09    5.84
  -5   1 -21   24.06    8.67
   5   1  21   33.32    6.94
  -5   1 -22   42.83   10.69
   5   1  22   66.96    8.76
   5   1  23   24.49    5.70
  -5   1 -23   18.54    7.99
  -5   1 -24   23.43    8.96
   5   1  24   27.77    5.52
  -5   1 -25   15.21    8.09
   5   1  25   20.61    4.54
  -5   1 -26   -1.13    4.60
   5   1  26    9.20    2.89
  -5   3  25    9.81    2.84
  -5   3  24    9.78    3.48
  -5   3  23    6.79    3.04
  -5   3  22   25.75    7.06
  -5   3  21    4.32    3.07
  -5   3  20   20.95    8.15
  -5   3  19   29.33   11.01
  -5   3  18  105.85   18.66
  -5   3  17   14.06    9.73
  -5   3  16   19.76    9.32
  -5   3  16    3.53    6.52
  -5   3  15   76.16   18.73
  -5   3  15   54.23   14.62
   5   3 -14   87.00   24.65
  -5   3  14  121.14   21.83
   5   3 -13   27.55   15.84
  -5   3  13   45.53   17.18
  -5   3  13   37.74   16.27
   5   3 -12   33.87   15.40
  -5   3  12   56.18   19.64
  -5   3  12   41.50   14.34
   5   3 -11   42.02   21.55
  -5   3  11   84.03   21.81
  -5   3  11   49.23   13.76
   5   3 -10   28.84   16.15
   5   3  -9   29.06   14.99
   5   3  -8  403.67   55.50
   5   3  -7  132.38   30.17
   5   3  -6  107.93   26.14
   5   3  -5   11.62   10.64
   5   3  -4   27.65   11.70
  -5   3   3   39.95   10.20
   5   3  -3   58.00   17.13
   5   3  -2   79.84   19.12
  -5   3   2   62.90   14.14
   5   3  -1  360.97   38.56
  -5   3   1  213.81   29.26
   5   3   0  497.30   43.32
  -5   3   0  269.71   34.80
   5   3   1  380.33   36.69
   5   3   2  124.55   19.98
   5   3   3  357.45   32.97
   5   3   4   88.72   14.93
   5   3   4   95.45   16.29
   5   3   5  904.34   48.24
   5   3   5  965.62   50.08
   5   3   6  161.30   20.41
   5   3   6  158.36   19.71
   5   3   7   58.97   12.64
   5   3   8  103.50   17.37
   5   3   9   73.76   15.18
   5   3  10   28.39   10.01
   5   3  11  143.50   22.18
   5   3  11  167.42   14.13
   5   3  12   14.05    6.82
   5   3  12   14.13    4.47
  -5   3 -12    8.35    8.37
   5   3  13   27.57   10.64
  -5   3 -13   28.12    8.69
  -5   3 -13   17.81    8.34
   5   3  13   29.41    6.67
   5   3  14  148.10   24.15
  -5   3 -14  160.84   19.46
  -5   3 -14  109.63   23.27
   5   3  14  160.07   14.87
   5   3  15   80.33   18.06
  -5   3 -15   91.32   15.36
   5   3  15  102.31   11.92
   5   3  16  239.25   18.18
   5   3  17   64.00    9.52
   5   3  18   19.54    5.16
   5   3  19  167.30   14.67
   5   3  20   18.82    4.96
   5   3  21   14.01    3.57
   5   3  21   14.29    4.38
   5   3  22   60.11    6.63
  -5   3 -22   49.95   11.42
  -5   3 -23    8.93    5.52
   5   3  23   10.86    2.46
  -5   3 -24   10.03    4.95
   5   3  24   12.84    2.66
  -5   5  20    2.97    1.26
   5   5 -19    7.26    2.13
  -5   5  19    5.33    1.89
   5   5 -18   35.00    4.87
  -5   5  18   36.49    4.69
   5   5 -17    3.91    2.50
  -5   5  17    4.87    2.23
   5   5 -16    9.61    3.72
  -5   5  16   13.76    3.55
   5   5 -15   26.16    5.52
   5   5 -14   79.95   10.56
   5   5 -13   26.40    6.34
   5   5 -12    4.79    4.21
   5   5 -11    9.05    3.96
  -5   5  11   10.79    6.35
   5   5 -10  106.92   13.54
  -5   5  10  119.74   20.25
   5   5  -9    6.45    4.18
  -5   5   9   -1.35    4.81
  -5   5   9    4.86    7.37
   5   5  -8   48.61   10.02
  -5   5   8   53.52   13.41
  -5   5   8   61.40   15.68
   5   5  -7   -1.25    3.19
  -5   5   7   -3.20    6.70
  -5   5   7    1.80    8.40
   5   5  -6   18.38    6.07
  -5   5   6   16.18    7.62
  -5   5   6   33.72   14.37
   5   5  -5   28.45    7.16
   5   5  -5   15.80    8.51
  -5   5   5   26.72    9.10
  -5   5   5   30.60   12.56
   5   5  -4   88.03   21.44
   5   5  -4  110.97   13.14
   5   5  -3   31.38    7.10
   5   5  -3   32.68   13.71
  -5   5   3   49.81   16.43
   5   5  -2   34.58    7.44
   5   5  -2   33.71   12.92
  -5   5   2   43.58   14.99
   5   5  -1   59.68   15.61
   5   5  -1   75.86   10.38
  -5   5   1   63.33   17.55
   5   5   0   94.94   20.88
   5   5   0  102.23   11.23
  -5   5   0   96.06   21.11
   5   5   1  114.98   22.88
   5   5   1  127.25   12.05
  -5   5  -1  123.59   22.32
   5   5   2  125.99   23.55
   5   5   2  136.66   12.18
  -5   5  -2  120.77   22.79
   5   5   3   63.67   16.27
  -5   5  -3   25.32   10.60
   5   5   3   62.71    7.95
  -5   5  -3   43.72   13.99
   5   5   4    8.13    6.16
  -5   5  -4    1.21    3.80
   5   5   4    8.62    3.23
  -5   5  -4    9.91    5.73
   5   5   5    4.93    4.35
  -5   5  -5    0.59    4.50
   5   5   5    2.95    1.79
  -5   5  -5    6.21    8.43
   5   5   6   68.30    7.38
  -5   5  -6   52.59   15.81
  -5   5  -7   71.63   14.98
  -5   5  -7   32.17   10.84
  -5   5  -8    9.40    6.97
  -5   5  -8    1.79    6.13
  -5   5  -9   19.02    8.81
  -5   5  -9    1.88    5.81
  -5   5 -10  218.21   26.10
  -5   5 -10  153.91   24.93
  -5   5 -11   17.10    7.74
  -5   5 -11    9.98    5.05
  -5   5 -12  239.97   26.43
  -5   5 -12  178.16   25.86
  -5   5 -13   29.63    9.80
  -5   5 -13    7.79    5.79
  -5   5 -14    1.01    5.48
  -5   5 -15    4.07    3.59
  -5   5 -16    5.23    5.83
  -5   5 -17    8.87    4.88
  -5   5 -18   16.79    6.43
  -5   5 -19    9.83    5.09
  -5   5 -20   -0.11    2.56
  -5   5 -20    2.08    1.23
   5   7  -9    3.51    1.23
   5   7  -8   27.81    3.59
   5   7  -7   24.20    3.47
   5   7  -6    8.23    2.09
   5   7  -5   13.73    2.80
   5   7  -4   10.17    2.30
   5   7  -3    2.30    1.13
  -5   7   3    2.76    2.36
   5   7  -2    2.81    1.35
  -5   7   2    3.31    2.74
   5   7  -1   10.42    2.34
  -5   7   1   18.76    6.33
   5   7   0    3.28    1.38
  -5   7   0    4.67    3.70
   5   7   1   22.62    3.15
  -5   7  -1   21.48    5.89
   5   7   2   32.83    3.57
  -5   7  -2   42.62    8.59
  -5   7  -3    2.63    2.84
  -5   7  -4   10.26    4.72
  -5   7  -5   35.11    7.41
  -5   7  -6   30.33    7.10
  -5   7  -7    1.39    0.75
  -5   7  -7    2.36    3.18
  -5   7  -8   11.69    2.06
  -5   7  -8   21.57    4.82
  -5   7  -9    3.25    1.08
  -5   7  -9    8.00    3.08
   6  -6 -16    5.30    1.93
   6  -6 -15    7.93    2.23
   6  -6 -14    5.85    2.21
   6  -6 -14    3.77    2.07
   6  -6 -13   13.17    2.95
   6  -6 -13   14.08    3.64
   6  -6 -12   37.91    5.18
   6  -6 -12   37.93    5.54
   6  -6 -11   10.58    2.92
   6  -6 -11   10.68    3.15
   6  -6 -10    1.62    1.29
   6  -6  -9   11.56    2.85
   6  -6  -9    9.73    3.24
   6  -6  -8   14.14    3.49
   6  -6  -8   13.93    3.93
   6  -6  -7  119.45    9.58
   6  -6  -7  133.37   11.37
   6  -6  -6   13.43    3.29
   6  -6  -6   20.71    4.65
   6  -6  -5   11.76    3.33
   6  -6  -4   48.25    6.44
   6  -6  -4   45.03    5.39
   6  -6  -3   30.41    5.10
   6  -6  -3   31.86    5.23
   6  -6  -3   27.04    4.30
   6  -6  -2   54.55    6.95
   6  -6  -2   56.14    6.55
   6  -6  -2   54.57    6.91
   6  -6  -1  109.61    9.99
   6  -6  -1  104.38    9.58
   6  -6  -1  106.17    9.29
   6  -6   0   15.18    3.12
   6  -6   0   16.42    3.83
   6  -6   0   15.25    3.96
   6  -6   1    1.27    1.51
   6  -6   1    0.84    2.02
   6  -6   1    2.34    1.32
   6  -6   2    6.79    2.62
   6  -6   2    6.20    2.88
   6  -6   2    5.74    2.67
   6  -6   3   40.13    6.47
   6  -6   3   35.33    5.48
   6  -6   3   42.75    6.57
   6  -6   4   86.29    9.33
   6  -6   4   91.04   10.20
   6  -6   4   81.96    8.56
   6  -6   5   -0.14    1.92
   6  -6   5    1.55    1.48
   6  -6   5    3.43    2.49
   6  -6   6   66.71    9.17
   6  -6   6   56.47    7.07
   6  -6   6   62.26    6.63
   6  -6   7   25.37    4.97
   6  -6   7   30.43    6.01
   6  -6   7   27.95    4.67
   6  -6   8   93.33   11.18
   6  -6   8   75.95    8.72
   6  -6   8   79.38    7.81
   6  -6   9   36.20    6.28
   6  -6   9   41.90    7.68
   6  -6   9   36.26    5.40
   6  -6  10   63.50    8.84
   6  -6  10   51.28    7.35
   6  -6  10   48.99    6.41
   6  -6  11    1.02    1.84
   6  -6  11    1.98    2.23
   6  -6  11    3.69    1.88
   6  -6  12    3.37    2.39
   6  -6  12    3.20    2.38
   6  -6  12    2.09    2.32
   6  -6  13   28.39    5.39
   6  -6  13   25.30    4.57
   6  -6  13   26.05    5.04
   6  -6  14   55.65    6.96
   6  -6  14   52.00    6.30
   6  -6  14   50.19    6.10
   6  -6  15    4.66    2.11
   6  -6  15    2.14    1.17
   6  -6  15    2.58    1.35
  -6  -4  23    3.00    1.39
   6  -4 -23    3.86    1.90
  -6  -4  23    0.85    1.37
   6  -4 -22   30.28    4.80
  -6  -4  22   31.62    5.45
   6  -4 -21    8.50    2.86
   6  -4 -20   34.39    5.66
   6  -4 -19    4.02    2.57
   6  -4 -18   13.30    4.31
   6  -4 -17  179.53   13.84
   6  -4 -17  182.57   15.45
   6  -4 -16   32.02    6.00
   6  -4 -16   31.90    6.83
   6  -4 -15   18.89    4.90
   6  -4 -15   23.62    5.70
   6  -4 -14   45.11    7.13
   6  -4 -14   46.71    7.92
   6  -4 -13   10.91    3.73
   6  -4 -13    9.67    3.53
   6  -4 -12   19.99    5.39
   6  -4 -11   18.36    4.35
   6  -4 -11   17.25    4.22
   6  -4 -10  167.67   14.04
   6  -4 -10  164.65   13.63
   6  -4  -9   53.25    6.89
   6  -4  -9   60.42    8.20
   6  -4  -8    4.36    2.31
   6  -4  -7   33.29    5.17
   6  -4  -7   36.18    5.70
   6  -4  -6   11.57    3.47
   6  -4  -6    9.72    2.59
   6  -4  -6   10.70    3.46
  -6  -4   6    9.90    6.38
   6  -4  -5   10.53    3.28
  -6  -4   5    4.31    2.16
   6  -4  -5   10.50    2.94
   6  -4  -5    7.31    1.91
  -6  -4   4   54.95   13.73
   6  -4  -4   61.89    6.84
   6  -4  -4   58.98    6.81
  -6  -4   3  239.40   28.98
   6  -4  -3  231.92   13.86
   6  -4  -3  223.84   13.32
  -6  -4   2   22.96    9.36
   6  -4  -2   23.48    4.08
   6  -4  -2   23.59    4.65
  -6  -4   1   26.55    9.74
   6  -4  -1   40.13   11.97
   6  -4  -1   39.34    6.25
   6  -4   0   26.56   10.05
   6  -4   1   29.64   10.48
   6  -4   2   66.58   15.13
   6  -4   2   79.41    8.61
   6  -4   3  169.93   25.08
   6  -4   3  214.39   14.87
   6  -4   4   95.69   20.71
   6  -4   4   98.68   21.60
   6  -4   4   75.92   17.45
   6  -4   4   87.22    9.88
   6  -4   5  118.89   25.26
   6  -4   5  147.23   28.50
   6  -4   5   93.03   18.55
   6  -4   5  100.66    9.32
   6  -4   5  123.05   12.52
   6  -4   6  100.47   20.99
   6  -4   6  152.49   28.82
   6  -4   6  119.03   24.83
   6  -4   6  106.60   10.18
   6  -4   6  124.00   13.07
   6  -4   7  325.40   42.39
   6  -4   7  287.40   39.48
   6  -4   7  238.54   32.81
   6  -4   7  251.50   16.64
   6  -4   7  273.36   20.06
   6  -4   8   58.46    9.29
   6  -4   8   77.86   21.53
   6  -4   8   72.17   20.60
   6  -4   8   54.90   16.14
   6  -4   8   53.17    8.25
   6  -4   9   70.87   20.68
   6  -4   9   63.72   18.87
   6  -4   9   66.52    9.60
   6  -4   9   70.01   10.56
   6  -4  10   14.23    4.83
   6  -4  10   18.75    5.59
   6  -4  10   11.59    8.60
   6  -4  10   16.61   11.68
   6  -4  11   31.37    6.86
   6  -4  11   42.77   16.60
   6  -4  11   23.37   12.44
   6  -4  11   43.01    8.40
   6  -4  12   97.14   25.31
   6  -4  12   93.37   12.14
   6  -4  12   85.98   11.57
   6  -4  13   36.83    8.47
   6  -4  13   30.43    6.92
   6  -4  14   57.41    9.35
   6  -4  14   61.11   10.57
   6  -4  15   52.40    8.70
   6  -4  15   56.89    9.94
   6  -4  16   10.97    4.88
   6  -4  16   14.03    5.63
   6  -4  17   46.10    8.33
   6  -4  17   41.86    7.47
   6  -4  17   49.28    8.31
   6  -4  18   15.57    4.24
   6  -4  18   19.10    5.67
   6  -4  18   14.39    4.51
   6  -4  19    6.72    2.80
   6  -4  19   11.11    4.22
   6  -4  19   11.28    3.51
   6  -4  20    8.99    3.64
   6  -4  20    5.69    1.96
   6  -4  20    6.09    2.63
   6  -4  21   15.55    3.54
   6  -4  21   15.70    3.31
   6  -4  22   12.78    3.27
   6  -4  22   14.76    2.86
   6  -2 -26    6.38    2.24
   6  -2 -25   18.24    3.98
  -6  -2  25   17.99    3.85
   6  -2 -25   19.51    4.89
   6  -2 -24   24.96    4.92
   6  -2 -23   31.02    5.90
   6  -2 -22   24.79    5.67
   6  -2 -21   11.76    4.17
   6  -2 -20   35.23    6.84
   6  -2 -19   47.86    8.01
   6  -2 -18    3.57    2.61
   6  -2 -18    7.68    3.06
   6  -2 -17  220.37   15.89
   6  -2 -17  217.94   18.39
  -6  -2  17  187.05   41.42
   6  -2 -16   34.29    5.90
   6  -2 -16   38.65    7.82
  -6  -2  16   27.70   14.32
   6  -2 -15   14.09    3.78
   6  -2 -15   15.26    4.89
  -6  -2  15    8.84   10.93
   6  -2 -14  186.54   12.85
   6  -2 -14  213.66   15.62
  -6  -2  14  195.34   41.17
   6  -2 -13   10.21    2.87
   6  -2 -13   10.43    3.68
  -6  -2  13   13.61   15.00
  -6  -2  12   98.01   28.54
  -6  -2  11   43.69   18.72
  -6  -2  10  343.37   51.03
  -6  -2   9  620.68   65.37
  -6  -2   8  474.88   54.55
   6  -2  -7  259.44   35.09
  -6  -2   7  237.21   36.15
  -6  -2   6   33.34   13.28
   6  -2  -6   45.76   14.93
  -6  -2   5   93.52   12.07
   6  -2  -5   89.40   16.29
  -6  -2   5   79.46   18.07
  -6  -2   4 1414.68   45.34
   6  -2  -4 1385.37   58.93
  -6  -2   3  623.77   29.47
   6  -2  -3  663.38   37.90
   6  -2  -2 1533.12   55.25
   6  -2  -2 1543.33   54.37
   6  -2  -1 1056.73   42.82
   6  -2  -1 1040.59   44.53
   6  -2   0  110.58   12.94
   6  -2   0  101.61   14.16
  -6  -2   0   72.02    8.27
   6  -2   1 1939.37   51.86
   6  -2   1 2033.86   62.87
   6  -2   2  723.47   31.70
   6  -2   2  759.67   38.77
   6  -2   3 2003.90   53.51
   6  -2   3 2105.04   66.11
   6  -2   4  380.85   27.56
   6  -2   4  319.78   22.45
   6  -2   4  338.20   27.62
   6  -2   5  687.45   43.06
   6  -2   5  733.85   40.46
   6  -2   5  618.14   34.22
   6  -2   6  646.42   44.67
   6  -2   6  649.31   39.32
   6  -2   7   60.55   12.57
   6  -2   7   63.18   14.46
   6  -2   8  192.29   26.00
   6  -2   9   42.34   12.04
   6  -2  10   10.04    6.35
   6  -2  11  176.39   28.08
   6  -2  12   40.69   14.06
   6  -2  13    7.83    3.13
   6  -2  13   10.68    8.87
   6  -2  13   10.22    4.33
   6  -2  13    5.85    2.74
   6  -2  14   63.81   19.05
   6  -2  14   57.20    9.10
   6  -2  14   47.07    7.29
   6  -2  14   48.84    7.89
   6  -2  15    2.28    2.39
   6  -2  15   10.39    9.81
   6  -2  15    2.46    3.16
   6  -2  15    0.36    2.32
   6  -2  16  146.34   14.65
   6  -2  16  155.50   13.68
   6  -2  16  147.82   12.96
   6  -2  17  219.58   17.74
   6  -2  17  235.16   17.42
   6  -2  17  213.91   15.17
   6  -2  18   51.09    8.66
   6  -2  18   50.24    8.50
   6  -2  18   51.20    7.28
   6  -2  19    8.10    3.85
   6  -2  19    8.14    3.68
   6  -2  20    5.61    3.76
   6  -2  20    3.40    2.44
   6  -2  21   18.72    5.32
   6  -2  21   17.15    4.59
   6  -2  22   10.65    3.70
   6  -2  22   12.85    3.43
   6  -2  23   -1.20    1.85
   6  -2  23    4.64    2.95
  -6  -2 -24   39.93    9.86
   6  -2  24   63.73    7.45
   6  -2  25    7.80    2.61
  -6  -2 -25    2.92    3.54
   6   0 -26   -0.83    1.55
  -6   0  26    0.44    0.90
   6   0 -25   -0.30    1.64
   6   0 -24    7.89    3.64
   6   0 -23    1.83    2.03
  -6   0  23    9.84    3.52
   6   0 -22   15.09    5.70
   6   0 -22   14.11    4.41
  -6   0  22   16.37    6.28
   6   0 -21    4.35    1.99
   6   0 -21    6.98    3.88
  -6   0  21    2.12    4.19
   6   0 -20   24.42    5.28
   6   0 -20   25.28    7.01
  -6   0  20   34.22    8.81
  -6   0  19  104.02   28.67
   6   0 -19   78.86   11.62
   6   0 -19   85.69   10.02
  -6   0  19  117.03   18.97
  -6   0  18  381.75   52.86
   6   0 -18  321.05   22.16
   6   0 -18  379.81   20.45
  -6   0  17   10.30    7.87
   6   0 -17    5.17    2.81
   6   0 -17    6.06    3.58
  -6   0  17   10.48    5.93
  -6   0  16   11.47    9.17
   6   0 -16   13.81    4.25
   6   0 -16   18.07    4.28
  -6   0  16   11.78    7.46
  -6   0  15   -1.41    5.01
   6   0 -15    3.95    2.10
  -6   0  14   19.19    9.78
  -6   0  13  148.62   30.26
  -6   0  12  117.10   26.27
  -6   0  11   79.40   22.16
  -6   0  10 2669.93  124.45
  -6   0   9  568.92   56.94
   6   0  -8   17.80    3.58
  -6   0   8   13.41    9.61
   6   0  -7   85.89    7.31
  -6   0   7   63.34   18.58
  -6   0   6  661.57   55.07
   6   0  -6  860.80   22.48
  -6   0   5 2337.18   90.79
   6   0  -5 2968.25   39.90
   6   0  -4  279.60   12.00
   6   0  -4  298.22   27.61
   6   0  -3  630.58   35.84
  -6   0   3  398.05   27.63
   6   0  -2  411.05   25.54
   6   0  -1 2048.14   43.60
   6   0  -1 1905.95   49.07
   6   0   0 6607.90   74.81
   6   0   0 6398.29   84.49
   6   0   1  136.30   10.67
   6   0   1  132.66   12.00
   6   0   2  842.28   28.11
   6   0   2  858.16   30.60
   6   0   2  831.08   19.82
   6   0   3  377.47   18.94
   6   0   3  364.44   20.97
   6   0   3  362.94   14.33
   6   0   4  824.68   29.90
   6   0   4  778.71   32.03
   6   0   5 1102.84   37.62
   6   0   5 1039.94   40.69
   6   0   6    6.46    3.73
   6   0   7  106.78   14.00
   6   0   8  121.98   16.13
   6   0   9   51.42   11.68
   6   0  10  785.80   47.29
   6   0  11  702.95   47.94
   6   0  12   56.92   14.82
   6   0  13  226.50   31.37
   6   0  14   61.36   16.19
   6   0  15   57.71   16.86
   6   0  15   55.18    9.43
   6   0  16   34.40   13.14
   6   0  16   22.81    5.30
   6   0  16   27.04    6.54
   6   0  17  146.49   28.17
   6   0  17  120.33   12.18
   6   0  17  121.17   13.13
   6   0  18   43.57   16.55
   6   0  18   37.56    7.00
   6   0  18   35.02    6.88
   6   0  19   53.50   19.26
   6   0  19   47.03    8.37
  -6   0 -20   19.54    8.08
   6   0  20   25.99    5.91
  -6   0 -21  103.73   17.97
   6   0  21  139.78   13.57
   6   0  22   41.80    7.39
  -6   0 -22   27.28   10.15
   6   0  23  246.86   17.11
  -6   0 -23  165.22   22.31
  -6   0 -24    5.89    5.45
   6   0  24    7.85    3.62
  -6   0 -25    6.38    5.08
   6   0  25    1.43    2.66
   6   0  26   -0.82    1.55
  -6   0 -26    0.19    4.20
  -6   2  26    4.74    1.76
  -6   2  25   21.83    4.47
  -6   2  24   23.20    5.30
  -6   2  23   31.48    7.50
  -6   2  22   33.48    8.66
  -6   2  21   10.01    5.48
  -6   2  20   39.14   11.97
   6   2 -19   45.99    8.10
  -6   2  19   46.93   13.52
   6   2 -18    7.32    3.12
  -6   2  18    1.60    8.47
   6   2 -17  225.90   16.92
  -6   2  17  271.03   38.57
   6   2 -16   39.65    6.75
  -6   2  16   55.43   15.54
  -6   2  16   33.48   14.85
   6   2 -15   16.51    4.87
  -6   2  15   28.46   13.49
   6   2 -15   16.96    5.29
  -6   2  15   19.13    9.35
   6   2 -14  207.94   16.74
   6   2 -14  198.88   14.32
  -6   2  14  229.70   36.60
   6   2 -13   13.47   13.50
   6   2 -13   10.90    3.14
  -6   2  13   15.03   11.87
   6   2 -13    8.98    3.74
  -6   2  13   12.06   12.40
   6   2 -12   86.30   24.60
   6   2 -11   40.82   17.22
   6   2 -10  390.19   50.43
   6   2  -9  674.40   62.36
   6   2  -8  545.14   54.41
   6   2  -7  191.65   18.84
   6   2  -7  257.09   35.00
   6   2  -6   37.74    7.42
   6   2  -6   43.43   13.97
   6   2  -5   82.40    9.52
   6   2  -5   93.24   19.30
   6   2  -4 1347.55   32.18
   6   2  -4 1498.50   71.71
   6   2  -3  627.79   19.94
   6   2  -3  702.95   47.08
   6   2  -2 1521.35   66.38
   6   2  -2 1391.82   28.02
   6   2  -1 1074.60   53.05
   6   2  -1 1031.23   24.89
   6   2   0  103.56   15.64
   6   2   0  103.57    8.69
   6   2   1 2079.54   66.80
   6   2   1 1940.49   65.57
   6   2   2  772.15   38.90
   6   2   2  754.34   39.92
   6   2   3 1995.95   61.91
   6   2   3 1994.89   62.99
   6   2   4  313.46   24.58
   6   2   4  319.81   25.20
   6   2   5  592.43   34.83
   6   2   5  626.01   35.21
   6   2   6  516.92   33.88
   6   2   7   43.93   10.72
   6   2   8  155.82   20.03
   6   2   9   35.07    9.98
   6   2  10    6.60    5.44
   6   2  11  146.28   22.19
   6   2  12   25.34    9.65
   6   2  13    8.41    5.34
  -6   2 -13   11.84    6.05
   6   2  13    8.41    4.57
   6   2  14   45.53   14.28
  -6   2 -14   44.79   10.05
  -6   2 -14   38.17   13.47
   6   2  14   53.52    9.39
   6   2  15    2.94    2.62
  -6   2 -15    4.86    5.07
   6   2  15    2.69    2.99
  -6   2 -15    9.41    9.56
   6   2  16  146.16   25.27
  -6   2 -16  152.26   20.08
   6   2  16  156.94   15.12
   6   2  17  205.12   30.78
  -6   2 -17  204.49   23.18
   6   2  17  229.96   18.28
  -6   2 -18   45.30   11.88
   6   2  18   53.87    9.26
  -6   2 -19    3.28    4.40
   6   2  19   12.59    5.30
  -6   2 -20    2.45    5.14
   6   2  20    4.70    2.66
   6   2  20    3.81    3.12
  -6   2 -21    8.40    6.56
   6   2  21   14.48    4.25
  -6   2 -22    8.82    6.22
   6   2  22   12.40    3.73
  -6   2 -23    5.21    4.75
   6   2  23    1.85    1.96
   6   2  24   64.83    7.39
   6   2  25    7.94    2.50
  -6   4  23    4.10    1.67
  -6   4  22   31.19    5.05
  -6   4  21    4.78    2.59
  -6   4  20   31.56    6.61
  -6   4  19    2.10    2.12
  -6   4  18   13.53    5.44
   6   4 -17  151.55   13.51
  -6   4  17  167.62   19.24
   6   4 -16   27.00    6.65
  -6   4  16   33.70    9.72
   6   4 -15   15.34    4.80
  -6   4  15   29.43   11.93
  -6   4  15   15.39    6.82
   6   4 -14   47.25    8.99
  -6   4  14   63.54   17.16
  -6   4  14   53.82   13.49
   6   4 -13    9.18    4.33
  -6   4  13   16.20    8.86
  -6   4  13    6.69    4.67
   6   4 -12   18.86    6.87
   6   4 -12   15.49   11.52
  -6   4  12   11.43    8.32
  -6   4  12   16.41    7.14
   6   4 -11   21.19    7.33
   6   4 -11   23.03   13.24
  -6   4  11   18.61    9.62
  -6   4  11    9.04    5.70
   6   4 -10  130.50   32.10
   6   4 -10  167.94   18.92
  -6   4  10  184.05   29.48
  -6   4  10  142.15   21.82
   6   4  -9   71.17   11.83
   6   4  -9   58.32   21.35
  -6   4   9   54.43   15.59
  -6   4   9   52.41   12.97
  -6   4   9  107.86   19.58
   6   4  -8    6.91    4.69
   6   4  -8    3.97    8.66
  -6   4   8    3.26    6.45
  -6   4   8    9.16    8.88
   6   4  -7   39.98    8.82
   6   4  -7   45.62   18.20
  -6   4   7   23.96   12.24
  -6   4   7   66.61   18.27
   6   4  -6   10.18    4.75
   6   4  -6   14.76   10.44
  -6   4   6    3.91    6.03
  -6   4   6   15.38   10.30
   6   4  -5    9.88    4.71
   6   4  -5    6.73    8.63
  -6   4   5    4.67    6.20
  -6   4   5    9.07    7.85
   6   4  -4   64.23   17.49
   6   4  -4   67.35   10.55
  -6   4   4   67.34   18.28
   6   4  -3  229.13   34.33
   6   4  -3  278.41   20.46
  -6   4   3  281.26   34.32
   6   4  -2   32.09    6.99
   6   4  -2   20.05   10.09
  -6   4   2   26.90   12.28
   6   4  -1   31.98   11.96
   6   4  -1   42.26    7.46
  -6   4   1   57.79   15.94
   6   4   0   33.96    6.57
   6   4   0   30.38   11.17
  -6   4   0   16.94    8.30
  -6   4   0   28.66    9.82
   6   4   1   21.55    9.12
  -6   4  -1   13.92    9.89
   6   4   1   38.45    7.03
  -6   4  -1   45.32   13.07
   6   4   2   84.66    9.59
   6   4   2   64.71   16.38
  -6   4  -2   36.18   14.94
  -6   4  -2   95.93   15.78
  -6   4  -2   58.77   14.90
   6   4   3  213.69   14.62
   6   4   3  195.58   27.72
  -6   4  -3  246.98   24.83
  -6   4  -3  171.97   26.93
   6   4   4   82.90    8.86
   6   4   4   82.94   18.24
  -6   4  -4   33.51   15.70
  -6   4  -4  100.78   16.07
  -6   4  -4   73.43   18.06
   6   4   5  107.81    9.89
   6   4   5  109.10   19.78
  -6   4  -5  129.58   19.36
  -6   4  -5   91.88   19.02
   6   4   6  106.92    9.56
   6   4   6  102.06   18.52
  -6   4  -6  119.17   18.64
  -6   4  -6   84.06   18.43
   6   4   7  244.27   14.22
  -6   4  -7  292.65   29.06
   6   4   8   56.25    6.78
  -6   4  -8   56.91   13.81
  -6   4  -8   41.15   13.12
  -6   4  -9   72.79   15.13
  -6   4  -9   48.72   15.80
  -6   4 -10   18.81    8.09
  -6   4 -10   14.16    9.63
  -6   4 -11   37.71   12.21
  -6   4 -11   25.61   10.92
  -6   4 -12   76.99   15.92
  -6   4 -12   62.36   18.00
  -6   4 -13   36.96   11.16
  -6   4 -13   24.67   13.78
  -6   4 -14   47.69   12.29
   6   4  14   53.86    7.83
  -6   4 -14   40.26   17.44
  -6   4 -15   44.76   11.95
  -6   4 -15   29.95   11.93
  -6   4 -16   12.41    7.52
  -6   4 -17   38.44   12.18
  -6   4 -18   14.07    7.48
  -6   4 -19   11.24    6.59
  -6   4 -20    2.15    4.04
  -6   4 -21    8.89    5.03
  -6   4 -22   10.74    6.09
   6   6 -16    3.67    1.27
   6   6 -15    7.84    2.08
   6   6 -14    3.88    1.93
   6   6 -13   12.80    3.10
   6   6 -12   35.73    5.21
   6   6 -11    7.11    2.59
   6   6 -10    1.21    1.53
   6   6  -9   12.51    3.81
   6   6  -8   12.98    3.78
  -6   6   8   19.38    6.88
   6   6  -7  136.93   12.33
  -6   6   7  173.32   20.04
   6   6  -6   17.56    4.52
  -6   6   6   18.87    7.66
   6   6  -5   15.82    4.21
  -6   6   5   14.52    6.42
   6   6  -4   49.98    7.41
  -6   6   4   70.48   15.08
   6   6  -3   34.02    6.10
  -6   6   3   36.57   11.15
   6   6  -2   60.77    7.85
  -6   6   2   73.26   15.89
   6   6  -1  116.34   10.67
  -6   6   1  129.77   21.38
   6   6   0   18.31    4.11
  -6   6   0   21.57   11.14
   6   6   1    4.16    2.35
  -6   6  -1   -4.57    6.45
   6   6   2    5.98    2.36
  -6   6  -2    8.56    7.79
   6   6   3   39.17    5.52
  -6   6  -3   32.05   10.65
  -6   6  -4   50.28    6.67
   6   6   4   87.77    8.20
  -6   6  -4   78.25   16.04
  -6   6  -5    1.23    1.68
   6   6   5    2.90    1.99
  -6   6  -5    5.25    6.67
  -6   6  -6   25.93    5.07
   6   6   6   59.94    6.23
  -6   6  -6   50.32   13.07
  -6   6  -7    9.67    3.03
  -6   6  -7   15.59    7.24
  -6   6  -8   35.13    5.71
  -6   6  -8   55.65   13.55
  -6   6  -9   14.71    3.86
  -6   6  -9   25.02    9.40
  -6   6 -10   20.73    4.55
  -6   6 -10   28.12    9.05
  -6   6 -11    1.63    1.63
  -6   6 -11    1.90    4.07
  -6   6 -12    1.79    1.96
  -6   6 -12    5.48    4.09
  -6   6 -13   11.83    3.35
  -6   6 -14   16.75    3.59
  -6   6 -15    2.47    1.73
   7  -7  -8    8.27    2.29
   7  -7  -8    7.36    2.19
   7  -7  -7   40.56    4.72
   7  -7  -6   10.83    2.27
   7  -7  -6   12.23    2.80
   7  -7  -5    1.11    1.30
   7  -7  -5    1.91    1.68
   7  -7  -4    2.50    1.47
   7  -7  -4    0.89    1.41
   7  -7  -3   18.72    3.29
   7  -7  -3   21.27    3.96
   7  -7  -2    6.53    2.25
   7  -7  -2   10.04    2.65
   7  -7  -1    1.08    1.47
   7  -7  -1    0.82    1.32
   7  -7   0    0.52    1.02
   7  -7   1    1.68    1.61
   7  -7   2    0.98    1.51
   7  -7   2    1.55    0.93
   7  -7   2    0.14    1.41
   7  -7   3   14.24    3.12
   7  -7   3   13.34    2.93
   7  -7   3   10.69    2.54
   7  -7   4    6.99    2.22
   7  -7   4    6.24    2.13
   7  -7   4    6.84    2.31
   7  -7   5    2.48    1.55
   7  -7   5    1.04    1.13
   7  -7   5    2.36    1.45
   7  -7   6    2.74    1.95
   7  -7   6    1.43    1.09
   7  -7   6   -0.49    0.96
   7  -7   7    9.77    2.45
   7  -7   7    7.55    2.36
   7  -7   7    6.57    1.92
   7  -5 -19    5.31    1.80
  -7  -5  19    4.26    1.72
   7  -5 -18    1.44    1.73
  -7  -5  18   -0.16    1.20
   7  -5 -17    2.97    2.16
   7  -5 -16   56.73    7.14
   7  -5 -16   58.14    7.66
   7  -5 -15   73.17    8.20
   7  -5 -15   69.91    8.53
   7  -5 -14   56.56    7.51
   7  -5 -14   52.94    7.62
   7  -5 -13   19.44    4.58
   7  -5 -13   17.79    4.72
   7  -5 -12   32.41    5.87
   7  -5 -12   32.93    6.43
   7  -5 -11  167.30   12.28
   7  -5 -11  183.41   14.55
   7  -5 -10   49.21    6.66
   7  -5 -10   54.50    7.77
   7  -5  -9   31.13    5.54
   7  -5  -9   32.82    6.44
   7  -5  -8   19.23    4.25
   7  -5  -8   18.11    4.95
   7  -5  -7   17.04    4.25
   7  -5  -6   81.36    8.73
   7  -5  -6   74.89    7.32
   7  -5  -6   76.26    8.74
   7  -5  -5   39.95    6.23
   7  -5  -5   38.51    5.59
   7  -5  -5   37.72    6.32
   7  -5  -4   84.96    9.15
   7  -5  -4   78.63    8.23
   7  -5  -4   78.23    8.75
   7  -5  -3   11.25    3.76
   7  -5  -3    6.82    3.31
   7  -5  -3    6.22    2.60
   7  -5  -2   69.32    7.36
   7  -5  -2   76.82    8.86
   7  -5  -2   68.80    7.90
   7  -5  -1    4.33    1.91
   7  -5  -1    6.04    2.56
   7  -5  -1    3.21    1.89
   7  -5   0  162.46   12.35
   7  -5   0  193.20   15.19
   7  -5   0  165.12   12.00
   7  -5   1   49.14   16.27
   7  -5   1   46.64   17.33
   7  -5   1   46.76   15.06
   7  -5   1   36.87    6.11
   7  -5   1   48.41    8.14
   7  -5   1   36.22    5.91
   7  -5   2  160.36   29.69
   7  -5   2  189.75   34.11
   7  -5   2  144.57   25.78
   7  -5   2  162.71   14.96
   7  -5   2  127.78   11.11
   7  -5   3   30.62   14.71
   7  -5   3   31.34   14.69
   7  -5   3   21.65    5.02
   7  -5   3   20.84    5.38
   7  -5   3   20.22    4.25
   7  -5   4   49.97   18.76
   7  -5   4   42.67   17.07
   7  -5   4   35.04    6.47
   7  -5   4   33.78    5.41
   7  -5   4   41.73    7.75
   7  -5   5   73.11    9.39
   7  -5   5   87.78   12.04
   7  -5   5   64.46    7.81
   7  -5   6   33.36    6.55
   7  -5   6   41.04    6.84
   7  -5   7   38.73    5.98
   7  -5   7   50.44    8.30
   7  -5   7   47.04    7.41
   7  -5   8   33.91    6.22
   7  -5   8   27.27    5.32
   7  -5   8   33.69    7.31
   7  -5   9   43.02    6.85
   7  -5   9   54.24    9.14
   7  -5   9   54.43    8.71
   7  -5  10    8.46    3.66
   7  -5  10    7.43    4.18
   7  -5  10    7.56    2.90
   7  -5  10    8.06    4.62
   7  -5  11  175.15   14.32
   7  -5  11  205.07   18.15
   7  -5  11  214.23   18.37
   7  -5  11  212.33   17.20
   7  -5  12    8.24    3.86
   7  -5  12    9.79    4.75
   7  -5  12    6.00    2.99
   7  -5  12    5.82    3.04
   7  -5  13   84.06   10.46
   7  -5  13  102.71   11.55
   7  -5  13  112.26   12.82
   7  -5  13  108.66   12.01
   7  -5  14   61.32    9.61
   7  -5  14   50.27    8.33
   7  -5  14   54.56    8.02
   7  -5  14   61.96    9.09
   7  -5  15    9.24    3.77
   7  -5  15    7.25    3.51
   7  -5  15    9.46    4.08
   7  -5  15    8.05    3.15
   7  -5  16   91.77   10.40
   7  -5  16   83.84    7.96
   7  -5  16   94.40   10.34
   7  -5  16   99.33   10.22
   7  -5  17   38.67    6.35
   7  -5  17   33.86    5.58
   7  -5  17   35.84    5.69
   7  -5  18    3.81    1.94
   7  -5  18    2.96    2.31
   7  -5  19    0.12    1.15
   7  -5  19    0.56    1.08
   7  -3 -24   16.14    3.38
  -7  -3  24   16.43    4.10
   7  -3 -23   54.79    6.86
   7  -3 -22   10.91    2.99
   7  -3 -21   39.31    6.48
   7  -3 -20   16.41    4.86
   7  -3 -19   15.33    5.04
   7  -3 -18   63.83    8.91
   7  -3 -18   58.38    8.77
   7  -3 -17   33.91    6.15
   7  -3 -17   38.61    7.42
   7  -3 -16  122.81   11.85
   7  -3 -16  137.54   13.85
   7  -3 -15  104.64   10.62
   7  -3 -15  110.36   12.04
   7  -3 -15   98.07   26.15
   7  -3 -14   33.01    6.24
   7  -3 -14   35.08    6.52
   7  -3 -14   31.20   15.86
   7  -3 -13   18.54    4.36
   7  -3 -13   19.21    4.92
   7  -3 -13   21.96   15.48
   7  -3 -12    9.95    3.68
   7  -3 -12   11.64    3.85
   7  -3 -12   21.00   14.04
   7  -3 -11   19.05    4.08
   7  -3 -11   21.33    4.41
   7  -3 -11   16.25   11.99
   7  -3 -10  105.33    9.05
   7  -3 -10  116.39   27.34
   7  -3 -10  112.32   10.22
   7  -3  -9   22.78   10.44
   7  -3  -9   26.70    5.17
   7  -3  -8  189.32   28.66
   7  -3  -7  199.28   26.95
   7  -3  -6  102.49   17.39
  -7  -3   5  106.97   16.86
   7  -3  -5  104.53   17.04
  -7  -3   4  346.33   29.55
   7  -3  -4  354.36   28.49
  -7  -3   3   79.19   13.84
   7  -3  -3   95.38   14.54
  -7  -3   2   31.03    8.51
   7  -3  -2   48.01    9.78
   7  -3  -2   44.24   10.84
   7  -3  -1  504.72   30.62
   7  -3  -1  508.63   38.86
   7  -3   0  437.96   27.73
   7  -3   0  440.41   36.22
   7  -3   1   37.84    8.36
   7  -3   1   35.90   10.53
   7  -3   2   48.90    9.26
   7  -3   2   59.53   13.54
   7  -3   3  538.21   31.43
   7  -3   3  586.78   43.63
   7  -3   4  142.64   21.74
   7  -3   4  121.33   16.05
   7  -3   4  123.77   20.05
   7  -3   5  226.90   31.18
   7  -3   5  246.81   30.08
   7  -3   5  183.40   25.35
   7  -3   6  126.52   24.23
   7  -3   6  124.00   21.96
   7  -3   6   91.30   18.78
   7  -3   7  359.94   37.63
   7  -3   7  351.31   40.57
   7  -3   7  283.56   33.62
   7  -3   8   86.58   18.86
   7  -3   8   78.22   19.74
   7  -3   8   69.47   17.62
   7  -3   9  123.82   25.68
   7  -3   9  101.64   22.37
   7  -3   9  123.44   12.84
   7  -3   9  112.04   12.10
   7  -3  10   23.67    6.11
   7  -3  10   31.64    6.79
   7  -3  10   23.34    4.90
   7  -3  10   17.85    8.84
   7  -3  11    5.57    3.13
   7  -3  11   -0.61    6.44
   7  -3  11    3.74    2.74
   7  -3  11    9.50    4.46
   7  -3  12   85.07   22.09
   7  -3  12   54.33    7.48
   7  -3  12   72.35   10.51
   7  -3  12   63.92    9.46
   7  -3  13  116.84   27.96
   7  -3  13  104.01   12.84
   7  -3  13   78.03    9.08
   7  -3  13   93.85   11.09
   7  -3  14   43.58    8.06
   7  -3  14   53.64    9.50
   7  -3  14   42.56    7.13
   7  -3  14   69.96   23.18
   7  -3  15   11.02    4.46
   7  -3  15    6.62    4.53
   7  -3  15    5.54    2.67
   7  -3  16  345.36   22.82
   7  -3  16  284.81   18.06
   7  -3  16  311.55   19.75
   7  -3  17   77.30   10.79
   7  -3  17   62.11    8.54
   7  -3  17   67.55    9.08
   7  -3  18   13.35    3.94
   7  -3  18   11.68    3.69
   7  -3  18   14.47    4.38
   7  -3  19   32.87    6.81
   7  -3  19   34.62    6.22
   7  -3  19   37.48    6.22
   7  -3  20   45.68    7.51
   7  -3  20   52.90    7.43
   7  -3  20   51.77    7.07
   7  -3  21    1.86    1.53
   7  -3  21    3.03    1.71
   7  -3  21    3.37    1.97
   7  -3  22   17.62    4.25
   7  -3  22   17.35    3.79
  -7  -3 -24   13.90    5.12
   7  -1 -26    2.09    1.70
   7  -1 -25   15.73    3.96
   7  -1 -24   27.63    6.01
   7  -1 -23   25.86    5.69
   7  -1 -22   32.00    6.06
   7  -1 -21   35.65    6.70
   7  -1 -21   34.15    7.56
   7  -1 -20   35.55    6.87
   7  -1 -20   30.69    6.99
   7  -1 -19   11.22    4.36
   7  -1 -19    7.14    4.29
   7  -1 -18   60.98    8.78
   7  -1 -18   55.13    9.34
  -7  -1  18   71.79   26.50
   7  -1 -17  228.48   15.90
   7  -1 -17  264.62   21.54
  -7  -1  17  212.59   45.92
   7  -1 -16  141.32   13.67
   7  -1 -16  150.24   12.43
  -7  -1  16  130.28   35.67
   7  -1 -15   44.24    6.38
  -7  -1  15   39.77   19.64
   7  -1 -14   11.42    3.25
  -7  -1  14    7.70   13.20
   7  -1 -14    9.61    3.32
  -7  -1  13   23.70   16.34
  -7  -1  12   45.41   19.81
  -7  -1  11  315.83   46.59
  -7  -1  10  187.23   34.93
  -7  -1   9 1132.39   81.35
  -7  -1   8   51.50   17.07
  -7  -1   7   97.23   20.58
  -7  -1   6   75.28   16.86
   7  -1  -6  117.43   20.95
  -7  -1   5   47.34   11.68
   7  -1  -5   71.92   15.47
  -7  -1   4   75.05   13.13
   7  -1  -4  140.35   20.05
  -7  -1   3  293.99   21.86
   7  -1  -3  521.89   35.05
   7  -1  -2  761.38   39.22
   7  -1  -1  809.03   37.50
   7  -1   0 1007.48   23.32
   7  -1   0 1059.44   41.35
   7  -1   0 1036.86   36.83
   7  -1   1 1321.42   29.69
   7  -1   1 1361.13   46.09
   7  -1   1 1364.87   43.03
   7  -1   2  752.65   26.18
   7  -1   2  696.23   32.13
   7  -1   2  743.00   32.57
   7  -1   3  110.74   10.82
   7  -1   3  100.22   12.58
   7  -1   3  103.97   12.31
   7  -1   4  237.82   21.46
   7  -1   4  236.87   15.97
   7  -1   4  214.23   19.04
   7  -1   4  229.88   19.14
   7  -1   5  146.06   18.27
   7  -1   5  124.75   15.29
   7  -1   6  620.80   37.93
   7  -1   6  553.11   34.74
   7  -1   7  343.38   29.28
   7  -1   8  839.00   48.01
   7  -1   9  137.03   20.18
   7  -1  10  255.09   29.19
   7  -1  11  657.59   48.83
   7  -1  12   35.84   12.14
   7  -1  13  246.84   33.78
   7  -1  14   25.25   12.68
   7  -1  14   23.03    5.23
   7  -1  14   18.25    4.83
   7  -1  15   20.90   12.59
   7  -1  15   10.35    3.50
   7  -1  15   15.34    4.90
   7  -1  16    5.00    7.32
   7  -1  16    7.98    3.59
   7  -1  16    3.38    2.39
   7  -1  17  140.99   12.43
   7  -1  17  171.12   16.03
   7  -1  18   43.33   17.81
   7  -1  18   34.39    6.51
   7  -1  18   46.20    8.88
   7  -1  19  106.82   13.02
   7  -1  20   23.84    6.80
   7  -1  21   75.36   10.73
  -7  -1 -22   34.39   10.65
   7  -1  22   81.43   10.70
  -7  -1 -23   27.52    9.19
   7  -1  23   59.99    8.98
  -7  -1 -24    5.82    6.50
   7  -1  24    3.39    3.02
   7  -1  25   10.59    3.69
  -7  -1 -25    3.19    4.58
   7  -1  26    2.43    1.70
  -7  -1 -26    3.12    4.23
  -7   1  26    0.78    0.93
  -7   1  25   16.33    4.07
   7   1 -24   30.03    5.78
  -7   1  24   25.51    5.74
   7   1 -23   22.66    4.78
  -7   1  23   25.14    6.80
   7   1 -22   33.85    6.56
  -7   1  22   36.14    9.47
   7   1 -21   34.93    7.04
  -7   1  21   34.16   10.81
   7   1 -20   36.05    7.09
   7   1 -20   32.28    7.86
  -7   1  20   43.27   12.89
   7   1 -19   12.61    4.19
   7   1 -19   10.31    5.21
  -7   1  19   10.58   10.46
  -7   1  18   58.72   19.89
   7   1 -18   62.14    8.59
   7   1 -18   60.84    9.71
  -7   1  18   84.63   22.93
  -7   1  17  209.97   39.45
   7   1 -17  233.55   16.22
   7   1 -17  206.43   17.16
  -7   1  17  251.88   37.43
  -7   1  16  125.55   29.11
   7   1 -16  144.17   12.50
   7   1 -16  133.18   13.60
  -7   1  16  166.07   32.61
  -7   1  15   34.06   15.95
   7   1 -15   38.20    7.07
   7   1 -15   43.90    6.83
  -7   1  15   58.24   13.62
  -7   1  15   37.57   16.99
  -7   1  14    9.09   10.52
   7   1 -14    9.95    3.17
   7   1 -14    8.77    3.62
  -7   1  14   21.70   12.39
  -7   1  13   24.86   14.38
  -7   1  12   59.25   23.49
  -7   1  11  387.31   56.25
  -7   1  10  246.66   44.21
   7   1 -10  315.58   33.30
  -7   1   9 1427.83  102.54
   7   1  -9 1915.61   77.09
  -7   1   8   63.83   21.35
   7   1  -8   86.63   16.30
  -7   1   7  131.96   25.53
   7   1  -7  199.86   23.03
   7   1  -6  106.12   16.38
   7   1  -6  154.80   19.44
   7   1  -5   64.36   11.67
   7   1  -5   89.23   14.28
   7   1  -4  131.69   15.22
   7   1  -4  177.83   19.31
   7   1  -3  503.79   26.94
   7   1  -3  622.62   33.86
   7   1  -2  695.04   28.81
   7   1  -2  822.96   37.22
   7   1  -1  844.37   36.25
   7   1  -1  749.00   28.79
   7   1   0 1040.74   40.68
   7   1   0 1032.14   38.95
   7   1   0  961.38   31.97
   7   1   1 1352.46   45.34
   7   1   1 1357.50   43.45
   7   1   1 1329.37   38.18
   7   1   2  708.41   32.71
   7   1   2  692.33   28.18
   7   1   3   93.22   12.26
   7   1   3  100.14   11.45
   7   1   4  207.10   18.78
   7   1   4  198.84   17.16
   7   1   4  246.75   11.79
   7   1   5  124.69   15.44
   7   1   5  140.59   10.91
   7   1   6  524.45   32.51
   7   1   6  601.00   25.72
   7   1   7  330.87   20.89
   7   1   8  806.98   36.19
   7   1   9  141.51   16.36
   7   1  10  256.35   23.37
   7   1  11  635.85   39.74
   7   1  12   38.87   10.46
   7   1  13  241.91   27.93
   7   1  14   22.36    9.43
  -7   1 -14   15.42    6.63
   7   1  14   20.96    5.18
  -7   1 -15   13.57    6.69
   7   1  15   16.10    4.95
  -7   1 -16    0.76    4.75
   7   1  16    8.25    4.35
  -7   1 -17  122.84   18.65
   7   1  17  135.79   12.21
   7   1  17  147.91   14.55
   7   1  18   34.67    6.54
  -7   1 -18   34.19   11.31
   7   1  18   37.96    7.51
  -7   1 -19   65.20   15.01
   7   1  19   85.22   10.25
  -7   1 -20   15.35    8.46
   7   1  20   19.09    5.22
  -7   1 -21   46.89   12.86
   7   1  21   66.68    9.16
  -7   1 -22   50.23   13.84
   7   1  22   70.13    9.13
  -7   1 -23   43.54   11.62
   7   1  23   59.66    8.20
  -7   1 -24    8.82    6.50
   7   1  24    7.07    3.20
  -7   1 -25   -2.62    4.93
   7   1  25   11.04    3.39
   7   1  26    1.57    1.70
  -7   1 -26    4.46    3.98
  -7   3  24   16.46    3.66
  -7   3  23   54.17    8.02
  -7   3  22   14.30    5.23
  -7   3  21   35.72    8.92
  -7   3  20   14.46    6.82
  -7   3  19   20.42    9.69
  -7   3  18   63.91   15.89
  -7   3  17   42.31   12.95
  -7   3  17   38.79   13.40
  -7   3  16  158.32   26.15
  -7   3  16  128.39   24.56
  -7   3  15  132.79   27.19
  -7   3  15  110.59   23.35
  -7   3  14   44.16   16.77
  -7   3  14   32.60   13.26
   7   3 -13   17.90    5.98
   7   3 -13   16.19   11.11
  -7   3  13   27.76   15.25
  -7   3  13   -0.93    9.36
   7   3 -12   12.41    5.48
   7   3 -12    7.76    7.93
  -7   3  12   10.86    8.27
  -7   3  12   14.81   12.40
   7   3 -11   14.42    6.41
  -7   3  11   25.38   12.15
  -7   3  11   17.33   11.22
   7   3 -10  106.17   27.07
  -7   3  10  104.50   20.62
   7   3 -10  118.23   15.70
  -7   3  10   72.06   17.05
   7   3  -9   29.01   15.57
  -7   3   9   23.08   10.00
   7   3  -8  198.23   36.10
   7   3  -7  200.07   33.62
   7   3  -6   95.27   22.69
   7   3  -5  112.45   23.91
   7   3  -4  374.08   40.73
   7   3  -3   90.95   19.28
   7   3  -2   45.09   14.01
   7   3  -1  495.29   43.12
   7   3   0  442.48   39.74
   7   3   1   40.40   12.34
   7   3   2   53.72   13.60
   7   3   3  527.26   40.55
   7   3   4  116.69   18.85
   7   3   5  166.47   22.20
   7   3   5  187.04   23.34
   7   3   6   96.97   17.10
   7   3   7  268.09   30.17
   7   3   8   64.15   15.14
   7   3   9   95.62   19.78
  -7   3  -9   58.31   15.63
   7   3  10   28.26   11.67
  -7   3 -10   22.14    9.49
   7   3  10   22.40    4.58
   7   3  11    3.14    4.44
  -7   3 -11    3.42    6.54
   7   3  11    7.97    4.14
   7   3  12   64.65   17.32
   7   3  12   65.07    8.99
  -7   3 -12   47.41   15.06
   7   3  13   84.37   19.65
   7   3  13   92.60   11.06
  -7   3 -13   65.76   18.11
   7   3  14   48.98   15.76
   7   3  14   48.23    8.14
  -7   3 -14   24.91   11.09
   7   3  15    6.68    3.21
  -7   3 -15   -6.11    8.14
   7   3  16  333.13   21.05
  -7   3 -16  173.33   27.19
   7   3  17   72.40    9.64
   7   3  18   12.94    3.37
   7   3  19   31.92    5.23
   7   3  20   46.88    6.17
  -7   3 -21    5.68    6.68
   7   3  21    4.34    2.07
  -7   3 -22   16.48    8.31
   7   3  22   15.00    3.31
  -7   3 -23   37.28   13.20
   7   3  23   25.35    3.75
  -7   3 -24   16.31    6.46
  -7   5  19    3.57    1.43
   7   5 -18   -0.40    0.91
  -7   5  18    0.24    0.89
   7   5 -17    3.33    1.90
  -7   5  17    1.59    1.22
   7   5 -16   47.77    6.36
  -7   5  16   45.63    6.41
   7   5 -15   64.72    8.07
  -7   5  15   65.31    8.27
   7   5 -14   47.82    7.30
   7   5 -13   17.15    5.22
  -7   5  13   23.98    9.48
   7   5 -12   30.04    6.44
  -7   5  12   29.98   10.24
   7   5 -11  180.91   16.38
  -7   5  11  178.56   23.50
   7   5 -10   49.80    8.89
  -7   5  10   52.75   14.02
  -7   5  10   74.26   13.18
   7   5  -9   34.80    8.10
  -7   5   9   27.69   10.37
  -7   5   9   42.31   10.61
   7   5  -8   21.93    5.97
  -7   5   8   16.75    7.03
  -7   5   8   38.41   11.25
   7   5  -7   24.85    6.46
  -7   5   7   12.81    7.04
  -7   5   7   28.67   11.81
   7   5  -6   89.75   11.87
  -7   5   6   62.63   14.49
  -7   5   6   99.00   19.71
   7   5  -5   48.99    8.82
  -7   5   5   33.87   10.17
  -7   5   5   45.58   14.31
  -7   5   4   76.70   14.68
   7   5  -4   92.30   11.71
  -7   5   4   95.24   20.42
   7   5  -3   12.53    4.39
  -7   5   3   -0.27    5.23
  -7   5   3   14.35   10.51
   7   5  -2   89.40   21.08
   7   5  -2   88.14   10.78
  -7   5   2   74.52   18.95
   7   5  -1    1.21    4.92
   7   5  -1    3.13    1.91
  -7   5   1    4.92    8.94
   7   5   0  194.29   30.32
   7   5   0  194.00   15.25
  -7   5   0  145.36   24.56
   7   5   1   45.48   14.90
   7   5   1   48.31    7.56
  -7   5  -1   24.43   10.37
   7   5   2  138.60   24.85
   7   5   2  145.14   12.62
  -7   5  -2  112.86   22.17
   7   5   3   19.92    4.53
  -7   5  -3   13.82    8.22
   7   5   4   34.19    5.89
  -7   5  -4   13.28    6.87
   7   5   5   62.59    7.69
  -7   5  -5   42.60   13.32
   7   5   6   34.70    5.65
  -7   5  -6   24.35   10.68
   7   5   7   51.96    6.83
  -7   5  -7   53.15   15.05
  -7   5  -7   26.95   12.03
  -7   5  -8   32.43   10.96
  -7   5  -8   28.51   13.35
  -7   5  -9   57.63   15.62
  -7   5  -9   26.10   10.73
  -7   5 -10   13.50    8.33
  -7   5 -10    1.20    5.91
  -7   5 -11  183.43   25.02
  -7   5 -11  108.91   20.32
  -7   5 -12    5.21    5.86
  -7   5 -12   -2.39    6.16
  -7   5 -13   76.58   15.38
  -7   5 -13   47.56   12.71
  -7   5 -14   44.87   12.40
  -7   5 -14   31.69   10.90
  -7   5 -15    1.71    3.98
  -7   5 -15    6.56    5.44
  -7   5 -16   80.19   14.32
  -7   5 -17   31.07    8.98
  -7   5 -18    3.69    3.67
  -7   5 -19    1.96    3.38
   7   7  -8    4.39    1.36
   7   7  -7   37.56    4.09
   7   7  -6   10.87    2.28
   7   7  -5    2.65    1.19
   7   7  -4   -0.15    0.90
  -7   7   4    1.74    1.82
   7   7  -3   20.35    3.11
  -7   7   3   18.15    5.07
   7   7  -2    7.92    2.04
  -7   7   2    8.47    3.89
   7   7  -1    1.57    1.28
  -7   7   1    0.85    2.39
   7   7   0    1.29    0.90
  -7   7   0   -2.80    3.34
   7   7   1    2.16    1.14
  -7   7  -1   10.43    4.97
  -7   7  -2   14.27    7.40
  -7   7  -3   11.21    5.12
  -7   7  -4   10.67    4.57
  -7   7  -5    2.08    2.77
  -7   7  -6    1.99    2.79
  -7   7  -7    5.91    3.26
   8  -6 -15    1.64    1.14
   8  -6 -14   11.68    2.59
   8  -6 -14   10.53    2.55
   8  -6 -13   22.83    3.72
   8  -6 -13   22.40    3.87
   8  -6 -12    3.00    1.93
   8  -6 -12    1.56    1.90
   8  -6 -11   20.53    3.82
   8  -6 -11   19.54    3.94
   8  -6 -10   15.88    3.63
   8  -6 -10   15.03    3.77
   8  -6  -9    3.25    1.51
   8  -6  -9    5.36    2.52
   8  -6  -8   32.31    4.76
   8  -6  -8   40.00    6.03
   8  -6  -7   17.60    3.75
   8  -6  -7   18.91    4.40
   8  -6  -6   38.95    5.64
   8  -6  -6   47.29    6.71
   8  -6  -5    8.47    3.03
   8  -6  -5    9.53    3.38
   8  -6  -4   23.88    4.95
   8  -6  -3   -0.30    1.70
   8  -6  -3    2.28    1.61
   8  -6  -3    1.26    1.22
   8  -6  -2   15.40    4.18
   8  -6  -2   12.41    3.56
   8  -6  -2   10.73    2.97
   8  -6  -1    5.13    2.51
   8  -6  -1    3.67    2.43
   8  -6  -1    4.65    2.36
   8  -6   0    5.51    3.01
   8  -6   0    5.26    2.43
   8  -6   0    9.53    3.22
   8  -6   1   40.69    6.46
   8  -6   1   35.63    5.42
   8  -6   1   39.77    6.25
   8  -6   1   38.58    6.30
   8  -6   2   20.72    4.99
   8  -6   2   17.52    4.24
   8  -6   2   17.92    4.07
   8  -6   2   20.83    4.98
   8  -6   3    5.34    2.34
   8  -6   3    4.37    2.28
   8  -6   3    7.52    3.22
   8  -6   4    5.20    2.93
   8  -6   4    4.59    2.25
   8  -6   4    2.29    2.12
   8  -6   5    4.22    2.45
   8  -6   5    7.42    3.39
   8  -6   5    1.06    1.75
   8  -6   6   26.57    5.42
   8  -6   6   28.14    6.21
   8  -6   6   23.70    4.91
   8  -6   6   25.91    4.26
   8  -6   7   -1.63    1.78
   8  -6   7   -0.06    2.90
   8  -6   7   -0.53    2.03
   8  -6   7   -0.53    1.48
   8  -6   8   13.08    3.91
   8  -6   8   13.14    4.42
   8  -6   8   13.33    4.18
   8  -6   8   13.27    3.42
   8  -6   9    3.82    2.91
   8  -6   9    3.06    1.95
   8  -6   9    2.08    1.94
   8  -6   9    4.40    2.40
   8  -6  10   48.61    7.15
   8  -6  10   48.21    6.88
   8  -6  10   56.71    8.27
   8  -6  10   42.42    5.81
   8  -6  11   12.26    4.10
   8  -6  11   14.21    4.14
   8  -6  11   11.05    3.23
   8  -6  11   11.03    2.97
   8  -6  12   25.31    5.14
   8  -6  12   26.77    5.19
   8  -6  12   22.80    4.88
   8  -6  12   25.53    4.67
   8  -6  13   19.94    4.15
   8  -6  13   21.09    4.31
   8  -6  13   17.83    3.92
   8  -6  13   19.07    3.96
   8  -6  14    8.04    2.47
   8  -6  14    8.57    2.70
   8  -6  14    8.02    2.62
   8  -6  14   10.00    2.53
   8  -6  14    9.06    2.89
   8  -4 -22    8.59    2.31
  -8  -4  22    7.12    2.33
   8  -4 -21   12.37    3.18
   8  -4 -20    7.42    2.73
   8  -4 -19  145.09   11.62
   8  -4 -18   13.67    3.98
   8  -4 -17   48.13    7.05
   8  -4 -17   48.51    7.90
   8  -4 -16    6.28    2.67
   8  -4 -16    6.67    3.55
   8  -4 -15  163.31   13.17
   8  -4 -15  176.36   14.74
   8  -4 -14  104.23   10.54
   8  -4 -14  100.40   11.03
   8  -4 -13  184.82   13.97
   8  -4 -13  192.00   15.27
   8  -4 -12   44.77    7.10
   8  -4 -12   44.00    7.09
   8  -4 -11   58.89    7.68
   8  -4 -11   67.69    8.89
   8  -4 -10   91.04    9.46
   8  -4 -10   99.49   10.75
   8  -4  -9   30.75    5.53
   8  -4  -9   31.77    6.19
   8  -4  -8  156.90   11.92
   8  -4  -8  166.35   13.25
   8  -4  -7    9.53    3.14
   8  -4  -6   32.00    5.52
   8  -4  -6   28.94    5.38
   8  -4  -6   26.55    4.80
   8  -4  -5   40.26    6.15
   8  -4  -5   36.07    5.61
   8  -4  -5   35.24    5.54
  -8  -4   5   29.92   10.57
   8  -4  -4   42.57    6.49
   8  -4  -4   32.18    5.43
   8  -4  -4   39.69    5.97
  -8  -4   4   32.29   11.30
   8  -4  -3  326.84   17.88
  -8  -4   3  244.72   30.21
   8  -4  -3  281.59   15.09
   8  -4  -3  326.02   17.44
   8  -4  -3  289.63   16.25
   8  -4  -2   19.43    4.58
   8  -4  -2   19.66    4.09
   8  -4  -2   22.05    4.73
   8  -4  -1    9.02    2.73
   8  -4  -1   11.16    3.14
   8  -4  -1   13.01    3.41
   8  -4   0  217.29   30.12
   8  -4   0  207.35   14.12
   8  -4   0  240.76   16.42
   8  -4   0  213.65   13.99
   8  -4   1  136.87   23.83
   8  -4   1  154.87   13.73
   8  -4   1  141.19   11.72
   8  -4   2    1.93    4.53
   8  -4   2    2.58    2.05
   8  -4   2    4.34    2.44
   8  -4   2   -0.38    2.02
   8  -4   3   36.96   13.77
   8  -4   3   28.19   11.71
   8  -4   3   34.71    6.50
   8  -4   3   30.18    6.62
   8  -4   3   30.11    5.84
   8  -4   4  121.21   27.29
   8  -4   4  142.47   28.66
   8  -4   4   99.64   21.29
   8  -4   4   95.47    9.10
   8  -4   4  115.60   12.15
   8  -4   4  119.32   13.18
   8  -4   4  108.44   11.01
   8  -4   5  192.72   35.79
   8  -4   5  188.37   32.19
   8  -4   5  146.83   26.11
   8  -4   5  135.41   11.39
   8  -4   5  175.45   15.14
   8  -4   5  151.96   13.73
   8  -4   6   40.54    7.20
   8  -4   6   33.53    6.21
   8  -4   6   43.48    7.85
   8  -4   6   38.93   13.62
   8  -4   6   52.47   18.82
   8  -4   6   32.97   13.47
   8  -4   7   31.92    6.76
   8  -4   7   33.68   14.03
   8  -4   7   34.32   14.76
   8  -4   7   27.31   13.00
   8  -4   7   25.02    5.59
   8  -4   7   39.29    8.07
   8  -4   8   75.66   23.20
   8  -4   8   49.16   16.49
   8  -4   8   58.66    8.73
   8  -4   8   71.85   10.65
   8  -4   8   62.79    9.25
   8  -4   9   46.57    8.38
   8  -4   9   57.79   21.00
   8  -4   9   49.99   18.40
   8  -4   9   41.03    7.67
   8  -4   9   51.20    9.22
   8  -4  10  342.34   49.84
   8  -4  10  293.89   42.54
   8  -4  10  280.95   20.11
   8  -4  10  303.79   22.43
   8  -4  10  288.79   20.34
   8  -4  11   24.38    6.26
   8  -4  11   22.02    5.82
   8  -4  11   23.53    6.82
   8  -4  12  174.07   16.55
   8  -4  12  153.56   14.39
   8  -4  12  180.37   17.01
   8  -4  12  164.55   15.41
   8  -4  13   33.77    7.03
   8  -4  13   40.96    8.43
   8  -4  13   46.16    8.47
   8  -4  13   39.18    6.97
   8  -4  14   88.98   11.81
   8  -4  14   80.49    9.56
   8  -4  14   85.04   11.48
   8  -4  14   89.32   10.91
   8  -4  15   30.49    6.38
   8  -4  15   33.25    7.47
   8  -4  15   33.81    7.40
   8  -4  16  134.30   14.15
   8  -4  16  119.77   12.16
   8  -4  16  123.73   12.16
   8  -4  17    8.13    4.18
   8  -4  17    8.81    3.47
   8  -4  17    5.91    2.63
   8  -4  18   37.40    6.95
   8  -4  18   27.56    5.01
   8  -4  18   33.07    5.75
   8  -4  19   69.79    8.69
   8  -4  19   67.34    7.06
   8  -4  19   62.59    7.51
   8  -4  20   61.90    6.67
   8  -4  21   12.94    3.14
   8  -2 -25   32.29    4.79
   8  -2 -24    6.28    2.62
   8  -2 -23    8.16    2.93
   8  -2 -22   48.38    7.27
   8  -2 -21   15.77    4.60
   8  -2 -21   12.15    3.74
   8  -2 -20    6.60    3.01
   8  -2 -20    4.33    2.38
   8  -2 -19   37.20    7.22
   8  -2 -19   41.51    7.32
   8  -2 -18   73.84    9.43
   8  -2 -18   70.68   10.02
   8  -2 -17   64.33    8.87
   8  -2 -17   56.77   23.58
   8  -2 -16   25.08    5.21
   8  -2 -16   30.80    6.49
   8  -2 -16   18.65    9.86
   8  -2 -15  134.54   11.70
   8  -2 -15  138.77   13.05
   8  -2 -14   47.87    6.76
   8  -2 -14   46.97    7.24
  -8  -2  14   26.24   16.04
   8  -2 -13  106.71    9.83
   8  -2 -13  110.38   10.64
  -8  -2  13   72.96   25.14
   8  -2 -13  120.01   34.73
   8  -2 -12  312.24   16.14
   8  -2 -12  351.00   57.06
   8  -2 -12  332.73   17.56
  -8  -2  11  167.03   34.81
   8  -2 -11  331.32   52.57
  -8  -2  10   82.06   23.07
   8  -2 -10  161.27   36.16
  -8  -2   9   55.77   18.06
   8  -2  -9  130.31   29.20
   8  -2  -8   91.64   22.99
   8  -2  -7   21.64   10.73
   8  -2  -6   46.56   13.28
   8  -2  -5  759.12   48.69
   8  -2  -4   99.28   16.93
   8  -2  -3  420.30   33.29
  -8  -2   2 1081.93   39.92
   8  -2  -2 1390.05   57.47
  -8  -2   1  255.58   18.80
   8  -2  -1  349.06   28.51
   8  -2  -1  331.44   27.86
  -8  -2   0   72.03    9.57
   8  -2   0  105.92   15.73
   8  -2   0   99.78   15.50
   8  -2   1 2034.56   65.13
   8  -2   1 1958.75   67.85
   8  -2   2 1046.34   46.54
   8  -2   2 1055.74   50.77
   8  -2   3  565.99   34.22
   8  -2   3  520.43   33.26
   8  -2   3  538.58   38.02
   8  -2   4  685.47   38.89
   8  -2   4  753.44   45.57
   8  -2   5  238.69   28.53
   8  -2   5  278.33   25.62
   8  -2   5  219.42   22.68
   8  -2   5  248.52   27.41
   8  -2   6  256.59   31.69
   8  -2   6  261.71   25.47
   8  -2   6  217.26   24.34
   8  -2   6  241.28   28.34
   8  -2   7   18.96    9.59
   8  -2   7   10.74    7.05
   8  -2   8  123.66   23.04
   8  -2   9   37.30   13.00
   8  -2  10    4.59    7.12
   8  -2  11  181.27   30.83
   8  -2  11  163.19   13.71
   8  -2  11  129.00   10.70
   8  -2  12  346.69   20.67
   8  -2  12  306.21   17.55
   8  -2  12  319.49   18.63
   8  -2  13  130.64   28.65
   8  -2  13  116.90   12.37
   8  -2  13   95.03   10.56
   8  -2  13  101.68   10.61
   8  -2  14   28.91    5.77
   8  -2  14   39.44   15.92
   8  -2  14   30.23    6.60
   8  -2  14   27.40    6.19
   8  -2  15  107.68   27.84
   8  -2  15   75.76   10.19
   8  -2  15   83.84   10.58
   8  -2  15   72.48    9.04
   8  -2  16   10.07    3.95
   8  -2  16   20.22   11.49
   8  -2  16   12.07    5.12
   8  -2  16   13.07    4.91
   8  -2  17  121.67   12.69
   8  -2  17  153.45   15.59
   8  -2  17  121.30   11.08
   8  -2  18  178.29   14.83
   8  -2  18  186.36   13.44
   8  -2  19  162.63   13.86
   8  -2  19  220.76   19.34
   8  -2  20   44.95    7.11
   8  -2  20   62.18   10.14
   8  -2  21   12.18    3.45
   8  -2  21   17.73    5.17
   8  -2  22   28.95    6.09
  -8  -2 -23    8.37    5.63
   8  -2  23   17.99    4.84
  -8  -2 -24    3.84    4.70
   8  -2  24    4.04    2.42
   8  -2  25    2.50    1.69
  -8  -2 -25    1.81    2.88
   8   0 -26    0.08    1.68
   8   0 -25    6.12    2.68
   8   0 -24    9.15    3.82
   8   0 -23    2.64    2.90
   8   0 -22   12.02    4.09
   8   0 -22   10.70    5.17
  -8   0  22    8.76    4.53
   8   0 -21   26.77    7.28
   8   0 -21   21.48    5.17
  -8   0  21   30.02    8.51
   8   0 -20   54.08    8.15
   8   0 -20   52.40    9.84
  -8   0  20   74.26   14.62
   8   0 -19  108.61   11.34
   8   0 -19   97.06   12.26
  -8   0  18    1.20    7.24
   8   0 -18    7.96    2.91
   8   0 -18    9.43    4.34
  -8   0  18   13.81   10.25
  -8   0  17   33.39   20.48
   8   0 -17   29.77    5.41
   8   0 -17   26.59    6.16
  -8   0  17   37.48   16.43
  -8   0  16    5.04    8.43
   8   0 -16    7.70    2.92
   8   0 -16    9.59    3.63
  -8   0  16   12.74   12.86
  -8   0  15    0.23   11.28
   8   0 -15    2.93    2.44
   8   0 -15    3.56    2.23
  -8   0  15   -6.47   11.54
   8   0 -14  359.92   18.44
   8   0 -14  306.09   17.42
  -8   0  14  272.12   48.68
  -8   0  13   -1.37    6.80
  -8   0  12   16.68   15.67
  -8   0  11  265.66   47.23
  -8   0  10  445.82   60.84
  -8   0   9  119.36   30.21
  -8   0   8  211.64   38.44
   8   0  -7  142.55   23.59
  -8   0   7   98.55   24.27
   8   0  -6  213.70   26.95
  -8   0   6  146.18   25.28
  -8   0   5    0.49    4.10
   8   0  -5    6.39    5.04
   8   0  -4  291.81   27.79
   8   0  -3 1107.46   49.69
   8   0  -2  354.16   26.04
   8   0  -1  562.64   30.96
   8   0   0 1418.88   40.64
   8   0   0 1477.06   48.49
   8   0   1  169.06   14.45
   8   0   1  169.07   16.42
   8   0   2 1422.18   43.72
   8   0   2 1475.80   48.77
   8   0   3   80.48   11.23
   8   0   3   89.89   10.79
   8   0   3   80.36   11.91
   8   0   3   84.27    7.09
   8   0   4   93.34   12.54
   8   0   4  101.78   11.58
   8   0   4   96.95   13.57
   8   0   4  101.82    8.70
   8   0   5   31.14    7.95
   8   0   5   30.31    6.76
   8   0   5   31.09    5.27
   8   0   6   13.04    6.82
   8   0   6   12.53    5.15
   8   0   7  188.90   19.38
   8   0   8  328.54   27.38
   8   0   9    5.01    4.21
   8   0  10   29.53    9.61
   8   0  11   -1.15    4.58
   8   0  12    2.53    4.82
   8   0  13    6.49    8.06
   8   0  14   53.77   15.84
   8   0  14   38.39    6.76
   8   0  15  490.14   50.39
   8   0  15  378.99   21.57
   8   0  16   24.74   11.05
   8   0  16   16.53    5.07
   8   0  17  274.35   40.41
   8   0  17  247.60   18.55
  -8   0 -18  135.94   22.39
   8   0  18  249.01   18.52
  -8   0 -19   13.41    7.21
   8   0  19   29.25    6.93
   8   0  20   40.08    7.69
  -8   0 -20   19.39    8.85
  -8   0 -21    1.69    4.66
   8   0  21    4.13    2.74
   8   0  22    5.47    3.64
  -8   0 -22   10.09    7.29
   8   0  23   91.45   10.55
  -8   0 -23   42.84   12.18
   8   0  24    7.47    3.29
  -8   0 -24    8.65    6.85
  -8   0 -25   -3.08    6.31
   8   0  25    1.44    2.18
   8   0  26   20.15    4.20
  -8   0 -26    3.38    5.22
  -8   2  25   32.01    5.01
  -8   2  24    3.75    2.69
  -8   2  23    4.91    2.87
  -8   2  22   54.79   11.33
  -8   2  21   17.86    8.40
  -8   2  20    6.42    6.97
   8   2 -19   45.59    7.98
  -8   2  19   38.19   13.60
   8   2 -18   75.88   10.09
  -8   2  18   89.42   21.52
   8   2 -17   70.10    9.39
  -8   2  17   74.29   17.71
  -8   2  17   66.37   19.72
   8   2 -16   30.27    7.17
   8   2 -16   30.09    6.22
  -8   2  16   26.29   12.84
  -8   2  16   22.70    9.54
  -8   2  15  162.89   28.08
   8   2 -15  137.09   12.60
   8   2 -15  142.72   14.02
  -8   2  15  122.39   25.03
   8   2 -14   48.54    7.21
  -8   2  14   62.54   19.12
   8   2 -14   49.34    8.36
  -8   2  14   39.63   14.85
   8   2 -13  109.70   10.63
   8   2 -13  120.15   12.10
  -8   2  13  139.86   27.56
  -8   2  13   93.29   25.51
   8   2 -12  351.88   19.80
   8   2 -12  330.00   17.63
  -8   2  12  348.85   39.09
  -8   2  12  273.62   36.57
   8   2 -11  365.41   41.86
   8   2 -10  125.53   19.39
   8   2 -10  165.14   27.77
   8   2  -9   90.39   15.37
   8   2  -9  128.32   23.93
   8   2  -8   69.04   12.07
   8   2  -8   88.20   19.17
   8   2  -7   19.00    8.43
   8   2  -7   19.91    6.11
   8   2  -6   45.76    8.50
   8   2  -6   55.34   15.03
   8   2  -5  767.91   31.35
   8   2  -5  868.64   53.16
   8   2  -4  105.61   10.92
   8   2  -4  106.66   18.33
   8   2  -3  406.70   34.14
   8   2  -3  382.28   19.80
   8   2  -2 1319.29   59.68
   8   2  -2 1281.76   35.51
   8   2  -1  322.15   18.33
   8   2  -1  317.89   28.26
   8   2   0  105.21   16.55
   8   2   0   98.94   10.59
   8   2   1 1853.83   65.75
   8   2   1 1964.68   49.71
   8   2   2  954.69   46.52
   8   2   2 1007.63   48.24
   8   2   3  478.82   33.45
   8   2   3  487.06   33.15
   8   2   4  647.95   39.78
   8   2   5  201.89   22.63
   8   2   6  207.99   24.18
   8   2   7   16.20    7.13
   8   2   8  110.64   19.17
   8   2   9   27.69   10.88
   8   2  10    1.19    4.65
   8   2  11  146.33   24.29
   8   2  12  324.11   37.14
  -8   2 -12  322.24   27.35
   8   2  12  351.84   20.58
   8   2  13  110.29   22.06
  -8   2 -13  104.59   16.39
   8   2  13  111.12   12.05
  -8   2 -13   71.08   16.35
   8   2  14   34.81   13.23
  -8   2 -14   28.66    8.57
   8   2  14   32.21    6.89
  -8   2 -14   19.67   10.27
   8   2  15   78.86   20.70
  -8   2 -15   63.90   14.59
   8   2  15   69.14    8.26
   8   2  15   82.00   10.94
  -8   2 -15   39.55   13.93
   8   2  16   14.64   11.62
  -8   2 -16   10.33    6.53
   8   2  16    8.07    3.20
   8   2  16   11.45    4.62
  -8   2 -16   12.81   11.13
   8   2  17  107.69   10.44
  -8   2 -17  101.47   19.13
  -8   2 -17   58.59   15.36
   8   2  18  165.38   13.06
  -8   2 -18  138.65   22.76
   8   2  19  165.93   13.26
  -8   2 -19  129.75   20.66
  -8   2 -20   37.74   12.12
   8   2  20   43.61    6.76
  -8   2 -21   11.74    8.27
   8   2  21   13.28    4.05
  -8   2 -22   15.29    8.12
   8   2  22   23.00    4.82
   8   2  23   19.76    4.24
   8   2  24    3.57    2.17
  -8   2 -25    1.80    4.51
   8   2  25    5.73    2.10
  -8   4  22    8.17    2.41
  -8   4  21   11.30    3.39
  -8   4  20    3.47    2.44
  -8   4  19  119.06   13.68
  -8   4  18    7.61    4.43
  -8   4  17   42.30   10.34
   8   4 -16    6.77    3.16
  -8   4  16    7.74    5.11
  -8   4  16    8.56    6.22
   8   4 -15  158.48   13.78
  -8   4  15  167.53   25.12
  -8   4  15  137.65   20.00
   8   4 -14  100.57   11.81
  -8   4  14  113.41   22.41
  -8   4  14   76.11   16.04
  -8   4  13  186.12   28.89
   8   4 -13  193.27   17.19
  -8   4  13  140.34   22.11
   8   4 -12   47.48    8.85
  -8   4  12   36.02   13.17
  -8   4  12   25.69   11.05
   8   4 -11   62.70   19.55
  -8   4  11   51.12   16.40
   8   4 -11   73.59   12.03
  -8   4  11   37.91   11.90
   8   4 -10  104.81   26.16
  -8   4  10   70.90   18.46
   8   4 -10  123.61   15.72
  -8   4  10   61.06   14.50
   8   4  -9   39.63    9.09
   8   4  -9   35.63   16.24
  -8   4   9   27.73   12.67
  -8   4   9   17.55    9.15
   8   4  -8  163.50   32.15
   8   4  -8  190.31   19.11
  -8   4   8  106.98   19.18
  -8   4   8   95.75   18.06
  -8   4   8  213.38   27.02
   8   4  -7   10.53    4.55
   8   4  -7   13.97   10.40
  -8   4   7    8.13    9.23
  -8   4   7   13.97   10.96
   8   4  -6   35.86    7.70
   8   4  -6   17.17    7.51
  -8   4   6   34.30   12.68
   8   4  -5   42.21    8.19
   8   4  -5   40.19   14.35
  -8   4   5   47.79   15.04
   8   4  -4   47.85    8.30
   8   4  -4   44.21   15.86
  -8   4   4   47.74   25.95
  -8   4   4   39.88   14.37
   8   4  -3  362.27   22.00
   8   4  -3  310.39   39.16
  -8   4   3  395.61   63.19
  -8   4   3  251.16   31.97
   8   4  -2   20.60    4.95
   8   4  -2   16.44   10.05
  -8   4   2    5.99   18.92
  -8   4   2   19.64   10.16
   8   4  -1   12.97    4.12
   8   4  -1   15.27    9.91
  -8   4   1   20.29   17.48
  -8   4   1   10.62    7.91
   8   4   0  229.78   16.36
   8   4   0  219.10   31.18
  -8   4   0  243.02   45.50
  -8   4   0  171.68   26.07
   8   4   1  137.11   24.80
   8   4   1  144.34   12.65
  -8   4  -1   94.73   19.68
   8   4   2    0.97    3.78
  -8   4  -2    2.98    4.13
   8   4   2    2.07    1.40
  -8   4  -2    8.26    5.84
   8   4   3   31.96    5.85
   8   4   3   31.27   12.51
  -8   4  -3    3.16    7.63
  -8   4  -3   31.94    8.88
  -8   4  -3   15.73    8.15
   8   4   4  107.86   10.32
   8   4   4   95.30   19.59
  -8   4  -4  108.06   17.20
  -8   4  -4   70.07   16.61
   8   4   5  152.23   12.05
   8   4   5  143.48   23.63
  -8   4  -5  148.95   19.99
  -8   4  -5  100.61   19.83
   8   4   6   33.68    5.79
  -8   4  -6   34.76    9.83
  -8   4  -6   26.51   12.35
   8   4   7   23.73    4.73
  -8   4  -7   30.69   10.22
  -8   4  -7   18.22    9.33
   8   4   8   56.56    7.42
  -8   4  -8   64.34   14.76
  -8   4  -8   25.99   11.10
  -8   4  -9   43.65   12.28
  -8   4  -9   23.46   10.68
  -8   4 -10  274.25   30.90
  -8   4 -10  151.54   26.49
  -8   4 -11   29.06   10.71
  -8   4 -11    8.38    7.99
  -8   4 -12  143.94   22.42
  -8   4 -12   89.42   21.08
  -8   4 -13   34.00   11.25
  -8   4 -13   30.21   14.13
  -8   4 -14   71.80   15.77
  -8   4 -14   47.11   14.37
  -8   4 -15   30.37   11.48
  -8   4 -15   16.89    8.43
  -8   4 -16   92.96   17.61
  -8   4 -16   68.89   15.00
  -8   4 -17    8.04    6.94
  -8   4 -17    4.45    5.35
  -8   4 -18   16.90    8.55
  -8   4 -19   52.82   13.29
  -8   4 -20   38.34   10.40
  -8   4 -21    2.10    4.17
   8   6 -15    1.36    0.84
   8   6 -14    9.34    2.14
   8   6 -13   21.15    3.48
   8   6 -12    1.66    1.29
   8   6 -11   21.49    4.12
   8   6 -10   15.63    3.76
   8   6  -9    3.16    2.10
   8   6  -8   42.37    6.28
  -8   6   8   37.69    7.35
  -8   6   8   54.70    9.49
  -8   6   7   18.04    5.29
   8   6  -7   21.23    4.59
  -8   6   7   28.22    7.47
   8   6  -6   46.68    6.68
  -8   6   6   59.49   11.46
   8   6  -5   10.04    3.54
  -8   6   5    9.81    7.54
   8   6  -4   21.58    4.56
  -8   6   4   29.30   10.16
   8   6  -3    0.85    1.43
  -8   6   3    2.75    4.49
   8   6  -2   13.75    3.74
  -8   6   2   17.29    9.11
   8   6  -1    5.01    2.24
  -8   6   1    5.34    6.05
   8   6   0    6.10    2.53
  -8   6   0    2.08    5.59
   8   6   1   39.91    6.13
  -8   6  -1   39.63   11.86
   8   6   2   16.55    3.98
  -8   6  -2   11.90    6.87
   8   6   3    5.56    2.17
  -8   6  -3    5.27    4.65
   8   6   4    6.23    2.62
  -8   6  -4    9.61    5.99
   8   6   5    4.36    1.93
  -8   6  -5   -0.39    3.93
  -8   6  -6   13.27    3.41
  -8   6  -6   17.36    7.88
  -8   6  -7    1.97    1.84
  -8   6  -7    8.38    7.51
  -8   6  -8    5.94    2.48
  -8   6  -8    9.23    5.66
  -8   6  -9    0.24    1.29
  -8   6  -9   -3.90    4.96
  -8   6 -10   29.24    8.96
  -8   6 -11    8.73    5.29
  -8   6 -12    7.08    2.41
  -8   6 -12   14.79    5.92
  -8   6 -13    5.41    2.08
  -8   6 -13    6.99    4.04
  -8   6 -14    1.60    1.43
   9  -7  -5   23.73    3.33
   9  -7  -5   27.33    3.91
   9  -7  -4   13.55    2.73
   9  -7  -4   16.16    3.16
   9  -7  -3    5.23    1.77
   9  -7  -3    1.68    1.36
   9  -7  -2    6.51    2.10
   9  -7  -2    3.74    1.68
   9  -7  -1   13.38    2.90
   9  -7  -1   14.07    3.37
   9  -7   0    1.99    1.56
   9  -7   0    0.40    1.14
   9  -7   1   30.68    4.46
   9  -7   2    5.08    1.94
   9  -7   3   12.71    3.04
   9  -7   4   10.26    2.57
   9  -7   4    8.38    2.29
   9  -7   5    8.15    2.44
   9  -7   5    4.97    1.77
   9  -5 -19    2.23    1.08
  -9  -5  19    2.70    1.26
   9  -5 -18    3.83    1.73
   9  -5 -17   13.36    3.31
   9  -5 -16    0.19    1.80
   9  -5 -16   -2.35    2.21
   9  -5 -15    7.92    3.03
   9  -5 -15   10.45    3.54
   9  -5 -14  125.22   10.55
   9  -5 -14  124.27   11.09
   9  -5 -13   63.81    7.85
   9  -5 -13   63.32    8.44
   9  -5 -12   32.19    5.69
   9  -5 -12   34.97    6.30
   9  -5 -11   81.16    9.05
   9  -5 -11   80.30    9.37
   9  -5 -10   17.57    4.12
   9  -5 -10   19.10    4.78
   9  -5  -9   13.98    3.82
   9  -5  -9   20.02    4.98
   9  -5  -8   62.69    7.93
   9  -5  -8   66.47    8.63
   9  -5  -7  116.10   10.89
   9  -5  -7  117.71   11.56
   9  -5  -6   20.16    4.86
   9  -5  -5   32.92    6.23
   9  -5  -5   33.28    5.94
   9  -5  -4   17.85    4.74
   9  -5  -4   16.18    4.57
   9  -5  -4   17.05    4.09
   9  -5  -3   27.23    5.85
   9  -5  -3   19.90    4.69
   9  -5  -3   20.80    4.93
   9  -5  -2   59.29    8.53
   9  -5  -2   60.95    8.35
   9  -5  -2   49.48    7.25
   9  -5  -1   98.01   11.12
   9  -5  -1   76.94    8.73
   9  -5  -1   91.50   10.48
   9  -5  -1   79.72    9.19
   9  -5   0   42.97    7.64
   9  -5   0   33.51    6.20
   9  -5   0   35.58    5.93
   9  -5   0   45.82    7.96
   9  -5   1   21.37    4.76
   9  -5   1   21.14    5.18
   9  -5   1   24.88    5.88
   9  -5   2   34.77    7.16
   9  -5   2   29.28    5.79
   9  -5   2   26.70    5.27
   9  -5   3  132.82   12.43
   9  -5   3  150.28   13.34
   9  -5   3  169.21   16.11
   9  -5   3  138.03   11.13
   9  -5   4   80.21    9.84
   9  -5   4   83.00   10.29
   9  -5   4   99.78   12.87
   9  -5   4   84.09    9.08
   9  -5   5   81.00   10.12
   9  -5   5   96.81   12.29
   9  -5   5   74.90    9.00
   9  -5   6   26.18    6.08
   9  -5   6   30.25    6.56
   9  -5   6   22.63    4.73
   9  -5   7  115.47   13.85
   9  -5   7  107.64   12.52
   9  -5   7  103.38   11.13
   9  -5   8   57.57    9.68
   9  -5   8   61.89    9.59
   9  -5   8   55.76    8.37
   9  -5   9  133.61   13.93
   9  -5   9  138.63   14.53
   9  -5   9  124.34   12.73
   9  -5  10   36.88    7.54
   9  -5  10   38.90    7.45
   9  -5  10   41.00    7.99
   9  -5  11    3.45    3.35
   9  -5  11    0.99    1.99
   9  -5  11   -3.69    3.57
   9  -5  12   28.52    5.75
   9  -5  12   39.81    8.14
   9  -5  12   36.78    7.22
   9  -5  13   89.34   10.97
   9  -5  13   74.93    8.94
   9  -5  13   90.98   10.58
   9  -5  14   11.37    3.65
   9  -5  14   16.43    5.27
   9  -5  14   11.27    3.47
   9  -5  15    2.69    2.12
   9  -5  15    6.10    2.40
   9  -5  15    4.18    2.62
   9  -5  16    4.22    2.05
   9  -5  16   11.42    3.93
   9  -5  17   -0.22    1.48
   9  -5  17    3.03    2.25
   9  -5  18   40.59    5.37
   9  -5  18   39.31    4.90
   9  -5  18   50.50    6.16
   9  -3 -24    4.75    1.95
   9  -3 -23    2.75    1.73
   9  -3 -22   11.32    3.20
   9  -3 -21    4.33    2.38
   9  -3 -20   31.77    5.85
   9  -3 -20   34.99    6.09
   9  -3 -19   35.57    6.24
   9  -3 -19   34.04    6.64
   9  -3 -18    4.73    2.75
   9  -3 -18    7.91    3.01
   9  -3 -17   56.01    8.28
   9  -3 -17   50.08    8.36
   9  -3 -16   26.56    5.68
   9  -3 -16   30.06    6.49
   9  -3 -15   20.07    5.46
   9  -3 -15   16.38    4.85
   9  -3 -14  255.23   16.39
   9  -3 -14  260.59   17.55
   9  -3 -14  265.39   45.05
   9  -3 -13   30.78    5.84
   9  -3 -13   28.75    5.98
   9  -3 -13   20.52   11.98
   9  -3 -12   50.21    6.97
   9  -3 -12   55.48    7.74
   9  -3 -12   49.59   18.85
   9  -3 -11   65.37    8.29
   9  -3 -11   69.34    8.41
   9  -3 -11   77.05   24.27
   9  -3 -10   41.40    5.97
   9  -3 -10   38.74    6.53
   9  -3 -10   55.96   19.84
   9  -3  -9   94.79    9.08
   9  -3  -9  103.60    9.91
   9  -3  -9  122.15   25.46
   9  -3  -8   22.74    4.51
   9  -3  -8   24.50    4.72
   9  -3  -8   16.86    8.98
   9  -3  -7   82.70   17.82
   9  -3  -7   91.71    8.87
   9  -3  -6  132.79   21.44
   9  -3  -5   93.04   16.87
   9  -3  -4   88.50   16.24
   9  -3  -3   80.48   15.12
   9  -3  -2  226.37   24.90
   9  -3  -1  249.37   25.83
   9  -3  -1  251.14   29.15
   9  -3   0   79.87   14.51
   9  -3   0   71.45   16.16
   9  -3   1  193.42   22.54
   9  -3   1  182.29   26.15
   9  -3   2  213.37   23.67
   9  -3   2  218.42   29.27
   9  -3   3   41.93   10.35
   9  -3   3   63.24   14.76
   9  -3   3   45.98   13.44
   9  -3   4  134.94   22.35
   9  -3   4   93.24   16.17
   9  -3   4  106.46   21.12
   9  -3   5   55.30   13.19
   9  -3   5   76.75   17.70
   9  -3   5   69.28   19.60
   9  -3   5   67.20   17.47
   9  -3   6   15.12    7.16
   9  -3   6    9.62    8.44
   9  -3   6    2.51    4.90
   9  -3   6    9.27    2.94
   9  -3   7  167.73   31.33
   9  -3   7  170.01   26.46
   9  -3   7  154.07   28.97
   9  -3   7  143.02   12.70
   9  -3   7  132.86   12.43
   9  -3   7  148.23   13.15
   9  -3   7  135.56   12.10
   9  -3   8   31.24    6.28
   9  -3   8   37.76   15.63
   9  -3   8   40.76   16.52
   9  -3   8   32.11    6.22
   9  -3   8   27.64    5.45
   9  -3   8   31.92    6.51
   9  -3   8   31.43    6.32
   9  -3   9  161.56   31.98
   9  -3   9  150.28   29.21
   9  -3   9  136.40   13.12
   9  -3   9  122.66   12.05
   9  -3   9   99.60   10.08
   9  -3   9  131.96   13.22
   9  -3   9  128.01   12.24
   9  -3  10    5.75    2.89
   9  -3  10   12.44   13.45
   9  -3  10    3.61    4.68
   9  -3  10    4.54    2.94
   9  -3  10    2.69    2.49
   9  -3  10    3.96    3.30
   9  -3  10    1.74    2.03
   9  -3  11  149.37   32.26
   9  -3  11  124.08   28.69
   9  -3  11  128.93   13.54
   9  -3  11  116.15   11.32
   9  -3  11  118.50   12.67
   9  -3  11  102.21   10.74
   9  -3  11  123.30   12.77
   9  -3  12   32.60    7.00
   9  -3  12   54.16   20.80
   9  -3  12   31.93   14.30
   9  -3  12   31.58    7.29
   9  -3  12   22.60    5.17
   9  -3  12   31.72    6.70
   9  -3  13  247.03   42.08
   9  -3  13  216.45   17.79
   9  -3  13  186.09   15.22
   9  -3  13  212.12   16.85
   9  -3  13  201.04   15.88
   9  -3  14   28.69    6.52
   9  -3  14   31.11    6.99
   9  -3  14   25.75    5.90
   9  -3  14   35.62    6.98
   9  -3  15   37.50    6.84
   9  -3  15   43.80    8.27
   9  -3  15   36.59    7.03
   9  -3  15   42.13    7.15
   9  -3  16    1.50    2.81
   9  -3  16    4.16    2.60
   9  -3  16    4.36    2.68
   9  -3  16    5.07    3.33
   9  -3  17   28.40    6.23
   9  -3  17   27.22    6.18
   9  -3  17   31.53    5.96
   9  -3  18   70.00    9.40
   9  -3  18   71.11   10.02
   9  -3  18   62.67    8.02
   9  -3  19    2.57    2.28
   9  -3  19    2.67    3.24
   9  -3  19   -0.79    1.91
   9  -3  20   27.51    5.94
   9  -3  20   24.76    5.31
   9  -3  20   27.02    5.09
   9  -3  21   25.97    4.51
  -9  -3 -22    7.95    4.99
  -9  -3 -23    8.50    4.53
   9  -1 -26   16.33    3.28
   9  -1 -25    3.89    2.23
   9  -1 -24    6.50    2.65
   9  -1 -23   12.49    3.20
   9  -1 -23   15.54    4.60
   9  -1 -22   21.43    5.57
   9  -1 -22   21.02    4.92
   9  -1 -21  123.66   11.80
   9  -1 -21  122.74   13.25
   9  -1 -20   47.96    8.70
   9  -1 -20   46.59    7.49
   9  -1 -19   40.07    6.69
   9  -1 -19   44.46    8.25
   9  -1 -18  205.20   15.44
   9  -1 -18  188.55   16.40
   9  -1 -17   26.28    5.50
   9  -1 -17   25.76    6.31
  -9  -1  17   29.73   19.88
   9  -1 -16   15.35    4.30
   9  -1 -16   16.91    4.95
  -9  -1  16   16.13   12.47
   9  -1 -15   86.98    9.61
  -9  -1  15   68.26   27.82
   9  -1 -14   80.60    8.91
  -9  -1  14   43.78   21.10
   9  -1 -13  219.34   14.02
   9  -1 -13  200.31   13.66
  -9  -1  12   40.30   17.56
   9  -1 -11  105.16   27.89
  -9  -1  11   55.05   22.37
   9  -1 -10   67.47   21.82
  -9  -1  10   42.27   16.68
  -9  -1   9  148.05   29.59
   9  -1  -9  286.00   39.72
  -9  -1   8    6.05    7.06
   9  -1  -8   10.16    8.92
  -9  -1   7   25.73    9.99
   9  -1  -7   54.58   15.13
  -9  -1   6   40.27   12.31
   9  -1  -6   83.94   17.94
  -9  -1   5   14.25    7.06
   9  -1  -5   34.18   11.36
   9  -1  -4  294.34   29.94
   9  -1  -3   87.78   15.43
   9  -1  -2  205.86   22.21
   9  -1  -1 1083.88   50.50
   9  -1   0  736.03   24.04
   9  -1   0  799.45   41.86
   9  -1   1  126.82   11.03
   9  -1   1  139.01   10.77
   9  -1   1  140.63   17.35
   9  -1   1  135.34   15.11
   9  -1   2  507.54   24.41
   9  -1   2  572.85   22.10
   9  -1   2  529.91   33.69
   9  -1   2  545.95   30.41
   9  -1   3  282.07   19.61
   9  -1   3  306.79   26.39
   9  -1   3  290.27   22.39
   9  -1   4  487.22   34.39
   9  -1   4  472.48   33.42
   9  -1   4  447.71   28.94
   9  -1   5  546.90   38.60
   9  -1   5  467.74   34.46
   9  -1   5  476.34   30.28
   9  -1   6 1306.73   60.78
   9  -1   6 1210.86   57.58
   9  -1   6 1211.42   50.46
   9  -1   7   88.63   16.17
   9  -1   7   95.96   17.24
   9  -1   7   87.12   14.30
   9  -1   8  278.64   30.40
   9  -1   9  352.46   35.36
   9  -1  10  139.77   23.71
   9  -1  11   37.76   13.83
   9  -1  12  459.15   46.88
   9  -1  12  391.56   20.71
   9  -1  13   67.19   19.81
   9  -1  13   49.51    7.39
   9  -1  13   51.28    8.41
   9  -1  14   19.28   11.29
   9  -1  14   12.90    3.92
   9  -1  14   11.77    4.47
   9  -1  15  394.00   51.15
   9  -1  15  329.96   22.50
   9  -1  16   67.29   22.70
   9  -1  16   43.34    7.14
   9  -1  16   54.15   10.07
   9  -1  17  192.57   38.70
   9  -1  17  122.86   11.54
   9  -1  17  171.92   17.21
   9  -1  18   37.44    6.29
   9  -1  18   54.53   10.20
   9  -1  19   14.35    4.97
  -9  -1 -20    2.75    4.84
   9  -1  20    6.28    4.17
  -9  -1 -21   36.10   10.87
   9  -1  21   87.87   11.99
   9  -1  22    1.77    2.44
  -9  -1 -22   -3.40    5.35
   9  -1  23   26.89    6.02
  -9  -1 -23    3.98    3.40
   9  -1  24   10.09    3.57
  -9  -1 -24    7.12    4.73
   9  -1  25   10.18    3.46
  -9  -1 -25    3.94    3.28
  -9   1  26   14.05    2.55
  -9   1  25    5.99    2.38
  -9   1  24    5.60    3.05
   9   1 -23   18.54    4.59
  -9   1  23   15.67    5.11
   9   1 -22   24.31    5.79
  -9   1  22   23.23    8.35
   9   1 -21  124.04   14.07
   9   1 -21  117.46   11.77
  -9   1  21  129.83   19.37
   9   1 -20   45.29    7.55
   9   1 -20   48.10    9.18
  -9   1  20   52.29   13.31
   9   1 -19   40.02    6.97
   9   1 -19   36.08    7.55
  -9   1  19   38.83   13.32
   9   1 -18  131.18   28.80
   9   1 -18  191.72   15.21
   9   1 -18  186.37   16.52
  -9   1  18  212.50   33.55
  -9   1  17    7.70    6.81
   9   1 -17   17.75   10.35
   9   1 -17   26.15    5.55
   9   1 -17   22.07    5.71
  -9   1  17   32.53   15.58
  -9   1  16   13.78   14.19
   9   1 -16   14.08    4.97
   9   1 -16   13.17    3.84
  -9   1  16    3.54    9.54
  -9   1  15   68.68   24.46
   9   1 -15   91.91   10.05
   9   1 -15   80.41    9.87
  -9   1  15   78.05   21.03
  -9   1  14   59.59   24.60
  -9   1  14  102.60   25.61
   9   1 -14   76.18    8.83
   9   1 -14   81.79    9.69
   9   1 -14   84.12   11.98
  -9   1  14   41.21   16.19
  -9   1  13  161.48   39.91
   9   1 -13  216.59   14.25
   9   1 -13  225.46   17.92
   9   1 -13  212.27   14.60
  -9   1  13  174.26   30.04
  -9   1  12   45.58   23.48
   9   1 -12   70.57   21.47
   9   1 -11  102.16   24.66
   9   1 -10   60.40   17.24
   9   1  -9  239.50   30.81
   9   1  -8   12.18    5.98
   9   1  -8    3.97    5.37
   9   1  -7   73.15   13.29
   9   1  -7   49.86   12.72
   9   1  -6   73.43   14.13
   9   1  -6  111.07   15.48
   9   1  -5   47.43   10.13
   9   1  -5   37.45    8.81
   9   1  -4  284.00   24.05
   9   1  -4  354.38   26.98
   9   1  -3   75.67   11.66
   9   1  -3   94.07   13.56
   9   1  -2  236.16   21.24
   9   1  -2  197.68   18.18
   9   1  -1 1159.44   45.64
   9   1  -1 1051.13   40.68
   9   1   0  750.53   37.23
   9   1   0  764.21   34.59
   9   1   1  120.23   15.28
   9   1   1  128.91   14.65
   9   1   2  475.29   31.06
   9   1   2  506.34   29.54
   9   1   3  282.53   24.98
   9   1   3  278.54   22.87
   9   1   4  419.19   31.78
   9   1   4  416.03   29.02
   9   1   5  460.96   34.31
   9   1   5  443.68   31.56
   9   1   6 1140.33   55.86
   9   1   7   79.01   15.00
   9   1   8  217.45   25.63
   9   1   9  282.31   30.31
   9   1  10  126.95   21.35
   9   1  11   34.79   11.80
   9   1  12  360.21   38.45
   9   1  13   38.50   13.35
   9   1  13   45.37    6.78
  -9   1 -13   38.19   10.54
   9   1  14   12.09   10.78
   9   1  14    9.78    3.53
  -9   1 -14   10.29    6.53
   9   1  15  292.05   39.19
   9   1  15  260.48   17.02
   9   1  16   46.07   15.99
   9   1  16   42.72    7.02
  -9   1 -16   39.05   13.59
  -9   1 -17   87.07   18.45
  -9   1 -17   51.82   14.80
  -9   1 -18   28.92   12.33
   9   1  18   33.88    6.60
  -9   1 -18   13.25    8.00
   9   1  19    5.78    2.88
  -9   1 -19    1.85    5.56
  -9   1 -19    8.69    7.54
   9   1  20    4.85    3.16
  -9   1 -20    6.33    5.68
  -9   1 -20   -5.33    5.17
  -9   1 -21   36.27   12.40
   9   1  21   71.26    9.17
  -9   1 -22    0.56    5.56
   9   1  22    6.06    3.79
  -9   1 -23    8.43    6.85
   9   1  23   25.62    5.42
  -9   1 -24   14.20    6.86
   9   1  24   11.94    3.76
   9   1  25    6.69    2.62
  -9   3  24    2.46    1.77
  -9   3  23    3.55    2.26
  -9   3  22    7.82    3.96
  -9   3  21    5.03    3.49
  -9   3  20   25.53    7.58
  -9   3  19   32.11   10.42
  -9   3  18    5.83    4.85
  -9   3  17   59.42   16.14
  -9   3  17   46.92   15.66
  -9   3  16   25.79   11.77
  -9   3  16   20.43   11.68
  -9   3  15   12.96   10.04
  -9   3  15   26.22   18.10
  -9   3  14  255.05   35.98
  -9   3  14  195.82   30.78
  -9   3  13   35.86   14.36
  -9   3  13   19.82   11.23
  -9   3  12   50.99   16.00
  -9   3  12   40.60   14.98
   9   3 -11   55.39   17.68
  -9   3  11   46.75   15.40
   9   3 -11   86.05   12.23
  -9   3  11   30.63   13.56
   9   3 -10   39.97   15.87
   9   3 -10   53.00   10.62
  -9   3  10   38.05   14.07
  -9   3  10   24.64   12.74
   9   3  -9   93.32   22.83
   9   3  -9  122.64   14.77
  -9   3   9   64.88   17.02
   9   3  -8   31.31    7.46
   9   3  -8   24.90   12.00
  -9   3   8    9.69    7.22
   9   3  -7   91.70   22.21
  -9   3   7  136.83   43.72
   9   3  -6  136.71   25.08
   9   3  -5  102.91   21.18
   9   3  -4   86.31   19.02
   9   3  -3   71.26   16.60
   9   3  -2  196.95   27.10
   9   3  -1  231.77   29.38
   9   3   0   75.16   16.73
   9   3   1  180.40   25.18
   9   3   2  201.13   26.48
   9   3   3   39.82   11.74
   9   3   4  102.40   18.43
   9   3   5   46.77   12.68
   9   3   6   13.05    7.80
  -9   3  -6   -0.31    6.07
   9   3   7  135.35   11.06
   9   3   7  119.00   21.83
  -9   3  -7  125.28   16.81
  -9   3  -7   81.68   17.19
   9   3   8   24.29   10.78
  -9   3  -8   28.08    8.68
  -9   3  -8    5.17    5.21
   9   3   9  116.18   23.36
  -9   3  -9  108.11   17.08
  -9   3  -9   61.55   15.24
   9   3  10    3.26    3.46
  -9   3 -10    1.99    3.70
  -9   3 -10    1.34    6.15
   9   3  11  120.00   24.43
  -9   3 -11   55.46   16.87
   9   3  12   26.95   11.05
  -9   3 -12   16.97   10.67
   9   3  13  200.59   32.68
  -9   3 -13   99.16   21.55
  -9   3 -14   22.78   11.61
  -9   3 -15    9.84    8.69
  -9   3 -16    7.33    7.62
  -9   3 -17   16.24    8.91
  -9   3 -18   29.00   10.92
  -9   3 -19    0.44    5.76
  -9   3 -20   17.12    8.06
  -9   3 -21   17.11    8.09
  -9   3 -22   32.74   10.39
  -9   3 -23   19.20    8.40
  -9   5  18    2.87    1.21
  -9   5  17    7.06    2.47
   9   5 -16    0.81    0.95
  -9   5  16   -0.31    1.27
   9   5 -15    6.98    2.31
  -9   5  15    5.37    2.98
   9   5 -14  115.00    9.74
  -9   5  14  114.30   16.23
  -9   5  14   89.53   10.26
   9   5 -13   55.51    7.19
  -9   5  13   54.65   12.47
  -9   5  12   23.87    8.21
   9   5 -12   32.56    6.06
   9   5 -11   82.47   10.02
  -9   5  11   64.08   14.01
  -9   5  10   14.35    8.51
   9   5 -10   21.22    5.84
  -9   5   9    7.99    6.92
   9   5  -9   19.55    5.71
  -9   5   9   25.19    7.93
  -9   5   8   47.38   13.16
   9   5  -8   80.80   10.96
  -9   5   8   87.54   15.38
   9   5  -7  131.53   13.82
  -9   5   7  139.24   20.15
  -9   5   6    9.20    6.20
   9   5  -6   19.70    5.12
  -9   5   6   20.61    9.12
  -9   5   5   13.52    7.25
   9   5  -5   39.57    7.70
  -9   5   5   30.80   11.10
  -9   5   4    7.84    6.04
   9   5  -4   22.16    5.68
  -9   5   4   21.52   11.05
   9   5  -3   25.62    5.87
  -9   5   3   13.84    8.11
  -9   5   3   17.37    9.28
  -9   5   2   28.77    8.99
   9   5  -2   59.49    8.56
  -9   5   2   36.73   11.83
   9   5  -1   89.92   10.28
  -9   5   1   68.91   17.28
   9   5   0   40.81    6.88
  -9   5   0   27.47   11.60
   9   5   1   21.90    5.15
  -9   5  -1   12.22    9.69
   9   5   2   29.43    5.82
  -9   5  -2   11.63    8.71
   9   5   3  141.46   12.30
  -9   5  -3   87.97   19.12
   9   5   4   84.89    9.61
  -9   5  -4   50.57   13.71
   9   5   5   74.22    8.81
  -9   5  -5   42.14   12.46
   9   5   6   25.22    5.06
  -9   5  -6    9.22    7.92
  -9   5  -7   60.38   16.09
  -9   5  -8   28.50   11.58
  -9   5  -9  122.65   21.09
  -9   5  -9   71.26   17.60
  -9   5 -10   36.95   13.06
  -9   5 -10   23.19    9.65
  -9   5 -11   -1.80    6.37
  -9   5 -11   -2.79    4.46
  -9   5 -12   35.46   12.74
  -9   5 -12   11.08    6.27
  -9   5 -13   58.06   13.10
  -9   5 -13   44.42   11.64
  -9   5 -14   -0.17    6.36
  -9   5 -14    9.67    7.02
  -9   5 -15    8.96    7.82
  -9   5 -15   -2.59    4.04
  -9   5 -16    7.99    5.60
  -9   5 -16    2.20    3.28
  -9   5 -17    3.42    4.44
   9   7  -5   25.68    3.27
   9   7  -4   11.82    2.31
  -9   7   4   21.36    4.94
   9   7  -3    3.25    1.52
  -9   7   3    5.70    3.11
   9   7  -2    4.90    1.44
  -9   7   2   -0.26    2.40
   9   7  -1   13.63    2.49
  -9   7   1   16.30    4.94
   9   7   0    1.36    0.85
  -9   7   0   -0.60    2.14
  -9   7  -1   29.68    6.94
  -9   7  -2    8.14    4.18
  -9   7  -3    8.64    3.99
  -9   7  -4    6.49    3.64
  -9   7  -5    4.52    3.51
  10  -6 -13   36.25    4.40
  10  -6 -13   31.63    4.27
  10  -6 -12   45.20    5.13
  10  -6 -12   43.64    5.25
  10  -6 -11    7.92    2.58
  10  -6 -11    3.15    1.75
  10  -6 -10   15.24    3.23
  10  -6 -10   15.12    3.61
  10  -6  -9   10.80    3.07
  10  -6  -9   11.55    3.03
  10  -6  -8    9.51    2.71
  10  -6  -8    9.84    2.88
  10  -6  -7    7.86    2.89
  10  -6  -7    7.46    2.86
  10  -6  -6   15.28    3.75
  10  -6  -6   12.84    3.50
  10  -6  -5    5.90    2.75
  10  -6  -5   10.09    3.49
  10  -6  -4   12.29    3.63
  10  -6  -4   11.50    3.86
  10  -6  -3   43.42    6.47
  10  -6  -2   38.55    6.26
  10  -6  -2   35.45    5.68
  10  -6  -1   22.65    5.22
  10  -6  -1   20.33    4.43
  10  -6   0   45.13    6.90
  10  -6   0   42.45    6.47
  10  -6   0   42.15    6.33
  10  -6   1    1.11    2.32
  10  -6   1    0.66    1.73
  10  -6   1    2.27    1.60
  10  -6   2    6.33    3.83
  10  -6   2    6.30    2.82
  10  -6   2    7.41    3.05
  10  -6   3   -0.63    1.91
  10  -6   3    0.62    1.97
  10  -6   3    4.11    2.63
  10  -6   4   26.19    5.64
  10  -6   4   27.04    5.42
  10  -6   4   26.60    5.71
  10  -6   4   26.33    5.21
  10  -6   5   20.21    4.97
  10  -6   5   17.70    4.85
  10  -6   5   19.39    5.05
  10  -6   5   18.34    4.53
  10  -6   6    3.81    2.12
  10  -6   6    1.83    2.44
  10  -6   6    2.15    2.82
  10  -6   6    6.81    3.27
  10  -6   6    1.57    1.29
  10  -6   7    6.17    3.28
  10  -6   7    2.77    2.98
  10  -6   7    4.00    2.92
  10  -6   7    1.81    2.31
  10  -6   7    4.43    1.98
  10  -6   8    1.57    1.61
  10  -6   8    1.95    2.62
  10  -6   8    2.36    2.34
  10  -6   8    2.33    2.27
  10  -6   8    2.71    1.28
  10  -6   9    1.31    1.86
  10  -6   9   -0.02    1.94
  10  -6   9    2.47    2.98
  10  -6   9    2.93    2.52
  10  -6   9   -0.58    1.24
  10  -6  10   14.13    5.81
  10  -6  10   12.70    3.77
  10  -6  10    9.96    3.36
  10  -6  10   10.20    3.59
  10  -6  10   10.77    3.16
  10  -6  11    0.82    1.76
  10  -6  11   -2.73    2.57
  10  -6  11   -0.13    1.72
  10  -6  11    1.33    1.40
  10  -6  11    3.72    2.23
  10  -6  12   37.06    5.07
  10  -6  12   41.14    6.08
  10  -6  12   39.48    5.36
  10  -6  12   44.00    6.35
  10  -6  12   41.07    5.81
  10  -6  13    2.19    1.78
  10  -6  13    5.66    2.39
  10  -6  13    3.60    1.59
  10  -4 -21    4.78    2.03
  10  -4 -20    7.00    2.71
  10  -4 -19   16.51    3.92
  10  -4 -19   11.99    3.08
  10  -4 -18    1.71    1.59
  10  -4 -18    5.65    2.97
  10  -4 -17   40.78    6.61
  10  -4 -17   42.73    6.99
  10  -4 -16   16.47    4.60
  10  -4 -16   17.52    4.77
  10  -4 -15   22.45    5.26
  10  -4 -15   22.40    5.37
  10  -4 -14  107.22   10.77
  10  -4 -14  110.88   11.49
  10  -4 -13   30.19    5.83
  10  -4 -13   30.10    6.08
  10  -4 -12   18.33    4.84
  10  -4 -12   20.06    5.47
  10  -4 -11  244.87   16.59
  10  -4 -11  252.46   17.25
  10  -4 -10  266.55   16.88
  10  -4 -10  285.71   18.21
  10  -4  -9   21.29    4.85
  10  -4  -9   21.42    5.01
  10  -4  -8   33.43    6.02
  10  -4  -8   40.95    6.81
  10  -4  -7  284.10   17.33
  10  -4  -7  294.35   18.42
  10  -4  -6   16.66    4.43
  10  -4  -5   29.05    5.82
  10  -4  -5   22.62    5.23
  10  -4  -4  178.01   14.04
  10  -4  -4  161.30   12.78
  10  -4  -4  151.52   12.68
  10  -4  -3  150.66   13.27
  10  -4  -3  137.53   12.16
  10  -4  -3  129.92   11.92
  10  -4  -2   66.86    8.80
  10  -4  -2   58.29    7.97
  10  -4  -2   61.42    8.23
  10  -4  -2   57.27    8.06
  10  -4  -1  409.33   21.78
  10  -4  -1  357.80   19.61
  10  -4  -1  398.69   21.26
  10  -4  -1  356.46   20.10
  10  -4   0  153.26   13.18
  10  -4   0  159.64   13.85
  10  -4   0  148.58   13.02
  10  -4   0  140.04   10.91
  10  -4   1  387.51   44.10
  10  -4   1  394.50   21.82
  10  -4   1  411.57   21.98
  10  -4   1  437.72   23.23
  10  -4   1  374.91   18.72
  10  -4   2   60.54   17.09
  10  -4   2   42.28   15.48
  10  -4   2   46.33    7.61
  10  -4   2   51.43    8.01
  10  -4   2   53.75    8.77
  10  -4   2   43.80    6.90
  10  -4   3   39.13   14.11
  10  -4   3   40.81   16.79
  10  -4   3   33.22   15.01
  10  -4   3   33.13    6.48
  10  -4   3   30.60    6.42
  10  -4   3   29.84    6.01
  10  -4   4   30.13   14.91
  10  -4   4   15.89   10.45
  10  -4   4   23.62    5.76
  10  -4   4   23.52    6.13
  10  -4   4   20.89    5.14
  10  -4   5  289.13   48.76
  10  -4   5  228.84   36.95
  10  -4   5  236.81   18.37
  10  -4   5  222.03   17.93
  10  -4   5  218.55   16.21
  10  -4   6  131.49   32.85
  10  -4   6  113.90   26.69
  10  -4   6  102.06   12.12
  10  -4   6  108.69   12.87
  10  -4   6  103.95   11.65
  10  -4   7  180.25   38.18
  10  -4   7  143.67   30.02
  10  -4   7  138.90   14.13
  10  -4   7  141.84   15.07
  10  -4   7  132.18   13.34
  10  -4   8   31.29   16.51
  10  -4   8   26.46   13.94
  10  -4   8   24.72    6.45
  10  -4   8   28.52    6.97
  10  -4   8   22.69    5.87
  10  -4   8   24.55    5.78
  10  -4   9   64.88    9.88
  10  -4   9   69.25   10.35
  10  -4   9   70.83   11.05
  10  -4   9   71.91   10.19
  10  -4  10   78.44   11.28
  10  -4  10   77.26   11.19
  10  -4  10   75.92   10.05
  10  -4  10   77.06   10.32
  10  -4  11   73.49   11.02
  10  -4  11   75.64   11.06
  10  -4  11   64.56    9.09
  10  -4  11   80.64   10.71
  10  -4  12   31.84    7.45
  10  -4  12   27.05    6.05
  10  -4  12   26.62    6.15
  10  -4  12   27.94    6.83
  10  -4  13   28.32    6.93
  10  -4  13   26.21    5.19
  10  -4  13   23.79    6.46
  10  -4  13   26.10    6.01
  10  -4  14   50.45    9.18
  10  -4  14   45.25    7.79
  10  -4  14   46.85    7.95
  10  -4  15   26.39    6.70
  10  -4  15   23.02    5.50
  10  -4  15   18.17    4.66
  10  -4  16    5.34    2.69
  10  -4  16    8.43    3.69
  10  -4  17   45.63    6.36
  10  -4  17   43.37    6.78
  10  -4  18   13.46    3.33
  10  -4  18    9.21    3.34
  10  -4  19    0.18    1.78
  10  -4  20   29.13    4.34
  10  -2 -25   18.11    3.41
  10  -2 -24   10.78    2.90
  10  -2 -23    0.88    1.38
  10  -2 -22    9.45    3.56
  10  -2 -22    7.28    2.88
  10  -2 -21   69.80    8.69
  10  -2 -21   66.66    8.50
  10  -2 -20   85.22    9.97
  10  -2 -20   90.88   10.01
  10  -2 -19   41.02    7.20
  10  -2 -19   38.44    7.20
  10  -2 -18   65.01    8.96
  10  -2 -18   62.47    9.21
  10  -2 -17   57.92    8.29
  10  -2 -17   60.22    8.77
  10  -2 -16  196.80   15.38
  10  -2 -16  180.02   42.33
  10  -2 -15  416.65   21.55
  10  -2 -15  415.42   22.00
  10  -2 -15  451.96   66.99
  10  -2 -14   13.45    4.04
  10  -2 -14   11.44    3.55
  10  -2 -14    6.17   13.21
  10  -2 -13  137.71   12.14
  10  -2 -13  132.16   11.87
  10  -2 -13  164.81   40.65
  10  -2 -12   44.19    6.78
  10  -2 -12   41.57    6.59
  10  -2 -12   62.83   23.76
  10  -2 -11   12.99    3.32
  10  -2 -11   13.42    3.81
  10  -2 -11   13.14    8.48
  10  -2 -11   13.88    3.95
  10  -2 -10  127.61   29.01
  10  -2 -10  120.16   10.20
  10  -2  -9   -3.48    6.30
  10  -2  -8  478.35   49.57
  10  -2  -7   79.42   19.13
  10  -2  -6  126.74   22.18
  10  -2  -5  126.95   21.39
  10  -2  -4  152.14   22.27
  10  -2  -3    0.85    3.01
  10  -2  -2  213.28   25.55
  10  -2  -1  453.06   36.46
  10  -2   0  262.41   27.89
  10  -2   0  236.33   25.71
  10  -2   1   71.09   14.74
  10  -2   1   68.90   14.37
  10  -2   2  761.15   40.38
  10  -2   2  751.05   48.21
  10  -2   2  680.16   44.92
  10  -2   3  165.05   19.57
  10  -2   3  165.48   23.38
  10  -2   3  149.39   21.28
  10  -2   4  405.88   36.44
  10  -2   4  381.86   34.73
  10  -2   5  160.09   25.77
  10  -2   5  142.77   22.07
  10  -2   5  147.73   22.59
  10  -2   6  133.75   24.53
  10  -2   6  118.80   21.07
  10  -2   6  111.08   20.22
  10  -2   7  257.33   34.98
  10  -2   7  238.74   31.38
  10  -2   8  171.96   29.23
  10  -2   8  170.41   28.02
  10  -2   9   10.03    8.98
  10  -2   9    4.87    8.11
  10  -2   9   -0.37    1.34
  10  -2   9    0.56    1.34
  10  -2   9    2.70    1.64
  10  -2  10   32.15   14.48
  10  -2  10   23.02   10.88
  10  -2  10   15.92    4.40
  10  -2  10   13.26    3.77
  10  -2  10   14.92    4.41
  10  -2  11   46.77   18.56
  10  -2  11   49.53   17.76
  10  -2  11   31.18    6.24
  10  -2  11   27.98    5.69
  10  -2  11   35.50    6.40
  10  -2  12   73.65   22.37
  10  -2  12   63.44    9.09
  10  -2  12   63.04    8.96
  10  -2  12   57.10    8.06
  10  -2  13   60.19   21.15
  10  -2  13   46.43    8.03
  10  -2  13   50.44    8.61
  10  -2  13   45.96    7.42
  10  -2  14   31.71   16.45
  10  -2  14   21.55    5.43
  10  -2  14   27.88    6.87
  10  -2  14   21.86    5.30
  10  -2  15   56.70    8.78
  10  -2  15   70.28   11.20
  10  -2  15   55.72    7.77
  10  -2  16    0.49    1.86
  10  -2  16   -0.03    3.13
  10  -2  16    3.20    2.48
  10  -2  17  135.24   13.20
  10  -2  17  139.15   11.93
  10  -2  18   64.51    8.95
  10  -2  18   70.49    8.39
  10  -2  19   19.86    7.20
  10  -2  20    3.96    4.82
 -10  -2 -21    0.49    3.07
  10  -2  21    8.41    4.24
  10  -2  22    2.38    3.13
 -10  -2 -22    4.84    4.39
 -10  -2 -23    6.85    5.23
  10  -2  23   16.14    4.84
  10  -2  24    9.68    3.17
 -10  -2 -24    3.39    3.40
  10   0 -25    6.26    2.68
  10   0 -24   14.31    3.92
  10   0 -23    1.48    2.50
  10   0 -23    4.83    3.54
  10   0 -22    6.51    2.85
  10   0 -22    6.81    3.49
  10   0 -21    0.70    1.76
  10   0 -21    0.04    2.20
 -10   0  21   -0.39    3.64
  10   0 -20   10.05    4.37
  10   0 -20    7.83    2.72
 -10   0  20    4.79    3.93
  10   0 -19    1.79    1.91
  10   0 -19    3.86    2.99
  10   0 -18   48.41    7.97
  10   0 -18   66.19   10.45
 -10   0  18   58.10   16.18
 -10   0  17  164.91   42.77
  10   0 -17  195.44   39.81
  10   0 -17  230.39   16.17
  10   0 -17  219.71   16.48
 -10   0  17  265.44   36.24
 -10   0  16   -0.85    8.38
  10   0 -16   10.79   13.98
  10   0 -16    6.92    4.25
  10   0 -16    5.16    2.84
  10   0 -16    0.95    1.63
 -10   0  16   -3.09   11.57
 -10   0  15   55.71   24.20
  10   0 -15   82.53   27.76
  10   0 -15   93.07   12.62
  10   0 -15   88.04    9.95
  10   0 -15   71.04    9.14
 -10   0  15   83.14   22.30
 -10   0  14  104.12   34.61
  10   0 -14  142.73   34.54
  10   0 -14  152.77   14.55
  10   0 -14  157.11   12.78
  10   0 -14  141.97   12.23
 -10   0  14  153.26   28.80
  10   0 -13  223.66   16.23
  10   0 -13  236.79   15.28
  10   0 -13  220.85   14.73
  10   0 -13  205.57   39.83
 -10   0  12   26.96   18.42
  10   0 -12   40.60   19.33
 -10   0  11   19.39   15.42
  10   0 -11   20.75   12.32
 -10   0  10  112.59   31.28
  10   0 -10  184.65   31.89
  10   0  -9  194.90   30.74
 -10   0   9   88.95   23.10
 -10   0   8    7.42    8.14
  10   0  -8   20.94   10.29
  10   0  -7   16.32    7.99
  10   0  -6  764.48   51.44
  10   0  -5  147.37   21.10
  10   0  -4   10.95    6.67
  10   0  -3   66.48   13.46
  10   0  -2 1103.53   50.91
  10   0  -1   49.92   11.04
  10   0   0   88.98   11.58
  10   0   0   99.14   14.67
  10   0   1  855.25   37.53
  10   0   1  916.39   45.09
  10   0   2  123.74   15.37
  10   0   2  127.04   13.35
  10   0   2  127.70   17.21
  10   0   3  308.69   25.48
  10   0   3  330.03   22.36
  10   0   3  314.62   27.70
  10   0   4 1341.30   55.06
  10   0   4 1459.77   48.13
  10   0   4 1435.06   61.41
  10   0   5  150.65   19.28
  10   0   5  163.96   17.06
  10   0   5  159.55   21.70
  10   0   6   28.49    9.77
  10   0   6   27.34    8.71
  10   0   6   27.81    7.73
  10   0   7  412.55   32.88
  10   0   7  516.59   33.60
  10   0   8  146.23   18.93
  10   0   9  758.31   46.27
  10   0  10  508.65   40.60
  10   0  11  176.26   25.42
  10   0  12  184.89   14.73
 -10   0 -13   -3.08    5.38
  10   0  13   -0.52    2.80
 -10   0 -14  153.83   22.66
  10   0  14  285.70   19.47
 -10   0 -15  270.81   29.42
  10   0  15   23.74    6.02
 -10   0 -16   27.79    9.84
  10   0  16   53.56    9.06
  10   0  17    1.17    2.58
 -10   0 -17    1.67    5.40
  10   0  18   26.82    7.09
 -10   0 -18    9.05    7.59
 -10   0 -19  102.50   20.84
  10   0  19  261.06   19.83
  10   0  20   29.16    6.95
 -10   0 -20    6.69    6.61
 -10   0 -21   20.40    8.84
 -10   0 -21   14.72    9.75
  10   0  22   14.50    5.22
 -10   0 -22    9.74    7.58
  10   0  23    2.71    2.37
 -10   0 -23    0.64    3.93
 -10   0 -24    0.15    4.75
  10   0  24    1.42    2.33
 -10   0 -25    1.06    4.29
  10   0  25    2.46    2.36
 -10   2  25   11.44    2.70
 -10   2  24    7.53    2.62
 -10   2  23    2.28    2.54
 -10   2  22    4.87    3.17
 -10   2  21   60.22   12.34
 -10   2  20   72.85   15.90
 -10   2  19   43.88   14.48
  10   2 -18   69.38    9.62
 -10   2  18   70.39   14.87
 -10   2  18   46.02   15.04
 -10   2  17   50.53   13.54
  10   2 -17   61.85    9.18
  10   2 -17   64.65    9.86
 -10   2  17   53.92   18.13
  10   2 -16  206.13   16.52
  10   2 -16  207.74   17.16
 -10   2  16  183.07   28.20
  10   2 -15  458.11   24.88
  10   2 -15  436.06   23.39
 -10   2  15  358.26   40.78
 -10   2  15  305.69   40.07
 -10   2  14   15.28   10.52
  10   2 -14   13.69    3.79
  10   2 -14   13.64    4.66
 -10   2  14    7.07    9.75
 -10   2  13  116.14   22.46
  10   2 -13  155.26   13.65
  10   2 -13  146.04   12.72
 -10   2  12   26.49   11.80
  10   2 -12   46.05    7.07
  10   2 -12   44.95    7.42
 -10   2  12   30.92   13.26
  10   2 -11   14.87    4.06
  10   2 -11   15.05    3.78
 -10   2  11    3.80    6.46
 -10   2  11   10.53   12.07
  10   2 -10  142.17   23.70
  10   2 -10  134.73   11.40
  10   2 -10  146.51   13.36
  10   2  -9    1.66    2.75
  10   2  -8  528.22   43.15
  10   2  -7   88.70   17.35
  10   2  -6  145.90   21.52
  10   2  -5  116.82   13.93
  10   2  -5  132.91   19.95
  10   2  -4  157.83   21.70
  10   2  -4  149.87   15.33
  10   2  -3    1.02    1.34
  10   2  -3    0.47    3.06
  10   2  -2  211.03   24.21
  10   2  -2  200.38   17.39
  10   2  -1  424.87   34.21
  10   2  -1  429.17   25.75
  10   2   0  228.37   24.67
  10   2   0  237.92   19.64
  10   2   1   67.77   13.50
  10   2   1   63.55   10.58
  10   2   2  599.36   40.34
  10   2   2  668.76   36.69
  10   2   3  131.45   19.56
  10   2   4  339.23   32.53
  10   2   5  129.84   21.34
  10   2   6  100.79   18.73
  10   2   7  206.07   28.18
  10   2   8  156.22   25.34
  10   2   9   -3.46    3.50
 -10   2  -9   -0.61    4.01
  10   2  10   19.02    9.30
 -10   2 -10   15.83    7.79
 -10   2 -10   10.61    6.81
  10   2  11   31.75   11.57
 -10   2 -11   28.31    8.32
 -10   2 -11   18.67   10.22
  10   2  12   55.04   16.25
 -10   2 -12   41.99   11.04
 -10   2 -12   27.39   11.10
  10   2  13   47.78   16.13
 -10   2 -13   37.51   12.17
 -10   2 -13   24.18   10.28
  10   2  14   23.92   13.38
 -10   2 -14   18.52   11.19
 -10   2 -14   20.30   10.81
 -10   2 -15   37.42   13.51
  10   2  15   58.69    8.01
 -10   2 -15   30.52   12.44
 -10   2 -16   -1.33    6.69
  10   2  16    1.93    2.72
 -10   2 -16    0.70    7.89
 -10   2 -17   88.31   19.26
  10   2  17  134.33   12.31
 -10   2 -17   77.83   18.71
 -10   2 -18   54.81   15.80
  10   2  18   67.05    8.62
 -10   2 -18   35.69   13.08
 -10   2 -19    9.60    7.62
  10   2  19    8.50    3.46
 -10   2 -19   -2.84    5.26
  10   2  20    1.73    1.79
 -10   2 -20   -1.79    6.43
  10   2  21    7.85    2.79
  10   2  22    1.11    1.98
  10   2  23   13.63    3.36
 -10   2 -24   -0.50    3.85
  10   2  24    7.62    2.27
 -10   4  21    2.52    2.18
 -10   4  20    6.07    3.40
 -10   4  19   15.56    5.33
 -10   4  18    8.46    4.93
 -10   4  17   24.16    7.44
 -10   4  16   16.60    8.40
 -10   4  16    8.49    6.27
 -10   4  15   22.79   10.23
 -10   4  15   17.13    7.85
  10   4 -14  105.32   10.18
 -10   4  14   98.33   20.39
 -10   4  14   74.85   15.18
 -10   4  13   21.49   10.23
  10   4 -13   25.32    5.46
 -10   4  13   15.28    7.79
 -10   4  12    6.87    8.02
  10   4 -12   15.39    4.33
 -10   4  12    4.77    5.85
 -10   4  11  174.29   27.28
 -10   4  11  132.91   20.63
 -10   4  10  173.62   26.77
 -10   4  10  136.94   20.83
  10   4  -9   26.07   13.01
  10   4  -9   26.20    6.66
 -10   4   9    0.25    5.75
 -10   4   9   10.14    6.07
  10   4  -8   38.84   15.37
  10   4  -8   43.12    8.54
 -10   4   8   16.71    9.89
 -10   4   8   12.47    7.86
  10   4  -7  282.97   40.05
  10   4  -7  320.97   22.37
  10   4  -6   20.00    9.42
  10   4  -6   18.62    5.17
 -10   4   6   19.40    7.59
 -10   4   6    1.24    6.19
  10   4  -5   24.30    5.84
  10   4  -5   19.72    9.05
 -10   4   5   43.52   26.72
 -10   4   5   21.16   10.92
  10   4  -4  170.31   14.91
  10   4  -4  161.79   28.65
 -10   4   4  122.13   21.51
  10   4  -3  142.55   13.35
  10   4  -3  153.58   27.14
 -10   4   3  166.27   40.03
 -10   4   3   99.57   19.61
  10   4  -2   64.45    8.74
  10   4  -2   55.13   15.60
 -10   4   2   47.75   24.49
 -10   4   2   49.27   15.47
  10   4  -1  375.34   20.65
  10   4  -1  362.69   40.05
 -10   4   1  397.32   57.62
  10   4   0  141.48   12.66
  10   4   0  135.84   24.71
 -10   4   0  142.11   35.24
 -10   4   0   81.21   18.00
  10   4   1  384.33   20.67
  10   4   1  387.46   41.55
 -10   4  -1  393.93   54.81
  10   4   2   46.08    7.25
  10   4   2   48.83   14.72
 -10   4  -2   38.24   12.58
 -10   4  -2   34.17   12.45
  10   4   3   28.79    5.64
  10   4   3   22.53   10.18
 -10   4  -3   11.11   11.35
 -10   4  -3    9.82    7.94
  10   4   4   15.44    4.18
 -10   4  -4   14.17    6.68
 -10   4  -4    2.36    6.66
 -10   4  -5  164.54   21.34
 -10   4  -5  120.34   22.49
  10   4   6   95.16   10.39
 -10   4  -6   76.94   15.27
  10   4   7  123.05   11.74
 -10   4  -7  114.32   18.77
 -10   4  -8   21.47    9.67
 -10   4  -8   11.37    8.41
 -10   4  -9   67.46   15.84
 -10   4  -9   25.44   11.50
 -10   4 -10   69.52   16.78
 -10   4 -10   22.79    9.18
 -10   4 -11   59.61   15.31
 -10   4 -11   38.48   13.20
 -10   4 -12   17.82    9.15
 -10   4 -12   18.21   11.55
 -10   4 -13   30.65   12.70
 -10   4 -13   10.99    7.66
 -10   4 -14   43.75   13.65
 -10   4 -14   24.30   11.29
 -10   4 -15   20.28    7.90
 -10   4 -15    8.89    5.69
 -10   4 -16    2.59    5.83
 -10   4 -16    5.85    6.73
 -10   4 -17   30.08   11.47
 -10   4 -17   13.90    7.65
 -10   4 -18   10.73    7.42
 -10   4 -18    4.21    5.08
 -10   4 -19   -6.66    7.49
 -10   4 -20   21.71    8.69
  10   6 -13   31.47    3.60
  10   6 -12   40.47    4.47
  10   6 -11    4.23    1.89
  10   6 -10   14.51    3.12
  10   6  -9   13.74    3.36
 -10   6   9   11.34    4.62
  10   6  -8   12.07    3.04
 -10   6   8   12.92    4.82
 -10   6   8   16.21    4.67
  10   6  -7   10.07    2.93
 -10   6   7    6.67    3.80
 -10   6   7    6.70    3.89
  10   6  -6   14.72    3.71
 -10   6   6   11.94    5.02
 -10   6   6   14.49    5.04
  10   6  -5    8.00    2.97
 -10   6   5    6.76    4.96
  10   6  -4   12.76    3.42
 -10   6   4   13.31    6.51
  10   6  -3   47.44    6.59
 -10   6   3   48.41   11.62
  10   6  -2   42.87    6.08
 -10   6   2   32.26   10.05
  10   6  -1   23.07    4.69
 -10   6   1   11.94    6.32
  10   6   0   45.62    6.28
 -10   6   0   48.12   13.13
  10   6   1    1.23    1.40
 -10   6  -1   -0.89    4.25
  10   6   2    6.31    2.50
 -10   6  -2    0.09    4.07
  10   6   3   -0.89    1.77
 -10   6  -3    4.33    4.61
 -10   6  -4   15.37    7.32
 -10   6  -5   13.71    6.87
 -10   6  -6    5.53    5.73
 -10   6  -7    4.99    6.52
 -10   6  -8   -0.01    1.14
 -10   6  -8   -2.67    3.29
 -10   6  -9    0.32    1.21
 -10   6  -9   -0.55    3.81
 -10   6 -10    1.68    1.36
 -10   6 -10    6.64    3.91
 -10   6 -11    0.65    1.14
 -10   6 -11    2.00    3.61
 -10   6 -12   10.53    2.62
 -10   6 -12   11.81    4.96
 -10   6 -13    2.15    1.44
 -10   6 -13   -0.23    2.75
  11  -5 -17    9.23    2.50
  11  -5 -17   10.66    2.30
  11  -5 -16    3.61    1.69
  11  -5 -16    2.21    1.82
  11  -5 -15   31.67    4.87
  11  -5 -15   32.79    5.20
  11  -5 -14    6.00    2.75
  11  -5 -14    4.60    2.46
  11  -5 -13   11.96    3.71
  11  -5 -13   15.92    4.16
  11  -5 -12   47.46    6.81
  11  -5 -12   38.67    6.26
  11  -5 -11    9.34    3.52
  11  -5 -11   10.33    3.71
  11  -5 -10   19.46    4.78
  11  -5 -10   19.55    4.86
  11  -5  -9   20.61    5.04
  11  -5  -9   21.62    4.86
  11  -5  -8    9.59    3.19
  11  -5  -8   12.47    4.01
  11  -5  -7    8.67    2.94
  11  -5  -7   10.95    3.88
  11  -5  -6   42.99    6.95
  11  -5  -6   46.09    7.57
  11  -5  -5    2.34    2.67
  11  -5  -5    2.99    3.12
  11  -5  -4   10.05    3.87
  11  -5  -4   12.05    3.77
  11  -5  -3   95.64   11.17
  11  -5  -3   74.46    9.20
  11  -5  -2   46.74    8.11
  11  -5  -2   37.45    6.79
  11  -5  -2   42.97    7.29
  11  -5  -1   28.27    6.23
  11  -5  -1   22.77    5.21
  11  -5  -1   26.08    6.07
  11  -5   0   76.02   10.70
  11  -5   0   71.96   10.27
  11  -5   0   56.35    8.51
  11  -5   1   26.94    6.30
  11  -5   1   20.48    5.48
  11  -5   1   26.80    6.54
  11  -5   1   21.44    5.23
  11  -5   2  138.99   14.34
  11  -5   2  118.78   12.78
  11  -5   2  134.27   14.51
  11  -5   2  119.53   12.64
  11  -5   2  120.03   10.41
  11  -5   3  122.96   13.64
  11  -5   3  108.91   12.29
  11  -5   3  120.65   13.87
  11  -5   3  104.69   12.23
  11  -5   3  102.56   10.05
  11  -5   4   42.91    7.89
  11  -5   4   40.21    8.09
  11  -5   4   37.96    7.61
  11  -5   4   51.06    9.25
  11  -5   4   34.00    5.87
  11  -5   5    5.91    3.38
  11  -5   5    6.33    4.08
  11  -5   5    7.20    4.29
  11  -5   5    7.75    3.43
  11  -5   6    2.46    3.40
  11  -5   6    5.66    3.52
  11  -5   6    2.56    3.06
  11  -5   6    2.68    2.56
  11  -5   7  182.12   16.51
  11  -5   7  197.40   17.05
  11  -5   7  202.09   17.40
  11  -5   7  182.54   15.05
  11  -5   8   79.67   11.04
  11  -5   8   82.81   11.28
  11  -5   8   82.56   10.99
  11  -5   8   80.50   10.18
  11  -5   9    7.52    4.01
  11  -5   9    7.08    4.42
  11  -5   9    2.84    2.73
  11  -5   9    7.79    3.57
  11  -5  10  100.00   12.28
  11  -5  10   97.21   11.84
  11  -5  10   92.82   10.99
  11  -5  10  102.15   11.46
  11  -5  11    3.78    2.36
  11  -5  11    3.29    4.01
  11  -5  11    0.57    2.09
  11  -5  11    0.34    2.91
  11  -5  11    0.30    2.19
  11  -5  12    9.57    4.49
  11  -5  12    9.18    3.27
  11  -5  12    9.23    4.07
  11  -5  12    8.25    3.54
  11  -5  13    4.22    3.00
  11  -5  13    7.10    4.14
  11  -5  13    3.58    1.86
  11  -5  13    3.45    2.73
  11  -5  14   44.09    7.51
  11  -5  14   42.39    6.75
  11  -5  14   52.30    7.79
  11  -5  15   72.99    8.57
  11  -5  15   63.92    7.58
  11  -5  15   86.60    9.39
  11  -5  16    1.43    1.76
  11  -5  16    2.38    1.84
  11  -5  16    3.72    2.37
  11  -5  17   17.76    3.92
  11  -3 -23   17.72    3.41
  11  -3 -22   36.23    5.27
  11  -3 -21    2.20    2.00
  11  -3 -21    1.70    1.78
  11  -3 -20   22.26    4.91
  11  -3 -20   20.38    4.36
  11  -3 -19   98.78   10.41
  11  -3 -19   94.97    9.74
  11  -3 -18   67.44    8.86
  11  -3 -18   59.67    8.23
  11  -3 -17   49.37    7.95
  11  -3 -16  132.39   12.59
  11  -3 -16  128.09   12.74
  11  -3 -15    0.82    2.61
  11  -3 -15   -0.50    3.05
  11  -3 -14  211.78   15.57
  11  -3 -14  196.46   15.82
  11  -3 -13  120.84   11.70
  11  -3 -13  112.24   11.55
  11  -3 -13  126.96   30.50
  11  -3 -12   72.82    9.04
  11  -3 -12   75.23    9.39
  11  -3 -12   95.51   26.63
  11  -3 -11   38.60    5.78
  11  -3 -11   37.73    6.32
  11  -3 -11   40.17    6.90
  11  -3 -11   44.50   17.84
  11  -3 -10   13.63    3.64
  11  -3 -10    9.28    3.42
  11  -3 -10   15.48    4.45
  11  -3 -10   11.57    5.93
  11  -3  -9   19.21    4.25
  11  -3  -9   21.15    4.62
  11  -3  -9   18.35   10.01
  11  -3  -8   67.65    8.21
  11  -3  -8   67.06    8.51
  11  -3  -8   68.26   19.22
  11  -3  -7   69.30    8.46
  11  -3  -7   65.82    8.48
  11  -3  -7   72.84   18.56
  11  -3  -6   87.34    9.43
  11  -3  -6   83.06    9.42
  11  -3  -6   83.06   18.47
  11  -3  -5   38.03    6.18
  11  -3  -5   41.87    6.35
  11  -3  -5   33.60   10.90
  11  -3  -4  126.20   10.96
  11  -3  -4  125.26   11.13
  11  -3  -4  123.07   21.44
  11  -3  -3   59.11    7.47
  11  -3  -3   63.59    7.55
  11  -3  -3   63.50    8.02
  11  -3  -3   62.92   14.94
  11  -3  -2   85.99    8.97
  11  -3  -2   83.96   17.31
  11  -3  -2   88.89    8.79
  11  -3  -2   89.11    9.33
  11  -3  -1  177.12   25.26
  11  -3  -1  156.15   12.16
  11  -3  -1  145.19   11.34
  11  -3  -1  161.13   12.71
  11  -3   0  470.52   41.76
  11  -3   0  417.17   19.68
  11  -3   0  390.68   18.77
  11  -3   0  423.94   20.73
  11  -3   1  167.47   25.28
  11  -3   1  153.31   26.10
  11  -3   1  135.06   11.86
  11  -3   1  134.77   11.42
  11  -3   1  133.16   11.09
  11  -3   2  147.87   24.23
  11  -3   2  140.08   25.44
  11  -3   2  127.42   11.96
  11  -3   2  128.28   11.48
  11  -3   2  122.65   10.82
  11  -3   2  114.90   10.15
  11  -3   3  297.20   33.96
  11  -3   3  276.17   36.80
  11  -3   3  255.33   16.23
  11  -3   3  247.02   15.58
  11  -3   3  233.19   14.60
  11  -3   4  107.19   25.74
  11  -3   4  104.87   20.48
  11  -3   4  102.83   23.03
  11  -3   4   93.85    9.89
  11  -3   4   89.02    9.70
  11  -3   4   85.71    9.14
  11  -3   5  450.62   53.83
  11  -3   5  354.84   39.18
  11  -3   5  418.74   48.06
  11  -3   5  335.11   19.27
  11  -3   5  330.25   19.20
  11  -3   5  314.39   17.85
  11  -3   6  211.46   38.28
  11  -3   6  184.65   33.58
  11  -3   6  161.31   13.76
  11  -3   6  155.34   13.37
  11  -3   6  152.87   12.94
  11  -3   7  168.38   34.49
  11  -3   7  162.04   32.12
  11  -3   7  137.28   13.42
  11  -3   7  129.62   12.61
  11  -3   7  122.60   12.03
  11  -3   7  124.05   12.09
  11  -3   8  105.76   28.08
  11  -3   8   94.36   25.29
  11  -3   8   88.22   10.92
  11  -3   8   75.15    9.72
  11  -3   8   74.57    9.54
  11  -3   8   75.97    9.50
  11  -3   9  255.06   43.21
  11  -3   9  269.47   44.17
  11  -3   9  199.68   16.98
  11  -3   9  192.21   15.85
  11  -3   9  184.25   14.82
  11  -3   9  190.63   15.43
  11  -3  10  394.88   56.08
  11  -3  10  379.86   52.36
  11  -3  10  276.59   20.42
  11  -3  10  270.87   18.87
  11  -3  10  273.45   17.77
  11  -3  10  272.83   18.80
  11  -3  11   69.38   23.79
  11  -3  11   47.13    8.43
  11  -3  11   45.59    7.85
  11  -3  11   41.24    7.67
  11  -3  11   44.65    7.74
  11  -3  12   57.12   20.60
  11  -3  12   48.26    8.69
  11  -3  12   44.56    7.57
  11  -3  12   44.43    7.97
  11  -3  12   47.62    7.83
  11  -3  13  261.28   20.01
  11  -3  13  251.24   19.45
  11  -3  13  257.09   17.79
  11  -3  13  255.27   18.00
  11  -3  14   24.72    6.53
  11  -3  14   27.13    6.86
  11  -3  14   24.02    5.49
  11  -3  14   28.61    6.28
  11  -3  15   96.46   11.89
  11  -3  15   95.88   10.25
  11  -3  15  102.67   13.08
  11  -3  15   91.89   10.75
  11  -3  16   74.55   10.16
  11  -3  16   81.42   11.53
  11  -3  16   68.97    8.95
  11  -3  17   10.69    4.64
  11  -3  17    8.89    3.48
  11  -3  18   79.47    9.24
  11  -3  19   24.44    4.68
  11  -3  20   14.14    3.74
  11  -1 -25    8.70    2.84
  11  -1 -24    4.83    2.19
  11  -1 -24    3.86    1.98
  11  -1 -23    0.34    2.08
  11  -1 -23    2.98    2.02
  11  -1 -22   36.88    6.23
  11  -1 -22   38.31    6.78
  11  -1 -21   17.94    5.02
  11  -1 -21   14.94    4.32
  11  -1 -20   50.79    7.65
  11  -1 -20   45.52    7.59
  11  -1 -19   36.21    6.75
  11  -1 -19   34.92    6.87
  11  -1 -18   48.92    8.09
  11  -1 -18   48.99    7.64
  11  -1 -17    5.58    3.59
  11  -1 -17    6.02    2.84
  11  -1 -16   47.86    7.56
  11  -1 -16   39.26    7.31
  11  -1 -16   32.30   15.86
  11  -1 -15   48.93    7.48
  11  -1 -15   45.73    7.54
  11  -1 -15   61.80   26.62
  11  -1 -14   52.93    8.12
  11  -1 -14   49.17    7.49
  11  -1 -14   51.17   20.75
  11  -1 -13   44.65    6.99
  11  -1 -13   50.86    7.33
  11  -1 -13   45.25    6.91
  11  -1 -13   44.69   21.21
  11  -1 -12   36.69    6.10
  11  -1 -12   39.02    6.17
  11  -1 -12   37.92   18.27
  11  -1 -12   33.67    5.65
  11  -1 -11  381.57   49.14
  11  -1 -10   30.61   13.25
  11  -1  -9   14.52    9.76
  11  -1  -8  235.16   33.36
  11  -1  -7  120.72   23.04
  11  -1  -6  110.50   21.88
  11  -1  -5  453.55   40.85
  11  -1  -4  173.73   24.72
  11  -1  -3   39.01   12.14
  11  -1  -2   74.69   15.61
  11  -1  -1  455.29   36.60
  11  -1   0 1248.17   60.47
  11  -1   1   20.56    7.97
  11  -1   2 1211.28   43.40
  11  -1   2 1318.34   63.19
  11  -1   3  219.39   20.17
  11  -1   3  233.74   27.32
  11  -1   3  219.36   20.86
  11  -1   4   13.76    8.67
  11  -1   4    7.00    3.69
  11  -1   4   14.32    7.33
  11  -1   4    8.44    4.50
  11  -1   5    2.32    5.21
  11  -1   5    6.83    4.34
  11  -1   5    7.78    4.82
  11  -1   6   39.31   13.58
  11  -1   6   28.44    7.49
  11  -1   6   30.43   10.37
  11  -1   7  355.94   35.70
  11  -1   7  346.69   38.28
  11  -1   8   12.45    8.16
  11  -1   9  140.52   25.01
  11  -1  10  689.46   56.18
  11  -1  10  584.21   26.59
  11  -1  11  189.86   14.21
  11  -1  11  231.01   17.47
  11  -1  11  187.14   13.23
  11  -1  12  181.37   14.34
  11  -1  12  176.56   12.99
  11  -1  13   61.44   18.88
  11  -1  13   42.06    7.15
  11  -1  13   48.39    8.81
  11  -1  13   38.57    6.06
  11  -1  14   18.07   12.41
  11  -1  14   20.36    5.96
  11  -1  15   47.87    9.99
  11  -1  16   74.51   12.16
 -11  -1 -17   46.07   12.87
  11  -1  17  186.67   19.41
 -11  -1 -18    4.04    5.18
  11  -1  18   34.68    8.98
  11  -1  19  205.46   20.11
 -11  -1 -19   42.91   12.13
  11  -1  20   74.58   12.13
 -11  -1 -20   66.49   13.70
  11  -1  21   75.88   11.19
 -11  -1 -21   15.04    8.46
  11  -1  22   12.09    4.62
 -11  -1 -22    4.77    6.27
 -11  -1 -22   10.18    9.80
 -11  -1 -23    6.71    4.63
  11  -1  23   16.55    5.05
 -11  -1 -24   -2.73    4.05
  11  -1  24   -0.51    1.85
 -11   1  25    3.86    1.40
 -11   1  24    2.56    1.56
  11   1 -23    5.05    3.32
 -11   1  23    1.12    1.95
  11   1 -22   40.11    6.67
 -11   1  22   36.94    8.23
  11   1 -21   12.17    4.59
  11   1 -21   16.12    4.38
 -11   1  21   20.39    7.38
  11   1 -20   51.67    7.99
  11   1 -20   53.49    8.89
 -11   1  20   41.71   11.92
  11   1 -19   37.20    7.41
  11   1 -19   39.87    7.38
 -11   1  19   23.93   10.72
  11   1 -18   48.93    7.88
  11   1 -18   48.18    8.25
 -11   1  18   35.19   13.77
  11   1 -17    4.31    2.92
  11   1 -17    3.87    2.92
 -11   1  17   -7.65   11.21
  11   1 -16   32.09   14.37
  11   1 -16   48.01    7.60
  11   1 -16   42.34    7.00
 -11   1  16   40.73   15.91
  11   1 -15   29.66   13.71
  11   1 -15   48.61    7.32
  11   1 -15   48.41    7.60
  11   1 -15   61.62   10.75
 -11   1  15   26.03   13.20
  11   1 -14   30.87   13.56
  11   1 -14   47.03    7.19
  11   1 -14   46.31    8.55
  11   1 -14   48.89    7.67
 -11   1  14   33.95   15.60
  11   1 -13   36.61   14.14
 -11   1  13   22.52    8.68
  11   1 -13   45.23    6.75
  11   1 -13   40.65    7.15
  11   1 -13   40.74    6.83
 -11   1  13   36.81   15.69
  11   1 -12   41.29   16.10
  11   1 -12   37.53    6.09
  11   1 -12   36.67    6.65
  11   1 -12   38.95    6.43
 -11   1  12   19.66    8.97
  11   1 -11  409.73   20.70
  11   1 -11  428.03   20.20
  11   1 -10   41.53   13.09
  11   1  -9    5.02    4.87
  11   1  -8  205.96   26.14
  11   1  -7  103.40   17.46
  11   1  -7  145.90   16.94
  11   1  -6   92.54   15.61
  11   1  -6  120.55   15.90
  11   1  -5  405.58   31.96
  11   1  -5  530.84   33.76
  11   1  -4  202.76   21.26
  11   1  -4  169.21   20.01
  11   1  -3   37.91    9.46
  11   1  -2   66.71   12.26
  11   1  -1  435.13   30.74
  11   1   0 1173.83   50.90
  11   1   1   20.96    7.38
  11   1   1   16.73    7.07
  11   1   2 1146.99   54.99
  11   1   2 1254.51   55.40
  11   1   3  202.33   24.59
  11   1   3  218.31   23.88
  11   1   4    8.98    5.42
  11   1   4    6.68    3.93
  11   1   5    4.84    5.46
  11   1   5    3.71    3.54
  11   1   6   31.57   11.36
  11   1   7  319.17   34.54
  11   1   8   14.36    8.90
  11   1   9  108.77   21.35
  11   1  10  548.75   49.40
  11   1  11  216.56   31.87
  11   1  11  201.71   14.49
 -11   1 -11  137.97   18.21
  11   1  12  187.24   30.86
  11   1  12  188.07   14.60
 -11   1 -12  140.11   19.98
  11   1  13   35.16   13.26
  11   1  13   37.71    6.66
 -11   1 -13   28.68    9.09
  11   1  14   25.40   12.57
 -11   1 -14    9.29    8.51
  11   1  14   18.45    4.98
  11   1  15   40.61   17.00
 -11   1 -15   24.62   11.09
  11   1  15   35.98    6.88
  11   1  16   61.87    9.19
 -11   1 -16   35.75   13.97
 -11   1 -16   21.33   13.12
 -11   1 -17   87.45   20.79
 -11   1 -17   58.11   17.17
 -11   1 -18    4.11    7.32
  11   1  18   25.85    6.34
 -11   1 -18    5.42    8.74
 -11   1 -19   82.18   20.42
 -11   1 -19   59.09   16.56
 -11   1 -20   28.54   11.75
  11   1  20   54.68    8.53
 -11   1 -20   27.91   13.85
 -11   1 -21   22.61   10.30
  11   1  21   53.48    7.97
 -11   1 -21   30.36   13.31
 -11   1 -22   10.93    8.86
  11   1  22   11.38    4.15
  11   1  23   11.06    3.66
  11   1  24    4.55    2.77
 -11   3  23   13.56    3.48
 -11   3  22   30.41    6.23
 -11   3  21    1.27    2.77
 -11   3  20   20.47    7.10
 -11   3  19   75.66   14.53
 -11   3  18   55.68   13.12
 -11   3  18   47.54   13.88
 -11   3  17   38.48   12.44
 -11   3  17   23.70   10.18
 -11   3  16  100.29   19.99
 -11   3  16   85.57   18.91
 -11   3  15  -12.16    9.78
 -11   3  15   10.66   10.10
 -11   3  14  165.68   26.99
 -11   3  14  106.94   21.21
 -11   3  13   75.63   18.84
 -11   3  13   61.41   15.68
 -11   3  12   49.11   15.71
 -11   3  12   29.21   11.18
 -11   3  11   23.57   10.43
 -11   3  11   22.39   12.26
  11   3 -10   11.83    5.47
  11   3 -10   15.52    4.93
 -11   3  10    5.88   10.72
  11   3  -9   21.34    9.45
  11   3  -9   25.64    6.23
 -11   3   9   14.89    9.62
  11   3  -8   77.52   10.26
  11   3  -8   67.23   18.17
 -11   3   8   91.27   37.48
 -11   3   8   21.18   10.06
  11   3  -7   70.75    9.14
  11   3  -7   63.52   16.46
 -11   3   7   71.87   31.71
 -11   3   7   38.43   12.80
  11   3  -6   80.55    9.81
  11   3  -6   76.78   18.25
 -11   3   6  115.30   37.05
 -11   3   6   31.17   10.59
  11   3  -5   39.93    6.60
 -11   3   5   37.31   20.07
  11   3  -5   34.74   12.07
  11   3  -4  120.28   11.07
 -11   3   4  135.78   37.16
  11   3  -4  111.49   21.33
  11   3  -3   61.14    7.94
 -11   3   3   82.73   32.15
  11   3  -3   56.03   15.06
  11   3  -2   88.14    9.19
 -11   3   2   74.39   29.41
  11   3  -2   81.92   17.76
  11   3  -1  150.39   23.54
  11   3  -1  154.76   11.99
  11   3   0  385.03   38.10
  11   3   0  412.11   19.71
  11   3   1  134.50   22.24
  11   3   1  137.38   11.25
  11   3   2  135.03   22.16
  11   3   2  131.98   11.03
  11   3   3  273.43   15.93
 -11   3  -3  343.38   52.28
  11   3   4   89.65    9.10
 -11   3  -4   74.81   12.50
 -11   3  -5  257.39   22.91
 -11   3  -5  188.59   27.03
  11   3   6  159.67   12.95
  11   3   6  157.13   26.46
 -11   3  -6  118.40   16.15
  11   3   7  113.74   23.24
 -11   3  -7   89.16   14.67
 -11   3  -7   73.51   17.48
  11   3   8   74.66   19.26
 -11   3  -8   59.40   12.32
 -11   3  -8   42.07   13.45
  11   3   9  187.68   31.19
 -11   3  -9  143.10   20.15
 -11   3  -9   97.48   19.95
  11   3  10  272.36   38.37
 -11   3 -10  202.41   25.17
  11   3  11   45.61   17.20
 -11   3 -11   40.41   12.63
 -11   3 -11   29.59   11.64
 -11   3 -12   38.68   12.94
 -11   3 -12   10.11    8.37
 -11   3 -13  184.11   26.56
 -11   3 -13  105.34   21.82
 -11   3 -14   18.33    9.18
 -11   3 -14    3.96    7.11
 -11   3 -15   81.70   19.76
 -11   3 -15   43.53   14.43
 -11   3 -16   53.83   15.84
 -11   3 -16   29.89   12.87
 -11   3 -17    5.92    8.36
 -11   3 -17   -1.10    5.88
 -11   3 -18   45.02   15.22
 -11   3 -18   34.10   12.13
 -11   3 -19   17.64    9.71
 -11   3 -19    9.15    8.69
 -11   3 -20   14.68   10.33
 -11   3 -21    7.49    7.56
 -11   3 -22    9.88    6.94
 -11   5  17    6.33    2.61
 -11   5  16    1.15    1.56
  11   5 -15   26.60    3.56
 -11   5  15   19.08    4.04
  11   5 -14    3.09    1.48
 -11   5  14    3.28    2.96
 -11   5  14    1.64    2.02
  11   5 -13   10.40    2.65
 -11   5  13   10.98    5.81
 -11   5  13    6.52    3.41
  11   5 -12   37.50    5.68
 -11   5  12   28.03    8.52
 -11   5  11    6.50    5.84
  11   5 -11   10.03    3.13
 -11   5  10    7.14    6.08
  11   5 -10   15.64    4.17
 -11   5   9   19.25    7.52
  11   5  -9   31.30    6.29
 -11   5   8    6.71    6.14
  11   5  -8   11.66    3.63
 -11   5   7    0.98    4.61
  11   5  -7    9.22    4.09
 -11   5   7   10.68    5.88
 -11   5   6   23.66    8.67
  11   5  -6   47.62    7.70
 -11   5   6   41.91   11.04
 -11   5   5    4.58    5.87
  11   5  -5   -1.96    2.39
 -11   5   5   -0.02    3.96
 -11   5   4    9.49    5.77
  11   5  -4   11.91    4.00
 -11   5   4    6.14    6.70
 -11   5   3   31.47    8.95
 -11   5   3   48.39   12.82
  11   5  -2   38.73    6.90
 -11   5   2   20.94    9.49
  11   5  -1   28.43    5.61
 -11   5   1   17.52    8.47
  11   5   0   60.17    8.13
 -11   5   0   35.15   12.07
  11   5   1   19.91    5.04
 -11   5  -1   16.41    8.41
  11   5   2  110.90   10.94
 -11   5  -2   75.67   17.83
  11   5   3   93.39   10.34
 -11   5  -3   49.19   14.11
  11   5   4   34.07    6.18
 -11   5  -4   18.69    9.32
  11   5   5    4.41    2.35
 -11   5  -5    5.13    6.05
 -11   5  -6    9.75    8.53
 -11   5  -7   77.07   17.28
 -11   5  -8   38.37   13.54
 -11   5  -9    6.74    6.76
 -11   5 -10   33.96   10.48
 -11   5 -11    6.61    6.81
 -11   5 -12   -0.99    5.44
 -11   5 -13    0.24    4.12
 -11   5 -14   13.88    5.50
 -11   5 -15   20.44    6.81
 -11   5 -16   -3.44    3.44
  12  -6 -12    2.57    1.20
  12  -6 -12    3.41    1.69
  12  -6 -11   20.33    3.55
  12  -6 -11   16.57    3.01
  12  -6 -10    2.04    1.52
  12  -6 -10    1.99    1.50
  12  -6  -9   17.83    3.41
  12  -6  -9   16.35    3.46
  12  -6  -8   12.67    3.00
  12  -6  -8   18.34    3.83
  12  -6  -7    8.25    2.07
  12  -6  -7   10.91    3.28
  12  -6  -7    9.81    2.71
  12  -6  -6   20.63    4.07
  12  -6  -6   25.82    4.70
  12  -6  -6   21.28    4.22
  12  -6  -5   44.17    5.93
  12  -6  -5   44.84    6.13
  12  -6  -4    4.40    2.63
  12  -6  -4    4.21    2.90
  12  -6  -3    0.58    2.36
  12  -6  -3   -0.40    1.52
  12  -6  -2   15.33    4.11
  12  -6  -2   17.94    4.65
  12  -6  -1   20.53    4.71
  12  -6   0   31.34    5.75
  12  -6   0   23.67    4.70
  12  -6   1   24.26    5.11
  12  -6   1   20.50    4.41
  12  -6   2    1.17    2.06
  12  -6   2    1.59    2.29
  12  -6   3    6.46    3.22
  12  -6   3    3.47    2.26
  12  -6   4   15.49    4.13
  12  -6   4   16.76    4.25
  12  -6   5   12.72    3.76
  12  -6   5   16.71    4.11
  12  -6   6   11.79    3.83
  12  -6   6    7.43    3.38
  12  -6   6    8.22    2.49
  12  -6   7    5.93    2.62
  12  -6   7    6.46    3.18
  12  -6   7    5.16    1.77
  12  -6   8    3.52    1.85
  12  -6   8    5.19    2.93
  12  -6   8    4.30    1.80
  12  -6   9    9.92    2.98
  12  -6   9   10.09    3.62
  12  -6   9    7.87    2.55
  12  -6  10    0.21    1.74
  12  -6  10    1.59    1.54
  12  -6  11   14.99    3.91
  12  -6  11   13.64    3.15
  12  -4 -20    8.29    2.49
  12  -4 -19    8.54    2.40
  12  -4 -19   10.13    2.91
  12  -4 -18   18.57    3.81
  12  -4 -18   22.24    4.45
  12  -4 -17   29.09    5.34
  12  -4 -16    8.51    3.14
  12  -4 -16    6.37    2.94
  12  -4 -15    6.13    2.51
  12  -4 -15    7.29    3.31
  12  -4 -14   33.00    6.00
  12  -4 -14   36.90    6.89
  12  -4 -13   35.37    6.53
  12  -4 -13   36.91    6.81
  12  -4 -12   36.78    6.88
  12  -4 -12   35.61    6.82
  12  -4 -11   48.31    6.50
  12  -4 -11   56.63    8.20
  12  -4 -11   54.07    8.36
  12  -4 -10   36.58    5.74
  12  -4 -10   45.07    7.47
  12  -4 -10   43.54    7.42
  12  -4  -9   28.39    5.90
  12  -4  -9   31.42    6.33
  12  -4  -9   28.78    6.42
  12  -4  -8   -0.17    2.34
  12  -4  -8    2.33    2.13
  12  -4  -7   22.24    4.87
  12  -4  -7   27.61    6.26
  12  -4  -6  161.35   14.16
  12  -4  -6  161.92   14.44
  12  -4  -5  125.20   12.69
  12  -4  -4   35.66    6.64
  12  -4  -4   32.26    6.26
  12  -4  -3  127.12   12.81
  12  -4  -3  115.18   12.19
  12  -4  -2   38.75    7.46
  12  -4  -2   42.45    7.54
  12  -4  -2   35.69    6.78
  12  -4  -1    9.22    3.23
  12  -4  -1   14.01    5.09
  12  -4  -1   15.24    5.04
  12  -4   0  134.64   13.29
  12  -4   0  130.77   13.37
  12  -4   0  127.31   13.57
  12  -4   0  121.93   11.09
  12  -4   1   56.96    8.97
  12  -4   1   57.45    9.05
  12  -4   1   56.69    9.10
  12  -4   1   57.52    9.37
  12  -4   1   51.55    7.57
  12  -4   2  237.87   18.06
  12  -4   2  249.68   19.10
  12  -4   2  250.28   18.76
  12  -4   2  256.52   19.59
  12  -4   2  224.05   16.42
  12  -4   3  253.42   18.75
  12  -4   3  325.90   51.65
  12  -4   3  268.87   20.20
  12  -4   3  262.84   19.37
  12  -4   3  272.13   20.46
  12  -4   3  245.61   17.71
  12  -4   4  421.25   24.17
  12  -4   4  547.48   67.71
  12  -4   4  434.84   55.03
  12  -4   4  458.06   27.22
  12  -4   4  453.74   25.98
  12  -4   4  420.27   24.56
  12  -4   4  413.06   23.58
  12  -4   5  181.24   40.04
  12  -4   5  166.01   35.77
  12  -4   5  155.51   16.25
  12  -4   5  154.24   15.60
  12  -4   5  140.69   14.54
  12  -4   5  139.99   14.04
  12  -4   6  125.26   14.97
  12  -4   6  115.53   13.84
  12  -4   6  107.30   12.69
  12  -4   6  116.90   13.08
  12  -4   7   78.10   11.66
  12  -4   7  105.70   16.58
  12  -4   7   65.09    9.73
  12  -4   7   75.89   10.71
  12  -4   8   11.52    5.31
  12  -4   8   11.57    4.24
  12  -4   8   11.72    4.72
  12  -4   9  200.80   17.91
  12  -4   9  187.43   15.56
  12  -4   9  206.07   17.50
  12  -4  10  135.11   14.49
  12  -4  10  119.26   12.10
  12  -4  10  142.22   14.80
  12  -4  11   16.11    4.37
  12  -4  11   16.37    5.39
  12  -4  11   20.07    5.28
  12  -4  12   12.53    3.56
  12  -4  12   17.61    4.74
  12  -4  12    9.50    3.71
  12  -4  13  117.61   12.19
  12  -4  13  125.29   12.69
  12  -4  14   13.96    4.32
  12  -4  14   18.54    4.98
  12  -4  15   18.29    4.55
  12  -4  15   20.46    4.98
  12  -4  15   19.22    5.02
  12  -4  16    3.46    2.33
  12  -4  16   -1.01    2.28
  12  -4  17   12.39    3.51
  12  -4  18    8.98    3.17
  12  -4  19   38.47    5.25
  12  -2 -24    7.96    2.24
  12  -2 -23   14.47    3.43
  12  -2 -23   17.55    3.60
  12  -2 -22   41.84    6.08
  12  -2 -22   34.34    5.48
  12  -2 -21   40.99    6.55
  12  -2 -21   36.52    5.90
  12  -2 -20   16.58    4.31
  12  -2 -20   14.84    4.02
  12  -2 -19   33.61    6.65
  12  -2 -19   30.58    6.11
  12  -2 -18    9.51    3.92
  12  -2 -18    9.96    3.90
  12  -2 -17   90.11   10.82
  12  -2 -17   79.54    9.84
  12  -2 -16    9.52    3.65
  12  -2 -15   44.72    7.91
  12  -2 -15   38.62    7.40
  12  -2 -14  384.49   20.48
  12  -2 -14  404.42   22.36
  12  -2 -14  362.40   21.11
  12  -2 -14  416.06   60.06
  12  -2 -13  204.47   14.53
  12  -2 -13  231.76   16.53
  12  -2 -13  203.10   15.25
  12  -2 -13  225.95   42.87
  12  -2 -12    5.30    2.66
  12  -2 -12    4.85    2.68
  12  -2 -12    4.03    2.59
  12  -2 -12   14.37   10.79
  12  -2 -11  196.04   13.75
  12  -2 -11  221.91   15.36
  12  -2 -11  218.64   15.47
  12  -2 -11  235.96   40.83
  12  -2 -10   99.00    9.32
  12  -2 -10  114.42   10.78
  12  -2 -10  107.56   10.42
  12  -2 -10  112.86   27.19
  12  -2  -9  282.45   15.61
  12  -2  -9  318.89   17.31
  12  -2  -9  291.93   17.19
  12  -2  -9  308.76   42.59
  12  -2  -8   55.39    7.30
  12  -2  -8   59.37    7.58
  12  -2  -8   48.32   16.08
  12  -2  -7   51.33   15.12
  12  -2  -7   54.31    7.13
  12  -2  -6   84.72   19.52
  12  -2  -5  106.27   21.12
  12  -2  -4   16.98    9.00
  12  -2  -3   77.28   16.97
  12  -2  -2  150.81   24.41
  12  -2  -1    3.38    3.11
  12  -2   0   19.33    9.67
  12  -2   1   65.83   16.14
  12  -2   2  160.53   26.42
  12  -2   3  334.98   39.08
  12  -2   3  284.62   30.79
  12  -2   4  119.57   24.73
  12  -2   4  120.05   23.62
  12  -2   4  109.44   19.33
  12  -2   5  435.42   47.54
  12  -2   5  433.56   46.41
  12  -2   5  383.36   37.30
  12  -2   6  297.27   39.98
  12  -2   6  283.42   39.09
  12  -2   6  273.75   32.31
  12  -2   6  201.02   13.79
  12  -2   6  220.51   14.11
  12  -2   7  143.68   12.00
  12  -2   7  160.24   12.67
  12  -2   8   31.07   15.08
  12  -2   8   27.43    5.18
  12  -2   8   20.21    4.86
  12  -2   8   25.41    5.77
  12  -2   9  150.56   30.50
  12  -2   9  117.75   10.89
  12  -2   9  108.46   11.20
  12  -2   9  115.31   11.34
  12  -2  10  135.85   30.11
  12  -2  10  119.23   11.37
  12  -2  10  104.80   11.69
  12  -2  10  113.27   11.61
  12  -2  11  313.66   21.22
  12  -2  11  316.63   19.74
  12  -2  12   21.13   14.10
  12  -2  12   17.45    5.04
  12  -2  12   17.85    5.40
  12  -2  13   56.18   21.79
  12  -2  13   41.05    8.67
  12  -2  13   40.50    7.16
  12  -2  14   20.53    6.81
  12  -2  14   11.29    4.31
  12  -2  15   67.36   12.11
  12  -2  15   46.51    7.72
  12  -2  16   56.86   11.18
  12  -2  16   39.10    6.78
  12  -2  17   43.48   10.06
  12  -2  17   31.82    6.00
  12  -2  18   31.27    9.21
  12  -2  18   17.68    4.58
  12  -2  19  121.26   16.44
  12  -2  20   24.78    7.20
 -12  -2 -20    4.86    4.06
  12  -2  21   16.60    5.64
  12  -2  22   14.68    4.88
  12   0 -25   21.03    3.91
  12   0 -24   -0.45    1.56
  12   0 -23    1.42    2.47
  12   0 -23    2.79    2.19
  12   0 -22   35.94    6.23
  12   0 -22   31.62    6.32
  12   0 -21    5.84    2.63
  12   0 -21    7.03    3.32
  12   0 -20   20.63    5.23
  12   0 -20   20.50    5.36
  12   0 -19    4.15    1.99
  12   0 -19    3.71    3.03
 -12   0  19    4.39    4.16
  12   0 -18   34.52    6.74
  12   0 -18   30.01    6.16
 -12   0  18   29.87    9.73
  12   0 -17   10.67    4.04
  12   0 -17    7.71    4.74
  12   0 -17    4.89    2.21
 -12   0  17   12.55    9.30
  12   0 -16   73.13   24.40
  12   0 -16   88.33   11.86
  12   0 -16   80.68    9.77
  12   0 -16   80.16    9.82
 -12   0  16   64.03   15.05
  12   0 -15   20.09   13.52
  12   0 -15   21.70    6.14
  12   0 -15   25.85    5.71
  12   0 -15   20.33    5.58
 -12   0  15   10.55    8.94
  12   0 -14   -9.85   13.90
  12   0 -14    4.91    2.95
  12   0 -14    5.62    3.41
  12   0 -14    7.41    3.09
 -12   0  14    1.64    9.47
  12   0 -13   -4.54    6.46
  12   0 -13    1.77    1.92
  12   0 -13   -0.99    1.52
  12   0 -13    0.05    2.15
 -12   0  13   -2.50    7.06
  12   0 -12    6.78    9.32
  12   0 -12    2.38    2.45
  12   0 -12    2.27    2.25
  12   0 -12    0.57    1.97
 -12   0  12    7.11   12.25
  12   0 -11   21.35   11.90
  12   0 -11   23.23    4.69
  12   0 -11   27.14    5.34
 -12   0  11    6.02    5.97
  12   0 -10  224.69   33.48
  12   0  -9   43.94   14.59
  12   0  -8   14.89    8.24
  12   0  -7   46.03   14.32
  12   0  -6  236.03   29.76
  12   0  -5 1078.81   61.13
  12   0  -4  932.25   55.26
  12   0  -3  204.33   25.07
  12   0  -2    2.88    3.37
  12   0  -1  204.88   24.96
  12   0   0  100.83   17.54
  12   0   1   12.88    7.03
  12   0   1    6.39    3.75
  12   0   2  288.94   26.28
  12   0   2  291.38   30.37
  12   0   3   41.98   11.48
  12   0   3   37.82   11.40
  12   0   4   14.89    8.00
  12   0   4   16.30    6.62
  12   0   5    3.94    4.04
  12   0   5    6.19    5.44
  12   0   6   63.39   17.85
  12   0   6   52.11   12.99
  12   0   7    5.28    4.18
  12   0   8    2.61    3.27
  12   0   9   23.76   10.07
  12   0  10    7.73    6.05
  12   0  10    9.36    4.31
  12   0  11   18.81   11.10
  12   0  11   24.73    6.26
  12   0  12   -2.18    5.07
  12   0  12    0.51    2.27
  12   0  13  249.26   38.90
  12   0  13  252.97   19.83
  12   0  14   11.57    9.33
  12   0  14    0.78    2.56
 -12   0 -14    8.94    9.36
 -12   0 -15  212.65   27.91
  12   0  15  567.47   30.55
  12   0  16   39.36    8.39
 -12   0 -16   19.16    9.77
  12   0  17   -1.16    2.99
 -12   0 -17   -2.38    8.27
  12   0  18  170.58   16.91
 -12   0 -18   49.02   14.21
  12   0  19   30.74    7.42
 -12   0 -19    2.01    4.58
  12   0  20   41.35    8.20
 -12   0 -20   17.63    9.53
 -12   0 -20   11.05    8.63
 -12   0 -21   -1.88    6.02
  12   0  21   10.64    4.86
 -12   0 -21    5.54    8.45
 -12   0 -22   44.38   11.97
 -12   0 -22   49.07   16.30
 -12   0 -23    4.06    4.33
  12   0  23    5.69    3.17
  12   0  24   22.78    4.70
 -12   2  24    3.78    1.88
 -12   2  23   10.85    3.82
 -12   2  22   33.85    7.36
 -12   2  21   27.01    7.88
 -12   2  20   17.65    7.63
 -12   2  19   22.75    9.52
 -12   2  18    6.22    4.36
 -12   2  18   -3.03    6.09
 -12   2  17   78.68   15.57
 -12   2  17   57.32   15.94
 -12   2  16    7.57    9.03
  12   2 -16   13.18    4.70
  12   2 -16    8.38    3.83
 -12   2  16    7.91    8.55
 -12   2  15   34.84   11.40
  12   2 -15   46.36    8.08
  12   2 -15   49.10    8.57
 -12   2  15   28.07   12.20
  12   2 -14  392.91   22.03
  12   2 -14  396.02   23.37
 -12   2  14  223.69   30.76
 -12   2  14  198.12   30.70
 -12   2  13  122.88   22.88
  12   2 -13  218.13   16.11
  12   2 -13  224.91   17.19
 -12   2  13  108.05   23.34
 -12   2  12    1.34    5.82
  12   2 -12    3.06    1.43
  12   2 -12    3.90    2.50
  12   2 -11  236.41   15.85
  12   2 -11  225.83   16.31
  12   2 -11  234.07   18.13
  12   2 -10  105.49   10.81
  12   2 -10  116.47   12.23
  12   2  -9  305.17   17.59
  12   2  -9  326.89   19.58
  12   2  -8   55.41    7.06
  12   2  -8   60.70    8.32
 -12   2   8   87.17   33.55
  12   2  -8   71.60   15.37
  12   2  -7   56.93    7.94
  12   2  -7   57.28   13.57
 -12   2   7   63.46   20.89
  12   2  -6   87.59   16.96
  12   2  -5  107.05   18.70
  12   2  -4   14.07    7.60
  12   2  -3   70.93   14.98
  12   2  -2  151.82   21.97
  12   2  -1    6.75    2.94
  12   2  -1    5.24    3.54
  12   2   0   22.38    7.47
  12   2   1   60.09   12.02
  12   2   2  149.51   20.25
  12   2   3  258.06   31.07
  12   2   4  106.79   21.27
  12   2   5  350.18   38.81
  12   2   6  246.50   33.51
 -12   2  -6  134.98   22.75
  12   2   7  186.94   29.91
 -12   2  -7   93.19   18.63
  12   2   8   21.51   11.60
 -12   2  -8   12.68    4.99
  12   2   9  124.23   25.87
 -12   2  -9   66.04   16.39
  12   2  10  132.28   27.31
 -12   2 -10   58.14   15.50
  12   2  11  354.36   45.47
 -12   2 -11  167.93   26.85
  12   2  12   18.48   10.95
 -12   2 -12   12.80    9.76
  12   2  13   48.36   17.18
 -12   2 -13   24.75   11.42
 -12   2 -14   14.39    9.87
 -12   2 -15   21.41   10.95
 -12   2 -16   19.02   11.30
  12   2  17   30.03    6.08
 -12   2 -17   10.96    9.29
  12   2  18   16.49    4.57
 -12   2 -18    3.25    6.14
  12   2  19   73.56    8.81
 -12   2 -19   32.11   14.62
  12   2  20   16.17    4.17
 -12   2 -20   -0.67    5.62
 -12   2 -21    2.16    6.62
  12   2  21   16.99    3.84
 -12   2 -21   11.91    8.76
 -12   2 -22   13.17    8.75
 -12   2 -23   18.65    7.68
 -12   4  20    5.66    2.55
 -12   4  19    6.10    3.33
 -12   4  18   19.05    5.75
 -12   4  17   16.17    5.38
 -12   4  16   13.81    9.13
 -12   4  16    9.60    6.29
 -12   4  15   11.63    7.14
 -12   4  15    0.69    4.18
 -12   4  14   20.73    9.82
 -12   4  14   16.41    6.57
 -12   4  13   16.24    9.09
 -12   4  13   19.86    8.99
 -12   4  12   19.47    9.73
  12   4 -12   38.04    6.06
 -12   4  12   13.40    6.66
 -12   4  11   26.16    9.16
  12   4 -11   49.83    7.28
 -12   4  11   25.84   10.85
 -12   4  10   18.12    9.55
  12   4 -10   43.87    7.36
 -12   4  10   17.37    7.74
 -12   4   9   15.41    8.33
  12   4  -9   28.05    5.89
 -12   4   9   15.10    7.30
 -12   4   8   -5.61    6.52
  12   4  -8    1.05    2.25
 -12   4   8    0.47    4.31
  12   4  -7   27.30    6.24
 -12   4   7    5.65    5.33
  12   4  -6  160.76   28.82
  12   4  -6  167.42   14.58
  12   4  -5  120.23   12.23
  12   4  -5  112.12   23.61
 -12   4   5  111.72   37.30
 -12   4   5   82.32   15.02
  12   4  -4   35.30    6.53
  12   4  -4   28.70   11.33
 -12   4   4   41.25   28.59
 -12   4   4   29.38   11.03
 -12   4   4   20.33    8.80
  12   4  -3  112.10   11.23
  12   4  -3  102.86   21.82
 -12   4   3  106.99   35.80
 -12   4   3   70.64   16.64
  12   4  -2   39.47    6.97
  12   4  -2   32.46   12.20
 -12   4   2   54.79   25.92
 -12   4   2   26.82   11.14
  12   4  -1   12.25    3.84
  12   4  -1   13.88    8.60
 -12   4   1   18.31   12.30
 -12   4   1   12.69    8.26
  12   4   0  119.45   11.58
  12   4   0  112.63   22.54
 -12   4   0  134.78   38.75
 -12   4   0   66.77   16.93
  12   4   1   52.79    7.78
  12   4   1   42.43   14.04
 -12   4  -1   45.29   18.97
 -12   4  -1   28.29   12.93
  12   4   2  224.05   15.93
 -12   4  -2  199.99   41.19
 -12   4  -2  128.86   24.89
  12   4   3  239.32   16.63
 -12   4  -3  184.20   40.67
 -12   4  -3  151.14   26.72
  12   4   4  381.90   21.33
 -12   4  -4  335.19   50.63
  12   4   5  128.05   12.50
 -12   4  -5  117.77   33.44
 -12   4  -5   97.30   16.79
 -12   4  -5   67.73   18.59
 -12   4  -6   80.98   25.05
 -12   4  -6   88.16   16.68
 -12   4  -6   48.22   16.12
 -12   4  -7   45.95   11.86
 -12   4  -7   36.06   13.86
 -12   4  -8    9.44    6.73
 -12   4  -8   -1.77    6.63
 -12   4  -9  135.74   21.18
 -12   4  -9   75.68   18.58
 -12   4 -10   96.65   18.92
 -12   4 -10   62.59   16.94
 -12   4 -11   22.68   11.63
 -12   4 -11    8.98    5.14
 -12   4 -12   15.45   10.04
 -12   4 -12    4.54    7.53
 -12   4 -13   87.07   19.65
 -12   4 -13   53.32   16.34
 -12   4 -14   13.72    8.83
 -12   4 -14   11.31    8.71
 -12   4 -15   20.43   10.96
 -12   4 -15    1.28    6.93
 -12   4 -16   -6.52    7.27
 -12   4 -16   -0.67    6.46
 -12   4 -17   19.52    9.02
 -12   4 -17    7.29    6.04
 -12   4 -18    6.52    5.65
 -12   4 -18    3.95    5.67
 -12   4 -19   27.13   10.36
  12   6 -12    3.96    1.23
  12   6 -11   15.24    2.58
  12   6 -10    1.85    1.02
  12   6  -9   16.98    3.19
 -12   6   9    6.37    2.23
  12   6  -8   14.28    3.00
 -12   6   8   11.45    4.35
  12   6  -7    9.63    2.64
 -12   6   7    6.57    3.96
  12   6  -6   23.74    4.25
 -12   6   6   14.85    5.25
 -12   6   6   17.05    4.69
  12   6  -5   49.15    6.12
 -12   6   5   26.85    5.81
 -12   6   5   41.02    8.17
  12   6  -4    1.47    1.45
 -12   6   4   -0.69    3.30
  12   6  -3    1.62    1.56
 -12   6   3   -1.22    3.96
  12   6  -2   18.10    4.00
 -12   6   2   13.94    6.69
  12   6  -1   16.50    3.72
 -12   6   1   11.91    5.87
  12   6   0   30.07    4.85
 -12   6   0   20.26    7.82
  12   6   1   22.19    4.08
 -12   6  -1   10.72    6.51
 -12   6  -2   -0.84    3.79
 -12   6  -3    6.52    5.59
 -12   6  -4    8.09    4.82
 -12   6  -5   10.80    6.39
 -12   6  -6   -0.33    3.84
 -12   6  -7   10.20    5.56
 -12   6  -8    3.93    4.36
 -12   6  -9    5.04    4.96
 -12   6 -10   -2.00    2.79
 -12   6 -11    8.16    4.99
  13  -5 -16   25.43    4.03
  13  -5 -16   22.77    3.45
  13  -5 -15    4.40    2.34
  13  -5 -15    2.82    1.99
  13  -5 -14    5.14    2.50
  13  -5 -14    5.52    2.21
  13  -5 -13    3.92    2.34
  13  -5 -13    4.58    2.47
  13  -5 -12   22.41    4.90
  13  -5 -12   17.02    4.10
  13  -5 -11   32.01    6.10
  13  -5 -11   30.50    5.66
  13  -5 -10   -2.93    1.41
  13  -5 -10    0.75    1.67
  13  -5 -10   -1.92    2.10
  13  -5  -9    8.01    2.68
  13  -5  -9    9.11    3.55
  13  -5  -9    8.61    3.53
  13  -5  -8    6.26    2.58
  13  -5  -8    8.79    3.71
  13  -5  -8    7.81    3.23
  13  -5  -8    9.80    3.59
  13  -5  -7    4.81    2.98
  13  -5  -7    8.00    3.18
  13  -5  -7    5.02    2.86
  13  -5  -6   31.31    6.71
  13  -5  -6   29.99    6.26
  13  -5  -5    3.21    2.67
  13  -5  -5    5.41    3.27
  13  -5  -4   47.27    8.08
  13  -5  -4   49.90    8.46
  13  -5  -3   37.59    7.40
  13  -5  -3   43.45    7.67
  13  -5  -2    6.44    3.75
  13  -5  -2   10.30    4.59
  13  -5  -1    8.59    4.18
  13  -5  -1   11.92    4.69
  13  -5   0   85.61   11.33
  13  -5   0   67.70    9.70
  13  -5   1  172.42   16.10
  13  -5   1  152.18   14.90
  13  -5   2   69.38   10.50
  13  -5   2   68.76   10.62
  13  -5   2   59.96    9.80
  13  -5   2   50.97    7.16
  13  -5   3   39.24    7.77
  13  -5   3   39.39    8.36
  13  -5   3   39.65    8.38
  13  -5   3   33.82    6.02
  13  -5   4   41.94    8.06
  13  -5   4   43.45    8.16
  13  -5   4   38.42    8.15
  13  -5   4   42.01    7.02
  13  -5   5   45.05    8.08
  13  -5   5   42.64    8.84
  13  -5   5   48.12    8.71
  13  -5   5   40.11    7.20
  13  -5   6   25.96    5.97
  13  -5   6   24.35    6.33
  13  -5   6   26.84    6.80
  13  -5   6   22.38    5.96
  13  -5   6   27.15    6.14
  13  -5   7   69.23    9.30
  13  -5   7   81.03   11.39
  13  -5   7   68.36    9.76
  13  -5   7   73.05   10.60
  13  -5   7   71.11    9.86
  13  -5   8   56.88    8.12
  13  -5   8   50.32    8.02
  13  -5   8   62.20   10.32
  13  -5   8   61.01    9.70
  13  -5   8   56.05    8.63
  13  -5   9   45.33    8.28
  13  -5   9   45.10    8.60
  13  -5   9   41.68    6.86
  13  -5   9   46.84    8.15
  13  -5  10   26.91    6.62
  13  -5  10   23.53    6.24
  13  -5  10   23.73    5.46
  13  -5  11   10.03    4.12
  13  -5  11    9.35    4.55
  13  -5  11    9.94    3.98
  13  -5  12   13.89    4.31
  13  -5  12   10.83    3.93
  13  -5  13    5.70    2.91
  13  -5  13    1.39    1.98
  13  -5  14    3.23    2.03
  13  -5  14    1.67    1.92
  13  -5  15    0.97    2.07
  13  -3 -22   12.71    2.91
  13  -3 -22   11.62    2.53
  13  -3 -21    1.31    1.64
  13  -3 -21    2.98    1.78
  13  -3 -20   36.55    5.35
  13  -3 -20   45.43    6.54
  13  -3 -19   29.91    5.53
  13  -3 -19   24.08    4.53
  13  -3 -18   52.09    7.55
  13  -3 -18   42.84    6.85
  13  -3 -17    6.17    3.48
  13  -3 -16    2.09    2.78
  13  -3 -15   87.11   10.63
  13  -3 -15   77.77    9.97
  13  -3 -14   61.95    8.94
  13  -3 -14   57.43    8.75
  13  -3 -13  155.38   12.38
  13  -3 -13  160.18   13.94
  13  -3 -13  152.89   13.90
  13  -3 -12   33.44    6.71
  13  -3 -12   29.70    5.60
  13  -3 -12   27.45    6.08
  13  -3 -11   80.46    9.03
  13  -3 -11   89.93   10.39
  13  -3 -11   86.37   10.57
  13  -3 -11   97.60   25.67
  13  -3 -10  286.69   16.65
  13  -3 -10  307.68   18.56
  13  -3 -10  304.96   19.25
  13  -3 -10  336.83   46.72
  13  -3  -9  123.78   11.22
  13  -3  -9  135.41   12.33
  13  -3  -9  137.32   12.79
  13  -3  -9  138.74   28.95
  13  -3  -8  212.09   15.90
  13  -3  -8  211.67   14.68
  13  -3  -8  208.20   15.64
  13  -3  -8  215.08   34.87
  13  -3  -7   12.60    3.90
  13  -3  -7    9.39    3.39
  13  -3  -7   10.07    3.99
  13  -3  -7   15.49   10.38
  13  -3  -6   21.58    4.90
  13  -3  -6   20.80    5.51
  13  -3  -6   20.83   10.42
  13  -3  -5    6.82    2.54
  13  -3  -5    6.93    4.07
  13  -3  -5    8.35    5.83
  13  -3  -4  104.28   21.42
  13  -3  -4  108.50   10.85
  13  -3  -3   84.66    9.53
  13  -3  -3   90.48   19.86
  13  -3  -3   92.78   10.27
  13  -3  -3   85.75    9.02
  13  -3  -2    6.46    2.55
  13  -3  -2    4.26    5.33
  13  -3  -2    9.66    3.89
  13  -3  -2    7.75    3.35
  13  -3  -1   49.79    7.03
  13  -3  -1   63.90   17.46
  13  -3  -1   52.95    7.96
  13  -3  -1   49.97    7.32
  13  -3   0  139.77   11.98
  13  -3   0  171.60   28.45
  13  -3   0  147.55   13.46
  13  -3   0  148.07   12.68
  13  -3   1   12.97    3.88
  13  -3   1   19.36   10.40
  13  -3   1   12.64    4.12
  13  -3   1   13.60    4.11
  13  -3   1   13.99    4.34
  13  -3   2  195.24   13.98
  13  -3   2  207.62   15.79
  13  -3   2  187.05   14.45
  13  -3   2  204.62   15.87
  13  -3   2  198.61   14.78
  13  -3   3   60.52    7.79
  13  -3   3   82.32   22.09
  13  -3   3   68.89   21.54
  13  -3   3   57.81    8.55
  13  -3   3   50.89    7.97
  13  -3   3   62.98    8.97
  13  -3   3   58.84    8.28
  13  -3   4   82.92   22.74
  13  -3   4   73.16   22.91
  13  -3   4   72.62   20.26
  13  -3   4   60.60    8.98
  13  -3   4   57.89    8.59
  13  -3   4   61.64    8.66
  13  -3   4   61.17    8.53
  13  -3   5   91.25   24.01
  13  -3   5  108.94   30.35
  13  -3   5   95.71   24.53
  13  -3   5   70.23    9.61
  13  -3   5   70.76    9.48
  13  -3   5   67.79    9.02
  13  -3   5   73.86    9.54
  13  -3   6  181.99   36.84
  13  -3   6  202.76   37.00
  13  -3   6  155.01   14.26
  13  -3   6  146.27   14.22
  13  -3   6  140.90   13.58
  13  -3   6  153.85   14.05
  13  -3   7  175.85   15.37
  13  -3   7  168.15   15.12
  13  -3   7  166.42   14.64
  13  -3   7  175.47   15.14
  13  -3   8  100.53   28.30
  13  -3   8   75.12   10.23
  13  -3   8   68.11    9.67
  13  -3   8   74.86    9.79
  13  -3   8   74.44   10.07
  13  -3   9   83.22   25.83
  13  -3   9   68.11    9.10
  13  -3   9   67.71    9.96
  13  -3   9   65.20    9.72
  13  -3  10   62.20    9.58
  13  -3  10   60.60    9.34
  13  -3  11   23.59    5.71
  13  -3  11   23.43    5.84
  13  -3  12  122.27   12.71
  13  -3  12  120.56   12.91
  13  -3  13  168.09   14.22
  13  -3  13  181.67   15.75
  13  -3  14   42.36    7.58
  13  -3  15   17.02    4.56
  13  -3  16   53.64    8.08
  13  -3  17    4.48    2.86
  13  -3  18    0.03    1.64
  13  -3  19    2.04    1.75
  13  -1 -24    6.83    2.14
  13  -1 -23   17.94    3.98
  13  -1 -23   15.59    4.15
  13  -1 -22   12.78    3.46
  13  -1 -22   12.62    3.55
  13  -1 -21    4.20    2.24
  13  -1 -21    0.52    2.02
  13  -1 -20    4.14    2.60
  13  -1 -20    5.89    3.45
  13  -1 -19   11.69    3.83
  13  -1 -19   12.07    4.31
  13  -1 -18  202.76   15.94
  13  -1 -18  182.99   14.69
  13  -1 -17  202.50   15.85
  13  -1 -17  171.32   14.19
  13  -1 -16  116.39   12.23
  13  -1 -16  122.78   12.56
  13  -1 -16   97.99   10.99
  13  -1 -15   24.78    5.70
  13  -1 -15   28.96    6.43
  13  -1 -15   25.32    5.77
  13  -1 -15   20.37   14.23
  13  -1 -14  129.21   12.33
  13  -1 -14  147.46   13.52
  13  -1 -14  133.51   32.31
  13  -1 -13   47.47    7.32
  13  -1 -13   55.15    8.27
  13  -1 -13   31.21   13.90
  13  -1 -12   21.08    5.21
  13  -1 -12   18.68    4.73
  13  -1 -12   27.35   15.60
  13  -1 -11  348.34   18.61
  13  -1 -11  409.88   20.64
  13  -1 -11  378.44   19.75
  13  -1 -11  335.29   44.97
  13  -1 -10   76.79    8.63
  13  -1 -10   88.79    9.41
  13  -1 -10   82.74    9.17
  13  -1 -10   71.15   20.27
  13  -1  -9   63.49    7.59
  13  -1  -9   59.17   17.63
  13  -1  -8  102.05    9.48
  13  -1  -8  101.40   22.53
  13  -1  -7  387.36   42.37
  13  -1  -6   18.22    8.40
  13  -1  -5   16.40    7.86
  13  -1  -4  125.45   23.02
  13  -1  -3  225.89   30.35
  13  -1  -2   77.33   17.68
  13  -1  -1  269.11   31.91
  13  -1   0   13.77    7.76
  13  -1   1  141.97   23.88
  13  -1   2  294.76   35.60
  13  -1   3   17.20    7.30
  13  -1   3   19.57    8.67
  13  -1   4   80.84   20.08
  13  -1   4   86.84   17.90
  13  -1   5   91.70   21.47
  13  -1   5   98.39   19.08
  13  -1   6  711.93   53.28
  13  -1   6  688.77   61.55
  13  -1   7  281.50   34.99
  13  -1   7  270.95   41.56
  13  -1   7  221.41   16.77
  13  -1   8   38.34   12.54
  13  -1   8   42.69    8.00
  13  -1   8   33.44    5.99
  13  -1   9  182.96   27.51
  13  -1   9  207.06   17.80
  13  -1   9  161.68   13.13
  13  -1  10  102.83   21.99
  13  -1  10   96.49   12.76
  13  -1  10   78.39    9.68
  13  -1  11   59.72   17.78
  13  -1  11   63.46   10.84
  13  -1  11   49.00    7.77
  13  -1  12  317.34   42.32
  13  -1  12  372.13   26.45
  13  -1  12  283.17   18.22
  13  -1  13   21.84   11.84
  13  -1  13   28.99    7.98
  13  -1  13   20.03    4.82
  13  -1  14  190.67   20.03
  13  -1  14  157.29   13.51
  13  -1  15  102.52   14.82
  13  -1  16   35.69    8.79
  13  -1  17   41.41    9.56
  13  -1  18   70.34   12.30
  13  -1  19   10.66    6.29
 -13  -1 -19    6.94    6.36
  13  -1  20  219.66   20.11
 -13  -1 -20   31.45   10.03
 -13  -1 -21    5.61    3.27
  13  -1  21   13.02    4.85
  13  -1  22   63.51   10.19
 -13  -1 -22    7.66    9.81
  13  -1  23   26.15    5.57
 -13   1  24    3.54    1.18
 -13   1  23   12.99    3.30
 -13   1  22    7.43    3.67
  13   1 -21    6.77    3.24
 -13   1  21    6.48    3.44
  13   1 -20    5.99    2.95
  13   1 -20    2.61    2.91
 -13   1  20    3.76    5.15
  13   1 -19   11.13    3.99
  13   1 -19   10.49    4.34
 -13   1  19    9.88    7.41
  13   1 -18  202.01   16.12
  13   1 -18  207.69   15.84
  13   1 -17  183.68   15.45
  13   1 -17  191.39   15.11
  13   1 -16  105.32   11.44
  13   1 -16  102.45   11.51
  13   1 -15   16.21    8.50
  13   1 -15   28.18    6.66
  13   1 -15   26.10    5.62
  13   1 -15   23.47    5.77
 -13   1  15    8.35    8.01
  13   1 -14  118.35   26.92
  13   1 -14  134.48   12.36
  13   1 -14  125.57   12.35
  13   1 -14  138.71   13.64
  13   1 -13   32.16   12.39
  13   1 -13   51.71    7.58
  13   1 -13   50.05    7.99
  13   1 -13   44.21    7.21
 -13   1  13   19.90   10.10
  13   1 -12   20.29   11.68
  13   1 -12   21.31    4.77
 -13   1  12    9.03    7.65
  13   1 -12   19.55    5.09
  13   1 -12   24.31    5.46
 -13   1  12   12.00    6.04
  13   1 -11  308.92   38.19
  13   1 -11  350.78   19.75
  13   1 -11  369.83   20.45
  13   1 -10   80.81    9.52
  13   1 -10   82.55    9.49
  13   1 -10   65.05   16.55
  13   1  -9   56.82   15.09
  13   1  -9   69.52    8.75
  13   1  -9   72.17    8.45
  13   1  -9   67.47   10.17
  13   1  -8   88.49   17.97
  13   1  -8  100.13    9.90
  13   1  -8  109.50   11.83
  13   1  -7  358.12   34.29
  13   1  -6   19.84    8.03
  13   1  -5   15.73    7.04
  13   1  -4  125.96   19.30
  13   1  -3  212.84   25.20
  13   1  -2   59.62   13.19
  13   1  -1  238.25   26.44
  13   1   0    9.80    5.73
  13   1   1  134.71   21.12
  13   1   2  240.27   28.30
  13   1   2  282.57   31.53
  13   1   3   12.84    7.78
  13   1   3   17.78    8.73
  13   1   4   67.99   16.67
  13   1   4   70.92   16.73
  13   1   5   86.14   19.49
  13   1   5   85.89   20.20
  13   1   6  604.05   53.07
  13   1   7  231.23   33.45
  13   1   8   31.11   10.77
  13   1   9  183.70   31.15
  13   1  10   94.92   23.46
  13   1  11   65.51   20.78
  13   1  11   53.63    8.26
  13   1  12  315.82   44.91
  13   1  12  303.27   20.12
  13   1  13   16.02    7.69
 -13   1 -13   11.51    7.16
  13   1  13   24.02    6.22
 -13   1 -14   81.37   20.09
  13   1  14  170.47   15.73
 -13   1 -15   34.67   12.59
 -13   1 -15   22.95   14.83
 -13   1 -16   10.57    6.13
  13   1  16   22.00    5.92
 -13   1 -16   11.49    8.16
 -13   1 -17    7.82    8.83
  13   1  17   32.81    7.19
 -13   1 -17   21.97   13.36
 -13   1 -18   19.21   11.78
  13   1  18   57.22    9.29
 -13   1 -18   28.63   13.87
 -13   1 -19    3.15    7.38
  13   1  19    8.78    3.23
 -13   1 -19   -9.68   11.10
  13   1  20  177.38   14.38
 -13   1 -20   77.24   20.92
  13   1  21   13.93    4.11
 -13   1 -21   -1.49    7.81
  13   1  22   36.00    5.97
 -13   1 -22   -8.32    8.64
 -13   1 -23    6.86    5.52
  13   1  23   20.64    4.18
 -13   3  22    7.86    2.68
 -13   3  21   -0.38    2.28
 -13   3  20   26.77    6.83
 -13   3  19   20.56    7.25
 -13   3  18   34.77    8.47
 -13   3  18   31.38    8.73
 -13   3  17    2.42    4.46
 -13   3  17    3.63    5.32
 -13   3  16    1.05    4.25
 -13   3  16   -0.65    6.21
 -13   3  15   39.49   11.81
 -13   3  15   35.84   12.35
 -13   3  14   32.00   13.32
 -13   3  14   27.27   11.95
 -13   3  13   89.02   19.00
 -13   3  13   73.22   17.60
 -13   3  12   13.60    8.62
 -13   3  12   19.46   10.31
 -13   3  11   42.46   13.05
 -13   3  11   32.59   12.27
 -13   3  10  120.97   21.52
  13   3  -9  146.73   12.46
 -13   3   9   46.09   12.51
  13   3  -8  218.41   14.99
  13   3  -8  217.14   30.46
 -13   3   8  225.88   52.63
  13   3  -7    8.98    2.74
  13   3  -7   13.09    7.04
 -13   3   7   -2.41   14.63
 -13   3   7    1.91    5.50
  13   3  -6   20.93    4.91
 -13   3   6    0.80   19.14
  13   3  -6   22.50   10.81
  13   3  -5    6.96    2.77
 -13   3   5   -7.94   18.44
  13   3  -5    2.59    2.58
  13   3  -4  107.61   10.45
 -13   3   4  144.92   41.24
  13   3  -4  103.53   20.81
  13   3  -3   83.71    9.15
  13   3  -3   74.57   17.30
 -13   3   3  114.95   37.77
  13   3  -2    6.73    3.00
  13   3  -2    6.60    6.59
 -13   3   2    0.69   12.17
 -13   3   2    0.44    6.06
  13   3  -1   52.80    7.32
  13   3  -1   49.42   13.50
 -13   3   1   53.03   26.88
 -13   3   1   21.43    8.83
  13   3   0  154.10   12.49
 -13   3   0  202.47   42.98
  13   3   1   18.97    4.62
 -13   3  -1   19.31   21.59
 -13   3  -1   16.99    6.64
  13   3   2  206.87   14.71
 -13   3  -2  236.40   48.34
  13   3   3   62.02    8.27
 -13   3  -3   66.67   26.53
 -13   3  -3   30.30   12.40
  13   3   4   60.15    8.15
 -13   3  -4   34.01   16.21
 -13   3  -5   60.33   12.13
 -13   3  -5   33.01   12.24
 -13   3  -6  108.45   17.14
 -13   3  -6   89.23   20.70
 -13   3  -7  111.26   17.98
 -13   3  -7   86.87   20.40
 -13   3  -8   57.39   12.97
 -13   3  -8   37.56   15.21
 -13   3  -9   49.75   12.65
 -13   3  -9   28.89   13.78
 -13   3 -10   39.70   12.35
 -13   3 -10   18.00   10.24
 -13   3 -11   17.40   10.27
 -13   3 -11   12.78    9.43
 -13   3 -12   72.50   17.09
 -13   3 -12   50.24   15.93
 -13   3 -13  105.14   21.17
 -13   3 -13   71.51   18.58
 -13   3 -14   32.63   14.00
 -13   3 -14   18.18   11.86
 -13   3 -15    2.50    6.35
 -13   3 -15    4.28    6.09
 -13   3 -16   43.10   15.97
 -13   3 -16   16.23    8.80
 -13   3 -17    7.47   11.80
 -13   3 -17    0.97    5.14
 -13   3 -18   11.91   13.79
 -13   3 -18    3.62    6.79
 -13   3 -19   -8.90    9.39
 -13   3 -19    4.59    8.48
 -13   3 -20    7.09    6.38
 -13   3 -20   -1.86    4.28
 -13   3 -21    6.94    5.80
 -13   5  16   15.30    3.13
 -13   5  15    0.76    1.44
 -13   5  14   -1.13    3.41
 -13   5  14    8.87    3.42
  13   5 -13    2.83    1.42
 -13   5  13   -3.63    3.92
 -13   5  13    3.90    3.36
  13   5 -12   16.88    3.28
 -13   5  12   12.05    4.73
 -13   5  12    9.54    3.64
 -13   5  11   12.43    5.54
  13   5 -11   25.82    4.26
 -13   5  10   -0.12    3.48
  13   5 -10    0.51    1.91
 -13   5   9    3.09    4.16
  13   5  -9    7.63    2.84
 -13   5   8    9.81    6.52
  13   5  -8    9.63    3.22
 -13   5   7    4.72    4.76
  13   5  -7    5.15    2.92
 -13   5   6    6.91    5.37
  13   5  -6   31.57    6.10
 -13   5   5    7.33    5.85
  13   5  -5    4.83    2.92
 -13   5   5    6.52    5.27
 -13   5   4   18.45    7.94
  13   5  -4   42.24    6.91
 -13   5   4   30.61   10.17
 -13   5   3   13.18    7.07
  13   5  -3   32.80    6.06
 -13   5   3   22.71    7.77
  13   5  -2    7.23    2.67
 -13   5   2    7.95    7.50
  13   5  -1   11.09    3.65
 -13   5   1    1.56    4.50
  13   5   0   66.95    8.37
 -13   5   0   45.63   14.30
  13   5   1  145.39   12.47
 -13   5  -1   84.32   18.17
  13   5   2   47.69    7.33
 -13   5  -2   64.32   24.36
 -13   5  -2   36.85   12.34
  13   5   3   29.60    5.76
 -13   5  -3   13.40    9.50
 -13   5  -4   21.81    9.65
 -13   5  -5   24.74   10.29
 -13   5  -6    8.00    7.86
 -13   5  -7   28.89   11.70
 -13   5  -8   29.83   10.50
 -13   5  -9   15.97    7.39
 -13   5 -10    6.98    5.87
 -13   5 -11    1.56    4.32
 -13   5 -12   12.78    5.66
 -13   5 -13    3.83    5.05
 -13   5 -14   -5.69    4.69
 -13   5 -15   -0.20    2.99
  14  -6  -9    1.63    1.36
  14  -6  -9    4.05    2.00
  14  -6  -8    9.13    2.25
  14  -6  -8   14.06    3.09
  14  -6  -7    9.71    2.24
  14  -6  -7    8.58    2.05
  14  -6  -7    9.47    2.59
  14  -6  -6   16.50    2.91
  14  -6  -6   26.36    4.15
  14  -6  -6   18.98    3.61
  14  -6  -5    2.06    0.87
  14  -6  -5    3.27    1.72
  14  -6  -5    2.59    1.95
  14  -6  -4   14.05    3.50
  14  -6  -4   21.16    4.06
  14  -6  -4   13.06    3.52
  14  -6  -3   17.57    3.96
  14  -6  -3   16.07    3.82
  14  -6  -2   33.22    5.55
  14  -6  -2   35.11    5.69
  14  -6  -1   16.25    3.85
  14  -6  -1   18.46    4.44
  14  -6   0   22.56    4.82
  14  -6   0   20.55    4.75
  14  -6   1   18.15    4.27
  14  -6   1   14.38    3.83
  14  -6   2   12.43    3.51
  14  -6   2   13.43    3.76
  14  -6   3   20.95    4.52
  14  -6   3   22.43    4.73
  14  -6   4    4.11    2.36
  14  -6   5    2.25    1.98
  14  -6   5    4.60    2.42
  14  -6   6   12.43    3.18
  14  -6   6   15.15    3.92
  14  -6   6   10.87    2.52
  14  -6   7    1.98    1.81
  14  -6   7    1.85    2.30
  14  -6   7   -0.60    1.49
  14  -6   8   10.41    3.00
  14  -6   8   11.91    2.84
  14  -4 -19   16.06    3.32
  14  -4 -19   11.29    2.37
  14  -4 -18   19.44    3.97
  14  -4 -18   14.73    3.13
  14  -4 -17    2.09    1.83
  14  -4 -17    4.01    2.47
  14  -4 -16   14.01    3.75
  14  -4 -15   14.82    4.40
  14  -4 -15   13.62    4.04
  14  -4 -14   11.55    3.75
  14  -4 -14   13.81    4.46
  14  -4 -13   57.72    8.18
  14  -4 -13   57.98    8.54
  14  -4 -12    6.66    3.15
  14  -4 -12    9.13    3.11
  14  -4 -12    4.02    2.72
  14  -4 -11   19.31    4.98
  14  -4 -11   15.14    3.76
  14  -4 -11   20.45    5.33
  14  -4 -10    3.69    1.97
  14  -4 -10    3.05    2.20
  14  -4 -10    1.62    2.56
  14  -4  -9   55.26    7.30
  14  -4  -9   65.55    8.67
  14  -4  -9   57.51    8.85
  14  -4  -8   94.67   10.37
  14  -4  -8   89.09   10.60
  14  -4  -7    2.69    3.38
  14  -4  -7    5.62    2.83
  14  -4  -7    3.96    2.65
  14  -4  -6   69.02    9.67
  14  -4  -6   65.02    9.48
  14  -4  -5   34.30    6.98
  14  -4  -5   32.54    6.71
  14  -4  -4   17.16    5.26
  14  -4  -4   11.96    3.96
  14  -4  -3  216.15   17.17
  14  -4  -2  161.40   14.65
  14  -4  -2  166.12   15.95
  14  -4  -1  145.30   14.31
  14  -4  -1  153.60   15.55
  14  -4  -1  141.73   12.64
  14  -4   0  116.26   12.75
  14  -4   0  111.16   13.39
  14  -4   0  119.09   12.05
  14  -4   1    8.95    3.81
  14  -4   1    3.47    2.97
  14  -4   1    6.18    2.99
  14  -4   2  127.20   13.26
  14  -4   2  132.21   14.88
  14  -4   2  132.07   13.84
  14  -4   3   70.06    9.92
  14  -4   3   61.93    9.66
  14  -4   3   76.98   12.11
  14  -4   3   68.86   10.30
  14  -4   4    5.66    3.02
  14  -4   4    9.48    4.95
  14  -4   4    6.69    4.23
  14  -4   4   10.19    4.89
  14  -4   5  205.31   16.59
  14  -4   5  199.85   16.98
  14  -4   5  211.63   19.39
  14  -4   5  224.56   19.79
  14  -4   5  222.17   18.80
  14  -4   6  175.73   15.19
  14  -4   6  173.78   15.63
  14  -4   6  180.13   17.87
  14  -4   6  192.98   18.25
  14  -4   6  192.83   17.73
  14  -4   7   12.23    4.99
  14  -4   7   13.25    5.48
  14  -4   7   13.59    4.93
  14  -4   7   10.80    4.32
  14  -4   8   44.20    8.80
  14  -4   8   36.62    6.99
  14  -4   8   38.99    8.45
  14  -4   8   38.84    7.92
  14  -4   9   33.46    7.54
  14  -4   9   28.53    6.69
  14  -4   9   33.88    7.54
  14  -4  10   23.65    6.12
  14  -4  10   20.70    5.63
  14  -4  10   24.39    6.43
  14  -4  11    8.53    4.00
  14  -4  11    6.13    4.14
  14  -4  11   10.96    4.49
  14  -4  12    7.55    3.87
  14  -4  12    2.94    2.89
  14  -4  12    5.37    3.78
  14  -4  13   42.61    7.73
  14  -4  14  102.72   11.27
  14  -4  15   21.18    5.13
  14  -4  16   16.81    4.49
  14  -4  17    2.81    2.16
  14  -4  18    3.10    1.90
  14  -2 -23    5.72    1.87
  14  -2 -23    5.58    2.01
  14  -2 -22   32.36    4.82
  14  -2 -22   26.91    4.41
  14  -2 -21    2.10    1.98
  14  -2 -21    1.81    1.45
  14  -2 -20   23.43    4.94
  14  -2 -20   21.02    4.52
  14  -2 -19    0.85    1.96
  14  -2 -19    0.59    2.02
  14  -2 -18   79.45    9.99
  14  -2 -18   66.73    8.72
  14  -2 -17   10.46    3.49
  14  -2 -17   11.06    4.29
  14  -2 -16   18.13    5.17
  14  -2 -16   16.66    5.16
  14  -2 -15   13.80    3.75
  14  -2 -15   15.59    4.98
  14  -2 -14   45.84    8.24
  14  -2 -14   34.79    6.20
  14  -2 -13    9.04    3.51
  14  -2 -13    6.62    3.02
  14  -2 -13    6.24    3.69
  14  -2 -12  140.89   12.36
  14  -2 -12  163.22   14.21
  14  -2 -12  152.60   14.19
  14  -2 -12  160.78   34.73
  14  -2 -11   91.63   10.24
  14  -2 -11   98.03   10.60
  14  -2 -11   90.14   10.78
  14  -2 -11  100.22   27.28
  14  -2 -10  107.54   10.82
  14  -2 -10  114.28   11.21
  14  -2 -10  105.63   11.54
  14  -2 -10  109.60   26.20
  14  -2  -9  185.55   14.25
  14  -2  -9  181.19   14.53
  14  -2  -9  180.54   32.30
  14  -2  -8   39.14    6.78
  14  -2  -8   45.73    7.18
  14  -2  -8   41.03   14.88
  14  -2  -7  278.26   16.96
  14  -2  -7  269.47   37.85
  14  -2  -7  282.49   17.27
  14  -2  -6   40.79   13.82
  14  -2  -6   47.99    6.95
  14  -2  -6   40.19    6.25
  14  -2  -5   13.39    9.01
  14  -2  -5    7.02    2.98
  14  -2  -5    8.77    3.07
  14  -2  -4  111.15   22.21
  14  -2  -4  112.13   10.52
  14  -2  -4  112.74   10.45
  14  -2  -3   60.80   17.20
  14  -2  -3   60.02    7.49
  14  -2  -3   62.90    8.05
  14  -2  -2  194.54   30.40
  14  -2  -2  171.12   13.44
  14  -2  -1   87.12   19.72
  14  -2  -1   80.37    9.00
  14  -2  -1   83.27    9.39
  14  -2   0   50.94   15.91
  14  -2   0   50.93    7.88
  14  -2   1  617.21   57.19
  14  -2   1  507.19   23.05
  14  -2   2   72.01   20.03
  14  -2   2   51.67    7.45
  14  -2   3   31.61   15.54
  14  -2   3   20.34   10.52
  14  -2   3   18.82    4.73
  14  -2   4   82.29   23.96
  14  -2   4   73.09   21.17
  14  -2   4   45.74    7.20
  14  -2   5   14.32   11.03
  14  -2   5   13.00    7.45
  14  -2   5    7.43    3.40
  14  -2   6  290.29   42.93
  14  -2   6  323.91   50.78
  14  -2   6  206.89   15.57
  14  -2   7  128.29   11.97
  14  -2   7  118.24   11.74
  14  -2   8  207.67   37.70
  14  -2   8  163.01   13.93
  14  -2   8  168.10   14.87
  14  -2   9  200.03   15.59
  14  -2   9  193.40   16.30
  14  -2  10   21.88   12.34
  14  -2  10   17.43    6.12
  14  -2  10   18.96    4.95
  14  -2  11  337.24   25.28
  14  -2  11  304.93   20.99
  14  -2  12   48.53   10.32
  14  -2  12   36.88    7.08
  14  -2  13  342.67   27.08
  14  -2  13  272.07   19.41
  14  -2  14  104.19   15.89
  14  -2  14   78.88   10.13
  14  -2  15   37.22   10.48
  14  -2  15   25.62    5.65
  14  -2  16   16.43    8.58
  14  -2  16    1.63    2.19
  14  -2  17   69.72   13.72
  14  -2  17   43.56    6.97
  14  -2  18  140.02   18.68
  14   0 -23    5.01    2.41
  14   0 -22    5.95    2.86
  14   0 -22    5.12    2.57
  14   0 -21   26.14    5.22
  14   0 -21   23.57    5.33
  14   0 -20    7.46    3.43
  14   0 -20    7.86    3.84
  14   0 -19    5.36    3.78
  14   0 -19    1.50    2.00
 -14   0  19   -0.95    3.94
  14   0 -18   98.47   10.90
  14   0 -18   89.45   10.47
 -14   0  18   61.64   13.31
  14   0 -17   35.17    7.02
  14   0 -17   29.91    6.21
  14   0 -17   34.80    6.79
 -14   0  17   25.31   10.66
  14   0 -16   31.00    6.68
  14   0 -16   28.39    5.88
  14   0 -16   32.28    6.67
 -14   0  16   11.96    7.83
  14   0 -15  386.99   22.31
  14   0 -15  413.98   21.81
  14   0 -15  385.60   21.62
  14   0 -14   28.25   14.89
  14   0 -14   27.77    5.75
  14   0 -14   26.97    5.34
  14   0 -14   30.84    6.51
 -14   0  14    6.10    7.35
  14   0 -13   15.37   12.63
  14   0 -13   16.49    4.64
  14   0 -13   17.76    4.55
  14   0 -13   13.24    4.15
 -14   0  13   11.08    9.87
  14   0 -12  122.63   28.02
  14   0 -12  113.93   11.23
  14   0 -12  145.43   12.26
  14   0 -12  126.77   12.11
  14   0 -11   -1.73    4.95
  14   0 -11    0.45    2.21
  14   0 -11    1.09    1.74
  14   0 -11   -3.03    3.11
 -14   0  11    1.88    5.31
  14   0 -10  147.06   28.01
  14   0 -10  151.91   12.68
  14   0 -10  165.06   13.72
  14   0 -10  186.55   16.45
  14   0  -9  114.38   23.68
  14   0  -9  126.92   11.31
  14   0  -9  126.44   11.70
  14   0  -9  135.30   13.28
  14   0  -8  371.40   41.21
  14   0  -8  419.83   20.44
  14   0  -8  444.13   23.03
  14   0  -7   11.70    6.97
  14   0  -7   10.24    3.68
  14   0  -7    7.66    2.44
  14   0  -6  263.81   33.09
  14   0  -5   49.49   13.50
  14   0  -4    6.30    7.01
  14   0  -3   15.73    7.91
  14   0  -2   62.61   15.79
  14   0  -1 1338.21   71.91
  14   0   0    2.90    5.59
  14   0   1   51.49   14.71
  14   0   2   18.08    9.91
  14   0   2   16.73    7.05
  14   0   3   37.84   13.03
  14   0   3   34.98   11.61
  14   0   4  817.98   54.94
  14   0   4  859.74   65.88
  14   0   5   -2.08    6.27
  14   0   5   -3.62    5.94
  14   0   6   95.90   20.31
  14   0   6  108.33   26.48
  14   0   7   20.70   10.44
  14   0   7   26.69    6.04
  14   0   7   23.38    4.94
  14   0   8   30.60   12.19
  14   0   8   38.53    7.76
  14   0   8   32.96    6.03
  14   0   9  140.41   26.77
  14   0   9  167.12   16.11
  14   0   9  127.35   11.39
  14   0  10  252.94   37.49
  14   0  10  293.23   22.18
  14   0  11   14.57   10.18
  14   0  11   22.26    6.77
  14   0  12   14.86    8.14
  14   0  12   23.03    7.18
  14   0  13   65.65   10.81
  14   0  14    8.97    4.85
  14   0  15  732.12   36.84
  14   0  16   57.11   10.26
  14   0  17    0.02    3.41
  14   0  18   19.60    5.79
 -14   0 -19   38.43   11.88
 -14   0 -19   65.60   20.40
 -14   0 -20   -2.64    5.52
  14   0  20   22.50    6.34
 -14   0 -20   -0.98   10.08
  14   0  21   44.80    7.95
 -14   0 -21    6.51    8.52
  14   0  22   78.92    9.30
 -14   0 -22    6.31    7.08
  14   0  23   20.73    4.59
 -14   2  23    2.60    1.63
 -14   2  22   19.23    4.83
 -14   2  21   -1.21    2.77
 -14   2  20   17.67    6.95
 -14   2  19    3.96    5.96
 -14   2  18   54.10   10.30
 -14   2  18   24.66    9.74
 -14   2  17    2.41    4.61
 -14   2  17    9.51    7.87
 -14   2  16    9.43    7.09
  14   2 -16   21.76    6.10
 -14   2  16    7.18    7.72
 -14   2  15    6.32    6.42
  14   2 -15   14.33    5.04
 -14   2  15    0.01    6.16
 -14   2  14   25.60    9.64
 -14   2  14    8.40    8.11
 -14   2  13    3.70    7.47
  14   2 -13    6.24    2.75
 -14   2  13   -9.54    9.49
 -14   2  12   69.57   16.35
 -14   2  12   59.40   16.14
  14   2 -11   93.10   10.92
  14   2 -11   96.93   11.83
  14   2 -10  105.70   11.51
  14   2 -10  115.12   12.54
  14   2  -9  185.17   14.55
  14   2  -9  204.05   16.07
 -14   2   9  203.41   50.17
  14   2  -8   40.98    7.60
  14   2  -8   33.23    5.71
 -14   2   8   52.56   19.40
  14   2  -7  276.58   18.38
  14   2  -7  268.19   16.30
 -14   2   7  301.56   54.94
  14   2  -6   45.81    7.48
 -14   2   6   48.77   26.71
  14   2  -5    8.99    3.46
 -14   2   5    9.42   14.34
  14   2  -5    8.95    3.69
  14   2  -4  117.23   10.89
  14   2  -4  128.83   10.97
 -14   2   4  163.64   37.26
  14   2  -4  126.01   11.88
  14   2  -3   58.33    7.61
  14   2  -3   67.16    8.01
 -14   2   3   59.03   25.98
  14   2  -3   64.82    8.52
  14   2  -2  176.38   13.07
 -14   2   2  161.34   34.11
  14   2  -2  171.57   14.22
  14   2  -1   86.79    9.23
 -14   2   1   82.23   23.11
  14   2  -1   76.26    9.27
  14   2   0   52.91    7.18
  14   2   0   51.21    7.82
  14   2   1  535.37   23.10
 -14   2  -1  273.84   31.37
 -14   2  -2   22.90   10.98
 -14   2  -3    4.69    5.22
 -14   2  -4   23.81   10.50
  14   2   5    6.22    4.87
 -14   2  -5   10.39   10.30
  14   2   6  220.25   34.93
 -14   2  -6  109.53   22.85
  14   2   7  122.69   26.93
 -14   2  -7   63.72   18.55
  14   2   8  182.88   33.03
 -14   2  -8   78.78   19.30
  14   2   9  190.67   34.06
 -14   2  -9   93.01   20.80
  14   2  10   18.53   11.23
 -14   2 -10    2.42   10.29
 -14   2 -11  160.14   24.92
 -14   2 -11  129.80   26.61
 -14   2 -12   31.91   10.12
 -14   2 -12    7.82    8.53
 -14   2 -13  153.31   26.39
 -14   2 -13   99.61   23.17
 -14   2 -14   37.95   13.31
 -14   2 -14   26.72   12.84
 -14   2 -15   31.60   14.74
 -14   2 -15   15.00   10.05
 -14   2 -16    8.17   10.25
 -14   2 -16    7.49    7.21
 -14   2 -17   30.57   17.12
 -14   2 -17   24.89   11.97
 -14   2 -18   38.71   15.57
 -14   2 -18   20.46   10.92
 -14   2 -19   12.76   10.63
 -14   2 -19   -0.61    7.50
 -14   2 -20   13.33   10.07
 -14   2 -20    9.70   10.00
 -14   2 -21    1.67    4.80
 -14   2 -21    6.32    7.10
 -14   4  19    8.18    2.89
 -14   4  18   10.68    3.64
 -14   4  17    2.98    3.22
 -14   4  16    4.88    3.20
 -14   4  16    4.12    2.89
 -14   4  15    1.35    3.47
 -14   4  15    4.79    4.73
 -14   4  14   10.39    5.94
 -14   4  14    6.75    5.25
 -14   4  13   24.06    9.07
 -14   4  13   18.39    7.03
 -14   4  12    3.06    3.83
 -14   4  12    0.59    4.67
 -14   4  11    6.17    5.01
  14   4 -11   18.41    3.90
 -14   4  11    3.56    4.81
 -14   4  10    2.57    4.90
  14   4 -10    0.93    1.12
 -14   4  10    7.61    6.66
 -14   4   9   13.88    7.11
 -14   4   9    7.87    4.58
 -14   4   8   35.90   11.29
 -14   4   8   26.26    9.70
  14   4  -7    4.05    2.59
 -14   4   7   -2.78    5.01
  14   4  -6   67.52    8.93
 -14   4   6   19.92    9.49
  14   4  -5   31.00    5.95
 -14   4   5   44.71   29.58
 -14   4   5   20.80    8.81
  14   4  -4   15.76    4.19
 -14   4   4   21.13   18.96
 -14   4   4    1.69    4.76
  14   4  -3  196.93   14.94
 -14   4   3  162.87   45.98
 -14   4   3  121.29   19.17
  14   4  -2  136.75   12.50
 -14   4   2  138.70   41.94
 -14   4   2   69.83   15.16
 -14   4   2   34.05    9.57
  14   4  -1  123.98   12.06
 -14   4   1  123.65   36.46
 -14   4   1   65.26   16.29
  14   4   0  105.59   11.03
 -14   4   0  109.16   33.99
 -14   4   0   61.93   16.74
  14   4   1    9.91    3.74
 -14   4  -1   -1.29   14.06
 -14   4  -1    2.21    6.62
  14   4   2  117.10   11.94
 -14   4  -2   89.92   30.88
 -14   4  -2   65.54   18.19
  14   4   3   59.72    8.83
 -14   4  -3   41.95   22.89
 -14   4  -3   29.61   13.39
 -14   4  -4   15.72   16.12
 -14   4  -4    1.99    6.33
 -14   4  -5  159.90   38.78
 -14   4  -5  107.99   23.90
 -14   4  -6  114.05   30.57
 -14   4  -6   74.74   18.63
 -14   4  -7   -3.83   11.05
 -14   4  -7    9.89    9.39
 -14   4  -8   53.23   23.51
 -14   4  -8   25.64   10.49
 -14   4  -8   25.49   12.64
 -14   4  -9   24.53    9.34
 -14   4  -9   11.80    8.34
 -14   4 -10   18.81    9.72
 -14   4 -10    8.30    8.14
 -14   4 -11   12.44    8.73
 -14   4 -11   -8.37    8.32
 -14   4 -12    7.39    8.31
 -14   4 -12   -0.34    6.57
 -14   4 -13   21.59   12.43
 -14   4 -13   23.14   10.86
 -14   4 -14   65.88   17.92
 -14   4 -14   33.48   11.65
 -14   4 -15    9.92    9.45
 -14   4 -15    3.02    4.67
 -14   4 -16   28.44   13.59
 -14   4 -16    5.08    8.03
 -14   4 -17   18.16    9.82
 -14   4 -17  -13.65    8.47
 -14   4 -18   -7.45    7.26
  14   6  -9    0.74    0.77
 -14   6   9    1.48    2.51
  14   6  -8    8.74    2.09
 -14   6   8    6.06    2.48
  14   6  -7    7.25    1.98
 -14   6   7    3.49    2.52
  14   6  -6   23.22    3.94
 -14   6   6   11.18    3.89
  14   6  -5    2.75    1.60
 -14   6   5    3.45    2.64
 -14   6   4    2.39    2.77
  14   6  -4   13.60    3.21
 -14   6   4   10.90    3.37
  14   6  -3   17.47    3.56
 -14   6   3   11.73    4.47
  14   6  -2   31.11    4.75
 -14   6   2   26.67    7.26
 -14   6   1   12.16    5.00
 -14   6   0   12.15    5.82
 -14   6  -1   11.54    6.54
 -14   6  -2    5.77    5.15
 -14   6  -3   12.59    6.04
 -14   6  -4    5.94    3.90
 -14   6  -5    1.78    4.98
 -14   6  -6   10.88    5.51
 -14   6  -7   -2.18    4.00
 -14   6  -8    2.39    3.34
  15  -5 -14   12.21    2.90
  15  -5 -13    9.38    2.93
  15  -5 -13    5.99    2.38
  15  -5 -12   14.63    3.78
  15  -5 -12   10.52    3.18
  15  -5 -11    1.09    1.89
  15  -5 -11    2.19    2.18
  15  -5 -10   21.61    4.59
  15  -5 -10   16.45    3.17
  15  -5 -10   16.69    4.31
  15  -5  -9   12.47    3.84
  15  -5  -9    8.82    2.64
  15  -5  -9   10.50    3.61
  15  -5  -8    5.07    2.40
  15  -5  -8   10.39    3.69
  15  -5  -8    3.57    2.26
  15  -5  -7   11.48    3.47
  15  -5  -7   13.70    3.73
  15  -5  -7   12.78    4.08
  15  -5  -6    6.75    2.88
  15  -5  -6    5.65    4.05
  15  -5  -5   15.25    4.44
  15  -5  -5   14.44    4.83
  15  -5  -4    5.70    3.67
  15  -5  -4    2.21    2.85
  15  -5  -3   55.68    9.30
  15  -5  -3   53.34    8.52
  15  -5  -2   51.83    8.95
  15  -5  -2   49.53    8.46
  15  -5  -1   16.08    5.30
  15  -5  -1   19.44    5.73
  15  -5   0   42.92    7.71
  15  -5   0   43.24    8.32
  15  -5   1   55.32    8.56
  15  -5   1   57.99    9.63
  15  -5   2    7.73    3.87
  15  -5   2    5.41    3.47
  15  -5   2    3.98    1.76
  15  -5   3   37.30    7.33
  15  -5   3   31.27    7.15
  15  -5   3   31.36    6.00
  15  -5   4  113.26   11.72
  15  -5   4  131.17   14.81
  15  -5   4  106.84   11.43
  15  -5   5    7.70    3.21
  15  -5   5    9.49    4.84
  15  -5   5    8.42    3.92
  15  -5   6    1.81    2.71
  15  -5   6    6.30    3.91
  15  -5   6   -0.79    3.34
  15  -5   7   17.65    5.69
  15  -5   7   11.02    3.92
  15  -5   8   70.11    9.93
  15  -5   8   68.96    9.41
  15  -5   9   27.00    5.81
  15  -5   9   37.68    7.46
  15  -5  10   23.08    5.05
  15  -5  10   34.21    6.78
  15  -5  11    3.93    2.59
  15  -5  11    4.58    3.46
  15  -5  12    8.92    2.97
  15  -5  12   10.10    3.69
  15  -5  13    4.97    2.64
  15  -3 -20   18.42    3.52
  15  -3 -20   15.87    3.29
  15  -3 -19    2.70    2.13
  15  -3 -19    1.39    1.95
  15  -3 -18   34.07    5.67
  15  -3 -18   29.95    5.23
  15  -3 -17    4.84    2.67
  15  -3 -17    4.00    3.21
  15  -3 -16    5.95    2.61
  15  -3 -15   46.18    7.28
  15  -3 -14   35.36    5.75
  15  -3 -14   41.87    7.27
  15  -3 -14   35.97    7.04
  15  -3 -13   22.80    5.39
  15  -3 -13   21.38    4.83
  15  -3 -13   25.20    5.99
  15  -3 -12   66.85    8.72
  15  -3 -12   82.12   10.13
  15  -3 -12   70.07    9.60
  15  -3 -11  102.83   10.98
  15  -3 -11  109.96   11.27
  15  -3 -11  104.82   11.88
  15  -3 -10   16.87    4.89
  15  -3 -10   15.35    4.93
  15  -3 -10   12.77    5.06
  15  -3  -9    6.98    3.51
  15  -3  -9    8.41    3.27
  15  -3  -9    9.67    4.25
  15  -3  -8   19.24    4.96
  15  -3  -8   19.43    5.06
  15  -3  -7  170.69   14.25
  15  -3  -7  189.26   15.13
  15  -3  -7  195.95   34.27
  15  -3  -6  308.52   19.51
  15  -3  -6  319.22   19.60
  15  -3  -6  329.31   43.23
  15  -3  -5  144.07   13.11
  15  -3  -5  150.58   28.55
  15  -3  -5  145.34   13.21
  15  -3  -4  107.49   11.23
  15  -3  -4  120.19   25.13
  15  -3  -4  113.76   11.82
  15  -3  -4  103.14   10.98
  15  -3  -3    6.87    3.60
  15  -3  -3    3.56    4.13
  15  -3  -3    6.69    3.46
  15  -3  -3    2.08    1.74
  15  -3  -2  138.98   27.91
  15  -3  -2  113.11   11.03
  15  -3  -2  114.65   12.13
  15  -3  -1   59.50    8.43
  15  -3  -1   87.11   22.77
  15  -3  -1   61.97    9.12
  15  -3  -1   65.44    9.01
  15  -3   0  136.00   12.30
  15  -3   0  157.75   30.66
  15  -3   0  133.25   13.24
  15  -3   0  144.02   13.67
  15  -3   1  119.99   11.68
  15  -3   1  144.78   29.70
  15  -3   1  119.76   12.42
  15  -3   1  124.83   13.19
  15  -3   2  116.28   11.39
  15  -3   2  132.13   31.64
  15  -3   2  144.88   31.80
  15  -3   2  107.93   11.96
  15  -3   2  114.92   12.44
  15  -3   3  289.69   46.71
  15  -3   3  292.35   45.85
  15  -3   3  210.44   16.85
  15  -3   3  222.77   17.22
  15  -3   4    9.07    9.42
  15  -3   4   17.99   13.01
  15  -3   4    9.35    4.00
  15  -3   4   11.85    5.25
  15  -3   5   67.20   24.94
  15  -3   5   61.55    9.45
  15  -3   5   64.91    9.75
  15  -3   6  118.00   32.01
  15  -3   6  102.74   12.03
  15  -3   6  102.36   12.33
  15  -3   7   30.40    7.13
  15  -3   7   29.00    6.85
  15  -3   8   84.14   11.86
  15  -3   9   39.35    8.38
  15  -3  10  160.38   16.04
  15  -3  11   30.17    7.00
  15  -3  12  111.50   13.19
  15  -3  13    5.86    3.60
  15  -3  14    0.23    2.06
  15  -3  15    9.39    3.30
  15  -3  16   27.28    5.94
  15  -3  17   27.77    5.98
  15  -3  18   -0.07    1.70
  15  -3  19   10.23    3.01
  15  -1 -23   39.73    5.13
  15  -1 -23   39.04    5.01
  15  -1 -22   32.29    5.14
  15  -1 -22   26.69    4.68
  15  -1 -21   31.23    5.34
  15  -1 -21   26.99    5.01
  15  -1 -20    6.79    3.48
  15  -1 -20    4.90    2.81
  15  -1 -19   28.01    5.45
  15  -1 -19   22.38    5.20
  15  -1 -18    2.17    2.01
  15  -1 -18   -0.88    1.96
  15  -1 -18    3.13    3.55
  15  -1 -17   23.15    5.39
  15  -1 -17   26.63    5.81
  15  -1 -17   22.00    5.50
  15  -1 -16   57.77    8.20
  15  -1 -16   63.83    8.56
  15  -1 -16   63.28    9.14
  15  -1 -15   46.68    7.39
  15  -1 -15   60.73    8.77
  15  -1 -15   58.31    9.39
  15  -1 -14  134.38   12.70
  15  -1 -14  174.16   14.53
  15  -1 -14  163.63   14.68
  15  -1 -13  142.32   12.90
  15  -1 -13  171.99   14.26
  15  -1 -13  151.01   14.30
  15  -1 -12   11.13    9.20
  15  -1 -12   14.74    4.31
  15  -1 -12   11.62    4.11
  15  -1 -11  197.14   34.85
  15  -1 -11  191.44   14.85
  15  -1 -11  202.44   16.31
  15  -1 -10  135.40   27.76
  15  -1 -10  148.30   13.38
  15  -1 -10  153.02   13.96
  15  -1  -9   57.77   17.85
  15  -1  -9   61.00    8.70
  15  -1  -9   54.29    8.11
  15  -1  -8   57.65   17.15
  15  -1  -8   74.54    9.45
  15  -1  -8   68.84    9.28
  15  -1  -7   19.64   11.25
  15  -1  -7   23.98    5.83
  15  -1  -7   18.56    4.81
  15  -1  -6  201.00   31.31
  15  -1  -6  204.16   15.14
  15  -1  -6  189.68   14.81
  15  -1  -5  165.48   29.00
  15  -1  -5  160.77   12.99
  15  -1  -5  151.77   12.98
  15  -1  -4  214.11   32.43
  15  -1  -4  211.88   14.55
  15  -1  -4  217.00   15.71
  15  -1  -3  196.56   31.38
  15  -1  -3  177.46   13.13
  15  -1  -3  190.76   14.60
  15  -1  -2   67.94   18.50
  15  -1  -2   64.59    7.75
  15  -1  -2   68.28    8.97
  15  -1  -1   27.42   12.23
  15  -1  -1   27.20    5.26
  15  -1  -1   30.64    6.10
  15  -1   0  138.74   26.77
  15  -1   0  131.33   12.28
  15  -1   1  256.08   36.84
  15  -1   1  217.54   15.61
  15  -1   2   43.11   15.96
  15  -1   2   38.97    6.98
  15  -1   3  171.26   32.50
  15  -1   3  123.38   11.97
  15  -1   4   19.43   14.72
  15  -1   4    7.95    3.15
  15  -1   5   15.55   11.39
  15  -1   5   11.33    4.52
  15  -1   6  381.15   53.75
  15  -1   6  247.53   17.09
  15  -1   7   99.39   11.16
  15  -1   8  163.03   18.05
  15  -1   8  119.02   12.32
  15  -1   9  214.60   21.23
  15  -1   9  158.24   14.53
  15  -1  10  448.51   31.27
  15  -1  10  318.12   20.84
  15  -1  11   14.13    5.87
  15  -1  11   15.42    4.94
  15  -1  12   42.49   10.11
  15  -1  12   26.06    6.21
  15  -1  13  153.30   19.50
  15  -1  13  104.39   11.97
  15  -1  14  157.25   19.60
  15  -1  14  114.01   12.08
  15  -1  15   31.14    8.18
  15  -1  16    6.50    4.84
  15  -1  17   38.57    9.75
  15  -1  18   40.56    9.23
  15  -1  19   29.74    8.02
  15  -1  20    3.71    3.65
 -15  -1 -20   15.79   11.09
 -15  -1 -21   16.57    9.11
 -15  -1 -22   12.47   10.64
 -15   1  22   14.98    3.44
 -15   1  21   17.87    4.91
  15   1 -20    0.81    2.44
 -15   1  20   -1.94    2.98
  15   1 -19   28.86    5.80
  15   1 -19   27.25    5.99
  15   1 -18    4.43    2.59
  15   1 -18   -0.21    2.15
 -15   1  18   -1.94    4.79
  15   1 -17   24.38    5.42
  15   1 -17   25.85    5.92
 -15   1  17   10.48    7.39
  15   1 -16   65.39    8.93
  15   1 -16   62.39    9.13
  15   1 -15   60.14    8.43
  15   1 -15   55.09    8.61
  15   1 -15   57.08    8.86
  15   1 -14  165.38   13.84
  15   1 -14  151.58   14.09
  15   1 -14  148.00   13.80
  15   1 -13  141.12   13.54
  15   1 -13  148.93   13.98
  15   1 -12    8.15    6.57
  15   1 -12   10.65    4.15
  15   1 -12    7.56    3.38
 -15   1  12    9.20    8.47
  15   1 -11  164.94   27.86
  15   1 -11  189.66   15.21
  15   1 -11  187.51   15.19
  15   1 -10  142.48   13.02
  15   1 -10  147.43   13.26
  15   1 -10  138.61   24.48
 -15   1  10  180.57   40.48
  15   1  -9   58.21    8.25
  15   1  -9   56.34    7.94
  15   1  -9   55.14   14.81
 -15   1   9   51.71   22.91
  15   1  -9   55.23    8.72
  15   1  -8   74.04    9.37
  15   1  -8   72.95    8.77
  15   1  -8   71.81   17.37
 -15   1   8   56.72   26.57
  15   1  -8   67.08    9.05
  15   1  -7   22.93    5.59
  15   1  -7   19.74    4.55
  15   1  -7   26.90   10.44
 -15   1   7   30.69   14.33
  15   1  -7   19.25    5.30
  15   1  -6  205.30   15.22
  15   1  -6  188.61   26.62
 -15   1   6  184.88   40.13
  15   1  -6  192.64   14.96
  15   1  -5  160.05   13.18
  15   1  -5  155.62   24.26
 -15   1   5  186.31   40.04
  15   1  -5  161.81   13.62
  15   1  -4  215.67   15.11
  15   1  -4  208.83   27.84
 -15   1   4  232.80   42.92
  15   1  -4  212.61   15.56
  15   1  -3  181.94   13.62
  15   1  -3  181.78   26.01
 -15   1   3  193.10   37.30
  15   1  -3  182.10   14.44
  15   1  -2   64.82   16.13
  15   1  -2   68.35    8.60
  15   1  -1   24.64   10.35
  15   1  -1   28.89    5.89
  15   1   0  135.22   23.85
  15   1   0  128.93   11.97
  15   1   1  232.92   32.31
  15   1   1  207.80   15.49
  15   1   2   46.15   15.65
  15   1   2   43.05    7.14
  15   1   3  148.16   27.01
  15   1   3  131.87   12.45
  15   1   4    8.20    7.55
  15   1   4   15.61   11.41
 -15   1  -4    2.55    3.93
  15   1   4    6.51    3.65
  15   1   5   12.70    8.25
 -15   1  -5    6.86    5.21
  15   1   5    8.50    3.04
  15   1   6  251.09   36.38
  15   1   6  252.29   16.43
  15   1   7  100.48   24.20
  15   1   8  122.61   27.12
  15   1   9  167.65   32.46
  15   1  10  347.61   47.88
  15   1  11   19.12   11.42
 -15   1 -11   -3.60    8.94
 -15   1 -12    8.44    9.16
  15   1  13  119.65   13.63
 -15   1 -13   25.40   13.62
  15   1  14  131.10   14.24
 -15   1 -14   45.20   17.45
  15   1  15   26.07    6.67
 -15   1 -15    1.55   10.98
  15   1  16    3.76    2.02
 -15   1 -16  -14.14   10.64
  15   1  17   25.42    6.30
 -15   1 -17    7.81   10.98
  15   1  18   31.61    6.80
 -15   1 -18    0.01    8.47
  15   1  19   20.57    5.11
 -15   1 -19   -4.24    8.88
  15   1  20    1.96    1.90
 -15   1 -20  -21.53   12.49
  15   1  21   31.07    5.34
 -15   1 -21   10.86    9.37
 -15   1 -22   16.00    8.66
 -15   3  20    8.85    3.42
 -15   3  19    2.30    2.29
 -15   3  18   23.68    7.21
 -15   3  17    3.36    3.79
 -15   3  17    5.11    5.02
 -15   3  16    3.75    2.99
 -15   3  16    0.07    5.09
 -15   3  15   17.72    7.95
 -15   3  15   19.19    8.65
 -15   3  14   19.68    9.32
 -15   3  14   13.76    8.79
 -15   3  13    4.96    6.05
 -15   3  13    7.83    7.13
 -15   3  12   28.58   10.62
 -15   3  12   25.21   10.13
 -15   3  11   38.00   11.43
 -15   3  11   35.78   12.71
 -15   3  10    7.33    6.13
 -15   3   9    2.79    7.25
 -15   3   8   18.35   18.05
 -15   3   8   11.43    7.69
  15   3  -7  192.92   13.86
 -15   3   7  128.23   39.98
  15   3  -6  313.83   18.02
 -15   3   6  234.05   49.78
  15   3  -5  148.29   12.42
 -15   3   5  119.21   35.41
  15   3  -4  107.88   10.66
 -15   3   4   72.07   28.73
  15   3  -3    5.12    3.02
 -15   3   3    8.39   17.22
  15   3  -2  115.27   11.29
 -15   3   2   90.89   33.99
  15   3  -1   63.82    8.44
 -15   3   1   58.70   25.24
 -15   3   1   32.14   11.17
  15   3   0  136.43   12.31
 -15   3   0  116.44   35.29
 -15   3   0   56.56   14.41
  15   3   1  112.71   11.58
 -15   3  -1  143.07   42.20
 -15   3  -1   56.04   16.47
 -15   3  -2  108.28   38.72
 -15   3  -2   52.09   16.78
 -15   3  -3  184.93   46.96
 -15   3  -3  120.01   25.43
 -15   3  -4   15.11   16.11
 -15   3  -4    6.34    8.02
 -15   3  -5   19.55   15.63
 -15   3  -5   23.95   12.53
 -15   3  -6   54.20   18.07
 -15   3  -7    4.91    7.45
 -15   3  -8   31.82   13.73
 -15   3  -9   23.00    9.91
 -15   3  -9   19.88   11.62
 -15   3 -10   90.03   21.54
 -15   3 -10   65.14   19.22
 -15   3 -11   18.48   10.94
 -15   3 -11   10.38    8.17
 -15   3 -12   65.22   17.96
 -15   3 -12   38.21   15.90
 -15   3 -13    4.30    8.16
 -15   3 -13    0.34    6.78
 -15   3 -14   -1.93   10.14
 -15   3 -14   -1.67    6.32
 -15   3 -15   11.12   12.05
 -15   3 -15   10.83    9.25
 -15   3 -16   26.54   11.47
 -15   3 -16    7.10    9.96
 -15   3 -17   18.17   12.27
 -15   3 -17   15.17   11.05
 -15   3 -18   16.12   11.19
 -15   3 -18    2.62    6.47
 -15   3 -19   -1.00    5.73
 -15   3 -19    1.51    5.44
 -15   5  14   10.07    3.44
 -15   5  13    6.39    3.44
 -15   5  13    4.61    2.71
 -15   5  12   11.54    5.07
 -15   5  11   -1.32    3.47
  15   5 -11    0.82    1.03
 -15   5  10   11.39    6.34
  15   5 -10   19.04    3.45
 -15   5   9    2.67    3.89
  15   5  -9    7.90    2.43
 -15   5   8    3.87    4.24
  15   5  -8    4.48    2.11
 -15   5   7    0.58    3.30
  15   5  -7   13.20    3.46
 -15   5   6   -0.36    3.52
  15   5  -6    6.71    2.74
 -15   5   5    1.46    4.28
  15   5  -5   13.29    3.73
 -15   5   4    0.48    3.54
  15   5  -4    4.48    3.05
 -15   5   4   -4.17    4.30
 -15   5   3   21.29    8.84
  15   5  -3   45.20    7.04
 -15   5   3   26.47    8.78
  15   5  -2   40.71    6.58
 -15   5   2   20.45    7.56
  15   5  -1   12.48    3.86
 -15   5   1   12.00    9.18
  15   5   0   35.07    6.29
 -15   5   0   13.20    6.17
 -15   5  -1   34.17   11.78
 -15   5  -2   13.40   16.25
 -15   5  -2    2.84    4.54
 -15   5  -3   30.30   21.21
 -15   5  -3   14.98    9.01
 -15   5  -4   43.86   13.37
 -15   5  -5    3.44    6.00
 -15   5  -6   -1.60    5.75
 -15   5  -7    0.86    5.71
 -15   5  -8   24.50    9.64
 -15   5  -9    7.86    5.41
 -15   5 -10   17.03    8.13
 -15   5 -11   -4.69    5.30
 -15   5 -12    4.77    4.80
 -15   5 -13    0.92    3.90
  16  -6  -4    4.03    1.71
  16  -6  -4    4.35    2.03
  16  -6  -3   27.66    4.21
  16  -6  -3   30.12    4.64
  16  -6  -2    2.88    1.89
  16  -6  -2    2.59    1.99
  16  -6  -1    6.38    2.51
  16  -6  -1    6.86    2.67
  16  -6   0   12.17    2.95
  16  -6   1   18.86    3.85
  16  -4 -17   22.67    4.05
  16  -4 -17   19.33    3.46
  16  -4 -16   72.36    7.46
  16  -4 -16   61.26    6.97
  16  -4 -15    0.74    1.64
  16  -4 -14   21.66    4.74
  16  -4 -13   11.18    2.93
  16  -4 -13   15.02    3.95
  16  -4 -13   16.61    4.46
  16  -4 -12   17.25    4.41
  16  -4 -12   10.65    3.22
  16  -4 -12   15.12    4.75
  16  -4 -11   63.96    7.74
  16  -4 -11   86.66    9.53
  16  -4 -11   74.09    9.46
  16  -4 -10   28.09    5.36
  16  -4 -10   25.19    5.39
  16  -4 -10   25.65    5.74
  16  -4  -9   18.42    4.40
  16  -4  -9   19.30    5.17
  16  -4  -8   70.06    9.26
  16  -4  -8   70.15    9.47
  16  -4  -7   29.75    6.18
  16  -4  -7   29.01    6.29
  16  -4  -6    6.85    3.44
  16  -4  -6    8.70    3.87
  16  -4  -5    6.25    3.01
  16  -4  -5    8.35    4.10
  16  -4  -4   92.18   11.25
  16  -4  -4   97.57   11.23
  16  -4  -3   56.30    8.92
  16  -4  -3   63.93    9.49
  16  -4  -2   51.17    8.29
  16  -4  -2   56.05    8.62
  16  -4  -2   55.41    7.97
  16  -4  -1   41.25    7.65
  16  -4  -1   44.35    7.79
  16  -4  -1   40.62    7.22
  16  -4   0  105.85   11.91
  16  -4   0  121.10   12.80
  16  -4   0  119.26   12.97
  16  -4   1  164.54   14.60
  16  -4   1  180.23   17.24
  16  -4   1  191.26   16.79
  16  -4   2    4.14    3.13
  16  -4   2    5.79    3.99
  16  -4   2    1.45    2.28
  16  -4   3   28.66    6.49
  16  -4   3   29.71    7.74
  16  -4   3   33.45    7.77
  16  -4   4  119.88   14.03
  16  -4   4  123.03   15.03
  16  -4   5    3.70    2.69
  16  -4   5   15.57    6.72
  16  -4   6   30.16    6.76
  16  -4   6   33.88    8.01
  16  -4   7   69.23   10.33
  16  -4   7   81.41   12.14
  16  -4   8   10.78    4.54
  16  -4   8   16.30    5.40
  16  -4   9   19.88    5.42
  16  -4   9   27.94    6.04
  16  -4  10    3.51    4.01
  16  -4  11   10.05    4.46
  16  -4  12   16.20    4.96
  16  -4  13    0.59    2.34
  16  -4  14    3.71    2.78
  16  -4  15    1.54    2.19
  16  -4  16   13.18    3.70
  16  -2 -21   31.17    4.56
  16  -2 -21   33.24    4.84
  16  -2 -20   55.98    6.49
  16  -2 -20   51.39    6.45
  16  -2 -19   29.34    5.15
  16  -2 -19   27.70    5.15
  16  -2 -18   21.12    4.99
  16  -2 -18   17.24    4.21
  16  -2 -17   26.28    5.54
  16  -2 -17   21.07    5.14
  16  -2 -16   24.21    4.72
  16  -2 -16   31.86    6.23
  16  -2 -16   22.79    5.97
  16  -2 -15  154.01   12.43
  16  -2 -15  185.47   14.94
  16  -2 -15  179.70   15.93
  16  -2 -14    1.96    1.84
  16  -2 -14    6.69    3.41
  16  -2 -13   49.76    7.71
  16  -2 -13   60.50    8.57
  16  -2 -12   14.73    4.18
  16  -2 -12   13.09    4.21
  16  -2 -12   14.27    4.32
  16  -2 -11   27.97    6.24
  16  -2 -11   29.59    6.69
  16  -2 -10  106.04   12.15
  16  -2 -10  117.34   12.27
  16  -2  -9  114.79   12.60
  16  -2  -9  111.29   26.60
  16  -2  -9  115.12   11.83
  16  -2  -8  141.77   28.53
  16  -2  -8  155.52   14.52
  16  -2  -8  141.96   13.06
  16  -2  -7   55.50   18.30
  16  -2  -7   54.04    8.24
  16  -2  -7   46.05    7.64
  16  -2  -6   32.27   14.13
  16  -2  -6   39.82    7.43
  16  -2  -6   34.56    6.83
  16  -2  -5  232.55   36.19
  16  -2  -5  215.69   16.48
  16  -2  -5  219.18   16.44
  16  -2  -4   17.38   10.05
  16  -2  -4   19.29    4.99
  16  -2  -4   18.51    5.61
  16  -2  -3  172.41   30.60
  16  -2  -3  158.56   14.53
  16  -2  -2    7.36    4.43
  16  -2  -2   10.13    3.99
  16  -2  -1  540.13   55.74
  16  -2  -1  509.56   26.04
  16  -2   0  155.42   31.27
  16  -2   0  127.35   13.16
  16  -2   1   12.17    7.64
  16  -2   1    4.83    2.97
  16  -2   2  261.84   42.33
  16  -2   2  206.56   16.28
  16  -2   3  174.74   37.13
  16  -2   3  116.68   12.30
  16  -2   4  186.13   40.38
  16  -2   4  123.57   12.94
  16  -2   5   51.61   24.13
  16  -2   5   41.31    8.10
  16  -2   6  100.24   33.06
  16  -2   6   64.89   10.35
  16  -2   7  367.34   23.40
  16  -2   8   13.06    5.65
  16  -2   9  107.54   13.53
  16  -2  10   54.06    9.59
  16  -2  11   97.63   12.93
  16  -2  12   74.73   11.12
  16  -2  13   83.59   11.44
  16  -2  14   -3.38    2.87
  16  -2  15    1.17    2.58
  16  -2  16   21.77    5.09
  16  -2  17   20.26    4.74
  16   0 -22   43.10    6.06
  16   0 -21    4.19    2.43
  16   0 -21    0.50    1.73
  16   0 -20   60.74    7.76
  16   0 -20   57.04    7.76
  16   0 -19   46.24    6.86
  16   0 -19   42.79    7.24
  16   0 -18   29.12    5.42
  16   0 -18   27.80    5.66
  16   0 -17  152.90   12.73
  16   0 -17  143.07   13.28
  16   0 -17  149.26   13.74
  16   0 -16    5.68    3.68
  16   0 -16   -2.56    2.72
  16   0 -16    9.80    4.13
 -16   0  16   -2.80    5.63
  16   0 -15   59.71    8.66
  16   0 -15   66.27    8.58
  16   0 -15   64.19    9.07
  16   0 -14   66.81    9.25
  16   0 -14   74.36    9.95
  16   0 -13   98.75   11.08
  16   0 -13  100.10   11.55
  16   0 -12  184.20   33.16
  16   0 -12  199.44   15.37
  16   0 -12  200.46   16.21
  16   0 -11  638.05   60.32
  16   0 -11  638.29   27.62
  16   0 -11  667.62   28.85
  16   0 -11  666.57   30.11
  16   0 -10  142.79   28.54
  16   0 -10  154.71   13.64
  16   0 -10  151.65   13.72
  16   0 -10  143.71   13.92
  16   0  -9    7.33    7.65
  16   0  -9    8.74    4.26
  16   0  -9    6.26    2.52
  16   0  -9    8.84    4.65
  16   0  -8   -1.38    7.03
  16   0  -8    7.48    2.82
  16   0  -8    7.55    3.45
  16   0  -8    9.31    4.20
  16   0  -7   55.79   16.55
  16   0  -7   70.73    9.44
  16   0  -7   66.60    8.59
  16   0  -7   63.87    8.96
  16   0  -6   -2.90    6.62
  16   0  -6    4.61    3.14
  16   0  -6    7.54    4.22
  16   0  -6    2.89    2.54
  16   0  -5    4.90    6.81
  16   0  -5    1.65    3.28
  16   0  -5    0.54    2.43
  16   0  -4  173.56   28.64
  16   0  -4  185.98   14.60
  16   0  -4  183.74   15.09
  16   0  -3   75.27   19.28
  16   0  -3   86.75    9.91
  16   0  -3   80.70   10.26
  16   0  -2  139.09   25.39
  16   0  -2  135.90   12.21
  16   0  -2  147.31   13.61
  16   0  -1   16.58    7.74
  16   0  -1   26.66    5.55
  16   0  -1   26.59    5.91
  16   0   0   52.94   16.94
  16   0   0   47.20    6.98
  16   0   0   44.53    8.07
  16   0   1  134.40   27.44
  16   0   1  100.19   10.05
  16   0   1  108.63   11.83
  16   0   2  129.89   28.32
  16   0   2  119.85   12.31
  16   0   3  145.58   29.80
  16   0   3  109.01   11.85
  16   0   4   83.50   24.73
  16   0   4   69.88    9.28
  16   0   5    4.72    6.54
  16   0   5    9.99    4.44
  16   0   6   -4.18    8.24
  16   0   6    2.95    2.63
  16   0   7   37.95    7.21
  16   0   8  140.79   15.37
  16   0   8  115.44   12.25
  16   0   9  341.53   24.50
  16   0   9  276.24   18.78
  16   0  10   70.62   11.64
  16   0  10   66.78    9.49
  16   0  11   30.53    7.83
  16   0  12   30.49    7.59
  16   0  13   10.94    5.10
  16   0  14   26.26    7.60
  16   0  15   27.34    7.79
  16   0  16   40.99    8.79
  16   0  17    6.56    5.17
 -16   0 -17   23.41   16.42
  16   0  18    9.77    4.51
 -16   0 -18    8.30   11.49
  16   0  19    1.26    2.41
 -16   0 -19    7.19   11.80
  16   0  20    1.74    2.08
 -16   0 -20   -5.46    7.56
 -16   0 -21   -0.61    8.25
 -16   2  21   23.56    5.21
 -16   2  20   28.81    6.47
 -16   2  19   15.09    5.55
 -16   2  18    7.89    4.46
 -16   2  17   11.46    5.11
 -16   2  17   10.73    6.47
 -16   2  16   15.23    5.82
 -16   2  16    0.71    6.08
 -16   2  15   80.47   14.24
 -16   2  15   55.03   13.42
 -16   2  14    1.35    4.95
  16   2 -14    4.56    2.53
 -16   2  14    7.02    6.51
 -16   2  13   17.74    6.99
 -16   2  13   24.57   10.89
 -16   2  12    9.14    6.70
  16   2 -12   14.21    5.21
 -16   2  12   -1.47    5.42
  16   2 -11   29.26    6.37
 -16   2  11    1.06    5.65
  16   2 -10  108.07   11.94
  16   2 -10  108.84   12.70
  16   2  -9  109.07   11.63
  16   2  -9  113.56   13.09
 -16   2   9   78.45   32.36
  16   2  -8  158.91   13.85
  16   2  -8  162.71   15.15
 -16   2   8  160.58   42.91
  16   2  -7   54.33    9.12
 -16   2   7   30.51   22.46
  16   2  -6   35.94    7.32
 -16   2   6   27.09   13.36
  16   2  -5  218.70   16.46
 -16   2   5  170.19   40.28
  16   2  -5  195.10   16.07
  16   2  -4   16.93    4.49
 -16   2   4   25.69   19.21
  16   2  -4   24.50    6.37
  16   2  -3  140.86   12.39
 -16   2   3  115.89   31.35
  16   2  -3  163.97   14.61
  16   2  -2   16.85    4.56
 -16   2   2    3.14   11.44
  16   2  -2    9.08    3.83
 -16   2   1  403.96   59.85
  16   2  -1  494.16   25.55
 -16   2   0  121.17   34.88
  16   2   0  128.61   13.07
  16   2   1    5.22    3.49
 -16   2  -1    1.64    7.48
  16   2   2  208.28   16.23
 -16   2  -2   87.56   19.18
  16   2   3  122.91   12.22
 -16   2  -3   56.66   17.16
 -16   2  -4   56.11   17.33
 -16   2  -5   20.08   10.35
 -16   2  -6   29.97   13.34
 -16   2  -7  135.05   27.34
 -16   2  -8   -7.87    9.87
 -16   2  -9   56.54   18.87
 -16   2 -10   12.08    8.05
 -16   2 -11   41.78   17.31
 -16   2 -12   25.52   15.17
 -16   2 -13   38.52   17.20
 -16   2 -14   -2.35   10.94
 -16   2 -15    5.59   12.73
 -16   2 -16   -2.18    8.23
 -16   2 -17    6.46   10.07
 -16   2 -18   -7.49   11.15
 -16   2 -19   -3.48    7.15
 -16   2 -20    3.74    6.92
 -16   4  17   13.04    3.95
 -16   4  16   32.24    6.32
 -16   4  16   30.66    6.30
 -16   4  15   -1.34    2.61
 -16   4  15    3.12    2.40
 -16   4  14    7.05    4.74
 -16   4  14    5.71    4.04
 -16   4  13    4.18    2.94
 -16   4  13    3.57    3.23
 -16   4  12    9.61    6.23
 -16   4  12    8.42    5.25
 -16   4  11   28.25    8.78
 -16   4  11   23.97    7.94
 -16   4  10   11.11    5.87
 -16   4  10   -0.85    4.63
 -16   4   9    3.59    3.80
 -16   4   9    0.07    4.10
 -16   4   8   23.70    8.44
 -16   4   8   26.79    9.20
  16   4  -7   30.58    5.60
 -16   4   7    9.93    6.60
  16   4  -6    7.18    2.77
 -16   4   6    3.20    4.97
  16   4  -5    5.56    2.71
 -16   4   5   -0.66    6.15
 -16   4   4   53.89   25.39
 -16   4   4   21.95    8.38
  16   4  -3   52.97    7.81
 -16   4   3   33.27   24.99
 -16   4   3   12.53    8.34
  16   4  -2   50.86    7.65
 -16   4   2   38.32   21.34
 -16   4   2   24.23    7.66
 -16   4   2    2.15    5.47
  16   4  -1   36.77    6.65
 -16   4   1   20.22   19.01
 -16   4   1   13.06    8.23
 -16   4   1   21.14    8.99
 -16   4   0   56.16   26.86
 -16   4   0   47.94   13.43
 -16   4  -1  110.91   33.45
 -16   4  -1   85.61   19.16
 -16   4  -2   17.74   22.00
 -16   4  -2    1.45    5.09
 -16   4  -3   12.52   16.25
 -16   4  -3   21.64   12.01
 -16   4  -4   63.69   25.50
 -16   4  -4   55.53   17.45
 -16   4  -5   14.34   16.25
 -16   4  -5    2.27    8.82
 -16   4  -6   29.67   19.22
 -16   4  -6   13.03    9.07
 -16   4  -7   61.58   27.58
 -16   4  -7   29.10   13.81
 -16   4  -8    4.72   10.40
 -16   4  -8    3.51    6.63
 -16   4  -9    9.76   10.37
 -16   4  -9    7.82    8.84
 -16   4 -10  -10.44   10.38
 -16   4 -11   11.37    9.35
 -16   4 -12   23.79   12.76
 -16   4 -13    1.45    6.48
 -16   4 -14    2.11    6.86
 -16   4 -15    2.30    5.74
 -16   4 -16   -6.00    5.94
 -16   6   1   -0.10    2.38
 -16   6   0    7.00    3.58
 -16   6  -1   14.86    5.84
 -16   6  -2    5.37    3.31
 -16   6  -3    1.28    4.32
  17  -5 -11   22.54    4.23
  17  -5 -10    6.27    2.14
  17  -5 -10    5.68    2.46
  17  -5  -9    5.28    2.30
  17  -5  -9    7.17    3.15
  17  -5  -8    2.82    1.95
  17  -5  -8    3.30    2.39
  17  -5  -7   28.58    5.12
  17  -5  -7   32.18    5.78
  17  -5  -6   -0.17    1.79
  17  -5  -6   -0.84    2.18
  17  -5  -5    1.55    2.34
  17  -5  -5    3.10    1.99
  17  -5  -4   21.39    5.58
  17  -5  -4   18.91    4.75
  17  -5  -3   11.75    4.38
  17  -5  -2   21.51    5.14
  17  -5  -1   24.06    5.63
  17  -5   0    5.05    2.99
  17  -5   0    5.20    2.89
  17  -5   1   41.56    7.12
  17  -5   2   20.69    4.71
  17  -5   2   21.18    4.99
  17  -5   3   23.31    4.66
  17  -5   3   19.18    4.33
  17  -5   4    5.84    2.86
  17  -5   5    5.50    2.93
  17  -5   6   11.93    3.95
  17  -5   7   10.26    4.15
  17  -5   8   30.01    6.40
  17  -5   9   49.80    7.76
  17  -5  10   66.70    8.73
  17  -3 -19   50.51    5.14
  17  -3 -19   50.67    5.52
  17  -3 -18   19.54    3.75
  17  -3 -18   18.31    3.90
  17  -3 -17    2.00    1.45
  17  -3 -17   13.81    3.93
  17  -3 -16   -0.98    1.78
  17  -3 -16   -0.23    2.00
  17  -3 -15   34.57    5.29
  17  -3 -15   39.00    5.94
  17  -3 -15   36.97    6.58
  17  -3 -14   22.89    4.57
  17  -3 -14   25.46    4.98
  17  -3 -13   26.55    5.32
  17  -3 -13   20.23    4.69
  17  -3 -12   16.66    4.45
  17  -3 -12   15.43    5.08
  17  -3 -11   22.42    5.44
  17  -3 -11   28.11    6.21
  17  -3 -10   63.78    9.31
  17  -3 -10   57.07    8.49
  17  -3  -9   80.11   10.36
  17  -3  -9   75.78   10.10
  17  -3  -8   90.84   11.27
  17  -3  -8   88.03   10.26
  17  -3  -7   61.74    9.50
  17  -3  -7   51.62    7.87
  17  -3  -6   43.14    7.98
  17  -3  -5   33.81    6.70
  17  -3  -5   41.47    7.42
  17  -3  -4   73.25   10.00
  17  -3  -3  119.51   13.01
  17  -3  -2  163.55   15.42
  17  -3  -1   85.23    9.89
  17  -3  -1  102.04   12.65
  17  -3   0  143.61   12.95
  17  -3   0  150.38   15.08
  17  -3   1   19.31    6.13
  17  -3   2   35.08    7.36
  17  -3   3  261.01   20.57
  17  -3   4   27.52    6.48
  17  -3   4   30.31    7.36
  17  -3   5    3.15    3.77
  17  -3   6   79.45   11.93
  17  -3   7  168.89   17.00
  17  -3   8   64.39   11.05
  17  -3   9   17.16    6.25
  17  -3  10    1.40    2.88
  17  -3  11   19.26    6.52
  17  -3  12    2.54    2.41
  17  -3  13   21.61    5.52
  17  -3  14   36.04    7.06
  17  -3  15   -1.03    2.05
  17  -3  16   25.93    5.63
  17  -3  17   -3.20    2.07
  17  -1 -21   22.69    3.84
  17  -1 -21   26.04    4.51
  17  -1 -20   26.58    4.47
  17  -1 -20   27.63    5.31
  17  -1 -19   31.62    5.25
  17  -1 -19   27.15    5.34
  17  -1 -18   23.56    4.77
  17  -1 -18   23.44    4.59
  17  -1 -18   25.53    5.68
  17  -1 -17   36.10    6.07
  17  -1 -17   34.48    5.92
  17  -1 -17   37.45    6.88
  17  -1 -16    1.96    2.67
  17  -1 -16   -0.16    2.38
  17  -1 -16    8.64    3.63
  17  -1 -15  109.09   11.04
  17  -1 -15  124.21   13.01
  17  -1 -14   27.55    6.00
  17  -1 -14   31.99    7.23
  17  -1 -13    2.04    1.97
  17  -1 -13    2.57    2.93
  17  -1 -12   28.68    6.54
  17  -1 -12   32.35    7.63
  17  -1 -11   37.86    7.49
  17  -1 -11   40.83    8.25
  17  -1 -11   31.90    6.09
  17  -1 -10   75.55   10.57
  17  -1 -10   73.10    9.89
  17  -1  -9    2.32    3.80
  17  -1  -9    7.67    3.68
  17  -1  -9    4.57    2.41
  17  -1  -8   61.45   19.29
  17  -1  -8   69.10   10.46
  17  -1  -8   53.96    9.04
  17  -1  -7   10.13   10.65
  17  -1  -7    4.35    2.71
  17  -1  -7    4.40    4.22
  17  -1  -6   55.41   17.95
  17  -1  -6   50.44    9.11
  17  -1  -6   51.85    8.72
  17  -1  -5   88.29   21.93
  17  -1  -5   77.04   10.47
  17  -1  -5   74.35   10.62
  17  -1  -4   71.21   20.81
  17  -1  -4   74.32    9.87
  17  -1  -4   74.22   10.67
  17  -1  -3  175.05   32.04
  17  -1  -3  170.12   14.63
  17  -1  -3  199.86   17.31
  17  -1  -2  107.51   25.10
  17  -1  -2   93.69   11.09
  17  -1  -2  112.84   13.10
  17  -1  -1    4.33    6.34
  17  -1  -1    3.86    2.57
  17  -1  -1    4.59    3.81
  17  -1   0   43.40   16.98
  17  -1   0   29.78    5.87
  17  -1   0   39.22    8.16
  17  -1   1  190.64   36.85
  17  -1   1  139.92   12.79
  17  -1   1  153.47   14.78
  17  -1   2  114.19   11.36
  17  -1   2  130.84   13.81
  17  -1   3  158.14   13.33
  17  -1   3  164.87   15.29
  17  -1   4   32.93   17.43
  17  -1   4   14.24    4.38
  17  -1   5  281.30   50.95
  17  -1   5  177.94   16.37
  17  -1   6  109.83   33.64
  17  -1   6   79.97   11.18
  17  -1   7  113.03   13.16
  17  -1   8   24.44    6.82
  17  -1   9   49.61    8.99
  17  -1  10  483.54   27.94
  17  -1  11   46.98    9.03
  17  -1  12   25.64    6.95
  17  -1  13   26.55    6.43
  17  -1  14   41.10    7.53
 -17  -1 -19   18.74   12.62
 -17  -1 -20  -11.08    9.79
 -17   1  21   12.43    3.30
 -17   1  20   11.35    3.67
  17   1 -19   35.79    6.40
 -17   1  19   17.44    5.48
  17   1 -18   30.09    6.23
 -17   1  18    7.46    3.91
  17   1 -17   39.18    7.18
 -17   1  17   16.37    7.22
  17   1 -16    4.68    2.90
 -17   1  16   -0.43    4.02
  17   1 -15  125.54   13.09
  17   1 -15  118.06   12.20
  17   1 -14   30.62    6.33
  17   1 -14   28.04    6.38
  17   1 -13    0.87    2.38
  17   1 -13    6.47    3.69
 -17   1  13   -4.26    6.09
  17   1 -12   23.98    6.03
  17   1 -12   26.65    6.21
 -17   1  12    7.11    5.72
  17   1 -11   33.66    6.57
  17   1 -11   32.98    6.88
  17   1 -10   80.14   10.65
  17   1 -10   83.09   10.35
 -17   1  10   79.30   25.07
  17   1  -9    4.28    2.29
  17   1  -9    6.25    3.49
  17   1  -9    5.55    7.28
 -17   1   9   -5.26   14.32
  17   1  -8   62.46    9.41
  17   1  -8   60.14    8.56
  17   1  -8   58.31   16.76
 -17   1   8   52.77   22.43
  17   1  -8   57.05    8.59
  17   1  -7    3.48    3.08
  17   1  -7    0.69    4.31
 -17   1   7   -8.44   13.73
  17   1  -7   -1.35    2.95
  17   1  -6   44.46    8.01
  17   1  -6   28.38   10.58
 -17   1   6   35.02   19.83
  17   1  -6   39.14    7.40
  17   1  -5   74.61   10.13
  17   1  -5   63.36   16.59
  17   1  -4   63.93    8.98
  17   1  -4   61.80   16.56
 -17   1   4   66.58   26.47
  17   1  -4   64.61    9.67
  17   1  -3  167.12   14.43
  17   1  -3  172.68   28.66
 -17   1   3  159.03   37.50
  17   1  -3  175.71   15.54
  17   1  -2   96.65   10.58
  17   1  -2  105.85   22.82
 -17   1   2  107.77   29.98
  17   1  -2  115.39   12.84
  17   1  -1    0.65    4.06
  17   1  -1    3.12    2.36
  17   1  -1    2.06    2.71
  17   1   0   33.27   12.85
  17   1   0   40.74    7.92
  17   1   1  172.37   31.84
  17   1   1  156.81   15.03
  17   1   2  127.11   28.14
  17   1   2  127.17   13.57
  17   1   3  187.01   36.15
  17   1   3  155.30   14.76
  17   1   4   21.31   11.41
  17   1   4   18.25    5.89
 -17   1  -4   -0.93    6.63
  17   1   5  181.77   15.94
 -17   1  -5   73.08   19.62
  17   1   6   76.68   10.30
 -17   1  -6   21.33   10.19
  17   1   7  107.98   26.05
 -17   1  -7   41.84   16.98
 -17   1  -8   14.13   13.24
 -17   1  -9   13.11    8.74
 -17   1 -10  168.83   35.31
 -17   1 -11   11.59   14.15
 -17   1 -12   16.98   13.73
 -17   1 -13    2.10   11.32
 -17   1 -14   14.22   17.75
 -17   1 -15   10.70   15.83
 -17   1 -16    5.32   10.05
 -17   1 -17   16.79   12.24
 -17   1 -18   16.18   10.70
 -17   1 -19   14.34   11.14
 -17   1 -20    7.07    6.67
 -17   3  19   26.32    5.21
 -17   3  18    7.79    3.73
 -17   3  17    3.44    2.38
 -17   3  17    4.06    3.27
 -17   3  16    0.25    2.57
 -17   3  16   -1.10    3.17
 -17   3  15   16.94    6.34
 -17   3  15   13.17    5.68
 -17   3  14    5.93    3.12
 -17   3  14    7.27    5.48
 -17   3  13   11.86    6.37
 -17   3  13    1.76    4.73
 -17   3  12    7.21    4.77
 -17   3  12    8.68    5.32
 -17   3  11    3.50    4.28
 -17   3  11    7.67    6.61
 -17   3  10   15.11    6.50
 -17   3  10   16.53    8.40
 -17   3   9   16.58    7.36
 -17   3   8   85.07   31.52
 -17   3   8   22.74    9.15
 -17   3   7   37.55   21.57
 -17   3   7    8.34    3.80
  17   3  -6   45.98    6.82
 -17   3   6   11.18   13.51
 -17   3   6   13.47    8.16
 -17   3   5   29.85   21.66
 -17   3   4   45.58   24.88
 -17   3   3   79.55   28.51
 -17   3   2   73.72   26.66
 -17   3   1   55.79   25.09
 -17   3   0   86.77   26.87
 -17   3   0   58.06   14.55
 -17   3  -1   22.63   21.39
 -17   3  -1   12.32    6.81
 -17   3  -2   21.24   14.49
 -17   3  -2   13.64    8.57
 -17   3  -3  144.77   43.88
 -17   3  -3  112.15   23.13
 -17   3  -4   37.34   24.72
 -17   3  -4    8.70    9.10
 -17   3  -5   14.05   13.19
 -17   3  -5   12.54   11.42
 -17   3  -6   47.69   30.61
 -17   3  -6   19.90   10.44
 -17   3  -7  112.31   41.35
 -17   3  -7   62.79   19.41
 -17   3  -8   40.29   22.69
 -17   3  -8   31.37   14.40
 -17   3  -9   -0.92   21.88
 -17   3  -9   -0.62    8.06
 -17   3 -10   -6.95   15.13
 -17   3 -10   10.90   11.19
 -17   3 -11   13.77   20.97
 -17   3 -11    0.38    7.23
 -17   3 -12   -3.39   13.90
 -17   3 -12    7.66    9.85
 -17   3 -13   53.09   26.22
 -17   3 -13    8.23    9.57
 -17   3 -14   10.02   15.28
 -17   3 -14   26.50   14.20
 -17   3 -15  -15.55   12.55
 -17   3 -16    3.78    8.15
 -17   3 -17   -5.01    6.60
 -17   5  11    7.59    3.23
 -17   5  10   -0.50    2.69
 -17   5   9    2.65    2.64
 -17   5   8    5.50    4.23
 -17   5   7    9.48    4.94
 -17   5   6    1.11    3.53
 -17   5   5    0.93    4.20
 -17   5   4    0.51    3.06
 -17   5   3    0.68    4.09
 -17   5   2    8.33    4.99
 -17   5   1   11.87    5.35
 -17   5   0    2.45    3.66
 -17   5  -1   19.64    9.19
 -17   5  -2    7.01    4.56
 -17   5  -3   15.76    8.28
 -17   5  -4    0.26    4.09
 -17   5  -5    5.60    4.42
 -17   5  -6   10.92    7.83
 -17   5  -7    4.43    5.69
 -17   5  -8   17.45    8.42
 -17   5  -9   23.32    8.56
 -17   5 -10   17.15    7.60
  18  -4 -15    7.26    2.64
  18  -4 -14   37.36    5.85
  18  -4 -13    0.00    1.43
  18  -4 -12   17.41    3.94
  18  -4 -11    4.16    2.06
  18  -4 -11    7.94    3.29
  18  -4 -10    4.04    2.92
  18  -4 -10    2.14    1.79
  18  -4  -9    7.30    3.64
  18  -4  -9    7.11    3.35
  18  -4  -8   61.12    8.70
  18  -4  -8   55.67    7.85
  18  -4  -7   22.65    5.73
  18  -4  -7   17.49    4.74
  18  -4  -6   44.00    8.06
  18  -4  -6   35.50    6.56
  18  -4  -5    2.12    2.86
  18  -4  -4   -2.79    3.08
  18  -4  -3   25.55    6.48
  18  -4  -2   46.84    7.95
  18  -4  -1   42.72    7.80
  18  -4   0   46.72    9.40
  18  -4   1   14.52    5.63
  18  -4   2  107.92   14.16
  18  -4   3   12.88    5.34
  18  -4   4   14.47    6.13
  18  -4   5    5.76    5.22
  18  -4   6   18.19    5.67
  18  -4   7   16.27    5.73
  18  -4   8   38.69    8.44
  18  -4   9   36.74    8.21
  18  -4  10   16.79    5.32
  18  -4  11    5.60    3.47
  18  -4  12   -0.62    2.80
  18  -4  13    3.11    2.62
  18  -2 -19   97.39    8.60
  18  -2 -18   28.81    5.12
  18  -2 -17    9.47    2.32
  18  -2 -17   14.49    4.41
  18  -2 -16   43.55    6.05
  18  -2 -16   49.17    7.43
  18  -2 -15   -0.14    1.70
  18  -2 -15   -1.03    3.15
  18  -2 -14    5.39    3.08
  18  -2 -14    6.64    3.85
  18  -2 -13   47.58    7.85
  18  -2 -13   66.13    9.88
  18  -2 -12   22.50    5.72
  18  -2 -11   75.73   10.63
  18  -2 -10    2.65    3.76
  18  -2  -9   57.52   10.27
  18  -2  -9   48.16    7.77
  18  -2  -8   58.80    9.47
  18  -2  -8   49.53    7.88
  18  -2  -7  121.96   14.08
  18  -2  -7  114.18   12.70
  18  -2  -6  168.29   16.05
  18  -2  -6  158.82   15.29
  18  -2  -5  214.13   17.51
  18  -2  -5  211.82   18.07
  18  -2  -4   11.72    5.02
  18  -2  -4   10.56    4.73
  18  -2  -3   62.94    9.84
  18  -2  -3   63.65   10.20
  18  -2  -2   33.22   14.87
  18  -2  -2   25.92    6.02
  18  -2  -2   33.21    7.93
  18  -2  -1  242.60   41.31
  18  -2  -1  211.90   16.70
  18  -2  -1  228.72   19.01
  18  -2   0   16.46   12.38
  18  -2   0    7.92    3.75
  18  -2   0    8.96    4.15
  18  -2   1  344.85   51.62
  18  -2   1  297.04   19.86
  18  -2   1  293.72   21.48
  18  -2   2  297.49   19.93
  18  -2   2  306.03   21.45
  18  -2   3    2.13    2.11
  18  -2   3    1.22    2.82
  18  -2   4   78.02   10.23
  18  -2   4   74.20   11.08
  18  -2   5   82.75   10.40
  18  -2   5   69.21   10.89
  18  -2   6  185.88   18.17
  18  -2   7   92.34   13.06
  18  -2   8   78.69   12.23
  18  -2   9   88.30   13.10
  18  -2  10   71.89   12.06
  18  -2  11  165.71   17.22
  18  -2  12   14.29    5.56
  18  -2  13    0.53    2.46
  18  -2  14   25.46    5.76
  18  -2  15    9.56    3.77
  18  -2  16    5.12    2.71
  18   0 -20   32.51    5.74
  18   0 -19    3.40    2.17
  18   0 -18   18.59    5.04
  18   0 -17   74.37    9.98
  18   0 -17   67.57    8.55
  18   0 -16   18.58    4.72
  18   0 -16   22.58    5.88
 -18   0  16   13.93    5.82
  18   0 -15   27.68    5.93
  18   0 -15   30.37    6.78
  18   0 -14   18.24    5.87
  18   0 -14   10.93    4.11
 -18   0  14    7.18    6.96
  18   0 -13  417.40   23.00
  18   0 -13  416.06   23.26
  18   0 -12  103.70   11.97
  18   0 -12  104.73   11.89
  18   0 -11   11.93    4.46
  18   0 -11   13.76    4.84
 -18   0  11    4.60    5.97
  18   0 -10    3.47    3.28
  18   0 -10    3.93    2.31
  18   0 -10    0.63    2.15
 -18   0  10   -1.52    5.49
  18   0  -9    5.41    3.54
  18   0  -9    3.06    2.77
  18   0  -9    2.00    2.96
  18   0  -8   43.46   15.61
  18   0  -8   52.60    7.82
  18   0  -8   46.20    8.49
  18   0  -8   49.80    8.89
  18   0  -7   -0.36    3.83
  18   0  -7    1.45    3.04
  18   0  -7    6.46    4.34
  18   0  -7    2.76    3.40
  18   0  -6   92.05   22.40
  18   0  -6  107.93   12.26
  18   0  -6  110.79   13.25
  18   0  -5    4.18    4.94
  18   0  -5   15.77    4.76
  18   0  -5   15.83    5.94
  18   0  -4   -3.74    5.03
  18   0  -4    3.48    2.91
  18   0  -4    3.62    3.02
  18   0  -3   38.17    7.51
  18   0  -3   37.27   15.76
 -18   0   3   51.23   24.13
  18   0  -3   42.27    8.32
  18   0  -2   13.07    9.28
  18   0  -2   15.70    5.72
  18   0  -2   11.95    5.39
  18   0  -1   14.53   10.76
  18   0  -1    8.53    3.79
  18   0  -1   14.08    5.57
  18   0   0    7.62    7.64
  18   0   0    6.39    3.39
  18   0   0    5.92    4.79
  18   0   1   55.06   21.13
  18   0   1   48.02    7.81
  18   0   1   50.22    9.37
  18   0   2   59.56   22.27
  18   0   2   48.38    8.64
  18   0   3   15.90   12.35
  18   0   3    8.20    4.05
  18   0   4   68.59   24.95
  18   0   4   69.94   10.77
  18   0   5    1.61    7.44
  18   0   5    3.28    3.00
  18   0   6  435.27   25.62
  18   0   7    4.15    2.66
  18   0   8  196.92   17.92
  18   0   9    2.45    2.59
  18   0  10    8.36    4.91
 -18   0 -14   49.60   20.72
 -18   0 -15   -6.10   11.17
 -18   0 -16    2.15   12.31
 -18   0 -17    6.11   12.83
 -18   0 -18   11.48   10.87
 -18   0 -19    7.55    7.35
 -18   2  19   36.97    6.71
 -18   2  18   10.37    5.23
 -18   2  17    6.46    4.70
 -18   2  16   18.63    7.26
 -18   2  15    4.72    4.40
 -18   2  15   -2.89    4.53
 -18   2  14    2.11    2.97
 -18   2  14    7.82    6.18
 -18   2  13   19.12    7.32
 -18   2  13   18.65    8.61
 -18   2  12    5.38    5.00
 -18   2  12    6.28    6.72
 -18   2  11   11.08    4.42
 -18   2  11   17.31    7.82
 -18   2  10    7.10    6.87
  18   2  -9   55.23    9.34
 -18   2   9   48.70   29.29
 -18   2   9   11.91    6.50
  18   2  -8   53.46    9.50
 -18   2   8   37.42   20.86
 -18   2   8    5.71    3.76
  18   2  -7  120.86   13.85
 -18   2   7   85.92   34.15
  18   2  -6  164.90   15.73
 -18   2   6  126.21   36.88
  18   2  -5  191.06   16.52
 -18   2   5  110.34   34.62
  18   2  -4   11.80    5.04
 -18   2   4   10.72   14.09
  18   2  -3   58.50    9.02
 -18   2   3   40.06   23.44
  18   2  -3   57.44    9.63
  18   2  -2   26.95    6.04
 -18   2   2   13.21   14.35
  18   2  -2   28.10    6.90
 -18   2   1  135.71   37.24
  18   2  -1  215.55   17.80
 -18   2   0    7.75   16.42
  18   2   0    5.88    2.63
 -18   2  -1  228.33   48.92
  18   2   1  295.89   20.49
 -18   2  -2  111.29   22.04
  18   2   2  292.30   20.24
  18   2   3    1.19    2.08
 -18   2  -3    5.21    5.98
 -18   2  -4   30.72   13.03
 -18   2  -5   31.66   14.25
 -18   2  -6   62.02   19.46
 -18   2  -7   31.78   14.48
 -18   2  -8   12.91    7.51
 -18   2  -9   15.87    9.81
 -18   2 -10   26.11   15.88
 -18   2 -11   35.96   16.23
 -18   2 -12    9.75   11.15
 -18   2 -13    3.19    9.42
 -18   2 -14    5.81   13.90
 -18   2 -15    9.49   11.38
 -18   2 -16    5.52   11.46
 -18   2 -17   20.23   13.82
 -18   2 -18  -22.47   20.84
 -18   2 -18   13.75   12.94
 -18   4  15   -0.32    1.82
 -18   4  15    2.64    2.30
 -18   4  14   12.72    4.45
 -18   4  14    6.91    3.47
 -18   4  13   -1.75    2.43
 -18   4  13   -0.53    2.42
 -18   4  12    7.85    4.63
 -18   4  12    9.47    4.53
 -18   4  11   -1.56    3.95
 -18   4  11   -0.54    2.74
 -18   4  10    3.30    3.02
 -18   4  10   -1.18    4.21
 -18   4   9    0.64    2.79
 -18   4   9  -12.38    6.19
 -18   4   8   18.48    6.72
 -18   4   8   18.38    6.34
 -18   4   7   11.14    6.08
 -18   4   7    8.38    5.49
 -18   4   6    7.14    4.06
 -18   4   5   -2.08    5.19
 -18   4   4   -4.39   13.58
 -18   4   4   -5.46    5.05
 -18   4   3   10.61   15.26
 -18   4   3    9.06    6.81
 -18   4   2   29.94   18.15
 -18   4   2   11.41    6.87
 -18   4   1   23.86   18.55
 -18   4   1    9.80    6.70
 -18   4   0   26.51   17.44
 -18   4   0   14.53    7.06
 -18   4   0    5.33    4.58
 -18   4  -1   18.80   20.45
 -18   4  -1    8.36    6.79
 -18   4  -2   47.81   26.69
 -18   4  -2   37.79   12.47
 -18   4  -3    8.11   17.50
 -18   4  -3    9.04    8.06
 -18   4  -4    5.52   17.54
 -18   4  -4    9.05    9.10
 -18   4  -5   -9.51   17.37
 -18   4  -5    3.82    5.45
 -18   4  -6    9.26   15.24
 -18   4  -6    6.97    5.68
 -18   4  -7    4.70   11.82
 -18   4  -7    3.27    7.70
 -18   4  -8    9.87   14.82
 -18   4  -8   12.47    9.78
 -18   4  -9    4.66   13.35
 -18   4  -9   11.25    8.94
 -18   4 -10   31.50   19.83
 -18   4 -10   12.27    9.26
 -18   4 -11   14.86   10.96
 -18   4 -12  -13.30   10.74
 -18   4 -13   -7.94    8.05
  19  -5  -7    0.47    1.76
  19  -5  -6   55.39    6.91
  19  -5  -5   41.85    6.76
  19  -5  -4   19.31    5.06
  19  -5  -3   42.57    7.05
  19  -5  -2    0.32    2.96
  19  -5  -1   46.00    7.42
  19  -5   0   12.46    4.28
  19  -5   1    4.23    3.18
  19  -5   2    9.95    3.62
  19  -5   2    8.48    2.83
  19  -5   3   16.68    4.52
  19  -5   3   15.12    3.59
  19  -5   4   24.02    5.15
  19  -5   4   17.63    4.15
  19  -5   5   13.47    3.71
  19  -5   5   19.90    4.66
  19  -5   6    2.15    2.04
  19  -5   6    4.42    2.99
  19  -3 -16   15.76    3.90
  19  -3 -15   37.91    4.83
  19  -3 -15   45.13    6.69
  19  -3 -14    4.96    2.51
  19  -3 -14    8.15    3.15
  19  -3 -13    1.60    1.80
  19  -3 -13    5.43    3.23
  19  -3 -12   18.82    4.77
  19  -3 -11   37.05    6.61
  19  -3 -10    7.94    3.64
  19  -3  -9   83.68   11.01
  19  -3  -8  101.53   12.22
  19  -3  -7   72.45   10.60
  19  -3  -6   56.48    9.34
  19  -3  -6   50.82    7.92
  19  -3  -5   87.65   11.10
  19  -3  -5   92.99   11.44
  19  -3  -4   16.24    5.29
  19  -3  -4   20.41    6.01
  19  -3  -3   98.04   11.80
  19  -3  -3  108.40   13.57
  19  -3  -2   50.37    8.87
  19  -3  -2   56.67   10.20
  19  -3  -1   12.92    4.42
  19  -3  -1   15.66    5.98
  19  -3   0   27.65    6.47
  19  -3   0   25.12    6.88
  19  -3   1    9.28    4.83
  19  -3   1    8.29    4.98
  19  -3   2   34.38    7.25
  19  -3   2   35.34    8.18
  19  -3   3   34.15    7.13
  19  -3   3   38.14    8.81
  19  -3   4  112.75   12.56
  19  -3   4  129.45   16.06
  19  -3   5   24.17    5.92
  19  -3   5   28.28    8.29
  19  -3   6   34.03    6.81
  19  -3   6   38.51    8.95
  19  -3   7   22.39    7.66
  19  -3   8   27.26    8.06
  19  -3   9   14.81    6.47
  19  -3  10   35.02    8.19
  19  -3  11   61.09   10.15
  19  -3  12   10.36    4.56
  19  -3  13   11.46    4.35
  19  -3  14   13.30    4.47
  19  -3  15    3.49    2.40
  19  -1 -20    3.86    2.56
  19  -1 -19   22.20    4.62
  19  -1 -18   13.37    4.02
  19  -1 -17    8.21    2.86
  19  -1 -17    9.59    3.92
  19  -1 -16    2.24    2.23
  19  -1 -16    9.20    4.28
  19  -1 -15    1.19    2.14
  19  -1 -15    6.57    4.65
  19  -1 -14   54.19    8.24
  19  -1 -14   52.38    8.51
  19  -1 -13   84.87   10.89
  19  -1 -13   80.03   10.39
  19  -1 -12   15.87    5.60
  19  -1 -12   14.97    4.82
  19  -1 -11  188.04   16.88
  19  -1 -11  174.14   15.35
  19  -1 -11  152.91   13.41
  19  -1 -10   81.31   11.58
  19  -1 -10   69.54    9.82
  19  -1 -10   68.41    9.47
  19  -1  -9  127.18   14.59
  19  -1  -9  114.68   12.64
  19  -1  -9  103.09   11.97
  19  -1  -8   -0.45    2.00
  19  -1  -8    3.02    3.98
  19  -1  -8   -0.96    2.50
  19  -1  -7   63.05   10.85
  19  -1  -7   58.19    9.02
  19  -1  -7   57.98   10.04
  19  -1  -6   43.15    8.92
  19  -1  -6   40.06    9.33
  19  -1  -5   21.50    7.06
  19  -1  -5   13.42    5.40
  19  -1  -4    5.46    2.39
  19  -1  -4   13.34    6.11
  19  -1  -3  167.26   15.78
  19  -1  -3  193.55   19.44
  19  -1  -2   53.79   19.95
  19  -1  -2   50.93    8.83
  19  -1  -2   60.49   10.98
  19  -1  -1   32.92   19.71
  19  -1  -1   26.90    6.04
  19  -1  -1   28.55    8.45
  19  -1   0  127.91   31.59
  19  -1   0   95.71   11.63
  19  -1   0  106.47   14.05
  19  -1   1    0.18    2.16
  19  -1   1    4.59    4.80
  19  -1   2   88.80   11.34
  19  -1   2   82.30   11.74
  19  -1   3   35.95    7.70
  19  -1   3   38.55    8.86
  19  -1   4  247.17   21.11
  19  -1   5  155.28   16.46
  19  -1   6   51.59   10.14
  19  -1   7   91.93   13.46
  19  -1   8  223.12   20.51
  19  -1   9   95.61   13.50
  19  -1  10  112.06   14.89
  19  -1  11    9.29    4.69
  19  -1  12    1.60    2.80
  19  -1  13   35.65    7.38
 -19  -1 -16    4.46    7.84
 -19  -1 -17   26.67   14.19
 -19  -1 -18   -3.04    8.06
 -19   1  19    3.67    2.38
 -19   1  18    6.35    3.82
  19   1 -17   11.25    3.70
 -19   1  17    6.54    4.43
  19   1 -16    4.16    2.55
 -19   1  16    2.94    3.91
  19   1 -15    4.19    3.00
 -19   1  15    2.74    3.45
  19   1 -14   58.46    8.54
  19   1 -14   53.41    8.20
  19   1 -13   77.17   10.08
  19   1 -13   82.87   11.20
  19   1 -12   14.78    4.81
  19   1 -12   13.35    4.55
 -19   1  12   14.40    8.30
  19   1 -11  179.35   16.24
  19   1 -11  171.47   14.94
  19   1 -10   71.70    9.68
  19   1 -10   72.76    9.53
  19   1  -9  105.15   12.39
  19   1  -9  110.30   11.65
 -19   1   9  102.67   30.38
  19   1  -8    1.02    2.92
 -19   1   8    7.43   13.48
  19   1  -7   59.24    9.60
 -19   1   7   38.86   23.91
  19   1  -7   51.34    9.02
  19   1  -6   44.60    8.84
 -19   1   6   26.78   19.75
  19   1  -6   31.15    7.32
  19   1  -5    7.39    4.20
 -19   1   5   17.26   17.22
  19   1  -5   13.96    5.43
  19   1  -4    7.69    4.14
 -19   1   4    7.58   17.52
  19   1  -4    4.52    3.36
  19   1  -3  163.70   14.80
  19   1  -3  178.49   17.16
  19   1  -2   55.31    8.51
  19   1  -2   47.36   16.12
 -19   1   2   29.49   20.49
  19   1  -2   54.92    9.88
  19   1  -1   24.74    5.99
  19   1  -1   29.86   14.12
 -19   1   1   29.77   21.44
  19   1  -1   26.14    7.24
  19   1   0  101.36   26.40
  19   1   0  101.94   13.29
  19   1   1  -10.92   10.21
  19   1   1    0.29    3.24
  19   1   2   83.97   12.06
  19   1   3   36.38    7.89
 -19   1  -3   23.58   11.81
  19   1   4  247.07   19.92
 -19   1  -4   73.15   18.58
  19   1   5  149.09   15.69
 -19   1  -5   34.24   13.72
  19   1   6   53.29    9.27
 -19   1  -6   31.31   16.42
  19   1   7   96.17   12.16
 -19   1  -7   25.88   14.43
 -19   1  -8   46.72   19.69
 -19   1  -9   23.77   17.53
 -19   1 -10   27.81   17.95
 -19   1 -11   12.01   15.14
 -19   1 -12  -30.23   23.38
 -19   1 -13   10.23   17.45
 -19   1 -14  -10.66   15.74
 -19   1 -15   26.48   17.18
 -19   1 -16   25.59   16.82
 -19   1 -17    6.04    9.03
 -19   1 -18    0.53    7.85
 -19   3  16    4.89    2.69
 -19   3  16    6.34    3.42
 -19   3  15   20.64    5.44
 -19   3  15   10.09    4.69
 -19   3  14    5.78    4.77
 -19   3  14   -0.49    3.28
 -19   3  13   -0.72    3.58
 -19   3  13   -0.53    3.46
 -19   3  12    9.87    5.00
 -19   3  12    2.84    4.95
 -19   3  11    7.00    4.03
 -19   3  11    5.58    3.45
 -19   3  10    0.69    3.67
 -19   3  10   -3.81    4.76
 -19   3   9    8.00    5.52
 -19   3   8   18.25    7.39
 -19   3   7   47.22   22.60
 -19   3   7   17.16    7.64
 -19   3   6   36.58   21.01
 -19   3   6    3.95    3.63
 -19   3   5   37.46   22.39
 -19   3   5   16.36    7.41
 -19   3   4    3.95   13.76
 -19   3   3   29.56   19.46
 -19   3   2   35.29   23.18
 -19   3   1   17.61   14.31
 -19   3   0   10.33   17.08
 -19   3  -1    1.45   14.56
 -19   3  -1    5.35    5.01
 -19   3  -2    8.11   13.58
 -19   3  -2   14.07    7.96
 -19   3  -3   24.72   22.25
 -19   3  -3   12.43    9.78
 -19   3  -4   66.62   30.34
 -19   3  -4   36.61   14.00
 -19   3  -5   37.95   30.10
 -19   3  -5    4.40    6.76
 -19   3  -6   28.07   24.05
 -19   3  -6   23.20   15.40
 -19   3  -7    5.84   16.19
 -19   3  -7    0.39    7.53
 -19   3  -8    6.90   14.65
 -19   3  -8    0.72    7.61
 -19   3  -9   14.42   21.88
 -19   3  -9    5.98    9.38
 -19   3 -10   24.12   28.02
 -19   3 -10    5.79   11.73
 -19   3 -11   21.29   23.70
 -19   3 -11   24.78   17.89
 -19   3 -12  -36.88   28.57
 -19   3 -12   -8.67   13.22
 -19   3 -13  -11.75   21.39
 -19   3 -13   26.53   16.99
 -19   3 -14   34.48   21.02
 -19   3 -14   -0.45    9.38
 -19   3 -15  -21.55   13.75
 -19   5   7   -0.57    2.58
 -19   5   6   12.33    4.73
 -19   5   5   10.18    4.91
 -19   5   4    1.11    3.11
 -19   5   3    8.32    3.95
 -19   5   2   -4.89    3.49
 -19   5   1    6.63    4.67
 -19   5   0    7.32    5.36
 -19   5  -1   -4.49    3.10
 -19   5  -1    2.67    3.77
 -19   5  -2    0.37    3.42
 -19   5  -3    7.95    5.51
 -19   5  -4   14.29    6.79
 -19   5  -5    6.02    6.42
 -19   5  -6    2.53    5.12
  20  -4 -12    0.87    1.42
  20  -4 -12    0.11    1.62
  20  -4 -11    0.33    1.82
  20  -4 -11    3.46    2.32
  20  -4 -10   26.31    5.08
  20  -4  -9    4.86    3.08
  20  -4  -8   13.56    4.40
  20  -4  -7   23.78    5.95
  20  -4  -6    4.65    3.47
  20  -4  -5    3.22    3.88
  20  -4  -4    3.40    3.52
  20  -4  -3   21.21    5.84
  20  -4  -2   14.10    5.23
  20  -4  -2   16.75    5.10
  20  -4  -1   98.80   11.92
  20  -4  -1  101.11   12.12
  20  -4   0    9.47    4.34
  20  -4   0    2.76    3.51
  20  -4   1   37.49    7.36
  20  -4   1   38.80    8.83
  20  -4   2   72.91    9.77
  20  -4   2   96.31   13.88
  20  -4   3    2.90    2.21
  20  -4   3    3.41    3.86
  20  -4   4    5.42    2.45
  20  -4   4   12.93    5.07
  20  -4   5   60.07    8.05
  20  -4   5   81.97   13.12
  20  -4   6   51.56    7.20
  20  -4   6   78.25   12.31
  20  -4   7    3.74    4.61
  20  -4   8   18.08    5.75
  20  -4   9   67.99   10.17
  20  -4  10   11.34    4.44
  20  -2 -17    1.54    1.15
  20  -2 -17   -0.16    1.77
  20  -2 -16   24.18    4.25
  20  -2 -16   32.89    5.94
  20  -2 -15    2.66    1.94
  20  -2 -15    4.80    2.82
  20  -2 -14   31.60    5.58
  20  -2 -14   31.89    6.07
  20  -2 -13   13.50    3.96
  20  -2 -13   18.93    5.31
  20  -2 -12   31.45    6.53
  20  -2 -12   28.91    6.29
  20  -2 -11   32.39    6.88
  20  -2 -11   24.69    6.04
  20  -2 -10   19.25    5.53
  20  -2 -10   28.04    6.74
  20  -2  -9  140.76   15.36
  20  -2  -9  112.26   11.68
  20  -2  -8   39.63    8.26
  20  -2  -8   36.71    7.31
  20  -2  -7  103.04   13.13
  20  -2  -7   99.19   12.40
  20  -2  -6   90.04   12.50
  20  -2  -6   87.24   12.18
  20  -2  -5  258.43   20.01
  20  -2  -5  268.94   21.95
  20  -2  -4  246.51   19.62
  20  -2  -4  266.78   22.23
  20  -2  -3   12.07    4.80
  20  -2  -3   18.17    7.03
  20  -2  -2    6.51    3.43
  20  -2  -2   10.35    4.49
  20  -2  -1   18.98    5.93
  20  -2  -1   28.43    7.98
  20  -2   0   35.47    8.13
  20  -2   0   31.16    7.90
  20  -2   1   86.07   12.04
  20  -2   1   86.25   12.24
  20  -2   2   19.15    6.39
  20  -2   2   18.12    6.50
  20  -2   3  109.32   13.44
  20  -2   3   91.61   12.95
  20  -2   4   43.44    8.13
  20  -2   4   37.61    8.61
  20  -2   5  106.64   15.01
  20  -2   6   61.42   11.67
  20  -2   7   10.44    6.92
  20  -2   8    7.57    4.44
  20  -2   9   32.57    8.87
  20  -2  10   -2.37    3.23
  20  -2  11   -0.61    3.01
  20  -2  12   14.76    5.18
  20  -2  13   22.90    5.86
  20  -2  14   14.71    4.11
  20  -2  15    1.16    2.29
 -20  -2 -16    4.38    7.20
  20   0 -19   22.09    4.78
  20   0 -18    8.77    3.22
  20   0 -17    1.76    2.25
  20   0 -16   84.57    9.80
  20   0 -16   81.02    9.45
  20   0 -15    6.78    3.92
  20   0 -15    4.57    3.10
  20   0 -14   23.91    6.67
  20   0 -14   19.10    4.93
 -20   0  14    7.72    5.03
  20   0 -13   13.35    5.26
  20   0 -13    9.75    4.18
 -20   0  13    3.37    3.44
  20   0 -12   12.43    4.95
  20   0 -12   10.35    3.67
 -20   0  12    3.35    5.98
  20   0 -11  207.74   17.50
  20   0 -11  183.86   15.01
  20   0 -10   28.86    7.03
  20   0 -10   21.25    5.24
 -20   0  10    8.42    5.77
  20   0  -9  150.75   15.04
  20   0  -9  139.43   12.76
  20   0  -9  129.22   13.96
  20   0  -8   -1.37    4.15
  20   0  -8    7.44    5.10
  20   0  -7  123.61   14.18
  20   0  -7  122.02   14.75
  20   0  -6  180.35   16.51
  20   0  -6  207.39   19.61
  20   0  -5   29.19    6.92
  20   0  -5   32.34    8.75
  20   0  -4   93.09   11.91
  20   0  -4  115.51   15.29
  20   0  -3   15.14    5.15
 -20   0   3   15.96   20.63
  20   0  -3   16.39    6.24
  20   0  -2    3.28    2.67
 -20   0   2   23.05   21.22
  20   0  -2    9.39    4.26
  20   0  -1   34.94    6.76
  20   0  -1   40.69    9.48
  20   0   0    2.86    2.40
  20   0   0    4.96    5.33
  20   0   1  198.77   19.71
  20   0   2    3.08    3.30
  20   0   3    5.75    5.14
  20   0   4  119.81   15.28
 -20   0  -5    7.12    9.26
  20   0   5   11.17    5.73
 -20   0  -6   71.69   23.50
  20   0   6  286.79   23.48
 -20   0  -7    5.09    9.15
  20   0   7   45.60    9.68
 -20   0  -8   -4.45   10.52
  20   0   8    8.76    4.85
 -20   0  -9   71.75   25.92
  20   0   9  355.43   25.33
 -20   0 -10   71.75   26.30
  20   0  10  331.31   23.70
 -20   0 -11   -4.53   14.08
 -20   0 -12   20.65   14.01
 -20   0 -13   -2.52   14.30
 -20   0 -14   -9.12   14.41
 -20   0 -15  -15.70   13.01
 -20   0 -16   10.94   12.20
 -20   0 -17   16.90   13.45
 -20   2  17   -0.94    2.80
 -20   2  16    9.20    3.96
 -20   2  15    2.94    4.40
 -20   2  14   16.86    6.60
 -20   2  13    4.80    4.17
 -20   2  13    7.49    5.55
 -20   2  12   13.09    6.50
 -20   2  12    5.00    6.02
 -20   2  11    5.03    3.98
 -20   2  11    6.30    4.76
 -20   2  10    3.14    3.52
 -20   2   9   21.88    8.81
 -20   2   8   44.44   24.79
 -20   2   8    7.88    5.68
 -20   2   7   40.02   22.08
 -20   2   7   14.35    7.23
 -20   2   6   45.83   25.30
 -20   2   5  132.95   39.04
 -20   2   4   95.56   33.69
 -20   2   3    8.71   12.27
 -20   2   2  -13.06   19.75
 -20   2   1    3.36   13.06
  20   2  -1   21.54    6.63
 -20   2   0    5.19   12.57
  20   2   0   28.72    6.76
 -20   2  -1   52.48   32.85
  20   2   1   71.05    9.95
 -20   2  -2   13.00   18.39
  20   2   2   17.20    5.60
 -20   2  -3   35.09   21.57
  20   2   3   75.30   10.36
 -20   2  -3   30.75   11.72
 -20   2  -4    8.87   20.43
 -20   2  -4   25.02   12.82
 -20   2  -5   48.43   28.33
 -20   2  -5   33.75   14.03
 -20   2  -6   27.54   14.35
 -20   2  -7   -4.90   10.36
 -20   2  -8    2.15   10.18
 -20   2  -9   -2.42   11.38
 -20   2 -10   13.66   16.64
 -20   2 -11    1.46   11.02
 -20   2 -12   -4.67   13.72
 -20   2 -13   12.24   15.99
 -20   2 -14  -18.16   18.04
 -20   2 -15   24.68   24.48
 -20   2 -15   10.57   13.52
 -20   2 -16    1.14   19.64
 -20   2 -16   -1.55   11.95
 -20   4  12   -0.40    2.09
 -20   4  12   -2.41    3.12
 -20   4  11   -1.12    2.48
 -20   4  11    2.15    2.82
 -20   4  10   10.05    4.92
 -20   4  10    7.83    4.03
 -20   4   9   -2.65    3.81
 -20   4   9   -0.57    2.62
 -20   4   8    5.08    3.64
 -20   4   8   -2.82    3.23
 -20   4   7    4.71    4.14
 -20   4   7    0.50    3.03
 -20   4   6    0.88    2.79
 -20   4   6    7.48    4.76
 -20   4   5    2.21    4.35
 -20   4   4  -10.99    6.77
 -20   4   3    4.46   12.57
 -20   4   3    5.91    4.85
 -20   4   2   62.59   27.63
 -20   4   2    1.62    4.77
 -20   4   1   33.57   21.36
 -20   4   1   12.66    5.15
 -20   4   0  -13.31   16.61
 -20   4   0    2.65    4.20
 -20   4  -1   17.32   21.06
 -20   4  -1    4.67    3.87
 -20   4  -2   22.03   17.95
 -20   4  -2   21.88    8.16
 -20   4  -3  -10.27   15.04
 -20   4  -3   -0.70    4.27
 -20   4  -4   28.69   22.01
 -20   4  -4    6.85    6.27
 -20   4  -5   16.64   16.66
 -20   4  -5   21.05   10.38
 -20   4  -6   10.53   11.72
 -20   4  -6   27.39   11.01
 -20   4  -7   23.00   17.70
 -20   4  -7    0.42    5.91
 -20   4  -8   -5.45   13.85
 -20   4  -8    4.94    5.80
 -20   4  -9   25.36   17.05
 -20   4  -9   11.25    9.44
 -20   4 -10  -11.65    9.54
  21  -3 -14   29.01    4.28
  21  -3 -14   35.59    5.38
  21  -3 -13   43.58    5.78
  21  -3 -13   48.03    6.62
  21  -3 -12   42.61    6.26
  21  -3 -12   39.97    6.16
  21  -3 -11   16.28    4.48
  21  -3 -11   14.27    4.10
  21  -3 -10   44.98    7.09
  21  -3 -10   48.45    7.66
  21  -3  -9   12.11    4.47
  21  -3  -8   45.36    8.05
  21  -3  -7   30.52    7.04
  21  -3  -6   35.57    7.88
  21  -3  -6   27.45    5.75
  21  -3  -5    8.85    4.43
  21  -3  -5   14.64    4.85
  21  -3  -4   33.07    7.34
  21  -3  -4   34.65    7.62
  21  -3  -3   67.18   10.49
  21  -3  -3   72.75   11.76
  21  -3  -2    6.18    4.53
  21  -3  -2   15.08    6.27
  21  -3  -1   62.03   10.77
  21  -3  -1   64.04   11.86
  21  -3   0   49.17    9.32
  21  -3   0   56.32   11.60
  21  -3   1   67.88   10.11
  21  -3   1   70.63   12.09
  21  -3   2  125.42   13.90
  21  -3   2  150.83   17.75
  21  -3   3    3.12    2.79
  21  -3   3    8.32    5.49
  21  -3   4   58.53    9.05
  21  -3   4   62.90   11.82
  21  -3   5   25.35    6.01
  21  -3   5   25.71    7.42
  21  -3   6   34.28    9.22
  21  -3   7   32.92    8.90
  21  -3   8    4.88    4.03
  21  -3   9   20.08    6.42
  21  -3  10    4.89    4.49
  21  -3  11   41.02    8.08
  21  -3  12   37.76    7.28
  21  -1 -17   14.25    3.69
  21  -1 -16   57.07    7.38
  21  -1 -16   59.93    7.65
  21  -1 -15    5.28    3.13
  21  -1 -15    4.74    2.89
  21  -1 -14   26.92    5.97
  21  -1 -14   23.34    4.95
  21  -1 -13   83.15   10.56
  21  -1 -13   72.88    9.02
  21  -1 -12   21.90    5.39
  21  -1 -12   13.60    4.14
  21  -1 -11   13.88    4.97
  21  -1 -11   13.48    4.93
  21  -1 -10  328.02   22.39
  21  -1 -10  279.70   18.04
  21  -1  -9   79.43   11.54
  21  -1  -9   68.64    9.00
  21  -1  -9   62.32    9.47
  21  -1  -8  143.73   15.43
  21  -1  -8  118.21   11.98
  21  -1  -8  122.93   14.18
  21  -1  -7   22.61    6.62
  21  -1  -7   17.64    6.13
  21  -1  -6   10.11    5.71
  21  -1  -6    6.31    4.54
  21  -1  -5  136.41   15.19
  21  -1  -5  147.21   17.48
  21  -1  -4   40.81    8.32
  21  -1  -4   58.42   11.99
  21  -1  -3   52.82    9.64
  21  -1  -3   59.39   12.21
  21  -1  -2    6.47    3.39
  21  -1  -2    3.79    4.72
  21  -1  -1  130.08   14.55
  21  -1  -1  139.50   17.23
  21  -1   0   44.19    9.25
  21  -1   0   44.57    9.84
  21  -1   1  124.97   14.58
  21  -1   1  129.55   16.30
  21  -1   2   17.86    5.68
  21  -1   2   19.12    5.55
  21  -1   3   31.41    8.26
  21  -1   4   39.37    9.53
  21  -1   5   47.62   10.09
  21  -1   6   41.21   11.00
  21  -1   7   31.05    9.10
  21  -1   8   93.66   15.32
  21  -1   9   16.27    6.66
  21  -1  10   12.85    6.19
 -21  -1 -11   -0.42    7.70
  21  -1  11   13.71    5.82
 -21  -1 -12   16.85   15.06
  21  -1  12  175.47   16.61
 -21  -1 -13   16.69   11.27
 -21  -1 -14    9.11   10.40
 -21  -1 -15   -7.97    8.69
 -21   1  17    5.90    3.48
 -21   1  16   16.92    5.50
 -21   1  15    2.26    3.21
 -21   1  14    2.88    3.69
  21   1 -13   78.84    9.33
 -21   1  13   20.25    7.88
  21   1 -12   11.59    3.50
  21   1 -12   12.78    4.09
 -21   1  12    2.22    4.60
  21   1 -11   13.46    5.20
 -21   1  11    3.16    3.59
  21   1 -10  306.66   21.55
 -21   1  10   63.89   13.69
  21   1  -9   78.08   10.97
 -21   1   9   12.12    6.63
  21   1  -8  124.74   13.95
 -21   1   8  103.73   32.58
  21   1  -7   15.55    3.81
 -21   1   7    9.40   15.39
  21   1  -6    9.06    4.03
  21   1  -6    6.96    4.15
  21   1  -5  124.12   13.38
  21   1  -5  128.93   14.85
  21   1  -4   42.35    7.82
 -21   1   4   32.82   20.23
  21   1  -4   54.18   10.25
  21   1  -3   44.22    7.92
 -21   1   3   44.85   29.34
  21   1  -3   46.99    9.37
  21   1  -2    2.93    2.11
 -21   1   2    1.64   12.98
  21   1  -2    4.21    3.38
 -21   1   1   63.57   29.65
  21   1  -1  123.89   15.15
 -21   1   0    1.89   17.16
  21   1   0   40.15    8.90
 -21   1  -1   81.39   42.33
  21   1   1  106.74   13.77
 -21   1  -2   12.73   20.77
  21   1   2   15.45    5.81
  21   1   3   32.39    7.98
  21   1   4   43.00    8.64
  21   1   5   38.48    8.17
 -21   1  -5    7.76    7.09
  21   1   6   36.86    8.11
 -21   1  -6    1.09    8.92
  21   1   7   28.95    6.86
 -21   1  -7   10.00   10.25
 -21   1  -8   18.60   16.77
 -21   1  -9   -2.67   10.72
 -21   1 -10   -5.49   15.10
 -21   1 -11   21.86   15.75
 -21   1 -12   51.37   25.50
 -21   1 -13  -11.31   16.46
 -21   1 -14   30.63   19.91
 -21   1 -15    2.14   12.85
 -21   3  14   16.94    4.54
 -21   3  14   13.53    4.67
 -21   3  13   14.22    4.77
 -21   3  13   10.57    4.71
 -21   3  12   15.15    5.35
 -21   3  12   12.09    5.11
 -21   3  11    6.32    3.78
 -21   3  11    7.08    3.99
 -21   3  10    9.52    4.63
 -21   3  10    7.44    4.42
 -21   3   9   -3.30    4.38
 -21   3   9   -2.41    3.38
 -21   3   8    7.23    4.57
 -21   3   8    3.26    3.87
 -21   3   7    8.16    6.01
 -21   3   6   43.65   23.01
 -21   3   6    4.28    3.78
 -21   3   5   24.50   20.71
 -21   3   5    0.74    3.98
 -21   3   4   50.58   36.90
 -21   3   4   11.82    5.98
 -21   3   3   25.62   21.21
 -21   3   2    6.34   10.63
 -21   3   1   22.29   19.64
 -21   3   0   35.17   22.93
 -21   3  -1   43.16   22.84
 -21   3  -2   37.46   22.67
 -21   3  -3   19.24   20.88
 -21   3  -3   13.68    7.70
 -21   3  -4   14.02   16.01
 -21   3  -4    6.22    5.66
 -21   3  -5   10.18   13.78
 -21   3  -5   10.02    8.80
 -21   3  -6    2.59   16.82
 -21   3  -6    6.45   10.60
 -21   3  -7   -0.82   16.02
 -21   3  -7   24.01   14.39
 -21   3  -8   26.10   23.10
 -21   3  -8   -1.99    9.13
 -21   3  -9   25.42   30.99
 -21   3  -9   11.47   10.12
 -21   3 -10   21.52   26.02
 -21   3 -10   -7.75    9.26
 -21   3 -11    4.39   21.10
 -21   3 -11    6.71   13.57
 -21   3 -12   16.29   26.42
 -21   3 -12   10.91   12.57
  22  -4  -6   16.32    5.51
  22  -4  -5   25.22    6.77
  22  -4  -4  139.58   13.84
  22  -4  -3   -0.06    4.01
  22  -4  -2   13.91    5.55
  22  -4  -1   12.09    5.13
  22  -4  -1   13.94    5.10
  22  -4   0    4.40    3.16
  22  -4   0   -2.44    3.46
  22  -4   1   -0.81    2.78
  22  -4   1    5.33    4.31
  22  -4   2   17.94    4.95
  22  -4   2   26.81    7.54
  22  -4   3    9.45    3.97
  22  -4   3   25.18    7.48
  22  -4   4   80.99    8.63
  22  -4   4  127.65   15.44
  22  -2 -14    8.45    3.19
  22  -2 -14    9.13    2.92
  22  -2 -13    8.35    3.39
  22  -2 -13    5.43    2.41
  22  -2 -12   14.88    4.65
  22  -2 -12   11.80    3.54
  22  -2 -11   95.99   10.79
  22  -2 -11   71.23    8.04
  22  -2 -10  111.09   12.36
  22  -2 -10   92.90    9.51
  22  -2  -9   41.99    7.52
  22  -2  -9   38.54    6.21
  22  -2  -9   34.15    5.98
  22  -2  -8   11.38    3.76
  22  -2  -8   14.22    5.46
  22  -2  -8   10.78    4.17
  22  -2  -7   45.44    8.65
  22  -2  -7   41.77    8.22
  22  -2  -6    6.21    5.09
  22  -2  -6   10.64    5.31
  22  -2  -5   20.60    5.44
  22  -2  -5   16.70    6.14
  22  -2  -4   12.66    4.92
  22  -2  -4    9.38    4.96
  22  -2  -3   39.76    8.54
  22  -2  -3   47.94    9.91
  22  -2  -2    9.79    4.48
  22  -2  -2    9.74    6.31
  22  -2  -1   76.53   11.71
  22  -2  -1   75.77   12.54
  22  -2   0   40.54    8.69
  22  -2   0   35.46    8.82
  22  -2   1   90.55   12.79
  22  -2   1   84.64   13.24
  22  -2   2   36.21    8.48
  22  -2   2   33.57    8.53
  22  -2   3   22.09    6.13
  22  -2   3   17.67    6.09
  22  -2   4   75.47   13.43
  22  -2   5   65.67   11.98
  22  -2   6   34.61    9.32
  22  -2   7   12.51    4.43
  22  -2   8   22.12    8.00
  22  -2   9   35.55    8.82
 -22  -2 -10   -3.21    6.13
  22  -2  10   90.69   13.43
 -22  -2 -11   14.03    7.33
  22  -2  11   12.62    5.44
 -22  -2 -12    6.66    7.64
  22  -2  12    2.06    2.88
  22  -2  13   -0.77    2.41
  22   0 -16    3.51    2.24
  22   0 -15    8.60    3.28
  22   0 -14   44.47    7.78
  22   0 -14   32.86    5.67
  22   0 -13   13.57    5.31
  22   0 -13    8.70    3.47
  22   0 -12    3.18    2.78
  22   0 -12    1.33    2.17
 -22   0  12    2.08    4.62
  22   0 -11   78.97   11.18
  22   0 -11   63.87    8.38
  22   0 -10  107.87   12.78
 -22   0  10   21.70    8.65
  22   0  -9   52.55    9.58
 -22   0   9   17.98    8.70
  22   0  -8    7.34    4.08
  22   0  -8    8.52    5.21
 -22   0   8    4.59    5.16
  22   0  -7  288.33   20.70
  22   0  -7  308.83   23.38
  22   0  -6  221.59   18.04
  22   0  -6  250.17   22.18
  22   0  -5  140.78   14.42
  22   0  -5  161.00   18.18
  22   0  -4   43.95    8.02
  22   0  -4   49.93   10.75
  22   0  -3   46.23    8.29
  22   0  -3   53.65   11.11
  22   0  -2    1.56    2.68
 -22   0   2   -9.26   16.78
  22   0  -2   -5.95    5.64
  22   0  -1   25.39    6.91
 -22   0   1   19.22   16.46
  22   0  -1   27.57    8.02
  22   0   0   42.32    8.25
 -22   0   0   26.60   26.79
  22   0   0   48.72    9.88
 -22   0  -1    0.55   15.03
  22   0   1   13.65    6.89
  22   0   2    9.50    5.14
  22   0   3   14.33    7.41
  22   0   4    1.68    4.18
  22   0   5   58.31   11.82
  22   0   6   32.42    9.10
 -22   0  -6    2.55    9.59
  22   0   7   45.28   10.00
 -22   0  -7   30.09   18.39
  22   0   8   -0.02    3.96
 -22   0  -8    6.60   10.37
  22   0   9    3.85    3.32
 -22   0  -9   -8.86    9.19
 -22   0 -10    2.76   11.52
 -22   0 -11  -10.71   13.76
 -22   0 -12   21.02   16.28
 -22   0 -13   19.16   13.84
 -22   0 -14    6.34    8.86
 -22   2  14    4.14    2.60
 -22   2  13    1.68    3.97
 -22   2  12   -2.09    5.57
 -22   2  11   14.85    4.20
 -22   2  11   16.93    6.84
 -22   2  10   29.26    7.56
 -22   2  10   20.24    7.54
 -22   2   9    9.23    5.03
 -22   2   9    4.03    5.75
 -22   2   8    5.50    4.90
 -22   2   7  -12.05   15.67
 -22   2   7    7.07    5.02
 -22   2   6    2.17   10.87
 -22   2   6    4.20    4.46
 -22   2   5   19.07   20.12
 -22   2   4    3.54   12.18
 -22   2   3   19.96   19.58
 -22   2   2   15.90   16.66
 -22   2   1   35.08   23.84
 -22   2   0   20.08   23.72
 -22   2  -1   21.36   27.79
 -22   2  -2   22.39   20.04
 -22   2  -3   14.03   19.06
 -22   2  -4   27.48   24.16
 -22   2  -5   22.86   22.32
 -22   2  -5   16.34   13.97
 -22   2  -6   32.21   31.82
 -22   2  -6    5.85   12.39
 -22   2  -7   15.66   30.37
 -22   2  -7   14.55   14.04
 -22   2  -8   34.15   36.24
 -22   2  -8  -16.35   14.32
 -22   2  -9   17.81   28.46
 -22   2  -9   -0.12   11.18
 -22   2 -10   41.93   31.12
 -22   2 -10    2.60   10.24
 -22   2 -11  -12.37   28.80
 -22   2 -11  -12.43   11.88
 -22   2 -12  -22.82   41.01
 -22   2 -12    1.38   14.70
 -22   2 -13   -4.23   12.22
 -22   4   6    4.42    3.62
 -22   4   6    3.85    3.29
 -22   4   5    5.51    3.17
 -22   4   5    4.66    4.24
 -22   4   4   17.73    6.03
 -22   4   4   16.72    5.40
 -22   4   3    4.80    3.67
 -22   4   2   -0.87    3.20
 -22   4   1    5.44    4.78
 -22   4   0   18.57   15.81
 -22   4  -1   -5.14   11.36
 -22   4  -2   -0.90   13.26
 -22   4  -3   -8.11   14.04
 -22   4  -4   30.33   21.53
  23  -3  -9   48.94    7.28
  23  -3  -8   56.66    8.06
  23  -3  -7    6.60    3.75
  23  -3  -6    7.71    3.91
  23  -3  -5   75.37   10.23
  23  -3  -5   66.13    8.88
  23  -3  -4   46.18    8.28
  23  -3  -4   49.21    8.76
  23  -3  -3   48.44    8.57
  23  -3  -3   56.10   10.21
  23  -3  -2    9.46    4.05
  23  -3  -2   13.23    5.24
  23  -3  -1   70.59   10.48
  23  -3  -1   92.09   14.33
  23  -3   0    2.64    3.30
  23  -3   0   -7.12    6.80
  23  -3   1   38.94    7.71
  23  -3   1   56.26   12.31
  23  -3   2   44.11    7.80
  23  -3   2   55.67   12.04
  23  -3   3   44.53    7.45
  23  -3   3   67.06   13.14
  23  -3   4    9.56    6.48
  23  -3   5   64.13   12.13
  23  -3   6   96.19   14.33
  23  -3   7   20.47    6.60
  23  -1 -14   16.04    4.35
  23  -1 -14   10.37    2.87
  23  -1 -13    4.45    3.03
  23  -1 -13    6.38    2.35
  23  -1 -12   36.14    6.67
  23  -1 -12   30.25    5.20
  23  -1 -11    5.46    3.67
  23  -1 -11    0.64    1.52
  23  -1 -10   36.43    7.01
  23  -1  -9   35.74    7.30
  23  -1  -8   16.38    5.58
  23  -1  -8   18.98    5.65
  23  -1  -7   28.12    6.61
  23  -1  -7   35.42    8.59
  23  -1  -6   46.19    9.42
  23  -1  -6   52.26    9.81
  23  -1  -5   23.20    6.07
  23  -1  -5   23.66    7.08
  23  -1  -4   16.69    5.50
  23  -1  -4   19.75    6.49
  23  -1  -3   87.25   12.14
  23  -1  -3   90.09   13.62
  23  -1  -2    2.59    4.51
  23  -1  -2   -1.15    4.03
  23  -1  -1    9.79    4.10
  23  -1  -1    3.92    4.52
  23  -1   0   21.60    6.71
  23  -1   0   23.43    7.74
  23  -1   1   12.29    4.65
  23  -1   1    6.53    5.17
  23  -1   2    9.27    4.74
  23  -1   3    2.11    4.19
  23  -1   4    8.21    7.39
  23  -1   5   16.88    6.75
  23  -1   6   91.35   15.32
  23  -1   7   22.00    8.93
  23  -1   8   66.93   12.30
 -23  -1  -8   18.71   13.17
  23  -1   9    8.93    5.94
 -23  -1  -9    2.93    7.43
  23  -1  10    5.89    3.66
 -23  -1 -10   -0.73    7.75
  23  -1  11   32.00    7.09
 -23  -1 -11    8.86    8.59
 -23  -1 -12   -9.34    9.30
 -23   1  14   -1.14    2.52
 -23   1  13    0.86    3.23
 -23   1  12    2.79    3.30
 -23   1  11    2.10    5.57
 -23   1  10    0.42    4.22
  23   1  -9   37.36    7.21
 -23   1   9    3.51    4.04
  23   1  -8   15.32    5.40
 -23   1   8    1.86    4.22
  23   1  -7   31.35    6.82
 -23   1   7    0.93    5.31
  23   1  -6   44.86    8.27
 -23   1   6   32.56   13.82
  23   1  -5   22.13    6.10
 -23   1   5   14.82   17.02
  23   1  -4   12.17    4.32
 -23   1   4   27.71   23.32
  23   1  -3   85.17   11.14
  23   1  -3   74.55   11.47
 -23   1   2   30.38   24.79
  23   1  -2   -0.40    2.93
 -23   1   1   10.76   18.52
  23   1  -1    3.30    3.40
 -23   1   0    3.35   20.67
  23   1   0   23.17    6.78
 -23   1  -1  -11.34   27.02
  23   1   1   10.13    5.12
 -23   1  -2   22.83   29.68
  23   1   2    8.44    4.87
 -23   1  -3  -19.90   30.20
  23   1   3    1.79    2.60
 -23   1  -4   -4.94   27.72
  23   1   4    5.11    3.91
 -23   1  -5    0.39   27.32
  23   1   5   10.62    3.61
 -23   1  -6   16.70   46.81
  23   1   6   68.13    9.92
 -23   1  -7   20.36   29.19
 -23   1  -7    9.32   10.20
 -23   1  -8   29.59   17.08
 -23   1  -9  -14.65   13.54
 -23   1 -10    2.59   11.30
 -23   1 -11    0.92   10.39
 -23   1 -12   26.70   34.31
 -23   1 -12   15.27   14.31
 -23   3   9    9.04    4.81
 -23   3   9   12.19    5.68
 -23   3   8   13.21    5.77
 -23   3   8   10.62    5.39
 -23   3   7    5.75    3.75
 -23   3   7   -3.10    4.42
 -23   3   6    4.16    5.63
 -23   3   5   12.54    6.30
 -23   3   4   26.60   17.74
 -23   3   4    5.75    3.61
 -23   3   3    9.20   14.05
 -23   3   3    3.73    3.96
 -23   3   2   14.21   15.81
 -23   3   2   -7.98    5.30
 -23   3   1   25.09   18.75
 -23   3   1    4.35    4.71
 -23   3   0  -11.33   13.77
 -23   3  -1   17.09   20.20
 -23   3  -2    7.74   13.82
 -23   3  -3  148.84   42.78
 -23   3  -4    6.57   19.17
 -23   3  -5   10.37   19.75
 -23   3  -6    7.46   17.87
 -23   3  -6   -1.38    8.16
 -23   3  -7   18.00   24.66
 -23   3  -7   -7.30    8.92
  24  -2 -10   10.85    3.98
  24  -2  -9   25.79    5.40
  24  -2  -8   68.47    8.61
  24  -2  -7    4.67    3.37
  24  -2  -7    3.80    2.74
  24  -2  -6   51.24    7.90
  24  -2  -6   52.54    8.87
  24  -2  -5   39.62    7.07
  24  -2  -5   39.32    8.03
  24  -2  -4   15.03    4.68
  24  -2  -4   15.67    5.69
  24  -2  -3   24.96    6.68
  24  -2  -3   21.62    6.09
  24  -2  -2   13.23    5.34
  24  -2  -2   14.90    6.38
  24  -2  -1   37.58    8.07
  24  -2  -1   35.11    8.65
  24  -2   0    9.75    4.95
  24  -2   0   12.85    6.04
  24  -2   1   46.54    8.38
  24  -2   1   50.66   10.31
  24  -2   2   60.42   11.48
  24  -2   3   12.67    6.53
  24  -2   4   28.21    8.41
  24  -2   5   33.87    9.61
  24  -2   6   17.56    7.85
  24  -2   7   20.42    8.34
  24  -2   8   28.62    7.92
  24   0 -12   30.53    5.90
  24   0 -11  109.91   11.59
  24   0 -10   14.47    4.59
 -24   0  10   15.04    7.16
  24   0  -9    7.05    3.84
 -24   0   9    0.25    4.01
  24   0  -8   57.26    8.63
 -24   0   8    4.98    4.37
  24   0  -7   -3.09    3.30
 -24   0   7   -8.12    7.10
  24   0  -6    8.74    3.84
 -24   0   6   -0.47    3.67
  24   0  -5  100.93   12.00
  24   0  -5  109.94   13.39
  24   0  -4  169.07   15.55
  24   0  -4  176.65   17.67
  24   0  -3   41.86    7.83
  24   0  -3   38.22    8.97
  24   0  -2  257.46   19.22
  24   0  -2  258.38   21.69
  24   0  -1    3.84    3.33
 -24   0   0    6.33   15.80
  24   0   0   85.19   13.05
 -24   0  -1   24.45   18.76
  24   0   1    9.13    4.57
 -24   0  -2    6.70   20.75
  24   0   2    5.69    4.95
 -24   0  -3    9.63   17.63
  24   0   3   10.55    6.23
 -24   0  -4  -11.09   18.96
  24   0   4   -0.58    4.58
 -24   0  -5  -10.04   23.32
  24   0   5   22.13    7.44
 -24   0  -6    4.50   19.14
  24   0   6    7.03    4.41
 -24   0  -7  -17.11   23.59
  24   0   7    0.52    3.14
  24   0   8   28.08    7.17
 -24   0  -9    2.39   10.21
 -24   0 -10   31.19   13.72
 -24   0 -11   -4.64    8.32
 -24   2  10    2.73    3.64
 -24   2   9   -0.45    4.58
 -24   2   8   15.66    7.26
 -24   2   8   19.00    8.35
 -24   2   7    0.08    3.73
 -24   2   7   -3.48    5.39
 -24   2   6   17.68    8.67
 -24   2   5   11.54   18.57
 -24   2   5    0.46    4.98
 -24   2   4   10.70   15.33
 -24   2   4    8.78    5.84
 -24   2   3   20.13   22.34
 -24   2   2    2.12   16.71
 -24   2   1   19.74   27.06
 -24   2   0    4.94   16.16
 -24   2  -1   46.76   36.80
 -24   2  -2   16.69   25.38
 -24   2  -3    5.36   20.01
 -24   2  -4    4.41   19.77
 -24   2  -5   21.83   25.78
 -24   2  -6   -9.50   28.16
 -24   2  -7  -18.37   33.96
 -24   2  -8  -13.70   24.22
  25  -1 -10   12.34    3.71
  25  -1  -9   12.25    3.83
  25  -1  -8   30.10    5.73
  25  -1  -7   34.28    6.83
  25  -1  -6   88.14   10.44
  25  -1  -5   -0.65    2.45
  25  -1  -5    4.23    3.24
  25  -1  -4    7.13    2.60
  25  -1  -4    8.78    4.63
  25  -1  -3   13.08    5.46
  25  -1  -3   12.80    4.95
  25  -1  -2   34.48    7.32
  25  -1  -2   30.40    7.67
  25  -1  -1   41.35    7.88
  25  -1  -1   40.17    8.68
  25  -1   0   59.09   10.95
  25  -1   1   27.68    7.69
  25  -1   2   45.59   10.20
  25  -1   3   -0.46    4.80
  25  -1   4   29.08    9.10
  25  -1   5   47.78   11.03
  25  -1   6   11.53    6.29
  25  -1   7   19.67    6.81
  25  -1   8   21.09    6.31
 -25   1  10    7.46    4.25
 -25   1   9   11.27    7.70
 -25   1   8    0.35    5.08
 -25   1   7   11.13    7.80
 -25   1   6   10.61    6.61
 -25   1   5   -2.65    6.72
 -25   1   4   14.79   19.55
 -25   1   4    7.21    7.79
 -25   1   3   -2.63   17.44
 -25   1   2    7.78   17.64
 -25   1   1   39.47   22.34
 -25   1   0  -16.02   23.52
 -25   1  -1   18.66   22.79
 -25   1  -2   10.94   23.59
 -25   1  -3    4.01   23.17
 -25   1  -4   -1.88   22.11
 -25   1  -5   -1.47   24.02
 -25   1  -6   20.74   33.09
 -25   1  -7    4.33   25.09
 -26   0   6   -3.87    3.57
  26   0  -5    6.76    4.00
 -26   0   5    0.58    4.37
  26   0  -4   -1.74    2.60
 -26   0   4   -4.44    5.38
 -26   0   3    0.56    4.45
  26   0  -1   71.77   10.19
  26   0   0   42.66    7.83
  26   0   1   27.43    7.31
  26   0   2    7.63    2.93
  26   0   3   -1.78    3.43
 -26   0  -4   -4.00   14.30
  26   0   4   24.69    6.66
  26   0   5    3.32    3.00
   0   0   0    0.00    0.00


TITL DB_61-R4 in C2
REM C2 (#5 in standard setting)
CELL 1.54184  22.165374   6.309805  23.067543  90.0000  92.4012  90.0000
ZERR    4.00   0.000680   0.000163   0.000661   0.0000   0.0027   0.0000
LATT -7
SYMM -x, y,-z
SFAC C H N O
UNIT 140.00 164.00 20.00 28.00
REM  CrysAlisPro recorded range (K): Min=149.9; max=150.1; aver:150.0
TEMP -123
SIZE 0.06 0.07 0.21
TREF
HKLF 4
END
_computing_structure_solution     'SHELXT 2014/5 (Sheldrick, 2014)'
_computing_structure_solution     'SHELXT 2014/5 (Sheldrick, 2014)'
;
_shelx_hkl_checksum                26842
_olex2_exptl_crystal_mounting_method 
 'mounted at 150 K in paratone immersion oil '
_olex2_submission_original_sample_id  HP3
_olex2_submission_special_instructions  'No special instructions were received'
