# Supplementary material for: Supramolecular Self-Assembly of Engineered Polyproline Helices
Source: ACS Macro Lett. 2023 Jun 26;12(7):908–14. doi: 10.1021/acsmacrolett.3c00304 (PMC10357564; doi:10.1021/acsmacrolett.3c00304)
Supplement: Supplementary file 7 — mz3c00304_si_007.cif [file mz3c00304_si_007.cif]

data_p2hp
_audit_creation_date               2023-02-03
_audit_creation_method
;
Olex2 1.5
(compiled 2022.04.07 svn.rca3783a0 for OlexSys, GUI svn.r6498)
;
_shelx_SHELXL_version_number       '2016/6'
_audit_contact_author_address      ?
_audit_contact_author_email        ?
_audit_contact_author_name         ''
_audit_contact_author_phone        ?
_publ_contact_author_id_orcid      ?
_publ_section_references
;
Dolomanov, O.V., Bourhis, L.J., Gildea, R.J, Howard, J.A.K. & Puschmann, H.
 (2009), J. Appl. Cryst. 42, 339-341.

Sheldrick, G.M. (2015). Acta Cryst. C71, 3-8.
;
_chemical_name_common              ?
_chemical_name_systematic          Fmoc-Pro2-Hyp-Pro-NH2
_chemical_formula_moiety           'C35 H41 N5 O7, 2(H2 O)'
_chemical_formula_sum              'C35 H45 N5 O9'
_chemical_formula_weight           679.76
_chemical_absolute_configuration   syn
_chemical_melting_point            ?
loop_
  _atom_type_symbol
  _atom_type_description
  _atom_type_scat_dispersion_real
  _atom_type_scat_dispersion_imag
  _atom_type_scat_source
 'C' 'C' 0.0181 0.0091 'International Tables Vol C Tables 4.2.6.8 and 6.1.1.4'
 'H' 'H' 0.0000 0.0000 'International Tables Vol C Tables 4.2.6.8 and 6.1.1.4'
 'N' 'N' 0.0311 0.0180 'International Tables Vol C Tables 4.2.6.8 and 6.1.1.4'
 'O' 'O' 0.0492 0.0322 'International Tables Vol C Tables 4.2.6.8 and 6.1.1.4'

_shelx_space_group_comment
;
The symmetry employed for this shelxl refinement is uniquely defined
by the following loop, which should always be used as a source of
symmetry information in preference to the above space-group names.
They are only intended as comments.
;
_space_group_crystal_system        'monoclinic'
_space_group_IT_number             4
_space_group_name_H-M_alt          'P 1 21 1'
_space_group_name_Hall             'P 2yb'
loop_
  _space_group_symop_operation_xyz
 'x, y, z'
 '-x, y+1/2, -z'

_cell_length_a                     16.6440(5)
_cell_length_b                     6.3071(2)
_cell_length_c                     17.8450(5)
_cell_angle_alpha                  90
_cell_angle_beta                   110.012(3)
_cell_angle_gamma                  90
_cell_volume                       1760.18(10)
_cell_formula_units_Z              2
_cell_measurement_reflns_used      9294
_cell_measurement_temperature      149.99(11)
_cell_measurement_theta_max        71.5700
_cell_measurement_theta_min        4.3990
_shelx_estimated_absorpt_T_max     0.955
_shelx_estimated_absorpt_T_min     0.913
_exptl_absorpt_coefficient_mu      0.770
_exptl_absorpt_correction_T_max    0.970
_exptl_absorpt_correction_T_min    0.945
_exptl_absorpt_correction_type     analytical
_exptl_absorpt_process_details
;
CrysAlisPro 1.171.41.115a (Rigaku Oxford Diffraction, 2021)
Analytical numeric absorption correction using a multifaceted crystal
model based on expressions derived by R.C. Clark & J.S. Reid.
(Clark, R. C. & Reid, J. S. (1995). Acta Cryst. A51, 887-897)
Empirical absorption correction using spherical harmonics,
implemented in SCALE3 ABSPACK scaling algorithm.
;
_exptl_absorpt_special_details     ?
_exptl_crystal_colour              'clear colourless'
_exptl_crystal_colour_lustre       clear
_exptl_crystal_colour_primary      colourless
_exptl_crystal_density_diffrn      1.283
_exptl_crystal_density_meas        ?
_exptl_crystal_density_method      ?
_exptl_crystal_description         prism
_exptl_crystal_F_000               724
loop_
  _exptl_crystal_face_index_h
  _exptl_crystal_face_index_k
  _exptl_crystal_face_index_l
  _exptl_crystal_face_perp_dist
 4 1 8 0.0315
 4 4 -3 0.0860
 4 1 8 0.0280
 -1 -3 8 0.0415
 -5 -2 -5 0.0499
 -2 1 -9 0.0311
 -9 2 -1 0.0231
 9 -1 -8 0.0402
 -3 0 12 0.0188
 5 -1 8 0.0389
 -10 -1 8 0.0287
 10 0 -7 0.0344
 7 1 5 0.0318
 2 -4 -2 0.0408
 -1 4 6 0.0625
 1 1 10 0.0282
 -9 0 10 0.0203
 -3 0 11 0.0230
 -7 1 -5 0.0287
 -10 1 -1 0.0237
 -1 -4 0 0.0391
 5 -3 -7 0.0396
 -7 3 3 0.0429

_exptl_crystal_recrystallization_method 
 'crystallised from a supersaturated EtOH/EtOAc solution'
_exptl_crystal_size_max            0.12
_exptl_crystal_size_mid            0.07
_exptl_crystal_size_min            0.06
_exptl_transmission_factor_max     ?
_exptl_transmission_factor_min     ?
_diffrn_reflns_av_R_equivalents    0.0425
_diffrn_reflns_av_unetI/netI       0.0447
_diffrn_reflns_Laue_measured_fraction_full  0.998
_diffrn_reflns_Laue_measured_fraction_max  0.998
_diffrn_reflns_limit_h_max         20
_diffrn_reflns_limit_h_min         -20
_diffrn_reflns_limit_k_max         7
_diffrn_reflns_limit_k_min         -7
_diffrn_reflns_limit_l_max         21
_diffrn_reflns_limit_l_min         -15
_diffrn_reflns_number              18801
_diffrn_reflns_point_group_measured_fraction_full  0.995
_diffrn_reflns_point_group_measured_fraction_max  0.994
_diffrn_reflns_theta_full          67.684
_diffrn_reflns_theta_max           68.217
_diffrn_reflns_theta_min           4.478
_diffrn_ambient_temperature        150.15
_diffrn_detector_area_resol_mean   5.2887
_diffrn_detector_type              AtlasS2
_diffrn_measured_fraction_theta_full  0.998
_diffrn_measured_fraction_theta_max  0.998
_diffrn_measurement_details
;
List of Runs (angles in degrees, time in seconds):

  # Type    Start    End  Width  t~exp~   \w     \q     \k     \f   Frames
--------------------------------------------------------------------------
  1  \w   -116.00 -18.00   1.00   10.00    --  -42.16 -38.00   0.00   98
  2  \w    -67.00  32.00   1.00   10.00    --  -42.16  38.00-180.00   99
  3  \w      1.00  83.00   1.00   10.00    --   42.16 -99.00-150.00   82
  4  \w      1.00  83.00   1.00   10.00    --   42.16 -99.00  60.00   82
  5  \w      1.00  83.00   1.00   10.00    --   42.16 -99.00  90.00   82
  6  \w     23.00  98.00   1.00   10.00    --   42.16-125.00  30.00   75
  7  \w     75.00 178.00   1.00   40.00    --  103.72  30.00-180.00  103
  8  \w     21.00 109.00   1.00   40.00    --  103.72 -94.00  30.00   88
  9  \w     31.00 118.00   1.00   40.00    --  103.72-125.00 -30.00   87
 10  \w     27.00 132.00   1.00   40.00    --  103.72 -30.00 120.00  105
 11  \w     31.00 130.00   1.00   40.00    --  103.72 -45.00 -60.00   99
 12  \w     94.00 177.00   1.00   40.00    --  103.72 125.00  30.00   83
 13  \w     29.00 113.00   1.00   40.00    --  103.72-116.00-155.00   84
 14  \w     31.00 118.00   1.00   40.00    --  103.72-125.00   0.00   87
 15  \w     94.00 177.00   1.00   40.00    --  103.72 125.00-150.00   83
 16  \w     75.00 178.00   1.00   40.00    --  103.72  30.00 120.00  103
 17  \w     28.00 136.00   1.00   40.00    --  103.72 -77.00 120.00  108
 18  \w   -118.00 -10.00   1.00   10.00    --  -42.16 -77.00 120.00  108
 19  \w   -118.00 -37.00   1.00   10.00    --  -42.16 -77.00 -60.00   81
 20  \w   -118.00 -10.00   1.00   10.00    --  -42.16 -77.00-150.00  108
;
_diffrn_measurement_device         'four-circle diffractometer'
_diffrn_measurement_device_type    'SuperNova, Dual, Cu at home/near, AtlasS2'
_diffrn_measurement_method         '\w scans'
_diffrn_radiation_type             CuK\a
_diffrn_radiation_wavelength       1.54184
_diffrn_source                     ?
_reflns_Friedel_coverage           0.814
_reflns_Friedel_fraction_full      0.991
_reflns_Friedel_fraction_max       0.989
_reflns_number_gt                  5570
_reflns_number_total               6417
_reflns_special_details
;
 Reflections were merged by SHELXL according to the crystal
 class for the calculation of statistics and refinement.
 
 _reflns_Friedel_fraction is defined as the number of unique
 Friedel pairs measured divided by the number that would be
 possible theoretically, ignoring centric projections and
 systematic absences.
;
_reflns_threshold_expression       'I > 2\s(I)'
_computing_cell_refinement         'CrysAlisPro 1.171.41.115a (Rigaku OD, 2021)'
_computing_data_collection         'CrysAlisPro 1.171.41.115a (Rigaku OD, 2021)'
_computing_data_reduction          'CrysAlisPro 1.171.41.115a (Rigaku OD, 2021)'
_computing_molecular_graphics      'Olex2 1.5 (Dolomanov et al., 2009)'
_computing_publication_material    'Olex2 1.5 (Dolomanov et al., 2009)'
_computing_structure_refinement    'SHELXL 2016/6 (Sheldrick, 2015)'
_computing_structure_solution      'SHELXT  (Sheldrick, 2015)'
_refine_diff_density_max           0.353
_refine_diff_density_min           -0.287
_refine_diff_density_rms           0.045
_refine_ls_abs_structure_details
;
 Flack x determined using 2099 quotients [(I+)-(I-)]/[(I+)+(I-)]
 (Parsons, Flack and Wagner, Acta Cryst. B69 (2013) 249-259).
;
_refine_ls_abs_structure_Flack     -0.10(10)
_refine_ls_extinction_coef         .
_refine_ls_extinction_method       none
_refine_ls_goodness_of_fit_ref     1.051
_refine_ls_hydrogen_treatment      mixed
_refine_ls_matrix_type             full
_refine_ls_number_parameters       470
_refine_ls_number_reflns           6417
_refine_ls_number_restraints       1
_refine_ls_R_factor_all            0.0621
_refine_ls_R_factor_gt             0.0515
_refine_ls_restrained_S_all        1.051
_refine_ls_shift/su_max            0.000
_refine_ls_shift/su_mean           0.000
_refine_ls_structure_factor_coef   Fsqd
_refine_ls_weighting_details      
 'w=1/[\s^2^(Fo^2^)+(0.0886P)^2^+0.1351P] where P=(Fo^2^+2Fc^2^)/3'
_refine_ls_weighting_scheme        calc
_refine_ls_wR_factor_gt            0.1389
_refine_ls_wR_factor_ref           0.1473
_refine_special_details            ?
_olex2_refinement_description
;
1. Others
 Sof(O9A)=Sof(H9AA)=Sof(H9AB)=1-FVAR(1)
 Sof(O9)=Sof(H9A)=Sof(H9B)=FVAR(1)
2.a Free rotating group:
 O8(H8A,H8B), O9(H9A,H9B), O9A(H9AA,H9AB)
2.b Ternary CH refined with riding coordinates:
 C19(H19), C29(H29), C13(H13), C24(H24), C34(H34), C27(H27)
2.c Secondary CH2 refined with riding coordinates:
 C14(H14A,H14B), C17(H17A,H17B), C31(H31A,H31B), C26(H26A,H26B), C18(H18A,
 H18B), C21(H21A,H21B), C28(H28A,H28B), C23(H23A,H23B), C16(H16A,H16B),
 C22(H22A,H22B), C33(H33A,H33B), C32(H32A,H32B)
2.d Aromatic/amide H refined with riding coordinates:
 C2(H2), C3(H3), C5(H5C), C4(H4), C8(H8), C11(H11), C9(H9), C10(H10)
2.e Idealised tetrahedral OH refined as rotating group:
 O5(H5)
;
_atom_sites_solution_hydrogens     mixed
_atom_sites_solution_primary       ?
_atom_sites_solution_secondary     ?
loop_
  _atom_site_label
  _atom_site_type_symbol
  _atom_site_fract_x
  _atom_site_fract_y
  _atom_site_fract_z
  _atom_site_U_iso_or_equiv
  _atom_site_adp_type
  _atom_site_occupancy
  _atom_site_site_symmetry_order
  _atom_site_calc_flag
  _atom_site_refinement_flags_posn
  _atom_site_refinement_flags_adp
  _atom_site_refinement_flags_occupancy
  _atom_site_disorder_assembly
  _atom_site_disorder_group
 O1 O 0.30341(16) 0.6356(4) 0.04745(16) 0.0441(6) Uani 1 1 d . . . . .
 O2 O 0.41799(16) 0.4746(4) 0.02996(15) 0.0423(6) Uani 1 1 d . . . . .
 O4 O 0.74582(17) 0.7126(4) 0.34643(16) 0.0435(6) Uani 1 1 d . . . . .
 O3 O 0.53884(18) 0.5687(4) 0.22839(15) 0.0426(6) Uani 1 1 d . . . . .
 O6 O 0.88265(19) 0.4112(6) 0.46334(18) 0.0546(8) Uani 1 1 d . . . . .
 N3 N 0.7091(2) 0.4009(5) 0.38701(18) 0.0385(7) Uani 1 1 d . . . . .
 O7 O 0.9979(2) 0.3457(5) 0.6526(2) 0.0655(9) Uani 1 1 d . . . . .
 N1 N 0.4310(2) 0.7833(5) 0.0981(2) 0.0407(7) Uani 1 1 d . . . . .
 N2 N 0.64941(19) 0.5859(6) 0.18536(17) 0.0407(8) Uani 1 1 d . . . . .
 N4 N 0.87319(19) 0.6327(5) 0.55792(18) 0.0402(7) Uani 1 1 d . . . . .
 O5 O 0.5661(2) 0.2858(6) 0.44735(19) 0.0577(8) Uani 1 1 d . . . . .
 H5 H 0.523660 0.205400 0.428816 0.087 Uiso 1 1 calc R U . . .
 N5 N 1.0963(2) 0.4957(7) 0.6075(2) 0.0532(9) Uani 1 1 d . . . . .
 C20 C 0.5705(2) 0.6400(6) 0.1802(2) 0.0329(7) Uani 1 1 d . . . . .
 C25 C 0.7185(2) 0.5317(6) 0.3311(2) 0.0370(8) Uani 1 1 d . . . . .
 C1 C 0.1108(2) 0.2950(6) -0.0346(2) 0.0380(8) Uani 1 1 d . . . . .
 C15 C 0.3880(2) 0.6199(6) 0.0566(2) 0.0349(7) Uani 1 1 d . . . . .
 C30 C 0.8391(2) 0.5018(6) 0.4966(2) 0.0385(8) Uani 1 1 d . . . . .
 C6 C 0.1017(2) 0.1041(6) 0.0024(2) 0.0410(9) Uani 1 1 d . . . . .
 C35 C 1.0206(3) 0.4883(6) 0.6178(2) 0.0434(9) Uani 1 1 d . . . . .
 C14 C 0.2484(2) 0.4786(6) -0.0031(2) 0.0387(8) Uani 1 1 d . . . . .
 H14A H 0.280649 0.345681 -0.001219 0.046 Uiso 1 1 calc R U . . .
 H14B H 0.227024 0.529670 -0.058949 0.046 Uiso 1 1 calc R U . . .
 C19 C 0.5230(2) 0.7980(6) 0.1158(2) 0.0374(8) Uani 1 1 d . . . . .
 H19 H 0.538056 0.778563 0.066560 0.045 Uiso 1 1 calc R U . . .
 C29 C 0.7420(2) 0.4663(7) 0.4702(2) 0.0406(8) Uani 1 1 d . . . . .
 H29 H 0.712541 0.598034 0.478347 0.049 Uiso 1 1 calc R U . . .
 C13 C 0.1743(2) 0.4376(6) 0.0251(2) 0.0383(8) Uani 1 1 d . . . . .
 H13 H 0.146660 0.573730 0.031657 0.046 Uiso 1 1 calc R U . . .
 C24 C 0.6993(3) 0.4393(7) 0.2481(2) 0.0430(9) Uani 1 1 d . . . . .
 H24 H 0.669102 0.300155 0.243396 0.052 Uiso 1 1 calc R U . . .
 C7 C 0.1562(3) 0.1137(7) 0.0863(3) 0.0463(9) Uani 1 1 d . . . . .
 C12 C 0.1988(3) 0.3079(7) 0.1009(2) 0.0455(9) Uani 1 1 d . . . . .
 C2 C 0.0676(3) 0.3292(7) -0.1140(3) 0.0467(10) Uani 1 1 d . . . . .
 H2 H 0.074215 0.458899 -0.138305 0.056 Uiso 1 1 calc R U . . .
 C3 C 0.0135(3) 0.1708(8) -0.1590(3) 0.0562(12) Uani 1 1 d . . . . .
 H3 H -0.016223 0.191116 -0.214320 0.067 Uiso 1 1 calc R U . . .
 C34 C 0.9654(2) 0.6809(7) 0.5864(3) 0.0473(10) Uani 1 1 d . . . . .
 H34 H 0.981762 0.751913 0.543647 0.057 Uiso 1 1 calc R U . . .
 C17 C 0.4756(3) 1.0660(7) 0.1867(3) 0.0532(11) Uani 1 1 d . . . . .
 H17A H 0.465566 1.219869 0.190095 0.064 Uiso 1 1 calc R U . . .
 H17B H 0.493675 1.004592 0.241000 0.064 Uiso 1 1 calc R U . . .
 C5 C 0.0470(2) -0.0514(7) -0.0415(3) 0.0489(10) Uani 1 1 d . . . . .
 H5C H 0.039258 -0.179920 -0.017034 0.059 Uiso 1 1 calc R U . . .
 C4 C 0.0037(3) -0.0153(7) -0.1223(3) 0.0571(12) Uani 1 1 d . . . . .
 H4 H -0.033606 -0.121638 -0.152988 0.069 Uiso 1 1 calc R U . . .
 C31 C 0.8279(3) 0.7384(8) 0.6052(3) 0.0529(11) Uani 1 1 d . . . . .
 H31A H 0.809706 0.634562 0.637796 0.063 Uiso 1 1 calc R U . . .
 H31B H 0.777047 0.815401 0.570328 0.063 Uiso 1 1 calc R U . . .
 C26 C 0.6631(3) 0.1991(7) 0.3757(3) 0.0489(10) Uani 1 1 d . . . . .
 H26A H 0.699293 0.081139 0.369068 0.059 Uiso 1 1 calc R U . . .
 H26B H 0.610109 0.204630 0.328533 0.059 Uiso 1 1 calc R U . . .
 C18 C 0.5417(3) 1.0257(7) 0.1479(3) 0.0514(10) Uani 1 1 d . . . . .
 H18A H 0.600275 1.037290 0.187315 0.062 Uiso 1 1 calc R U . . .
 H18B H 0.535485 1.127545 0.104066 0.062 Uiso 1 1 calc R U . . .
 C21 C 0.6956(3) 0.6428(11) 0.1314(3) 0.0638(14) Uani 1 1 d . . . . .
 H21A H 0.656271 0.650783 0.075491 0.077 Uiso 1 1 calc R U . . .
 H21B H 0.725131 0.780814 0.146520 0.077 Uiso 1 1 calc R U . . .
 C28 C 0.7197(3) 0.2804(9) 0.5133(3) 0.0588(12) Uani 1 1 d . . . . .
 H28A H 0.705551 0.330335 0.559908 0.071 Uiso 1 1 calc R U . . .
 H28B H 0.768341 0.180483 0.532070 0.071 Uiso 1 1 calc R U . . .
 C27 C 0.6424(3) 0.1728(8) 0.4529(3) 0.0577(12) Uani 1 1 d . . . . .
 H27 H 0.638526 0.020013 0.466175 0.069 Uiso 1 1 calc R U . . .
 C8 C 0.1701(4) -0.0340(8) 0.1475(3) 0.0647(13) Uani 1 1 d . . . . .
 H8 H 0.140588 -0.165590 0.138019 0.078 Uiso 1 1 calc R U . . .
 C11 C 0.2563(4) 0.3580(8) 0.1763(3) 0.0605(12) Uani 1 1 d . . . . .
 H11 H 0.285186 0.490419 0.186339 0.073 Uiso 1 1 calc R U . . .
 C23 C 0.7822(3) 0.4138(10) 0.2287(3) 0.0658(14) Uani 1 1 d . . . . .
 H23A H 0.827330 0.510161 0.261851 0.079 Uiso 1 1 calc R U . . .
 H23B H 0.803403 0.266047 0.237967 0.079 Uiso 1 1 calc R U . . .
 C16 C 0.3953(3) 0.9558(7) 0.1317(3) 0.0573(12) Uani 1 1 d . . . . .
 H16A H 0.359837 0.900493 0.162002 0.069 Uiso 1 1 calc R U . . .
 H16B H 0.360388 1.052919 0.089535 0.069 Uiso 1 1 calc R U . . .
 C9 C 0.2285(5) 0.0145(10) 0.2233(3) 0.084(2) Uani 1 1 d . . . . .
 H9 H 0.239239 -0.085792 0.265305 0.101 Uiso 1 1 calc R U . . .
 C10 C 0.2700(5) 0.2052(11) 0.2370(3) 0.0822(19) Uani 1 1 d . . . . .
 H10 H 0.309038 0.235566 0.288793 0.099 Uiso 1 1 calc R U . . .
 C22 C 0.7571(4) 0.4710(13) 0.1417(4) 0.0821(17) Uani 1 1 d . . . . .
 H22A H 0.807336 0.518638 0.128584 0.098 Uiso 1 1 calc R U . . .
 H22B H 0.730553 0.348523 0.107463 0.098 Uiso 1 1 calc R U . . .
 C33 C 0.9742(4) 0.8352(11) 0.6556(6) 0.112(3) Uani 1 1 d . . . . .
 H33A H 1.008256 0.768136 0.706770 0.135 Uiso 1 1 calc R U . . .
 H33B H 1.004463 0.964988 0.648758 0.135 Uiso 1 1 calc R U . . .
 C32 C 0.8928(4) 0.8888(16) 0.6570(5) 0.117(3) Uani 1 1 d . . . . .
 H32A H 0.878274 1.035630 0.637376 0.140 Uiso 1 1 calc R U . . .
 H32B H 0.892568 0.881383 0.712316 0.140 Uiso 1 1 calc R U . . .
 H5A H 1.110(3) 0.603(9) 0.585(3) 0.044(12) Uiso 1 1 d . . . . .
 H5B H 1.136(4) 0.383(11) 0.629(3) 0.071(16) Uiso 1 1 d . . . . .
 O8 O 0.4374(3) -0.0328(7) 0.4148(2) 0.0721(10) Uani 1 1 d G . . . .
 H8A H 0.481078 -0.115283 0.436840 0.108 Uiso 1 1 d G U . . .
 H8B H 0.397171 -0.118009 0.386857 0.108 Uiso 1 1 d G U . . .
 O9 O 0.4585(7) 0.6073(11) 0.3373(5) 0.079(3) Uani 0.722(19) 1 d G . P A 1
 H9A H 0.432680 0.590297 0.300608 0.118 Uiso 0.722(19) 1 d G U P A 1
 H9B H 0.483748 0.494442 0.370840 0.118 Uiso 0.722(19) 1 d G U P A 1
 O9A O 0.5269(17) 0.669(3) 0.3699(9) 0.081(7) Uani 0.278(19) 1 d G . P A 2
 H9AA H 0.526494 0.654072 0.321323 0.122 Uiso 0.278(19) 1 d G U P A 2
 H9AB H 0.508681 0.572917 0.388601 0.122 Uiso 0.278(19) 1 d G U P A 2

loop_
  _atom_site_aniso_label
  _atom_site_aniso_U_11
  _atom_site_aniso_U_22
  _atom_site_aniso_U_33
  _atom_site_aniso_U_23
  _atom_site_aniso_U_13
  _atom_site_aniso_U_12
 O1 0.0294(12) 0.0392(14) 0.0551(15) -0.0186(12) 0.0035(11) -0.0044(11)
 O2 0.0377(13) 0.0430(15) 0.0456(14) -0.0171(12) 0.0135(11) -0.0080(13)
 O4 0.0438(14) 0.0333(14) 0.0451(14) -0.0023(11) 0.0045(12) -0.0080(12)
 O3 0.0481(14) 0.0404(14) 0.0433(14) -0.0026(11) 0.0209(12) -0.0117(12)
 O6 0.0441(15) 0.063(2) 0.0520(16) -0.0037(15) 0.0107(13) 0.0081(15)
 N3 0.0422(16) 0.0335(15) 0.0321(14) -0.0030(12) 0.0028(13) -0.0082(14)
 O7 0.068(2) 0.0460(18) 0.075(2) 0.0248(16) 0.0150(17) -0.0011(16)
 N1 0.0304(15) 0.0335(16) 0.0497(18) -0.0148(14) 0.0029(13) -0.0064(13)
 N2 0.0319(15) 0.056(2) 0.0313(15) 0.0059(14) 0.0065(12) -0.0025(15)
 N4 0.0332(15) 0.0401(17) 0.0398(16) 0.0013(14) 0.0030(13) -0.0029(14)
 O5 0.0470(16) 0.067(2) 0.0569(18) -0.0016(16) 0.0150(14) -0.0097(16)
 N5 0.0431(19) 0.042(2) 0.064(2) 0.0101(19) 0.0056(17) 0.0076(18)
 C20 0.0320(16) 0.0341(18) 0.0307(16) -0.0050(14) 0.0083(14) -0.0118(15)
 C25 0.0326(17) 0.035(2) 0.0351(18) -0.0007(15) 0.0013(14) -0.0013(15)
 C1 0.0284(16) 0.0327(18) 0.051(2) -0.0061(16) 0.0104(16) -0.0029(15)
 C15 0.0317(16) 0.0332(18) 0.0351(17) -0.0054(15) 0.0056(14) -0.0048(15)
 C30 0.0356(18) 0.040(2) 0.0333(17) 0.0053(16) 0.0026(15) 0.0025(16)
 C6 0.0350(18) 0.0330(19) 0.061(2) -0.0039(18) 0.0246(17) 0.0003(16)
 C35 0.043(2) 0.0322(19) 0.0432(19) 0.0022(17) -0.0008(16) -0.0009(17)
 C14 0.0337(17) 0.0362(19) 0.0385(18) -0.0126(16) 0.0025(15) -0.0105(16)
 C19 0.0338(18) 0.0375(19) 0.0360(18) -0.0034(15) 0.0056(15) -0.0115(16)
 C29 0.0348(18) 0.048(2) 0.0319(17) -0.0016(17) 0.0016(15) -0.0037(17)
 C13 0.0351(17) 0.0329(18) 0.0416(19) -0.0088(15) 0.0064(15) 0.0014(15)
 C24 0.043(2) 0.044(2) 0.0339(18) -0.0045(16) 0.0031(16) 0.0014(18)
 C7 0.056(2) 0.039(2) 0.054(2) -0.0001(18) 0.032(2) 0.0093(19)
 C12 0.056(2) 0.040(2) 0.045(2) -0.0024(18) 0.0228(19) 0.0100(19)
 C2 0.0357(19) 0.034(2) 0.060(2) 0.0003(18) 0.0040(18) -0.0069(16)
 C3 0.0342(19) 0.048(3) 0.068(3) -0.002(2) -0.0059(19) -0.0041(19)
 C34 0.0309(18) 0.033(2) 0.065(3) 0.0093(19) 0.0000(18) -0.0033(16)
 C17 0.054(2) 0.0327(19) 0.062(3) -0.0155(19) 0.005(2) -0.0095(19)
 C5 0.0377(19) 0.035(2) 0.079(3) -0.004(2) 0.026(2) -0.0031(17)
 C4 0.0314(19) 0.040(2) 0.093(3) -0.012(2) 0.013(2) -0.0127(18)
 C31 0.048(2) 0.054(3) 0.048(2) -0.016(2) 0.0056(19) -0.003(2)
 C26 0.056(2) 0.0315(19) 0.056(2) -0.0053(18) 0.014(2) -0.0118(19)
 C18 0.051(2) 0.035(2) 0.056(2) -0.0021(18) 0.0022(19) -0.0167(19)
 C21 0.043(2) 0.099(4) 0.056(2) 0.013(3) 0.026(2) 0.000(3)
 C28 0.043(2) 0.076(3) 0.053(2) 0.021(2) 0.0091(19) -0.005(2)
 C27 0.056(3) 0.050(3) 0.059(3) 0.012(2) 0.009(2) -0.007(2)
 C8 0.102(4) 0.046(3) 0.066(3) 0.001(2) 0.053(3) 0.010(3)
 C11 0.077(3) 0.056(3) 0.048(2) -0.014(2) 0.021(2) 0.007(2)
 C23 0.050(2) 0.080(4) 0.060(3) -0.013(3) 0.011(2) 0.022(3)
 C16 0.045(2) 0.038(2) 0.074(3) -0.026(2) 0.002(2) -0.001(2)
 C9 0.147(6) 0.067(4) 0.049(3) 0.004(3) 0.049(3) 0.019(4)
 C10 0.135(6) 0.073(4) 0.040(2) -0.006(2) 0.031(3) 0.016(4)
 C22 0.065(3) 0.107(5) 0.088(4) 0.006(4) 0.043(3) 0.008(4)
 C33 0.048(3) 0.063(4) 0.192(8) -0.073(5) -0.002(4) -0.002(3)
 C32 0.060(3) 0.157(8) 0.114(5) -0.085(6) 0.005(4) -0.028(4)
 O8 0.077(2) 0.077(2) 0.060(2) 0.0000(19) 0.0198(18) 0.000(2)
 O9 0.113(8) 0.074(4) 0.069(4) 0.013(3) 0.056(5) 0.025(4)
 O9A 0.107(18) 0.093(12) 0.050(8) -0.001(7) 0.034(10) -0.001(11)

_geom_special_details
;
 All esds (except the esd in the dihedral angle between two l.s. planes)
 are estimated using the full covariance matrix.  The cell esds are taken
 into account individually in the estimation of esds in distances, angles
 and torsion angles; correlations between esds in cell parameters are only
 used when they are defined by crystal symmetry.  An approximate (isotropic)
 treatment of cell esds is used for estimating esds involving l.s. planes.
;
loop_
  _geom_bond_atom_site_label_1
  _geom_bond_atom_site_label_2
  _geom_bond_distance
  _geom_bond_site_symmetry_2
  _geom_bond_publ_flag
 O1 C15 1.364(4) . ?
 O1 C14 1.438(4) . ?
 O2 C15 1.216(5) . ?
 O4 C25 1.224(5) . ?
 O3 C20 1.236(4) . ?
 O6 C30 1.223(5) . ?
 N3 C25 1.345(5) . ?
 N3 C29 1.456(5) . ?
 N3 C26 1.463(5) . ?
 O7 C35 1.223(5) . ?
 N1 C15 1.327(5) . ?
 N1 C19 1.458(5) . ?
 N1 C16 1.462(5) . ?
 N2 C20 1.330(5) . ?
 N2 C24 1.470(5) . ?
 N2 C21 1.468(5) . ?
 N4 C30 1.333(5) . ?
 N4 C34 1.473(5) . ?
 N4 C31 1.469(6) . ?
 O5 H5 0.8400 . ?
 O5 C27 1.430(6) . ?
 N5 C35 1.335(6) . ?
 N5 H5A 0.86(6) . ?
 N5 H5B 0.95(6) . ?
 C20 C19 1.522(5) . ?
 C25 C24 1.519(5) . ?
 C1 C6 1.405(6) . ?
 C1 C13 1.513(5) . ?
 C1 C2 1.370(6) . ?
 C30 C29 1.538(5) . ?
 C6 C7 1.463(6) . ?
 C6 C5 1.384(6) . ?
 C35 C34 1.511(5) . ?
 C14 H14A 0.9900 . ?
 C14 H14B 0.9900 . ?
 C14 C13 1.505(5) . ?
 C19 H19 1.0000 . ?
 C19 C18 1.538(5) . ?
 C29 H29 1.0000 . ?
 C29 C28 1.516(6) . ?
 C13 H13 1.0000 . ?
 C13 C12 1.512(6) . ?
 C24 H24 1.0000 . ?
 C24 C23 1.543(6) . ?
 C7 C12 1.395(6) . ?
 C7 C8 1.392(7) . ?
 C12 C11 1.393(7) . ?
 C2 H2 0.9500 . ?
 C2 C3 1.399(6) . ?
 C3 H3 0.9500 . ?
 C3 C4 1.381(7) . ?
 C34 H34 1.0000 . ?
 C34 C33 1.539(8) . ?
 C17 H17A 0.9900 . ?
 C17 H17B 0.9900 . ?
 C17 C18 1.509(7) . ?
 C17 C16 1.527(6) . ?
 C5 H5C 0.9500 . ?
 C5 C4 1.392(7) . ?
 C4 H4 0.9500 . ?
 C31 H31A 0.9900 . ?
 C31 H31B 0.9900 . ?
 C31 C32 1.495(8) . ?
 C26 H26A 0.9900 . ?
 C26 H26B 0.9900 . ?
 C26 C27 1.538(7) . ?
 C18 H18A 0.9900 . ?
 C18 H18B 0.9900 . ?
 C21 H21A 0.9900 . ?
 C21 H21B 0.9900 . ?
 C21 C22 1.458(9) . ?
 C28 H28A 0.9900 . ?
 C28 H28B 0.9900 . ?
 C28 C27 1.526(7) . ?
 C27 H27 1.0000 . ?
 C8 H8 0.9500 . ?
 C8 C9 1.402(8) . ?
 C11 H11 0.9500 . ?
 C11 C10 1.409(8) . ?
 C23 H23A 0.9900 . ?
 C23 H23B 0.9900 . ?
 C23 C22 1.506(8) . ?
 C16 H16A 0.9900 . ?
 C16 H16B 0.9900 . ?
 C9 H9 0.9500 . ?
 C9 C10 1.367(10) . ?
 C10 H10 0.9500 . ?
 C22 H22A 0.9900 . ?
 C22 H22B 0.9900 . ?
 C33 H33A 0.9900 . ?
 C33 H33B 0.9900 . ?
 C33 C32 1.406(9) . ?
 C32 H32A 0.9900 . ?
 C32 H32B 0.9900 . ?
 O8 H8A 0.8702 . ?
 O8 H8B 0.8703 . ?
 O9 H9A 0.6574 . ?
 O9 H9B 0.9326 . ?
 O9A H9AA 0.8701 . ?
 O9A H9AB 0.8017 . ?

loop_
  _geom_angle_atom_site_label_1
  _geom_angle_atom_site_label_2
  _geom_angle_atom_site_label_3
  _geom_angle
  _geom_angle_site_symmetry_1
  _geom_angle_site_symmetry_3
  _geom_angle_publ_flag
 C15 O1 C14 115.8(3) . . ?
 C25 N3 C29 119.0(3) . . ?
 C25 N3 C26 128.3(3) . . ?
 C29 N3 C26 112.5(3) . . ?
 C15 N1 C19 119.8(3) . . ?
 C15 N1 C16 126.1(3) . . ?
 C19 N1 C16 114.1(3) . . ?
 C20 N2 C24 120.0(3) . . ?
 C20 N2 C21 128.3(3) . . ?
 C21 N2 C24 111.6(3) . . ?
 C30 N4 C34 120.7(4) . . ?
 C30 N4 C31 126.5(3) . . ?
 C31 N4 C34 112.7(3) . . ?
 C27 O5 H5 109.5 . . ?
 C35 N5 H5A 121(3) . . ?
 C35 N5 H5B 118(4) . . ?
 H5A N5 H5B 121(5) . . ?
 O3 C20 N2 120.3(3) . . ?
 O3 C20 C19 121.9(3) . . ?
 N2 C20 C19 117.7(3) . . ?
 O4 C25 N3 122.3(3) . . ?
 O4 C25 C24 120.9(4) . . ?
 N3 C25 C24 116.7(3) . . ?
 C6 C1 C13 109.9(3) . . ?
 C2 C1 C6 121.2(4) . . ?
 C2 C1 C13 128.9(4) . . ?
 O2 C15 O1 123.6(3) . . ?
 O2 C15 N1 126.0(3) . . ?
 N1 C15 O1 110.3(3) . . ?
 O6 C30 N4 122.1(3) . . ?
 O6 C30 C29 121.3(3) . . ?
 N4 C30 C29 116.6(3) . . ?
 C1 C6 C7 108.4(3) . . ?
 C5 C6 C1 119.8(4) . . ?
 C5 C6 C7 131.7(4) . . ?
 O7 C35 N5 124.4(4) . . ?
 O7 C35 C34 121.7(4) . . ?
 N5 C35 C34 113.8(4) . . ?
 O1 C14 H14A 109.9 . . ?
 O1 C14 H14B 109.9 . . ?
 O1 C14 C13 109.1(3) . . ?
 H14A C14 H14B 108.3 . . ?
 C13 C14 H14A 109.9 . . ?
 C13 C14 H14B 109.9 . . ?
 N1 C19 C20 110.9(3) . . ?
 N1 C19 H19 111.3 . . ?
 N1 C19 C18 101.7(3) . . ?
 C20 C19 H19 111.3 . . ?
 C20 C19 C18 110.1(3) . . ?
 C18 C19 H19 111.3 . . ?
 N3 C29 C30 110.0(3) . . ?
 N3 C29 H29 110.6 . . ?
 N3 C29 C28 103.1(3) . . ?
 C30 C29 H29 110.6 . . ?
 C28 C29 C30 111.8(3) . . ?
 C28 C29 H29 110.6 . . ?
 C1 C13 H13 110.7 . . ?
 C14 C13 C1 108.8(3) . . ?
 C14 C13 H13 110.7 . . ?
 C14 C13 C12 113.0(3) . . ?
 C12 C13 C1 102.6(3) . . ?
 C12 C13 H13 110.7 . . ?
 N2 C24 C25 112.1(3) . . ?
 N2 C24 H24 110.6 . . ?
 N2 C24 C23 102.1(3) . . ?
 C25 C24 H24 110.6 . . ?
 C25 C24 C23 110.6(3) . . ?
 C23 C24 H24 110.6 . . ?
 C12 C7 C6 109.0(4) . . ?
 C8 C7 C6 130.8(4) . . ?
 C8 C7 C12 120.2(4) . . ?
 C7 C12 C13 110.1(4) . . ?
 C11 C12 C13 128.8(4) . . ?
 C11 C12 C7 121.1(4) . . ?
 C1 C2 H2 120.4 . . ?
 C1 C2 C3 119.2(4) . . ?
 C3 C2 H2 120.4 . . ?
 C2 C3 H3 120.2 . . ?
 C4 C3 C2 119.5(4) . . ?
 C4 C3 H3 120.2 . . ?
 N4 C34 C35 113.1(3) . . ?
 N4 C34 H34 110.7 . . ?
 N4 C34 C33 102.1(4) . . ?
 C35 C34 H34 110.7 . . ?
 C35 C34 C33 109.4(4) . . ?
 C33 C34 H34 110.7 . . ?
 H17A C17 H17B 108.9 . . ?
 C18 C17 H17A 110.9 . . ?
 C18 C17 H17B 110.9 . . ?
 C18 C17 C16 104.1(4) . . ?
 C16 C17 H17A 110.9 . . ?
 C16 C17 H17B 110.9 . . ?
 C6 C5 H5C 120.8 . . ?
 C6 C5 C4 118.5(4) . . ?
 C4 C5 H5C 120.8 . . ?
 C3 C4 C5 121.8(4) . . ?
 C3 C4 H4 119.1 . . ?
 C5 C4 H4 119.1 . . ?
 N4 C31 H31A 111.0 . . ?
 N4 C31 H31B 111.0 . . ?
 N4 C31 C32 103.9(4) . . ?
 H31A C31 H31B 109.0 . . ?
 C32 C31 H31A 111.0 . . ?
 C32 C31 H31B 111.0 . . ?
 N3 C26 H26A 111.0 . . ?
 N3 C26 H26B 111.0 . . ?
 N3 C26 C27 103.8(3) . . ?
 H26A C26 H26B 109.0 . . ?
 C27 C26 H26A 111.0 . . ?
 C27 C26 H26B 111.0 . . ?
 C19 C18 H18A 111.0 . . ?
 C19 C18 H18B 111.0 . . ?
 C17 C18 C19 104.0(3) . . ?
 C17 C18 H18A 111.0 . . ?
 C17 C18 H18B 111.0 . . ?
 H18A C18 H18B 109.0 . . ?
 N2 C21 H21A 111.0 . . ?
 N2 C21 H21B 111.0 . . ?
 H21A C21 H21B 109.0 . . ?
 C22 C21 N2 103.7(4) . . ?
 C22 C21 H21A 111.0 . . ?
 C22 C21 H21B 111.0 . . ?
 C29 C28 H28A 110.5 . . ?
 C29 C28 H28B 110.5 . . ?
 C29 C28 C27 106.2(3) . . ?
 H28A C28 H28B 108.7 . . ?
 C27 C28 H28A 110.5 . . ?
 C27 C28 H28B 110.5 . . ?
 O5 C27 C26 110.5(4) . . ?
 O5 C27 C28 109.9(4) . . ?
 O5 C27 H27 111.6 . . ?
 C26 C27 H27 111.6 . . ?
 C28 C27 C26 101.1(4) . . ?
 C28 C27 H27 111.6 . . ?
 C7 C8 H8 120.5 . . ?
 C7 C8 C9 119.0(5) . . ?
 C9 C8 H8 120.5 . . ?
 C12 C11 H11 121.2 . . ?
 C12 C11 C10 117.7(5) . . ?
 C10 C11 H11 121.2 . . ?
 C24 C23 H23A 110.8 . . ?
 C24 C23 H23B 110.8 . . ?
 H23A C23 H23B 108.9 . . ?
 C22 C23 C24 104.6(4) . . ?
 C22 C23 H23A 110.8 . . ?
 C22 C23 H23B 110.8 . . ?
 N1 C16 C17 102.3(3) . . ?
 N1 C16 H16A 111.3 . . ?
 N1 C16 H16B 111.3 . . ?
 C17 C16 H16A 111.3 . . ?
 C17 C16 H16B 111.3 . . ?
 H16A C16 H16B 109.2 . . ?
 C8 C9 H9 119.8 . . ?
 C10 C9 C8 120.3(5) . . ?
 C10 C9 H9 119.8 . . ?
 C11 C10 H10 119.2 . . ?
 C9 C10 C11 121.7(5) . . ?
 C9 C10 H10 119.2 . . ?
 C21 C22 C23 104.1(5) . . ?
 C21 C22 H22A 110.9 . . ?
 C21 C22 H22B 110.9 . . ?
 C23 C22 H22A 110.9 . . ?
 C23 C22 H22B 110.9 . . ?
 H22A C22 H22B 109.0 . . ?
 C34 C33 H33A 109.7 . . ?
 C34 C33 H33B 109.7 . . ?
 H33A C33 H33B 108.2 . . ?
 C32 C33 C34 109.7(5) . . ?
 C32 C33 H33A 109.7 . . ?
 C32 C33 H33B 109.7 . . ?
 C31 C32 H32A 109.8 . . ?
 C31 C32 H32B 109.8 . . ?
 C33 C32 C31 109.4(6) . . ?
 C33 C32 H32A 109.8 . . ?
 C33 C32 H32B 109.8 . . ?
 H32A C32 H32B 108.2 . . ?
 H8A O8 H8B 104.5 . . ?
 H9A O9 H9B 120.8 . . ?
 H9AA O9A H9AB 117.1 . . ?

loop_
  _geom_torsion_atom_site_label_1
  _geom_torsion_atom_site_label_2
  _geom_torsion_atom_site_label_3
  _geom_torsion_atom_site_label_4
  _geom_torsion
  _geom_torsion_site_symmetry_1
  _geom_torsion_site_symmetry_2
  _geom_torsion_site_symmetry_3
  _geom_torsion_site_symmetry_4
  _geom_torsion_publ_flag
 O1 C14 C13 C1 172.5(3) . . . . ?
 O1 C14 C13 C12 -74.2(4) . . . . ?
 O4 C25 C24 N2 -47.2(5) . . . . ?
 O4 C25 C24 C23 66.1(5) . . . . ?
 O3 C20 C19 N1 -23.3(5) . . . . ?
 O3 C20 C19 C18 88.5(4) . . . . ?
 O6 C30 C29 N3 -25.3(5) . . . . ?
 O6 C30 C29 C28 88.6(5) . . . . ?
 N3 C25 C24 N2 136.8(4) . . . . ?
 N3 C25 C24 C23 -110.0(4) . . . . ?
 N3 C29 C28 C27 -25.8(5) . . . . ?
 N3 C26 C27 O5 83.9(4) . . . . ?
 N3 C26 C27 C28 -32.4(5) . . . . ?
 O7 C35 C34 N4 -34.2(6) . . . . ?
 O7 C35 C34 C33 78.9(5) . . . . ?
 N1 C19 C18 C17 30.7(4) . . . . ?
 N2 C20 C19 N1 159.2(3) . . . . ?
 N2 C20 C19 C18 -89.0(4) . . . . ?
 N2 C24 C23 C22 -22.6(6) . . . . ?
 N2 C21 C22 C23 -35.3(6) . . . . ?
 N4 C30 C29 N3 155.8(3) . . . . ?
 N4 C30 C29 C28 -90.4(5) . . . . ?
 N4 C34 C33 C32 -7.7(9) . . . . ?
 N4 C31 C32 C33 -14.6(9) . . . . ?
 N5 C35 C34 N4 149.1(4) . . . . ?
 N5 C35 C34 C33 -97.9(5) . . . . ?
 C20 N2 C24 C25 -64.4(5) . . . . ?
 C20 N2 C24 C23 177.1(4) . . . . ?
 C20 N2 C21 C22 -154.1(5) . . . . ?
 C20 C19 C18 C17 -87.0(4) . . . . ?
 C25 N3 C29 C30 -60.5(5) . . . . ?
 C25 N3 C29 C28 -179.8(4) . . . . ?
 C25 N3 C26 C27 -157.0(4) . . . . ?
 C25 C24 C23 C22 -142.1(5) . . . . ?
 C1 C6 C7 C12 -0.3(4) . . . . ?
 C1 C6 C7 C8 -179.6(4) . . . . ?
 C1 C6 C5 C4 1.5(6) . . . . ?
 C1 C13 C12 C7 1.1(4) . . . . ?
 C1 C13 C12 C11 179.4(4) . . . . ?
 C1 C2 C3 C4 1.0(7) . . . . ?
 C15 O1 C14 C13 149.7(3) . . . . ?
 C15 N1 C19 C20 -74.1(4) . . . . ?
 C15 N1 C19 C18 168.9(3) . . . . ?
 C15 N1 C16 C17 168.2(4) . . . . ?
 C30 N4 C34 C35 -62.9(5) . . . . ?
 C30 N4 C34 C33 179.7(5) . . . . ?
 C30 N4 C31 C32 -171.8(5) . . . . ?
 C30 C29 C28 C27 -143.9(4) . . . . ?
 C6 C1 C13 C14 118.6(4) . . . . ?
 C6 C1 C13 C12 -1.3(4) . . . . ?
 C6 C1 C2 C3 0.0(6) . . . . ?
 C6 C7 C12 C13 -0.5(4) . . . . ?
 C6 C7 C12 C11 -179.0(4) . . . . ?
 C6 C7 C8 C9 178.3(5) . . . . ?
 C6 C5 C4 C3 -0.5(6) . . . . ?
 C35 C34 C33 C32 -127.7(7) . . . . ?
 C14 O1 C15 O2 -5.9(5) . . . . ?
 C14 O1 C15 N1 174.2(3) . . . . ?
 C14 C13 C12 C7 -115.9(4) . . . . ?
 C14 C13 C12 C11 62.5(6) . . . . ?
 C19 N1 C15 O1 179.4(3) . . . . ?
 C19 N1 C15 O2 -0.5(6) . . . . ?
 C19 N1 C16 C17 -10.0(5) . . . . ?
 C29 N3 C25 O4 -7.7(6) . . . . ?
 C29 N3 C25 C24 168.3(3) . . . . ?
 C29 N3 C26 C27 18.1(5) . . . . ?
 C29 C28 C27 O5 -80.5(5) . . . . ?
 C29 C28 C27 C26 36.3(5) . . . . ?
 C13 C1 C6 C7 1.1(4) . . . . ?
 C13 C1 C6 C5 -179.4(3) . . . . ?
 C13 C1 C2 C3 177.8(4) . . . . ?
 C13 C12 C11 C10 -177.9(5) . . . . ?
 C24 N2 C20 O3 0.5(5) . . . . ?
 C24 N2 C20 C19 178.0(3) . . . . ?
 C24 N2 C21 C22 21.6(6) . . . . ?
 C24 C23 C22 C21 36.6(6) . . . . ?
 C7 C6 C5 C4 -179.2(4) . . . . ?
 C7 C12 C11 C10 0.3(7) . . . . ?
 C7 C8 C9 C10 1.0(8) . . . . ?
 C12 C7 C8 C9 -1.0(7) . . . . ?
 C12 C11 C10 C9 -0.3(9) . . . . ?
 C2 C1 C6 C7 179.3(4) . . . . ?
 C2 C1 C6 C5 -1.2(6) . . . . ?
 C2 C1 C13 C14 -59.4(5) . . . . ?
 C2 C1 C13 C12 -179.3(4) . . . . ?
 C2 C3 C4 C5 -0.7(7) . . . . ?
 C34 N4 C30 O6 2.5(6) . . . . ?
 C34 N4 C30 C29 -178.6(3) . . . . ?
 C34 N4 C31 C32 9.8(6) . . . . ?
 C34 C33 C32 C31 14.2(11) . . . . ?
 C5 C6 C7 C12 -179.8(4) . . . . ?
 C5 C6 C7 C8 0.9(7) . . . . ?
 C31 N4 C30 O6 -175.8(4) . . . . ?
 C31 N4 C30 C29 3.1(6) . . . . ?
 C31 N4 C34 C35 115.6(4) . . . . ?
 C31 N4 C34 C33 -1.8(6) . . . . ?
 C26 N3 C25 O4 167.3(4) . . . . ?
 C26 N3 C25 C24 -16.8(6) . . . . ?
 C26 N3 C29 C30 123.9(4) . . . . ?
 C26 N3 C29 C28 4.5(4) . . . . ?
 C18 C17 C16 N1 29.1(5) . . . . ?
 C21 N2 C20 O3 175.9(4) . . . . ?
 C21 N2 C20 C19 -6.6(6) . . . . ?
 C21 N2 C24 C25 119.4(4) . . . . ?
 C21 N2 C24 C23 1.0(5) . . . . ?
 C8 C7 C12 C13 178.9(4) . . . . ?
 C8 C7 C12 C11 0.4(6) . . . . ?
 C8 C9 C10 C11 -0.3(10) . . . . ?
 C16 N1 C15 O1 1.3(6) . . . . ?
 C16 N1 C15 O2 -178.5(4) . . . . ?
 C16 N1 C19 C20 104.2(4) . . . . ?
 C16 N1 C19 C18 -12.8(4) . . . . ?
 C16 C17 C18 C19 -37.7(4) . . . . ?

_shelx_res_file
;
TITL P2HP.res in P2(1)
    p2hp.res
    created by SHELXL-2016/6 at 12:59:27 on 03-Feb-2023
REM Old TITL FmocP2HP_red in P2(1)
REM SHELXT solution in P2(1)
REM R1 0.141, Rweak 0.045, Alpha 0.005, Orientation as input
REM Flack x = -2.729 ( 0.264 ) from Parsons' quotients
REM Formula found by SHELXT: C35 N8 O6
CELL 1.54184 16.644 6.3071 17.845 90 110.012 90
ZERR 2 0.0005 0.0002 0.0005 0 0.003 0
LATT -1
SYMM -X,0.5+Y,-Z
SFAC C H N O
UNIT 70 90 10 18

L.S. 10
PLAN  4
SIZE 0.06 0.07 0.12
TEMP -123
CONF
BIND C34 N4
BOND $H
list 4
MORE -1
fmap 2 53
acta
OMIT 7 -1 16
OMIT 7 1 16
OMIT 7 0 16
OMIT 8 -1 15
OMIT 6 -1 16
OMIT 8 1 15
OMIT 8 -2 14
OMIT 8 2 14
REM <olex2.extras>
REM <HklSrc "%.\\FmocP2HP_red.hkl">
REM </olex2.extras>

WGHT    0.088600    0.135100
FVAR       0.82614   0.72220
O1    4    0.303410    0.635558    0.047449    11.00000    0.02941    0.03924 =
         0.05508   -0.01859    0.00352   -0.00436
O2    4    0.417987    0.474583    0.029961    11.00000    0.03769    0.04300 =
         0.04557   -0.01706    0.01353   -0.00799
O4    4    0.745824    0.712641    0.346430    11.00000    0.04382    0.03326 =
         0.04507   -0.00230    0.00453   -0.00798
O3    4    0.538840    0.568724    0.228394    11.00000    0.04810    0.04039 =
         0.04331   -0.00257    0.02089   -0.01166
O6    4    0.882649    0.411247    0.463338    11.00000    0.04413    0.06320 =
         0.05202   -0.00368    0.01072    0.00807
N3    3    0.709128    0.400863    0.387014    11.00000    0.04220    0.03350 =
         0.03212   -0.00296    0.00275   -0.00821
O7    4    0.997946    0.345681    0.652612    11.00000    0.06804    0.04599 =
         0.07516    0.02477    0.01496   -0.00113
N1    3    0.430960    0.783350    0.098113    11.00000    0.03042    0.03347 =
         0.04971   -0.01477    0.00285   -0.00640
N2    3    0.649409    0.585896    0.185365    11.00000    0.03192    0.05561 =
         0.03126    0.00589    0.00646   -0.00252
N4    3    0.873189    0.632749    0.557915    11.00000    0.03324    0.04011 =
         0.03982    0.00133    0.00296   -0.00295
O5    4    0.566086    0.285848    0.447347    11.00000    0.04698    0.06718 =
         0.05689   -0.00159    0.01500   -0.00966
AFIX 147
H5    2    0.523660    0.205400    0.428816    11.00000   -1.50000
AFIX   0
N5    3    1.096349    0.495708    0.607538    11.00000    0.04315    0.04228 =
         0.06429    0.01010    0.00564    0.00756
C20   1    0.570479    0.640029    0.180250    11.00000    0.03204    0.03413 =
         0.03068   -0.00500    0.00826   -0.01180
C25   1    0.718531    0.531653    0.331058    11.00000    0.03256    0.03530 =
         0.03514   -0.00066    0.00126   -0.00125
C1    1    0.110794    0.294981   -0.034555    11.00000    0.02835    0.03271 =
         0.05056   -0.00612    0.01036   -0.00289
C15   1    0.387954    0.619852    0.056601    11.00000    0.03173    0.03320 =
         0.03515   -0.00542    0.00555   -0.00476
C30   1    0.839145    0.501752    0.496557    11.00000    0.03561    0.03959 =
         0.03325    0.00529    0.00257    0.00253
C6    1    0.101697    0.104076    0.002375    11.00000    0.03498    0.03303 =
         0.06118   -0.00395    0.02464    0.00027
C35   1    1.020615    0.488299    0.617842    11.00000    0.04295    0.03216 =
         0.04315    0.00221   -0.00077   -0.00094
C14   1    0.248373    0.478605   -0.003125    11.00000    0.03366    0.03622 =
         0.03848   -0.01262    0.00250   -0.01050
AFIX  23
H14A  2    0.280649    0.345681   -0.001219    11.00000   -1.20000
H14B  2    0.227024    0.529670   -0.058949    11.00000   -1.20000
AFIX   0
C19   1    0.523028    0.798006    0.115796    11.00000    0.03378    0.03750 =
         0.03600   -0.00345    0.00558   -0.01150
AFIX  13
H19   2    0.538056    0.778563    0.066560    11.00000   -1.20000
AFIX   0
C29   1    0.742005    0.466336    0.470234    11.00000    0.03475    0.04767 =
         0.03188   -0.00164    0.00160   -0.00374
AFIX  13
H29   2    0.712541    0.598034    0.478347    11.00000   -1.20000
AFIX   0
C13   1    0.174318    0.437559    0.025108    11.00000    0.03515    0.03292 =
         0.04159   -0.00878    0.00637    0.00142
AFIX  13
H13   2    0.146660    0.573730    0.031657    11.00000   -1.20000
AFIX   0
C24   1    0.699260    0.439277    0.248131    11.00000    0.04297    0.04429 =
         0.03386   -0.00445    0.00308    0.00140
AFIX  13
H24   2    0.669102    0.300155    0.243396    11.00000   -1.20000
AFIX   0
C7    1    0.156208    0.113670    0.086347    11.00000    0.05573    0.03873 =
         0.05444   -0.00011    0.03177    0.00930
C12   1    0.198848    0.307925    0.100925    11.00000    0.05610    0.03984 =
         0.04477   -0.00239    0.02282    0.01004
C2    1    0.067566    0.329165   -0.114015    11.00000    0.03575    0.03439 =
         0.06030    0.00026    0.00395   -0.00692
AFIX  43
H2    2    0.074215    0.458899   -0.138305    11.00000   -1.20000
AFIX   0
C3    1    0.013513    0.170773   -0.158967    11.00000    0.03425    0.04845 =
         0.06775   -0.00170   -0.00591   -0.00411
AFIX  43
H3    2   -0.016223    0.191116   -0.214320    11.00000   -1.20000
AFIX   0
C34   1    0.965363    0.680928    0.586416    11.00000    0.03087    0.03315 =
         0.06516    0.00928   -0.00004   -0.00330
AFIX  13
H34   2    0.981762    0.751913    0.543647    11.00000   -1.20000
AFIX   0
C17   1    0.475552    1.065994    0.186692    11.00000    0.05371    0.03272 =
         0.06194   -0.01550    0.00513   -0.00953
AFIX  23
H17A  2    0.465566    1.219869    0.190095    11.00000   -1.20000
H17B  2    0.493675    1.004592    0.241000    11.00000   -1.20000
AFIX   0
C5    1    0.047040   -0.051443   -0.041488    11.00000    0.03774    0.03455 =
         0.07907   -0.00406    0.02616   -0.00314
AFIX  43
H5C   2    0.039258   -0.179920   -0.017034    11.00000   -1.20000
AFIX   0
C4    1    0.003708   -0.015342   -0.122282    11.00000    0.03142    0.03979 =
         0.09326   -0.01172    0.01255   -0.01273
AFIX  43
H4    2   -0.033606   -0.121638   -0.152988    11.00000   -1.20000
AFIX   0
C31   1    0.827945    0.738370    0.605197    11.00000    0.04841    0.05376 =
         0.04811   -0.01554    0.00563   -0.00305
AFIX  23
H31A  2    0.809706    0.634562    0.637796    11.00000   -1.20000
H31B  2    0.777047    0.815401    0.570328    11.00000   -1.20000
AFIX   0
C26   1    0.663091    0.199122    0.375742    11.00000    0.05579    0.03152 =
         0.05554   -0.00534    0.01415   -0.01182
AFIX  23
H26A  2    0.699293    0.081139    0.369068    11.00000   -1.20000
H26B  2    0.610109    0.204630    0.328533    11.00000   -1.20000
AFIX   0
C18   1    0.541727    1.025743    0.147930    11.00000    0.05078    0.03539 =
         0.05573   -0.00208    0.00221   -0.01668
AFIX  23
H18A  2    0.600275    1.037290    0.187315    11.00000   -1.20000
H18B  2    0.535485    1.127545    0.104066    11.00000   -1.20000
AFIX   0
C21   1    0.695649    0.642850    0.131407    11.00000    0.04327    0.09877 =
         0.05633    0.01315    0.02593   -0.00019
AFIX  23
H21A  2    0.656271    0.650783    0.075491    11.00000   -1.20000
H21B  2    0.725131    0.780814    0.146520    11.00000   -1.20000
AFIX   0
C28   1    0.719676    0.280449    0.513292    11.00000    0.04268    0.07554 =
         0.05268    0.02099    0.00915   -0.00517
AFIX  23
H28A  2    0.705551    0.330335    0.559908    11.00000   -1.20000
H28B  2    0.768341    0.180483    0.532070    11.00000   -1.20000
AFIX   0
C27   1    0.642418    0.172838    0.452888    11.00000    0.05580    0.05034 =
         0.05874    0.01211    0.00882   -0.00662
AFIX  13
H27   2    0.638526    0.020013    0.466175    11.00000   -1.20000
AFIX   0
C8    1    0.170149   -0.034004    0.147495    11.00000    0.10161    0.04612 =
         0.06551    0.00141    0.05326    0.00979
AFIX  43
H8    2    0.140588   -0.165590    0.138019    11.00000   -1.20000
AFIX   0
C11   1    0.256278    0.357966    0.176265    11.00000    0.07724    0.05642 =
         0.04757   -0.01389    0.02098    0.00710
AFIX  43
H11   2    0.285186    0.490419    0.186339    11.00000   -1.20000
AFIX   0
C23   1    0.782196    0.413769    0.228668    11.00000    0.05046    0.08037 =
         0.06009   -0.01274    0.01061    0.02240
AFIX  23
H23A  2    0.827330    0.510161    0.261851    11.00000   -1.20000
H23B  2    0.803403    0.266047    0.237967    11.00000   -1.20000
AFIX   0
C16   1    0.395288    0.955784    0.131717    11.00000    0.04544    0.03837 =
         0.07397   -0.02564    0.00203   -0.00131
AFIX  23
H16A  2    0.359837    0.900493    0.162002    11.00000   -1.20000
H16B  2    0.360388    1.052919    0.089535    11.00000   -1.20000
AFIX   0
C9    1    0.228491    0.014468    0.223278    11.00000    0.14706    0.06705 =
         0.04929    0.00390    0.04876    0.01904
AFIX  43
H9    2    0.239239   -0.085792    0.265305    11.00000   -1.20000
AFIX   0
C10   1    0.269974    0.205206    0.236994    11.00000    0.13453    0.07290 =
         0.03988   -0.00633    0.03086    0.01591
AFIX  43
H10   2    0.309038    0.235566    0.288793    11.00000   -1.20000
AFIX   0
C22   1    0.757050    0.470972    0.141719    11.00000    0.06511    0.10660 =
         0.08769    0.00629    0.04320    0.00793
AFIX  23
H22A  2    0.807336    0.518638    0.128584    11.00000   -1.20000
H22B  2    0.730553    0.348523    0.107463    11.00000   -1.20000
AFIX   0
C33   1    0.974221    0.835211    0.655582    11.00000    0.04847    0.06330 =
         0.19187   -0.07316   -0.00158   -0.00235
AFIX  23
H33A  2    1.008256    0.768136    0.706770    11.00000   -1.20000
H33B  2    1.004463    0.964988    0.648758    11.00000   -1.20000
AFIX   0
C32   1    0.892755    0.888809    0.656961    11.00000    0.06036    0.15660 =
         0.11442   -0.08458    0.00475   -0.02759
AFIX  23
H32A  2    0.878274    1.035630    0.637376    11.00000   -1.20000
H32B  2    0.892568    0.881383    0.712316    11.00000   -1.20000
AFIX   0
H5A   2    1.110116    0.602713    0.584730    11.00000    0.04405
H5B   2    1.135664    0.382864    0.628833    11.00000    0.07094

AFIX   6
O8    4    0.437443   -0.032842    0.414766    11.00000    0.07681    0.07651 =
         0.06008    0.00004    0.01976   -0.00013
H8A   2    0.481078   -0.115283    0.436840    11.00000   -1.50000
H8B   2    0.397171   -0.118009    0.386857    11.00000   -1.50000
AFIX   6

PART 1
O9    4    0.458491    0.607318    0.337294    21.00000    0.11268    0.07443 =
         0.06881    0.01308    0.05608    0.02460
H9A   2    0.432680    0.590297    0.300608    21.00000   -1.50000
H9B   2    0.483748    0.494442    0.370840    21.00000   -1.50000
AFIX   6

PART 2
O9A   4    0.526922    0.669363    0.369915   -21.00000    0.10749    0.09270 =
         0.04992   -0.00126    0.03433   -0.00084
H9AA  2    0.526494    0.654072    0.321323   -21.00000   -1.50000
H9AB  2    0.508681    0.572917    0.388601   -21.00000   -1.50000
AFIX   0
HKLF 4


REM  P2HP.res in P2(1)
REM R1 =  0.0515 for    5570 Fo > 4sig(Fo)  and  0.0621 for all    6417 data
REM    470 parameters refined using      1 restraints

END

WGHT      0.0888      0.1327

REM Highest difference peak  0.353,  deepest hole -0.287,  1-sigma level  0.045
Q1    1   0.7055  0.0997  0.4517  11.00000  0.05    0.32
Q2    1   0.3793  0.3050  0.4048  11.00000  0.05    0.30
Q3    1   0.7889  0.5785  0.1926  11.00000  0.05    0.29
Q4    1   0.7600  0.1760  0.4990  11.00000  0.05    0.24
;
_shelx_res_checksum                55692
_shelx_hkl_file
;
   0  -7   0   -0.35    2.46
   0  -7  -1    7.27    2.92
   0  -7   1    3.38    2.32
   0  -7   1    6.68    3.24
   0  -7   2   78.37    6.95
   0  -7  -2   85.95    7.67
   0  -7   2   88.51    7.24
   0  -7   3    5.94    2.89
   0  -7   3    4.47    2.23
   0  -7  -3    6.30    3.00
   0  -7  -4    6.22    2.78
   0  -7   4    7.61    2.84
   0  -7   4    3.01    2.06
   0  -7   5   38.10    4.28
   0  -7  -5   37.71    5.08
   0  -7   5   39.04    4.61
   0  -7  -6    4.78    2.73
   0  -7   6    3.87    1.66
   0  -7   6    4.94    2.54
   0  -7   7   23.50    3.33
   0  -7  -7   31.93    4.41
   0  -6   0  372.00   18.81
   0  -6   0  358.79   17.30
   0  -6  -1  312.40   15.94
   0  -6   1  304.19   15.91
   0  -6   1  313.28   17.05
   0  -6   2  358.48   17.77
   0  -6  -2  360.05   17.47
   0  -6   2  342.28   16.84
   0  -6   3    2.55    3.23
   0  -6  -3    6.89    3.52
   0  -6   3    1.36    3.01
   0  -6   4   84.80    8.38
   0  -6   4   77.94    8.11
   0  -6   5   23.27    4.79
   0  -6   5   28.75    5.16
   0  -6   6   33.36    5.36
   0  -6   6   39.05    5.41
   0  -6   7   58.17    6.35
   0  -6   7   58.11    6.52
   0  -6   8   14.18    3.68
   0  -6   8   11.43    3.02
   0  -6   9    2.83    2.35
   0  -6   9    6.16    2.40
   0  -6  10   -2.09    2.23
   0  -6  10    0.26    1.37
   0  -6  11    0.63    1.40
   0  -6  12    9.38    2.01
   0  -5   0    0.19    2.41
   0  -5   1  212.66   25.63
   0  -5   1  245.49   13.84
   0  -5  -1  233.46   13.80
   0  -5   1  238.16   13.88
   0  -5   2   91.50    8.72
   0  -5   2   79.48   16.08
   0  -5  -2   68.32   15.74
   0  -5  -2   92.91    8.76
   0  -5   2   84.46    8.57
   0  -5   2   88.42    8.49
   0  -5   3   79.33    8.24
   0  -5   3   64.67   12.65
   0  -5   3   79.53   15.60
   0  -5  -3   55.60   14.98
   0  -5   3   73.58    7.97
   0  -5   3   81.45    8.47
   0  -5  -3   82.40    8.62
   0  -5   4   69.36   14.70
   0  -5   4   57.22   12.76
   0  -5  -4   54.97   13.94
   0  -5   4   70.07    7.75
   0  -5   4   68.25    7.55
   0  -5  -4   60.64    8.36
   0  -5   5   47.31   12.95
   0  -5   5   44.19   11.96
   0  -5  -5   38.85   12.37
   0  -5   5   51.58    6.79
   0  -5   5   56.68    7.00
   0  -5  -6  200.98   26.73
   0  -5   6  220.11   13.64
   0  -5   6  231.42   13.49
   0  -5   7  150.66   10.07
   0  -5   7  159.72   11.39
   0  -5   7  162.91   11.14
   0  -5   8   49.91    6.18
   0  -5   8   47.48    6.34
   0  -5   8   47.56    6.62
   0  -5   9  112.38    8.96
   0  -5   9  101.20    8.88
   0  -5   9  102.92    9.03
   0  -5  10   14.44    4.16
   0  -5  10   16.44    4.00
   0  -5  10   10.16    3.41
   0  -5  11   80.76    7.55
   0  -5  11   82.01    7.44
   0  -5  11   76.34    7.29
   0  -5  12   54.62    6.22
   0  -5  12   51.58    5.39
   0  -5  12   49.44    5.35
   0  -5  13    2.45    1.67
   0  -5  13   -0.63    2.20
   0  -5  13    3.46    1.92
   0  -5  14    1.87    2.06
   0  -5  15   32.46    3.77
   0  -4   0  137.34   14.80
   0  -4   0  127.89   17.64
   0  -4  -1  235.92   18.58
   0  -4   1  226.33   19.54
   0  -4  -1  224.93   23.14
   0  -4   2  125.03   15.34
   0  -4  -2  138.08   18.88
   0  -4   3   61.18   12.56
   0  -4   3   59.43   11.38
   0  -4  -3   63.17   13.25
   0  -4   4    6.02    2.62
   0  -4   4    2.84    2.11
   0  -4   4   10.28    5.85
   0  -4   4    4.86    4.36
   0  -4  -4    6.91    5.29
   0  -4   4    5.31    2.52
   0  -4   5  234.33   12.53
   0  -4   5  215.85   22.41
   0  -4   5  199.04   21.42
   0  -4  -5  214.72   24.69
   0  -4   5  223.57   12.44
   0  -4   5  226.70   12.25
   0  -4   6   -1.66    2.07
   0  -4   6    4.00    2.35
   0  -4   6    0.98    1.65
   0  -4   6   -2.04    3.70
   0  -4   6   -0.52    4.86
   0  -4  -6   -1.67    5.73
   0  -4  -6    0.07    3.39
   0  -4   6    0.82    1.82
   0  -4   7  144.62   10.02
   0  -4   7  137.68    9.90
   0  -4   7  139.65   18.99
   0  -4   7  123.28   17.97
   0  -4  -7  120.28   19.75
   0  -4  -7  136.26   18.53
   0  -4   7  127.69    9.51
   0  -4   7  133.27    9.91
   0  -4   8  472.83   18.78
   0  -4   8  409.61   33.19
   0  -4   8  421.82   33.22
   0  -4  -8  423.14   37.38
   0  -4  -8  416.68   34.33
   0  -4   8  426.67   17.58
   0  -4   8  447.00   18.22
   0  -4   9  141.92   10.67
   0  -4   9  115.71   18.45
   0  -4   9  116.90   18.48
   0  -4  -9  115.67   20.38
   0  -4  -9  130.61   20.90
   0  -4   9  131.60    9.89
   0  -4   9  129.30   10.02
   0  -4  10  220.05   13.75
   0  -4 -10  183.02   25.10
   0  -4  10  207.29   12.41
   0  -4  10  202.17   12.31
   0  -4  11  137.38   10.94
   0  -4  11  122.77    9.55
   0  -4  11  130.50    9.87
   0  -4  12   26.84    5.32
   0  -4  12   29.16    4.71
   0  -4  12   24.08    4.57
   0  -4  13   40.20    6.69
   0  -4  13   36.96    5.36
   0  -4  14    0.67    3.44
   0  -4  14    2.43    1.93
   0  -4  15   -2.29    3.53
   0  -4  15    4.11    2.13
   0  -4  16   18.31    3.75
   0  -4  17   18.57    2.97
   0  -3   0    1.21    5.40
   0  -3   0    4.81    2.72
   0  -3   0    1.13    2.86
   0  -3   1  141.17   15.28
   0  -3  -1  160.19   16.61
   0  -3  -1  156.67   11.50
   0  -3   1  138.10   12.92
   0  -3  -2  102.54   13.64
   0  -3  -2  100.02   10.28
   0  -3   2  107.86   12.32
   0  -3  -3  280.47   18.63
   0  -3  -3  294.26   23.03
   0  -3   3  261.17   19.33
   0  -3  -4  298.55   23.90
   0  -3  -4  287.81   20.10
   0  -3   4  300.66   22.47
   0  -3   4  294.14   21.59
   0  -3   4  278.17   15.35
   0  -3  -5  562.75   33.80
   0  -3  -5  537.72   29.51
   0  -3   5  493.65   22.72
   0  -3   5  525.11   29.86
   0  -3   5  526.98   29.97
   0  -3  -6  152.60   17.34
   0  -3  -6  163.25   19.49
   0  -3   6  156.33   17.27
   0  -3   6  161.16   16.99
   0  -3   6  151.03   13.86
   0  -3  -7   28.07    8.42
   0  -3  -7   29.55    9.47
   0  -3   7   20.58    5.96
   0  -3   7   25.15    8.24
   0  -3   7   28.75    7.98
   0  -3   8  234.10   12.52
   0  -3   8  188.88   19.70
   0  -3   8  198.47   21.05
   0  -3   8  177.59   17.38
   0  -3  -8  205.60   22.59
   0  -3  -8  221.74   24.40
   0  -3   9  301.33   14.53
   0  -3   9  307.38   15.08
   0  -3   9  240.33   21.58
   0  -3   9  233.18   22.68
   0  -3   9  262.28   24.81
   0  -3  -9  243.48   26.67
   0  -3  -9  281.11   28.23
   0  -3   9  256.42   13.02
   0  -3   9  262.63   13.16
   0  -3  10  127.82   10.00
   0  -3  10  113.93    9.53
   0  -3  10   98.49   15.29
   0  -3  10   95.36   15.78
   0  -3  10   77.13   13.28
   0  -3 -10   95.45   17.56
   0  -3 -10   85.20   16.52
   0  -3  10  109.94    9.01
   0  -3  10  112.29    8.95
   0  -3  10  101.89    8.53
   0  -3  11  149.02   11.31
   0  -3  11  164.71   11.48
   0  -3  11  105.74   16.35
   0  -3  11  126.86   17.81
   0  -3  11  122.97   18.28
   0  -3 -11  114.96   20.06
   0  -3 -11  126.16   20.87
   0  -3  11  139.10   10.74
   0  -3  11  133.23    9.83
   0  -3  11  125.33    9.46
   0  -3  12  128.44   10.73
   0  -3  12  153.75   11.83
   0  -3  12   96.02   16.52
   0  -3  12   96.73   15.97
   0  -3  12  101.31   17.10
   0  -3 -12  121.69   22.17
   0  -3  12  121.87    9.72
   0  -3  12  131.82   10.52
   0  -3  13   53.49    7.21
   0  -3  13   52.02    7.09
   0  -3  13   46.16    6.37
   0  -3  14   27.30    5.49
   0  -3  14   29.38    5.67
   0  -3  14   30.57    5.57
   0  -3  15   21.20    5.04
   0  -3  15   19.33    4.42
   0  -3  15   21.09    4.89
   0  -3  16   -0.11    2.46
   0  -3  16    3.92    2.31
   0  -3  16    4.13    3.44
   0  -3  17    3.35    2.40
   0  -3  17   13.40    4.03
   0  -3  18    4.82    1.90
   0  -2   0 2015.23   44.16
   0  -2   0 2029.55   39.69
   0  -2  -1  662.53   25.84
   0  -2   1  622.26   16.01
   0  -2  -1  616.48   19.29
   0  -2   1  629.86   24.98
   0  -2   1  602.63   13.52
   0  -2   1  673.42   23.52
   0  -2  -1  631.86   21.93
   0  -2   2  121.75    7.00
   0  -2  -2  117.22    9.44
   0  -2  -2  133.41   12.10
   0  -2   2  130.60   10.75
   0  -2   2  129.42   10.77
   0  -2   2  123.46    7.61
   0  -2  -3  136.37   13.03
   0  -2  -3  131.79   11.14
   0  -2   3  122.38    8.89
   0  -2   3  132.57   11.35
   0  -2   3  127.63   11.43
   0  -2  -4  548.83   26.33
   0  -2   4  530.65   20.68
   0  -2   4  565.24   24.65
   0  -2   4  558.13   24.41
   0  -2   4  526.91   22.33
   0  -2  -5 1112.77   39.63
   0  -2   5 1108.57   36.50
   0  -2   5 1103.70   35.38
   0  -2   5 1060.65   32.23
   0  -2  -6  268.69   20.76
   0  -2   6  278.22   18.93
   0  -2   6  254.46   17.56
   0  -2   6  271.54   19.62
   0  -2  -7  153.85   16.87
   0  -2   7  140.95   14.20
   0  -2   7  142.02   15.06
   0  -2   7  129.21   14.14
   0  -2  -8  824.86   40.99
   0  -2   8  814.09   36.73
   0  -2   8  799.86   35.06
   0  -2   8  793.61   35.86
   0  -2  -9  123.41   17.32
   0  -2   9  105.06   13.97
   0  -2   9  110.01   14.65
   0  -2   9  111.31   14.77
   0  -2  10   14.05    3.37
   0  -2  10   14.02    3.11
   0  -2  10   15.63    6.33
   0  -2  10   12.03    5.87
   0  -2  10    9.76    5.08
   0  -2 -10   11.79    7.10
   0  -2  11  251.29   13.34
   0  -2  11  235.15   13.13
   0  -2  11  203.43   22.31
   0  -2  11  191.63   20.41
   0  -2  11  197.32   21.00
   0  -2 -11  210.82   25.09
   0  -2  11  248.25   13.91
   0  -2  11  153.58    7.93
   0  -2  11  237.58   12.80
   0  -2  12   19.17    4.18
   0  -2  12   24.85    4.77
   0  -2  12   18.12    7.82
   0  -2  12   19.32    8.19
   0  -2  12   20.51    7.51
   0  -2 -12   25.59   10.89
   0  -2 -12   18.55    9.71
   0  -2  12   48.22    4.93
   0  -2  12   20.65    4.38
   0  -2  12   25.21    4.82
   0  -2  13   76.96    8.03
   0  -2  13   82.30    8.34
   0  -2  13   58.35   12.50
   0  -2  13   55.16   12.36
   0  -2 -13   81.35   18.47
   0  -2 -13   57.59   14.77
   0  -2  13   76.43    8.44
   0  -2  13   76.56    8.17
   0  -2  14   78.33    8.14
   0  -2  14   71.56    7.95
   0  -2  14   74.60    8.16
   0  -2  14   88.39    9.19
   0  -2  15   46.84    6.24
   0  -2  15   68.51    7.59
   0  -2  15   57.54    7.72
   0  -2  15   53.78    7.15
   0  -2  16   48.12    5.93
   0  -2  16   61.94    7.66
   0  -2  17    8.20    2.64
   0  -2  17   18.57    4.56
   0  -2  17   15.57    4.59
   0  -2  18    8.52    2.18
   0  -2  18   14.39    3.92
   0  -2  19    2.64    2.63
   0  -1   0   -0.30    1.53
   0  -1   0    0.90    1.67
   0  -1   0   -0.77    0.96
   0  -1   1  930.42   14.89
   0  -1  -1  897.85   17.61
   0  -1   1  937.83   19.46
   0  -1  -1  909.26   20.99
   0  -1   1  903.85   13.75
   0  -1   1  924.48   21.68
   0  -1  -2 4305.89   36.05
   0  -1   2 4320.12   41.30
   0  -1   2 4294.38   44.06
   0  -1  -2 4315.51   48.78
   0  -1   2 4462.65   35.35
   0  -1   3  536.92   15.89
   0  -1   3  530.88   17.30
   0  -1   3  539.99   16.28
   0  -1  -3  570.96   19.96
   0  -1   4 3410.52   42.00
   0  -1   4 3290.27   45.56
   0  -1   4 3380.42   47.61
   0  -1   4 3343.04   48.86
   0  -1  -4 3355.98   52.37
   0  -1   5 2531.22   45.40
   0  -1   5 2548.00   46.38
   0  -1   5 2511.21   47.05
   0  -1   5 2475.11   44.74
   0  -1   6  539.94   23.30
   0  -1   6  540.54   24.23
   0  -1   6  519.61   22.66
   0  -1   6  538.60   22.53
   0  -1   7 2289.80   54.30
   0  -1   7 2211.99   48.68
   0  -1   7 2191.82   49.60
   0  -1   7 2239.58   51.78
   0  -1   8  105.89   11.81
   0  -1   8  116.78   12.93
   0  -1   8  117.97   13.60
   0  -1   8  109.25   12.84
   0  -1   9  670.29   33.36
   0  -1   9  644.56   30.64
   0  -1   9  667.84   30.51
   0  -1   9  690.17   34.60
   0  -1  10   30.98    7.31
   0  -1  10   27.20    7.14
   0  -1  10   31.40    8.41
   0  -1  11   10.26    5.33
   0  -1  11   14.10    7.18
   0  -1  11   12.64    5.65
   0  -1  11   16.33    3.59
   0  -1  11    7.86    2.30
   0  -1  11   15.05    4.03
   0  -1  11   16.52    3.95
   0  -1  12   14.95    3.56
   0  -1  12   12.10    3.16
   0  -1  12   11.22    5.68
   0  -1  12    8.96    5.10
   0  -1  12    9.60    5.80
   0  -1 -12    2.97    6.03
   0  -1  12   14.07    4.04
   0  -1  12   15.52    4.29
   0  -1  12    7.03    2.24
   0  -1  12   13.96    3.68
   0  -1  13   94.54    8.54
   0  -1  13   76.02    7.41
   0  -1  13   68.77   12.40
   0  -1  13   67.99   13.76
   0  -1 -13   65.28   15.44
   0  -1  13   97.66   10.06
   0  -1  13   88.39    8.47
   0  -1  13   67.84    5.85
   0  -1  13   94.24    9.43
   0  -1  14  358.53   17.17
   0  -1  14  307.98   14.41
   0  -1  14  259.68   26.96
   0  -1 -14  257.48   31.93
   0  -1  14  295.76   12.82
   0  -1  14  359.09   18.33
   0  -1  14  334.50   16.71
   0  -1  14  387.83   19.72
   0  -1  15   83.97    8.79
   0  -1  15   69.97    7.15
   0  -1  15   84.82    9.76
   0  -1  15   75.78    9.07
   0  -1  16  112.53    9.66
   0  -1  16  113.61   10.35
   0  -1  17    2.99    3.50
   0  -1  17   -1.16    3.86
   0  -1  18   18.38    4.43
   0  -1  18   20.99    5.25
   0  -1  19    2.31    2.72
   0  -1  19    4.24    3.15
   0  -1  20   34.17    4.45
   0  -1  20   11.99    3.09
   0   0  -2 3044.64   19.02
   0   0   2 3040.35   27.07
   0   0  -3  584.86   10.15
   0   0   3  602.79   14.93
   0   0   3  601.20   14.83
   0   0   4 3075.50   38.28
   0   0  -4 2957.82   25.96
   0   0   4 3061.36   39.01
   0   0   5 2013.96   35.32
   0   0  -5 1922.31   23.28
   0   0   5 1986.81   34.85
   0   0   6  543.25   20.23
   0   0   6  582.75   23.75
   0   0   6  550.39   20.43
   0   0  -6  529.30   12.85
   0   0   6  561.21   24.06
   0   0  -7  134.55    6.53
   0   0   7  117.69   10.38
   0   0   7  129.23   10.96
   0   0   7  132.18   13.42
   0   0   7  128.33   12.52
   0   0   8  626.03   25.62
   0   0   8  649.82   26.38
   0   0   8  655.80   30.17
   0   0   8  663.62   31.16
   0   0   9  384.47   25.88
   0   0   9  367.45   21.25
   0   0   9  369.54   21.16
   0   0   9  388.65   25.02
   0   0  10  262.42   22.25
   0   0  10  270.07   19.60
   0   0  10  285.07   24.26
   0   0  10  267.55   19.33
   0   0  11   36.31    9.42
   0   0  11   38.81   10.65
   0   0  11   40.95    8.36
   0   0  11   32.80    7.70
   0   0  12    5.02    3.79
   0   0  12    7.48    6.71
   0   0  12    9.56    3.28
   0   0  12    8.77    3.46
   0   0  12    6.92    2.42
   0   0  12    5.08    1.85
   0   0  13   -0.81    4.85
   0   0  13    2.83    3.02
   0   0  13    1.19    2.81
   0   0  13    2.43    3.15
   0   0  13    1.85    1.70
   0   0  14  171.97   21.37
   0   0  14  272.08   14.76
   0   0  14  267.59   16.17
   0   0  14  261.22   15.72
   0   0  14  185.87   10.47
   0   0  15    3.05    3.52
   0   0  15   10.08    4.75
   0   0  15    7.35    4.20
   0   0  16    2.25    4.45
   0   0  16    0.00    3.32
   0   0  17    9.97    3.68
   0   0  17    9.03    3.72
   0   0  18   47.92    6.49
   0   0  18   58.49    7.00
   0   0  18   44.64    6.84
   0   0  19   85.35    7.08
   0   0  19   90.22    7.64
   0   0  20    4.01    2.34
   0   0  20    2.92    2.44
   0   1   0    0.54    0.62
   0   1   0    0.75    1.84
   0   1   1  911.16   14.46
   0   1  -1  887.06   18.00
   0   1   1  918.38   20.73
   0   1   2 4281.91   40.42
   0   1   2 4347.04   29.58
   0   1  -2 4227.89   40.25
   0   1   2 4420.52   49.91
   0   1   3  539.38   14.03
   0   1   3  523.42   16.97
   0   1   3  568.11   19.64
   0   1  -3  524.09   15.48
   0   1  -4 3332.61   47.81
   0   1   4 3309.25   41.63
   0   1   4 3393.23   49.03
   0   1  -4 3302.64   42.03
   0   1  -5 2463.84   43.67
   0   1   5 2521.74   47.17
   0   1   5 2511.75   41.55
   0   1  -5 2389.72   39.57
   0   1   6  509.82   23.90
   0   1  -6  513.14   21.05
   0   1   6  512.06   21.20
   0   1  -6  561.23   20.98
   0   1   7 2204.18   47.97
   0   1   7 2233.02   53.78
   0   1  -7 2252.58   46.61
   0   1  -7 2238.62   45.37
   0   1  -8  122.11   11.42
   0   1   8  104.32   11.67
   0   1   8  106.54   12.93
   0   1  -8  120.65   11.90
   0   1   9  671.17   34.98
   0   1   9  648.63   30.65
   0   1  -9  753.61   30.88
   0   1  10   36.68    8.59
   0   1  10   31.76    9.30
   0   1  11    7.53    5.64
   0   1  11    8.60    5.12
   0   1  11   16.87    3.84
   0   1  11   14.22    3.82
   0   1  11    7.69    2.18
   0   1  11   14.92    3.75
   0   1  12   13.08    6.25
   0   1  12    7.27    4.57
   0   1  12   12.87    3.76
   0   1  12   11.10    3.55
   0   1  12    9.21    2.34
   0   1  12   16.70    4.24
   0   1  13   58.88   11.74
   0   1  13   88.95    8.92
   0   1  13   69.32    6.09
   0   1  13   86.85    8.85
   0   1  13   94.11    9.34
   0   1  14  341.72   17.50
   0   1  14  355.18   18.41
   0   1  14  357.94   18.05
   0   1  15   69.21    8.45
   0   1  15   76.89    9.41
   0   1  15   81.04    8.95
   0   1  16   98.59    9.57
   0   1  16   91.51    9.81
   0   1  16   99.74    9.48
   0   1  17   -5.05    4.18
   0   1  17    4.36    3.51
   0   1  17    1.28    2.92
   0   1  18   12.64    4.19
   0   1  18   15.64    4.66
   0   1  18   19.21    3.90
   0   1  19   -3.83    2.60
   0   1  19    4.45    2.71
   0   1  19    0.50    1.92
   0   1  20    8.26    2.41
   0   1  20    8.44    2.31
   0   2   0 1981.22   18.29
   0   2   0 1896.22   40.10
   0   2   1  615.02   13.84
   0   2  -1  643.19   22.50
   0   2   1  645.46   24.38
   0   2   2  125.04    7.92
   0   2  -2  124.28    9.77
   0   2   2  131.88   11.92
   0   2   3  117.94    8.84
   0   2   3  131.15   12.52
   0   2  -3  145.47   11.55
   0   2  -4  557.73   26.37
   0   2   4  550.37   21.21
   0   2   4  522.62   12.97
   0   2  -4  556.67   21.72
   0   2   4  567.14   26.39
   0   2  -5 1138.15   39.08
   0   2   5 1117.91   33.56
   0   2   5 1035.51   22.71
   0   2   5 1086.06   23.58
   0   2   5 1140.47   39.05
   0   2  -5 1148.53   31.78
   0   2  -6  303.52   21.15
   0   2   6  268.26   18.35
   0   2   6  254.05   13.46
   0   2  -6  260.85   15.81
   0   2   7  142.57   14.60
   0   2   7  133.70   11.07
   0   2  -7  145.55   15.50
   0   2  -7  155.97   13.27
   0   2  -8  895.15   39.21
   0   2   8  837.02   29.85
   0   2   8  822.19   37.32
   0   2   9  112.99   15.23
   0   2   9  105.13   11.68
   0   2  -9  134.95   15.94
   0   2  10   10.31    5.49
   0   2  10   15.14    3.58
   0   2  10   11.72    3.23
   0   2  11  237.39   12.85
   0   2  11  194.35   22.26
   0   2  11  160.84   10.31
   0   2  11  251.04   13.36
   0   2  11  153.73    8.35
   0   2  11  250.52   13.98
   0   2  12   22.98    4.77
   0   2  12   18.40    8.14
   0   2  12   28.20    5.38
   0   2  12   22.85    4.50
   0   2  12   33.36    4.30
   0   2  13   77.25    8.11
   0   2  13   70.47    7.85
   0   2  13   73.89    8.34
   0   2  13   75.05    8.09
   0   2  14   79.26    8.45
   0   2  14   98.62   10.59
   0   2  14   77.38    8.77
   0   2  14   80.23    8.27
   0   2  15   51.83    6.74
   0   2  15   58.30    8.13
   0   2  15   55.74    6.93
   0   2  16   74.05    7.64
   0   2  16   52.63    7.71
   0   2  16   51.64    6.46
   0   2  17   10.40    3.80
   0   2  17    8.68    2.78
   0   2  17   10.92    4.15
   0   2  18   12.66    4.07
   0   2  18   11.96    2.94
   0   2  18   15.75    4.20
   0   2  19    0.29    1.85
   0   2  19    0.69    1.42
   0   2  19    1.16    1.98
   0   3   0    1.85    4.59
   0   3   0   -0.39    4.78
   0   3  -1  163.65   16.08
   0   3   1  147.61   14.86
   0   3   1  148.39   15.24
   0   3  -1  153.21   14.68
   0   3   2  102.65   12.08
   0   3  -2  117.51   14.79
   0   3   2   99.31   13.09
   0   3  -2  101.47   12.02
   0   3   3  257.12   17.98
   0   3  -3  299.77   23.22
   0   3   3  266.75   21.29
   0   3  -3  261.91   18.69
   0   3  -4  308.41   24.81
   0   3   4  278.90   17.68
   0   3   4  281.73   21.96
   0   3  -4  290.44   19.48
   0   3   5  543.64   24.69
   0   3  -5  598.31   34.97
   0   3   5  497.28   30.68
   0   3  -5  550.90   27.14
   0   3   6  147.67   14.10
   0   3  -6  167.39   19.58
   0   3  -7   27.58    8.95
   0   3   7   25.18    6.71
   0   3  -8  214.60   23.32
   0   3   8  202.24   19.19
   0   3   8  272.74   14.30
   0   3   8  232.95   12.75
   0   3   9  268.43   14.23
   0   3   9  270.22   13.27
   0   3  -9  289.14   28.23
   0   3   9  252.63   23.12
   0   3   9  314.07   16.34
   0   3   9  282.97   14.52
   0   3  10  102.73    8.55
   0   3  10  104.64    9.19
   0   3 -10  105.07   17.62
   0   3  10   95.83   15.43
   0   3  10  143.85   12.30
   0   3  10  108.36    9.51
   0   3  11  135.02   10.24
   0   3  11  158.93   12.57
   0   3  11  141.39   10.93
   0   3  12  123.26    9.97
   0   3  12  133.99   11.13
   0   3  12  132.13   10.88
   0   3  13   51.42    6.81
   0   3  13   49.54    7.42
   0   3  14   30.64    5.24
   0   3  14   26.92    5.99
   0   3  15   18.89    4.67
   0   3  15   16.58    4.97
   0   3  16    2.11    2.74
   0   3  16   -0.01    2.99
   0   3  17    0.58    2.04
   0   3  17    6.98    3.20
   0   3  18    2.87    1.99
   0   3  18    2.53    2.23
   0   4   0  132.36   16.63
   0   4   0  141.18   18.22
   0   4  -1  226.25   21.40
   0   4   1  224.83   22.30
   0   4   1  264.52   23.80
   0   4  -1  257.37   24.80
   0   4   2  125.87   17.54
   0   4  -2  138.14   16.56
   0   4   2  130.54   16.50
   0   4  -2  134.48   18.70
   0   4   3   57.79   12.28
   0   4  -3   62.10   11.38
   0   4   3   60.80   10.81
   0   4  -3   64.32   13.83
   0   4   4    3.81    2.04
   0   4   4    4.63    5.89
   0   4   4    3.24    2.42
   0   4  -4    3.90    5.85
   0   4   5  251.88   14.40
   0   4   5  242.03   13.69
   0   4  -5  241.53   26.87
   0   4  -6   -0.03    4.89
   0   4   6    1.59    2.14
   0   4   7  146.76   11.71
   0   4  -7  132.88   21.25
   0   4   7  107.67    7.95
   0   4   7  133.69   10.63
   0   4   8  466.42   20.72
   0   4  -8  448.90   39.77
   0   4   8  376.65   17.71
   0   4   8  462.08   19.59
   0   4   9  136.36   11.54
   0   4   9  130.17    9.75
   0   4  -9  117.22   21.08
   0   4   9  140.19   11.07
   0   4  10  212.43   14.43
   0   4  10  194.72   12.20
   0   4 -10  201.49   27.30
   0   4  10  228.15   14.24
   0   4  11  124.56    9.87
   0   4  11  127.54   11.08
   0   4  11  131.76   11.04
   0   4  12   25.34    4.75
   0   4  12   24.85    4.77
   0   4  12   28.36    5.77
   0   4  13   40.67    5.70
   0   4  13   38.82    6.65
   0   4  14    3.48    2.54
   0   4  14    3.97    3.39
   0   4  15    4.85    2.71
   0   4  15    1.36    2.77
   0   4  16   14.51    3.05
   0   4  16   14.79    3.64
   0   4  17   11.80    2.79
   0   4  17   22.32    3.72
   0   5   0    2.35    3.01
   0   5   0   -6.45    5.75
   0   5   0    4.55    5.99
   0   5  -1  246.42   15.47
   0   5   1  242.94   15.63
   0   5   1  192.82   23.31
   0   5  -1  176.25   22.24
   0   5  -1  212.38   26.38
   0   5   1  185.63   23.62
   0   5   2   95.02   10.07
   0   5   2   73.43   15.10
   0   5   2   77.50   14.85
   0   5  -2   84.48   17.19
   0   5  -3   81.95   17.74
   0   5   3   81.66    9.57
   0   5  -4   77.16   17.66
   0   5   4   81.20    9.33
   0   5  -5   50.58   14.67
   0   5   5   56.79    8.06
   0   5  -6  246.13   31.40
   0   5   6  260.33   16.82
   0   5   6  230.98   14.80
   0   5   7  180.87   13.99
   0   5   7  166.56   12.58
   0   5   8   43.76    5.74
   0   5   8   48.61    7.65
   0   5   8   46.12    7.24
   0   5   9  109.13   11.08
   0   5   9   98.93    8.41
   0   5   9  108.55   10.08
   0   5  10   14.23    3.48
   0   5  10   11.99    4.18
   0   5  10   17.01    4.80
   0   5  11   79.79    7.22
   0   5  11   86.97    9.05
   0   5  11   90.00    8.92
   0   5  12   59.49    5.79
   0   5  12   51.79    6.48
   0   5  12   61.33    7.34
   0   5  13   -1.67    1.87
   0   5  13    3.40    2.33
   0   5  13    3.88    3.10
   0   5  14    3.44    1.95
   0   5  14    5.21    3.13
   0   5  15   12.48    3.05
   0   5  15   32.76    4.22
   0   6   0  378.54   19.90
   0   6   1  305.17   18.06
   0   6   2  352.27   19.40
   0   6   3    5.31    3.80
   0   6   3    3.60    3.39
   0   6   4   83.59    9.84
   0   6   4   97.69    9.21
   0   6   5   29.72    6.96
   0   6   5   24.10    5.55
   0   6   6   40.03    7.58
   0   6   6   37.51    6.24
   0   6   7   63.34    8.66
   0   6   7   62.08    7.67
   0   6   8   15.93    5.29
   0   6   8   14.49    4.41
   0   6   9    3.10    3.67
   0   6   9    5.78    3.44
   0   6  10    1.72    2.77
   0   6  10   -1.51    2.75
   0   6  11   -1.28    2.19
   0   6  11    3.03    2.42
   0   6  12   14.27    3.16
   0   7   0   -1.33    2.87
   0   7   1    1.32    2.20
   0   7   1    2.78    2.51
   0   7  -1    8.00    3.92
   0   7   2   75.36    7.86
   0   7   2   73.93    7.26
   0   7  -2   97.22    9.21
   0   7   2   82.91    7.68
   0   7   3    8.46    3.34
   0   7   3    5.04    2.46
   0   7   3    3.84    3.08
   0   7   4    3.90    2.80
   0   7   4    1.78    2.12
   0   7   5   37.65    5.43
   0   7   5   38.21    5.01
   0   7   6    3.21    2.54
   0   7   6    3.80    2.47
   0   7  -6    5.31    3.41
   0   7   7   23.60    4.28
   0   7  -7   31.10    4.93
   0   7   7   27.06    3.76
   1  -7  -8   -1.53    1.90
  -1  -7   8    0.79    1.50
  -1  -7   7    0.46    1.85
   1  -7  -7    0.04    2.31
   1  -7  -6    3.95    2.49
  -1  -7   6    5.05    2.45
   1  -7  -5    2.75    2.60
  -1  -7   5    0.09    2.06
   1  -7  -4    6.88    3.21
  -1  -7   4    3.96    1.89
  -1  -7   4    4.12    2.38
   1  -7  -3   82.83    7.68
  -1  -7   3   73.55    6.13
  -1  -7   3   76.82    6.73
   1  -7  -2    5.92    3.21
  -1  -7   2    7.89    2.91
  -1  -7   2    6.97    2.64
   1  -7  -1   41.22    5.70
  -1  -7   1   37.17    4.93
  -1  -7   1   36.57    4.94
  -1  -7   0   21.36    3.86
   1  -7   0   25.09    4.57
   1  -7   1   16.00    3.92
   1  -7   1   11.43    3.24
  -1  -7  -1    9.58    2.71
   1  -7   2    7.35    3.23
  -1  -7  -2    7.76    2.82
   1  -7   2    6.86    2.83
  -1  -7  -3   22.11    3.97
   1  -7   3   22.15    4.07
   1  -7   3   23.06    3.87
   1  -7   4    3.73    2.47
  -1  -7  -4    2.69    2.42
   1  -7   4    2.24    1.98
   1  -7   5   17.96    3.26
  -1  -7  -5   14.84    3.33
   1  -7   5   18.32    3.34
   1  -7   6    9.09    2.58
   1  -7   6    8.83    2.17
  -1  -7  -6   10.13    2.91
   1  -7   7   22.18    2.92
  -1  -7  -7   23.92    3.59
   1  -7   7   26.72    3.38
  -1  -6  12    4.38    1.77
  -1  -6  11    7.13    2.34
  -1  -6  10    2.68    2.22
  -1  -6   9    1.12    2.45
  -1  -6   8    4.69    3.13
  -1  -6   8   -0.52    1.87
  -1  -6   7   25.73    5.50
  -1  -6   7   21.30    3.94
  -1  -6   6   16.25    4.59
  -1  -6   6   17.22    3.77
  -1  -6   5    8.50    3.96
  -1  -6   5   10.61    3.41
  -1  -6   4  203.34   12.76
  -1  -6   4  206.53   12.58
  -1  -6   3  165.17   11.68
  -1  -6   3  158.23   11.32
  -1  -6   2   29.38    5.37
   1  -6  -2   24.62    5.17
  -1  -6   2   28.33    5.40
  -1  -6   1   42.94    6.41
  -1  -6   1   40.30    6.08
   1  -6  -1   39.89    6.51
   1  -6   0   84.03    8.77
   1  -6   0   94.42   10.24
  -1  -6   0   90.90    8.65
  -1  -6   0   90.66    9.42
   1  -6   1   47.76    7.16
   1  -6   1   44.07    6.50
  -1  -6  -1   47.26    6.59
   1  -6   2   41.69    6.33
   1  -6   2   42.45    6.74
  -1  -6  -2   44.83    6.25
   1  -6   3   69.91    7.89
   1  -6   3   61.20    7.53
   1  -6   4   48.13    6.42
   1  -6   4   50.58    7.08
   1  -6   5   39.47    5.79
   1  -6   5   41.94    6.09
   1  -6   6   11.38    3.49
   1  -6   6    7.73    3.29
   1  -6   7    8.36    3.22
   1  -6   7   17.61    4.24
   1  -6   8   20.50    4.05
   1  -6   8   18.03    3.62
   1  -6   9   -0.20    2.05
   1  -6   9    0.36    1.76
   1  -6  10    2.66    1.87
   1  -6  10    1.65    1.83
   1  -6  11    2.69    1.51
   1  -6  11    2.30    1.55
  -1  -5  15    3.39    1.92
  -1  -5  14    2.58    2.23
  -1  -5  14    3.72    1.76
  -1  -5  13   18.42    3.55
  -1  -5  13   22.06    4.13
  -1  -5  12    3.89    2.51
  -1  -5  12    6.62    2.83
  -1  -5  11  134.74    9.98
  -1  -5  11  135.77    9.82
  -1  -5  11  126.81    8.87
  -1  -5  10   49.75    6.42
  -1  -5  10   42.87    6.22
  -1  -5  10   53.59    6.05
  -1  -5   9   27.80    4.73
  -1  -5   9   32.04    5.81
  -1  -5   9   30.09    4.97
  -1  -5   8  106.72    8.79
  -1  -5   8  116.34    9.96
  -1  -5   8  113.78    8.94
  -1  -5   7   73.10    7.34
  -1  -5   7   72.77    7.87
  -1  -5   6   38.45    6.10
  -1  -5   6   44.88    6.58
   1  -5  -6   29.49   11.00
  -1  -5   6   39.81    5.86
  -1  -5   5  217.51   13.29
  -1  -5   5  179.84   22.38
  -1  -5   5  184.65   23.90
   1  -5  -5  167.71   24.44
  -1  -5   5  191.59   12.09
  -1  -5   5  189.50   12.46
  -1  -5   4   22.24    4.69
  -1  -5   4   34.18    5.79
  -1  -5   4   32.14   11.42
  -1  -5   4   33.76   10.52
   1  -5  -4   19.09    8.31
  -1  -5   4   21.41    4.35
   1  -5  -4   27.32    5.95
  -1  -5   3  264.07   14.51
  -1  -5   3  227.07   23.91
  -1  -5   3  257.33   28.34
   1  -5  -3  224.76   28.05
  -1  -5   3  249.11   14.05
   1  -5  -3  264.43   15.08
  -1  -5   3  245.81   14.13
  -1  -5   2   69.65    7.78
  -1  -5   2   65.30   14.63
  -1  -5   2   61.44   12.16
   1  -5  -2   57.07   13.96
  -1  -5   2   61.43    7.21
   1  -5  -2   71.66    7.63
   1  -5  -1    4.38    2.79
  -1  -5   1    3.84    2.67
  -1  -5   1    6.10    3.23
   1  -5   0   22.20    9.39
  -1  -5   0   22.93    4.83
   1  -5   0   23.11    4.97
  -1  -5   0   25.93    4.93
   1  -5   1  142.56   21.21
  -1  -5  -1  135.38   10.19
  -1  -5  -1  144.17   10.90
   1  -5   1  142.58   10.76
   1  -5   2  263.85   28.81
  -1  -5  -2  272.74   14.48
  -1  -5  -2  309.10   15.68
   1  -5   2  293.08   15.10
   1  -5   2  296.47   16.26
   1  -5   3  251.65   27.65
  -1  -5  -3  213.71   26.21
   1  -5   3  262.64   14.26
  -1  -5  -3  292.23   15.52
   1  -5   3  261.90   15.16
   1  -5   4   51.18   11.70
   1  -5   4   64.27   14.49
  -1  -5  -4   57.62   13.58
   1  -5   4   70.14    8.05
  -1  -5  -4   56.11    7.67
   1  -5   4   63.32    7.52
   1  -5   5   41.75   10.85
   1  -5   5   40.28   10.74
   1  -5   5   57.02    7.04
   1  -5   5   46.41    6.58
   1  -5   6   89.40    8.59
   1  -5   6   94.50    8.92
   1  -5   7  112.36    8.75
   1  -5   7  110.13    9.50
   1  -5   7  107.88    9.36
   1  -5   8   66.07    7.00
   1  -5   8   67.28    7.25
   1  -5   8   67.89    7.40
   1  -5   9   22.50    4.54
   1  -5   9   18.86    3.98
   1  -5   9   13.30    3.80
   1  -5  10   96.55    8.37
   1  -5  10   83.18    8.35
   1  -5  10   93.41    8.13
   1  -5  11   12.83    3.00
   1  -5  11   17.67    3.92
   1  -5  11   12.53    3.45
   1  -5  12   17.12    3.09
   1  -5  12   22.71    4.04
   1  -5  12   19.56    3.66
   1  -5  13   19.09    3.43
   1  -5  13   19.45    3.48
   1  -5  14   39.22    4.30
   1  -5  14   26.87    3.49
  -1  -4  17    0.32    1.83
  -1  -4  16   18.32    3.49
  -1  -4  15    2.58    3.02
  -1  -4  14    7.87    2.87
  -1  -4  14    7.32    4.01
  -1  -4  13   10.76    3.93
  -1  -4  13    7.98    2.67
  -1  -4  13   10.90    3.14
  -1  -4  12   42.40    6.69
  -1  -4  12   45.00    6.00
  -1  -4  12   38.55    5.33
  -1  -4  11   14.08    3.80
  -1  -4  11   15.29    4.20
  -1  -4  11   18.58    4.00
  -1  -4  10  181.62   12.60
  -1  -4  10  157.26   20.63
  -1  -4  10  170.77   22.83
   1  -4 -10  177.46   26.18
  -1  -4  10  169.55   11.30
  -1  -4  10  172.34   11.87
  -1  -4   9  330.22   16.17
  -1  -4   9  275.57   26.87
  -1  -4   9  296.65   28.87
   1  -4  -9  280.00   32.31
  -1  -4   9  294.78   14.39
  -1  -4   9  291.35   15.11
  -1  -4   8   72.32    7.16
  -1  -4   8   76.45    7.76
  -1  -4   8   57.46   12.31
  -1  -4   8   60.81   13.47
   1  -4  -8   71.43   16.29
  -1  -4   8   63.96    7.12
  -1  -4   8   72.84    7.16
  -1  -4   7  434.12   17.31
  -1  -4   7  442.79   17.41
  -1  -4   7  394.29   31.74
  -1  -4   7  397.81   31.17
   1  -4  -7  418.60   36.51
  -1  -4   7  431.97   16.86
  -1  -4   7  415.28   17.68
  -1  -4   6    3.62    1.95
  -1  -4   6    5.34    2.38
  -1  -4   6    6.56    2.63
  -1  -4   6    1.10    4.21
  -1  -4   6    7.94    6.31
   1  -4  -6   -3.54    5.72
  -1  -4   6    6.93    2.84
  -1  -4   5   26.13    4.43
  -1  -4   5   28.64    4.57
  -1  -4   5   28.43    9.31
  -1  -4   5   17.19    6.97
   1  -4  -5   28.04   10.33
   1  -4  -5   25.09    4.96
  -1  -4   5   22.72    4.05
  -1  -4   4  245.69   12.63
  -1  -4   4  244.48   23.68
  -1  -4   4  223.54   22.01
   1  -4  -4  233.04   25.41
  -1  -4   4  244.57   12.71
  -1  -4   3  489.93   31.42
   1  -4  -3  522.13   37.41
  -1  -4   2   18.09    6.67
   1  -4  -2   24.62    9.03
  -1  -4   1   16.21    5.59
   1  -4  -1   13.11    7.49
   1  -4   0  158.10   15.68
  -1  -4   0  146.41   15.85
   1  -4   0  157.57   19.94
  -1  -4   0  142.62   17.90
   1  -4   1   47.36    9.23
  -1  -4  -1   44.81    8.61
  -1  -4  -1   50.55   11.47
   1  -4   2  222.85   20.15
   1  -4   2  234.39   23.35
  -1  -4  -2  227.98   23.56
   1  -4   3  226.41   12.12
   1  -4   3  193.60   19.39
   1  -4   3  216.68   22.21
  -1  -4  -3  190.86   21.75
   1  -4   3  209.72   11.63
   1  -4   4  142.35    9.75
   1  -4   4  129.37   17.35
   1  -4   4  123.53   16.50
  -1  -4  -4  129.23   18.46
  -1  -4  -4  127.77   15.98
   1  -4   4  133.50    9.63
   1  -4   4  129.86    9.29
   1  -4   5   59.47    6.09
   1  -4   5   58.41   13.25
   1  -4   5   46.52   10.78
  -1  -4  -5   65.92   12.54
  -1  -4  -5   58.38   13.06
   1  -4   5   62.31    6.68
   1  -4   5   55.36    6.24
   1  -4   6   49.95    5.87
   1  -4   6   41.58   11.02
   1  -4   6   42.19   10.55
  -1  -4  -6   40.66   11.24
  -1  -4  -6   43.49   10.69
   1  -4   6   43.60    5.61
   1  -4   6   52.94    6.28
   1  -4   7   42.41    5.78
   1  -4   7   45.73   11.25
   1  -4   7   40.68   11.20
  -1  -4  -7   36.42   11.12
  -1  -4  -7   40.56   11.29
   1  -4   7   47.65    6.02
   1  -4   7   39.70    5.53
   1  -4   8  323.99   15.77
   1  -4   8  281.54   27.69
   1  -4   8  302.23   28.69
  -1  -4  -8  308.78   30.75
   1  -4   8  313.21   15.23
   1  -4   8  298.75   14.85
   1  -4   9  190.60   12.55
   1  -4   9  163.56   21.69
   1  -4   9  167.57   21.54
  -1  -4  -9  155.51   23.12
   1  -4   9  165.44   11.03
   1  -4   9  183.19   11.97
   1  -4  10   69.41    8.09
   1  -4  10   61.90    7.47
   1  -4  10   66.39    7.08
   1  -4  11  182.35   12.48
   1  -4  11  171.04   11.54
   1  -4  11  165.52   10.68
   1  -4  12    5.93    3.37
   1  -4  12    0.67    2.55
   1  -4  13   20.17    5.02
   1  -4  13   14.85    3.73
   1  -4  14   39.75    5.65
   1  -4  14   26.40    4.44
   1  -4  15   -0.16    2.56
   1  -4  15    3.78    2.09
   1  -4  16   19.50    3.49
  -1  -3  18   18.99    3.21
  -1  -3  18   45.71    5.74
  -1  -3  17   11.87    2.98
  -1  -3  17   18.62    3.94
  -1  -3  16   37.34    5.49
  -1  -3  16   46.11    6.42
  -1  -3  15   17.01    4.70
  -1  -3  15   12.94    3.82
  -1  -3  15   21.37    4.81
  -1  -3  14  131.29   11.01
  -1  -3  14  134.90   10.82
  -1  -3  14  123.80    9.84
  -1  -3  13  109.25    9.90
  -1  -3  13  132.55   10.70
  -1  -3  13  115.89    9.84
  -1  -3  13  103.83    8.88
  -1  -3  13  107.20    9.09
  -1  -3  12   36.00    6.13
  -1  -3  12   43.66    6.54
  -1  -3  12   28.02    4.99
  -1  -3  12   31.62    9.81
  -1  -3  12   21.62    8.54
  -1  -3  12   15.16    7.01
   1  -3 -12   38.56   14.17
   1  -3 -12   22.76   10.10
  -1  -3  12   33.01    5.51
  -1  -3  12   31.80    5.11
  -1  -3  11  537.46   20.81
  -1  -3  11  534.05   19.80
  -1  -3  11  391.42   30.37
  -1  -3  11  439.97   33.42
  -1  -3  11  402.15   30.74
   1  -3 -11  469.15   39.33
   1  -3 -11  463.72   40.24
  -1  -3  11  517.50   19.42
  -1  -3  11  474.76   18.75
  -1  -3  11  477.79   18.30
  -1  -3  10   55.29    6.72
  -1  -3  10   62.88    6.87
  -1  -3  10   45.49   11.56
  -1  -3  10   38.76    9.50
  -1  -3  10   37.17    9.05
   1  -3 -10   32.52   11.59
   1  -3 -10   49.77   12.23
  -1  -3  10   63.63    6.87
  -1  -3  10   54.80    6.44
  -1  -3   9   44.70    5.72
  -1  -3   9   45.67    5.78
  -1  -3   9   34.20    8.92
  -1  -3   9   32.31    9.58
  -1  -3   9   34.35    8.46
   1  -3  -9   42.96   11.35
   1  -3  -9   33.13   10.98
  -1  -3   9   35.26    5.09
  -1  -3   9   32.72    4.66
  -1  -3   8    4.23    4.83
  -1  -3   8    6.60    4.40
  -1  -3   8    5.22    3.97
   1  -3  -8    6.82    5.31
   1  -3  -8   11.90    7.28
  -1  -3   7  129.27   16.43
  -1  -3   7  125.08   15.39
  -1  -3   7  112.01   12.85
   1  -3  -7  127.40   18.11
   1  -3  -7  127.41   15.90
  -1  -3   6   85.35   12.53
  -1  -3   6   76.70   12.11
  -1  -3   6   78.63    9.85
   1  -3  -6   75.53   14.15
   1  -3  -6   71.93   11.83
  -1  -3   5  294.46   17.10
  -1  -3   5  334.07   23.62
  -1  -3   5  313.84   23.03
   1  -3  -5  336.48   27.02
   1  -3  -5  332.25   22.12
  -1  -3   4  232.62   13.41
  -1  -3   4  249.71   19.60
   1  -3  -4  257.77   22.93
   1  -3  -4  229.69   16.92
   1  -3  -3   80.29    7.94
  -1  -3   3   78.59   10.90
  -1  -3   3   84.38    7.81
   1  -3  -3   74.03   11.89
   1  -3  -3   75.18    8.80
   1  -3  -2  139.21   13.61
  -1  -3   2  126.89   13.73
   1  -3  -2  144.10   11.10
   1  -3  -2  144.35   16.12
   1  -3  -2  151.91   11.12
   1  -3  -1  143.20   11.85
   1  -3  -1  144.90   14.03
   1  -3  -1  165.29   10.17
  -1  -3   1  151.03   12.23
   1  -3  -1  145.07   15.99
  -1  -3   1  145.39   15.12
   1  -3   0  250.12   16.39
   1  -3   0  279.26   19.42
  -1  -3   0  247.30   19.54
  -1  -3   0  265.86   15.80
   1  -3   0  244.41   20.95
   1  -3   1  582.78   28.37
   1  -3   1  543.70   25.23
   1  -3   1  510.91   29.32
  -1  -3  -1  502.78   23.08
  -1  -3  -1  517.01   28.43
   1  -3   2   47.15    8.23
   1  -3   2   50.77    9.61
  -1  -3  -2   38.65    8.49
  -1  -3  -2   38.06    7.30
   1  -3   3  558.58   20.66
   1  -3   3  589.39   30.51
   1  -3   3  562.14   28.44
   1  -3   3  597.03   29.89
  -1  -3  -3  613.96   29.04
  -1  -3  -3  573.55   31.11
   1  -3   4   27.28    7.24
   1  -3   4   27.94    7.43
   1  -3   4   20.93    4.70
   1  -3   4   25.77    7.46
  -1  -3  -4   19.32    5.19
  -1  -3  -4   18.00    6.71
   1  -3   5  601.05   32.41
   1  -3   5  593.33   32.01
  -1  -3  -5  617.45   34.78
  -1  -3  -5  640.48   34.01
   1  -3   6  320.70   20.91
   1  -3   6  348.61   25.91
   1  -3   6  355.69   25.85
  -1  -3  -6  372.90   27.96
  -1  -3  -6  337.08   26.70
   1  -3   7  382.97   24.60
   1  -3   7  426.54   29.58
   1  -3   7  427.07   29.34
  -1  -3  -7  456.33   32.79
  -1  -3  -7  463.34   32.64
   1  -3   8  223.69   12.45
   1  -3   8  263.87   13.42
   1  -3   8  180.26   18.02
   1  -3   8  184.20   20.36
   1  -3   8  180.47   20.09
  -1  -3  -8  200.54   23.06
  -1  -3  -8  202.93   23.37
   1  -3   8  214.65   11.84
   1  -3   9  153.61   10.91
   1  -3   9  128.47   10.13
   1  -3   9   93.99   14.05
   1  -3   9  101.65   16.04
   1  -3   9  112.13   16.43
  -1  -3  -9  111.62   18.84
  -1  -3  -9  112.76   18.73
   1  -3   9  131.06    9.84
   1  -3   9  120.33    8.88
   1  -3   9  116.60    9.43
   1  -3  10  326.38   16.21
   1  -3  10  336.22   16.32
   1  -3  10  262.11   26.15
   1  -3  10  229.73   22.78
   1  -3  10  235.58   23.98
  -1  -3 -10  308.66   31.12
   1  -3  10  303.80   14.68
   1  -3  10  300.02   15.37
   1  -3  11   41.83    6.39
   1  -3  11   35.24    9.95
   1  -3  11   40.34   10.68
   1  -3  11   25.81    8.49
  -1  -3 -11   47.57   13.07
   1  -3  11   54.46    7.11
   1  -3  11   43.05    6.08
   1  -3  12   84.60    8.88
   1  -3  12  114.31   11.93
   1  -3  12   94.83    9.43
   1  -3  12   80.08    8.29
   1  -3  13   97.00    9.57
   1  -3  13   90.09    8.78
   1  -3  13  102.73    9.94
   1  -3  14   43.56    6.79
   1  -3  14   50.49    7.26
   1  -3  14   33.52    5.97
   1  -3  15   15.14    3.69
   1  -3  15   22.03    5.11
   1  -3  15   13.04    3.92
   1  -3  16    7.73    3.20
   1  -3  16    7.63    2.86
   1  -3  17    7.92    2.47
   1  -3  17   92.73    9.38
   1  -3  18    8.92    2.06
  -1  -2  19    2.32    1.36
  -1  -2  19    3.60    2.45
  -1  -2  18   33.58    4.18
  -1  -2  18   43.08    5.82
  -1  -2  17   62.03    6.28
  -1  -2  17   53.08    7.21
  -1  -2  17   69.08    7.89
  -1  -2  16   40.77    5.82
  -1  -2  16   47.04    6.39
  -1  -2  16   51.51    6.94
  -1  -2  15   59.01    7.19
  -1  -2  15   49.58    6.40
  -1  -2  15   50.55    6.57
  -1  -2  15   57.28    7.32
  -1  -2  14   68.41    7.88
  -1  -2  14   81.10    8.23
   1  -2 -14   48.73   14.54
  -1  -2  14   76.94    8.36
  -1  -2  14   70.65    7.73
  -1  -2  13   46.69    6.26
  -1  -2  13   48.01    6.64
  -1  -2  13   27.19    8.64
  -1  -2  13   36.29   10.92
   1  -2 -13   33.51   12.36
  -1  -2  13   46.07    6.52
  -1  -2  13   44.29    6.26
  -1  -2  12   38.83    5.52
  -1  -2  12   42.09    5.89
  -1  -2  12   35.99   10.58
  -1  -2  12   37.08    9.78
  -1  -2  12   39.02    9.13
   1  -2 -12   33.86   12.36
  -1  -2  12   37.25    5.42
  -1  -2  12   39.88    5.90
  -1  -2  11   26.23    4.68
  -1  -2  11   28.85    4.44
  -1  -2  11   27.52    8.17
  -1  -2  11   18.53    7.21
  -1  -2  11   21.02    7.66
   1  -2 -11   25.39    9.84
  -1  -2  11   29.26    5.03
  -1  -2  11   26.75    4.45
  -1  -2  10  329.26   24.23
  -1  -2  10  325.64   25.05
  -1  -2  10  342.72   26.47
   1  -2 -10  357.13   30.72
  -1  -2   9   29.03    7.24
  -1  -2   9   23.48    6.84
  -1  -2   9   20.83    6.40
   1  -2  -9   26.76    8.67
  -1  -2   8  302.34   21.46
  -1  -2   8  289.50   21.76
  -1  -2   8  293.43   21.52
   1  -2  -8  288.77   24.70
  -1  -2   7  350.12   22.66
  -1  -2   7  342.77   21.56
  -1  -2   7  336.05   21.20
   1  -2  -7  357.00   25.69
  -1  -2   6  351.71   20.15
  -1  -2   6  386.25   21.24
  -1  -2   6  379.10   22.57
   1  -2  -6  356.05   24.10
  -1  -2   5 2797.26   57.32
  -1  -2   5 2779.42   54.55
  -1  -2   5 2657.25   49.95
   1  -2  -5 2788.05   62.97
  -1  -2   4  272.79   17.16
  -1  -2   4  278.50   14.47
   1  -2  -4  281.46   13.57
   1  -2  -4  282.41   19.79
  -1  -2   4  273.51   13.62
  -1  -2   3   24.54    4.09
   1  -2  -3   25.01    4.71
  -1  -2   3   28.23    5.93
   1  -2  -3   25.05    6.70
  -1  -2   3   20.19    4.02
   1  -2  -2 1087.71   28.40
  -1  -2   2 1021.80   20.69
  -1  -2   2  980.19   23.94
   1  -2  -2  985.22   24.64
   1  -2  -2 1080.69   35.23
   1  -2  -1  649.25   22.68
   1  -2  -1  624.16   18.79
  -1  -2   1  598.08   12.13
   1  -2  -1  575.66   16.04
  -1  -2   1  580.31   18.46
   1  -2  -1  642.51   26.17
  -1  -2   1  596.44   23.89
   1  -2   0 2284.16   42.87
   1  -2   0 2162.55   37.77
  -1  -2   0 2132.96   37.34
   1  -2   0 2298.58   48.70
   1  -2   0 2199.51   25.18
  -1  -2   0 2227.44   45.16
   1  -2   1    0.84    2.78
   1  -2   1    1.53    1.50
   1  -2   1    1.25    3.00
   1  -2   1   -0.01    3.60
  -1  -2  -1    1.49    3.11
   1  -2   1    2.18    0.89
  -1  -2  -1    2.63    2.87
   1  -2   2 1178.13   32.80
   1  -2   2 1211.26   32.42
   1  -2   2 1131.51   25.15
  -1  -2  -2 1151.06   33.65
  -1  -2  -2 1091.56   30.65
   1  -2   3  385.27   19.82
   1  -2   3  358.15   15.90
   1  -2   3  388.94   19.84
   1  -2   3  364.82   18.88
  -1  -2  -3  369.49   20.14
  -1  -2  -3  360.28   19.18
   1  -2   4  458.84   20.14
   1  -2   4  484.23   23.48
   1  -2   4  477.07   23.24
   1  -2   4  465.33   21.50
  -1  -2  -4  430.86   22.95
  -1  -2  -4  442.61   23.19
   1  -2   5 1437.35   38.57
   1  -2   5 1405.19   38.59
   1  -2   5 1484.79   43.40
   1  -2   5 1437.58   42.56
  -1  -2  -5 1458.40   44.06
  -1  -2  -5 1529.44   46.25
   1  -2   6 1163.01   40.58
   1  -2   6 1135.70   37.59
   1  -2   6 1171.60   40.02
  -1  -2  -6 1125.18   41.05
   1  -2   7 1489.53   48.66
   1  -2   7 1485.63   47.68
   1  -2   7 1410.04   45.48
  -1  -2  -7 1445.25   50.04
   1  -2   8   57.14   10.49
   1  -2   8   67.16   10.97
   1  -2   8   56.38   10.59
  -1  -2  -8   56.75   11.31
   1  -2   9   56.32   11.00
   1  -2   9   54.62   10.44
   1  -2   9   51.64   10.66
  -1  -2  -9   48.61   12.09
  -1  -2  -9   53.11   11.68
   1  -2  10  141.02    9.70
   1  -2  10  141.66   10.04
   1  -2  10  105.26   15.16
   1  -2  10  113.20   15.26
   1  -2  10  109.17   15.32
  -1  -2 -10  121.64   18.04
  -1  -2 -10  132.16   20.01
   1  -2  10  141.41   10.15
   1  -2  10  129.65    9.44
   1  -2  10   95.93    6.51
   1  -2  11  225.43   13.22
   1  -2  11  226.59   12.90
   1  -2  11  182.01   20.92
   1  -2  11  173.82   20.03
   1  -2  11  197.61   21.97
  -1  -2 -11  193.60   23.74
  -1  -2 -11  189.51   25.72
   1  -2  11  202.16   12.39
   1  -2  11  141.07    7.97
   1  -2  11  227.38   13.51
   1  -2  12  665.86   22.83
   1  -2  12  640.11   22.08
   1  -2  12  504.53   35.30
   1  -2  12  524.23   37.66
   1  -2  12  525.34   35.71
  -1  -2 -12  608.34   47.41
   1  -2  12  432.40   14.17
   1  -2  12  642.82   22.68
   1  -2  12  702.37   24.29
   1  -2  13  326.69   15.78
   1  -2  13  338.90   16.50
   1  -2  13  242.68   25.15
   1  -2  13  230.99   24.64
  -1  -2 -13  287.89   34.55
   1  -2  13  235.57   10.39
   1  -2  13  320.20   16.46
   1  -2  13  352.56   17.75
   1  -2  14   18.87    4.43
   1  -2  14   30.95    5.53
   1  -2  14   20.81    5.21
   1  -2  14   22.29    5.61
   1  -2  15   29.43    4.92
   1  -2  15   43.35    6.79
   1  -2  15   37.97    6.44
   1  -2  15   31.39    5.98
   1  -2  16   15.34    3.43
   1  -2  16   27.11    5.74
   1  -2  16   24.53    5.42
   1  -2  17    9.47    2.72
   1  -2  17   19.97    5.01
   1  -2  18   14.32    2.65
   1  -2  18   15.54    4.49
   1  -2  19   29.62    5.08
  -1  -1  20   13.64    3.02
  -1  -1  20    4.52    2.47
  -1  -1  19  109.41    7.91
  -1  -1  19   98.49    8.60
  -1  -1  18    8.19    3.84
  -1  -1  18   14.71    4.61
  -1  -1  17    7.08    3.83
  -1  -1  17   16.04    5.22
  -1  -1  16    1.12    1.74
  -1  -1  16    1.09    2.95
  -1  -1  16    2.77    3.20
  -1  -1  16    3.87    4.19
  -1  -1  15   56.53    6.36
  -1  -1  15   65.23    7.62
  -1  -1  15   72.93    8.95
  -1  -1  15   65.61    8.23
  -1  -1  14   29.38    5.55
  -1  -1  14   26.76    4.41
  -1  -1  14   30.57   10.25
   1  -1 -14   17.15    9.46
  -1  -1  14   37.66    6.30
  -1  -1  14   37.99    6.66
  -1  -1  14   33.82    5.76
  -1  -1  13  176.40   11.09
  -1  -1  13  204.97   12.69
  -1  -1  13  174.89   21.88
  -1  -1  13  155.47   18.04
   1  -1 -13  166.80   24.50
  -1  -1  13  229.86   14.38
  -1  -1  13  202.47   12.27
  -1  -1  13  211.27   13.89
  -1  -1  13  210.53   10.09
  -1  -1  12  178.56   10.64
  -1  -1  12  208.46   12.04
  -1  -1  12  163.26   17.59
  -1  -1  12  167.20   20.42
  -1  -1  12  174.46   17.98
   1  -1 -12  163.23   23.11
  -1  -1  12  218.64   13.52
  -1  -1  12  185.12   11.44
  -1  -1  12  207.02   13.07
  -1  -1  12  135.76    7.85
  -1  -1  11   40.95    8.92
  -1  -1  11   44.02    8.60
  -1  -1  11   53.18   11.07
  -1  -1  10   32.98    7.70
  -1  -1  10   27.67    6.79
  -1  -1  10   31.72    8.40
  -1  -1   9  768.03   32.41
  -1  -1   9  782.95   31.44
  -1  -1   9  804.31   36.74
  -1  -1   8  216.19   16.74
  -1  -1   8  235.62   18.85
  -1  -1   8  228.85   15.91
  -1  -1   7  202.02   14.83
  -1  -1   7  199.49   13.87
  -1  -1   7  208.12   16.17
  -1  -1   6 1966.38   44.85
  -1  -1   6 1918.86   39.77
  -1  -1   6 1908.90   41.82
  -1  -1   5  563.67   19.86
  -1  -1   5  574.56   22.07
  -1  -1   5  553.38   20.92
  -1  -1   4 1508.29   32.59
  -1  -1   4 1494.30   30.00
   1  -1  -4 1466.39   19.38
  -1  -1   3 3348.01   42.64
   1  -1  -3 3294.51   31.98
   1  -1  -3 3423.94   49.69
  -1  -1   3 3214.10   39.73
   1  -1  -2 1030.77   19.18
  -1  -1   2 1066.31   20.40
   1  -1  -2 1071.31   25.27
   1  -1  -1 2230.70   30.06
   1  -1  -1 2224.96   22.12
  -1  -1   1 2227.17   28.17
  -1  -1   1 2238.15   32.51
   1  -1   0 4414.27   37.74
   1  -1   0 4410.27   43.73
  -1  -1   0 4375.72   42.70
  -1  -1   0 4465.44   41.32
   1  -1   0 4537.81   48.20
   1  -1   1 3619.23   41.01
   1  -1   1 3540.82   39.64
   1  -1   1 3611.21   24.15
   1  -1   1 3651.51   34.88
   1  -1   1 3733.73   45.39
  -1  -1  -1 3639.11   41.26
   1  -1   2 4447.85   38.42
   1  -1   2 4549.68   47.23
   1  -1   2 4495.92   46.37
  -1  -1  -2 4501.50   47.56
   1  -1   3 5774.31   60.31
   1  -1   3 5705.57   53.48
   1  -1   3 5642.35   54.54
  -1  -1  -3 5563.59   59.90
   1  -1   4  289.08   15.17
   1  -1   4  280.24   15.21
   1  -1   4  270.84   12.44
   1  -1   4  279.89   13.85
  -1  -1  -4  246.93   13.74
   1  -1   5  322.29   16.82
   1  -1   5  311.13   13.80
   1  -1   5  326.41   17.66
   1  -1   5  339.64   18.06
   1  -1   5  324.58   17.32
   1  -1   6  838.14   29.50
   1  -1   6  776.99   22.42
   1  -1   6  844.47   30.48
   1  -1   6  838.40   29.78
   1  -1   6  872.26   31.79
   1  -1   7  111.96   12.47
   1  -1   7  118.68   13.29
   1  -1   7  116.41   12.34
   1  -1   7  113.57   12.78
   1  -1   8  163.61   16.39
   1  -1   8  159.55   15.67
   1  -1   8  152.33   14.82
   1  -1   8  156.42   15.65
   1  -1   9   73.58   11.87
   1  -1   9   65.53   11.40
   1  -1   9   61.36   10.74
   1  -1   9   65.68   10.23
   1  -1  10   87.11   13.80
   1  -1  10   82.71   13.21
   1  -1  10   92.85   13.23
   1  -1  10   83.56   12.45
   1  -1  11   85.17    7.48
   1  -1  11   89.13    7.98
   1  -1  11   68.07   12.02
   1  -1  11   70.69   12.00
   1  -1  11   84.42   14.49
  -1  -1 -11   72.38   13.64
   1  -1  11   87.29    8.23
   1  -1  11  105.15    9.44
   1  -1  11   98.71    8.96
   1  -1  11   68.80    5.91
   1  -1  12   92.88    8.07
   1  -1  12  104.01    8.93
   1  -1  12   72.69   12.53
   1  -1  12   82.78   14.63
   1  -1  12   64.41   12.21
  -1  -1 -12   71.53   15.05
   1  -1  12   95.68    8.85
   1  -1  12  105.61    9.71
   1  -1  12  103.97   10.00
   1  -1  12   76.48    6.26
   1  -1  13   40.38    5.58
   1  -1  13   32.76    5.16
   1  -1  13   23.74    8.11
   1  -1  13   30.83    8.90
   1  -1  13   29.64    9.02
  -1  -1 -13   24.98   10.82
   1  -1  13   45.60    7.10
   1  -1  13   25.73    4.00
   1  -1  13   47.70    7.50
   1  -1  13   38.62    6.04
   1  -1  14   50.38    7.31
   1  -1  14   44.63    5.90
  -1  -1 -14   45.37   14.55
   1  -1  14   58.90    8.54
   1  -1  14   54.83    7.44
   1  -1  14   62.21    7.90
   1  -1  14   63.24    5.96
   1  -1  15    2.25    3.20
   1  -1  15    4.17    2.21
   1  -1  15    9.75    5.15
   1  -1  15    6.14    4.06
   1  -1  16   39.46    6.24
   1  -1  16   33.47    6.45
   1  -1  17    9.36    4.03
   1  -1  17   18.79    4.84
   1  -1  18    3.32    3.37
   1  -1  18    3.05    3.33
   1  -1  19   13.66    3.78
   1  -1  19    7.40    3.10
  -1   0  20    7.60    2.75
  -1   0  20   10.18    2.94
  -1   0  19    4.99    3.27
  -1   0  19    6.21    3.34
  -1   0  18   20.55    4.51
  -1   0  18   16.77    4.55
  -1   0  18   13.74    3.89
  -1   0  17   59.23    7.41
  -1   0  17   73.07    8.28
  -1   0  17   64.35    8.32
  -1   0  16  167.53   12.03
  -1   0  16  171.07   12.83
  -1   0  16  162.19   13.03
  -1   0  15  124.88   10.94
  -1   0  15  135.54   11.95
  -1   0  15  147.64   12.15
  -1   0  14   49.86   11.72
  -1   0  14   71.74    7.44
  -1   0  14   74.30    8.71
  -1   0  14   68.39    8.27
  -1   0  13   32.67    8.89
  -1   0  13   46.40    6.10
  -1   0  13   41.86    6.13
  -1   0  13   45.74    5.49
  -1   0  13   44.05    6.56
  -1   0  12   17.31    6.81
  -1   0  12   27.67    4.83
  -1   0  12   24.40    4.79
  -1   0  12   18.69    3.40
  -1   0  12   26.47    4.73
  -1   0  11   11.76    4.51
  -1   0  11   11.54    5.29
  -1   0  11   12.86    4.79
  -1   0  10  168.80   14.55
  -1   0  10  175.40   18.65
  -1   0  10  170.46   17.54
  -1   0  10  178.16   14.84
  -1   0   9  691.93   26.89
  -1   0   9  718.97   34.30
  -1   0   9  701.46   27.11
  -1   0   9  704.14   32.65
  -1   0   8 1612.76   37.73
  -1   0   8 1701.96   48.91
  -1   0   8 1654.76   46.06
  -1   0   7   20.70    4.50
  -1   0   7   19.09    6.75
   1   0  -7   22.51    3.73
  -1   0   7   19.37    5.81
  -1   0   7   20.48    4.54
   1   0  -6  688.48   17.79
  -1   0   6  709.65   21.57
  -1   0   6  698.72   20.67
  -1   0   6  726.14   26.10
  -1   0   6  767.35   27.38
  -1   0   5  434.00   15.17
   1   0  -5  426.17   13.06
  -1   0   5  440.74   14.59
  -1   0   4  195.94    8.49
   1   0  -4  194.26    8.14
  -1   0   4  200.95    9.13
  -1   0   3 3473.34   28.45
  -1   0   3 3509.63   31.64
   1   0  -3 3412.07   30.99
   1   0  -2 5677.41   36.18
  -1   0   2 5731.22   26.00
   1   0   1   14.69    2.02
   1   0   2  113.03    5.09
   1   0   2  109.30    6.69
   1   0   2  108.06    6.45
   1   0   3 1102.96   23.42
   1   0   3 1088.78   23.38
   1   0   3 1109.33   15.55
   1   0   4 1605.59   31.61
   1   0   4 1634.26   31.68
  -1   0  -4 1542.76   18.39
   1   0   4 1548.24   18.01
   1   0   5  933.03   28.47
   1   0   5  903.94   25.90
   1   0   5  898.36   26.39
  -1   0  -5  841.04   14.15
   1   0   5  856.35   12.87
   1   0   5  916.78   28.96
   1   0   6   11.90    5.19
  -1   0  -6   11.35    1.63
   1   0   6   13.34    5.29
   1   0   6   12.08    4.10
   1   0   6    9.02    4.08
   1   0   7   52.47    8.77
   1   0   7   51.25    8.79
   1   0   7   50.92    8.00
   1   0   7   54.90    7.94
   1   0   8    5.42    5.61
   1   0   8    2.13    3.53
   1   0   8    2.00    3.16
   1   0   8   -0.91    4.45
   1   0   9  348.06   22.37
   1   0   9  364.43   24.64
   1   0   9  359.55   25.52
   1   0   9  334.21   21.26
   1   0  10   53.76    9.49
   1   0  10   48.09    8.91
   1   0  10   49.59   10.01
   1   0  10   55.81   11.32
   1   0  11   10.62    5.32
   1   0  11    8.03    4.63
   1   0  11    7.31    5.06
   1   0  11    8.95    6.66
   1   0  11   10.56    3.23
   1   0  11    8.26    2.80
   1   0  11    4.97    1.93
   1   0  11    7.97    3.06
   1   0  11    8.71    3.23
   1   0  12    6.79    5.49
   1   0  12    6.43    5.96
   1   0  12    3.21    3.43
   1   0  12    6.06    2.57
   1   0  12    8.37    3.51
   1   0  12    4.84    2.79
   1   0  12    4.34    1.91
   1   0  12    9.50    3.92
   1   0  13   13.85    6.90
   1   0  13   10.93    3.56
   1   0  13   10.54    3.63
   1   0  13   13.26    3.68
   1   0  13    7.15    2.50
   1   0  14   -1.42    2.70
   1   0  14   -5.91    4.78
  -1   0 -14  -10.39    9.80
   1   0  14    1.29    3.39
   1   0  14    8.51    2.87
   1   0  14    1.48    3.81
   1   0  15   17.93    4.96
   1   0  15   19.77    5.34
   1   0  15   13.79    4.54
   1   0  16    6.55    5.14
   1   0  16    7.02    3.96
   1   0  17   11.90    4.82
   1   0  17    9.17    3.93
   1   0  18   48.50    5.97
   1   0  18   30.55    5.82
   1   0  19    0.52    2.31
   1   0  19    1.44    2.50
  -1   1  20    3.54    2.22
  -1   1  20    4.03    2.02
  -1   1  19  103.67    8.13
  -1   1  19   96.86    8.40
  -1   1  19  104.18    7.80
  -1   1  18   12.22    3.73
  -1   1  18   14.77    3.81
  -1   1  18   11.65    4.49
  -1   1  17   20.23    5.33
  -1   1  17   16.21    4.87
  -1   1  17   14.63    4.78
  -1   1  16    0.57    3.14
  -1   1  16    5.20    3.73
  -1   1  15   69.93    8.10
  -1   1  15   60.46    7.81
  -1   1  15   62.84    8.08
  -1   1  14   25.20    8.20
  -1   1  14   38.14    6.25
  -1   1  14   33.94    6.22
  -1   1  14   39.43    6.55
  -1   1  13  167.04   19.34
  -1   1  13  217.15   12.80
  -1   1  13  212.03   13.53
  -1   1  13  214.77   13.45
  -1   1  13  181.33    9.42
  -1   1  12  195.89   11.97
  -1   1  12  197.39   12.57
  -1   1  12  203.85   12.40
  -1   1  11   35.27    8.36
  -1   1  11   46.63   11.17
  -1   1  10   29.31    8.38
  -1   1  10   25.43    6.62
  -1   1   9  805.34   37.18
  -1   1   9  765.10   32.39
   1   1  -9  854.75   32.04
  -1   1   8  222.17   16.29
  -1   1   8  222.67   18.70
   1   1  -8  238.70   16.14
   1   1  -8  221.27   13.58
   1   1  -7  193.42   14.06
  -1   1   7  201.14   15.85
  -1   1   7  188.44   13.79
   1   1  -7  200.06   11.98
  -1   1   6 1931.17   39.48
  -1   1   6 1966.06   44.57
   1   1  -6 1914.17   41.12
   1   1  -6 1913.19   32.19
   1   1  -5  548.00   21.03
  -1   1   5  551.11   21.54
  -1   1   5  544.22   18.88
   1   1  -5  565.00   15.66
  -1   1   5  565.68   21.81
  -1   1   4 1504.01   31.40
  -1   1   4 1494.61   27.69
   1   1  -4 1502.80   32.64
  -1   1   4 1567.15   33.85
   1   1  -4 1522.78   22.19
  -1   1   3 3335.62   40.03
  -1   1   3 3284.99   34.78
   1   1  -3 3394.32   45.61
  -1   1   3 3266.79   45.06
   1   1  -3 3289.41   30.01
  -1   1   2 1030.25   17.91
   1   1  -2 1009.33   23.78
   1   1  -2 1017.77   16.67
  -1   1   2 1044.49   23.59
   1   1  -1 2221.29   32.89
  -1   1   1 2206.30   31.93
   1   1  -1 2263.28   27.50
   1   1   0 4394.84   42.75
   1   1   0 4489.04   43.31
  -1   1   0 4430.09   45.18
   1   1   1 3529.60   35.46
   1   1   1 3558.71   36.52
  -1   1  -1 3534.79   41.22
   1   1   1 3638.22   43.45
   1   1   2 4511.54   47.48
   1   1   2 4451.28   36.15
   1   1   2 4441.25   35.98
  -1   1  -2 4463.05   49.19
   1   1   3 5663.42   60.92
   1   1   3 5688.61   33.29
   1   1   3 5701.01   49.65
  -1   1  -3 5567.10   59.18
   1   1   4  275.88   15.30
   1   1   4  283.93   12.83
  -1   1  -4  257.18   13.69
   1   1   5  331.58   18.24
   1   1   5  336.21   16.23
  -1   1  -5  329.08   16.59
  -1   1  -6  846.30   27.25
   1   1   6  861.31   28.26
   1   1   6  850.12   32.16
  -1   1  -6  797.33   28.05
   1   1   7  120.16   11.93
  -1   1  -7  115.41   10.74
   1   1   7  110.02   12.91
  -1   1  -7  120.50   12.07
  -1   1  -8  157.32   12.69
   1   1   8  148.35   14.19
   1   1   8  162.24   16.69
  -1   1  -8  155.19   14.70
   1   1   9   77.00   12.44
   1   1   9   67.87   10.46
  -1   1  -9   77.10   11.01
   1   1  10   87.63   14.39
   1   1  10   94.56   12.96
   1   1  11   79.70   12.49
   1   1  11   82.33   15.05
   1   1  11   97.51    8.43
   1   1  11  104.93    9.10
   1   1  11   69.82    6.12
   1   1  11  102.82    8.90
   1   1  12   73.25   12.52
   1   1  12   89.64   16.29
   1   1  12   94.70    8.77
   1   1  12  101.37    9.46
   1   1  12   67.56    6.11
   1   1  12   94.57    8.99
   1   1  13   29.97   11.08
   1   1  13   33.96    9.00
   1   1  13   41.44    6.57
   1   1  13   29.55    4.19
   1   1  13   45.52    7.24
   1   1  13   37.78    6.02
   1   1  14   59.16    7.84
   1   1  14   55.86    7.97
   1   1  14   50.67    7.20
   1   1  14   62.29    6.00
   1   1  15    0.80    3.42
   1   1  15    5.88    3.77
   1   1  15    1.40    3.62
   1   1  16   32.52    6.66
   1   1  16   33.58    5.58
   1   1  17   10.21    4.50
   1   1  17   13.52    3.90
   1   1  18    2.40    2.85
   1   1  18   -0.15    2.72
   1   1  18    0.87    2.12
   1   1  19    8.24    3.27
   1   1  19   12.31    3.45
   1   1  19    5.12    2.42
  -1   2  19    0.86    2.21
  -1   2  19    7.40    2.87
  -1   2  19    2.95    2.09
  -1   2  18   27.57    5.50
  -1   2  18   29.32    4.37
  -1   2  18   41.44    6.03
  -1   2  17   73.73    7.83
  -1   2  17   67.44    8.12
  -1   2  17   66.52    7.11
  -1   2  16   40.41    6.77
  -1   2  16   38.83    5.86
  -1   2  16   39.29    6.57
  -1   2  15   49.10    6.93
  -1   2  15   56.68    7.71
  -1   2  15   54.51    7.20
  -1   2  14   74.89    8.22
  -1   2  14   70.07    8.25
  -1   2  14   71.23    7.76
  -1   2  13   48.20    6.49
  -1   2  13   45.73    6.63
  -1   2  13   47.28    6.33
  -1   2  12   43.50    6.14
  -1   2  12   49.85    7.14
  -1   2  12   40.27    5.86
  -1   2  12   40.19    5.73
  -1   2  11   27.71    4.74
  -1   2  11   22.60    7.97
  -1   2  11   26.19    5.18
  -1   2  11   29.20    4.94
  -1   2  11   38.80    4.10
  -1   2  11   27.10    4.62
   1   2 -10  389.33   27.81
  -1   2  10  320.08   26.24
  -1   2   9   26.93    6.10
  -1   2   9   25.50    7.54
   1   2  -9   23.65    7.12
  -1   2   8  297.88   17.56
   1   2  -8  323.35   23.88
  -1   2   8  295.70   21.74
   1   2  -7  383.63   24.74
  -1   2   7  344.77   17.20
  -1   2   7  347.01   21.56
   1   2  -6  399.20   24.21
  -1   2   6  380.25   20.65
  -1   2   6  366.93   15.82
  -1   2   6  359.11   22.00
   1   2  -6  359.17   16.32
  -1   2   5 2679.54   36.59
  -1   2   5 2669.55   49.58
   1   2  -5 2693.18   42.85
  -1   2   5 2685.97   57.81
  -1   2   4  284.55   14.15
  -1   2   4  279.32    9.57
   1   2  -4  310.52   19.81
   1   2  -4  284.06   13.64
  -1   2   4  279.81   17.98
  -1   2   3   25.48    3.86
  -1   2   3   22.17    1.78
   1   2  -3   26.36    6.72
   1   2  -3   28.96    4.82
  -1   2   3   23.82    6.57
   1   2  -2 1124.13   34.43
  -1   2   2 1063.69   18.98
   1   2  -2 1030.08   27.47
  -1   2   2 1032.52   31.89
   1   2  -1  645.33   25.18
   1   2  -1  608.60   21.82
  -1   2   1  640.75   24.23
   1   2   0 2176.81   44.17
   1   2   0 2135.46   30.13
   1   2   0 2209.93   43.19
  -1   2   0 2166.00   43.77
   1   2   1    2.05    2.82
   1   2   1   -0.42    1.62
   1   2   1    1.53    3.19
  -1   2  -1    0.15    2.86
   1   2   2 1130.38   28.97
   1   2   2 1168.79   26.96
  -1   2  -2 1183.66   32.48
   1   2   2 1175.97   35.01
   1   2   3  361.27   15.42
   1   2   3  380.40   17.27
   1   2   3  368.50   21.08
  -1   2  -3  397.29   19.50
   1   2   4  454.28   13.66
   1   2   4  472.69   21.29
   1   2   4  454.96   15.98
  -1   2  -4  426.38   20.46
  -1   2  -5 1517.94   45.08
   1   2   5 1418.07   29.16
   1   2   5 1440.22   40.40
  -1   2  -5 1469.15   39.95
  -1   2  -6 1228.08   42.41
   1   2   6 1165.54   30.24
   1   2   6 1156.86   39.65
  -1   2  -6 1149.78   36.54
  -1   2  -7 1536.32   50.05
   1   2   7 1490.51   48.78
   1   2   7 1531.17   38.46
  -1   2  -7 1455.84   43.16
  -1   2  -8   63.20   10.66
   1   2   8   57.07    8.11
   1   2   8   58.59   10.91
   1   2   9   56.87   11.31
  -1   2  -9   62.69   10.96
   1   2  10  126.17    9.12
   1   2  10  121.66   16.88
   1   2  10  137.62   10.32
   1   2  10  147.38   10.45
   1   2  11  217.48   12.41
   1   2  11  187.53   23.14
   1   2  11  148.57    9.97
   1   2  11  224.50   13.60
   1   2  11  231.33   12.95
   1   2  11  145.76    8.50
   1   2  12  648.28   22.17
   1   2  12  515.64   38.99
   1   2  12  451.74   17.99
   1   2  12  669.85   24.04
   1   2  12  658.60   22.39
   1   2  12  399.23   14.02
   1   2  13  329.60   16.44
   1   2  13  250.31   28.04
   1   2  13  214.73   12.13
   1   2  13  330.86   17.51
   1   2  13  202.67    9.98
   1   2  13  319.04   16.10
   1   2  14   19.98    4.91
   1   2  14   13.53    4.54
   1   2  14   22.87    4.64
   1   2  14   19.85    5.69
   1   2  15   30.61    5.60
   1   2  15   30.38    5.04
   1   2  15   39.51    7.11
   1   2  16   18.46    4.59
   1   2  16   15.73    4.74
   1   2  16   18.00    4.13
   1   2  17    8.95    3.25
   1   2  17   10.92    2.93
   1   2  17   10.44    4.36
   1   2  18    4.88    2.99
   1   2  18   13.29    2.76
   1   2  18   15.98    4.08
   1   2  19    3.52    1.88
   1   2  19    6.46    2.53
  -1   3  18   10.66    3.71
  -1   3  18   18.83    4.09
  -1   3  17    6.02    4.04
  -1   3  17   12.33    3.80
  -1   3  16   53.34    6.35
  -1   3  16   35.34    5.73
  -1   3  15   16.28    4.38
  -1   3  15   18.31    5.08
  -1   3  14  135.93   10.38
  -1   3  14  136.40   11.33
  -1   3  13   99.31    9.05
  -1   3  13  111.56   10.18
  -1   3  12   32.02    5.36
  -1   3  12   31.42    5.91
  -1   3  11  495.67   18.86
  -1   3  11  450.01   18.80
  -1   3  11  489.54   20.09
  -1   3  10   55.20    6.57
  -1   3  10   46.04    6.31
   1   3 -10   51.48   12.57
  -1   3  10   41.46    6.24
  -1   3  10   51.91    6.61
  -1   3   9   32.39    5.32
   1   3  -9   38.20   10.28
  -1   3   9   39.15    6.25
  -1   3   9   40.66    5.70
  -1   3   8    6.62    4.26
   1   3  -8    5.64    6.06
  -1   3   8    5.18    2.57
   1   3  -7  133.46   18.01
  -1   3   7  118.46   13.23
   1   3  -6  102.90   15.54
  -1   3   6   64.44   11.92
   1   3  -5  344.23   26.69
  -1   3   5  299.32   18.24
  -1   3   5  315.39   24.19
   1   3  -5  344.09   19.85
   1   3  -4  282.48   23.30
   1   3  -4  258.83   17.46
  -1   3   4  238.29   20.53
   1   3  -3   89.26   13.64
  -1   3   3   66.20   11.07
   1   3  -3   79.23   10.00
   1   3  -2  162.79   16.80
  -1   3   2  139.31   15.28
   1   3  -2  139.18   13.46
   1   3  -1  149.88   15.84
  -1   3   1  158.53   15.17
   1   3  -1  143.64   14.15
   1   3   0  270.05   20.30
  -1   3   0  249.92   19.25
   1   3   0  248.64   18.86
   1   3   1  556.20   27.94
  -1   3  -1  554.20   27.70
   1   3   1  521.83   27.77
   1   3   2   46.50    8.65
   1   3   2   38.14    8.93
  -1   3  -2   34.30    7.06
   1   3   3  574.22   22.42
   1   3   3  556.70   25.77
   1   3   3  576.93   31.01
  -1   3  -3  570.05   28.35
   1   3   4   23.01    4.92
  -1   3  -4   25.55    9.02
   1   3   4   25.19    5.20
  -1   3  -4   17.35    5.44
   1   3   5  589.77   27.68
  -1   3  -5  609.03   35.71
  -1   3  -5  624.85   30.87
   1   3   6  363.94   23.39
  -1   3  -6  383.31   29.29
  -1   3  -6  320.52   22.47
  -1   3  -7  474.13   33.80
   1   3   7  430.32   27.23
   1   3   8  198.83   10.98
   1   3   8  197.40   12.13
  -1   3  -8  189.98   22.07
   1   3   8  180.60   19.28
   1   3   8  250.65   14.03
   1   3   8  215.05   12.40
   1   3   9  116.41    8.78
   1   3   9  114.44    9.51
  -1   3  -9  112.55   17.71
   1   3   9  108.12   15.66
   1   3   9  125.73    9.86
   1   3  10  264.27   13.78
   1   3  10  276.57   14.84
   1   3  10  254.16   25.42
   1   3  10  295.87   15.47
   1   3  11   44.90    6.15
   1   3  11   39.57   10.49
   1   3  11   66.27    9.66
   1   3  11   47.33    6.80
   1   3  12   77.80    8.01
   1   3  12   87.18    9.12
   1   3  13   90.91    8.75
   1   3  13  106.52   11.33
   1   3  13   87.32    9.41
   1   3  14   44.30    6.37
   1   3  14   41.46    6.79
   1   3  15   15.68    4.03
   1   3  15   12.63    4.66
   1   3  16    4.94    2.81
   1   3  16    8.50    3.81
   1   3  17   10.49    3.13
   1   3  17    8.17    2.92
   1   3  18    5.03    1.93
   1   3  18   11.65    2.90
  -1   4  17    1.30    1.65
  -1   4  17    2.31    2.34
  -1   4  16   14.30    3.60
  -1   4  16   24.48    4.62
  -1   4  15    1.10    2.47
  -1   4  15    0.57    2.76
  -1   4  14    6.20    2.85
  -1   4  14    4.46    3.89
  -1   4  13   19.32    4.32
  -1   4  13   11.78    4.50
  -1   4  12   40.04    6.50
  -1   4  12   47.12    6.29
  -1   4  12   40.68    6.80
  -1   4  11   15.78    4.63
  -1   4  11   20.23    4.39
  -1   4  11   16.85    5.11
  -1   4  10  185.33   11.85
  -1   4  10  184.53   13.48
   1   4 -10  185.11   26.71
  -1   4  10  196.99   13.58
  -1   4  10  193.21   13.39
  -1   4   9  313.61   17.39
   1   4  -9  297.36   32.89
  -1   4   9  305.48   15.93
  -1   4   9  325.20   16.69
  -1   4   8   74.85    8.67
   1   4  -8   61.87   15.41
  -1   4   8   67.65    7.30
  -1   4   8   71.78    7.93
  -1   4   7  483.32   21.19
   1   4  -7  448.40   38.31
  -1   4   7  491.47   20.47
  -1   4   7  421.74   18.65
  -1   4   6    5.57    3.23
  -1   4   6    2.13    3.10
  -1   4   6    4.96    5.31
   1   4  -6    7.32    7.28
  -1   4   5   24.53    4.85
  -1   4   5   16.92    6.19
  -1   4   5   21.86    3.96
   1   4  -5   27.55    9.35
  -1   4   4  258.24   14.57
  -1   4   4  274.20   14.79
  -1   4   4  215.13   23.25
   1   4  -4  247.35   26.38
  -1   4   4  217.19   20.07
  -1   4   3  466.62   33.40
   1   4  -3  514.95   30.76
  -1   4   3  493.24   31.17
   1   4  -3  581.23   38.96
  -1   4   2   26.79    8.56
   1   4  -2   30.40    7.98
   1   4  -2   22.00    8.23
  -1   4   2   18.41    6.79
  -1   4   1   16.85    8.58
   1   4  -1   11.32    5.14
  -1   4   1   15.32    6.93
   1   4  -1   12.18    6.82
   1   4   0  146.77   17.53
  -1   4   0  162.93   19.05
  -1   4   0  156.87   19.17
   1   4   0  184.15   20.19
  -1   4  -1   48.86   10.77
   1   4   1   38.87    9.05
  -1   4  -1   41.59   10.30
   1   4   1   52.19   10.75
   1   4   2  222.18   22.40
  -1   4  -2  223.02   21.78
   1   4   2  228.61   21.20
  -1   4  -2  260.36   25.99
   1   4   3  227.83   13.23
   1   4   3  191.38   20.94
  -1   4  -3  204.62   20.78
   1   4   3  203.53   19.31
  -1   4  -3  227.76   25.07
   1   4   4  145.09   10.88
  -1   4  -4  133.35   16.90
   1   4   4  142.29   10.62
  -1   4  -4  139.27   20.70
   1   4   5   65.68    7.57
  -1   4  -5   53.63   13.03
   1   4   5   54.68    6.64
   1   4   6   50.68    6.78
  -1   4  -6   44.33   12.83
   1   4   6   38.73    4.76
   1   4   6   40.92    5.98
   1   4   7   42.57    6.74
  -1   4  -7   42.03   12.39
   1   4   7   23.35    4.58
   1   4   7   42.73    6.19
   1   4   8  338.46   17.62
   1   4   8  307.11   14.34
  -1   4  -8  337.90   34.42
   1   4   8  282.01   14.71
   1   4   8  336.60   16.73
   1   4   9  172.79   13.08
   1   4   9  169.42   11.02
  -1   4  -9  177.94   25.78
   1   4   9  173.23   12.50
   1   4  10   63.19    6.82
   1   4  10   64.99    8.04
   1   4  10   65.32    8.15
   1   4  11  167.90   10.85
   1   4  11  164.90   12.06
   1   4  11  167.58   12.60
   1   4  12   -1.48    2.52
   1   4  12    4.76    2.56
   1   4  12    3.23    3.15
   1   4  13   15.91    3.78
   1   4  13   11.19    3.77
   1   4  14   34.12    4.71
   1   4  14   32.12    5.79
   1   4  15    4.01    2.20
   1   4  15    3.72    2.79
   1   4  16    9.73    2.93
   1   4  16   20.97    3.91
  -1   5  15   -0.25    1.34
  -1   5  15    2.89    2.16
  -1   5  14    6.53    2.34
  -1   5  14    7.00    3.02
  -1   5  13   19.35    3.88
  -1   5  13   22.44    3.66
  -1   5  13   15.28    4.17
  -1   5  12    3.62    2.43
  -1   5  12    3.43    3.37
  -1   5  12    6.67    3.57
  -1   5  11  134.88   11.75
  -1   5  11  146.01    9.58
  -1   5  11  155.68   11.97
  -1   5  10   45.20    5.89
  -1   5  10   49.68    7.52
  -1   5  10   42.99    6.90
  -1   5   9   34.93    6.85
  -1   5   9   32.50    5.18
  -1   5   9   35.59    6.65
  -1   5   8  129.63   12.22
  -1   5   8  122.45   10.86
  -1   5   7   82.33   10.18
  -1   5   7   71.41    8.69
  -1   5   6   48.84    7.86
   1   5  -6   38.08   12.60
  -1   5   5  208.90   15.16
  -1   5   5  212.03   13.85
   1   5  -5  214.92   28.96
  -1   5   4   32.93    6.45
  -1   5   4   24.07    9.73
   1   5  -4   26.25   10.29
  -1   5   3  272.26   17.06
  -1   5   3  218.59   25.85
   1   5  -3  258.29   30.36
  -1   5   2   78.49    9.21
  -1   5   2   39.55   11.78
   1   5  -2   56.31   13.92
  -1   5   2   57.31   13.00
   1   5  -1    5.22    3.43
  -1   5   1    7.94    3.89
  -1   5   1    1.43    4.82
   1   5  -1    9.78    5.63
  -1   5   1    0.37    5.81
   1   5   0   29.82    5.68
  -1   5   0   25.02    5.51
  -1   5   0   18.33    7.63
   1   5   0    9.66    6.25
  -1   5   0   18.95    9.19
   1   5   0   11.10    6.29
  -1   5  -1  159.59   12.51
   1   5   1  156.81   12.39
  -1   5  -1  127.25   19.27
   1   5   1  136.35   19.95
  -1   5  -1  121.89   20.46
  -1   5  -2  280.71   31.24
   1   5   2  311.26   17.46
  -1   5  -3  285.44   32.17
   1   5   3  283.26   16.74
  -1   5  -4   77.40   17.57
   1   5   4   69.80    8.52
  -1   5  -5   50.51   14.62
   1   5   5   61.96    8.29
   1   5   6   98.43   10.86
   1   5   6   91.96    9.33
   1   5   6   93.31    9.54
   1   5   7  101.27    8.39
   1   5   7  123.68   11.61
   1   5   7  129.75   11.11
   1   5   7  115.62   10.52
   1   5   8   57.65    6.39
   1   5   8   70.43    9.24
   1   5   8   82.12    8.80
   1   5   8   66.15    8.08
   1   5   9   20.02    3.92
   1   5   9   17.06    5.22
   1   5   9   11.24    4.33
   1   5   9   24.02    5.13
   1   5  10   92.77    7.50
   1   5  10   92.81    9.65
   1   5  10  106.39    9.69
   1   5  11   16.08    3.37
   1   5  11   12.61    4.21
   1   5  11   16.38    4.52
   1   5  12   18.66    4.06
   1   5  12   27.70    3.95
   1   5  12   20.84    4.55
   1   5  13   17.29    3.18
   1   5  13   21.90    4.36
   1   5  14   39.24    4.79
  -1   6  12    5.00    2.44
  -1   6  11    4.81    2.19
  -1   6  11    3.41    2.28
  -1   6  11    7.31    2.88
  -1   6  10    4.81    3.28
  -1   6  10    6.45    2.22
  -1   6  10    4.40    2.97
  -1   6   9    1.65    3.56
  -1   6   9    3.37    2.06
  -1   6   9    0.30    3.12
  -1   6   8    0.46    1.81
  -1   6   8   -2.60    3.73
  -1   6   8    1.23    3.25
  -1   6   7   18.54    3.87
  -1   6   7   28.99    6.41
  -1   6   7   20.95    4.97
  -1   6   6   19.48    6.14
  -1   6   6   16.93    5.76
  -1   6   5    8.09    4.71
  -1   6   5    7.64    3.22
  -1   6   5    8.86    4.63
  -1   6   4  204.86   14.98
  -1   6   4  211.18   14.11
  -1   6   3  169.23   13.79
  -1   6   3  172.42   13.23
  -1   6   2   31.31    6.45
   1   6  -1   40.04    6.50
  -1   6   1   40.84    6.73
  -1   6   0   84.57    9.89
   1   6   0   91.35    9.78
   1   6   1   48.71    7.50
   1   6   2   42.43    7.02
   1   6   3   64.02    8.59
   1   6   3   68.01    7.86
   1   6   4   51.42    8.01
   1   6   4   51.73    7.44
   1   6   5   35.70    6.73
   1   6   5   38.92    6.12
   1   6   6   12.98    5.25
   1   6   6   11.27    4.44
   1   6   7   13.58    4.69
   1   6   7   10.52    4.00
   1   6   8   17.36    4.52
   1   6   8   24.22    4.78
   1   6   9    2.10    3.37
   1   6   9   -0.80    2.40
   1   6  10    4.82    2.98
   1   6  10    4.39    2.61
  -1   6 -10    5.40    3.29
   1   6  11    2.18    2.14
   1   6  11    2.79    2.24
   1   7  -8    4.30    2.66
  -1   7   8   -1.23    1.85
  -1   7   7    1.63    2.29
  -1   7   7    1.44    1.97
  -1   7   6    6.12    2.88
  -1   7   6    5.87    2.67
  -1   7   5    0.91    2.59
  -1   7   5   -0.04    2.28
  -1   7   4    4.34    2.70
  -1   7   4   -0.99    2.11
  -1   7   4    0.24    2.68
  -1   7   3   71.47    7.65
  -1   7   3   72.99    6.94
  -1   7   3   76.72    7.38
  -1   7   2    6.27    2.95
  -1   7   2    7.32    3.69
  -1   7   1   43.25    6.09
   1   7  -1   42.30    6.12
   1   7   0   26.06    5.01
  -1   7   0   25.10    5.08
   1   7   1    9.97    3.13
   1   7   1   11.23    3.12
   1   7   1    8.22    3.05
  -1   7  -1   15.63    4.74
   1   7   2    8.78    3.54
  -1   7  -2   13.24    4.63
   1   7   2    6.97    3.05
   1   7   2    8.33    2.85
   1   7   3   20.34    4.15
  -1   7  -3   30.82    6.11
   1   7   3   22.62    3.93
   1   7   4    1.88    2.77
  -1   7  -4   10.35    4.47
   1   7   4    3.71    2.40
   1   7   5   12.12    4.09
   1   7   5   21.53    3.59
  -1   7  -5   22.03    4.69
   1   7   6    7.14    3.26
   1   7   6    7.51    2.30
  -1   7  -6    8.99    3.53
   1   7   7   20.52    3.99
  -1   7  -7   32.61    4.75
   1   7   7   27.16    3.62
  -2  -7   8   10.12    2.45
   2  -7  -8    8.53    2.78
  -2  -7   7    2.76    2.25
   2  -7  -7    1.99    2.15
   2  -7  -6    3.30    2.50
  -2  -7   6    2.02    1.77
   2  -7  -5   14.52    3.72
  -2  -7   5   14.46    3.15
  -2  -7   4   37.58    4.68
   2  -7  -4   41.60    5.74
   2  -7  -3   32.05    5.49
  -2  -7   3   27.52    4.39
  -2  -7   2   46.32    5.31
  -2  -7   2   51.56    5.02
   2  -7  -2   57.08    6.57
  -2  -7   1   45.63    5.03
  -2  -7   1   40.45    4.90
   2  -7  -1   50.68    6.06
   2  -7   0   45.74    5.79
  -2  -7   0   37.98    4.73
   2  -7   1    8.78    3.05
  -2  -7  -1   11.98    3.05
   2  -7   2   10.08    3.34
   2  -7   2   12.55    3.52
  -2  -7  -2    8.64    2.75
  -2  -7  -3   17.42    3.67
   2  -7   3   14.80    3.37
   2  -7   3   19.19    3.79
   2  -7   4   20.04    3.52
   2  -7   4   15.44    3.16
  -2  -7  -4   15.66    3.40
   2  -7   5    4.07    2.19
  -2  -7  -5    3.52    2.02
   2  -7   5    8.08    2.53
   2  -7   6    0.31    1.55
   2  -7   6    3.38    1.87
  -2  -7  -6    4.40    2.15
  -2  -6  12   13.55    2.67
  -2  -6  11   26.76    4.12
  -2  -6  10    6.11    2.80
  -2  -6   9   24.25    4.36
  -2  -6   8   24.40    5.21
  -2  -6   7   23.84    5.42
  -2  -6   6  114.79    9.88
  -2  -6   6  118.73    8.87
  -2  -6   5    3.95    3.57
  -2  -6   5    2.42    2.25
  -2  -6   4  341.95   16.82
  -2  -6   4  362.63   15.96
  -2  -6   3    3.35    2.78
  -2  -6   3    4.00    2.37
  -2  -6   2   -2.71    3.13
   2  -6  -2   -2.30    3.73
  -2  -6   2   -1.07    2.16
  -2  -6   1   44.64    6.26
   2  -6  -1   66.37    8.38
  -2  -6   1   57.07    6.99
   2  -6  -1   44.67    7.22
   2  -6   0   47.26    7.24
  -2  -6   0   48.18    6.37
   2  -6   0   44.46    6.36
   2  -6   1    6.68    3.42
  -2  -6  -1    8.15    3.10
   2  -6   1   10.41    3.82
   2  -6   2    7.33    3.87
  -2  -6  -2    6.76    3.33
   2  -6   2    1.76    3.17
   2  -6   3  145.81   10.65
   2  -6   3  153.61   11.77
   2  -6   4   47.40    6.20
   2  -6   4   50.18    7.15
   2  -6   5    3.19    2.74
   2  -6   5    5.42    3.32
   2  -6   6   67.47    7.39
   2  -6   6   58.91    6.59
   2  -6   7   11.91    3.70
   2  -6   7   12.22    3.39
   2  -6   8   68.42    6.24
   2  -6   8   61.37    6.48
   2  -6   9   23.92    4.27
   2  -6   9   25.68    3.84
   2  -6  10    3.81    1.78
   2  -6  10    1.64    1.91
   2  -6  11   11.19    2.31
  -2  -5  15   21.10    3.51
  -2  -5  14   20.18    3.47
  -2  -5  14   28.60    4.33
  -2  -5  13    6.35    2.82
  -2  -5  13    8.35    2.85
  -2  -5  12   35.59    5.29
  -2  -5  12   30.67    4.90
  -2  -5  11   17.28    4.24
  -2  -5  11   21.12    4.37
  -2  -5  10  103.16    8.76
  -2  -5  10  103.00    9.42
  -2  -5   9   19.77    4.69
  -2  -5   9   18.36    4.13
  -2  -5   8  190.55   12.36
  -2  -5   8  174.03   11.13
  -2  -5   8  185.43   11.05
  -2  -5   8  166.52   12.04
  -2  -5   7   84.45    8.70
  -2  -5   7   70.88    8.16
  -2  -5   7   77.84    7.46
  -2  -5   6  151.60   11.16
  -2  -5   6  120.14   18.82
  -2  -5   6  132.87   20.31
   2  -5  -6  135.20   23.02
  -2  -5   6  138.43   11.00
  -2  -5   6  149.33   10.32
  -2  -5   5  375.24   17.59
  -2  -5   5  310.18   29.90
  -2  -5   5  346.41   32.27
   2  -5  -5  316.66   34.63
  -2  -5   5  346.53   16.82
  -2  -5   5  349.48   15.90
  -2  -5   4   62.91    7.59
  -2  -5   4   58.15   13.86
  -2  -5   4   56.80   12.71
   2  -5  -4   51.77   15.08
   2  -5  -4   61.24    8.34
  -2  -5   4   63.48    7.73
  -2  -5   4   64.02    7.10
  -2  -5   3  162.35   11.40
  -2  -5   3  139.60   19.13
  -2  -5   3  171.25   23.23
   2  -5  -3  148.03   22.82
  -2  -5   3  163.42   11.45
   2  -5  -3  169.51   12.53
  -2  -5   3  160.68   11.35
  -2  -5   2  107.79    9.48
   2  -5  -2   90.90   16.30
  -2  -5   2   86.33   14.60
   2  -5  -2  101.38   19.48
  -2  -5   2  106.41    9.45
   2  -5  -2  125.81   10.23
   2  -5  -1  114.85   18.63
  -2  -5   1  130.81   10.18
   2  -5  -1  141.33   10.84
  -2  -5   1  133.01   10.40
   2  -5   0   58.62   13.72
  -2  -5   0   74.31    7.71
  -2  -5   0   72.23    7.77
   2  -5   0   76.37    7.92
   2  -5   1    6.60    6.84
  -2  -5  -1    3.56    2.62
  -2  -5  -1    2.51    1.99
   2  -5   1    2.54    2.31
   2  -5   1    0.64    3.05
   2  -5   2  122.17   19.35
  -2  -5  -2  141.96   10.47
   2  -5   2  155.04   11.16
  -2  -5  -2  165.49   11.41
   2  -5   2  158.98   12.08
   2  -5   3    3.67    5.91
  -2  -5  -3    4.74    2.87
   2  -5   3    6.58    3.33
   2  -5   3    3.26    2.92
   2  -5   4   32.29   11.58
   2  -5   4   37.42    6.07
   2  -5   4   35.54    6.04
   2  -5   5  132.06   10.59
   2  -5   5  126.44   10.02
   2  -5   6   23.32    4.61
   2  -5   6   19.97    4.55
   2  -5   7  199.77   11.54
   2  -5   7  207.07   13.10
   2  -5   7  189.98   11.95
   2  -5   8   35.93    5.45
   2  -5   8   38.64    5.40
   2  -5   8   37.33    6.04
   2  -5   9   85.37    7.72
   2  -5   9   89.35    7.84
   2  -5   9   92.30    8.61
   2  -5  10    4.95    2.25
   2  -5  10    3.37    1.98
   2  -5  10    2.04    2.66
   2  -5  11   10.21    3.18
   2  -5  11   12.10    3.39
   2  -5  12   81.41    6.76
   2  -5  12   68.52    6.37
   2  -5  13    4.11    2.27
   2  -5  13    3.28    2.00
   2  -5  14    7.86    2.25
   2  -5  14    6.34    1.77
  -2  -4  17   44.26    4.74
  -2  -4  16    6.19    3.07
  -2  -4  15   17.24    4.54
  -2  -4  15   11.08    2.95
  -2  -4  14   73.13    8.20
  -2  -4  14   63.19    6.64
  -2  -4  13   26.29    5.39
  -2  -4  13   23.59    4.54
  -2  -4  12  338.79   17.51
  -2  -4  12  300.05   15.47
  -2  -4  11   37.41    6.06
  -2  -4  11   37.80    6.02
  -2  -4  10    4.94    2.74
  -2  -4  10    6.26    2.78
  -2  -4  10    8.93    6.10
  -2  -4  10   11.14    6.48
   2  -4 -10    4.57    6.26
  -2  -4   9  128.42   10.06
  -2  -4   9  120.96    9.17
  -2  -4   9  107.74   17.65
  -2  -4   9  108.35   17.00
   2  -4  -9  112.91   20.82
  -2  -4   9  121.42    9.96
  -2  -4   8  107.25    8.94
  -2  -4   8  105.26    8.60
  -2  -4   8  102.21   16.91
  -2  -4   8  101.35   16.02
   2  -4  -8   93.20   18.79
  -2  -4   8  101.75    9.02
  -2  -4   8   99.79    8.06
  -2  -4   7  144.46   10.06
  -2  -4   7  138.15    9.72
  -2  -4   7  141.05   18.61
  -2  -4   7  130.76   18.75
   2  -4  -7  141.65   22.08
  -2  -4   7  147.51    9.60
  -2  -4   7  140.59   10.36
  -2  -4   6  376.55   15.35
  -2  -4   6  367.51   15.96
  -2  -4   6  360.41   29.49
  -2  -4   6  344.20   29.00
   2  -4  -6  366.12   33.98
  -2  -4   6  394.69   16.92
  -2  -4   6  350.67   14.86
  -2  -4   5   23.06    4.32
  -2  -4   5   23.50    4.27
  -2  -4   5   22.06    8.94
  -2  -4   5   18.28    7.61
   2  -4  -5   18.11    9.02
   2  -4  -5   14.90    4.42
  -2  -4   4   18.09    3.81
  -2  -4   4   19.66    3.72
  -2  -4   4   14.29    6.69
   2  -4  -4   26.81   10.68
   2  -4  -4   22.43    4.10
  -2  -4   3  136.85    9.32
  -2  -4   3  113.00   15.39
   2  -4  -3  139.91   19.65
  -2  -4   2   63.41   11.22
   2  -4  -2   79.08   15.02
  -2  -4   1   24.47    7.43
   2  -4  -1   32.44    9.49
   2  -4   0  395.01   29.26
   2  -4   0  373.63   23.23
   2  -4   0  362.77   30.87
   2  -4   1  239.01   19.81
   2  -4   1  249.24   23.79
  -2  -4  -1  218.85   22.55
   2  -4   2  246.61   23.48
   2  -4   2  216.95   19.81
  -2  -4  -2  204.61   21.39
  -2  -4  -2  224.13   20.06
   2  -4   2  247.47   12.67
   2  -4   2  232.46   12.86
   2  -4   3   60.73   12.79
   2  -4   3   59.05   11.14
  -2  -4  -3   50.58   10.24
  -2  -4  -3   57.09   11.92
   2  -4   3   65.23    6.62
   2  -4   3   73.37    7.53
   2  -4   4  166.94   20.35
   2  -4   4  141.40   17.48
  -2  -4  -4  162.00   19.93
  -2  -4  -4  163.91   18.90
   2  -4   4  182.24   11.39
   2  -4   4  176.53   10.82
   2  -4   5   16.02    3.55
   2  -4   5   12.69    3.28
   2  -4   5   16.24    8.15
   2  -4   5   11.22    5.94
  -2  -4  -5    5.78    5.44
  -2  -4  -5   11.91    6.35
   2  -4   5   10.94    3.24
   2  -4   6  218.33   12.23
   2  -4   6  196.33   22.28
   2  -4   6  197.77   22.99
  -2  -4  -6  208.20   23.72
   2  -4   6  215.20   12.22
   2  -4   6  227.35   13.05
   2  -4   7  122.83    9.57
   2  -4   7  106.52   17.49
   2  -4   7   96.35   15.86
  -2  -4  -7  103.70   17.65
   2  -4   7  111.17    8.98
   2  -4   7  124.69    9.71
   2  -4   8  167.01   11.45
   2  -4   8  140.82   20.01
   2  -4   8  138.60   19.91
  -2  -4  -8  149.47   22.65
   2  -4   8  165.50   11.49
   2  -4   8  144.03   10.24
   2  -4   9  272.43   14.97
  -2  -4  -9  242.85   29.18
   2  -4   9  276.06   14.77
   2  -4   9  255.44   13.46
   2  -4  10  107.10   10.03
   2  -4  10   97.91    8.19
   2  -4  10   91.29    9.47
   2  -4  11   25.71    5.31
   2  -4  11   19.76    4.86
   2  -4  12   -0.39    3.73
   2  -4  12   -1.58    2.96
   2  -4  13   47.40    6.38
   2  -4  13   41.58    5.98
   2  -4  14   13.93    3.71
   2  -4  14    9.78    3.35
   2  -4  15    5.69    2.86
   2  -4  15    4.97    2.43
   2  -4  16   11.19    2.59
  -2  -3  19   11.72    2.25
  -2  -3  18   10.45    2.47
  -2  -3  18   15.92    3.31
  -2  -3  17   45.29    5.46
  -2  -3  17   54.13    6.01
  -2  -3  16   94.96    8.52
  -2  -3  16   92.25    8.52
  -2  -3  15   72.45    8.13
  -2  -3  15   89.37    8.65
  -2  -3  14  146.24   11.41
  -2  -3  14  141.92   10.37
  -2  -3  14  151.88   10.98
  -2  -3  13   99.83    8.99
  -2  -3  13   79.72    8.59
   2  -3 -13   63.15   16.47
  -2  -3  13   80.39    7.88
  -2  -3  13   75.56    8.02
  -2  -3  12  139.36   10.38
  -2  -3  12  133.08   10.88
  -2  -3  12  109.95   17.12
  -2  -3  12  100.81   16.54
   2  -3 -12  109.99   20.55
   2  -3 -12  124.79   21.74
  -2  -3  12  121.06    9.92
  -2  -3  11   85.68    8.48
  -2  -3  11   89.78    8.06
  -2  -3  11   60.43   11.84
  -2  -3  11   62.70   13.30
  -2  -3  11   58.42   11.97
   2  -3 -11   60.60   14.98
   2  -3 -11   62.40   14.80
  -2  -3  11   76.28    7.78
  -2  -3  10  222.89   12.91
  -2  -3  10  186.12   21.55
  -2  -3  10  178.89   19.64
  -2  -3  10  159.40   18.80
   2  -3 -10  188.21   24.93
  -2  -3  10  198.96   12.27
  -2  -3   9   24.79    4.52
  -2  -3   9   21.37    4.42
  -2  -3   9   13.29    4.76
  -2  -3   9   22.81    6.79
  -2  -3   9   19.48    7.46
   2  -3  -9   22.00    8.74
  -2  -3   8   16.73    6.51
  -2  -3   8    9.30    4.21
  -2  -3   8   19.56    7.88
   2  -3  -8   20.32    9.05
  -2  -3   7  102.98   12.15
  -2  -3   7  102.35   13.62
  -2  -3   7  108.02   15.15
   2  -3  -7  111.67   17.50
  -2  -3   6  360.99   24.96
  -2  -3   6  295.12   18.74
  -2  -3   6  359.34   25.71
   2  -3  -6  390.76   30.80
   2  -3  -6  353.48   23.69
  -2  -3   5   73.68    8.50
  -2  -3   5   81.37   11.86
  -2  -3   5   82.06   12.12
   2  -3  -5   79.64   14.14
  -2  -3   5   75.26    8.77
   2  -3  -5   75.96   10.34
  -2  -3   4  919.79   38.26
   2  -3  -4  925.55   33.74
  -2  -3   4  905.40   30.01
   2  -3  -4  890.84   31.23
   2  -3  -4  961.35   44.65
   2  -3  -3  169.07   14.68
  -2  -3   3  153.96   12.72
   2  -3  -3  161.09   18.43
   2  -3  -3  164.07   12.03
   2  -3  -2  883.39   26.26
   2  -3  -2  932.06   34.50
   2  -3  -2  883.26   40.34
  -2  -3   2  820.44   29.17
   2  -3  -1  594.65   28.59
   2  -3  -1  642.03   24.41
  -2  -3   1  639.20   26.11
   2  -3  -1  669.51   34.66
   2  -3   0   47.67    7.29
   2  -3   0   45.38    9.21
  -2  -3   0   43.36    8.83
   2  -3   0   49.35   10.60
  -2  -3   0   47.64    7.84
   2  -3   1  308.10   21.36
   2  -3   1  306.72   21.57
   2  -3   1  309.43   19.20
  -2  -3  -1  312.04   19.98
  -2  -3  -1  292.35   20.95
   2  -3   1  288.78   22.98
   2  -3   2 1357.33   42.38
   2  -3   2 1398.14   46.21
   2  -3   2 1389.56   45.84
  -2  -3  -2 1404.24   44.06
  -2  -3  -2 1357.59   45.28
   2  -3   3 1166.33   43.53
   2  -3   3 1152.18   41.00
   2  -3   3 1210.62   43.15
  -2  -3  -3 1146.58   42.74
  -2  -3  -3 1155.23   42.29
   2  -3   4  164.95   16.60
   2  -3   4  157.82   16.19
   2  -3   4  164.57   13.49
   2  -3   4  171.88   17.57
  -2  -3  -4  193.86   18.27
  -2  -3  -4  171.87   17.28
   2  -3   5  264.14   22.24
   2  -3   5  262.87   21.66
   2  -3   5  269.24   21.58
   2  -3   5  238.66   17.65
  -2  -3  -5  253.27   21.68
  -2  -3  -5  280.79   23.59
   2  -3   6  140.22   16.92
   2  -3   6  132.04   16.38
   2  -3   6  114.76   14.37
   2  -3   6  121.60   13.53
  -2  -3  -6  138.24   16.91
  -2  -3  -6  137.43   18.16
   2  -3   7   25.63    4.28
   2  -3   7   20.91    7.59
   2  -3   7   24.51    8.35
   2  -3   7   29.43    7.46
  -2  -3  -7   19.55    7.22
  -2  -3  -7   21.24    8.89
   2  -3   7   23.28    4.07
   2  -3   8  290.47   14.95
   2  -3   8  236.71   13.04
   2  -3   8  196.04   21.39
   2  -3   8  201.50   21.84
   2  -3   8  175.71   18.39
  -2  -3  -8  218.31   24.62
   2  -3   8  252.99   13.95
   2  -3   8  224.01   12.55
   2  -3   9   34.00    5.37
   2  -3   9   23.18    8.29
   2  -3   9   24.92    9.30
   2  -3   9   17.22    6.47
  -2  -3  -9   34.81   10.77
   2  -3   9   38.65    6.01
   2  -3   9   33.72    5.42
   2  -3  10  110.32    9.83
   2  -3  10   73.91   13.20
   2  -3  10   93.15   16.38
   2  -3  10   90.57   15.70
  -2  -3 -10  103.79   19.54
   2  -3  10  108.31    9.84
   2  -3  10  104.77    9.35
   2  -3  11   25.85    5.18
   2  -3  11   24.60    8.70
   2  -3  11   14.61    7.52
   2  -3  11   23.75    7.97
  -2  -3 -11   28.32   11.43
   2  -3  11   33.32    5.86
   2  -3  11   22.43    4.47
   2  -3  12  153.01   11.58
   2  -3  12  136.05   10.85
   2  -3  12  172.04   13.05
   2  -3  13   10.18    4.06
   2  -3  13   14.89    4.55
   2  -3  13   15.91    5.22
   2  -3  14   29.93    5.24
   2  -3  14   44.22    7.27
   2  -3  14   32.75    6.14
   2  -3  15   30.82    4.97
   2  -3  15   27.93    5.11
   2  -3  16   12.27    3.21
   2  -3  16  101.40   10.35
   2  -3  17   -0.98    1.79
  -2  -2  20   18.28    3.18
  -2  -2  19   10.41    2.23
  -2  -2  19   18.20    3.79
  -2  -2  18   15.53    3.12
  -2  -2  18   25.33    4.52
  -2  -2  18   18.95    4.18
  -2  -2  17   12.45    3.95
  -2  -2  17   12.52    3.38
  -2  -2  17   13.63    4.04
  -2  -2  16   20.10    4.35
  -2  -2  16   30.70    5.20
  -2  -2  16   19.09    5.01
  -2  -2  15   13.05    3.95
  -2  -2  15    7.31    3.34
  -2  -2  15    5.49    3.21
  -2  -2  14   10.91    3.87
  -2  -2  14    8.61    3.41
  -2  -2  14   13.84    6.31
   2  -2 -14    7.99    6.63
  -2  -2  14   12.24    4.01
  -2  -2  14   10.71    3.13
  -2  -2  13  164.20   11.33
  -2  -2  13  165.59   11.30
  -2  -2  13  135.91   19.50
  -2  -2  13  121.62   16.72
   2  -2 -13  160.95   24.86
  -2  -2  13  163.60   10.84
  -2  -2  13  157.73   10.78
  -2  -2  13  175.52   12.14
  -2  -2  12  226.30   13.00
  -2  -2  12  233.04   12.71
  -2  -2  12  182.34   21.72
  -2  -2  12  178.65   20.01
   2  -2 -12  185.01   25.03
  -2  -2  12  225.06   13.38
  -2  -2  12  219.92   12.05
  -2  -2  12  212.38   12.38
  -2  -2  11  261.35   13.31
  -2  -2  11  266.86   12.88
  -2  -2  11  229.65   22.76
  -2  -2  11  216.17   21.15
  -2  -2  11  225.58   20.20
   2  -2 -11  251.68   27.80
  -2  -2  11  262.35   13.69
  -2  -2  11  301.73    9.00
  -2  -2  11  248.90   13.01
  -2  -2  10   51.87   10.65
  -2  -2  10   53.54    9.65
  -2  -2  10   55.68   10.85
   2  -2 -10   56.96   13.57
  -2  -2   9  230.12   20.43
  -2  -2   9  225.66   18.54
  -2  -2   9  225.83   19.85
   2  -2  -9  239.90   24.42
  -2  -2   8   20.96    6.81
  -2  -2   8   25.60    6.56
  -2  -2   8   23.26    7.06
   2  -2  -8   29.92    9.49
  -2  -2   7  218.44   17.34
  -2  -2   7  220.49   16.72
  -2  -2   7  224.40   18.17
   2  -2  -7  234.09   21.29
  -2  -2   6  147.73   13.20
  -2  -2   6  161.55   13.62
  -2  -2   6  144.32   14.01
   2  -2  -6  157.38    9.80
   2  -2  -6  161.86   16.95
  -2  -2   5 1294.67   36.52
  -2  -2   5 1230.43   33.97
  -2  -2   5 1326.81   39.65
   2  -2  -5 1300.90   30.06
   2  -2  -5 1322.99   44.44
  -2  -2   5 1227.37   33.58
  -2  -2   4  238.68   13.65
   2  -2  -4  245.10   13.66
  -2  -2   4  231.19   13.82
   2  -2  -4  267.44   19.57
   2  -2  -3  635.91   14.06
  -2  -2   3  642.05   19.96
   2  -2  -3  669.73   23.15
  -2  -2   3  633.51   22.20
  -2  -2   2  875.75   20.40
   2  -2  -2  943.59   27.99
   2  -2  -2  906.00   20.16
  -2  -2   2  928.98   26.36
  -2  -2   1  628.73   14.40
   2  -2  -1  678.50   24.45
   2  -2  -1  679.88   19.49
  -2  -2   1  620.68   23.64
   2  -2  -1  709.61   27.98
   2  -2  -1  629.06   13.58
  -2  -2   1  625.74   21.98
   2  -2   0   10.91    3.40
   2  -2   0    9.81    4.27
  -2  -2   0   10.82    3.66
   2  -2   0    7.04    4.55
  -2  -2   0   12.01    4.30
   2  -2   1  289.42   16.64
   2  -2   1  292.70   15.51
   2  -2   1  300.32   16.93
   2  -2   1  288.65   17.84
  -2  -2  -1  284.76   16.00
  -2  -2  -1  304.02   16.59
   2  -2   2 1768.47   35.24
   2  -2   2 1837.06   42.83
   2  -2   2 1864.82   41.30
   2  -2   2 1862.50   42.85
  -2  -2  -2 1716.85   39.95
  -2  -2  -2 1765.50   42.67
   2  -2   3 3370.73   53.20
   2  -2   3 3502.00   59.47
   2  -2   3 3597.92   61.38
   2  -2   3 3574.49   62.45
  -2  -2  -3 3603.80   64.98
  -2  -2  -3 3439.37   59.42
   2  -2   4 2638.63   51.19
   2  -2   4 2654.02   53.35
   2  -2   4 2744.05   42.91
   2  -2   4 2733.59   57.37
   2  -2   4 2772.04   58.30
  -2  -2  -4 2680.05   54.91
  -2  -2  -4 2754.41   60.98
   2  -2   5  494.54   26.25
   2  -2   5  471.92   25.68
   2  -2   5  459.24   22.80
   2  -2   5  489.54   20.91
   2  -2   5  486.72   24.09
  -2  -2  -5  513.74   25.97
  -2  -2  -5  493.06   27.91
   2  -2   6  249.17   19.79
   2  -2   6  247.24   19.71
   2  -2   6  246.92   16.57
   2  -2   6  242.68   18.20
   2  -2   6  229.09   16.44
  -2  -2  -6  256.26   19.62
  -2  -2  -6  268.97   22.27
   2  -2   7  124.23   14.78
   2  -2   7  121.17   14.81
   2  -2   7  115.68   12.34
   2  -2   7  112.00   13.71
  -2  -2  -7  133.01   17.37
  -2  -2  -7  135.49   15.92
   2  -2   8  150.44   16.80
   2  -2   8  132.10   16.03
   2  -2   8  144.92   16.57
  -2  -2  -8  152.33   17.86
  -2  -2  -8  138.40   18.52
   2  -2   9  199.78   11.45
   2  -2   9  191.44   10.99
   2  -2   9  161.57   18.20
   2  -2   9  162.44   18.61
   2  -2   9  144.24   17.69
  -2  -2  -9  181.32   21.94
  -2  -2  -9  186.66   20.15
   2  -2   9  202.35   11.69
   2  -2   9  180.87   11.18
   2  -2  10  117.25    9.42
   2  -2  10  121.12    9.39
   2  -2  10  105.61   15.56
   2  -2  10   96.34   15.01
   2  -2  10   93.26   14.78
  -2  -2 -10  118.67   19.14
   2  -2  10   82.85    6.33
   2  -2  10  125.48   10.06
   2  -2  10  114.83    9.30
   2  -2  11   18.42    4.37
   2  -2  11   19.02    4.29
   2  -2  11   19.67    7.93
   2  -2  11   12.34    7.16
   2  -2  11   20.16    8.24
  -2  -2 -11    6.89    4.87
   2  -2  11   13.51    3.90
   2  -2  11   10.64    2.58
   2  -2  11   16.71    4.45
   2  -2  12   40.24    6.31
   2  -2  12   48.87    6.52
   2  -2  12   33.36    9.80
   2  -2  12   32.76    9.84
   2  -2  12   31.48    9.90
  -2  -2 -12   30.58   12.43
   2  -2  12   32.96    5.98
   2  -2  12   42.69    6.77
   2  -2  12   25.29    3.65
   2  -2  13  112.77   10.50
   2  -2  13  104.23    9.44
   2  -2  13  104.07   10.09
   2  -2  13  117.61   11.01
   2  -2  13   81.77    6.31
   2  -2  14   45.83    7.28
   2  -2  14   31.19    5.41
   2  -2  14   33.56    6.38
   2  -2  14   33.19    6.36
   2  -2  15   39.42    5.51
   2  -2  15   36.13    6.59
   2  -2  15   44.85    7.21
   2  -2  15   36.78    6.29
   2  -2  16    3.53    2.40
   2  -2  16    7.24    4.41
   2  -2  17   -1.04    1.51
   2  -2  17    4.32    3.60
   2  -2  18    5.75    1.82
   2  -2  18   20.28    4.93
  -2  -1  20   56.17    5.07
  -2  -1  20   69.33    6.17
  -2  -1  19   32.01    4.57
  -2  -1  19   30.65    5.13
  -2  -1  18   36.75    6.27
  -2  -1  18   60.85    7.03
  -2  -1  17  101.35   10.14
  -2  -1  17  109.81    8.06
  -2  -1  16   42.23    6.30
  -2  -1  16   39.37    5.33
  -2  -1  16   48.42    7.27
  -2  -1  16   49.70    7.31
  -2  -1  15   67.39    7.68
  -2  -1  15   60.13    6.58
   2  -1 -15   47.96   14.96
  -2  -1  15   70.39    8.65
  -2  -1  15   74.00    8.75
  -2  -1  14  318.84   14.87
  -2  -1  14  360.28   17.03
  -2  -1  14  294.36   28.60
   2  -1 -14  295.18   34.48
  -2  -1  14  408.94   19.31
  -2  -1  14  398.92   19.15
  -2  -1  13   75.00    7.31
  -2  -1  13   82.86    7.97
  -2  -1  13   70.95   12.08
  -2  -1  13   67.95   13.85
   2  -1 -13   86.96   18.30
  -2  -1  13   90.10    8.87
  -2  -1  13   90.59    9.07
  -2  -1  13   75.89    7.53
  -2  -1  12   11.85    3.03
  -2  -1  12   12.37    3.23
  -2  -1  12   18.49    8.31
  -2  -1  12    7.26    4.26
   2  -1 -12    8.76    6.50
  -2  -1  12   11.35    3.74
  -2  -1  12   17.85    4.16
  -2  -1  11   87.72   12.35
  -2  -1  11   87.93   11.30
  -2  -1  11   76.46   13.11
  -2  -1  10   57.90    9.64
  -2  -1  10   70.19   12.09
  -2  -1  10   58.90    9.01
  -2  -1   9   50.38    9.47
  -2  -1   9   54.49    8.73
  -2  -1   9   51.98    7.81
  -2  -1   8  404.03   19.89
  -2  -1   8  428.39   24.68
  -2  -1   8  387.93   20.93
  -2  -1   7 1236.11   38.23
  -2  -1   7 1181.79   31.52
  -2  -1   7 1117.92   33.75
  -2  -1   6  409.84   17.36
  -2  -1   6  414.39   20.86
  -2  -1   6  388.22   18.73
   2  -1  -6  392.71    9.62
   2  -1  -5  178.67    8.20
  -2  -1   5  187.82   13.15
  -2  -1   5  172.00   11.80
  -2  -1   5  176.21   10.77
   2  -1  -5  173.66   14.03
   2  -1  -4 3665.92   40.55
  -2  -1   4 3689.68   50.87
   2  -1  -3 1752.06   29.28
  -2  -1   3 1703.43   31.87
   2  -1  -2 9046.39   69.65
   2  -1  -2 9049.84   32.42
  -2  -1   2 9048.97   69.95
   2  -1  -1 1361.26   27.74
   2  -1  -1 1390.35   19.19
  -2  -1   1 1456.14   27.25
   2  -1  -1 1460.90   29.83
   2  -1   0 5524.14   57.11
   2  -1   0 5407.82   49.56
   2  -1   0 5366.41   46.10
   2  -1   0 5509.78   55.53
  -2  -1   0 5425.34   44.93
  -2  -1   0 5473.03   54.42
   2  -1   1 3945.61   43.96
   2  -1   1 3975.83   49.24
   2  -1   1 3896.02   45.35
   2  -1   1 3800.29   32.60
  -2  -1  -1 3960.88   49.43
  -2  -1  -1 3866.13   38.21
   2  -1   1 4014.82   49.11
   2  -1   2 1511.36   30.59
   2  -1   2 1548.61   30.50
   2  -1   2 1478.83   25.00
  -2  -1  -2 1441.44   25.49
  -2  -1  -2 1490.75   32.85
   2  -1   3 1320.79   29.17
   2  -1   3 1333.48   27.83
   2  -1   3 1351.73   31.42
  -2  -1  -3 1298.92   27.57
  -2  -1  -3 1421.88   34.56
   2  -1   4  516.45   21.73
   2  -1   4  517.99   21.67
   2  -1   4  483.33   17.98
   2  -1   4  495.05   19.24
   2  -1   4  506.44   21.33
  -2  -1  -4  436.36   17.78
   2  -1   5 1077.90   27.32
   2  -1   5 1186.18   35.37
   2  -1   5 1154.80   35.14
   2  -1   5 1170.24   35.25
   2  -1   5 1141.97   32.64
  -2  -1  -5 1046.37   31.17
   2  -1   6  559.95   20.07
   2  -1   6  598.01   27.38
   2  -1   6  601.89   26.19
   2  -1   6  621.07   27.52
   2  -1   6  599.59   27.55
   2  -1   7 1000.54   37.19
   2  -1   7 1007.70   37.53
   2  -1   7 1034.69   38.57
   2  -1   7  984.14   26.66
   2  -1   7  988.72   36.50
   2  -1   8   58.18   10.46
   2  -1   8   67.07   10.88
   2  -1   8   59.96   10.25
   2  -1   8   62.33   10.41
   2  -1   9   32.34    8.20
   2  -1   9   31.88    7.95
   2  -1   9   31.06    8.45
   2  -1   9   33.98    8.38
  -2  -1  -9   27.10    6.58
   2  -1  10  425.72   16.79
   2  -1  10  324.61   25.31
   2  -1  10  340.49   26.03
   2  -1  10  365.59   28.30
   2  -1  10  316.46   26.58
  -2  -1 -10  331.11   27.56
   2  -1  10  411.44   16.80
   2  -1  10  461.08   18.72
   2  -1  10  321.82   12.74
   2  -1  10  455.30   18.13
   2  -1  11   25.84    4.71
   2  -1  11   21.06    4.02
   2  -1  11   16.75    6.87
   2  -1  11   20.71    7.50
   2  -1  11   15.45    6.82
   2  -1  11   12.87    5.93
  -2  -1 -11   11.34    3.03
  -2  -1 -11   19.43    8.79
   2  -1  11   25.37    5.05
   2  -1  11   19.98    4.46
   2  -1  11   20.71    4.54
   2  -1  11   12.50    2.78
   2  -1  12   38.43    5.52
   2  -1  12   44.20    6.25
   2  -1  12   34.16    9.76
   2  -1  12   31.40    9.85
   2  -1  12   25.83    7.38
  -2  -1 -12   33.36   10.81
   2  -1  12   43.58    6.40
   2  -1  12   45.49    7.23
   2  -1  12   47.16    6.92
   2  -1  12   28.43    4.03
   2  -1  13  125.59    9.40
   2  -1  13  160.10   11.24
   2  -1  13  105.49   16.24
   2  -1  13  111.00   17.78
   2  -1  13  117.98   17.59
  -2  -1 -13  134.79   23.42
   2  -1  13  134.45   11.24
   2  -1  13  150.26   11.96
   2  -1  13  161.34   13.22
   2  -1  13   95.43    7.10
   2  -1  14  118.96    8.95
   2  -1  14  132.69   11.21
   2  -1  14  138.34   11.34
   2  -1  14  139.00   12.65
   2  -1  14  141.40   11.79
   2  -1  15   33.96    5.10
   2  -1  15   40.84    6.40
   2  -1  15   41.24    7.04
   2  -1  16   13.05    4.78
   2  -1  16   11.65    5.34
   2  -1  17    6.47    4.27
   2  -1  17   17.80    5.03
   2  -1  18   14.12    4.08
   2  -1  18   19.74    4.43
   2  -1  19   64.86    5.87
   2  -1  19    9.76    3.26
  -2   0  20   20.25    3.55
  -2   0  20   16.21    3.80
  -2   0  19   12.25    3.66
  -2   0  19   14.47    4.03
  -2   0  18    4.33    3.40
  -2   0  18   10.91    4.51
  -2   0  18    9.57    3.73
  -2   0  17    9.30    3.64
  -2   0  17    9.27    4.48
  -2   0  17   12.10    4.54
  -2   0  16   60.56    7.27
  -2   0  16   60.28    8.02
  -2   0  16   63.70    8.36
  -2   0  15   30.61    9.78
  -2   0  15   46.74    6.26
  -2   0  15   45.14    7.10
  -2   0  15   52.89    7.60
  -2   0  14  127.74   18.22
  -2   0  14  161.79   11.56
  -2   0  14  159.22   11.86
  -2   0  14  167.28   12.56
  -2   0  13  205.59   12.46
  -2   0  13  226.26   13.85
  -2   0  13  219.92   13.38
  -2   0  12   13.72    6.01
  -2   0  12   15.66    3.66
  -2   0  12   15.25    3.64
  -2   0  12   14.70    3.69
  -2   0  11   98.71   11.46
  -2   0  11   92.90   13.80
  -2   0  10   27.63    7.82
  -2   0  10   23.73    5.54
  -2   0  10   25.43    5.66
  -2   0   9   -0.97    3.99
  -2   0   9    0.63    2.34
  -2   0   9   -0.57    2.28
  -2   0   8 1290.56   30.52
   2   0  -8 1351.92   31.29
  -2   0   8 1292.26   32.34
  -2   0   8 1386.87   41.88
  -2   0   7  233.41   16.21
   2   0  -7  215.32   12.02
  -2   0   7  221.06   11.46
  -2   0   7  214.26   12.20
   2   0  -6  437.38   16.09
  -2   0   6  486.70   21.50
  -2   0   6  443.40   16.13
  -2   0   6  443.10   14.30
   2   0  -5  357.59   13.92
  -2   0   5  355.80   13.08
  -2   0   5  350.31   10.99
  -2   0   4 9891.18   47.23
   2   0  -4 9999.00   69.05
  -2   0   3    1.78    0.71
   2   0  -3    0.91    1.75
  -2   0   3    0.97    2.15
  -2   0   3    1.08    0.84
   2   0  -2  599.66   15.32
  -2   0   2  632.11   15.67
  -2   0   2  613.10   10.67
   2   0  -1 1540.67   23.60
   2   0  -1 1579.38   16.60
  -2   0   1 1556.80   19.96
  -2   0   1 1559.37   22.35
   2   0   0   10.90    2.02
   2   0   0   11.94    2.35
  -2   0   0    9.11    1.50
   2   0   1 1030.37   20.27
   2   0   1  981.47   19.67
   2   0   1 1054.13   21.99
  -2   0  -1 1017.55   19.29
   2   0   2  499.32   14.95
  -2   0  -2  485.83   15.32
   2   0   3  473.96   14.24
   2   0   4  295.45   15.24
   2   0   4  284.11   14.68
   2   0   4  257.65   10.23
   2   0   4  290.22   15.37
   2   0   4  280.38   15.55
   2   0   5  871.85   17.79
   2   0   5  963.42   29.10
   2   0   5  949.73   30.83
   2   0   5  977.13   29.84
   2   0   5  989.96   30.95
   2   0   6   22.98    6.16
   2   0   6   25.66    6.23
   2   0   6   27.59    6.25
   2   0   6   23.64    2.67
   2   0   6   29.72    6.71
   2   0   7  371.47   20.98
   2   0   7  370.50   21.95
   2   0   7  374.64   22.61
   2   0   7  375.60   23.12
   2   0   8    1.51    3.88
   2   0   8    6.39    5.22
   2   0   8    6.57    5.20
   2   0   8    6.04    4.82
   2   0   9  156.54   15.49
   2   0   9  153.49   16.16
   2   0   9  155.81   17.57
   2   0   9  147.62   16.86
   2   0  10   40.17    8.80
   2   0  10   40.85    9.10
   2   0  10   32.97    8.18
   2   0  10   41.69   10.12
   2   0  11  128.28   17.22
   2   0  11  119.04   17.66
   2   0  11  118.85   15.06
   2   0  11  152.97   10.67
   2   0  11  160.95   11.55
   2   0  11  167.74   11.72
   2   0  11  130.02    8.47
   2   0  11  156.74   11.09
   2   0  12  208.30   13.20
   2   0  12  174.07   20.33
   2   0  12  178.66   22.64
  -2   0 -12  158.06   21.78
   2   0  12  240.92   14.74
   2   0  12  234.21   14.27
   2   0  12  164.96    9.77
   2   0  12  213.98   13.74
   2   0  13   52.65    7.17
   2   0  13   33.67   10.38
   2   0  13   42.21   10.89
  -2   0 -13   34.60   10.70
   2   0  13   63.19    8.28
   2   0  13   58.32    7.49
   2   0  13   36.67    4.78
   2   0  14  129.28   10.99
   2   0  14  122.76   10.86
   2   0  14   92.36    7.22
   2   0  14  136.35   12.44
   2   0  15   -2.78    3.51
   2   0  15    3.99    4.38
   2   0  15   -2.19    3.39
   2   0  16   99.65    8.95
   2   0  16   87.77   10.38
   2   0  16   84.24    9.10
   2   0  17    8.85    3.88
   2   0  17   13.46    5.25
   2   0  18    8.72    3.31
   2   0  18    9.45    3.50
   2   0  19    1.86    2.35
   2   0  19    0.34    2.01
  -2   1  20   41.51    5.53
  -2   1  20   48.66    5.26
  -2   1  20   51.74    5.44
  -2   1  19   15.97    4.58
  -2   1  19   27.99    4.95
  -2   1  19   31.55    5.10
  -2   1  18   66.10    7.00
  -2   1  18   49.01    6.93
  -2   1  18   57.76    6.77
  -2   1  17  138.93   10.84
  -2   1  17  151.58   11.51
  -2   1  17  127.46   10.98
  -2   1  16   48.61    6.75
  -2   1  16   42.95    6.79
  -2   1  16   46.17    7.03
  -2   1  15   78.59    8.04
  -2   1  15   71.06    8.32
  -2   1  15   67.23    8.67
  -2   1  14  381.49   17.31
  -2   1  14  376.55   18.34
  -2   1  14  366.74   17.78
  -2   1  13   59.88   11.70
  -2   1  13   92.68    8.32
  -2   1  13   83.56    8.58
  -2   1  13   82.78    8.38
  -2   1  12   14.19    5.99
  -2   1  12   14.29    3.53
  -2   1  12   17.38    3.87
  -2   1  12   17.23    4.32
  -2   1  11   70.08   11.18
  -2   1  10   59.25   10.07
  -2   1   9   51.25    8.71
  -2   1   9   55.71   10.15
   2   1  -9   58.70    9.01
  -2   1   8  401.14   24.15
   2   1  -8  406.73   21.83
  -2   1   8  396.62   21.60
  -2   1   7 1141.27   33.68
  -2   1   7 1186.77   37.70
   2   1  -7 1175.19   35.12
   2   1  -7 1139.84   20.40
   2   1  -6  396.68   19.67
  -2   1   6  408.82   18.34
  -2   1   6  404.66   20.13
  -2   1   6  394.78   19.04
   2   1  -6  402.22    9.80
   2   1  -5  173.56   12.39
  -2   1   5  178.73   12.10
  -2   1   5  178.98   11.25
   2   1  -5  161.50    4.73
  -2   1   5  162.37   11.62
   2   1  -4 3707.15   53.48
  -2   1   4 3718.27   50.76
   2   1  -3 1697.48   34.44
   2   1  -3 1713.38   15.91
  -2   1   3 1707.20   32.26
   2   1  -2 8582.53   46.48
  -2   1   2 8929.48   70.14
   2   1  -1 1405.70   27.71
  -2   1   1 1488.68   28.88
   2   1   0 5474.29   51.52
  -2   1   0 5622.74   56.50
   2   1   1 3932.31   46.16
   2   1   1 3923.71   40.85
   2   1   2 1450.36   23.12
   2   1   2 1516.74   31.15
  -2   1  -2 1542.68   33.31
  -2   1  -2 1464.82   19.24
   2   1   3 1334.12   18.77
   2   1   3 1356.96   27.45
   2   1   3 1350.40   32.32
  -2   1  -3 1348.14   32.81
   2   1   4  480.43   21.56
   2   1   4  484.34   18.89
  -2   1  -4  464.00   20.15
   2   1   5 1093.41   19.26
   2   1   5 1172.21   35.96
   2   1   5 1194.82   31.98
  -2   1  -5 1127.09   34.32
   2   1   6  602.03   28.79
   2   1   6  621.54   25.29
  -2   1  -6  602.08   27.02
   2   1   7 1019.43   35.11
   2   1   7 1017.59   40.07
  -2   1  -7 1075.39   32.68
  -2   1  -7 1013.03   37.82
   2   1   8   64.66   11.08
   2   1   8   67.31   10.07
  -2   1  -8   63.60   10.10
   2   1   9   31.98    9.06
   2   1   9   37.81    8.43
  -2   1  -9   38.66    8.66
   2   1  10  416.86   16.35
   2   1  10  335.16   28.83
   2   1  10  349.58   25.43
  -2   1 -10  392.02   29.16
   2   1  10  324.54   13.05
   2   1  10  417.47   17.25
   2   1  11   24.86    4.60
   2   1  11   13.29    5.38
   2   1  11   16.25    7.99
   2   1  11   19.39    4.06
   2   1  11   22.74    4.67
   2   1  11   17.96    3.32
   2   1  11   20.17    4.37
   2   1  12   42.92    6.27
   2   1  12   37.39    9.46
   2   1  12   27.40    9.89
   2   1  12   34.42    5.16
   2   1  12   28.83    4.16
   2   1  12   39.50    6.19
   2   1  12   39.28    6.20
   2   1  13  147.68   11.10
   2   1  13  118.31   19.89
   2   1  13  109.90   16.42
   2   1  13  133.31   10.27
   2   1  13  149.05   12.18
   2   1  13  146.36   11.40
   2   1  13   94.03    7.46
   2   1  14  154.75   11.34
   2   1  14  125.50   10.57
   2   1  14  131.51   12.05
   2   1  15   45.04    6.44
   2   1  15   34.21    6.04
   2   1  15   40.19    7.33
   2   1  16    9.05    3.56
   2   1  16   11.63    5.12
   2   1  17    9.21    3.25
   2   1  17   13.56    5.08
   2   1  18    6.37    2.98
   2   1  18    5.79    2.54
   2   1  18   13.66    3.91
   2   1  19    2.89    2.02
   2   1  19    1.41    1.68
  -2   2  20   19.12    3.23
  -2   2  20   14.81    2.81
  -2   2  20   10.99    2.45
  -2   2  19    8.64    3.00
  -2   2  19    9.47    2.78
  -2   2  19    8.77    2.98
  -2   2  18   12.43    4.43
  -2   2  18   18.51    4.30
  -2   2  18   14.74    3.25
  -2   2  17   12.09    4.41
  -2   2  17   13.61    3.88
  -2   2  17   10.88    3.83
  -2   2  16   21.02    5.67
  -2   2  16   20.67    4.88
  -2   2  16   20.77    5.01
  -2   2  15   10.99    4.50
  -2   2  15   10.88    3.68
  -2   2  15   12.92    4.35
  -2   2  14   13.45    4.16
  -2   2  14   12.00    3.64
  -2   2  14    9.89    3.62
  -2   2  13  172.70   11.52
  -2   2  13  166.57   11.91
  -2   2  13  155.30   11.54
  -2   2  12  226.94   12.80
  -2   2  12  223.07   13.12
  -2   2  12  224.62   13.11
  -2   2  11  262.46   13.27
  -2   2  11  260.12   13.47
  -2   2  11  253.78   13.34
   2   2 -10   56.05   11.26
  -2   2  10   49.51    8.80
  -2   2   9  231.53   16.82
   2   2  -9  239.33   21.75
  -2   2   8   21.01    5.09
   2   2  -8   31.06    8.67
  -2   2   8   21.19    6.47
  -2   2   7  219.42   13.70
   2   2  -7  235.42   19.87
  -2   2   7  215.28   16.82
  -2   2   7  215.12   17.86
  -2   2   6  147.69   10.23
   2   2  -6  156.87   15.73
  -2   2   6  148.06   12.66
  -2   2   6  157.17   15.03
  -2   2   5 1243.52   26.29
   2   2  -5 1356.97   43.40
  -2   2   5 1234.98   39.04
   2   2  -5 1319.89   25.79
   2   2  -4  261.75   18.70
  -2   2   4  212.99    9.74
   2   2  -4  249.23   11.97
  -2   2   4  227.74   16.21
   2   2  -3  698.79   28.61
   2   2  -3  639.14   20.16
  -2   2   3  658.86   26.35
   2   2  -2  945.06   32.04
  -2   2   2  951.30   30.61
   2   2  -2  933.09   25.59
   2   2  -1  676.35   26.05
   2   2  -1  629.71   22.31
  -2   2   1  662.07   25.81
   2   2   0   10.59    3.31
   2   2   0   12.28    4.21
  -2   2   0   10.36    4.90
   2   2   0   13.51    3.91
   2   2   1  292.51   14.38
   2   2   1  285.99   15.70
   2   2   1  284.09   17.04
  -2   2  -1  299.55   17.84
   2   2   2 1834.60   38.19
   2   2   2 1789.54   37.05
  -2   2  -2 1840.31   43.60
   2   2   3 3436.48   48.19
   2   2   3 3528.55   57.45
  -2   2  -3 3530.32   62.41
   2   2   4 2701.24   55.12
   2   2   4 2742.68   38.15
  -2   2  -4 2663.68   56.07
   2   2   5  521.55   26.05
  -2   2  -5  485.61   25.09
   2   2   6  242.66   14.82
   2   2   6  255.33   19.65
  -2   2  -6  254.00   19.97
  -2   2  -6  281.61   20.22
  -2   2  -7  136.23   15.26
   2   2   7  117.35   14.30
   2   2   7  118.14   11.40
  -2   2  -7  128.32   14.58
   2   2   8  138.02   16.52
  -2   2  -8  166.09   17.43
   2   2   8  148.96   13.73
  -2   2  -8  144.10   15.74
   2   2   9  158.84   19.50
   2   2   9  188.93   11.30
   2   2   9  194.24   11.58
   2   2  10  121.71    9.06
   2   2  10   92.72   15.61
   2   2  10  119.23    9.59
   2   2  10  117.55    9.59
   2   2  10   83.11    6.73
   2   2  11   18.10    4.27
   2   2  11   15.19    7.72
   2   2  11   18.73    4.57
   2   2  11   11.57    2.53
   2   2  12   30.27   10.08
   2   2  12   39.56    5.88
   2   2  12   34.53    6.33
   2   2  12   42.14    5.85
   2   2  12   29.69    4.12
   2   2  13  113.06    9.80
   2   2  13  110.77   10.64
   2   2  13   82.31    6.61
   2   2  13  117.08    9.40
   2   2  14   43.74    6.15
   2   2  14   31.92    6.02
   2   2  14   35.02    5.27
   2   2  15   41.32    5.80
   2   2  15   60.18    7.93
   2   2  15   36.85    5.39
   2   2  15   45.02    7.33
   2   2  16    0.81    1.87
   2   2  16    1.68    3.41
   2   2  17    0.77    2.26
   2   2  17    3.81    3.09
   2   2  18    5.49    2.65
   2   2  18    6.83    3.21
  -2   3  19    6.27    2.48
  -2   3  19   12.31    2.79
  -2   3  18    7.09    2.77
  -2   3  18    8.22    3.04
  -2   3  17   46.25    5.68
  -2   3  17   40.98    5.92
  -2   3  16   94.70    8.77
  -2   3  16   82.20    7.50
  -2   3  16   81.87    8.66
  -2   3  15   82.31    8.40
  -2   3  15   82.45    8.76
  -2   3  15   79.13    7.56
  -2   3  14  151.76   10.89
  -2   3  14  141.15   10.28
  -2   3  14  148.04   11.52
  -2   3  13   74.44    8.16
  -2   3  13   72.30    8.47
  -2   3  13   79.72    8.00
  -2   3  12  120.18   10.00
  -2   3  12  127.10    9.69
  -2   3  12  126.29   10.59
  -2   3  11   68.72    7.52
  -2   3  11   71.88    7.63
   2   3 -11   81.01   16.09
  -2   3  11   74.22    7.33
  -2   3  11   82.38    8.19
  -2   3  10  194.05   12.59
   2   3 -10  219.93   25.50
  -2   3  10  210.18   12.67
  -2   3   9   28.43    4.86
   2   3  -9   30.22   10.49
  -2   3   9   26.26    4.69
   2   3  -8   10.41    5.81
   2   3  -7  131.71   18.26
  -2   3   7   96.01   14.01
   2   3  -6  400.40   30.52
  -2   3   6  340.45   25.54
   2   3  -5   95.67   14.77
  -2   3   5   84.37   12.63
   2   3  -4  982.18   43.84
   2   3  -4  930.30   31.38
   2   3  -3  181.39   18.14
   2   3  -3  158.19   13.67
  -2   3   3  140.91   14.85
   2   3  -2  929.51   40.22
   2   3  -2  845.70   32.08
  -2   3   2  823.72   35.87
   2   3  -1  670.74   32.92
   2   3  -1  624.37   28.50
  -2   3   1  670.59   31.85
   2   3   0   51.79    9.70
  -2   3   0   46.49    9.41
   2   3   0   41.11    8.09
   2   3   1  320.55   21.16
   2   3   1  315.25   15.74
  -2   3  -1  301.34   21.79
   2   3   1  297.45   21.13
   2   3   2 1362.50   42.12
   2   3   2 1408.62   35.90
  -2   3  -2 1407.20   46.65
   2   3   3 1160.83   36.81
   2   3   3 1154.46   35.79
  -2   3  -3 1131.30   42.02
   2   3   4  169.63   15.03
  -2   3  -4  163.54   16.61
  -2   3  -5  287.96   25.46
   2   3   5  269.51   19.99
  -2   3  -5  267.97   21.89
  -2   3  -6  142.62   18.42
   2   3   6  129.71   14.96
  -2   3  -6  144.04   16.56
   2   3   7   23.37    7.14
  -2   3  -7   21.97    7.85
   2   3   7   30.15    5.37
   2   3   7   23.97    4.39
   2   3   8  216.41   11.34
   2   3   8  213.32   12.63
  -2   3  -8  211.59   23.49
   2   3   8  190.68   20.36
   2   3   8  232.44   13.72
   2   3   8  222.61   12.87
   2   3   9   28.87    4.84
   2   3   9   31.19    4.85
  -2   3  -9   31.69    9.57
   2   3   9   26.47    8.92
   2   3   9   30.21    6.19
   2   3   9   34.52    5.57
   2   3  10   99.47    8.82
   2   3  10  102.98    8.58
   2   3  10   84.86   15.12
   2   3  10  106.47    9.51
   2   3  10  108.65    9.76
   2   3  11   22.84    4.55
   2   3  11   12.71    7.10
   2   3  11   11.31    5.51
   2   3  11   23.16    4.95
   2   3  12  143.41   10.39
   2   3  12  136.95   11.67
   2   3  12  148.64   11.71
   2   3  13   10.91    3.23
   2   3  13   10.99    4.29
   2   3  14   32.54    5.27
   2   3  14   30.47    6.13
   2   3  15   31.40    4.57
   2   3  15   30.53    5.65
   2   3  16    4.78    2.72
   2   3  16    9.66    3.76
   2   3  17   -0.71    1.58
   2   3  17    2.30    2.18
  -2   4  17   30.60    4.79
  -2   4  17   44.24    5.17
  -2   4  16    2.54    2.69
  -2   4  16   -0.05    2.32
  -2   4  15   12.98    4.11
  -2   4  15   12.82    4.11
  -2   4  14   65.51    7.17
  -2   4  14   66.86    7.98
  -2   4  13   35.58    5.50
  -2   4  13   27.05    5.13
  -2   4  13   26.33    5.56
  -2   4  12  282.58   16.65
  -2   4  12  331.14   15.79
  -2   4  12  320.91   17.17
  -2   4  11   35.28    5.78
  -2   4  11   33.69    6.27
  -2   4  11   35.85    6.30
  -2   4  10    5.10    3.49
   2   4 -10    5.38    5.96
  -2   4  10    1.24    2.89
  -2   4  10    3.90    3.21
  -2   4   9  124.37   11.23
   2   4  -9  115.10   20.86
  -2   4   9  147.06   13.30
  -2   4   9  118.09   10.35
  -2   4   8  107.62   10.43
   2   4  -8  108.91   20.01
  -2   4   8  103.40    9.83
  -2   4   8  103.13    9.52
  -2   4   7  163.12   12.61
  -2   4   7  158.64   11.88
  -2   4   7  121.81   18.19
   2   4  -7  146.98   22.39
  -2   4   6  414.04   19.28
   2   4  -6  387.80   35.09
  -2   4   6  381.60   16.91
  -2   4   6  424.93   19.01
  -2   4   5   23.75    5.09
   2   4  -5   21.81    9.70
  -2   4   5   13.92    7.08
  -2   4   5   24.24    4.63
  -2   4   4   21.05    4.94
  -2   4   4   21.72    8.54
   2   4  -4   19.77    7.89
  -2   4   4   17.15    6.49
  -2   4   3  122.24   17.42
   2   4  -3  136.38   19.33
   2   4  -2   67.20   11.20
  -2   4   2   82.25   14.24
   2   4  -2   75.95   14.25
   2   4  -1   30.28    8.30
  -2   4   1   23.49    7.90
   2   4  -1   36.17   10.44
  -2   4   0  360.56   28.39
   2   4   0  347.49   26.74
   2   4   0  393.75   29.57
  -2   4  -1  238.79   23.30
   2   4   1  236.53   22.48
   2   4   2  261.77   14.13
  -2   4  -2  219.63   22.33
  -2   4  -2  247.58   25.70
   2   4   2  231.78   21.33
   2   4   3   67.08    7.35
   2   4   3   73.49    7.50
  -2   4  -3   58.15   11.37
  -2   4  -3   64.97   13.74
   2   4   4  191.13   12.47
  -2   4  -4  187.63   23.22
   2   4   4  187.53   12.29
  -2   4  -4  148.88   18.53
   2   4   5   13.67    3.99
  -2   4  -5    7.53    6.18
   2   4   5   12.78    3.01
   2   4   5   13.18    3.55
   2   4   6  246.95   14.70
  -2   4  -6  228.25   27.24
   2   4   6  210.85   13.23
   2   4   6  212.98   12.88
   2   4   7  122.98   10.48
   2   4   7  113.03    8.22
  -2   4  -7  104.84   19.30
   2   4   7  103.17    9.17
   2   4   7  111.70    9.55
   2   4   8  164.29   12.44
   2   4   8  150.15    9.78
  -2   4  -8  137.10   22.00
   2   4   8  137.02   10.04
   2   4   8  163.48   11.76
   2   4   9  263.90   15.74
   2   4   9  257.33   13.12
  -2   4  -9  252.43   30.71
   2   4   9  203.02   10.13
   2   4   9  271.69   15.11
   2   4  10  101.12   10.03
   2   4  10  105.61    8.44
   2   4  10  106.02    9.77
   2   4  11   23.11    5.18
   2   4  11   19.54    3.76
   2   4  11   24.83    5.62
   2   4  12    2.35    2.05
   2   4  12    0.43    3.08
   2   4  13   36.44    4.94
   2   4  13   45.19    6.79
   2   4  14   16.38    3.16
   2   4  14   11.25    3.94
   2   4  15    4.18    1.83
   2   4  15    4.93    2.78
   2   4  16    6.06    1.70
   2   4  16   13.05    3.13
  -2   5  15   22.16    3.36
  -2   5  15   27.63    4.22
  -2   5  14   14.95    3.86
  -2   5  14   23.80    4.58
  -2   5  13   12.32    3.44
  -2   5  13    8.62    3.15
  -2   5  13    7.40    3.58
  -2   5  12   31.14    5.70
  -2   5  12   32.08    4.96
  -2   5  12   35.28    6.03
  -2   5  11   23.12    4.54
  -2   5  11    9.85    3.85
  -2   5  11   26.55    5.80
  -2   5  10  104.79   10.59
  -2   5  10  101.99    9.01
  -2   5  10  106.04   10.05
  -2   5   9   17.25    5.55
  -2   5   9   18.01    5.40
  -2   5   8  188.66   14.57
  -2   5   8  186.61   13.69
  -2   5   7   87.19   10.43
  -2   5   7   78.43    9.07
  -2   5   6  161.21   13.92
  -2   5   6  149.30   11.79
   2   5  -6  159.89   25.34
  -2   5   5  399.58   20.79
  -2   5   5  373.11   18.82
  -2   5   5  305.57   31.23
   2   5  -5  385.64   38.51
  -2   5   4   65.29    8.65
  -2   5   4   54.33   13.81
  -2   5   4   72.02    8.79
   2   5  -4   60.90   15.73
  -2   5   3  168.73   13.42
  -2   5   3  157.08   22.16
  -2   5   3  144.09   19.83
   2   5  -3  155.44   23.84
  -2   5   2  118.13   11.24
   2   5  -2  119.15   10.61
  -2   5   2  103.05   18.14
  -2   5   2   87.47   16.15
   2   5  -2   99.74   18.66
   2   5  -1  139.86   11.36
  -2   5   1  135.45   11.99
  -2   5   1  114.39   18.76
  -2   5   1  114.05   19.45
   2   5  -1  108.56   19.16
   2   5   0   78.71    8.86
  -2   5   0   79.07    9.35
  -2   5   0   72.63   15.30
  -2   5   0   63.85   14.56
   2   5   0   68.34   14.70
   2   5   1    5.37    3.17
  -2   5  -1    7.14    6.20
   2   5   1    4.50    4.32
  -2   5  -1   -0.02    4.55
   2   5   2  167.90   12.92
  -2   5  -2  140.72   20.37
  -2   5  -2  147.24   23.06
   2   5   3    0.95    3.50
  -2   5  -3    3.48    5.32
   2   5   4   30.33    5.90
  -2   5  -4   33.85   12.44
   2   5   4   32.99    5.70
   2   5   5  137.81   12.18
  -2   5  -5  120.37   21.69
   2   5   5  134.59   11.26
   2   5   5  118.68   10.36
   2   5   6   27.25    6.24
   2   5   6   21.06    5.04
   2   5   6   23.82    5.00
   2   5   7  236.63   16.15
   2   5   7  227.44   14.15
   2   5   7  210.77   13.54
   2   5   8   36.41    6.92
   2   5   8   35.95    6.60
   2   5   8   38.36    6.22
   2   5   9  100.17   10.20
   2   5   9   82.94    8.83
   2   5   9   89.78    8.86
   2   5  10    6.07    3.60
   2   5  10    3.99    3.28
   2   5  11   12.01    3.84
   2   5  11   12.32    3.63
   2   5  12   68.71    6.93
   2   5  12   74.73    7.39
   2   5  13    1.57    2.34
   2   5  14    5.78    2.37
  -2   6  12    5.79    2.26
  -2   6  12   15.12    3.51
  -2   6  11   23.86    4.60
  -2   6  11   15.70    3.22
  -2   6  11   26.60    4.66
  -2   6  10    2.66    1.93
  -2   6  10    3.78    2.97
  -2   6  10    7.09    3.52
  -2   6   9   15.33    5.63
  -2   6   9   26.03    4.01
  -2   6   9   26.11    5.49
  -2   6   8   21.18    4.13
  -2   6   8   23.35    5.67
  -2   6   8   25.71    5.98
  -2   6   7   22.81    5.93
  -2   6   7   24.44    5.74
  -2   6   6  114.71   11.90
  -2   6   6  123.03   10.22
  -2   6   6  118.42   11.42
  -2   6   5    3.68    3.83
  -2   6   5    7.73    3.86
  -2   6   4  358.65   19.80
  -2   6   4  372.67   19.00
  -2   6   3    3.79    3.41
  -2   6   3    7.91    4.52
  -2   6   2    2.48    3.23
  -2   6   2    1.10    4.01
  -2   6   1   54.81    8.19
   2   6  -1   60.66    7.70
  -2   6   0   44.67    7.59
   2   6   0   46.67    7.05
   2   6   1    8.56    4.17
   2   6   2    0.77    3.31
   2   6   3  145.06   12.40
   2   6   3  133.71   11.14
   2   6   4   53.77    7.93
   2   6   4   43.82    6.44
   2   6   5    5.10    4.13
   2   6   5    4.61    3.20
   2   6   6   66.39    8.71
   2   6   6   65.37    7.50
   2   6   7   11.55    4.30
   2   6   7   12.01    3.60
   2   6   8   65.09    8.23
   2   6   8   64.30    6.75
   2   6   9   31.65    5.86
   2   6   9   25.69    4.20
  -2   6  -9   29.11    5.04
   2   6  10    5.82    3.15
   2   6  10    3.02    2.10
   2   6  11   11.63    3.00
   2   6  11   18.04    3.08
  -2   7   8    9.43    2.61
  -2   7   7    2.78    2.36
  -2   7   6    1.53    2.58
  -2   7   5   12.73    3.00
  -2   7   5   16.16    3.93
  -2   7   4   34.89    4.83
  -2   7   4   37.82    5.95
  -2   7   3   26.41    4.74
  -2   7   3   25.74    4.43
  -2   7   2   48.85    6.13
  -2   7   1   40.77    5.92
   2   7   0   38.51    5.58
  -2   7   0   45.77    6.36
   2   7   0   32.05    4.77
   2   7   1    6.75    2.82
   2   7   1   11.45    3.22
   2   7   1    4.59    2.13
  -2   7  -1   13.35    4.45
   2   7   2   12.64    3.62
  -2   7  -2   18.11    4.67
   2   7   2    8.50    2.65
   2   7   3   15.10    3.80
   2   7   3   16.10    3.32
  -2   7  -3   24.07    5.23
   2   7   4   10.46    3.48
   2   7   4   17.68    3.29
  -2   7  -4   19.10    4.82
   2   7   5    7.27    2.95
  -2   7  -5    8.55    3.51
   2   7   5    3.91    1.85
   2   7   6    1.02    2.32
   2   7   6    0.29    1.33
  -2   7  -6    2.21    2.54
   3  -7  -8    5.72    2.71
  -3  -7   8    1.76    1.61
   3  -7  -7    6.55    2.84
  -3  -7   7    4.08    2.12
   3  -7  -6    7.73    3.05
  -3  -7   6   10.92    2.93
   3  -7  -5   60.05    6.70
  -3  -7   5   62.03    5.68
  -3  -7   4    4.57    2.39
   3  -7  -4    2.40    2.69
   3  -7  -3   32.53    5.06
  -3  -7   3   29.35    4.12
   3  -7  -2   -2.32    2.94
  -3  -7   2   -0.79    1.73
   3  -7  -1    6.37    3.14
  -3  -7   1    5.21    2.07
   3  -7   0    5.15    3.28
  -3  -7  -1    4.25    1.96
   3  -7   1    2.34    2.42
   3  -7   2    3.59    2.49
  -3  -7  -2    4.93    2.06
   3  -7   3    2.87    2.01
  -3  -7  -3    1.81    1.82
   3  -7   4    1.47    2.01
  -3  -7  -4   -2.02    1.79
   3  -7   5   17.75    3.27
  -3  -7  -5   12.86    2.71
   3  -7   6   17.92    3.02
  -3  -6  13   -0.52    1.38
  -3  -6  12   35.29    4.38
  -3  -6  11   32.54    4.75
  -3  -6  10    1.44    2.68
  -3  -6   9   32.53    5.24
  -3  -6   8    0.07    3.05
  -3  -6   7   51.35    6.69
  -3  -6   6   29.85    5.71
  -3  -6   5   97.56    9.11
  -3  -6   4   14.23    4.52
  -3  -6   3   22.84    5.25
  -3  -6   3   19.22    4.40
  -3  -6   3   19.43    3.88
  -3  -6   2    7.12    2.90
  -3  -6   2   15.13    4.51
  -3  -6   2   12.29    3.19
   3  -6  -2   14.07    4.92
   3  -6  -2    7.31    4.06
  -3  -6   1   45.18    6.14
   3  -6  -1   34.96    6.70
  -3  -6   1   46.03    6.10
   3  -6  -1   45.02    7.85
  -3  -6   0  120.79    9.70
   3  -6   0  111.38    9.93
   3  -6   0  118.88   11.07
   3  -6   1   36.94    6.69
   3  -6   1   35.46    5.66
  -3  -6  -1   41.85    5.92
   3  -6   2   63.43    7.54
   3  -6   2   62.87    7.75
   3  -6   3   37.48    5.50
   3  -6   3   35.09    6.05
   3  -6   4   81.24    8.61
   3  -6   4   73.73    7.58
   3  -6   5   14.98    3.70
   3  -6   5   15.28    4.21
   3  -6   6   23.18    4.41
   3  -6   6   17.46    4.39
   3  -6   7   11.09    3.68
   3  -6   7   10.73    3.05
   3  -6   8   -1.42    2.50
   3  -6   8    4.23    2.13
   3  -6   9   34.16    4.80
   3  -6   9   39.56    4.07
   3  -6  10   33.34    4.06
  -3  -5  16   11.12    2.48
  -3  -5  15   14.53    2.75
  -3  -5  15   17.27    3.29
  -3  -5  14    3.64    2.28
  -3  -5  14    1.70    2.12
  -3  -5  13   27.60    4.75
  -3  -5  13   24.48    4.71
  -3  -5  12   -0.11    2.53
  -3  -5  12   -0.62    2.84
  -3  -5  11    9.62    3.04
  -3  -5  11   14.95    4.40
  -3  -5  10  239.51   13.35
  -3  -5  10  239.51   14.20
  -3  -5   9   88.43    8.24
  -3  -5   9   74.17    7.52
  -3  -5   9   76.59    8.28
  -3  -5   8   22.28    4.77
  -3  -5   8   18.12    3.98
  -3  -5   8   13.87    4.26
  -3  -5   7   28.07    5.47
  -3  -5   7   34.40    6.08
  -3  -5   6  205.84   12.98
   3  -5  -6  177.00   26.56
  -3  -5   6  182.47   12.68
  -3  -5   5   79.59    8.25
  -3  -5   5   71.54   15.29
  -3  -5   5   66.41   14.30
   3  -5  -5   60.14   15.80
  -3  -5   5   71.58    7.90
  -3  -5   4    5.54    3.29
  -3  -5   4    4.19    2.63
  -3  -5   4    6.13    5.47
  -3  -5   4    7.19    5.93
   3  -5  -4    2.34    6.95
   3  -5  -4    3.91    3.14
  -3  -5   3   89.24    8.72
  -3  -5   3   79.56   15.13
   3  -5  -3   70.54   13.80
   3  -5  -3   81.47   17.76
  -3  -5   3   89.37    8.91
   3  -5  -3   84.16    9.14
  -3  -5   3   84.98    8.23
  -3  -5   2  138.65   10.49
   3  -5  -2  120.00   18.74
  -3  -5   2  114.44   17.33
   3  -5  -2  139.98   23.14
  -3  -5   2  147.08   10.98
   3  -5  -2  161.05   11.82
  -3  -5   1    5.62    4.51
   3  -5  -1    1.06    4.03
  -3  -5   1    9.01    3.49
  -3  -5   1    9.41    3.27
   3  -5  -1   12.67    3.93
   3  -5   0  181.06   23.32
  -3  -5   0  193.25   12.28
   3  -5   0  212.56   13.22
  -3  -5   0  210.15   12.98
   3  -5   0  222.40   15.09
   3  -5   1    5.63    5.49
   3  -5   1    6.03    3.11
  -3  -5  -1    4.63    2.54
  -3  -5  -1    5.46    2.64
   3  -5   1    5.83    3.38
   3  -5   2   44.41   11.80
  -3  -5  -2   46.93    6.13
   3  -5   2   55.31    7.55
   3  -5   2   58.72    6.85
   3  -5   3   52.18   12.52
  -3  -5  -3   56.35    6.62
   3  -5   3   54.47    6.68
   3  -5   3   67.73    8.58
   3  -5   4  198.34   12.41
   3  -5   4  218.64   14.05
   3  -5   5   22.56    4.23
   3  -5   5   30.58    5.85
   3  -5   6   19.59    4.21
   3  -5   6   21.40    5.00
   3  -5   7   66.43    6.72
   3  -5   7   66.40    7.05
   3  -5   7   72.21    8.09
   3  -5   8   -0.91    2.05
   3  -5   8    0.74    1.88
   3  -5   8    0.91    2.82
   3  -5   9   21.48    3.79
   3  -5   9   19.32    3.98
   3  -5   9   20.17    4.59
   3  -5  10   33.44    4.76
   3  -5  10   30.16    5.28
   3  -5  11   28.52    4.41
   3  -5  11   21.90    4.22
   3  -5  12   19.60    3.37
   3  -5  12   20.13    3.69
   3  -5  13    2.10    1.80
   3  -5  13    1.61    1.87
  -3  -4  18    4.28    1.88
  -3  -4  17    6.85    2.70
  -3  -4  16   11.51    2.71
  -3  -4  16   17.58    4.14
  -3  -4  15    2.44    3.19
  -3  -4  15    0.15    1.94
  -3  -4  14   52.01    6.54
  -3  -4  14   44.22    5.92
  -3  -4  13  137.58   11.05
  -3  -4  13  121.66   10.04
  -3  -4  12   92.70    9.36
  -3  -4  12   79.05    8.71
  -3  -4  11   86.95    9.04
  -3  -4  11   84.31    8.67
  -3  -4  10   66.80    7.67
  -3  -4  10   64.84    6.67
  -3  -4  10   62.96   12.89
  -3  -4  10   66.54   14.21
   3  -4 -10   63.89   16.60
  -3  -4  10   67.45    7.81
  -3  -4   9  120.70    9.93
  -3  -4   9  113.03    9.12
  -3  -4   9   87.01   14.93
  -3  -4   9  103.29   17.34
   3  -4  -9  122.36   22.34
  -3  -4   9  113.25    9.90
  -3  -4   8   38.03    5.54
  -3  -4   8   41.57    5.80
  -3  -4   8   36.14    9.88
  -3  -4   8   40.57   10.78
   3  -4  -8   32.88   11.47
  -3  -4   8   42.11    6.21
  -3  -4   7   98.32    8.30
  -3  -4   7  106.20    8.88
  -3  -4   7   94.50   15.33
  -3  -4   7  101.52   16.87
   3  -4  -7   88.62   18.04
  -3  -4   7  106.50    9.22
  -3  -4   6  191.97   11.66
  -3  -4   6  181.54   10.61
  -3  -4   6  180.71   20.62
  -3  -4   6  181.18   21.49
   3  -4  -6  195.85   25.35
  -3  -4   6  197.23   12.07
  -3  -4   5   66.35    6.93
  -3  -4   5   60.92   13.16
   3  -4  -5   79.12   16.78
   3  -4  -5   62.43    7.64
  -3  -4   5   69.09    7.23
  -3  -4   4  188.48   11.20
  -3  -4   4  194.33   21.36
   3  -4  -4  182.89   23.48
  -3  -4   4  194.40   11.64
   3  -4  -4  216.05   12.54
  -3  -4   3    0.75    1.74
  -3  -4   3    3.85    2.41
   3  -4  -3    1.04    3.89
  -3  -4   3   -1.26    4.26
   3  -4  -3   -2.30    5.76
   3  -4  -3    4.75    2.53
  -3  -4   2   62.74    6.32
   3  -4  -2   60.96   11.23
   3  -4  -2   64.23   14.02
   3  -4  -2   71.32    7.03
   3  -4  -1  356.39   27.62
   3  -4  -1  362.04   27.65
   3  -4  -1  371.72   31.59
   3  -4   0  350.18   27.54
   3  -4   0  361.23   27.66
  -3  -4   0  350.44   24.72
   3  -4   0  354.21   30.53
   3  -4   0  364.80   15.44
   3  -4   1   26.59    4.52
   3  -4   1   30.94    9.28
   3  -4   1   25.36    7.75
   3  -4   1   26.98    7.41
  -3  -4  -1   31.47    8.58
   3  -4   2  135.96   15.79
   3  -4   2  159.20   19.15
   3  -4   2  143.97   18.38
  -3  -4  -2  137.34   16.94
  -3  -4  -2  157.24   18.27
   3  -4   2  175.12   11.23
   3  -4   2  165.55   10.44
   3  -4   3  166.86   20.03
   3  -4   3  152.11   17.78
   3  -4   3  141.26   18.82
  -3  -4  -3  167.07   19.17
  -3  -4  -3  168.49   19.04
   3  -4   3  177.37   10.79
   3  -4   3  181.96   11.61
   3  -4   4   16.69    3.72
   3  -4   4   16.37    7.13
   3  -4   4   18.90    8.42
   3  -4   4   10.86    5.00
  -3  -4  -4   15.57    7.06
   3  -4   4   16.64    3.65
   3  -4   5    0.48    1.71
   3  -4   5    2.85    2.14
   3  -4   5    2.06    4.22
   3  -4   5    3.27    4.34
  -3  -4  -5   -0.57    4.89
   3  -4   5    1.08    2.04
   3  -4   6   96.30    8.39
   3  -4   6   92.89   16.29
   3  -4   6   89.07   15.36
  -3  -4  -6   83.74   16.06
   3  -4   6   93.10    8.00
   3  -4   6  101.33    8.93
   3  -4   7  117.47    9.60
   3  -4   7  111.41   18.03
   3  -4   7  103.24   17.00
  -3  -4  -7  107.81   19.36
   3  -4   7  120.41    9.25
   3  -4   7  128.45   10.29
   3  -4   8   20.75    4.05
   3  -4   8   20.71    4.79
   3  -4   8   19.98    9.70
   3  -4   8   15.31    7.41
  -3  -4  -8   20.42   10.97
   3  -4   8   23.46    5.02
   3  -4   9  123.07   10.26
   3  -4   9  122.99   10.48
   3  -4  10   24.04    4.90
   3  -4  10   26.31    5.65
   3  -4  11   39.82    6.07
   3  -4  11   35.20    5.88
   3  -4  12   55.20    6.86
   3  -4  12   41.62    6.26
   3  -4  13   33.79    5.23
   3  -4  13   27.26    4.81
   3  -4  14    6.48    2.76
   3  -4  14   10.21    3.26
   3  -4  15   22.90    3.71
   3  -4  15   24.23    3.79
  -3  -3  19    9.88    2.26
  -3  -3  18    8.97    2.87
  -3  -3  17   28.75    4.60
  -3  -3  16    5.67    3.19
  -3  -3  16    6.96    2.89
  -3  -3  15   90.62    9.16
  -3  -3  15   85.45    7.98
  -3  -3  14   23.73    4.86
  -3  -3  14   21.82    5.45
  -3  -3  13   24.59    5.03
  -3  -3  13   19.50    4.49
   3  -3 -13   23.97   11.27
   3  -3 -13    9.47    4.90
  -3  -3  12   49.56    7.05
  -3  -3  12   45.48   11.51
  -3  -3  12   39.87   10.91
   3  -3 -12   40.33   13.93
  -3  -3  12   49.18    6.56
  -3  -3  11  276.02   14.77
  -3  -3  11  203.10   20.85
  -3  -3  11  213.59   22.95
  -3  -3  11  196.18   21.71
   3  -3 -11  238.57   29.31
  -3  -3  11  243.76   13.96
  -3  -3  10    7.57    3.07
  -3  -3  10    6.23    2.78
  -3  -3  10    5.73    4.64
  -3  -3  10   11.31    6.17
  -3  -3  10    9.21    5.11
   3  -3 -10    6.09    5.74
  -3  -3   9  107.02    8.47
  -3  -3   9   82.25   12.31
  -3  -3   9   86.77   14.45
  -3  -3   9   84.40   13.04
   3  -3  -9   92.50   17.31
  -3  -3   9  100.07    8.62
  -3  -3   8   10.34    5.33
  -3  -3   8    5.88    3.98
  -3  -3   8    7.82    4.35
   3  -3  -8   10.32    9.57
  -3  -3   7   94.08   12.77
  -3  -3   7  104.84   14.73
  -3  -3   7   94.57   11.53
   3  -3  -7  129.57   18.92
  -3  -3   6  134.66   12.71
  -3  -3   6  163.88   16.58
  -3  -3   6  181.61   18.65
   3  -3  -6  183.61   15.06
   3  -3  -6  184.46   21.99
  -3  -3   6  171.24   14.94
  -3  -3   5  514.56   22.39
  -3  -3   5  554.18   31.48
   3  -3  -5  585.50   27.72
   3  -3  -5  609.37   37.70
   3  -3  -5  546.26   26.14
  -3  -3   5  537.44   26.02
   3  -3  -4  101.21   11.87
  -3  -3   4  116.96   13.01
   3  -3  -4  124.20   17.50
   3  -3  -4  113.02   10.33
   3  -3  -3  224.51   18.01
  -3  -3   3  252.78   18.03
   3  -3  -3  250.90   22.76
   3  -3  -2  286.01   20.91
  -3  -3   2  289.46   19.08
   3  -3  -2  340.05   25.86
   3  -3  -1  131.50   11.08
   3  -3  -1  132.98   14.59
   3  -3  -1  135.68   16.73
  -3  -3   1  120.88   12.57
   3  -3   0  542.44   23.97
   3  -3   0  566.03   29.33
   3  -3   0  544.22   28.30
   3  -3   0  565.28   32.49
  -3  -3   0  510.56   26.58
  -3  -3   0  545.73   26.96
   3  -3   1   65.53   10.36
   3  -3   1   66.39    9.32
   3  -3   1   76.41   11.92
  -3  -3  -1   77.73   10.42
   3  -3   1   77.38   12.18
  -3  -3  -1   76.65   10.74
   3  -3   2  740.30   34.24
   3  -3   2  738.99   31.83
   3  -3   2  790.21   35.52
  -3  -3  -2  736.61   34.27
  -3  -3  -2  697.28   31.68
   3  -3   3  285.40   22.19
   3  -3   3  270.96   20.63
   3  -3   3  286.78   22.20
  -3  -3  -3  269.67   20.27
  -3  -3  -3  262.72   21.88
   3  -3   4   76.96   12.59
   3  -3   4   77.86   11.81
   3  -3   4   65.78   11.17
  -3  -3  -4   75.07   11.20
  -3  -3  -4   74.80   13.21
   3  -3   5   62.75   10.15
   3  -3   5   59.22    9.62
   3  -3   5   67.09   12.12
   3  -3   5   63.55   11.27
  -3  -3  -5   58.61   12.22
  -3  -3  -5   70.94   11.63
   3  -3   6   44.96    8.82
   3  -3   6   52.48    9.94
   3  -3   6   53.75   11.49
   3  -3   6   46.12   10.47
  -3  -3  -6   59.48   12.55
   3  -3   6   59.39    6.26
   3  -3   7  559.45   19.77
   3  -3   7  495.53   33.28
   3  -3   7  480.81   32.95
   3  -3   7  426.48   27.83
  -3  -3  -7  504.90   37.31
   3  -3   7  539.26   19.07
   3  -3   7  623.59   22.17
   3  -3   8  268.59   14.33
   3  -3   8  221.84   23.19
   3  -3   8  193.64   20.09
   3  -3   8  226.81   23.71
  -3  -3  -8  243.95   26.87
   3  -3   8  285.96   15.58
   3  -3   8  246.99   13.58
   3  -3   9  114.16    9.75
   3  -3   9  101.58   16.52
   3  -3   9   91.19   15.69
   3  -3   9   72.83   12.76
  -3  -3  -9  115.07   20.12
   3  -3   9  125.50   10.92
   3  -3   9  111.89    9.33
   3  -3  10    7.89    3.64
   3  -3  10   -2.64    5.88
   3  -3  10    2.49    4.30
   3  -3  10    3.98    4.95
  -3  -3 -10    6.34    6.57
   3  -3  10    3.35    2.56
   3  -3  10    6.43    3.47
   3  -3  11   49.72    6.91
   3  -3  11   64.06    8.22
   3  -3  11   47.89    6.60
   3  -3  12   44.15    6.36
   3  -3  12   41.97    7.39
   3  -3  12   34.47    5.92
   3  -3  13   56.66    7.02
   3  -3  13   48.49    7.10
   3  -3  14   40.74    5.73
   3  -3  14   39.73    6.20
   3  -3  15    4.48    3.06
   3  -3  15    5.48    2.86
   3  -3  16    6.26    2.54
   3  -3  17   21.13    3.00
  -3  -2  20    8.78    2.61
  -3  -2  19   14.63    2.70
  -3  -2  19   15.26    3.49
  -3  -2  18   14.18    3.05
  -3  -2  18   12.40    3.27
  -3  -2  18    9.98    3.47
  -3  -2  17   38.02    5.46
  -3  -2  17   32.50    5.12
  -3  -2  17   32.63    5.37
  -3  -2  16   14.06    3.68
  -3  -2  16   13.49    3.96
  -3  -2  16   13.87    4.03
  -3  -2  15    0.51    2.30
  -3  -2  15   -1.48    2.80
  -3  -2  15    0.55    1.89
  -3  -2  15    1.73    2.72
  -3  -2  14  260.72   13.85
  -3  -2  14  257.62   14.40
  -3  -2  14  195.74   24.19
  -3  -2  14  192.61   21.31
   3  -2 -14  216.14   29.44
  -3  -2  14  244.31   14.07
  -3  -2  14  267.68   15.12
  -3  -2  13   31.28    5.07
  -3  -2  13   32.65    5.09
  -3  -2  13   33.32    5.37
  -3  -2  13   27.91    8.97
  -3  -2  13   30.00    8.38
   3  -2 -13   31.98   12.28
  -3  -2  13   34.89    5.74
  -3  -2  12    3.61    2.37
  -3  -2  12    5.33    2.73
  -3  -2  12    3.66    2.03
  -3  -2  12    3.08    5.54
  -3  -2  12   -0.54    3.46
   3  -2 -12    2.88    6.08
  -3  -2  12    4.87    2.79
  -3  -2  11  188.50   11.20
  -3  -2  11  150.84   17.42
  -3  -2  11  173.62   16.99
  -3  -2  11  150.88   18.90
   3  -2 -11  166.60   22.79
  -3  -2  11  183.80   11.39
  -3  -2  11  199.69   11.61
  -3  -2  10  204.21   17.94
  -3  -2  10  195.62   19.10
  -3  -2  10  209.84   20.68
   3  -2 -10  218.12   24.45
  -3  -2   9  247.80   18.62
  -3  -2   9  239.32   20.68
  -3  -2   9  227.91   20.28
   3  -2  -9  241.39   24.27
  -3  -2   8  193.81   15.89
  -3  -2   8  180.86   17.09
  -3  -2   8  181.41   17.08
   3  -2  -8  196.85   21.13
  -3  -2   7 1090.27   35.54
  -3  -2   7 1081.89   39.74
  -3  -2   7 1114.52   38.67
   3  -2  -7 1146.72   46.90
  -3  -2   6 1300.45   37.75
  -3  -2   6 1342.05   39.82
  -3  -2   6 1341.73   41.87
   3  -2  -6 1406.87   33.07
   3  -2  -6 1373.42   49.23
  -3  -2   6 1268.48   38.62
   3  -2  -5   92.54    9.02
  -3  -2   5   85.58    9.47
   3  -2  -5   96.22   13.47
  -3  -2   5   84.67    9.58
   3  -2  -4  684.74   24.96
  -3  -2   4  686.18   23.89
   3  -2  -4  741.50   33.24
  -3  -2   4  670.45   25.64
   3  -2  -3  607.98   12.13
   3  -2  -3  638.71   24.96
   3  -2  -3  673.12   30.48
  -3  -2   3  616.32   24.06
   3  -2  -2  396.83   13.44
   3  -2  -2  423.39   20.82
   3  -2  -2  444.36   24.08
  -3  -2   2  415.87   19.65
   3  -2  -1  358.69   14.65
   3  -2  -1  366.04   19.81
   3  -2  -1  318.55    6.42
   3  -2  -1  367.48   20.82
  -3  -2   1  343.45   18.11
   3  -2   0  352.12   17.93
   3  -2   0  345.72   16.01
   3  -2   0  347.22   19.39
   3  -2   0  356.78   20.37
  -3  -2   0  337.20   18.50
  -3  -2   0  315.56   16.06
   3  -2   1  719.92   26.71
   3  -2   1  651.48    8.88
   3  -2   1  736.30   25.45
   3  -2   1  744.90   28.55
  -3  -2  -1  694.08   27.41
   3  -2   1  694.16   28.50
  -3  -2  -1  667.46   23.42
   3  -2   2  465.62   22.83
   3  -2   2  474.12   21.92
   3  -2   2  483.50   23.15
   3  -2   2  474.96   13.14
  -3  -2  -2  454.14   19.69
  -3  -2  -2  462.26   23.79
   3  -2   3 1161.25   33.81
   3  -2   3 1188.06   38.02
   3  -2   3 1225.48   37.80
   3  -2   3 1208.85   36.96
   3  -2   3 1235.41   26.45
  -3  -2  -3 1182.97   33.32
  -3  -2  -3 1242.08   41.27
   3  -2   4  241.54   16.67
   3  -2   4  268.64   19.33
   3  -2   4  258.07   18.78
   3  -2   4  238.87   16.89
   3  -2   4  266.10   14.32
  -3  -2  -4  242.02   16.06
  -3  -2  -4  243.46   19.82
   3  -2   5  633.52   30.69
   3  -2   5  629.81   30.73
   3  -2   5  595.36   26.57
   3  -2   5  614.29   28.38
   3  -2   5  633.07   24.86
  -3  -2  -5  651.60   34.25
  -3  -2  -5  659.66   28.27
   3  -2   6  212.50   18.13
   3  -2   6  230.70   19.71
   3  -2   6  220.54   19.36
   3  -2   6  220.80   16.86
   3  -2   6  218.99   16.10
  -3  -2  -6  238.95   22.09
  -3  -2  -6  264.20   19.43
   3  -2   7   96.63   13.80
   3  -2   7  105.75   14.32
   3  -2   7   93.24   11.20
   3  -2   7   95.58   11.81
   3  -2   7   91.95   13.05
  -3  -2  -7  122.90   14.65
  -3  -2  -7  110.56   15.96
   3  -2   8   61.39   11.23
   3  -2   8   58.42   11.60
   3  -2   8   59.68   11.58
   3  -2   8   63.09   10.39
  -3  -2  -8   66.66   13.90
   3  -2   9   70.41    7.35
   3  -2   9   64.69    6.90
   3  -2   9   57.80   11.66
   3  -2   9   55.05   11.59
   3  -2   9   50.99   11.33
  -3  -2  -9   59.85   14.36
   3  -2   9   68.65    7.47
   3  -2   9   52.77    5.04
   3  -2   9   65.80    7.00
   3  -2  10   19.31    4.48
   3  -2  10   23.72    4.72
   3  -2  10    9.83    6.01
   3  -2  10   19.16    7.90
   3  -2  10   19.62    7.94
  -3  -2 -10   21.45    9.23
   3  -2  10   20.94    4.47
   3  -2  10   17.08    3.04
   3  -2  10   23.78    4.82
   3  -2  11   22.49    5.05
   3  -2  11   17.93    4.69
   3  -2  11   17.71    7.43
   3  -2  11    7.64    3.99
   3  -2  11   19.49    8.55
  -3  -2 -11   17.79    9.22
   3  -2  11   13.58    4.18
   3  -2  11   18.09    4.82
   3  -2  11   14.24    3.01
   3  -2  12  251.37   14.15
   3  -2  12  277.27   15.53
   3  -2  12  201.22   23.52
   3  -2  12  198.03   23.19
  -3  -2 -12  196.64   28.23
   3  -2  12  284.13   16.65
   3  -2  12  247.50   14.88
   3  -2  12  174.98    9.55
   3  -2  13   40.55    6.73
   3  -2  13   29.81    5.45
   3  -2  13   30.52    6.03
   3  -2  13   34.39    6.85
   3  -2  13   23.47    3.57
   3  -2  14   83.47    9.33
   3  -2  14   64.48    7.20
   3  -2  14   86.93    9.96
   3  -2  14   63.52    8.42
   3  -2  14  100.44    7.34
   3  -2  15   59.05    8.25
   3  -2  15   28.58    4.63
   3  -2  15   52.08    7.88
   3  -2  15   31.05    6.04
   3  -2  16   18.55    3.49
   3  -2  16   27.97    5.58
   3  -2  17   14.85    2.78
   3  -2  17   40.51    6.95
  -3  -1  20   34.97    4.20
  -3  -1  20   19.76    4.71
  -3  -1  19    2.56    2.37
  -3  -1  19    3.38    3.46
  -3  -1  18    5.11    3.00
  -3  -1  18    2.87    2.99
  -3  -1  17   89.32    8.11
  -3  -1  17  100.10    9.66
  -3  -1  16   83.21    7.34
  -3  -1  16   98.46    8.99
  -3  -1  16   94.83    9.79
  -3  -1  16   96.46    9.60
  -3  -1  15   59.69    6.49
  -3  -1  15   68.88    7.58
   3  -1 -15   57.25   16.44
  -3  -1  15   76.03    8.90
  -3  -1  15   76.46    8.55
  -3  -1  14   28.25    5.07
  -3  -1  14   23.25    4.15
  -3  -1  14   25.85    9.26
   3  -1 -14   16.72    9.38
  -3  -1  14   33.18    5.61
  -3  -1  14   24.21    5.36
  -3  -1  13   19.54    3.96
  -3  -1  13   23.70    4.23
  -3  -1  13   22.55    4.21
  -3  -1  13   19.77    8.00
  -3  -1  13   18.95    6.26
   3  -1 -13   27.36   11.16
  -3  -1  13   24.85    5.06
  -3  -1  13   22.13    4.74
  -3  -1  12   42.00    5.24
  -3  -1  12   40.76    5.13
  -3  -1  12   45.46   11.50
  -3  -1  12   35.60    8.08
   3  -1 -12   40.66   11.74
  -3  -1  12   49.36    6.40
  -3  -1  12   43.19    5.89
  -3  -1  11  231.30   19.08
  -3  -1  11  244.88   22.78
  -3  -1  10  139.96   12.45
  -3  -1  10  127.77   13.46
  -3  -1  10  138.25   16.08
  -3  -1   9  388.86   22.22
  -3  -1   9  421.14   20.28
  -3  -1   9  420.70   26.08
  -3  -1   8   26.75    5.23
  -3  -1   8   25.69    7.20
  -3  -1   8   24.88    5.95
  -3  -1   7  787.65   24.23
   3  -1  -7  808.06   18.17
  -3  -1   7  754.28   27.22
  -3  -1   7  805.33   31.75
  -3  -1   6   17.47    3.92
  -3  -1   6   16.27    4.88
  -3  -1   6   19.71    6.02
   3  -1  -6   16.50    3.47
  -3  -1   5  312.97   13.47
   3  -1  -5  314.85   14.32
  -3  -1   5  317.43   16.93
   3  -1  -5  334.94   19.43
   3  -1  -4  346.53   15.69
  -3  -1   4  345.04   17.21
   3  -1  -4  354.68   18.89
   3  -1  -3  253.72   13.66
   3  -1  -3  260.46   15.28
   3  -1  -2 6953.22   71.27
   3  -1  -2 6940.61   41.09
   3  -1  -2 7006.86   70.53
  -3  -1   2 6915.31   69.00
   3  -1  -1 2530.01   43.41
   3  -1  -1 2401.03   30.38
   3  -1  -1 2452.15   32.83
   3  -1  -1 2475.07   40.38
  -3  -1   1 2460.00   40.99
   3  -1   0  369.32   14.35
   3  -1   0  393.50   17.56
   3  -1   0  365.75   13.75
   3  -1   0  363.53   15.24
  -3  -1   0  353.38   16.07
   3  -1   1   46.87    6.81
   3  -1   1   42.55    4.56
   3  -1   1   48.22    6.06
   3  -1   1   49.22    6.23
  -3  -1  -1   53.68    4.26
   3  -1   1   51.68    6.14
  -3  -1  -1   49.88    6.86
   3  -1   2  700.67   23.16
   3  -1   2  706.40   23.50
   3  -1   2  718.14   23.72
   3  -1   2  706.11   23.31
   3  -1   2  675.72   19.47
  -3  -1  -2  690.46   25.03
  -3  -1  -2  632.09   15.72
   3  -1   3 1348.95   35.00
   3  -1   3 1353.34   35.02
   3  -1   3 1316.92   32.75
   3  -1   3 1381.77   34.76
   3  -1   3 1321.28   30.29
  -3  -1  -3 1318.80   36.42
  -3  -1  -3 1225.02   25.40
   3  -1   4  815.08   29.81
   3  -1   4  824.42   29.60
   3  -1   4  775.42   25.32
   3  -1   4  817.11   29.24
   3  -1   4  823.77   26.83
  -3  -1  -4  737.04   22.59
  -3  -1  -4  777.21   30.83
   3  -1   5  549.46   26.23
   3  -1   5  562.82   26.21
   3  -1   5  513.99   20.44
   3  -1   5  554.73   24.16
   3  -1   5  558.02   26.02
  -3  -1  -5  558.77   27.87
  -3  -1  -5  519.12   21.43
   3  -1   6   20.29    4.46
   3  -1   6   18.67    5.77
   3  -1   6   22.43    7.10
   3  -1   6   19.73    6.39
   3  -1   6   22.72    5.92
  -3  -1  -6   17.89    6.15
  -3  -1  -6   12.59    2.22
   3  -1   7  351.32   23.78
   3  -1   7  347.01   23.53
   3  -1   7  337.42   16.61
   3  -1   7  337.46   22.60
   3  -1   7  356.30   23.66
  -3  -1  -7  345.74   25.83
  -3  -1  -7  330.24   21.11
   3  -1   8  935.39   40.45
   3  -1   8  930.54   39.99
   3  -1   8  882.53   39.01
   3  -1   8  961.23   41.84
  -3  -1  -8  925.47   38.42
  -3  -1  -8  959.20   45.03
   3  -1   9  224.40   21.59
   3  -1   9  218.90   20.81
   3  -1   9  212.63   20.57
   3  -1   9  215.47   20.78
  -3  -1  -9  229.74   23.96
   3  -1  10  252.54   12.96
   3  -1  10  268.46   13.88
   3  -1  10  214.29   21.34
   3  -1  10  211.79   21.68
   3  -1  10  208.70   21.60
   3  -1  10  233.81   23.46
  -3  -1 -10  219.85   24.63
   3  -1  10  253.73   13.74
   3  -1  10  286.86   15.02
   3  -1  10  301.62   15.85
   3  -1  10  210.77   10.66
   3  -1  11  360.52   15.79
   3  -1  11  407.22   17.89
   3  -1  11  317.86   27.63
   3  -1  11  313.03   26.80
   3  -1  11  314.56   28.30
   3  -1  11  338.41   29.73
  -3  -1 -11  360.28   33.51
   3  -1  11  457.03   20.65
   3  -1  11  443.67   19.34
   3  -1  11  310.17   13.26
   3  -1  11  412.93   18.17
   3  -1  12   73.42    8.34
   3  -1  12   66.18    6.74
   3  -1  12   61.97   13.59
   3  -1  12   61.37   13.12
   3  -1  12   47.59   11.81
   3  -1  12   54.53   11.91
  -3  -1 -12   57.15   14.35
   3  -1  12   78.64    8.58
   3  -1  12   59.44    5.82
   3  -1  12   86.19    9.95
   3  -1  12   86.14    9.06
   3  -1  13   14.84    3.73
   3  -1  13   13.14    4.00
  -3  -1 -13   14.12    8.18
   3  -1  13   12.13    3.07
   3  -1  13   14.50    4.53
   3  -1  13   21.91    6.03
   3  -1  13   19.85    5.54
   3  -1  14   80.60    7.47
   3  -1  14  103.80   10.28
   3  -1  14  105.84   11.46
   3  -1  14  110.95   10.79
   3  -1  14  105.64   10.10
   3  -1  15   14.10    3.29
   3  -1  15   28.43    5.62
   3  -1  15   31.05    6.45
   3  -1  16   21.14    3.48
   3  -1  16   31.72    6.00
   3  -1  16   32.91    6.64
   3  -1  17   19.01    4.58
   3  -1  17   17.35    5.53
   3  -1  18   35.70    5.21
   3  -1  18    2.87    3.20
  -3   0  21   33.75    3.56
  -3   0  21   33.88    4.02
  -3   0  20    1.49    2.01
  -3   0  20    0.61    2.57
  -3   0  19    0.52    2.48
  -3   0  19   -0.25    3.67
  -3   0  18    2.20    3.02
  -3   0  18    4.02    3.76
  -3   0  18    4.21    3.05
  -3   0  17   80.64    8.14
  -3   0  17   71.91    8.37
  -3   0  17   90.30    9.73
  -3   0  16  279.61   15.05
  -3   0  16  279.05   16.72
  -3   0  16  278.48   15.96
  -3   0  15  360.64   17.37
  -3   0  15  392.02   19.45
  -3   0  15  389.57   18.61
  -3   0  14  315.43   15.88
  -3   0  14  346.38   17.65
  -3   0  14  326.87   16.59
  -3   0  13   -1.75    4.64
  -3   0  13    1.89    2.42
  -3   0  13   -0.25    2.12
  -3   0  13   -1.30    2.65
  -3   0  12   16.65    6.36
  -3   0  12   30.03    4.48
  -3   0  12   31.07    5.01
  -3   0  11  140.11   16.64
  -3   0  10    1.11    2.36
  -3   0  10   -0.63    4.17
  -3   0   9  399.93   24.54
   3   0  -9  407.73   20.12
  -3   0   9  410.04   16.65
  -3   0   9  400.85   18.61
  -3   0   8    6.02    4.04
  -3   0   8    8.47    2.71
   3   0  -8    2.01    2.59
  -3   0   8    4.55    2.62
  -3   0   7  201.62    9.39
   3   0  -7  206.27   13.21
  -3   0   7  202.40   11.51
  -3   0   7  218.46   16.03
   3   0  -6  159.89   11.12
  -3   0   6  159.51    9.50
  -3   0   6  157.71    7.18
  -3   0   5  735.02   12.06
  -3   0   5  758.97   18.47
   3   0  -5  784.88   23.46
  -3   0   5  764.24   16.13
  -3   0   4  344.75    5.48
   3   0  -4  380.36   15.75
  -3   0   4  386.04   16.67
  -3   0   4  379.77   10.42
   3   0  -3 2466.41   37.92
  -3   0   3 2530.89   38.87
   3   0  -2 3201.94   42.61
  -3   0   2 3292.79   41.32
  -3   0   2 3261.53   33.33
   3   0  -1    3.37    1.68
   3   0  -1    0.85    2.00
  -3   0   1    1.95    1.80
   3   0  -1    2.10    1.09
   3   0   0    4.08    2.36
   3   0   0    2.66    2.03
   3   0   0    1.99    2.60
  -3   0   0   -1.37    2.45
   3   0   0    3.84    0.83
   3   0   1  619.90   20.71
   3   0   1  563.55   17.70
  -3   0  -1  617.61   18.10
   3   0   2  654.23   21.16
  -3   0  -2  591.09   18.78
   3   0   3   49.93    6.85
   3   0   3   48.50    5.89
  -3   0  -3   44.11    5.33
   3   0   4 3736.96   58.72
   3   0   4 3571.99   46.33
   3   0   4 3754.38   59.36
   3   0   4 3820.42   59.89
   3   0   4 3725.04   59.07
  -3   0  -4 3568.97   56.82
   3   0   5  731.90   28.45
   3   0   5  685.39   19.48
   3   0   5  731.90   28.93
   3   0   5  766.07   29.40
   3   0   5  739.99   28.22
   3   0   6  158.00   14.75
   3   0   6  155.41    8.66
   3   0   6  170.46   15.30
   3   0   6  164.02   14.96
   3   0   6  172.74   14.75
   3   0   7   -1.13    4.16
   3   0   7    3.46    4.31
   3   0   7    1.38    4.41
   3   0   7   -2.00    4.92
   3   0   8    4.58    4.10
   3   0   8    5.78    4.99
   3   0   8    8.12    5.34
   3   0   8    5.77    4.55
   3   0   9  233.51   21.10
   3   0   9  215.65   19.50
   3   0   9  238.05   22.56
   3   0   9  246.20   22.07
  -3   0  -9  230.18   21.97
   3   0  10  761.96   22.67
   3   0  10  638.98   36.89
   3   0  10  593.78   33.38
   3   0  10  599.44   35.22
   3   0  10  612.04   37.83
  -3   0 -10  639.61   39.52
   3   0  10  745.14   23.34
   3   0  10  785.41   24.32
   3   0  10  781.26   24.54
   3   0  10  628.11   18.68
   3   0  11   88.40    8.36
   3   0  11   72.33   14.10
   3   0  11   78.10   13.88
  -3   0 -11   64.83   13.00
   3   0  11   67.87    6.99
   3   0  11   74.57    6.74
   3   0  11   91.16    8.93
   3   0  11   99.48    9.44
   3   0  11   79.35    8.35
   3   0  12   51.52    6.69
   3   0  12   40.30   10.00
   3   0  12   43.32   11.81
  -3   0 -12   31.63    9.92
   3   0  12   57.90    7.96
   3   0  12   53.16    6.97
   3   0  12   44.11    5.34
   3   0  13   17.98    4.50
   3   0  13   15.79    8.41
   3   0  13    8.04    5.01
  -3   0 -13    8.36    5.48
   3   0  13   12.56    3.31
   3   0  13   22.65    5.20
   3   0  13   21.05    5.93
   3   0  14   16.81    5.10
   3   0  14   15.02    4.89
   3   0  14   19.94    5.26
   3   0  14   11.59    3.45
   3   0  15    6.82    3.95
   3   0  15    9.12    3.96
   3   0  15    7.65    4.45
   3   0  16    2.57    3.65
   3   0  16   -0.24    2.90
   3   0  16    2.71    4.84
   3   0  17   -1.60    2.87
   3   0  17    5.39    3.49
   3   0  18    3.90    2.81
   3   0  18   -1.64    2.20
  -3   1  20   32.33    4.35
  -3   1  20   34.42    4.47
  -3   1  20   36.99    4.72
  -3   1  19    0.72    2.49
  -3   1  19    1.57    2.75
  -3   1  19    3.52    2.50
  -3   1  18    0.48    3.01
  -3   1  18    0.67    2.69
  -3   1  18   -1.33    3.48
  -3   1  17   89.87    8.70
  -3   1  17   82.79    9.03
  -3   1  17   77.16    8.46
  -3   1  16  101.16    8.84
  -3   1  16   94.62    9.66
  -3   1  16   88.79    9.12
  -3   1  15   44.78   10.99
  -3   1  15   68.81    7.84
  -3   1  15   72.23    8.45
  -3   1  15   66.05    7.74
  -3   1  14   14.36    6.73
  -3   1  14   34.60    5.52
  -3   1  14   29.73    5.27
  -3   1  14   27.81    5.58
  -3   1  13   10.48    5.33
  -3   1  13   24.43    4.56
  -3   1  13   23.38    4.54
  -3   1  13   26.14    5.06
  -3   1  12   38.41    8.89
  -3   1  12   42.65    5.64
  -3   1  12   43.17    5.99
  -3   1  12   48.37    5.86
  -3   1  11  227.22   20.23
   3   1 -10  145.99   14.96
  -3   1  10  129.51   14.25
   3   1  -9  430.64   24.38
  -3   1   9  390.63   23.11
  -3   1   8   22.74    6.15
   3   1  -8   24.29    5.81
  -3   1   7  785.90   28.48
   3   1  -7  799.84   30.13
  -3   1   7  778.60   27.30
   3   1  -6   18.47    5.70
  -3   1   6   20.91    5.32
   3   1  -5  331.80   17.84
  -3   1   5  315.32   15.60
   3   1  -4  347.22   17.57
  -3   1   4  344.62   15.58
   3   1  -3  252.41   14.47
  -3   1   3  247.38   13.44
   3   1  -2 6836.05   70.23
  -3   1   2 6740.49   66.98
   3   1  -1 2399.84   39.65
  -3   1   1 2480.31   41.38
  -3   1   1 2416.37   26.88
   3   1   0  360.64   14.98
  -3   1   0  355.26   16.74
  -3   1   0  355.77    8.80
   3   1   1   48.34    6.37
   3   1   1   50.45    5.58
  -3   1  -1   55.46    7.79
  -3   1  -1   55.14    3.80
   3   1   2  699.58   18.72
   3   1   2  716.83   24.03
  -3   1  -2  710.06   25.29
  -3   1  -2  666.50   15.70
   3   1   3 1253.82   22.56
   3   1   3 1364.92   35.70
  -3   1  -3 1344.73   36.78
  -3   1  -3 1298.89   26.10
   3   1   4  773.94   24.24
   3   1   4  793.75   26.13
   3   1   4  831.34   30.09
  -3   1  -4  783.48   23.45
  -3   1  -4  798.05   29.78
   3   1   5  535.15   17.90
   3   1   5  548.65   23.60
   3   1   5  542.10   26.62
  -3   1  -5  516.35   25.40
   3   1   6   21.97    5.91
   3   1   6   16.52    6.36
  -3   1  -6    3.53    9.06
  -3   1  -7  370.02   19.81
   3   1   7  361.66   24.95
   3   1   7  353.19   21.93
  -3   1  -7  336.25   23.84
   3   1   8  924.99   42.34
   3   1   8  930.42   38.36
  -3   1  -8  937.83   42.62
   3   1   9  212.56   19.53
   3   1   9  205.73   22.18
  -3   1  -9  210.48   21.54
  -3   1  -9  213.88   20.24
   3   1  10  260.07   13.40
   3   1  10  212.51   20.78
   3   1  10  227.53   23.86
   3   1  10  223.67   12.72
  -3   1 -10  239.12   24.62
   3   1  10  267.35   13.93
   3   1  10  269.32   14.39
   3   1  10  212.15   11.09
   3   1  11  408.75   17.60
   3   1  11  323.84   30.27
   3   1  11  325.87   26.62
   3   1  11  346.40   16.56
   3   1  11  402.40   17.91
   3   1  11  424.21   18.93
   3   1  11  319.19   13.84
   3   1  12   71.63    7.81
   3   1  12   59.76   14.01
   3   1  12   70.18   13.29
   3   1  12   60.89    7.36
   3   1  12   81.00    8.21
   3   1  12   82.35    9.23
   3   1  12   51.88    5.67
   3   1  13   15.64    4.74
   3   1  13   15.19    4.27
   3   1  13   12.05    4.52
   3   1  13   10.66    3.03
   3   1  13   11.84    3.70
   3   1  14   99.61    9.23
   3   1  14  108.30   10.93
   3   1  14   88.39    8.99
   3   1  15   15.02    4.48
   3   1  15   21.65    4.61
   3   1  15   22.54    6.19
   3   1  16   20.60    4.08
   3   1  16   18.77    4.05
   3   1  16   24.38    5.82
   3   1  17   14.26    3.23
   3   1  17   16.46    4.34
   3   1  18    1.67    2.15
   3   1  18    0.00    1.83
   3   1  18    3.39    2.97
  -3   2  20    5.30    2.24
  -3   2  20    7.65    2.23
  -3   2  20    9.20    2.37
  -3   2  19    5.97    3.49
  -3   2  19    9.56    2.77
  -3   2  19   16.42    3.72
  -3   2  18   10.15    4.07
  -3   2  18   10.56    3.30
  -3   2  18   10.75    3.73
  -3   2  17   38.51    6.31
  -3   2  17   36.26    5.89
  -3   2  17   33.12    5.42
  -3   2  16   19.13    5.22
  -3   2  16   17.95    4.89
  -3   2  16   14.71    4.43
  -3   2  15    6.48    3.66
  -3   2  15    0.88    2.77
  -3   2  15    2.72    3.11
  -3   2  14  262.42   14.54
  -3   2  14  247.88   14.47
  -3   2  14  265.16   14.85
  -3   2  13   31.95    5.38
  -3   2  13   31.83    5.35
  -3   2  13   34.85    5.75
  -3   2  12    4.48    2.78
  -3   2  12    2.60    2.09
  -3   2  12    5.05    2.30
   3   2 -11  171.91   20.07
  -3   2  11  186.16   11.02
  -3   2  11  186.40   11.26
  -3   2  11  193.44   11.55
   3   2 -10  223.20   22.36
  -3   2  10  201.01   16.83
   3   2  -9  269.73   23.31
  -3   2   9  238.84   17.04
   3   2  -8  206.06   19.70
  -3   2   8  186.62   14.10
  -3   2   8  179.76   16.98
  -3   2   7 1053.34   30.83
  -3   2   7 1030.23   38.52
  -3   2   6 1235.80   31.20
  -3   2   6 1267.48   40.74
   3   2  -5  101.66   12.70
  -3   2   5   76.04    9.64
   3   2  -4  716.99   31.24
  -3   2   4  686.73   27.98
   3   2  -3  678.89   29.29
  -3   2   3  629.01   26.72
   3   2  -2  436.79   22.75
  -3   2   2  436.15   21.98
   3   2  -1  371.00   20.10
  -3   2   1  360.85   20.37
   3   2   0  352.74   18.79
  -3   2   0  346.96   20.32
   3   2   1  731.28   25.72
   3   2   1  718.38   25.62
  -3   2  -1  716.00   29.21
   3   2   2  470.74   21.92
   3   2   2  461.10   19.48
  -3   2  -2  462.29   24.16
   3   2   3 1193.46   29.16
   3   2   3 1176.74   36.43
  -3   2  -3 1196.25   39.51
   3   2   4  270.57   18.67
  -3   2  -4  263.44   19.58
   3   2   5  599.66   29.67
  -3   2  -5  689.68   32.62
   3   2   6  237.83   20.57
  -3   2  -6  252.13   20.82
  -3   2  -7   94.65   13.13
   3   2   7   94.18   13.56
  -3   2  -7  108.48   14.52
   3   2   8   63.61   12.12
  -3   2  -8   76.25   12.25
  -3   2  -8   68.02   12.22
   3   2   9   58.48    6.36
   3   2   9   58.45   13.00
   3   2   9   68.95    7.30
   3   2   9   62.15    6.98
   3   2   9   46.05    5.02
   3   2  10   19.03    4.05
   3   2  10   17.64    8.24
   3   2  10   24.37    4.94
   3   2  10   12.38    2.65
   3   2  10   20.40    4.51
   3   2  11   15.71    4.13
   3   2  11    8.97    5.73
   3   2  11   25.90    6.01
   3   2  11   11.03    2.67
   3   2  11   17.38    4.68
   3   2  12  243.86   14.12
   3   2  12  262.25   15.98
   3   2  12  261.06   15.40
   3   2  13   26.12    5.21
   3   2  13   13.91    3.06
   3   2  13   28.70    5.90
   3   2  14   62.29    7.18
   3   2  14   60.31    8.12
   3   2  14   80.97    6.71
   3   2  15   30.41    5.27
   3   2  15   20.09    4.98
   3   2  15   30.92    5.93
   3   2  16   14.60    3.74
   3   2  16   19.56    4.74
   3   2  17   15.45    3.23
   3   2  17   19.39    4.44
   3   2  18    2.24    1.76
   3   2  18    3.32    2.22
  -3   3  19   11.38    2.95
  -3   3  19   11.69    2.84
  -3   3  18    6.62    3.23
  -3   3  18    7.68    2.30
  -3   3  18    9.87    3.15
  -3   3  17   32.98    5.36
  -3   3  17   26.95    4.30
  -3   3  17   25.02    4.58
  -3   3  16    1.19    3.51
  -3   3  16    6.25    3.25
  -3   3  16    4.48    2.77
  -3   3  15   90.07    9.08
  -3   3  15   92.77    8.34
  -3   3  15   78.44    8.62
  -3   3  14   26.23    5.50
  -3   3  14   23.03    5.30
  -3   3  14   23.31    4.59
  -3   3  13   20.79    5.04
  -3   3  13   30.53    5.69
  -3   3  13   22.80    4.60
  -3   3  12   51.85    6.85
  -3   3  12   54.15    6.48
  -3   3  12   53.64    6.88
  -3   3  11  258.21   14.03
  -3   3  11  223.17   13.89
   3   3 -11  244.69   28.02
  -3   3  11  242.24   13.13
  -3   3  11  255.69   14.12
  -3   3  10    7.21    2.76
   3   3 -10   12.22    7.15
  -3   3  10   -3.56    3.29
  -3   3  10    8.82    3.27
  -3   3  10    5.95    2.64
  -3   3   9   99.38    9.09
   3   3  -9  113.28   18.08
  -3   3   9   86.54    8.02
  -3   3   9  117.24    9.06
   3   3  -8    6.47    5.78
  -3   3   8    7.06    4.82
   3   3  -7  117.13   17.21
  -3   3   7  102.01   14.98
   3   3  -6  189.15   20.80
  -3   3   6  171.15   18.49
   3   3  -5  629.85   36.66
  -3   3   5  549.61   31.88
   3   3  -4  113.88   16.13
  -3   3   4  103.46   12.44
   3   3  -3  253.02   22.07
  -3   3   3  225.46   19.21
   3   3  -3  232.32   16.07
   3   3  -2  348.91   25.01
  -3   3   2  294.83   22.03
   3   3  -2  298.03   19.07
   3   3  -1  128.00   10.89
   3   3  -1  133.31   15.14
  -3   3   1  119.76   15.33
   3   3   0  554.15   23.01
   3   3   0  561.24   29.41
  -3   3   0  557.02   30.48
   3   3   1   62.73    9.99
   3   3   1   66.19    8.43
  -3   3  -1   82.28   12.46
   3   3   2  730.33   31.15
   3   3   2  746.07   29.63
  -3   3  -2  723.76   35.24
   3   3   3  281.03   18.11
   3   3   3  267.00   18.85
  -3   3  -3  275.85   22.26
   3   3   4   69.48   10.15
  -3   3  -4   75.96   11.98
   3   3   5   66.90   11.13
  -3   3  -5   68.28   12.40
   3   3   6   51.87   10.31
  -3   3  -6   52.96   12.05
   3   3   6   66.52    7.25
  -3   3  -6   55.17   11.99
   3   3   7  517.69   19.60
  -3   3  -7  518.09   36.83
   3   3   7  459.08   31.62
   3   3   7  545.18   20.26
  -3   3  -7  493.60   33.13
   3   3   7  525.23   19.19
   3   3   8  230.26   13.35
   3   3   8  252.02   12.23
  -3   3  -8  246.83   26.07
   3   3   8  218.43   23.05
   3   3   8  213.82   12.78
   3   3   8  246.02   13.71
   3   3   9  100.34    9.07
   3   3   9  101.85    8.21
   3   3   9   89.70   15.86
   3   3   9   90.74    7.66
   3   3   9  112.56    9.52
   3   3  10    1.95    4.17
   3   3  10    6.97    2.87
   3   3  10    1.83    2.01
   3   3  10    5.70    2.97
   3   3  11   46.78    5.89
   3   3  11   44.23    6.62
   3   3  12   35.82    5.21
   3   3  12   31.02    6.12
   3   3  13   54.58    6.52
   3   3  13   56.14    8.52
   3   3  13   49.17    7.35
   3   3  14   40.85    5.53
   3   3  14   41.80    6.55
   3   3  15    3.16    1.83
   3   3  15    6.58    3.23
   3   3  16    1.53    1.86
   3   3  16    8.32    3.27
   3   3  17    6.90    2.40
   3   3  17   21.95    3.68
  -3   4  18    4.82    2.17
  -3   4  18    2.12    1.72
  -3   4  17    1.27    2.18
  -3   4  17    0.68    2.16
  -3   4  16   20.10    4.20
  -3   4  16   14.46    3.60
  -3   4  15   -0.02    2.59
  -3   4  15    2.12    3.15
  -3   4  14   60.46    6.74
  -3   4  14   44.83    6.90
  -3   4  13  131.85   10.35
  -3   4  13  100.74    9.94
  -3   4  13  120.22   10.40
  -3   4  12   72.11    8.32
  -3   4  12   80.28    8.38
  -3   4  12   90.01    9.22
  -3   4  11   86.00    8.30
  -3   4  11   75.85    8.97
  -3   4  11   82.38    8.89
   3   4 -10   59.93   15.43
  -3   4  10   57.24    8.09
  -3   4  10   65.00    7.90
   3   4  -9  124.80   21.53
  -3   4   9  120.63   11.23
  -3   4   9  116.15   10.30
  -3   4   8   45.88    7.17
   3   4  -8   27.78   10.25
  -3   4   8   18.74    9.47
  -3   4   8   32.23    5.58
  -3   4   7  108.72   10.49
  -3   4   7   98.83    9.01
  -3   4   7   93.38   15.74
   3   4  -7  115.66   19.95
  -3   4   6  216.47   14.42
  -3   4   6  185.36   21.83
  -3   4   6  192.68   12.49
   3   4  -6  227.16   26.82
  -3   4   5   74.77    8.47
  -3   4   5   74.23    7.86
  -3   4   5   68.14   13.96
   3   4  -5   70.31   15.47
  -3   4   4  210.50   13.81
  -3   4   4  177.63   21.11
   3   4  -4  208.08   24.84
  -3   4   3    2.55    2.57
  -3   4   3    2.86    5.29
   3   4  -3    2.03    5.65
  -3   4   2   50.08    9.79
   3   4  -2   67.79   13.64
  -3   4   1  332.83   28.36
   3   4  -1  377.60   29.97
  -3   4   0  340.38   28.65
   3   4   0  346.45   28.11
   3   4   1   31.19    5.20
  -3   4  -1   31.68   10.11
   3   4   1   28.59    8.14
   3   4   2  170.94   11.60
  -3   4  -2  144.43   18.79
   3   4   2  189.33   12.21
   3   4   2  148.11   16.96
   3   4   3  190.33   12.70
  -3   4  -3  175.35   20.91
   3   4   3  195.27   12.56
   3   4   4   18.43    4.76
  -3   4  -4   13.08    7.99
   3   4   4   15.88    4.13
  -3   4  -4   13.33    6.87
   3   4   4   13.62    3.41
   3   4   5   -1.58    2.80
  -3   4  -5    0.92    5.52
   3   4   5    0.46    2.74
  -3   4  -5   -3.13    5.15
   3   4   5   -0.84    1.99
   3   4   6  101.57    9.72
  -3   4  -6   79.69   16.48
   3   4   6  104.03    9.75
   3   4   6   92.19    8.55
   3   4   7  137.16   11.39
  -3   4  -7  105.21   19.93
   3   4   7  129.55   11.00
   3   4   7  119.52   10.02
   3   4   8   15.47    4.41
  -3   4  -8   10.34    6.61
   3   4   8   22.95    6.95
   3   4   8   22.08    5.02
   3   4   9  132.00   11.23
   3   4   9  137.14   10.82
   3   4   9  118.84   10.26
   3   4  10   21.63    4.03
   3   4  10   25.02    5.37
   3   4  10   28.21    5.64
   3   4  11   35.44    5.01
   3   4  11   44.08    6.39
   3   4  11   40.90    6.21
   3   4  12   48.24    5.43
   3   4  12   46.18    6.63
   3   4  13   28.99    4.03
   3   4  13   33.02    5.57
   3   4  14    5.39    2.74
   3   4  15   21.37    3.77
  -3   5  16   12.40    2.61
  -3   5  16   16.79    3.07
  -3   5  15   17.20    3.19
  -3   5  15   15.26    3.39
  -3   5  14    2.20    2.35
  -3   5  14    1.52    2.43
  -3   5  13   21.54    4.55
  -3   5  13   28.57    5.33
  -3   5  12   -1.80    2.78
  -3   5  12   -1.48    2.89
  -3   5  12    0.97    3.35
  -3   5  11   15.26    4.26
  -3   5  11   12.40    4.44
  -3   5  11   17.96    5.17
  -3   5  10  245.95   16.90
  -3   5  10  250.37   15.18
  -3   5   9   83.76   10.25
  -3   5   9   84.53    9.16
  -3   5   8   15.11    4.83
  -3   5   8   22.52    5.72
  -3   5   7   37.67    7.24
  -3   5   7   32.05    5.66
  -3   5   6  203.00   15.42
  -3   5   6  173.41   23.47
  -3   5   6  200.66   13.81
   3   5  -6  218.99   29.74
  -3   5   5   84.86   10.35
   3   5  -5   70.26   16.73
  -3   5   5   66.63   14.61
  -3   5   5   75.57    9.02
  -3   5   4    4.46    3.05
   3   5  -4   14.24    9.16
  -3   5   4    3.81    5.42
  -3   5   4    7.64    4.04
  -3   5   3   95.28   10.55
  -3   5   3   91.21   17.24
   3   5  -3   78.43   17.20
  -3   5   3   73.01   15.03
   3   5  -2  164.89   12.36
  -3   5   2  152.43   12.95
  -3   5   2  136.08   21.19
  -3   5   2  108.71   18.63
   3   5  -2  139.75   21.96
  -3   5   1   17.41    4.79
   3   5  -1    8.19    3.12
  -3   5   1   10.24    7.73
   3   5  -1   10.55    6.85
  -3   5   1    7.35    5.32
  -3   5   0  217.40   15.48
   3   5   0  224.43   14.54
  -3   5   0  186.08   23.97
  -3   5   0  198.08   26.28
   3   5   0  192.83   24.01
   3   5   1    4.17    2.85
  -3   5  -1    3.16    5.88
  -3   5  -1    5.30    5.70
   3   5   2   48.52    7.68
  -3   5  -2   37.42   11.37
  -3   5  -2   44.47   13.22
   3   5   3   59.50    8.01
  -3   5  -3   56.28   14.75
   3   5   3   57.54    7.64
   3   5   4  225.73   15.29
  -3   5  -4  207.91   28.82
   3   5   4  221.64   14.45
   3   5   4  192.93   12.91
   3   5   5   26.56    5.95
   3   5   5   27.47    5.53
   3   5   5   29.91    5.40
   3   5   6   24.19    5.86
   3   5   6   28.05    5.89
   3   5   6   25.57    5.29
   3   5   7   70.72    9.08
   3   5   7   71.36    8.32
   3   5   7   66.87    7.58
   3   5   8    2.34    3.92
   3   5   8   -2.89    4.46
   3   5   8    3.85    3.24
   3   5   9   29.38    6.10
   3   5   9   23.16    4.83
   3   5  10   37.29    6.12
   3   5  10   33.54    5.56
   3   5  11   24.34    4.80
   3   5  11   17.97    3.86
   3   5  12   16.25    3.47
   3   5  12   24.53    4.14
   3   5  13    0.99    1.70
  -3   6  13    0.85    1.36
  -3   6  13    3.21    2.17
  -3   6  12   26.30    4.13
  -3   6  12   42.11    5.23
  -3   6  11   22.37    3.72
  -3   6  11   37.63    5.38
  -3   6  10    1.44    2.05
  -3   6  10    3.82    3.33
  -3   6  10    1.67    2.68
  -3   6   9   32.08    4.90
  -3   6   9   28.92    6.58
  -3   6   9   30.57    5.79
  -3   6   8   -2.36    4.46
  -3   6   8    2.23    3.38
  -3   6   7   48.23    8.20
  -3   6   7   46.62    6.15
  -3   6   7   53.63    7.92
  -3   6   6   25.78    6.15
  -3   6   6   27.93    6.21
  -3   6   6   23.62    4.61
  -3   6   5   97.48   10.97
  -3   6   5   88.81    9.29
  -3   6   4    7.27    4.06
  -3   6   4   17.21    5.31
  -3   6   3   17.75    5.54
  -3   6   3   23.16    5.95
  -3   6   2   16.23    5.55
  -3   6   2   23.23    6.41
   3   6  -1   48.08    6.96
  -3   6   1   52.25    7.52
  -3   6   1   59.81    9.01
   3   6   0  117.87   11.08
  -3   6   0  140.52   13.07
   3   6   1   37.51    6.58
   3   6   2   66.34    8.40
   3   6   2   53.76    7.02
   3   6   3   33.15    6.21
   3   6   3   33.10    5.58
   3   6   4   78.52    9.12
   3   6   4   68.98    7.33
   3   6   5   18.13    5.66
   3   6   5   19.48    4.31
   3   6   6   22.26    5.90
   3   6   6   21.14    4.25
   3   6   7    9.35    4.61
   3   6   7   10.18    3.37
  -3   6  -7    9.49    3.85
   3   6   8    0.78    2.86
   3   6   8    1.26    2.12
  -3   6  -8   -1.84    2.43
   3   6   9   44.50    6.04
   3   6   9   44.42    4.93
   3   6  10   35.33    4.72
   3   6  10   34.09    4.05
  -3   7   8    4.57    2.31
  -3   7   7    3.01    2.18
  -3   7   6    4.24    2.13
  -3   7   6   13.10    3.45
  -3   7   5   60.47    5.87
  -3   7   5   65.09    6.64
  -3   7   4    1.60    2.13
  -3   7   4    2.46    2.59
  -3   7   3   25.66    4.43
  -3   7   2   -3.11    3.16
  -3   7   1    8.76    3.98
   3   7   0    1.55    2.07
  -3   7   0    5.01    3.34
   3   7   0    4.09    2.14
   3   7   0    2.61    2.41
   3   7   1   -1.38    2.46
  -3   7  -1    4.54    3.53
   3   7   1    0.12    1.60
   3   7   2    5.59    2.72
   3   7   2    6.43    2.32
  -3   7  -2    9.62    4.29
   3   7   3    2.63    2.40
   3   7   3    3.73    1.81
  -3   7  -3    8.96    3.68
   3   7   4   -0.32    2.43
   3   7   4    2.32    1.59
  -3   7  -4    4.81    3.33
   3   7   5   10.09    3.04
  -3   7  -5   12.06    3.35
   3   7   5   11.82    2.30
   3   7   6   12.75    3.31
  -3   7  -6   17.17    3.42
   4  -7  -8    4.23    2.36
  -4  -7   8    0.81    1.58
  -4  -7   7   10.62    2.47
   4  -7  -7   10.66    3.24
  -4  -7   6   34.89    4.41
   4  -7  -6   40.53    5.16
   4  -7  -5    9.77    3.55
  -4  -7   5    8.07    2.55
  -4  -7   4   66.87    5.63
   4  -7  -4   76.31    7.32
   4  -7  -3   11.78    3.67
  -4  -7   3   12.33    2.58
   4  -7  -2   18.03    4.06
  -4  -7   2   14.50    2.87
   4  -7  -1   14.42    3.74
   4  -7   0   20.32    4.18
   4  -7   1    6.21    2.77
   4  -7   2   22.91    4.10
   4  -7   3    7.94    2.68
   4  -7   4   70.50    5.81
   4  -7   5    1.88    1.70
  -4  -6  13   11.92    2.51
  -4  -6  12   15.17    3.25
  -4  -6  11    9.34    2.91
  -4  -6  10   14.82    3.63
  -4  -6   9    9.87    3.67
  -4  -6   8   36.96    5.78
  -4  -6   7   55.76    6.83
  -4  -6   6   50.26    6.84
  -4  -6   6   49.73    6.68
  -4  -6   5   73.81    8.35
  -4  -6   5   62.55    7.53
  -4  -6   4   20.99    4.99
  -4  -6   4   18.94    5.04
  -4  -6   3   60.55    7.74
  -4  -6   3   52.45    6.70
   4  -6  -3   65.03    8.53
  -4  -6   2   33.60    6.23
  -4  -6   2   27.80    4.83
   4  -6  -2   32.65    6.89
  -4  -6   1   69.86    7.87
   4  -6  -1   67.40    8.60
   4  -6  -1   86.33    9.96
  -4  -6   1   73.55    7.46
  -4  -6   0  138.81   10.62
  -4  -6   0  148.56   10.35
   4  -6   0  133.40   11.02
   4  -6   0  157.92   12.64
  -4  -6   0  130.60   10.05
   4  -6   1    3.74    3.90
   4  -6   1   12.73    3.94
   4  -6   2  100.27   10.04
   4  -6   2   83.99    8.48
   4  -6   3    2.81    3.06
   4  -6   3    4.27    3.92
   4  -6   4   33.33    6.15
   4  -6   4   28.98    4.90
   4  -6   5    4.61    3.73
   4  -6   5   -0.68    2.48
   4  -6   6    8.11    2.76
   4  -6   6   14.07    4.29
   4  -6   7   14.17    3.65
   4  -6   7   15.45    3.14
   4  -6   8   51.78    4.65
   4  -6   8   48.68    6.07
   4  -6   9    8.09    2.72
   4  -6  10   56.64    4.98
  -4  -5  16    3.70    1.80
  -4  -5  16    4.54    1.64
  -4  -5  15   16.84    3.21
  -4  -5  15   11.87    2.67
  -4  -5  14   20.86    3.88
  -4  -5  14   15.33    3.46
  -4  -5  13   27.29    4.48
  -4  -5  13   24.16    4.66
  -4  -5  12   35.69    5.27
  -4  -5  12   38.41    5.75
  -4  -5  11   30.31    5.65
  -4  -5  11   26.56    4.76
  -4  -5  10   33.27    6.34
  -4  -5  10   37.71    5.57
  -4  -5  10   42.33    5.77
  -4  -5   9   46.18    6.42
  -4  -5   9   39.59    5.54
  -4  -5   9   40.46    6.67
  -4  -5   8   65.28    6.86
  -4  -5   8   65.06    7.59
  -4  -5   8   57.06    7.66
  -4  -5   7  113.55   10.06
  -4  -5   7  106.43    9.66
  -4  -5   6   74.51    8.14
   4  -5  -6   75.11   17.77
  -4  -5   6   74.26    8.20
  -4  -5   5   74.06    7.98
  -4  -5   5   60.50   14.00
  -4  -5   5   49.44   12.64
   4  -5  -5   76.41   17.10
  -4  -5   5   72.09    8.03
  -4  -5   4   46.96    6.66
  -4  -5   4   40.82   11.37
   4  -5  -4   52.77   14.85
  -4  -5   4   48.12    6.45
  -4  -5   3   49.53    6.81
  -4  -5   3   32.47   10.03
   4  -5  -3   44.30   12.84
  -4  -5   3   48.13    6.60
   4  -5  -3   36.69    6.86
  -4  -5   2   56.44    6.98
   4  -5  -2   57.96   12.71
  -4  -5   2   58.17   12.75
   4  -5  -2   52.50   14.60
  -4  -5   2   59.87    7.12
   4  -5  -2   60.99    7.56
   4  -5  -1  145.71   20.52
  -4  -5   1  129.40   18.48
  -4  -5   1  150.97   10.89
  -4  -5   1  167.41   11.70
   4  -5  -1  170.94   12.17
   4  -5   0   49.28   11.97
  -4  -5   0   44.97    6.09
  -4  -5   0   54.47    6.68
   4  -5   0   52.81    7.05
   4  -5   0   57.25    7.75
   4  -5   1   19.67    8.04
  -4  -5  -1   24.99    4.81
   4  -5   1   22.70    5.49
   4  -5   1   24.96    4.91
   4  -5   2   22.09    8.78
  -4  -5  -2   35.15    5.43
   4  -5   2   30.53    5.33
   4  -5   2   39.55    6.41
   4  -5   3   60.39    7.06
   4  -5   3   64.96    7.94
   4  -5   4  138.53   10.36
   4  -5   4  157.58   12.21
   4  -5   5    9.30    3.11
   4  -5   5    8.25    3.62
   4  -5   6   20.34    4.25
   4  -5   6   27.35    5.53
   4  -5   7   79.24    7.21
   4  -5   7   79.38    7.48
   4  -5   7   76.24    8.44
   4  -5   8   34.45    4.85
   4  -5   8   36.56    4.91
   4  -5   8   37.36    6.16
   4  -5   9    5.98    2.44
   4  -5   9    4.59    3.63
   4  -5  10    0.29    1.89
   4  -5  10   -1.28    3.02
   4  -5  11    0.10    1.81
   4  -5  11    2.14    2.50
   4  -5  12    0.66    1.63
   4  -5  12    1.39    1.83
   4  -5  13    7.45    2.14
   4  -5  13    2.19    1.67
  -4  -4  18   -3.32    2.04
  -4  -4  17   18.45    3.59
  -4  -4  16   32.76    5.17
  -4  -4  16   26.87    4.09
  -4  -4  15   16.22    3.67
  -4  -4  15   20.99    4.83
  -4  -4  14   25.89    4.92
  -4  -4  14   24.00    5.35
  -4  -4  13   23.10    5.33
  -4  -4  13   25.22    6.00
  -4  -4  12  151.05   11.58
  -4  -4  12  134.59   11.15
  -4  -4  11    7.41    3.67
  -4  -4  11    6.06    3.61
  -4  -4  10   30.29    5.03
  -4  -4  10   27.88    5.24
  -4  -4  10   32.63    6.24
  -4  -4  10   21.20    8.08
  -4  -4  10   30.27    9.96
   4  -4 -10   26.98   11.40
  -4  -4   9  450.68   18.20
  -4  -4   9  476.78   19.27
  -4  -4   9  434.24   35.62
  -4  -4   9  400.07   31.16
   4  -4  -9  442.78   42.03
  -4  -4   9  483.22   20.08
  -4  -4   8  139.48   10.23
  -4  -4   8  135.42   10.10
  -4  -4   8  110.42   16.66
  -4  -4   8  136.42   19.73
   4  -4  -8  129.67   21.77
  -4  -4   8  156.15   11.36
  -4  -4   7    4.89    2.62
  -4  -4   7    5.03    2.77
  -4  -4   7    3.94    2.59
  -4  -4   7    5.92    5.30
  -4  -4   7    4.32    4.76
   4  -4  -7    4.76    5.99
  -4  -4   6  247.43   13.36
  -4  -4   6  244.11   12.41
  -4  -4   6  220.95   23.23
  -4  -4   6  242.42   25.32
   4  -4  -6  259.96   29.65
  -4  -4   6  261.56   14.05
  -4  -4   5   33.19    5.11
   4  -4  -5   30.24    8.32
  -4  -4   5   28.74    9.13
   4  -4  -5   27.51   11.26
  -4  -4   5   35.35    5.37
  -4  -4   4  125.66    9.40
   4  -4  -4  117.80   15.40
  -4  -4   4  114.98   17.08
   4  -4  -4  122.78   16.20
   4  -4  -4  133.27   20.90
  -4  -4   4  122.73    9.38
   4  -4  -4  129.32   10.05
  -4  -4   3   65.58    6.68
   4  -4  -3   64.26   11.45
   4  -4  -3   75.17   12.81
   4  -4  -3   66.92   14.82
  -4  -4   3   70.36    6.93
   4  -4  -3   75.21    7.55
  -4  -4   2  165.06   10.36
   4  -4  -2  174.03   19.37
   4  -4  -2  150.15   17.92
   4  -4  -2  174.67   22.70
   4  -4  -2  199.31   11.73
  -4  -4   1    6.64    2.55
   4  -4  -1    5.95    5.70
   4  -4  -1    9.11    5.97
  -4  -4   1    2.02    2.86
   4  -4  -1    4.34    6.12
   4  -4  -1    6.11    2.54
  -4  -4   0  129.94    9.26
   4  -4   0  136.42   17.41
   4  -4   0  134.69   18.28
   4  -4   0  144.92   20.43
  -4  -4   0  128.02   16.20
   4  -4   0  142.10    9.75
  -4  -4  -1  201.69   11.34
   4  -4   1  193.18   21.34
   4  -4   1  221.48   22.45
  -4  -4  -1  198.86   21.00
   4  -4   1  216.67   12.03
   4  -4   1  227.64   13.22
  -4  -4  -2   42.28    5.33
   4  -4   2   51.91   11.73
   4  -4   2   45.74   10.21
   4  -4   2   44.64    9.26
  -4  -4  -2   39.96   10.84
   4  -4   2   47.49    5.81
   4  -4   2   52.22    6.56
   4  -4   3   87.06   15.21
   4  -4   3   74.39   12.58
   4  -4   3   85.37   15.05
  -4  -4  -3   76.40   14.39
   4  -4   3   82.32    7.51
   4  -4   3   88.05    8.39
   4  -4   4   60.97    6.27
   4  -4   4   63.69   13.42
   4  -4   4   55.99   11.19
   4  -4   4   69.84   13.84
  -4  -4  -4   55.65   12.39
   4  -4   4   63.13    6.58
   4  -4   4   77.47    7.99
   4  -4   5  110.34    8.68
   4  -4   5  115.36   17.95
   4  -4   5   92.79   15.01
   4  -4   5   93.13   16.81
  -4  -4  -5   97.22   17.19
   4  -4   5  116.42    9.73
   4  -4   5  100.18    8.46
   4  -4   6  139.17   10.11
   4  -4   6  127.47   18.78
   4  -4   6  120.57   17.79
  -4  -4  -6  122.13   19.64
   4  -4   6  149.62   10.95
   4  -4   6  132.56    9.57
   4  -4   7   12.08    3.51
   4  -4   7   14.57    3.54
   4  -4   7   21.56    9.27
   4  -4   7   13.80    7.35
  -4  -4  -7   10.62    6.63
   4  -4   7   15.17    4.51
   4  -4   8   75.53    8.02
   4  -4   8   70.63    8.15
   4  -4   9  117.51   10.04
   4  -4   9  134.50   11.14
   4  -4  10   12.54    3.66
   4  -4  10   13.00    4.38
   4  -4  11   39.89    5.85
   4  -4  11   38.71    5.87
   4  -4  12    0.18    2.84
   4  -4  12    1.58    3.03
   4  -4  13   38.61    5.39
   4  -4  13   32.37    5.12
   4  -4  14   16.52    3.41
   4  -4  14   12.70    3.38
   4  -4  15   14.79    2.90
   4  -4  15   14.80    2.86
  -4  -3  19    7.92    2.15
  -4  -3  18    0.80    1.96
  -4  -3  17    3.11    2.52
  -4  -3  16   19.14    4.11
  -4  -3  16   27.31    5.07
  -4  -3  15  134.11   11.03
  -4  -3  15  132.09   10.26
  -4  -3  14  558.92   21.95
  -4  -3  14  504.97   20.76
  -4  -3  13    3.58    3.30
  -4  -3  13    4.16    2.99
   4  -3 -13    0.34    6.24
  -4  -3  12  258.07   14.70
  -4  -3  12  189.16   22.04
  -4  -3  12  214.03   23.59
   4  -3 -12  213.48   29.25
  -4  -3  12  242.94   14.41
  -4  -3  11  114.71    9.71
  -4  -3  11   78.84   13.96
  -4  -3  11   87.46   15.38
   4  -3 -11   83.40   17.82
  -4  -3  11  101.10    9.31
  -4  -3  10  304.87   14.98
  -4  -3  10  254.95   22.06
  -4  -3  10  250.48   24.73
  -4  -3  10  230.23   22.43
   4  -3 -10  280.21   30.96
  -4  -3  10  294.94   15.25
  -4  -3   9    6.13    3.14
  -4  -3   9    2.09    1.93
  -4  -3   9    1.66    3.55
  -4  -3   9   10.62    5.89
  -4  -3   9    4.37    5.30
   4  -3  -9    5.88    6.54
  -4  -3   8  233.92   20.31
  -4  -3   8  249.42   23.25
  -4  -3   8  226.99   19.60
   4  -3  -8  235.98   26.88
  -4  -3   8  279.07   13.80
  -4  -3   7  255.50   20.86
  -4  -3   7  275.26   23.95
  -4  -3   7  248.30   18.93
   4  -3  -7  291.62   28.58
  -4  -3   6   97.90   14.18
   4  -3  -6   94.15   11.61
  -4  -3   6   80.21   10.09
   4  -3  -6  103.21   17.05
  -4  -3   6   88.36   12.03
  -4  -3   5  241.05   15.97
   4  -3  -5  268.12   19.93
   4  -3  -5  288.83   26.45
  -4  -3   5  235.74   18.79
   4  -3  -4  188.24   17.09
   4  -3  -4  197.21   22.22
  -4  -3   4  172.50   15.96
   4  -3  -3  250.54   19.96
   4  -3  -3  252.84   23.95
  -4  -3   3  234.33   18.90
   4  -3  -2  408.67   23.84
   4  -3  -2  442.84   26.43
   4  -3  -2  460.60   30.54
  -4  -3   2  377.56   23.31
   4  -3  -1  684.42   25.40
   4  -3  -1  665.39   30.84
   4  -3  -1  713.98   34.08
   4  -3  -1  677.06   36.72
  -4  -3   1  693.63   35.13
   4  -3   0  174.48   17.24
   4  -3   0  171.82   16.13
   4  -3   0  168.19   13.97
   4  -3   0  183.05   18.85
  -4  -3   0  184.30   17.25
   4  -3   1  456.46   26.91
   4  -3   1  441.32   24.08
   4  -3   1  452.12   27.73
  -4  -3  -1  468.78   24.78
   4  -3   1  475.27   29.82
  -4  -3  -1  477.12   28.65
   4  -3   2   52.31    9.86
   4  -3   2   55.50    9.44
   4  -3   2   57.21   10.58
  -4  -3  -2   55.97    8.61
  -4  -3  -2   58.86   10.62
   4  -3   3  249.12   20.96
   4  -3   3  238.97   21.36
   4  -3   3  245.09   20.28
  -4  -3  -3  226.01   21.44
   4  -3   4  487.28   30.76
   4  -3   4  475.18   29.52
   4  -3   4  461.25   29.44
  -4  -3  -4  472.33   32.36
   4  -3   5  329.00   26.45
   4  -3   5  302.07   24.94
   4  -3   5  308.99   23.97
  -4  -3  -5  323.86   28.68
   4  -3   6  560.97   19.40
   4  -3   6  487.61   33.23
   4  -3   6  461.71   30.07
   4  -3   6  490.47   32.75
  -4  -3  -6  533.26   38.07
   4  -3   6  542.99   19.22
   4  -3   7   41.81    5.75
   4  -3   7   33.73    9.21
   4  -3   7   35.85   10.26
   4  -3   7   32.17    9.45
  -4  -3  -7   39.47   10.78
   4  -3   7   62.90    8.05
   4  -3   7   48.99    6.17
   4  -3   8  120.28    9.86
   4  -3   8  106.29   16.52
   4  -3   8  106.12   17.15
  -4  -3  -8  111.66   19.68
   4  -3   8  152.81   12.11
   4  -3   8  117.57    9.62
   4  -3   9   12.09    3.78
   4  -3   9    7.13    5.26
   4  -3   9   10.81    6.32
  -4  -3  -9    9.75    6.67
   4  -3   9   13.86    4.18
   4  -3   9   15.84    5.15
   4  -3  10  173.81   12.26
  -4  -3 -10  163.80   25.19
   4  -3  10  173.14   12.19
   4  -3  11   27.83    5.40
   4  -3  11   25.86    5.33
   4  -3  12    5.25    3.52
   4  -3  12    7.96    3.91
   4  -3  13    6.65    3.37
   4  -3  13    7.90    4.08
   4  -3  14   10.11    3.31
   4  -3  14   15.02    4.45
   4  -3  15   13.18    3.55
   4  -3  15   13.12    3.73
   4  -3  16    6.37    2.42
  -4  -2  20   -0.06    1.44
  -4  -2  19   14.32    2.75
  -4  -2  19   12.05    3.19
  -4  -2  18   34.43    4.62
  -4  -2  18   37.80    5.39
  -4  -2  17   29.94    4.75
  -4  -2  17   34.21    4.69
  -4  -2  17   31.82    5.58
  -4  -2  16  194.74   12.31
  -4  -2  16  198.27   11.67
  -4  -2  16  212.33   13.49
  -4  -2  16  195.41   12.13
  -4  -2  15   36.20    5.10
  -4  -2  15   32.11    5.47
  -4  -2  15   36.62    5.66
  -4  -2  15   39.19    6.30
  -4  -2  14    6.72    3.31
  -4  -2  14    2.98    2.41
  -4  -2  14    4.63    4.27
  -4  -2  14   -0.48    3.87
   4  -2 -14    9.60    7.82
  -4  -2  14    8.98    3.13
  -4  -2  13   74.04    7.71
  -4  -2  13   56.60   12.79
  -4  -2  13   65.65   12.36
   4  -2 -13   53.44   15.05
  -4  -2  13   73.50    7.95
  -4  -2  13   72.76    8.00
  -4  -2  12   67.22    7.14
  -4  -2  12   59.27   12.40
  -4  -2  12   53.79   10.65
   4  -2 -12   64.45   15.70
  -4  -2  12   75.15    7.66
  -4  -2  12   77.27    7.99
  -4  -2  11   50.38    5.81
  -4  -2  11   46.41   10.37
  -4  -2  11   37.85    8.57
   4  -2 -11   51.94   12.95
  -4  -2  11   48.48    6.08
  -4  -2  10   63.67    9.47
  -4  -2  10   59.17   10.77
  -4  -2  10   59.55   11.43
   4  -2 -10   70.89   13.94
  -4  -2   9   18.78    6.92
  -4  -2   9   23.26    6.13
  -4  -2   9   17.46    6.17
   4  -2  -9   19.88    9.10
  -4  -2   8  730.88   34.19
  -4  -2   8  689.64   28.83
  -4  -2   8  696.83   32.89
   4  -2  -8  764.13   41.03
  -4  -2   7  357.71   20.19
   4  -2  -7  416.22   19.24
  -4  -2   7  343.29   22.50
  -4  -2   7  372.46   23.20
   4  -2  -7  403.38   28.56
  -4  -2   7  354.82   22.40
  -4  -2   6  620.81   28.38
   4  -2  -6  684.28   26.16
   4  -2  -6  681.52   35.77
  -4  -2   6  622.93   28.79
   4  -2  -5  419.76   21.34
   4  -2  -5  444.69   27.71
  -4  -2   5  389.91   22.47
   4  -2  -4  256.64   17.52
   4  -2  -4  291.62   21.63
  -4  -2   4  262.69   17.99
   4  -2  -3  111.00    5.83
   4  -2  -3  117.78    9.98
   4  -2  -3  123.22   12.55
   4  -2  -3  132.42   14.56
  -4  -2   3  118.24   12.32
   4  -2  -2  311.58   16.40
   4  -2  -2  300.79   12.54
   4  -2  -2  317.80   19.41
   4  -2  -2  341.12   21.48
  -4  -2   2  308.33   18.64
   4  -2  -1   21.28    4.05
   4  -2  -1   21.55    6.98
   4  -2  -1   18.21    2.17
   4  -2  -1   21.70    5.11
  -4  -2   1   20.89    6.23
   4  -2  -1   23.29    6.53
   4  -2   0  344.58   17.10
   4  -2   0  358.58   21.71
   4  -2   0  349.61   18.80
   4  -2   0  340.11    9.21
   4  -2   0  331.24   20.41
  -4  -2   0  325.25   19.98
   4  -2   1  692.94   26.13
   4  -2   1  690.97   27.68
   4  -2   1  705.51   30.33
   4  -2   1  687.52   16.02
  -4  -2  -1  638.60   21.53
   4  -2   1  689.09   29.18
  -4  -2  -1  705.36   30.31
   4  -2   2 1338.17   40.30
   4  -2   2 1317.29   38.91
   4  -2   2 1342.85   41.62
   4  -2   2 1309.68   26.28
  -4  -2  -2 1238.26   30.75
  -4  -2  -2 1296.62   42.34
   4  -2   3  344.08   15.56
   4  -2   3  324.74   21.28
   4  -2   3  330.30   21.03
   4  -2   3  337.32   21.27
  -4  -2  -3  330.73   16.65
  -4  -2  -3  343.87   23.65
   4  -2   4   20.68    4.44
   4  -2   4   13.97    4.96
   4  -2   4   15.77    5.31
   4  -2   4   14.37    6.91
   4  -2   4   16.93    6.62
  -4  -2  -4   16.27    4.09
  -4  -2  -4   18.37    7.33
   4  -2   5  961.50   39.85
   4  -2   5  944.47   39.08
   4  -2   5  925.84   35.18
   4  -2   5  988.64   32.87
   4  -2   5  906.84   36.83
  -4  -2  -5 1020.00   44.52
   4  -2   6   46.23    9.69
   4  -2   6   47.86    9.67
   4  -2   6   47.58    8.24
   4  -2   6   41.35    8.95
   4  -2   6   44.48    7.80
  -4  -2  -6   46.09   11.78
   4  -2   7  430.29   29.96
   4  -2   7  435.67   29.54
   4  -2   7  411.89   24.17
   4  -2   7  463.52   26.64
   4  -2   7  416.41   28.05
  -4  -2  -7  477.23   34.83
   4  -2   8  243.05   12.90
   4  -2   8  225.93   12.47
   4  -2   8  198.72   21.21
   4  -2   8  202.38   21.36
   4  -2   8  189.64   20.24
  -4  -2  -8  206.82   24.88
   4  -2   8  246.19   13.70
   4  -2   8  204.10   12.15
   4  -2   9   76.54    7.83
   4  -2   9   78.81    7.94
   4  -2   9   79.19   14.61
   4  -2   9   61.03   12.10
   4  -2   9   75.02   13.79
  -4  -2  -9   69.76   15.50
   4  -2   9   76.21    7.93
   4  -2   9   60.67    5.80
   4  -2   9   96.45    9.05
   4  -2  10  144.00   10.66
   4  -2  10  155.54   11.34
   4  -2  10  116.12   17.44
   4  -2  10  119.20   17.44
   4  -2  10  120.07   18.04
  -4  -2 -10  124.92   21.08
   4  -2  10  150.54   10.91
   4  -2  10  164.90   12.26
   4  -2  10  116.36    7.98
   4  -2  11  264.34   14.73
   4  -2  11  230.92   13.55
   4  -2  11  195.32   23.46
   4  -2  11  201.87   23.33
   4  -2  11  198.45   23.64
  -4  -2 -11  209.03   27.58
   4  -2  11  271.17   16.40
   4  -2  11  223.66   13.98
   4  -2  11  173.15    9.66
   4  -2  12   11.45    3.63
   4  -2  12   19.00    5.84
   4  -2  12   20.55    6.04
   4  -2  12    9.70    2.80
   4  -2  12   17.32    5.17
   4  -2  13  211.63   13.97
   4  -2  13  181.94   11.86
   4  -2  13  219.02   15.65
   4  -2  13  190.14   13.63
   4  -2  14   48.01    9.06
   4  -2  14   20.20    4.26
   4  -2  14   29.38    6.63
   4  -2  14   41.27    5.34
   4  -2  14   24.69    5.64
   4  -2  15    3.96    2.55
   4  -2  15   12.60    5.65
   4  -2  16  644.88   24.09
   4  -2  16   71.70    9.55
   4  -2  16  859.72   12.69
   4  -2  17    3.12    1.63
  -4  -1  21    7.53    2.48
  -4  -1  20   11.60    2.63
  -4  -1  20    6.49    2.80
  -4  -1  19    4.39    2.38
  -4  -1  19    2.41    2.80
  -4  -1  18   19.17    4.32
  -4  -1  18   24.24    4.85
  -4  -1  17   26.19    4.66
  -4  -1  17   24.31    3.95
  -4  -1  17   33.90    6.02
  -4  -1  16    6.61    2.72
  -4  -1  16   10.64    3.22
  -4  -1  16   11.96    3.93
  -4  -1  16   14.63    5.00
  -4  -1  15   95.03    8.11
  -4  -1  15   97.40    8.88
  -4  -1  15   71.53   15.16
   4  -1 -15   76.57   18.16
  -4  -1  15  109.55   10.50
  -4  -1  15  113.57   10.00
  -4  -1  15   95.03    8.82
  -4  -1  14   74.21    7.42
  -4  -1  14   68.94    7.10
  -4  -1  14   66.18   13.47
   4  -1 -14   70.35   17.99
  -4  -1  14   77.43    8.59
  -4  -1  14   82.98    8.48
  -4  -1  14   73.60    7.89
  -4  -1  13   66.21    6.65
  -4  -1  13   78.94    7.36
  -4  -1  13   71.61   13.90
   4  -1 -13   57.52   15.08
  -4  -1  13   82.52    8.41
  -4  -1  13   88.45    8.45
  -4  -1  13   66.58    7.40
  -4  -1  12  171.26   10.19
  -4  -1  12  189.24   21.06
  -4  -1  12  159.48   16.37
   4  -1 -12  186.05   24.10
  -4  -1  12  205.37   12.48
  -4  -1  12  181.03   11.28
  -4  -1  11   41.69    9.58
  -4  -1  11   40.06    8.12
  -4  -1  10   45.34    7.87
  -4  -1  10   53.39   10.20
  -4  -1   9 1356.38   33.37
  -4  -1   9 1258.02   38.99
  -4  -1   9 1388.78   48.34
  -4  -1   8  886.87   36.58
  -4  -1   8  885.62   25.54
  -4  -1   8  830.39   30.42
  -4  -1   7  834.54   23.56
   4  -1  -7  897.57   26.46
  -4  -1   7  789.50   28.00
   4  -1  -7  855.12   36.27
  -4  -1   6  105.11    8.15
   4  -1  -6  104.76    9.60
   4  -1  -6  105.96   12.62
  -4  -1   6   95.82   10.57
   4  -1  -5 1453.05   35.98
   4  -1  -5 1501.31   41.75
  -4  -1   5 1483.78   38.86
   4  -1  -4  105.37    4.56
   4  -1  -4  106.42   10.15
  -4  -1   4  109.40   10.75
   4  -1  -4  105.91   10.99
   4  -1  -3 3390.80   56.39
   4  -1  -3 3370.33   32.48
   4  -1  -3 3365.57   54.69
  -4  -1   3 3453.96   56.39
   4  -1  -2 3257.02   55.63
   4  -1  -2 3194.70   37.20
   4  -1  -2 3254.64   50.73
  -4  -1   2 3320.77   53.38
   4  -1  -1 2386.93   36.23
   4  -1  -1 2460.53   48.62
   4  -1  -1 2348.58   35.74
  -4  -1   1 2507.62   46.12
   4  -1  -1 2424.82   41.38
   4  -1   0  150.34    9.99
   4  -1   0  151.01   12.42
   4  -1   0  145.81   10.07
   4  -1   0  152.78   10.26
  -4  -1   0  144.20   11.69
   4  -1   1   73.77    8.09
   4  -1   1   72.33    9.09
   4  -1   1   68.73    7.05
   4  -1   1   74.02    7.95
  -4  -1  -1   77.82    9.31
   4  -1   1   68.07    6.96
   4  -1   2  874.95   29.68
   4  -1   2  838.27   27.90
   4  -1   2  853.09   28.18
   4  -1   2  831.37   24.07
  -4  -1  -2  802.02   14.63
  -4  -1  -2  840.20   30.14
   4  -1   3  752.44   28.35
   4  -1   3  758.88   28.53
   4  -1   3  719.46   26.80
   4  -1   3  753.89   28.45
   4  -1   3  706.78   24.36
  -4  -1  -3  705.57   17.25
  -4  -1  -3  728.62   29.59
   4  -1   4  511.50   25.33
   4  -1   4  489.54   21.94
   4  -1   4  528.59   25.56
   4  -1   4  511.73   25.06
   4  -1   4  502.94   22.48
  -4  -1  -4  473.96   16.92
  -4  -1  -4  492.93   26.48
   4  -1   5   20.33    5.46
   4  -1   5   15.13    5.14
   4  -1   5   16.63    4.54
   4  -1   5   22.51    6.65
   4  -1   5   18.51    6.78
  -4  -1  -5   16.65    6.68
  -4  -1  -5   14.76    3.15
   4  -1   6 1282.10   45.10
   4  -1   6 1250.15   44.30
   4  -1   6 1194.56   33.84
   4  -1   6 1220.89   41.69
   4  -1   6 1243.33   44.21
  -4  -1  -6 1226.98   46.81
   4  -1   7  464.07   28.55
   4  -1   7  477.22   29.24
   4  -1   7  430.57   27.83
   4  -1   7  435.13   26.93
  -4  -1  -7  442.97   30.59
   4  -1   8  212.40   21.03
   4  -1   8  201.18   20.28
   4  -1   8  183.79   18.92
   4  -1   8  182.96   19.58
  -4  -1  -8  195.97   22.03
   4  -1   9   36.82    5.04
   4  -1   9   38.97    5.35
   4  -1   9   33.29    9.47
   4  -1   9   25.17    8.06
   4  -1   9   29.32    8.74
   4  -1   9   18.43    6.41
  -4  -1  -9   37.97   10.78
   4  -1   9   27.96    3.98
   4  -1   9   38.68    5.93
   4  -1   9   40.11    5.63
   4  -1   9   42.99    6.07
   4  -1  10  191.44   12.01
   4  -1  10  166.12   10.75
   4  -1  10  139.89   18.15
   4  -1  10  153.03   19.42
   4  -1  10  145.69   18.86
   4  -1  10  168.88   20.45
   4  -1  10  157.86   10.26
  -4  -1 -10  154.53   21.73
   4  -1  10  186.24   12.12
   4  -1  10  194.56   12.88
   4  -1  10  203.75   13.51
   4  -1  10  149.83    9.32
   4  -1  11   32.48    5.05
   4  -1  11   35.04    5.91
   4  -1  11   26.34    9.43
   4  -1  11   30.51    9.52
   4  -1  11   28.08    9.33
   4  -1  11   29.29    9.04
  -4  -1 -11   26.43   10.57
   4  -1  11   39.54    6.49
   4  -1  11   28.28    4.24
   4  -1  11   39.92    6.76
   4  -1  11   44.56    7.10
   4  -1  12   39.11    5.57
   4  -1  12   42.50    6.99
   4  -1  12   25.38    9.39
   4  -1  12   27.49    9.03
   4  -1  12   36.28   10.67
   4  -1  12   30.70   10.03
  -4  -1 -12   40.00   12.98
   4  -1  12   25.24    4.58
   4  -1  12   39.99    6.82
   4  -1  12   43.63    7.32
   4  -1  12   45.83    7.77
   4  -1  13    6.99    3.02
   4  -1  13    6.10    3.92
   4  -1  13   12.75    5.97
   4  -1  13    9.03    5.10
   4  -1  13    9.27    3.11
   4  -1  13   12.33    4.73
   4  -1  14   65.33    6.63
   4  -1  14   93.52    9.69
   4  -1  14  104.68   10.28
   4  -1  14   45.24    5.85
   4  -1  15   16.37    5.18
   4  -1  15   15.33    3.44
   4  -1  15   31.86    5.10
   4  -1  15   20.87    5.66
   4  -1  16   18.80    3.09
   4  -1  16   28.59    5.79
   4  -1  16   33.01    6.34
   4  -1  17   29.55    5.50
   4  -1  17   21.56    4.99
   4  -1  18  243.81   11.39
   4  -1  18  107.02    9.03
  -4   0  21    7.27    2.04
  -4   0  21    7.93    2.56
  -4   0  20    2.51    1.88
  -4   0  20    1.61    2.64
  -4   0  19   45.14    5.28
  -4   0  19   42.44    6.61
  -4   0  18   44.36    5.75
  -4   0  18   40.55    6.86
  -4   0  18   45.12    6.17
  -4   0  17  126.84   10.38
  -4   0  17  140.45   11.95
  -4   0  17  125.11   10.48
  -4   0  16  217.22   13.14
  -4   0  16  210.32   13.65
  -4   0  16  233.22   15.28
  -4   0  15   -0.50    4.01
  -4   0  15    1.96    2.81
  -4   0  15    0.34    2.50
  -4   0  15    2.56    3.53
  -4   0  14   24.16    8.62
  -4   0  14   29.25    5.00
  -4   0  14   31.98    5.79
  -4   0  14   30.02    5.29
  -4   0  13  187.01   21.48
  -4   0  13  221.42   12.29
  -4   0  13  229.84   13.76
  -4   0  13  231.30   13.00
  -4   0  12   13.97    6.46
  -4   0  12   27.81    4.82
  -4   0  11  902.63   41.70
  -4   0  10  103.80   10.10
  -4   0  10  107.72   14.38
  -4   0   9  131.05   14.10
   4   0  -9  135.29   12.81
  -4   0   9  134.08   10.53
  -4   0   8  175.63   15.83
   4   0  -8  168.32   13.14
   4   0  -8  168.68   13.88
  -4   0   8  173.32   11.15
   4   0  -7   10.68    3.80
  -4   0   7   11.95    3.22
   4   0  -6   65.09    8.20
  -4   0   6   57.40    5.80
  -4   0   6   63.05    5.08
   4   0  -5  453.90   20.18
  -4   0   5  489.05   21.82
  -4   0   5  460.29   12.95
   4   0  -4 2102.20   41.52
  -4   0   4 1997.86   26.82
   4   0  -3 5324.21   65.32
  -4   0   3 5492.44   47.96
   4   0  -2 5503.42   64.15
  -4   0   2 5492.11   60.86
  -4   0   2 5542.56   53.83
   4   0  -1 2160.19   31.60
   4   0  -1 2137.08   44.68
   4   0  -1 2108.06   39.60
   4   0  -1 2074.10   22.80
  -4   0   1 2146.13   37.01
   4   0   0 2594.21   39.33
   4   0   0 2628.72   50.10
   4   0   0 2697.86   43.79
  -4   0   0 2759.92   42.15
   4   0   1 1621.88   34.27
   4   0   1 1557.03   33.02
   4   0   1 1619.60   39.09
  -4   0  -1 1621.89   33.79
   4   0   2 3541.73   54.18
   4   0   2 3496.31   53.76
   4   0   2 3574.00   57.22
  -4   0  -2 3503.15   52.90
   4   0   3 2896.64   53.06
   4   0   3 2980.90   53.18
   4   0   3 2946.64   53.59
   4   0   3 2825.07   49.93
   4   0   3 2872.65   52.24
   4   0   4    5.96    4.59
   4   0   4    6.69    4.33
   4   0   4    9.38    4.72
   4   0   4    8.64    5.14
   4   0   4    7.54    3.22
  -4   0  -4   -2.39    6.14
   4   0   5   92.01   11.69
   4   0   5   91.11    8.46
   4   0   5   93.85   12.16
   4   0   5   91.90   11.52
   4   0   5   91.78   11.50
  -4   0  -5   60.25    7.07
   4   0   6  542.44   28.64
   4   0   6  559.81   29.09
   4   0   6  551.08   27.97
   4   0   6  562.38   28.61
  -4   0  -6  524.50   27.86
   4   0   7  989.88   40.13
   4   0   7  970.55   40.36
   4   0   7  965.31   39.16
   4   0   7  933.20   40.41
  -4   0  -7  933.90   40.09
   4   0   8  878.60   40.38
   4   0   8  870.14   38.76
   4   0   8  889.21   40.73
   4   0   8  855.34   41.45
  -4   0  -8  868.10   41.76
   4   0   9  181.81   19.00
   4   0   9  185.02   20.53
   4   0   9  192.63   20.25
   4   0   9  198.67   20.51
  -4   0  -9  164.91   19.56
   4   0   9  220.65   12.42
   4   0   9  228.59   12.68
   4   0   9  181.61   10.09
   4   0  10    5.17    2.76
   4   0  10    1.54    1.67
   4   0  10   -1.49    4.01
   4   0  10    5.53    5.58
   4   0  10    2.78    1.98
  -4   0 -10   -4.47    6.77
   4   0  10   -0.28    1.84
   4   0  10    2.62    2.26
   4   0  10    4.97    2.77
   4   0  10    1.31    2.02
   4   0  11   38.33    4.87
   4   0  11   43.90    6.24
   4   0  11   47.21   11.19
   4   0  11   41.50   11.24
   4   0  11   39.21    5.68
  -4   0 -11   26.13    8.12
   4   0  11   32.32    4.69
   4   0  11   41.67    6.35
   4   0  11   44.90    6.58
   4   0  11   53.57    7.44
   4   0  12  214.37   13.22
   4   0  12  172.39   21.52
   4   0  12  170.96   22.80
   4   0  12  166.30   11.37
  -4   0 -12  144.49   22.08
   4   0  12  209.68   13.84
   4   0  12  219.75   14.74
   4   0  12  155.84   10.09
   4   0  13  142.44   11.02
   4   0  13  141.36   11.34
   4   0  13  153.92   12.92
   4   0  14   19.57    4.96
   4   0  14   11.99    3.61
   4   0  14   16.00    4.44
   4   0  14   16.70    5.63
   4   0  15    0.38    3.16
   4   0  15    0.53    3.66
   4   0  15    2.21    3.19
   4   0  16    8.50    4.16
   4   0  16   17.49    4.87
   4   0  17   35.10    5.07
   4   0  17   26.12    5.24
   4   0  18    2.67    2.41
   4   0  18   13.00    3.55
  -4   1  21    3.36    1.55
  -4   1  21    8.42    2.27
  -4   1  20    9.77    2.66
  -4   1  20   13.52    3.59
  -4   1  20   11.58    2.90
  -4   1  19    0.24    2.66
  -4   1  19    0.41    1.98
  -4   1  19    4.71    3.52
  -4   1  18   22.79    5.07
  -4   1  18   33.01    5.61
  -4   1  18   39.00    6.10
  -4   1  17   32.41    5.94
  -4   1  17   29.95    5.75
  -4   1  17   30.11    5.65
  -4   1  16   12.66    4.12
  -4   1  16    9.00    3.36
  -4   1  16   13.13    4.56
  -4   1  15  104.99    9.28
  -4   1  15  106.33   10.28
  -4   1  15   99.60    9.22
  -4   1  14   51.62   11.28
  -4   1  14   81.16    8.11
  -4   1  14   82.40    8.87
  -4   1  14   74.73    7.92
  -4   1  13   57.71   11.30
  -4   1  13   77.53    7.49
  -4   1  13   82.10    8.33
  -4   1  13   79.07    7.74
  -4   1  12  170.01   18.45
  -4   1  12  205.46   11.37
  -4   1  12  210.67   12.55
  -4   1  12  193.97   11.34
  -4   1  11   43.79    9.58
  -4   1  10   50.00    9.30
   4   1 -10   60.94   10.46
  -4   1   9 1235.43   42.11
   4   1  -9 1329.70   44.56
  -4   1   8  873.95   33.01
   4   1  -8  896.62   35.17
  -4   1   8  834.94   29.18
   4   1  -7  835.56   32.65
  -4   1   7  792.22   27.36
   4   1  -6  102.37   11.18
  -4   1   6   91.65    9.03
   4   1  -5 1470.35   39.46
  -4   1   5 1349.85   32.73
   4   1  -4  104.12   10.61
  -4   1   4  106.24    9.94
   4   1  -3 3515.37   56.86
  -4   1   3 3361.91   50.70
   4   1  -2 3233.45   52.97
  -4   1   2 3261.22   51.37
   4   1  -1 2506.49   44.48
  -4   1   1 2457.68   32.72
   4   1   0  147.98   10.69
  -4   1   0  142.85    7.70
  -4   1   0  151.81   13.21
   4   1   1   68.36    8.32
   4   1   1   73.82    7.64
  -4   1  -1   87.62    6.48
  -4   1  -1   79.22    9.50
   4   1   2  818.24   23.26
   4   1   2  857.05   29.18
  -4   1  -2  857.95   20.90
  -4   1  -2  850.72   30.61
   4   1   3  737.54   28.71
   4   1   3  696.21   19.79
  -4   1  -3  741.84   30.00
  -4   1  -3  695.65   21.01
   4   1   4  525.44   22.60
   4   1   4  526.94   26.06
  -4   1  -4  507.89   20.40
  -4   1  -4  497.13   25.83
   4   1   5   18.14    6.30
   4   1   5   20.41    5.45
   4   1   5   22.49    4.59
  -4   1  -5   29.89    6.22
   4   1   6 1220.06   40.46
   4   1   6 1271.20   45.89
  -4   1  -6 1274.33   46.91
  -4   1  -6 1261.74   38.91
   4   1   7  474.11   30.44
   4   1   7  459.61   26.62
  -4   1  -7  473.52   26.23
  -4   1  -7  461.58   30.18
   4   1   8  194.11   21.03
   4   1   8  193.69   18.39
  -4   1  -8  198.36   20.98
  -4   1  -8  206.30   18.81
   4   1   9   36.95    5.02
   4   1   9   38.04    9.49
   4   1   9   31.44    9.78
   4   1   9   30.28    4.87
  -4   1  -9   31.36    8.38
   4   1   9   33.00    4.43
   4   1   9   42.04    5.70
   4   1  10  171.35   11.22
   4   1  10  155.58   20.82
   4   1  10  147.21   17.73
  -4   1 -10  158.13   21.23
   4   1  10  157.37   11.31
   4   1  10  179.91   11.70
   4   1  10  182.84   12.35
   4   1  10  154.10    9.50
   4   1  11   31.62    5.41
   4   1  11   27.62    9.70
   4   1  11   28.95    5.36
   4   1  11   41.41    6.62
   4   1  11   37.70    5.82
   4   1  11   27.00    4.38
   4   1  12   36.01    6.12
   4   1  12   24.01    9.37
   4   1  12   33.98    5.66
   4   1  12   30.54    4.33
   4   1  12   40.07    6.29
   4   1  12   40.97    7.09
   4   1  13    7.65    3.90
   4   1  13   11.31    3.69
   4   1  13    1.50    2.38
   4   1  13   10.11    3.83
   4   1  13    9.82    4.58
   4   1  14   85.79    8.62
   4   1  14  101.34    9.25
   4   1  14   82.91    8.57
   4   1  14   86.06    9.76
   4   1  15   12.69    3.77
   4   1  15   11.87    5.07
   4   1  15   13.94    3.76
   4   1  16   25.21    4.24
   4   1  16   29.33    5.77
   4   1  16   27.10    4.61
   4   1  17    8.88    2.74
   4   1  17    7.59    3.18
   4   1  18    9.15    2.38
  -4   2  20    0.35    1.77
  -4   2  20    2.22    2.00
  -4   2  20    3.37    1.92
  -4   2  19   11.61    3.23
  -4   2  19   14.60    3.38
  -4   2  19   11.44    3.73
  -4   2  18   23.63    5.75
  -4   2  18   38.09    5.69
  -4   2  18   34.52    5.34
  -4   2  17   37.23    5.59
  -4   2  17   33.80    5.57
  -4   2  17   33.52    5.64
  -4   2  16  227.80   13.17
  -4   2  16  214.11   13.60
  -4   2  16  193.47   12.73
  -4   2  15   32.82    5.94
  -4   2  15   35.23    6.14
  -4   2  15   42.65    6.46
  -4   2  14    6.66    3.16
  -4   2  14    6.27    3.16
  -4   2  14    9.10    3.96
  -4   2  13   76.68    7.68
  -4   2  13   69.95    7.87
  -4   2  13   74.15    7.77
  -4   2  12   78.28    7.46
  -4   2  12   75.76    7.84
  -4   2  12   76.77    7.47
   4   2 -11   51.77   11.26
  -4   2  11   55.41    6.06
  -4   2  11   58.69    6.63
  -4   2  11   52.03    5.92
   4   2 -10   64.78   12.60
  -4   2  10   63.21    9.66
  -4   2   9   18.60    5.33
   4   2  -9   24.18    7.71
  -4   2   9   18.58    5.40
   4   2  -8  774.01   38.68
  -4   2   8  679.89   27.93
  -4   2   8  700.61   32.35
  -4   2   7  350.33   19.13
  -4   2   7  336.84   21.79
   4   2  -6  700.08   34.15
  -4   2   6  623.24   28.92
   4   2  -5  447.02   26.41
  -4   2   5  394.19   22.25
   4   2  -4  290.72   20.96
  -4   2   4  267.76   18.44
   4   2  -3  129.77   13.74
  -4   2   3  133.69   14.18
   4   2  -2  317.40   20.20
  -4   2   2  321.21   20.55
   4   2  -1   18.89    5.60
  -4   2   1   19.38    6.43
   4   2   0  360.18   19.99
  -4   2   0  361.81   22.13
   4   2   1  692.18   27.60
   4   2   1  665.72   26.04
  -4   2  -1  714.52   31.16
   4   2   2 1312.38   39.54
   4   2   2 1282.56   34.53
  -4   2  -2 1341.54   43.96
   4   2   3  336.98   16.59
   4   2   3  336.48   21.72
   4   2   4   12.52    5.21
  -4   2  -4   24.82    9.55
   4   2   5  942.47   39.67
  -4   2  -5  961.95   41.02
   4   2   6   48.03   10.08
  -4   2  -6   47.88   11.04
   4   2   7  430.19   30.46
  -4   2  -7  430.73   30.76
   4   2   8  204.31   22.14
   4   2   8  214.42   12.33
  -4   2  -8  199.20   21.87
   4   2   8  213.01   12.19
   4   2   9   73.66    7.12
   4   2   9   64.48   13.49
   4   2   9   76.93    7.78
  -4   2  -9   69.91   14.00
   4   2   9   72.66    7.83
   4   2   9   62.44    5.95
   4   2  10  138.29   10.16
   4   2  10  134.66   19.95
   4   2  10  132.85   10.43
   4   2  10  136.52   10.83
   4   2  10  108.78    7.94
   4   2  11  225.92   13.24
   4   2  11  205.61   25.61
   4   2  11  237.36   14.38
   4   2  11  239.48   14.53
   4   2  11  177.75   10.17
   4   2  12    9.57    2.87
   4   2  12    6.78    2.56
   4   2  13  185.59   11.78
   4   2  13  187.30   13.81
   4   2  14   24.79    4.61
   4   2  14   22.46    5.45
   4   2  14   35.56    4.94
   4   2  15    2.29    2.56
   4   2  15    0.82    3.05
   4   2  16   15.54    3.73
   4   2  16   25.69    5.05
   4   2  17    0.58    1.51
   4   2  17    0.36    2.04
  -4   3  19    4.63    2.79
  -4   3  19    5.85    2.18
  -4   3  19    4.66    1.97
  -4   3  18    4.91    2.95
  -4   3  18    4.87    2.24
  -4   3  18    1.04    2.03
  -4   3  17    2.97    3.05
  -4   3  17    4.65    2.88
  -4   3  17    3.74    2.38
  -4   3  16   24.25    5.05
  -4   3  16   20.98    4.80
  -4   3  16   19.76    4.42
  -4   3  15  133.04   10.54
  -4   3  15  134.16   10.22
  -4   3  15  118.82   10.23
  -4   3  14  551.67   20.66
  -4   3  14  565.09   20.75
  -4   3  14  537.12   20.92
  -4   3  13    2.04    2.77
  -4   3  13    1.96    2.77
  -4   3  13    2.14    2.76
   4   3 -12  224.61   27.62
  -4   3  12  214.09   13.76
  -4   3  12  239.57   13.41
  -4   3  12  230.81   13.30
  -4   3  12  230.61   13.68
   4   3 -11   83.83   16.87
  -4   3  11   85.05    8.86
  -4   3  11  103.14    8.88
  -4   3  11  106.02    9.11
  -4   3  10  253.85   15.13
   4   3 -10  281.85   29.67
  -4   3  10  265.89   13.94
  -4   3   9    4.03    2.43
   4   3  -9   -1.09    5.50
  -4   3   9    2.88    4.49
  -4   3   9    4.52    2.48
   4   3  -8  256.92   26.22
  -4   3   8  219.50   21.45
   4   3  -7  292.39   27.23
  -4   3   7  255.88   23.01
   4   3  -6  105.81   16.80
  -4   3   6   93.29   14.36
   4   3  -5  283.74   25.65
  -4   3   5  235.92   20.67
   4   3  -4  209.32   21.13
  -4   3   4  176.87   17.73
   4   3  -3  266.09   22.98
  -4   3   3  223.02   20.26
   4   3  -2  448.41   28.86
  -4   3   2  426.12   27.97
   4   3  -1  656.58   27.86
   4   3  -1  731.46   35.29
  -4   3   1  646.67   35.15
   4   3   0  162.05   14.26
   4   3   0  171.86   16.91
  -4   3   0  184.99   19.01
   4   3   1  459.59   26.33
   4   3   1  463.00   24.68
  -4   3  -1  490.15   30.75
   4   3   2   55.55    8.83
   4   3   2   57.49    9.21
  -4   3  -2   54.48   10.71
   4   3   3  240.76   19.29
  -4   3  -3  241.26   22.36
   4   3   4  464.37   28.46
  -4   3  -4  461.26   31.32
   4   3   5  293.29   23.89
  -4   3  -5  315.06   26.84
   4   3   6  550.06   20.08
   4   3   6  486.74   32.45
  -4   3  -6  489.91   33.87
   4   3   6  569.21   20.46
   4   3   6  532.17   18.71
   4   3   7   41.72    6.09
  -4   3  -7   38.82   10.72
   4   3   7   35.47    9.63
   4   3   7   58.15    8.04
  -4   3  -7   39.89   10.90
   4   3   7   42.78    5.87
   4   3   8  112.11    9.63
   4   3   8   95.06   15.92
   4   3   8  111.63    9.36
   4   3   9   16.86    4.07
   4   3   9    8.41    4.79
   4   3   9   11.18    3.71
   4   3  10  161.54   10.57
   4   3  10  168.37   12.12
   4   3  11   30.81    5.01
   4   3  11   33.90    5.84
   4   3  12    1.63    1.91
   4   3  12    6.76    3.46
   4   3  13    5.10    2.38
   4   3  13    9.55    3.97
   4   3  14   14.82    3.31
   4   3  14   11.95    3.96
   4   3  15    5.75    2.55
   4   3  15    9.95    3.35
   4   3  16    0.00    1.07
   4   3  16    4.89    2.48
  -4   4  18    2.78    2.11
  -4   4  18    0.17    1.41
  -4   4  17   16.65    3.75
  -4   4  17   16.50    3.18
  -4   4  16   31.92    5.23
  -4   4  16   31.92    4.96
  -4   4  15   16.21    4.50
  -4   4  15   16.03    4.11
  -4   4  14   16.96    4.89
  -4   4  14   19.35    4.59
  -4   4  13   17.64    4.96
  -4   4  13   31.35    5.69
  -4   4  13   25.71    5.40
  -4   4  12  137.64   10.87
  -4   4  12  109.95   11.21
  -4   4  12  135.53   11.09
  -4   4  11    0.14    2.79
  -4   4  11    3.66    2.92
   4   4 -10   25.52   11.03
  -4   4  10   25.69    5.52
  -4   4  10   33.06    6.18
   4   4  -9  485.59   42.41
  -4   4   9  465.06   21.97
  -4   4   9  474.91   20.15
  -4   4   8  141.68   12.35
   4   4  -8  149.53   23.62
  -4   4   8  129.50   10.33
  -4   4   8  100.71   18.43
  -4   4   7    2.64    2.58
   4   4  -7    3.49    5.14
  -4   4   7   -1.82    6.17
  -4   4   7    0.52    2.48
  -4   4   6  265.12   16.22
  -4   4   6  240.34   25.55
  -4   4   6  266.24   15.17
   4   4  -6  265.62   29.66
  -4   4   5   24.68    5.39
  -4   4   5   35.67    5.92
  -4   4   5   21.05    7.67
   4   4  -5   40.10   11.98
  -4   4   4  124.06   10.99
  -4   4   4  121.69   18.45
  -4   4   4  134.33   10.75
   4   4  -4  114.97   18.54
  -4   4   3   68.33    8.16
  -4   4   3   48.82    9.86
   4   4  -3   77.06   15.25
  -4   4   2  187.82   13.06
  -4   4   2  160.82   19.49
   4   4  -2  167.83   21.45
   4   4  -1    5.00    2.47
  -4   4   1   -2.08    6.27
   4   4  -1    2.67    4.92
   4   4   0  140.60   10.41
  -4   4   0  129.32   18.32
   4   4   0  134.17   17.91
   4   4   1  232.63   13.33
  -4   4  -1  205.38   22.85
   4   4   1  214.61   21.39
   4   4   2   49.85    6.53
   4   4   2   46.96    6.16
  -4   4  -2   47.75   11.85
   4   4   3   90.92    8.65
  -4   4  -3   76.43   14.59
   4   4   3   85.68    8.44
   4   4   3   78.32    7.61
   4   4   4   73.72    8.31
  -4   4  -4   69.86   15.78
  -4   4  -4   65.36   13.86
   4   4   4   64.46    7.45
   4   4   4   62.81    7.03
   4   4   5  116.38   10.54
  -4   4  -5  112.51   19.58
   4   4   5  116.74   10.18
  -4   4  -5   94.01   15.96
   4   4   5  108.79    9.03
   4   4   6  152.20   11.90
  -4   4  -6  129.17   21.81
   4   4   6  172.53   12.64
   4   4   6  136.62   10.43
   4   4   7   16.67    4.64
  -4   4  -7   24.06   10.34
   4   4   7   16.07    4.29
   4   4   8   81.08    8.98
   4   4   8   71.33    7.95
   4   4   9  126.35   10.88
   4   4   9  155.47   11.92
   4   4   9  123.93   10.11
   4   4  10   15.18    4.19
   4   4  10   14.57    4.07
   4   4  11   35.54    5.53
   4   4  11   24.55    8.21
   4   4  11   38.52    6.07
   4   4  12    2.80    2.83
   4   4  13   32.69    4.90
   4   4  14   13.86    3.37
   4   4  15   13.23    2.77
  -4   5  16    5.84    2.36
  -4   5  16    9.16    2.45
  -4   5  15   14.82    3.43
  -4   5  15   13.58    3.23
  -4   5  14   20.93    4.08
  -4   5  14   18.26    4.36
  -4   5  13   21.79    4.95
  -4   5  13   30.04    5.20
  -4   5  12   34.43    6.53
  -4   5  12   50.62    6.20
  -4   5  12   43.02    6.48
  -4   5  11   37.39    5.63
  -4   5  11   26.76    5.88
  -4   5  11   30.20    5.68
  -4   5  10   33.58    6.56
  -4   5  10   41.52    6.91
  -4   5   9   31.64    6.81
  -4   5   9   44.74    7.23
  -4   5   8   63.21    9.22
  -4   5   8   54.26    7.05
  -4   5   8   57.63    8.20
  -4   5   7  114.23   11.98
  -4   5   7  108.87   10.48
  -4   5   6   67.43    9.20
  -4   5   6   72.25    8.78
  -4   5   6   66.46   14.37
   4   5  -6   67.92   17.15
  -4   5   5   68.39    9.27
  -4   5   5   90.39    9.77
  -4   5   5   64.00   14.54
   4   5  -5   67.32   17.04
  -4   5   4   55.55    8.26
  -4   5   4   43.93   11.91
  -4   5   4   56.01    8.26
   4   5  -4   50.78   14.21
  -4   5   4   35.41   10.59
  -4   5   3   51.10    7.72
  -4   5   3   37.08   12.04
  -4   5   3   56.55    8.32
   4   5  -3   39.42   12.31
  -4   5   3   38.92   11.28
   4   5  -2   70.55    8.29
  -4   5   2   60.85    9.12
  -4   5   2   41.43   12.83
   4   5  -2   49.31   13.27
  -4   5   2   52.59   13.09
  -4   5   1  173.63   13.90
   4   5  -1  171.17   12.88
  -4   5   1  139.36   21.51
  -4   5   1  153.36   22.59
   4   5  -1  145.06   21.65
   4   5   0   57.11    7.64
  -4   5   0   56.26    8.03
  -4   5   0   35.07   11.76
  -4   5   0   40.56   12.20
   4   5   1   25.16    5.24
  -4   5  -1   19.06    8.90
  -4   5  -1   17.83    8.27
   4   5   2   35.01    6.62
  -4   5  -2   40.72   13.13
   4   5   2   40.12    6.40
  -4   5  -2   31.88   11.05
   4   5   3   72.17    8.68
  -4   5  -3   54.37   14.98
   4   5   3   72.60    8.21
   4   5   3   66.02    7.43
   4   5   4  151.59   12.56
   4   5   4  148.27   11.92
   4   5   4  138.07   10.76
   4   5   5   15.17    5.25
   4   5   5    9.93    4.13
   4   5   5   14.47    4.11
   4   5   6   25.61    5.66
   4   5   6   20.27    4.71
   4   5   6   25.04    4.77
   4   5   7   80.55    9.47
   4   5   7   79.69    8.35
   4   5   7   82.32    8.18
   4   5   8   36.09    6.99
   4   5   8   34.14    5.24
   4   5   9    8.27    3.84
   4   5   9    9.55    4.32
   4   5   9    4.39    2.58
   4   5  10    1.85    2.89
   4   5  10    0.88    2.23
   4   5  11    1.42    1.96
   4   5  11    0.99    1.93
   4   5  12    2.00    1.75
   4   5  13    4.31    1.74
  -4   6  13    5.76    2.18
  -4   6  13   10.20    2.63
  -4   6  12   10.94    2.85
  -4   6  12   18.05    3.86
  -4   6  11    4.71    2.73
  -4   6  11    9.13    3.47
  -4   6  10    4.71    3.32
  -4   6  10   12.99    3.95
  -4   6   9   15.05    5.18
  -4   6   9   13.22    4.24
  -4   6   8   26.09    6.69
  -4   6   8   34.33    6.35
  -4   6   7   47.25    8.66
  -4   6   7   54.08    7.00
  -4   6   7   59.59    7.88
  -4   6   6   58.88    8.87
  -4   6   6   44.33    6.57
  -4   6   5   54.59    8.60
  -4   6   5   57.53    7.81
  -4   6   4   15.94    5.02
  -4   6   4   20.85    5.48
  -4   6   3   70.62    9.15
  -4   6   3   56.93    8.43
   4   6  -2   25.85    5.29
  -4   6   2   30.26    6.88
   4   6  -1   77.95    8.87
  -4   6   1   83.71   10.38
   4   6   0  140.86   11.65
  -4   6   0  154.01   13.90
   4   6   1    9.74    3.99
  -4   6  -1   15.78    6.75
   4   6   1   11.12    3.59
   4   6   2   80.99    9.43
  -4   6  -2  106.85   11.36
   4   6   2   83.76    7.95
   4   6   3    4.34    3.74
   4   6   3    1.78    2.31
  -4   6  -3    6.43    5.71
   4   6   4   31.58    6.65
   4   6   4   28.43    4.73
  -4   6  -4   40.49    7.62
   4   6   5    0.60    3.19
   4   6   5    1.90    2.14
  -4   6  -5    2.95    4.09
   4   6   6    7.59    4.14
   4   6   6    9.22    2.88
  -4   6  -6   14.31    4.47
   4   6   7   20.38    5.10
  -4   6  -7   17.52    4.53
   4   6   7   13.80    3.19
   4   6   8   62.68    6.83
   4   6   8   55.82    5.35
   4   6   9    4.46    2.67
   4   6   9    7.30    2.20
   4   6  10   48.76    5.12
   4   6  10   54.85    4.42
  -4   7   8   -0.11    1.74
  -4   7   7    2.63    1.94
  -4   7   7    9.64    2.84
  -4   7   6   35.02    4.26
  -4   7   6   43.79    5.21
  -4   7   5    7.02    2.65
  -4   7   5    9.57    3.26
  -4   7   4   68.70    6.61
  -4   7   4   70.16    7.03
  -4   7   3   11.75    3.39
  -4   7   2   13.85    3.68
  -4   7   1   14.75    4.09
   4   7   0   15.52    3.39
  -4   7   0   16.15    4.37
   4   7   1    4.44    2.29
  -4   7  -1    4.64    3.42
   4   7   2   20.23    3.93
  -4   7  -2   30.60    5.43
   4   7   3    7.35    2.95
  -4   7  -3    8.62    3.43
   4   7   4   54.76    5.68
  -4   7  -4   72.65    6.78
   4   7   5    1.50    1.88
  -4   7  -5    0.74    2.02
   5  -7  -7    4.94    2.41
  -5  -7   7    3.00    1.78
   5  -7  -6   11.52    3.37
  -5  -7   6    8.39    2.46
   5  -7  -5    3.97    2.22
  -5  -7   5    8.93    2.34
   5  -7  -4   53.63    5.94
  -5  -7   4   46.09    4.47
   5  -7  -3   12.14    3.41
  -5  -7   3    8.69    2.31
   5  -7  -2   14.62    3.58
   5  -7  -1    1.95    2.55
   5  -7   0  139.58    9.05
   5  -7   1    1.12    2.23
   5  -7   2    5.05    2.35
   5  -7   3   35.47    4.32
   5  -7   4    6.10    2.22
  -5  -6  13    4.24    1.85
  -5  -6  12    0.85    1.78
  -5  -6  11   10.97    3.29
  -5  -6  10   42.76    5.68
  -5  -6   9    6.30    3.03
  -5  -6   8    6.29    3.24
  -5  -6   7   17.66    4.59
  -5  -6   7   13.55    3.84
  -5  -6   6   63.95    7.75
  -5  -6   6   56.16    6.99
  -5  -6   5   89.62    9.04
  -5  -6   5   83.95    8.18
  -5  -6   4    0.86    3.27
  -5  -6   4    5.08    3.08
   5  -6  -4    2.84    4.35
  -5  -6   3   52.48    6.79
  -5  -6   3   46.88    6.13
   5  -6  -3   63.78    8.82
  -5  -6   2   57.30    7.12
   5  -6  -2   73.57    8.80
  -5  -6   2   65.87    7.00
  -5  -6   1    5.51    3.41
   5  -6  -1    1.20    3.71
  -5  -6   1    2.10    2.38
  -5  -6   0   81.88    8.03
   5  -6   0   97.50   10.41
   5  -6   0   84.18    8.79
   5  -6   1   31.82    6.34
   5  -6   1   19.40    5.30
   5  -6   2   21.61    5.62
   5  -6   2   15.85    4.43
   5  -6   3    9.79    4.37
   5  -6   3    8.94    3.41
   5  -6   4   90.68    8.28
   5  -6   4  126.71   10.27
   5  -6   5   34.84    5.75
   5  -6   5   24.69    4.45
   5  -6   6    0.18    2.63
   5  -6   6   -0.62    1.60
   5  -6   7    0.68    2.24
   5  -6   8    8.29    2.69
   5  -6   9    0.45    1.69
  -5  -5  16   10.08    2.25
  -5  -5  16   17.90    3.00
  -5  -5  15    1.80    2.11
  -5  -5  15   -0.01    1.80
  -5  -5  14   22.62    4.17
  -5  -5  14   19.61    3.81
  -5  -5  13   14.99    3.73
  -5  -5  13   16.05    4.20
  -5  -5  12    1.08    3.01
  -5  -5  12   -0.37    2.49
  -5  -5  11  142.48    9.76
  -5  -5  11  139.70   10.00
  -5  -5  11  139.04   11.20
  -5  -5  10   17.35    4.45
  -5  -5  10   20.83    4.80
  -5  -5  10   17.27    4.05
  -5  -5   9  163.68   11.51
  -5  -5   9  160.72   10.95
  -5  -5   9  155.82   11.66
  -5  -5   8   54.87    6.94
  -5  -5   8   53.76    6.38
  -5  -5   8   53.55    7.10
  -5  -5   7  143.66   11.15
  -5  -5   7  136.28   10.97
  -5  -5   6   53.50    7.34
  -5  -5   6   53.26    7.23
  -5  -5   5   -1.17    2.70
  -5  -5   5   -3.11    3.01
   5  -5  -5   -8.29    7.48
  -5  -5   4   10.24    3.21
  -5  -5   4   12.77    4.15
  -5  -5   4   20.25    8.72
   5  -5  -4   14.28    6.58
  -5  -5   3   74.28    7.97
  -5  -5   3   50.84   12.26
   5  -5  -3   83.30   18.38
   5  -5  -3   65.45    8.84
  -5  -5   3   76.98    8.24
  -5  -5   2   13.74    4.05
  -5  -5   2   12.89    3.69
  -5  -5   2    8.54    5.38
   5  -5  -2   15.72    8.19
   5  -5  -2   10.38    4.27
   5  -5  -1   17.54    7.47
  -5  -5   1   29.83    9.77
  -5  -5   1   23.24    4.65
  -5  -5   1   20.00    4.58
   5  -5  -1   19.54    5.03
   5  -5  -1   27.57    5.92
   5  -5   0   90.67   16.15
  -5  -5   0   96.36    9.00
   5  -5   0  106.31    9.28
   5  -5   0  119.10   11.00
   5  -5   1  152.83   21.75
  -5  -5  -1  171.77   11.71
   5  -5   1  192.66   13.55
   5  -5   1  189.35   12.13
  -5  -5  -2  101.03    8.80
   5  -5   2  118.16   10.57
   5  -5   2  100.96    8.99
   5  -5   3   59.27    6.80
   5  -5   3   55.55    7.45
   5  -5   4   55.90    6.69
   5  -5   4   60.74    7.69
   5  -5   5    2.13    3.45
   5  -5   5    1.97    2.25
   5  -5   6   16.01    3.73
   5  -5   6   15.51    4.87
   5  -5   7   10.10    3.07
   5  -5   7   10.85    4.00
   5  -5   7   11.07    2.94
   5  -5   8   52.81    5.71
   5  -5   8   55.40    7.22
   5  -5   9   15.38    3.30
   5  -5   9   11.46    3.48
   5  -5  10   28.13    4.12
   5  -5  10   27.08    5.06
   5  -5  11    8.35    2.55
   5  -5  11    2.19    2.47
   5  -5  12    5.82    2.07
   5  -5  12    6.47    2.61
  -5  -4  18    0.32    1.71
  -5  -4  17    1.94    1.74
  -5  -4  17    5.25    2.89
  -5  -4  16    5.85    2.34
  -5  -4  16   12.79    3.80
  -5  -4  15   -3.10    3.63
  -5  -4  15    7.01    3.21
  -5  -4  14   20.82    5.11
  -5  -4  14   24.57    4.99
  -5  -4  13   45.10    6.68
  -5  -4  13   51.84    7.21
  -5  -4  12   66.78    8.24
  -5  -4  12   61.78    7.97
  -5  -4  11   85.78    7.82
  -5  -4  11   89.37    9.10
  -5  -4  11   88.02    9.15
  -5  -4  10   88.15    8.17
  -5  -4  10   97.00    9.10
  -5  -4  10   90.85   16.93
   5  -4 -10   75.66   17.60
  -5  -4  10   99.15    9.79
  -5  -4   9    5.13    2.22
  -5  -4   9   10.11    4.06
  -5  -4   9    8.32    3.09
   5  -4  -9    4.94    6.86
  -5  -4   9    3.58    4.84
  -5  -4   9    0.35    3.72
  -5  -4   8   36.72    5.51
  -5  -4   8   36.15    5.96
  -5  -4   8   32.01    5.16
   5  -4  -8   37.13   12.15
  -5  -4   8   35.74    9.71
  -5  -4   8   38.17   11.88
  -5  -4   7   24.11    4.39
  -5  -4   7   23.80    4.75
  -5  -4   7   22.66    4.50
   5  -4  -7   26.23   10.02
  -5  -4   7   18.40    7.33
  -5  -4   7   27.61    9.42
  -5  -4   6    0.43    1.67
  -5  -4   6    5.15    2.62
  -5  -4   6    6.77    3.07
  -5  -4   6    2.27    4.85
   5  -4  -6    8.32    7.14
  -5  -4   5  535.43   19.71
  -5  -4   5  507.14   36.72
   5  -4  -5  541.88   34.79
   5  -4  -5  528.03   42.04
  -5  -4   5  548.29   20.33
  -5  -4   4   25.97    4.62
  -5  -4   4   24.97    4.61
   5  -4  -4   20.13    7.80
   5  -4  -4   20.10    7.82
   5  -4  -4   20.50    5.23
  -5  -4   3   14.95    3.40
  -5  -4   3   15.12    3.58
   5  -4  -3   14.40    6.43
   5  -4  -3   12.54    5.49
  -5  -4   3   18.31    6.41
   5  -4  -3   13.59    7.06
   5  -4  -3   15.32    3.96
  -5  -4   2  381.22   16.19
   5  -4  -2  386.68   28.30
   5  -4  -2  419.12   31.09
  -5  -4   2  410.88   30.65
   5  -4  -2  398.75   34.41
  -5  -4   2  422.99   17.28
   5  -4  -2  439.72   17.81
  -5  -4   1  111.02    8.72
   5  -4  -1  104.94   15.32
   5  -4  -1  127.12   17.40
  -5  -4   1  103.93   15.62
   5  -4  -1  114.08   18.62
   5  -4  -1  133.44    9.59
  -5  -4   0  222.64   12.24
   5  -4   0  233.05   22.90
   5  -4   0  234.58   24.17
   5  -4   0  234.77   26.09
  -5  -4   0  217.43   22.67
   5  -4   0  253.70   13.23
   5  -4   0  256.07   14.16
  -5  -4  -1  313.28   14.44
   5  -4   1  315.22   27.09
   5  -4   1  346.50   28.76
  -5  -4  -1  301.16   27.92
   5  -4   1  346.34   15.22
   5  -4   1  366.66   16.91
  -5  -4  -2   75.99    7.10
   5  -4   2   82.96   14.86
   5  -4   2   76.52   14.73
  -5  -4  -2   76.54   15.04
   5  -4   2   74.70    7.33
   5  -4   2   77.56    7.96
   5  -4   3   79.26   14.37
   5  -4   3   67.31   14.05
   5  -4   3   61.07   11.55
  -5  -4  -3   57.35   13.09
   5  -4   3   64.17    6.63
   5  -4   3   73.67    7.75
   5  -4   4   48.83    5.85
   5  -4   4   52.94   11.92
   5  -4   4   50.23   12.38
   5  -4   4   44.78   10.51
  -5  -4  -4   44.28   12.08
   5  -4   4   59.39    7.11
   5  -4   4   45.07    5.79
   5  -4   5  103.05    8.55
   5  -4   5  100.30   16.99
   5  -4   5   84.73   14.73
   5  -4   5   96.17   17.14
  -5  -4  -5   84.86   17.25
   5  -4   5  104.83    8.55
   5  -4   5  109.29    9.56
   5  -4   6  222.45   12.77
   5  -4   6  202.21   24.48
   5  -4   6  175.03   22.07
  -5  -4  -6  205.49   26.74
   5  -4   6  223.90   11.86
   5  -4   6  225.93   13.76
   5  -4   7  433.35   18.30
   5  -4   7  453.61   19.61
   5  -4   8   36.14    5.81
   5  -4   8   45.26    6.99
   5  -4   9   64.32    7.23
   5  -4   9   63.51    7.92
   5  -4  10   11.31    4.00
   5  -4  10    9.25    3.82
   5  -4  11   48.79    6.17
   5  -4  11   40.35    6.17
   5  -4  12   43.95    5.74
   5  -4  12   40.10    5.81
   5  -4  13    6.70    2.92
   5  -4  13    1.60    2.49
   5  -4  14   16.03    3.22
   5  -4  14   11.75    3.16
  -5  -3  19    4.55    1.95
  -5  -3  18   21.16    4.03
  -5  -3  17   17.44    3.78
  -5  -3  17   11.01    3.23
  -5  -3  16   13.37    3.68
  -5  -3  16   13.99    3.69
  -5  -3  15   88.96    9.40
  -5  -3  15   82.69    8.84
  -5  -3  14   53.49    7.22
  -5  -3  14   53.09    7.41
  -5  -3  13   73.22    8.54
   5  -3 -13   66.00   16.93
  -5  -3  13   69.77    8.41
  -5  -3  12    5.84    3.64
  -5  -3  12    2.14    2.44
   5  -3 -12    6.13    7.67
  -5  -3  12    2.66    4.71
  -5  -3  12    6.84    5.13
  -5  -3  11   -1.70    2.54
  -5  -3  11   -0.90    2.78
  -5  -3  11   -1.75    4.36
  -5  -3  11   -1.92    4.58
  -5  -3  10   51.76    6.50
  -5  -3  10   46.05   10.50
  -5  -3  10   41.45   10.97
   5  -3 -10   47.83   13.15
  -5  -3  10   47.24    6.38
  -5  -3   9  188.34   11.70
  -5  -3   9  173.57   10.44
  -5  -3   9  155.53   16.48
  -5  -3   9  165.99   19.71
  -5  -3   9  152.53   17.45
   5  -3  -9  191.30   25.02
  -5  -3   9  196.64   12.31
  -5  -3   8   12.32    3.51
  -5  -3   8    7.83    4.68
  -5  -3   8    9.17    5.13
  -5  -3   8    8.28    5.65
   5  -3  -8    8.07    6.07
  -5  -3   7   21.54    6.33
  -5  -3   7   20.89    6.63
  -5  -3   7   23.37    7.69
  -5  -3   7   19.61    6.43
   5  -3  -7   21.69    9.14
   5  -3  -6  127.43   14.52
  -5  -3   6  124.03   12.94
  -5  -3   6  136.73   15.95
   5  -3  -6  133.76   19.02
   5  -3  -5  113.24   14.09
   5  -3  -5  134.05   19.00
  -5  -3   5  111.57   14.43
   5  -3  -4  118.33   12.59
   5  -3  -4  123.82   14.73
  -5  -3   4  127.52   14.86
   5  -3  -4  117.89   17.48
   5  -3  -3   17.25    6.76
   5  -3  -3   15.46    5.05
   5  -3  -3   14.81    8.31
  -5  -3   3   10.66    4.79
   5  -3  -2  331.89   21.76
   5  -3  -2  346.16   24.85
   5  -3  -2  358.48   27.80
  -5  -3   2  326.89   23.75
   5  -3  -1  191.75   16.92
   5  -3  -1  198.74   14.46
   5  -3  -1  218.83   20.19
   5  -3  -1  185.10   20.09
  -5  -3   1  186.40   18.20
   5  -3   0  170.06   16.50
   5  -3   0  153.70   13.94
   5  -3   0  184.59   18.55
   5  -3   0  158.97   18.14
  -5  -3   0  164.86   17.73
   5  -3   1  159.36   16.92
   5  -3   1  150.41   14.62
   5  -3   1  170.76   18.53
   5  -3   1  151.88   17.55
  -5  -3  -1  148.30   17.12
   5  -3   2  112.63   13.70
   5  -3   2  126.46   16.37
   5  -3   2  123.03   15.66
  -5  -3  -2  119.20   16.04
   5  -3   3  487.73   30.81
   5  -3   3  459.66   28.63
   5  -3   3  502.02   30.98
  -5  -3  -3  491.00   33.60
   5  -3   4  541.09   33.66
   5  -3   4  521.86   32.07
   5  -3   4  576.96   33.51
  -5  -3  -4  513.01   35.17
   5  -3   4  561.66   18.85
   5  -3   5   58.15    6.33
   5  -3   5   40.83   10.05
   5  -3   5   52.56   11.79
   5  -3   5   46.56    9.98
  -5  -3  -5   44.27   10.92
   5  -3   5   54.85    6.25
   5  -3   6  241.27   13.32
   5  -3   6  211.19   22.65
   5  -3   6  198.80   21.76
   5  -3   6  197.40   20.29
  -5  -3  -6  220.58   25.65
   5  -3   6  245.54   13.36
   5  -3   7    0.07    2.60
   5  -3   7   -1.11    2.44
   5  -3   7    0.97    4.56
   5  -3   7    2.29    4.66
   5  -3   7    4.69    2.43
  -5  -3  -7    5.58    6.41
   5  -3   7    3.10    2.05
   5  -3   8  110.34    9.50
   5  -3   8   94.67   16.56
   5  -3   8   97.27   16.34
  -5  -3  -8  116.00   20.11
   5  -3   8  110.65    9.57
   5  -3   9   51.13    7.00
   5  -3   9   38.47   10.82
   5  -3   9   33.61   10.33
  -5  -3  -9   44.27   13.77
   5  -3   9   45.25    6.79
   5  -3  10  105.15    9.31
   5  -3  10   84.77    8.91
   5  -3  11   22.15    4.98
   5  -3  11   24.41    5.18
   5  -3  12    9.31    4.04
   5  -3  12   11.20    4.23
   5  -3  13   15.53    4.19
   5  -3  13   12.83    4.29
   5  -3  14    2.90    2.87
   5  -3  14    3.31    2.70
   5  -3  15   10.73    2.82
   5  -3  16   14.94    2.54
  -5  -2  20    6.91    2.15
  -5  -2  19    1.77    1.73
  -5  -2  19    3.79    2.08
  -5  -2  18    1.60    1.85
  -5  -2  18   -0.10    2.27
  -5  -2  17   21.96    4.31
  -5  -2  17   11.51    2.97
  -5  -2  17   17.44    4.16
  -5  -2  16   14.28    4.10
  -5  -2  16   15.31    3.99
  -5  -2  16   12.99    3.71
  -5  -2  15   74.90    7.88
  -5  -2  15   80.58    8.36
  -5  -2  15   73.33    8.20
  -5  -2  14  143.42   10.80
  -5  -2  14  113.17   18.51
   5  -2 -14  130.75   23.22
  -5  -2  14  144.91   11.13
  -5  -2  14  141.49   11.36
  -5  -2  13   75.15    7.82
  -5  -2  13   59.40   13.34
  -5  -2  13   60.25   11.69
   5  -2 -13   60.65   15.81
  -5  -2  13   79.90    8.06
  -5  -2  13   72.81    8.19
  -5  -2  12   11.09    3.08
  -5  -2  12   10.65    3.40
  -5  -2  12    7.77    6.10
  -5  -2  12    8.19    4.87
   5  -2 -12    8.38    8.20
  -5  -2  11  476.26   17.85
  -5  -2  11  390.42   27.91
  -5  -2  11  430.33   31.23
   5  -2 -11  424.76   35.61
  -5  -2  11  477.91   19.09
  -5  -2  10  133.73   15.86
  -5  -2  10  141.33   17.39
   5  -2 -10  133.51   19.74
  -5  -2   9  351.87   20.70
  -5  -2   9  325.22   23.70
  -5  -2   9  360.68   26.20
   5  -2  -9  353.21   30.08
  -5  -2   8   80.79   12.22
  -5  -2   8   98.78   10.73
  -5  -2   8   87.81   12.63
   5  -2  -8   92.07   14.86
  -5  -2   7  110.68   11.13
  -5  -2   7  111.22   13.23
   5  -2  -7  119.40   12.19
   5  -2  -7  102.33   15.75
  -5  -2   7   90.48   11.87
   5  -2  -6  183.53   15.24
  -5  -2   6  181.61   17.06
   5  -2  -6  186.76   19.06
   5  -2  -5  123.55    8.98
   5  -2  -5  128.24   13.32
  -5  -2   5  136.66   15.14
   5  -2  -5  134.92   15.86
   5  -2  -4   18.22    5.66
   5  -2  -4   20.34    4.19
   5  -2  -4   16.33    7.08
  -5  -2   4   29.10    9.91
   5  -2  -3  377.93   17.51
   5  -2  -3  395.14   23.78
   5  -2  -3  386.78   24.86
  -5  -2   3  350.61   21.72
   5  -2  -2   12.47    5.91
   5  -2  -2   14.66    4.17
   5  -2  -2   12.25    3.36
   5  -2  -2   11.54    5.70
  -5  -2   2    6.94    5.12
   5  -2  -1  616.17   24.66
   5  -2  -1  612.14   22.18
   5  -2  -1  653.96   30.56
   5  -2  -1  613.25   16.77
  -5  -2   1  631.47   29.23
   5  -2  -1  668.32   29.78
   5  -2   0  338.17   19.52
   5  -2   0  334.40   18.00
   5  -2   0  373.99   23.39
   5  -2   0  348.69   12.88
   5  -2   0  311.40   20.23
  -5  -2   0  352.67   22.52
   5  -2   1 1507.03   42.86
   5  -2   1 1499.97   40.83
   5  -2   1 1609.39   47.98
   5  -2   1 1559.07   29.73
   5  -2   1 1462.15   43.27
  -5  -2  -1 1559.50   48.74
   5  -2   2  522.15   26.65
   5  -2   2  543.45   26.68
   5  -2   2  546.90   28.57
   5  -2   2  565.88   19.97
  -5  -2  -2  550.32   30.02
   5  -2   3  153.76   15.58
   5  -2   3  160.71   15.63
   5  -2   3  155.36   15.68
   5  -2   3  160.19   11.88
  -5  -2  -3  161.99   17.66
   5  -2   4  196.39   18.35
   5  -2   4  199.44   18.22
   5  -2   4  193.46   17.21
   5  -2   4  206.94   14.77
  -5  -2  -4  224.69   21.06
   5  -2   5   -0.82    3.27
   5  -2   5    2.03    3.87
   5  -2   5   -1.25    5.01
   5  -2   5    6.40    3.26
  -5  -2  -5    1.41    5.65
   5  -2   6   40.95    8.24
   5  -2   6   38.49    9.68
   5  -2   6   38.94    9.39
  -5  -2  -6   46.81   11.22
   5  -2   7   15.43    3.47
   5  -2   7   12.86    3.67
   5  -2   7   11.10    6.60
   5  -2   7   11.88    4.55
   5  -2   7   18.41    7.80
  -5  -2  -7    8.64    6.59
   5  -2   7   15.39    3.70
   5  -2   7   15.03    4.06
   5  -2   8   98.91    8.72
   5  -2   8   94.53    8.58
   5  -2   8   92.78   15.04
   5  -2   8   89.65   15.06
   5  -2   8   82.15    7.14
  -5  -2  -8   91.67   16.95
   5  -2   8  127.86   10.61
   5  -2   8   91.76    8.47
   5  -2   8   81.21    6.39
   5  -2   9  235.16   13.73
   5  -2   9  235.22   14.00
   5  -2   9  204.21   22.84
   5  -2   9  211.47   23.33
   5  -2   9  213.24   11.77
  -5  -2  -9  205.46   26.50
   5  -2   9  234.77   13.69
   5  -2   9  278.80   16.09
   5  -2   9  184.54   10.32
   5  -2  10    0.42    2.51
   5  -2  10    3.33    3.53
   5  -2  10    2.05    3.66
   5  -2  10    7.19    6.80
  -5  -2 -10    0.51    5.64
   5  -2  10    2.25    2.98
   5  -2  10    2.07    1.54
   5  -2  10    8.01    4.44
   5  -2  11   67.12    7.59
   5  -2  11   76.91    8.82
   5  -2  11   93.35   10.45
   5  -2  11   73.02    8.42
   5  -2  11   49.60    5.47
   5  -2  12  295.75   16.58
   5  -2  12  245.62   13.77
   5  -2  12  249.32   15.09
   5  -2  12  311.94   18.75
   5  -2  13   37.89    5.87
   5  -2  13   30.00    4.02
   5  -2  13   41.77    6.65
   5  -2  14   68.66    6.95
   5  -2  14   81.45    5.99
   5  -2  14   70.29    8.39
   5  -2  15   28.00    4.42
   5  -2  15  164.42   14.86
   5  -2  16   12.51    2.60
  -5  -1  21    0.60    1.60
  -5  -1  20   17.26    3.70
  -5  -1  19    6.01    2.34
  -5  -1  19   10.11    3.64
  -5  -1  18   10.99    3.02
  -5  -1  18   15.85    4.58
  -5  -1  17  189.86   10.81
  -5  -1  17  209.43   11.91
  -5  -1  16  106.57    8.49
  -5  -1  16  115.58    9.24
  -5  -1  16  128.11   11.02
  -5  -1  16  106.32    9.50
  -5  -1  15   10.88    3.30
  -5  -1  15   10.78    3.99
  -5  -1  15    9.45    3.17
  -5  -1  15    5.38    3.66
   5  -1 -15   10.36    7.55
  -5  -1  15    8.17    3.74
  -5  -1  14   12.67    3.57
  -5  -1  14    8.74    2.54
  -5  -1  14   14.40    4.07
  -5  -1  14    6.60    4.92
   5  -1 -14    6.46    6.92
  -5  -1  14    9.26    3.47
  -5  -1  13    8.58    2.83
  -5  -1  13   13.62    3.86
  -5  -1  13    9.95    5.40
   5  -1 -13   16.74    9.08
  -5  -1  13   13.25    3.57
  -5  -1  12   22.34    4.33
  -5  -1  12   18.58    3.33
  -5  -1  12   21.66    7.71
  -5  -1  12   19.14    6.05
   5  -1 -12   17.08    8.26
  -5  -1  12   28.64    4.85
  -5  -1  11  195.19   16.97
  -5  -1  11  201.69   21.04
   5  -1 -11  210.54   23.76
  -5  -1  10  628.72   34.97
  -5  -1  10  534.50   27.16
   5  -1 -10  577.06   36.59
  -5  -1   9   25.86    6.16
  -5  -1   9   44.53    9.65
   5  -1  -9   28.31    8.61
   5  -1  -8  169.05   13.14
  -5  -1   8  133.84   12.63
   5  -1  -8  153.82   16.99
  -5  -1   7   30.38    4.35
   5  -1  -7   28.43    6.40
   5  -1  -7   32.46    8.47
  -5  -1   7   21.16    6.49
  -5  -1   6  692.22   19.78
   5  -1  -6  733.48   28.73
   5  -1  -6  707.77   31.53
  -5  -1   6  701.48   30.22
   5  -1  -5  804.32   30.26
   5  -1  -5  829.03   32.20
   5  -1  -4  898.11   13.17
   5  -1  -4  934.04   33.11
   5  -1  -4  945.19   32.29
  -5  -1   4  906.65   16.16
  -5  -1   4  935.92   32.87
   5  -1  -3  618.93   15.47
   5  -1  -3  646.15   27.75
   5  -1  -3  645.29   24.89
  -5  -1   3  681.71   27.03
   5  -1  -2 1853.58   31.53
   5  -1  -2 1975.27   48.53
  -5  -1   2 1910.07   44.90
   5  -1  -2 1884.24   40.05
   5  -1  -1  782.51   23.02
   5  -1  -1  810.19   31.20
   5  -1  -1  810.90   23.80
   5  -1  -1  771.12   24.08
  -5  -1   1  802.90   29.22
   5  -1   0  253.73   14.30
   5  -1   0  257.58   18.03
   5  -1   0  248.42   14.36
   5  -1   0  240.86   13.32
  -5  -1   0  262.57   16.96
   5  -1   1   19.29    4.52
   5  -1   1   22.66    5.72
   5  -1   1   21.99    5.53
   5  -1   1   22.15    6.41
  -5  -1  -1   19.44    5.04
   5  -1   2 1310.76   37.37
   5  -1   2 1313.56   39.95
   5  -1   2 1287.44   37.87
   5  -1   2 1234.14   33.18
  -5  -1  -2 1337.52   41.01
   5  -1   3  294.24   19.28
   5  -1   3  305.67   19.95
   5  -1   3  304.51   19.45
   5  -1   3  291.16   17.37
  -5  -1  -3  302.46   21.46
   5  -1   4  171.33   15.79
   5  -1   4  165.99   15.79
   5  -1   4  170.73   14.33
   5  -1   4  168.36   14.27
  -5  -1  -4  141.08   15.70
   5  -1   5  394.81   25.12
   5  -1   5  384.29   23.03
   5  -1   5  400.10   25.65
   5  -1   5  358.13   20.75
   5  -1   5  398.93   25.02
  -5  -1  -5  424.44   27.64
   5  -1   6  374.91   25.78
   5  -1   6  376.91   26.13
   5  -1   6  369.24   20.52
   5  -1   6  370.11   24.35
   5  -1   6  374.32   25.71
  -5  -1  -6  367.21   27.76
   5  -1   7  177.09   19.08
   5  -1   7  175.43   18.82
   5  -1   7  159.59   17.21
   5  -1   7  169.66   19.04
  -5  -1  -7  175.64   20.19
   5  -1   8  382.15   15.39
   5  -1   8  373.96   15.48
   5  -1   8  308.93   25.80
   5  -1   8  326.91   26.79
   5  -1   8  307.02   25.20
   5  -1   8  335.10   27.30
  -5  -1  -8  344.08   29.68
   5  -1   8  329.81   13.24
   5  -1   8  446.55   18.27
   5  -1   8  423.94   17.68
   5  -1   8  387.93   16.14
   5  -1   9  107.67    8.77
   5  -1   9   96.82    8.20
   5  -1   9   90.14   14.91
   5  -1   9   77.19   13.58
   5  -1   9   74.19   13.75
   5  -1   9   84.71   14.82
   5  -1   9   85.92    7.73
  -5  -1  -9   85.25   16.27
   5  -1   9  113.94    9.89
   5  -1   9  105.20    9.38
   5  -1   9   87.08    7.04
   5  -1   9   99.06    8.71
   5  -1  10  107.97    8.87
   5  -1  10  118.63    9.65
   5  -1  10  104.10   16.45
   5  -1  10   94.36   16.35
   5  -1  10   94.25   16.16
   5  -1  10   94.18   16.18
   5  -1  10  100.78    8.63
  -5  -1 -10  103.33   18.90
   5  -1  10  130.81   11.16
   5  -1  10  135.57   11.42
   5  -1  10  103.11    7.93
   5  -1  10  114.29   10.07
   5  -1  11  219.37   12.45
   5  -1  11  236.41   14.18
   5  -1  11  183.52   23.12
   5  -1  11  191.55   22.64
   5  -1  11  181.77   22.69
   5  -1  11  209.90   12.30
  -5  -1 -11  186.96   26.24
   5  -1  11  263.10   15.96
   5  -1  11  232.01   14.75
   5  -1  11  264.77   16.23
   5  -1  11  181.54   10.59
   5  -1  12   96.76    8.53
   5  -1  12  113.64   10.21
   5  -1  12  130.19   11.92
   5  -1  12  123.59   11.92
   5  -1  12  105.85   10.45
   5  -1  13    4.99    2.67
   5  -1  13    7.77    4.75
   5  -1  13    1.07    2.11
   5  -1  13    2.19    4.77
   5  -1  13    5.11    4.21
   5  -1  14   41.77    5.52
   5  -1  14   53.16    7.30
   5  -1  14   35.53    4.75
   5  -1  14   60.54    8.49
   5  -1  15    2.84    1.98
   5  -1  15    5.59    3.86
   5  -1  15    3.13    3.98
   5  -1  16   34.65    6.61
   5  -1  16   33.54    6.85
   5  -1  17  343.25   13.69
   5  -1  17  226.68   13.09
  -5   0  21   32.32    3.67
  -5   0  21   46.93    4.87
  -5   0  20    0.08    1.90
  -5   0  20    0.50    2.57
  -5   0  19   -0.29    1.96
  -5   0  19    7.12    3.99
  -5   0  18    0.32    2.16
  -5   0  18    7.34    3.14
  -5   0  18    4.70    3.89
  -5   0  17    3.19    2.69
  -5   0  17    0.08    2.41
  -5   0  17    5.14    4.04
  -5   0  16  219.07   13.05
  -5   0  16  250.64   16.08
  -5   0  16  241.31   13.96
  -5   0  16  213.03   12.81
  -5   0  15   61.00    7.31
  -5   0  15   72.03    8.48
  -5   0  15   77.15    7.94
  -5   0  14   -2.96    4.10
  -5   0  14    2.61    2.44
  -5   0  14    3.48    3.56
  -5   0  13   54.01   11.88
  -5   0  13   64.49    6.64
  -5   0  13   66.85    7.60
  -5   0  12  174.42   19.71
  -5   0  12  215.66   12.68
  -5   0  11   10.15    5.29
  -5   0  10   27.78    7.96
   5   0 -10   37.25    8.09
  -5   0   9  544.81   29.83
   5   0  -9  592.03   27.15
   5   0  -9  550.85   27.72
  -5   0   9  524.99   20.42
   5   0  -8  132.40   13.24
   5   0  -8  136.00   13.42
  -5   0   8  125.77    9.59
  -5   0   7   53.37    6.17
   5   0  -7   57.71    8.93
   5   0  -7   54.62    8.87
   5   0  -6   69.69    9.24
  -5   0   6   62.14    8.85
  -5   0   6   68.30    5.47
   5   0  -5   57.95    8.37
  -5   0   5   61.84    5.83
  -5   0   5   58.20    8.56
   5   0  -4 1715.60   41.82
  -5   0   4 1641.54   28.88
  -5   0   4 1742.02   41.43
   5   0  -3 1621.06   39.99
  -5   0   3 1578.30   37.57
   5   0  -2 1397.57   40.72
   5   0  -2 1367.46   36.15
   5   0  -2 1311.60   23.85
  -5   0   2 1352.73   33.81
  -5   0   2 1377.83   31.20
   5   0  -1   75.04    7.25
   5   0  -1   73.19    8.88
   5   0  -1   73.61    9.93
   5   0  -1   75.60    4.50
  -5   0   1   82.98    8.19
   5   0   0   76.03   10.80
   5   0   0   74.84    7.76
   5   0   0   76.28    8.61
  -5   0   0   78.41    8.66
   5   0   1 1643.42   38.65
   5   0   1 1696.37   45.10
   5   0   1 1614.35   37.62
  -5   0  -1 1646.58   38.47
   5   0   2  245.09   17.32
   5   0   2  228.64   15.41
   5   0   2  233.51   15.67
  -5   0  -2  239.53   15.59
   5   0   3  122.27   12.64
   5   0   3  125.91   12.00
   5   0   3  116.70   12.26
  -5   0  -3  120.69   12.32
   5   0   4    6.96    4.37
   5   0   4    8.37    6.13
   5   0   4    4.52    2.88
  -5   0  -4    1.17    3.00
   5   0   5  154.31   15.72
   5   0   5  159.06   15.91
   5   0   5  146.00   12.11
   5   0   5  147.27   14.93
  -5   0  -5  134.33   13.88
   5   0   6   57.24   10.11
   5   0   6   60.86   10.71
   5   0   6   60.00   11.50
  -5   0  -6   58.29    9.82
   5   0   7    2.15    4.18
   5   0   7    7.08    6.49
   5   0   7    2.73    5.37
  -5   0  -7   -1.74    4.61
   5   0   8   31.12    8.75
   5   0   8   30.77    8.58
   5   0   8   33.20    9.40
  -5   0  -8   25.36    6.81
   5   0   9  199.83   10.83
   5   0   9  213.19   12.17
   5   0   9  179.51   21.10
   5   0   9  179.44   20.47
  -5   0  -9  172.06   20.76
   5   0   9  192.60   12.01
   5   0   9  234.25   13.59
   5   0   9  228.99   13.33
   5   0   9  213.76   12.92
   5   0   9  189.53   10.35
   5   0  10  103.86    8.08
   5   0  10  112.67    9.27
   5   0  10   94.99   16.35
   5   0  10  102.32    9.24
  -5   0 -10   94.15   16.48
   5   0  10  128.10   10.67
   5   0  10  122.26   10.61
   5   0  10  122.40   10.31
   5   0  10  100.61    7.95
   5   0  11    8.00    2.65
   5   0  11    7.91    3.22
   5   0  11    3.05    4.35
   5   0  11    9.13    3.85
  -5   0 -11    5.81    4.78
   5   0  11    4.03    2.49
   5   0  11   12.59    4.39
   5   0  11    7.51    3.93
   5   0  11   14.56    4.78
   5   0  12    1.27    2.67
   5   0  12    3.51    2.11
   5   0  12    0.24    2.55
   5   0  12    5.84    3.60
   5   0  12    0.82    3.47
   5   0  13  100.03    9.53
   5   0  13   88.12    8.06
   5   0  13  111.45   10.31
   5   0  13   75.40    7.16
   5   0  13  108.59   11.20
   5   0  14   83.10    8.47
   5   0  14   90.11    9.33
   5   0  14   57.35    5.90
   5   0  14   85.25    9.67
   5   0  15   16.42    4.96
   5   0  15   21.30    4.36
   5   0  15   28.28    6.27
   5   0  16    5.10    3.35
   5   0  16   -0.27    2.83
   5   0  17   24.88    4.25
   5   0  17   69.79    7.17
  -5   1  21    0.77    1.37
  -5   1  21    0.94    1.85
  -5   1  20   17.13    3.27
  -5   1  20   12.38    4.28
  -5   1  19    4.93    2.80
  -5   1  19    6.34    2.53
  -5   1  19    7.38    4.25
  -5   1  18    8.36    3.67
  -5   1  18   17.12    4.61
  -5   1  18   14.55    3.71
  -5   1  17  222.84   12.98
  -5   1  17  237.45   14.61
  -5   1  17  207.16   12.73
  -5   1  16  115.28    9.59
  -5   1  16  142.50   11.88
  -5   1  16  117.11    9.78
  -5   1  15   14.45    7.00
  -5   1  15   12.61    3.85
  -5   1  15    9.65    3.46
  -5   1  15   11.26    4.39
  -5   1  14    8.96    4.50
  -5   1  14   10.59    3.21
  -5   1  14   11.70    3.34
  -5   1  14   15.76    4.49
  -5   1  13    6.34    4.41
  -5   1  13   10.71    3.16
  -5   1  13   10.36    3.12
  -5   1  13   12.65    3.90
  -5   1  12   23.69    7.20
  -5   1  12   24.22    4.07
  -5   1  12   30.13    5.07
   5   1 -11  211.03   20.80
  -5   1  11  191.26   18.96
   5   1 -10  598.86   32.84
  -5   1  10  544.24   30.27
  -5   1   9   26.55    6.98
   5   1  -9   29.36    7.34
   5   1  -8  152.68   15.60
  -5   1   8  146.84   12.22
   5   1  -7   29.50    7.26
  -5   1   7   27.25    5.60
   5   1  -6  685.57   29.89
  -5   1   6  627.55   23.64
   5   1  -5  807.60   31.36
  -5   1   5  787.90   26.32
   5   1  -4  935.51   32.60
  -5   1   4  881.45   27.99
   5   1  -3  637.65   26.66
  -5   1   3  618.49   21.62
  -5   1   3  630.15   24.16
   5   1  -2 1953.68   44.60
  -5   1   2 1891.80   42.55
  -5   1   2 1828.90   33.92
   5   1  -1  811.53   28.29
  -5   1   1  756.09   20.91
  -5   1   1  813.89   29.15
   5   1   0  250.61   15.52
  -5   1   0  251.83   12.04
  -5   1   0  263.65   17.59
   5   1   1   24.90    6.33
   5   1   1   21.64    4.80
  -5   1  -1   29.88    9.13
  -5   1  -1   42.44    6.16
   5   1   2 1346.16   40.13
   5   1   2 1273.70   32.64
  -5   1  -2 1299.25   29.68
  -5   1  -2 1347.35   41.98
   5   1   3  299.21   20.15
   5   1   3  308.60   20.77
  -5   1  -3  297.83   20.76
  -5   1  -3  296.73   15.29
   5   1   4  164.47   14.32
   5   1   4  171.10   16.17
  -5   1  -4  144.46   14.99
  -5   1  -4  147.60   11.72
   5   1   5  400.55   26.01
  -5   1  -5  412.24   27.17
  -5   1  -5  414.15   21.67
   5   1   6  370.63   26.72
  -5   1  -6  363.99   27.47
  -5   1  -6  381.06   22.41
   5   1   7  170.18   19.26
  -5   1  -7  173.55   20.19
   5   1   8  343.21   28.53
   5   1   8  379.23   16.12
  -5   1  -8  341.45   29.83
   5   1   8  323.26   13.47
   5   1   9   92.69    8.05
   5   1   9   93.76   16.39
  -5   1  -9   69.32   13.25
   5   1   9   97.46    8.59
   5   1   9  107.30    8.73
   5   1   9   99.46    9.05
   5   1   9   84.54    6.97
   5   1  10  117.49    9.43
   5   1  10  104.52   17.72
  -5   1 -10   88.51   16.84
   5   1  10  116.93    9.66
   5   1  10  131.42   10.07
   5   1  10  117.17   10.20
   5   1  10   96.93    7.88
   5   1  11  219.50   13.39
   5   1  11  204.63   25.32
   5   1  11  204.34   13.16
   5   1  11  237.60   14.06
   5   1  11  238.33   14.92
   5   1  11  180.90   10.97
   5   1  12  105.49    9.46
   5   1  12   92.74    8.85
   5   1  12  113.59    9.74
   5   1  12  111.97   10.85
   5   1  12   97.37    7.88
   5   1  13   -1.21    2.34
   5   1  13    5.10    3.56
   5   1  13   -4.15    3.02
   5   1  13    3.22    2.97
   5   1  13   -0.07    3.40
   5   1  14   39.38    5.72
   5   1  14   30.27    4.78
   5   1  14   52.91    6.61
   5   1  14   43.98    7.26
   5   1  15    7.50    3.21
   5   1  15    3.97    2.78
   5   1  15    3.41    3.62
   5   1  16    7.53    2.58
   5   1  16   13.86    4.26
   5   1  16   12.93    3.28
   5   1  17   24.95    3.94
   5   1  17  915.63   12.23
  -5   2  20    8.51    2.58
  -5   2  20    8.14    2.56
  -5   2  19   -3.49    2.57
  -5   2  19    1.79    2.65
  -5   2  19    0.56    1.88
  -5   2  18    1.66    2.61
  -5   2  18    1.50    2.89
  -5   2  18    1.72    2.14
  -5   2  17   14.54    3.98
  -5   2  17   16.94    4.08
  -5   2  17   16.91    4.08
  -5   2  16   17.59    4.73
  -5   2  16   12.79    3.72
  -5   2  16   17.48    4.99
  -5   2  15   74.56    7.61
  -5   2  15   73.89    8.49
  -5   2  15   69.04    7.56
  -5   2  14  149.83   10.90
  -5   2  14  145.11   11.41
  -5   2  14  142.78   10.44
  -5   2  13   75.12    7.65
  -5   2  13   81.53    8.55
  -5   2  13   72.21    7.35
   5   2 -12    9.41    5.55
  -5   2  12   15.11    3.76
  -5   2  12   12.11    3.24
  -5   2  12   11.43    3.35
   5   2 -11  454.83   34.24
  -5   2  11  401.72   25.91
  -5   2  11  442.87   16.70
   5   2 -10  147.23   18.83
  -5   2  10  125.95   13.84
  -5   2   9  339.81   21.63
   5   2  -9  361.04   28.38
  -5   2   9  326.56   22.79
  -5   2   8   77.88    9.94
   5   2  -8   96.87   14.95
  -5   2   8   87.51   11.87
   5   2  -7  127.61   16.14
  -5   2   7   95.99   12.20
   5   2  -6  178.49   18.31
  -5   2   6  159.85   14.76
   5   2  -5  120.52   14.95
  -5   2   5  124.08   13.83
   5   2  -4   18.63    7.16
  -5   2   4   34.05   10.64
   5   2  -3  402.31   24.87
  -5   2   3  377.64   23.68
   5   2  -2    9.75    5.38
  -5   2   2   12.07    6.16
   5   2  -1  641.70   28.94
  -5   2   1  699.91   31.58
   5   2   0  344.76   20.79
  -5   2   0  430.71   26.65
   5   2   1 1557.44   45.50
   5   2   1 1511.44   41.56
  -5   2  -1 1506.72   48.70
   5   2   2  550.63   23.95
   5   2   2  558.19   28.23
  -5   2  -2  553.02   30.41
   5   2   3  156.99   12.06
   5   2   3  168.54   16.31
  -5   2  -3  164.48   18.82
   5   2   4  196.41   18.77
  -5   2  -4  210.43   20.19
   5   2   5    2.81    3.84
  -5   2  -5   12.24    8.75
   5   2   6   37.29    9.42
  -5   2  -6   56.79   12.79
   5   2   7   13.72    6.39
   5   2   7   11.45    2.90
  -5   2  -7   20.17    8.90
   5   2   8   83.84   15.78
  -5   2  -8  100.39   17.14
   5   2   8   93.53    8.79
   5   2   8   89.82    8.33
   5   2   8   80.36    6.82
   5   2   9  234.15   12.52
   5   2   9  205.04   24.26
   5   2   9  220.50   13.67
  -5   2  -9  212.38   25.10
   5   2   9  188.57   10.48
   5   2   9  222.89   13.45
   5   2  10    3.62    2.76
   5   2  10    1.58    5.49
   5   2  10    0.70    2.74
   5   2  10    1.91    2.64
   5   2  10    1.58    1.64
   5   2  11   68.05    7.10
   5   2  11   76.72    8.98
   5   2  11   68.88    8.24
   5   2  11   46.84    5.58
   5   2  12  251.37   13.56
   5   2  12  259.50   16.07
   5   2  12  255.46   15.32
   5   2  13   40.94    5.50
   5   2  13   27.79    4.07
   5   2  13   41.73    6.54
   5   2  14   68.43    6.81
   5   2  14   61.91    5.43
   5   2  14   76.50    8.51
   5   2  15   18.62    3.78
   5   2  15   26.45    5.11
   5   2  16   26.76    4.39
   5   2  16   19.76    3.90
  -5   3  19    0.56    2.04
  -5   3  19    1.48    1.65
  -5   3  19    0.96    1.54
  -5   3  18   36.72    4.92
  -5   3  18   24.94    4.07
  -5   3  18   30.34    4.32
  -5   3  17   11.72    4.11
  -5   3  17   17.95    3.96
  -5   3  17   12.88    3.58
  -5   3  16   17.36    4.48
  -5   3  16   16.21    3.98
  -5   3  16   21.19    4.57
  -5   3  15   92.75    8.57
  -5   3  15   92.71    8.95
  -5   3  15   93.92    8.74
  -5   3  14   54.18    6.81
  -5   3  14   54.37    7.04
  -5   3  14   47.95    6.50
  -5   3  13   65.31    7.72
  -5   3  13   70.67    7.77
  -5   3  13   69.55    7.51
   5   3 -12    2.90    5.62
  -5   3  12   -2.13    2.75
  -5   3  12    3.07    2.92
  -5   3  12    2.34    2.42
  -5   3  12    3.46    2.49
   5   3 -11   -1.58    5.13
  -5   3  11   -0.47    2.14
  -5   3  11    0.34    2.07
  -5   3  10   43.38    6.53
   5   3 -10   54.65   13.33
  -5   3  10   38.22    9.82
  -5   3  10   52.21    6.32
  -5   3   9  166.22   12.00
   5   3  -9  197.74   24.49
  -5   3   9  156.88   18.35
  -5   3   9  167.09   10.97
  -5   3   8    7.83    2.92
  -5   3   8    7.50    4.06
   5   3  -8   12.44    8.06
  -5   3   7   26.89    8.15
   5   3  -7   27.78   10.31
  -5   3   6  121.04   16.03
   5   3  -6  136.15   18.85
  -5   3   5  105.26   13.91
   5   3  -5  121.27   17.97
  -5   3   4   99.31   14.29
   5   3  -4  127.00   16.81
  -5   3   3   20.61    9.48
   5   3  -3   15.94    7.72
  -5   3   2  364.27   28.02
   5   3  -2  350.52   26.54
  -5   3   1  197.01   21.18
   5   3  -1  208.21   17.36
   5   3  -1  214.53   20.02
  -5   3   0  170.63   19.42
   5   3   0  165.17   17.33
   5   3   0  170.90   15.93
  -5   3  -1  153.89   17.55
   5   3   1  161.72   16.37
   5   3   1  150.19   15.41
  -5   3  -2  114.33   16.23
   5   3   2  124.95   13.46
   5   3   2  126.79   14.80
  -5   3  -3  499.01   34.06
   5   3   3  493.28   29.98
  -5   3  -4  512.26   34.98
   5   3   4  513.29   32.32
   5   3   5   53.95    6.26
   5   3   5   50.11   10.82
   5   3   5   62.65    7.15
  -5   3  -5   50.00   11.65
   5   3   6  237.46   13.56
   5   3   6  197.44   21.91
  -5   3  -6  217.17   24.06
   5   3   6  234.46   13.84
   5   3   6  225.34   12.43
   5   3   7    3.96    2.80
   5   3   7   -0.16    4.61
  -5   3  -7    8.50    6.49
   5   3   7    9.69    4.49
  -5   3  -7    9.55    8.11
   5   3   7    3.48    2.34
   5   3   8  107.25    9.60
   5   3   8   95.55   16.81
   5   3   8  130.32   12.62
   5   3   8  107.49    9.15
   5   3   9   50.36    6.34
   5   3   9   38.55   10.74
   5   3   9   49.95    6.67
   5   3  10  -12.88   16.70
   5   3  10   98.51    9.40
   5   3  11   25.22    5.06
   5   3  12    6.57    2.93
   5   3  13  -23.89   10.15
   5   3  13    8.89    3.76
   5   3  14   30.74    7.18
   5   3  14    3.31    2.46
   5   3  15    6.24    2.67
   5   3  16   14.71    2.76
  -5   4  18    0.78    1.79
  -5   4  18    4.67    1.69
  -5   4  17    6.01    2.76
  -5   4  17    3.75    2.29
  -5   4  16    8.24    3.40
  -5   4  16    7.72    3.03
  -5   4  15    1.06    3.20
  -5   4  15    2.72    2.92
  -5   4  14   24.50    4.98
  -5   4  14   17.82    4.21
  -5   4  13   39.62    6.30
  -5   4  13   43.94    6.30
  -5   4  12   64.55    7.64
  -5   4  12   54.52    7.82
  -5   4  12   57.52    7.26
  -5   4  11   70.52    9.59
  -5   4  11   87.67    8.77
   5   4 -10   98.93   20.58
  -5   4  10   96.25   10.40
  -5   4  10   91.31    9.18
  -5   4   9    3.52    2.93
   5   4  -9   16.04   10.00
  -5   4   9    8.72    5.21
  -5   4   9    9.35    3.29
  -5   4   9    2.85    2.47
  -5   4   8   36.12    6.85
   5   4  -8   44.53   14.30
  -5   4   8   42.36   10.83
  -5   4   8   34.27    5.68
  -5   4   7   26.30    5.81
   5   4  -7   19.82    9.40
  -5   4   7   13.66    6.75
  -5   4   7   24.27    5.00
  -5   4   6    0.64    2.75
   5   4  -6    0.62    5.93
  -5   4   6    3.04    5.18
  -5   4   6    4.02    3.45
  -5   4   5  568.46   23.75
   5   4  -5  582.44   42.62
  -5   4   5  516.48   37.79
  -5   4   5  550.79   22.29
  -5   4   4   29.73    6.12
   5   4  -4   26.07    9.94
  -5   4   4    5.70    8.85
  -5   4   4   31.66    5.88
  -5   4   3   14.93    4.51
   5   4  -3   19.38    4.20
   5   4  -3   11.44    6.96
  -5   4   3    5.18   10.87
  -5   4   3   19.74    4.98
   5   4  -2  419.19   17.73
  -5   4   2  418.35   19.84
  -5   4   2  367.82   30.91
   5   4  -2  401.36   32.89
  -5   4   1  110.39   10.59
   5   4  -1  123.22    9.69
  -5   4   1  109.90   18.07
   5   4  -1  111.26   16.39
  -5   4   0  275.07   15.81
   5   4   0  246.70   13.93
  -5   4   0  238.68   26.13
   5   4   0  223.00   22.98
   5   4   1  362.52   17.03
   5   4   1  349.96   16.45
  -5   4  -1  325.15   29.85
   5   4   1  330.70   26.64
   5   4   2   85.04    8.53
  -5   4  -2   70.62   14.27
   5   4   2   80.17    8.14
   5   4   3   78.17    8.17
  -5   4  -3   56.30   13.06
   5   4   3   70.90    7.97
   5   4   4   54.18    7.19
  -5   4  -4   38.20   11.19
   5   4   4   44.10    6.54
   5   4   4   48.47    5.97
   5   4   5  117.02   10.53
  -5   4  -5  104.76   19.24
  -5   4  -5   75.37   15.67
   5   4   5  108.44    9.96
   5   4   5  111.59    9.09
   5   4   6  237.63   14.90
  -5   4  -6  215.75   28.05
   5   4   6  254.56   15.45
   5   4   6  220.97   12.89
   5   4   7  459.68   20.51
  -5   4  -7  446.22   40.42
   5   4   7  518.10   21.79
   5   4   7  436.02   18.31
   5   4   8   38.77    6.45
   5   4   8   41.46    5.94
   5   4   9   66.11    7.94
   5   4   9   61.80    7.10
   5   4  10    9.22    3.52
   5   4  10   15.93    9.00
   5   4  10    9.61    3.52
   5   4  11   39.07    5.28
   5   4  11   45.46    8.97
   5   4  11   39.65    5.67
   5   4  12  -46.24   10.72
   5   4  12   40.24    5.51
   5   4  13    3.06    2.25
   5   4  14   12.14    2.74
  -5   5  16   14.96    2.96
  -5   5  16   19.64    3.17
  -5   5  15    0.55    2.12
  -5   5  15    1.11    2.08
  -5   5  14    6.62    4.11
  -5   5  14   23.02    4.26
  -5   5  13   17.78    4.09
  -5   5  13   15.98    3.95
  -5   5  12    1.46    3.12
  -5   5  12    1.64    2.62
  -5   5  11  160.13   13.53
  -5   5  11  140.41   10.96
  -5   5  10   19.00    5.54
  -5   5  10   16.38    4.99
  -5   5   9  153.52   14.58
  -5   5   9  162.91   11.87
  -5   5   9  165.55   12.79
  -5   5   8   59.44    8.65
  -5   5   8   61.27    7.84
  -5   5   8   49.54    7.41
  -5   5   7  109.10   12.94
  -5   5   7  127.98   11.23
  -5   5   6   64.59    9.36
  -5   5   6   55.71    7.87
  -5   5   5    0.51    3.80
   5   5  -5   -4.58    6.44
  -5   5   5    6.22    6.79
  -5   5   5    3.88    3.78
  -5   5   4   15.43    4.92
   5   5  -4   11.29    6.68
  -5   5   4   10.15    6.05
  -5   5   4    8.01    5.57
  -5   5   4   17.88    5.57
   5   5  -3   76.20    8.40
  -5   5   3   65.55   10.05
   5   5  -3   64.56   15.79
  -5   5   3   89.54   10.34
  -5   5   3   66.82   15.27
   5   5  -2   17.61    4.64
  -5   5   2   10.70    4.70
   5   5  -2   15.31    8.09
  -5   5   2    7.93    6.79
  -5   5   2   14.75    5.40
   5   5  -1   24.53    5.23
   5   5  -1   16.13    7.88
  -5   5   1    8.30    5.74
  -5   5   1   28.03    6.76
   5   5   0  109.31   10.36
  -5   5   0   73.50   15.52
  -5   5   0  121.66   11.95
  -5   5   0  103.41   19.32
   5   5   1  187.56   13.56
  -5   5  -1  153.24   22.74
  -5   5  -1  152.76   24.14
   5   5   2  111.54   10.76
  -5   5  -2  100.47   18.72
   5   5   2  107.61    9.86
   5   5   3   52.47    7.66
   5   5   3   54.44    7.49
   5   5   3   52.67    6.34
   5   5   4   57.61    8.19
   5   5   4   56.39    7.49
   5   5   4   56.17    6.79
   5   5   5    1.83    3.80
   5   5   5   -2.38    3.67
   5   5   5    3.07    2.41
  -5   5  -5    2.42    3.35
   5   5   6   16.11    5.48
   5   5   6   12.59    4.00
   5   5   6   16.61    3.79
  -5   5  -6   15.28    5.04
   5   5   7    6.48    4.93
   5   5   7    7.73    3.03
   5   5   8   54.52    7.63
   5   5   8   51.09    6.06
   5   5   9   16.49    4.52
   5   5   9   14.18    3.34
   5   5  10   26.09    4.64
   5   5  10   28.13    4.26
   5   5  11    1.55    1.80
   5   5  11    1.16    1.44
   5   5  12    3.61    1.63
  -5   6  13    5.39    2.18
  -5   6  13    6.16    2.08
  -5   6  12    0.38    1.77
  -5   6  12    1.57    1.96
  -5   6  11    8.87    2.97
  -5   6  11   10.93    3.17
  -5   6  10   42.57    5.15
  -5   6  10   42.28    5.80
  -5   6   9    6.77    3.77
  -5   6   8   14.43    4.22
  -5   6   8    7.54    3.95
  -5   6   7   15.33    5.05
  -5   6   7   13.82    4.30
  -5   6   6   52.16    7.03
  -5   6   5   95.22    9.87
  -5   6   4   -1.01    3.87
  -5   6   3   54.38    8.34
   5   6  -2   72.77    8.25
  -5   6   2   72.82    9.23
   5   6  -1    1.74    3.29
  -5   6   1    7.81    5.71
   5   6   0   82.04    8.87
  -5   6   0  111.79   11.65
   5   6   1   19.78    4.69
  -5   6  -1   27.83    7.14
   5   6   2   15.31    4.86
  -5   6  -2   26.01    6.66
   5   6   3   12.71    4.41
  -5   6  -3    9.13    5.10
   5   6   4  118.58   10.46
  -5   6  -4  132.00   11.62
   5   6   5   32.93    6.07
  -5   6  -5   36.29    6.50
   5   6   6    2.98    3.71
  -5   6  -6    2.02    2.42
   5   6   7    2.02    2.73
   5   6   8    9.40    3.36
   5   6   9    0.09    1.75
  -5   7   7    1.43    1.56
  -5   7   7    6.00    2.30
  -5   7   6   10.97    2.73
  -5   7   6   10.24    3.09
  -5   7   5   10.01    3.21
  -5   7   5    7.28    3.12
  -5   7   4   54.82    6.07
  -5   7   4   50.68    5.78
  -5   7   3    9.44    3.00
  -5   7   2   12.07    3.22
  -5   7   1    2.66    2.81
   5   7  -1    3.02    2.11
   5   7   0  105.05    7.55
  -5   7   0  141.70   10.11
   5   7   1    1.77    2.22
  -5   7  -1   -2.03    2.91
   5   7   2    2.67    2.25
  -5   7  -2    1.15    2.61
   5   7   3   30.84    4.36
  -5   7  -3   30.60    4.41
   5   7   4    4.44    2.38
  -5   7  -4    7.85    2.62
  -6  -7   7   20.66    2.84
   6  -7  -7   21.08    3.34
   6  -7  -6    5.69    2.39
  -6  -7   6    4.58    1.67
   6  -7  -5    5.66    2.56
  -6  -7   5    3.57    1.54
   6  -7  -4    0.09    2.09
   6  -7  -3    0.42    2.06
   6  -7  -2   35.84    4.85
   6  -7  -1    1.85    2.49
   6  -7   0    2.45    2.37
   6  -7   1    8.33    2.71
   6  -7   2    0.61    1.92
  -6  -6  13    3.95    2.00
  -6  -6  12   26.35    3.94
  -6  -6  11    2.94    2.39
  -6  -6  10   12.58    3.47
  -6  -6   9   16.30    3.91
  -6  -6   8    7.08    3.39
  -6  -6   8    6.99    3.31
  -6  -6   7    9.87    3.59
  -6  -6   7   11.57    3.48
  -6  -6   6   23.45    5.08
  -6  -6   6   28.53    5.02
   6  -6  -6   17.75    4.93
  -6  -6   5  114.04    9.86
  -6  -6   5  108.19    8.89
   6  -6  -5  109.21   10.59
  -6  -6   4    7.32    3.62
  -6  -6   4   10.34    3.48
   6  -6  -4    6.66    4.29
  -6  -6   3   13.23    4.56
  -6  -6   3    8.28    2.72
   6  -6  -3   11.50    4.64
  -6  -6   2   12.99    4.03
   6  -6  -2   17.09    5.11
  -6  -6   1   13.73    3.72
   6  -6  -1   14.69    5.17
  -6  -6   0   19.44    4.00
   6  -6   0   20.74    5.19
  -6  -6  -1   47.94    5.93
   6  -6   1   53.01    7.50
   6  -6   2  133.24   10.88
   6  -6   3   18.08    4.56
   6  -6   4   24.94    5.08
   6  -6   5   23.39    4.64
   6  -6   6    1.90    2.67
   6  -6   7   13.67    3.70
   6  -6   8    6.33    2.54
  -6  -5  16   14.56    2.81
  -6  -5  16   13.01    2.56
  -6  -5  15    6.16    2.44
  -6  -5  15    8.51    2.61
  -6  -5  14    7.65    2.90
  -6  -5  14   11.49    3.25
  -6  -5  13   38.58    5.24
  -6  -5  13   46.85    6.21
  -6  -5  12   35.91    4.78
  -6  -5  12   35.45    5.76
  -6  -5  12   40.56    5.63
  -6  -5  11   56.84    6.36
  -6  -5  11   62.26    6.91
  -6  -5  11   53.10    7.39
  -6  -5  10   10.28    3.50
  -6  -5  10    2.90    3.03
  -6  -5  10   10.32    3.56
  -6  -5   9   91.73    8.79
  -6  -5   9   95.45    8.32
  -6  -5   9   90.05    9.02
  -6  -5   8   -0.52    3.71
  -6  -5   8    1.36    2.66
  -6  -5   8    0.77    1.92
  -6  -5   7   70.70    7.95
  -6  -5   7   65.65    7.82
  -6  -5   6   75.65    8.42
  -6  -5   6   70.97    7.94
  -6  -5   5  124.15   10.57
  -6  -5   5  127.02   10.50
  -6  -5   4    8.10    3.20
  -6  -5   4    6.01    3.00
  -6  -5   3   34.22    5.49
  -6  -5   3   34.91    5.68
   6  -5  -3   30.44   10.37
   6  -5  -2  172.92   23.53
  -6  -5   2  199.08   12.78
  -6  -5   2  214.78   12.89
   6  -5  -2  211.65   14.00
   6  -5  -2  222.25   14.88
   6  -5  -1  123.27   19.81
  -6  -5   1  137.86   10.55
   6  -5  -1  149.31   11.66
   6  -5  -1  152.92   12.35
  -6  -5   0   14.29    3.77
   6  -5   0   23.39    5.67
   6  -5   0   17.56    4.87
  -6  -5  -1   24.34    4.61
   6  -5   1   18.63    4.86
   6  -5   1   20.88    4.83
  -6  -5  -2   47.30    6.14
   6  -5   2   44.81    7.26
   6  -5   2   39.08    6.16
   6  -5   3   29.02    5.95
   6  -5   3   25.79    4.88
   6  -5   4   15.13    4.83
   6  -5   4   16.10    4.03
   6  -5   5   51.43    7.17
   6  -5   5   51.28    6.10
   6  -5   6    1.35    1.69
   6  -5   6    0.96    3.52
   6  -5   6    0.04    1.57
   6  -5   7   65.91    6.21
   6  -5   7   64.18    8.00
   6  -5   8    7.26    2.95
   6  -5   8    8.06    3.93
   6  -5   9    5.29    2.32
   6  -5   9    2.08    2.65
   6  -5  10    5.78    2.04
   6  -5  10    9.40    3.21
   6  -5  11   13.89    2.65
   6  -5  11   13.67    3.39
  -6  -4  18   21.86    3.37
  -6  -4  18   12.37    2.23
  -6  -4  17   -0.86    2.25
  -6  -4  17    0.81    1.68
  -6  -4  16   80.76    7.37
  -6  -4  16   68.09    6.67
  -6  -4  15    6.31    3.77
  -6  -4  15    9.18    3.76
  -6  -4  14   26.91    5.50
  -6  -4  14   31.30    6.19
  -6  -4  13   97.89    9.60
  -6  -4  13   87.65    9.39
  -6  -4  12   23.53    5.02
  -6  -4  12   15.97    5.18
  -6  -4  11   44.79    6.67
  -6  -4  11   48.25    7.42
  -6  -4  11   42.64    5.84
  -6  -4  10  256.07   14.07
  -6  -4  10  269.87   15.00
   6  -4 -10  226.81   30.39
  -6  -4  10  253.15   15.31
  -6  -4   9  108.55    9.38
  -6  -4   9  107.39    9.23
  -6  -4   9   94.59   17.15
   6  -4  -9  107.31   20.93
  -6  -4   9  122.33   10.67
  -6  -4   8   16.82    4.11
  -6  -4   8   21.54    4.61
  -6  -4   8   20.37    4.88
  -6  -4   8   16.87    7.15
  -6  -4   8   16.42    8.27
   6  -4  -8   18.46    9.30
  -6  -4   7   96.73    8.55
  -6  -4   7  104.76    9.22
  -6  -4   7   89.64   14.80
  -6  -4   7  101.41   17.36
   6  -4  -7  101.28   19.45
  -6  -4   7  104.20    9.63
  -6  -4   6   73.35    7.66
   6  -4  -6   70.90   13.16
  -6  -4   6   59.12   13.52
   6  -4  -6   76.33   17.17
  -6  -4   6   65.72    7.38
  -6  -4   5   31.76    5.19
  -6  -4   5   29.84    5.22
   6  -4  -5   29.91    9.63
   6  -4  -5   34.04   11.23
  -6  -4   4   43.68    5.78
   6  -4  -4   44.10   11.15
   6  -4  -4   54.77   14.49
  -6  -4   4   54.90   12.82
  -6  -4   4   49.38    6.65
  -6  -4   3  119.06    9.43
   6  -4  -3  119.05   17.46
   6  -4  -3  134.90   20.63
  -6  -4   3  106.28   16.18
  -6  -4   3  139.24   10.18
   6  -4  -3  125.11   10.65
  -6  -4   2   11.47    3.39
   6  -4  -2    9.00    5.39
   6  -4  -2   12.05    5.93
  -6  -4   2    8.68    5.44
   6  -4  -2    7.44    6.42
   6  -4  -2   10.02    3.55
  -6  -4   1    8.19    3.00
   6  -4  -1    0.44    4.09
   6  -4  -1    7.06    5.03
   6  -4  -1    7.31    6.15
  -6  -4   1    2.47    4.67
   6  -4  -1    8.05    3.39
   6  -4  -1    4.52    2.40
  -6  -4   0  112.30    8.94
   6  -4   0  123.51   16.93
   6  -4   0  116.49   17.97
  -6  -4   0  107.08   16.25
   6  -4   0  140.30   10.74
   6  -4   0  138.56    9.78
  -6  -4  -1   60.98    6.58
   6  -4   1   67.33   13.72
   6  -4   1   62.10   12.60
  -6  -4  -1   59.03   13.58
   6  -4   1   59.99    7.21
   6  -4   1   67.00    6.79
  -6  -4  -2   93.58    8.14
   6  -4   2   90.02   15.41
   6  -4   2   78.39   15.37
  -6  -4  -2  100.26   17.54
   6  -4   2  105.63    8.44
   6  -4   2   97.52    9.08
   6  -4   3   69.75   14.23
   6  -4   3   64.87   13.60
  -6  -4  -3   55.49   14.21
   6  -4   3   76.83    7.22
   6  -4   3   82.62    8.51
   6  -4   4   31.68    4.78
   6  -4   4   30.01    9.73
   6  -4   4   35.19   10.72
   6  -4   4   25.71    7.34
  -6  -4  -4   36.21   11.43
   6  -4   4   37.12    5.10
   6  -4   4   37.73    5.85
   6  -4   5   18.28    4.00
   6  -4   5   11.43    6.56
   6  -4   5   11.21    5.28
   6  -4   5    5.86    4.53
  -6  -4  -5   13.05    8.24
   6  -4   5   17.85    4.29
   6  -4   6   12.09    7.62
   6  -4   6   15.80    3.59
   6  -4   6   20.26    4.99
   6  -4   7   77.10    7.96
   6  -4   7   79.39    7.43
   6  -4   7   77.32    8.44
   6  -4   8   18.50    4.47
   6  -4   8   19.53    5.06
   6  -4   9   62.33    7.20
   6  -4   9   52.48    6.96
   6  -4  10   98.03    8.45
   6  -4  10   78.55    8.68
   6  -4  11   27.13    4.75
   6  -4  11   26.56    5.08
   6  -4  12   17.18    3.89
   6  -4  12   13.35    3.86
   6  -4  13   -0.29    1.99
   6  -4  13    2.56    2.47
  -6  -3  19    6.48    2.21
  -6  -3  18   80.72    6.75
  -6  -3  18   57.97    5.80
  -6  -3  17   10.55    3.65
  -6  -3  17   11.36    3.49
  -6  -3  16    3.99    2.96
  -6  -3  16    5.19    3.73
  -6  -3  15   31.67    5.84
  -6  -3  15   39.19    6.58
  -6  -3  14   69.83    8.44
  -6  -3  14   66.01    8.40
  -6  -3  13   19.33    4.80
  -6  -3  13   21.54    5.10
  -6  -3  12   24.98    4.86
  -6  -3  12   23.95    5.02
  -6  -3  12   20.34    7.39
  -6  -3  12   17.29    7.73
   6  -3 -12   26.54   11.43
  -6  -3  11   41.08    5.95
  -6  -3  11   45.00   11.21
  -6  -3  11   39.23    9.88
   6  -3 -11   38.32   12.32
  -6  -3  11   46.72    6.57
  -6  -3  10   69.03    7.41
  -6  -3  10   62.79    6.69
  -6  -3  10   55.19   11.65
  -6  -3  10   59.28   12.60
   6  -3 -10   70.56   16.75
  -6  -3  10   74.13    8.10
  -6  -3   9    5.02    2.33
  -6  -3   9    4.89    2.79
   6  -3  -9   -2.60    5.97
  -6  -3   9    9.19    5.44
  -6  -3   9    6.98    5.80
  -6  -3   8   10.04    3.04
  -6  -3   8   12.99    3.54
  -6  -3   8    8.69    5.25
  -6  -3   8   11.53    4.90
  -6  -3   8    6.05    3.89
   6  -3  -8   11.74    8.70
  -6  -3   8    4.65    4.33
   6  -3  -7   38.79    8.72
  -6  -3   7   33.94    7.83
   6  -3  -7   44.99   12.82
  -6  -3   7   16.11    5.22
  -6  -3   6   56.59    9.51
   6  -3  -6   68.62   11.25
  -6  -3   6   65.22   11.82
   6  -3  -6   62.45   14.29
   6  -3  -5  248.03   21.47
   6  -3  -5  255.56   26.10
  -6  -3   5  235.60   21.76
   6  -3  -4  292.43   23.70
   6  -3  -4  312.57   27.51
  -6  -3   4  265.48   22.97
   6  -3  -3  216.38   17.53
   6  -3  -3  217.15   20.35
   6  -3  -3  211.52   22.34
  -6  -3   3  179.99   19.23
   6  -3  -2  193.37   17.13
   6  -3  -2  214.56   20.60
   6  -3  -2  197.27   21.19
  -6  -3   2  186.34   18.96
   6  -3  -1  105.17   13.19
   6  -3  -1  104.30   15.29
   6  -3  -1  100.26   14.92
  -6  -3   1  109.33   15.44
   6  -3   0  128.28   14.95
   6  -3   0  124.69   12.94
   6  -3   0  140.32   17.28
   6  -3   0  127.22   16.18
  -6  -3   0  137.40   17.47
   6  -3   1  303.74   23.67
   6  -3   1  293.12   21.19
   6  -3   1  319.51   25.60
  -6  -3  -1  280.83   25.12
   6  -3   2  314.90   24.92
   6  -3   2  329.69   23.91
   6  -3   2  345.87   26.90
  -6  -3  -2  310.05   27.36
   6  -3   3  288.24   24.64
   6  -3   3  294.65   24.45
   6  -3   3  308.83   25.56
  -6  -3  -3  292.92   27.30
   6  -3   3  323.06   14.38
   6  -3   4   32.79    4.83
   6  -3   4   29.34    7.80
   6  -3   4   29.45    9.11
   6  -3   4   22.23    7.52
  -6  -3  -4   26.05    8.37
   6  -3   4   28.69    4.83
   6  -3   5   42.15    5.54
   6  -3   5   31.81    9.15
   6  -3   5   37.61   10.09
   6  -3   5   35.02    9.17
  -6  -3  -5   42.70   11.95
   6  -3   5   40.82    5.55
   6  -3   6   44.49    5.88
   6  -3   6   36.81    9.24
   6  -3   6   47.32   11.76
   6  -3   6   43.69   10.92
  -6  -3  -6   34.13   11.04
   6  -3   6   42.20    5.76
   6  -3   6   45.05    6.14
   6  -3   7   45.38    6.32
   6  -3   7   40.60    9.67
   6  -3   7   37.78   10.75
   6  -3   7   35.15   10.50
   6  -3   7   35.36    5.33
  -6  -3  -7   39.11   10.90
   6  -3   7   38.24    5.97
   6  -3   8   64.81    7.40
   6  -3   8   57.77   13.61
   6  -3   8   64.07   13.90
   6  -3   8   63.31    6.60
  -6  -3  -8   57.68   15.27
   6  -3   8   62.59    7.62
   6  -3   9  210.39   13.23
   6  -3   9  175.53   12.65
   6  -3  10    3.63    3.38
   6  -3  10    1.56    3.23
   6  -3  11   62.90    7.62
   6  -3  11   58.46    7.35
   6  -3  12   52.30    6.68
   6  -3  12   53.77    7.18
   6  -3  13   19.60    4.64
   6  -3  13   21.26    4.61
   6  -3  14   22.14    3.89
   6  -3  14   18.95    4.19
   6  -3  15    3.37    2.11
  -6  -2  20    6.12    2.08
  -6  -2  19   12.10    2.71
  -6  -2  19   12.14    3.00
  -6  -2  18    3.14    2.10
  -6  -2  18   -0.01    1.85
  -6  -2  18    2.51    2.43
  -6  -2  17   14.47    3.76
  -6  -2  17   14.18    3.64
  -6  -2  17   12.93    3.46
  -6  -2  16   73.21    7.83
  -6  -2  16   75.40    8.35
  -6  -2  16   84.81    8.56
  -6  -2  15   52.49    6.85
  -6  -2  15   55.42    7.13
  -6  -2  15   48.71    7.32
  -6  -2  14   90.41    8.69
  -6  -2  14   76.72   15.44
   6  -2 -14   72.34   17.65
  -6  -2  14   93.77    8.85
  -6  -2  14   98.79    9.85
  -6  -2  13   32.61    5.85
  -6  -2  13   27.96    4.82
  -6  -2  13   27.83    9.20
  -6  -2  13   26.59    7.80
   6  -2 -13   23.78   10.00
  -6  -2  12  276.92   14.47
  -6  -2  12  235.11   22.27
  -6  -2  12  247.35   25.39
   6  -2 -12  268.06   30.08
  -6  -2  12  283.79   15.66
  -6  -2  11    9.59    3.38
  -6  -2  11    7.85    4.83
  -6  -2  11    5.44    5.86
   6  -2 -11    6.39    6.99
  -6  -2  10  146.65   16.53
  -6  -2  10  144.90   18.14
   6  -2 -10  140.00   20.63
  -6  -2  10  164.09   11.02
  -6  -2   9  292.74   24.07
  -6  -2   9  273.17   22.21
   6  -2  -9  285.17   27.18
  -6  -2   8  280.81   22.82
  -6  -2   8  277.24   17.76
   6  -2  -8  302.47   20.45
  -6  -2   8  248.62   22.00
   6  -2  -8  286.85   26.49
   6  -2  -7  403.71   24.37
   6  -2  -7  386.91   29.47
  -6  -2   7  364.51   25.24
   6  -2  -6   34.63    7.57
   6  -2  -6   43.10   11.30
   6  -2  -5  363.63   23.83
   6  -2  -5  384.78   27.13
  -6  -2   5  358.78   24.20
   6  -2  -4    8.41    6.47
   6  -2  -4    3.53    1.99
   6  -2  -4   -0.63    4.41
   6  -2  -3 2733.52   48.47
   6  -2  -3 2800.37   65.84
   6  -2  -3 2772.43   66.51
  -6  -2   3 2669.95   64.94
   6  -2  -2  335.78   18.34
   6  -2  -2  336.92   16.47
   6  -2  -2  344.54   24.28
  -6  -2   2  319.11   21.85
   6  -2  -2  309.22   21.62
   6  -2  -1   44.75    5.56
   6  -2  -1   56.72   10.85
   6  -2  -1   49.91    7.97
   6  -2  -1   44.86    6.94
  -6  -2   1   47.24   11.18
   6  -2  -1   41.51    8.00
   6  -2   0  516.48   25.33
   6  -2   0  504.16   23.98
   6  -2   0  555.67   30.89
   6  -2   0  520.26   18.94
   6  -2   0  466.66   25.12
  -6  -2   0  540.35   29.77
   6  -2   1  103.19   12.17
   6  -2   1  103.79   12.01
   6  -2   1  107.94   14.16
  -6  -2  -1   89.26   13.32
   6  -2   2  122.97   13.93
   6  -2   2  133.00   14.17
   6  -2   2  122.34   14.88
  -6  -2  -2  123.00   15.15
   6  -2   3   41.06    8.74
   6  -2   3   34.38    8.23
   6  -2   3   33.75    8.12
  -6  -2  -3   36.38    9.02
   6  -2   4  107.17   14.32
   6  -2   4  108.49   14.65
   6  -2   4   94.79   13.02
  -6  -2  -4  111.03   16.52
   6  -2   5  301.04   24.78
   6  -2   5  291.08   24.08
   6  -2   5  300.04   22.69
  -6  -2  -5  317.06   28.00
   6  -2   6  184.45   11.18
   6  -2   6  182.77   11.34
   6  -2   6  147.47   18.32
   6  -2   6  149.19   18.38
   6  -2   6  154.69   16.45
   6  -2   6  153.06    9.83
  -6  -2  -6  160.11   21.19
   6  -2   6  169.93   10.55
   6  -2   7  242.23   13.11
   6  -2   7  233.20   13.20
   6  -2   7  207.21   22.25
   6  -2   7  198.91   21.98
   6  -2   7  186.89   11.17
  -6  -2  -7  193.57   24.06
   6  -2   7  178.75    9.80
   6  -2   7  214.14   12.40
   6  -2   8   46.14    6.79
   6  -2   8   33.69    5.29
   6  -2   8   31.20    9.81
   6  -2   8   25.85    8.71
   6  -2   8   27.30    4.75
  -6  -2  -8   28.05   10.41
   6  -2   8   31.53    5.15
   6  -2   8   22.23    3.71
   6  -2   8   41.36    6.83
   6  -2   9   54.73    7.52
   6  -2   9   38.20    5.65
   6  -2   9   47.22   11.93
   6  -2   9   37.78   10.96
   6  -2   9   36.47    5.24
  -6  -2  -9   40.63   12.95
   6  -2   9   43.48    6.25
   6  -2   9   62.67    8.53
   6  -2   9   33.72    4.79
   6  -2  10   42.45    8.36
   6  -2  10   28.11    5.37
   6  -2  10   21.30    4.21
  -6  -2 -10   20.86    9.69
   6  -2  10   31.52    6.19
   6  -2  10   16.70    3.08
   6  -2  10   39.01    8.23
   6  -2  11   29.24    5.82
   6  -2  11   26.69    5.72
   6  -2  11   21.70    3.66
   6  -2  12  128.08   10.04
   6  -2  12  126.53   11.12
   6  -2  13   80.69    7.66
   6  -2  13   69.26    8.33
   6  -2  14    8.46    3.26
   6  -2  14   40.61    4.41
   6  -2  15   89.86    6.42
   6  -2  15  428.39    9.96
   6  -2  16   45.21    4.14
  -6  -1  21   -2.49    1.85
  -6  -1  20   20.77    3.80
  -6  -1  19   24.31    4.75
  -6  -1  18    4.28    2.54
  -6  -1  18    6.52    3.53
  -6  -1  17    7.66    3.14
  -6  -1  17    9.39    2.84
  -6  -1  17    9.86    4.02
  -6  -1  16   74.78    7.23
  -6  -1  16   88.23    9.40
  -6  -1  16   83.30    8.60
  -6  -1  15    7.85    2.90
  -6  -1  15    5.77    3.18
  -6  -1  15    1.64    4.00
   6  -1 -15   14.92   10.63
  -6  -1  15    2.48    2.72
  -6  -1  14   17.70    3.67
  -6  -1  14   15.76    4.15
  -6  -1  14   18.38    8.56
   6  -1 -14   20.68    9.51
  -6  -1  14   22.55    4.87
  -6  -1  13  154.20   10.23
  -6  -1  13  149.26   20.04
   6  -1 -13  160.50   23.65
  -6  -1  13  167.35   11.76
  -6  -1  13  171.13   11.81
  -6  -1  12   10.76    6.21
   6  -1 -12   16.36    8.63
  -6  -1  12    8.96    2.87
  -6  -1  12   13.69    3.49
  -6  -1  11   25.79    8.22
  -6  -1  11   26.93    6.56
   6  -1 -11   25.50    8.91
  -6  -1  10  246.30   22.52
  -6  -1  10  242.20   18.34
   6  -1 -10  248.11   24.54
  -6  -1   9  325.34   20.38
   6  -1  -9  326.88   26.55
   6  -1  -8   30.65    7.20
   6  -1  -8   26.13    8.45
   6  -1  -7  722.34   31.39
  -6  -1   7  696.00   34.12
   6  -1  -7  709.38   34.34
   6  -1  -6  398.84   23.66
   6  -1  -6  389.33   24.53
  -6  -1   6  403.62   25.13
   6  -1  -5  103.38   12.99
   6  -1  -5  116.66   13.05
  -6  -1   5  124.48   14.42
   6  -1  -4 1210.90   18.50
   6  -1  -4 1232.49   41.64
  -6  -1   4 1204.08   24.60
  -6  -1   4 1314.55   41.43
   6  -1  -4 1230.44   37.65
   6  -1  -3  582.76   29.36
   6  -1  -3  576.21   17.14
   6  -1  -3  587.74   24.70
  -6  -1   3  634.03   28.82
   6  -1  -2  511.99   18.56
   6  -1  -2  532.65   27.97
   6  -1  -2  509.37   21.43
  -6  -1   2  538.74   26.22
   6  -1  -1 1410.24   33.86
   6  -1  -1 1503.83   46.42
  -6  -1   1 1472.91   43.42
   6  -1  -1 1362.08   33.07
   6  -1   0  411.25   19.73
   6  -1   0  411.19   19.83
   6  -1   0  446.10   25.70
   6  -1   0  421.81   20.78
   6  -1   0  390.19   17.27
  -6  -1   0  420.92   23.58
   6  -1   1 1199.02   34.23
   6  -1   1 1235.46   36.78
   6  -1   1 1220.67   42.76
   6  -1   1 1234.30   37.76
  -6  -1  -1 1215.95   41.30
   6  -1   2  459.63   24.15
   6  -1   2  465.86   26.60
   6  -1   2  445.27   24.49
   6  -1   2  463.48   22.28
  -6  -1  -2  471.69   26.61
   6  -1   3  229.28   18.07
   6  -1   3  238.31   19.25
   6  -1   3  232.85   18.66
   6  -1   3  227.57   16.71
  -6  -1  -3  227.97   19.82
   6  -1   4   78.91   12.21
   6  -1   4   84.48   12.44
   6  -1   4   78.64   11.04
   6  -1   4   73.82   10.36
  -6  -1  -4   75.71   12.32
   6  -1   5   67.52   11.29
   6  -1   5   69.86   10.01
   6  -1   5   71.88   12.49
   6  -1   5   62.88   10.53
  -6  -1  -5   69.61   12.84
   6  -1   6  110.06   15.79
   6  -1   6  110.20   15.31
   6  -1   6  105.18   11.86
   6  -1   6   96.77   13.62
  -6  -1  -6  109.10   16.07
   6  -1   7  485.09   17.60
   6  -1   7  482.21   17.23
   6  -1   7  431.41   31.13
   6  -1   7  412.55   30.14
   6  -1   7  403.29   28.58
  -6  -1  -7  403.70   32.60
   6  -1   7  421.87   16.51
   6  -1   7  444.83   17.24
   6  -1   7  407.50   14.64
   6  -1   8   91.56    8.03
   6  -1   8  101.17    8.34
   6  -1   8   86.19   15.17
   6  -1   8   78.96   13.87
   6  -1   8   80.68   13.74
   6  -1   8   78.95    7.73
  -6  -1  -8   76.33   15.19
   6  -1   8  101.37    9.64
   6  -1   8   86.79    8.22
   6  -1   8   91.52    8.76
   6  -1   8   80.79    6.70
   6  -1   9  108.89    8.89
   6  -1   9  112.57    9.31
   6  -1   9  100.87   17.19
   6  -1   9   94.29   15.79
   6  -1   9  100.96   16.13
   6  -1   9   99.85    8.93
  -6  -1  -9  108.76   18.63
   6  -1   9  142.95   11.71
   6  -1   9  112.59   10.23
   6  -1   9  109.74    9.78
   6  -1   9   97.27    7.77
   6  -1  10  106.68    8.94
   6  -1  10  116.78    9.92
   6  -1  10   92.14   16.64
   6  -1  10   84.16   15.08
   6  -1  10   97.44    8.79
  -6  -1 -10  108.75   20.06
   6  -1  10  137.36   11.68
   6  -1  10  115.77   10.72
   6  -1  10  108.38   10.06
   6  -1  10   90.05    7.72
   6  -1  11  110.10    9.10
   6  -1  11  144.14   10.93
   6  -1  11   98.67    9.03
  -6  -1 -11  108.15   20.11
   6  -1  11  146.56   12.51
   6  -1  11  118.15   10.75
   6  -1  11  100.22    7.89
   6  -1  12   26.01    4.88
   6  -1  12   39.83    6.49
   6  -1  12   24.76    4.43
   6  -1  12   21.36    3.83
   6  -1  12   34.96    7.04
   6  -1  12   28.04    6.09
   6  -1  13   45.87    5.54
   6  -1  13   39.14    7.12
   6  -1  13   30.88    4.66
   6  -1  14   40.86    4.98
   6  -1  14   47.36    7.25
   6  -1  14   28.81    4.48
   6  -1  15   21.06    3.42
   6  -1  15   68.44    8.50
   6  -1  15   81.05   10.26
   6  -1  15   35.71    4.49
   6  -1  16  404.76   16.24
   6  -1  16  436.96   10.27
  -6   0  21    6.26    2.41
  -6   0  20   20.69    3.33
  -6   0  20   29.88    4.78
  -6   0  19   -1.15    1.78
  -6   0  19    2.85    3.57
  -6   0  18    0.91    1.91
  -6   0  18    2.57    3.92
  -6   0  17  163.17   10.52
  -6   0  17  163.43   12.50
  -6   0  17  137.11   10.23
  -6   0  16  103.57    8.87
  -6   0  16   91.56    8.98
  -6   0  15    6.72    5.85
  -6   0  15   12.55    3.51
  -6   0  15   12.64    4.23
  -6   0  14   40.91   10.97
  -6   0  14   45.04    5.86
  -6   0  14   47.22    6.90
  -6   0  13    4.01    4.12
  -6   0  13    8.78    2.69
  -6   0  13    7.51    3.32
  -6   0  12  296.92   25.94
  -6   0  12  352.11   16.18
  -6   0  11   58.41   11.97
   6   0 -11   65.40   11.43
  -6   0  10   34.08    8.81
   6   0 -10   40.72    9.05
   6   0  -9    4.57    3.89
   6   0  -9    7.46    4.59
   6   0  -8   22.77    6.37
  -6   0   8   18.88    4.08
   6   0  -8   22.97    6.67
   6   0  -7 1335.21   44.97
   6   0  -7 1352.33   43.78
   6   0  -6  249.42   19.20
   6   0  -6  247.93   18.47
  -6   0   6  260.37   19.14
  -6   0   6  241.37   11.15
   6   0  -5  326.23   21.86
   6   0  -5  344.44   21.19
  -6   0   5  310.11   13.79
  -6   0   5  352.68   20.96
   6   0  -4 1204.69   41.85
   6   0  -4 1242.31   39.26
  -6   0   4 1275.98   38.25
  -6   0   4 1163.92   28.01
   6   0  -3    3.76    5.36
   6   0  -3    4.49    5.56
   6   0  -3    1.99    1.52
  -6   0   3    2.18    4.83
  -6   0   3    3.39    2.90
   6   0  -2  756.08   33.36
   6   0  -2  759.35   29.96
   6   0  -2  688.74   17.36
  -6   0   2  746.58   26.11
  -6   0   2  748.41   28.30
   6   0  -1   77.96   10.26
   6   0  -1   78.98   11.80
  -6   0   1   74.20    9.13
   6   0  -1   69.83    3.89
  -6   0   1   71.93    8.72
   6   0   0  179.55   13.22
   6   0   0  200.96   17.56
  -6   0   0  175.84   14.29
   6   0   1  399.71   21.61
   6   0   1  399.34   21.00
   6   0   1  427.62   24.89
  -6   0  -1  393.97   20.79
   6   0   2  134.35   13.35
   6   0   2  149.81   14.75
   6   0   2  144.73   14.06
  -6   0  -2  124.48   11.45
   6   0   3  256.95   19.36
   6   0   3  271.84   19.52
   6   0   3  271.05   19.17
  -6   0  -3  290.96   20.37
   6   0   4  256.29   20.22
   6   0   4  244.39   18.11
   6   0   4  258.48   19.98
  -6   0  -4  273.35   20.60
   6   0   5    0.15    4.08
   6   0   5    1.90    4.40
   6   0   5    1.54    2.07
  -6   0  -5    8.52    5.68
   6   0   6    0.42    4.10
   6   0   6    0.04    4.06
  -6   0  -6    2.26    4.50
   6   0   7   29.87    8.75
   6   0   7   28.99    9.22
  -6   0  -7   36.21    9.22
   6   0   8   38.33    5.03
   6   0   8   37.39    5.12
   6   0   8   32.15    9.36
  -6   0  -8   39.54   10.35
   6   0   8   38.48    5.50
   6   0   8   45.94    6.12
   6   0   8   42.33    6.06
   6   0   8   40.29    5.82
   6   0   8   39.97    4.77
   6   0   9  508.18   18.05
   6   0   9  546.58   19.87
   6   0   9  498.04   36.11
   6   0   9  519.26   19.98
  -6   0  -9  469.32   36.21
   6   0   9  610.47   22.79
   6   0   9  490.69   17.51
   6   0   9  588.62   22.30
   6   0   9  546.99   21.17
   6   0  10    9.91    3.48
   6   0  10    2.13    2.76
   6   0  10    5.83    5.62
   6   0  10    5.99    3.19
  -6   0 -10   -1.11    8.50
   6   0  10    1.40    2.18
   6   0  10    7.06    3.93
   6   0  10    6.94    2.89
   6   0  10    8.75    4.05
   6   0  11   19.55    3.98
   6   0  11   15.45    4.20
   6   0  11   15.49    4.12
  -6   0 -11   10.76    6.83
   6   0  11   17.70    3.95
   6   0  11   18.01    4.93
   6   0  11   20.14    4.71
   6   0  12   39.66    5.17
   6   0  12   41.88    6.15
   6   0  12   38.40    5.86
   6   0  12   35.64    5.23
   6   0  12   47.88    7.36
   6   0  12   49.85    7.47
   6   0  13    6.04    3.76
   6   0  13    3.03    2.53
   6   0  13    5.82    3.14
   6   0  13   15.32    5.30
   6   0  13    9.11    4.14
   6   0  14   11.77    3.96
   6   0  14    6.37    2.30
   6   0  14    0.27    2.48
   6   0  14   10.06    3.80
   6   0  15   14.90    4.03
   6   0  15    7.96    3.55
   6   0  15   12.47    4.48
   6   0  16    6.14    2.93
   6   0  16   86.37    8.70
   6   0  17  169.48    8.35
   6   0  17  799.79   11.00
  -6   1  21   -0.82    1.24
  -6   1  21    0.13    2.07
  -6   1  20   16.39    3.06
  -6   1  20   22.97    4.31
  -6   1  19   21.52    3.97
  -6   1  19   28.77    5.80
  -6   1  18    2.18    2.37
  -6   1  18    2.14    3.77
  -6   1  17   13.72    3.93
  -6   1  17   12.89    4.79
  -6   1  16   85.12    8.21
  -6   1  16   97.28    9.95
  -6   1  15    3.39    5.04
  -6   1  15    6.90    3.11
  -6   1  15    6.32    4.08
  -6   1  14   17.03    7.00
  -6   1  14   16.64    3.88
  -6   1  14   24.57    5.39
  -6   1  13  163.48   10.60
  -6   1  13  181.68   12.39
  -6   1  12    7.88    4.96
  -6   1  12   12.03    3.27
  -6   1  12   11.76    3.74
  -6   1  11   23.92    7.10
   6   1 -11   32.81    9.24
  -6   1  10  224.51   20.36
   6   1 -10  249.34   22.47
   6   1  -9  338.26   25.55
  -6   1   9  320.42   18.59
   6   1  -8   34.35    8.52
  -6   1   8   25.40    5.58
   6   1  -7  712.07   33.78
  -6   1   7  649.12   25.24
   6   1  -6  401.92   25.14
  -6   1   6  376.47   19.26
   6   1  -5  103.27   12.64
  -6   1   5  125.74   12.02
   6   1  -4 1282.52   41.53
  -6   1   4 1219.21   35.89
  -6   1   4 1202.97   34.30
   6   1  -3  610.35   28.02
  -6   1   3  583.45   25.30
  -6   1   3  574.02   22.63
   6   1  -2  530.62   25.60
  -6   1   2  494.33   19.97
  -6   1   2  535.59   24.94
   6   1  -1 1437.62   41.42
  -6   1   1 1475.79   42.32
   6   1   0  418.47   22.44
  -6   1   0  449.89   24.93
  -6   1   0  421.58   17.79
   6   1   1 1241.80   40.62
   6   1   1 1205.94   36.72
  -6   1  -1 1257.89   42.49
  -6   1  -1 1198.66   30.71
   6   1   2  484.15   26.74
   6   1   2  475.34   27.52
   6   1   2  470.67   21.96
  -6   1  -2  467.31   26.83
  -6   1  -2  470.62   20.17
   6   1   3  249.29   19.66
   6   1   3  233.50   19.63
  -6   1  -3  213.32   14.41
  -6   1  -3  222.42   18.59
   6   1   4   87.99   11.43
   6   1   4   84.62   12.90
  -6   1  -4   66.49   11.07
  -6   1  -4   71.42    8.41
   6   1   5   74.94   12.35
  -6   1  -5   64.75   11.57
   6   1   6   95.80   14.60
  -6   1  -6  103.73   15.78
   6   1   7  425.19   31.64
  -6   1  -7  397.43   32.50
   6   1   7  459.38   17.86
   6   1   7  398.49   14.82
   6   1   8   92.33    7.66
   6   1   8   79.79   15.11
   6   1   8   79.85    7.95
  -6   1  -8   56.97   12.70
   6   1   8   83.26    7.89
   6   1   8   79.49    6.92
   6   1   9  115.83    9.05
   6   1   9   97.55   17.20
   6   1   9  106.77    9.36
  -6   1  -9   96.58   18.19
   6   1   9  120.65    9.71
   6   1   9  114.68    9.80
   6   1   9   93.79    7.65
   6   1  10  100.81    8.83
   6   1  10   86.43   16.80
  -6   1 -10   90.56   18.55
   6   1  10  108.09    9.97
   6   1  10  131.01   10.20
   6   1  10  112.57   10.03
   6   1  10   91.10    7.99
   6   1  11  117.38    9.58
   6   1  11  102.21    9.62
   6   1  11  133.94   10.68
   6   1  11  122.66   10.88
   6   1  11   87.60    8.06
   6   1  12   36.51    5.57
   6   1  12   18.05    4.27
   6   1  12   15.44    4.20
   6   1  12   32.42    5.35
   6   1  12   30.01    5.89
   6   1  13   49.78    6.10
   6   1  13   49.47    6.67
   6   1  13   53.98    6.98
   6   1  13   42.91    7.07
   6   1  14   48.51    5.84
   6   1  14   33.82    4.50
   6   1  14   49.24    6.81
   6   1  14   50.78    6.26
   6   1  15    2.83    2.05
   6   1  15    9.41    3.63
   6   1  16    7.89    2.62
   6   1  16  359.98    9.47
  -6   2  20    0.96    1.70
  -6   2  20    1.87    2.12
  -6   2  19   16.46    3.48
  -6   2  19   15.97    3.67
  -6   2  18    2.49    2.87
  -6   2  18    1.50    1.95
  -6   2  18    6.66    3.35
  -6   2  17    6.93    3.89
  -6   2  17   12.87    3.56
  -6   2  17   16.12    4.30
  -6   2  16   80.65    7.99
  -6   2  16   86.93    8.95
  -6   2  16   71.26    7.36
  -6   2  15   47.03    6.57
  -6   2  15   42.60    5.96
  -6   2  15   50.59    7.27
  -6   2  14   82.33    8.22
  -6   2  14   92.25    9.66
  -6   2  14   93.16    8.36
  -6   2  13   32.85    5.58
  -6   2  13   28.59    4.73
  -6   2  13   33.57    6.02
   6   2 -12  273.46   28.16
  -6   2  12  288.60   14.14
  -6   2  12  272.86   13.49
  -6   2  11    6.97    3.47
   6   2 -11    6.43    6.30
   6   2 -10  143.79   19.30
  -6   2  10  138.11   15.32
  -6   2  10  121.75   14.19
  -6   2   9  279.92   20.84
   6   2  -9  307.08   27.22
  -6   2   9  282.44   21.20
   6   2  -8  294.55   25.97
  -6   2   8  251.30   20.19
   6   2  -7  416.62   29.55
  -6   2   7  357.21   22.87
   6   2  -6   35.74    9.63
  -6   2   6   30.21    7.94
   6   2  -5  376.62   26.74
  -6   2   5  407.20   25.25
   6   2  -4    5.58    5.82
  -6   2   4   60.20   14.00
   6   2  -3 2826.13   67.61
  -6   2   3 2813.34   65.16
   6   2  -2  379.00   24.58
  -6   2   2  325.94   22.75
   6   2  -1   52.94    9.44
  -6   2   1   44.85    9.32
   6   2   0  531.15   27.34
   6   2   0  525.05   27.69
  -6   2   0  528.62   31.00
   6   2   1  101.42   13.03
   6   2   1  102.71   11.95
  -6   2  -1   94.24   14.71
   6   2   2  125.23   12.39
   6   2   2  123.50   14.55
  -6   2  -2  139.57   19.92
   6   2   3   38.64    8.88
  -6   2  -3   42.25   10.65
   6   2   4  105.37   14.69
  -6   2  -4  117.55   16.95
   6   2   5  313.45   26.28
  -6   2  -5  310.33   27.37
   6   2   6  153.70   19.44
  -6   2  -6  164.54   21.72
   6   2   6  167.28   10.98
   6   2   7  205.73   11.74
   6   2   7  202.26   23.35
  -6   2  -7  200.19   24.08
   6   2   7  204.59   12.93
   6   2   7  218.47   12.24
   6   2   7  190.64   10.39
   6   2   8   24.78    7.76
   6   2   8   27.68    5.19
   6   2   8   25.66    4.00
   6   2   8   36.38    5.59
   6   2   9   31.86   10.40
   6   2   9   45.24    6.93
  -6   2  -9   49.79   14.74
   6   2   9   34.35    4.70
   6   2   9   38.72    5.96
   6   2  10   25.50    5.70
   6   2  10   27.68    5.42
   6   2  10   14.27    3.14
   6   2  11   28.67    4.69
   6   2  11   33.23    7.31
   6   2  11   23.42    3.98
   6   2  11   27.20    5.76
   6   2  12  114.97    8.98
   6   2  12  141.72   13.06
   6   2  12  118.25   10.43
   6   2  13   73.50    6.83
   6   2  13   84.53    8.63
   6   2  13   60.57    5.55
   6   2  14    5.79    2.36
   6   2  14    5.59    3.35
   6   2  15   68.38    6.38
   6   2  15   97.48    7.87
   6   2  16    7.20    2.39
  -6   3  19    6.64    2.71
  -6   3  19    6.36    2.48
  -6   3  18   80.96    7.19
  -6   3  18   72.55    6.82
  -6   3  18   77.92    6.39
  -6   3  17    6.22    3.91
  -6   3  17   14.70    3.47
  -6   3  17   12.44    3.55
  -6   3  16    5.46    3.60
  -6   3  16    5.94    2.83
  -6   3  16    6.23    3.05
  -6   3  15   34.23    5.74
  -6   3  15   27.69    5.02
  -6   3  15   36.91    6.18
  -6   3  14   73.55    7.46
  -6   3  14   70.66    7.96
  -6   3  14   64.12    7.29
  -6   3  13   21.08    4.46
  -6   3  13   20.33    4.29
  -6   3  13   24.90    5.48
   6   3 -12   20.38    9.27
  -6   3  12   22.85    4.48
  -6   3  12   21.63    5.05
   6   3 -11   40.43   13.03
  -6   3  11   35.45    6.74
  -6   3  11   42.91    5.78
  -6   3  10   65.54    8.02
   6   3 -10   61.22   14.53
  -6   3  10   60.37    7.04
  -6   3  10   56.39   11.13
  -6   3  10   61.22    6.72
  -6   3   9    4.59    3.24
   6   3  -9    1.19    5.48
  -6   3   9    5.64    2.70
  -6   3   9   -2.80    5.21
  -6   3   9    3.18    2.25
  -6   3   8   11.97    4.06
   6   3  -8   16.25    7.87
  -6   3   8   14.53    6.30
  -6   3   8    9.59    3.02
  -6   3   7   40.16   10.11
   6   3  -7   37.25   10.95
  -6   3   6   41.10    9.61
   6   3  -6   74.14   14.83
  -6   3   5  232.87   22.33
   6   3  -5  258.37   25.54
  -6   3   4  322.67   27.08
   6   3  -4  317.11   27.52
  -6   3   3  233.47   25.21
   6   3  -3  240.10   23.17
  -6   3   2  260.36   25.35
   6   3  -2  197.21   20.64
  -6   3   1  127.08   18.38
   6   3  -1   89.62   12.67
   6   3  -1  109.98   15.15
  -6   3   0  124.83   17.65
   6   3   0  128.42   15.10
   6   3   0  125.76   15.35
  -6   3  -1  266.44   25.26
   6   3   1  298.39   23.30
   6   3   1  321.37   23.35
  -6   3  -2  319.21   27.90
   6   3   2  324.50   25.26
   6   3   3  321.88   14.94
  -6   3  -3  292.34   27.47
   6   3   3  291.42   24.82
   6   3   4   34.83    5.24
   6   3   4   37.01    5.51
  -6   3  -4   27.38    9.58
   6   3   4   24.92    7.59
   6   3   5   43.98    6.19
   6   3   5   36.25    9.88
  -6   3  -5   41.44   12.12
   6   3   5   45.41    6.25
   6   3   6   41.29    6.03
   6   3   6   30.70    9.56
   6   3   6   46.24    6.69
  -6   3  -6   40.87   12.39
   6   3   6   44.36    5.72
   6   3   7   39.00    6.18
   6   3   7   44.85   11.90
   6   3   7   59.06    8.09
  -6   3  -7   35.03   11.75
   6   3   7   46.71    6.02
   6   3   8   69.72    7.66
   6   3   8   59.14   13.83
   6   3   8   90.55   10.83
   6   3   8   69.95    7.60
   6   3   9  183.94   12.25
   6   3   9  187.73   12.33
   6   3  10    0.31    2.20
   6   3  11   56.67    6.97
   6   3  12   48.75    6.25
   6   3  13  -32.04    8.54
   6   3  13   13.37    3.31
   6   3  14   49.58    7.75
   6   3  14   26.04    4.09
   6   3  15    1.45    1.73
  -6   4  18   23.70    3.64
  -6   4  17    5.65    2.93
  -6   4  17    1.50    1.44
  -6   4  16   80.24    6.99
  -6   4  16   64.63    6.33
  -6   4  15    4.85    3.95
  -6   4  15    9.33    3.09
  -6   4  15    7.48    2.61
  -6   4  14   26.94    5.49
  -6   4  14   24.62    4.68
  -6   4  14   23.92    4.38
  -6   4  13   74.47    8.41
  -6   4  13   82.95    7.77
  -6   4  13   86.45    8.26
  -6   4  12   19.99    4.76
  -6   4  12   18.91    4.22
  -6   4  11   41.68    6.28
  -6   4  11   47.30    6.37
  -6   4  10  209.95   16.78
   6   4 -10  255.19   32.56
  -6   4  10  247.05   14.46
  -6   4  10  193.60   23.60
  -6   4  10  246.67   14.36
  -6   4   9  115.87   11.75
   6   4  -9  115.28   21.51
  -6   4   9  105.48    9.89
  -6   4   9   98.20   16.57
  -6   4   9  106.46    9.81
  -6   4   8   20.00    5.13
   6   4  -8   25.96   11.97
  -6   4   8   19.59    9.29
  -6   4   8   16.67    4.45
  -6   4   7  103.95   11.41
  -6   4   7  102.54   16.51
  -6   4   7   97.56    9.63
   6   4  -7  132.15   21.83
  -6   4   6   79.02    9.70
   6   4  -6   63.39   15.40
  -6   4   6   63.40    7.88
  -6   4   6   85.06   15.49
  -6   4   5   31.26    6.49
   6   4  -5   31.62   11.48
  -6   4   5   11.85    6.41
  -6   4   5   31.47    5.85
  -6   4   4   49.88    7.94
  -6   4   4   33.51    8.69
  -6   4   4   47.32    6.92
   6   4  -4   54.21   13.75
   6   4  -3  134.33   10.13
  -6   4   3  129.19   11.89
   6   4  -3  128.26   20.02
  -6   4   3  141.21   11.80
  -6   4   3  106.66   15.97
  -6   4   2   11.84    4.45
   6   4  -2    6.97    2.89
   6   4  -2   14.88    7.17
  -6   4   2   14.79    8.82
  -6   4   2   15.11    4.61
   6   4  -1    6.27    2.72
   6   4  -1    2.66    5.05
  -6   4   1   13.30    9.95
  -6   4   1    8.84    4.09
   6   4   0  129.88   10.47
  -6   4   0  133.49   21.05
  -6   4   0  146.11   11.94
   6   4   0  121.24   17.44
   6   4   1   67.01    7.54
  -6   4  -1   70.75    8.65
  -6   4  -1   67.78   15.00
   6   4   1   64.63    7.13
   6   4   2   98.49    9.53
  -6   4  -2   97.03   17.39
   6   4   2  110.87    9.61
  -6   4  -2  114.59   10.79
   6   4   3   84.48    8.72
   6   4   3   77.88    8.62
  -6   4  -3   92.86    9.72
  -6   4  -3   59.71   14.23
   6   4   4   41.57    6.54
  -6   4  -4   46.13    7.17
  -6   4  -4   29.01   10.13
   6   4   4   43.04    6.69
   6   4   5   17.42    4.94
  -6   4  -5   13.24    7.89
   6   4   5   26.68    5.76
  -6   4  -5    7.51    5.51
   6   4   6   21.41    5.63
  -6   4  -6   19.11    8.79
   6   4   6   20.42    4.08
   6   4   7   82.25    8.80
   6   4   7   77.83    7.72
   6   4   8   11.12    3.69
   6   4   8   13.66    3.50
   6   4   9   57.36    7.40
   6   4   9   61.93    6.95
   6   4  10   85.55    7.97
   6   4  10   83.76    7.66
   6   4  11   24.54    8.16
   6   4  11   24.22    4.27
   6   4  12    9.67    2.69
   6   4  13   -1.03    1.57
  -6   5  16   18.65    3.15
  -6   5  16   15.17    2.61
  -6   5  15    3.05    2.73
  -6   5  15    5.61    2.21
  -6   5  14    5.49    3.46
  -6   5  14    6.68    2.77
  -6   5  13   48.62    6.19
  -6   5  13   43.97    5.53
  -6   5  12   39.57    5.95
  -6   5  12   32.93    5.44
  -6   5  11   59.74    7.06
  -6   5  10   11.14    3.45
  -6   5  10   11.84    3.88
  -6   5   9   96.18    9.64
  -6   5   9   93.93    9.54
  -6   5   8    3.83    4.22
  -6   5   8    1.26    2.49
  -6   5   8    3.46    3.64
  -6   5   7   78.08    9.98
  -6   5   7   62.84    8.47
  -6   5   6   76.99   10.02
  -6   5   6   70.14    8.64
  -6   5   5  129.03   13.65
  -6   5   5  132.73   12.32
  -6   5   4   11.14    4.93
   6   5  -3   42.11    6.62
   6   5  -3   41.75   12.96
  -6   5   3   29.00   10.61
  -6   5   3   41.06    7.54
   6   5  -2  217.80   14.19
  -6   5   2  159.46   23.33
  -6   5   2  227.62   16.03
   6   5  -2  182.31   24.94
   6   5  -1  144.91   11.77
  -6   5   1  161.53   13.62
   6   5   0   18.04    4.77
  -6   5   0   21.72    6.27
   6   5   1   22.53    5.40
  -6   5  -1   31.03    7.03
   6   5   2   42.23    7.02
   6   5   2   44.10    6.37
  -6   5  -2   52.07    8.29
   6   5   3   25.24    6.34
   6   5   3   24.65    4.96
  -6   5  -3   36.43    7.44
   6   5   4   15.71    4.98
   6   5   4   13.97    4.10
  -6   5  -4   18.71    5.37
   6   5   5   54.32    7.80
   6   5   5   51.53    6.80
  -6   5  -5   62.80    8.40
   6   5   6    1.68    3.53
   6   5   6   -5.04    3.83
   6   5   7   63.45    8.05
   6   5   7  -23.23   10.09
   6   5   8    6.83    4.03
   6   5   9    4.48    3.12
   6   5  10   10.81    2.91
  -6   6  13    1.55    1.69
  -6   6  13    6.22    1.94
  -6   6  12   18.97    3.57
  -6   6  12   28.58    3.95
  -6   6  11    2.17    2.61
  -6   6  11    3.97    2.34
  -6   6  10    7.17    3.69
  -6   6  10   13.85    3.38
  -6   6   9   16.11    3.72
  -6   6   9   18.19    4.07
  -6   6   8    3.63    2.80
  -6   6   8    4.97    3.12
  -6   6   7   10.65    4.24
  -6   6   7    9.36    3.96
  -6   6   6   19.91    5.23
  -6   6   5  112.73   10.62
  -6   6   4    5.22    3.71
  -6   6   3   12.96    5.00
   6   6  -2   17.76    4.08
  -6   6   2   12.91    4.60
   6   6  -1   13.24    3.86
  -6   6   1   17.26    5.84
   6   6   0   18.01    4.85
  -6   6   0   25.08    6.95
   6   6   1   51.16    7.30
  -6   6  -1   60.32    8.79
   6   6   2  125.83   10.58
  -6   6  -2  139.10   12.20
   6   6   3   16.72    4.55
  -6   6  -3   17.20    5.08
   6   6   4   18.80    4.38
  -6   6  -4   23.22    5.18
   6   6   5   23.79    5.30
  -6   6  -5   16.69    4.18
   6   6   6    6.70    3.84
  -6   6  -6    2.67    2.23
   6   6   7   23.11    4.60
   6   6   8    9.18    3.08
  -6   7   7    9.83    2.50
  -6   7   7   18.36    3.03
  -6   7   6    5.68    2.27
  -6   7   6    8.55    2.57
  -6   7   5    7.97    2.75
  -6   7   5    5.69    2.68
  -6   7   4    2.84    2.46
  -6   7   4    3.47    2.33
  -6   7   3    2.31    2.59
  -6   7   2   37.54    5.37
  -6   7   1   -1.33    2.90
   6   7   0    2.39    1.83
  -6   7   0   -4.97    3.33
   6   7   1    1.29    1.81
  -6   7  -1    3.51    2.55
   6   7   2    0.41    1.78
  -6   7  -2    0.66    2.09
   7  -7  -6   15.02    2.78
   7  -7  -5    3.46    1.77
   7  -7  -4   10.54    2.73
   7  -7  -3    2.45    2.10
   7  -7  -2   77.98    6.03
   7  -7  -1    0.57    1.94
   7  -7   0    0.37    1.83
  -7  -6  12   15.03    3.21
   7  -6 -12   10.23    2.41
  -7  -6  11   13.05    3.24
   7  -6 -11   18.93    3.63
  -7  -6  10    3.62    2.59
   7  -6 -10    1.42    2.18
  -7  -6   9   14.28    3.53
  -7  -6   9    8.58    2.92
   7  -6  -9   11.89    3.49
  -7  -6   8    6.47    3.15
  -7  -6   8    6.22    3.10
   7  -6  -8    7.34    3.30
  -7  -6   7    7.98    3.64
  -7  -6   7   11.81    3.48
   7  -6  -7    8.25    3.46
  -7  -6   6   94.05    8.70
  -7  -6   6   81.01    7.42
   7  -6  -6   90.65    8.73
  -7  -6   5   43.46    6.23
   7  -6  -5   46.02    6.90
  -7  -6   5   42.82    5.52
  -7  -6   4   11.44    4.09
  -7  -6   4   11.20    3.04
   7  -6  -4   11.60    4.35
  -7  -6   3   41.68    5.97
   7  -6  -3   34.72    6.03
  -7  -6   2   88.28    8.13
   7  -6  -2   86.54    9.29
  -7  -6   1    3.27    3.06
   7  -6  -1    1.20    3.11
  -7  -6   0   35.96    5.06
   7  -6   0   46.80    6.87
  -7  -6  -1    8.84    3.02
   7  -6   1   10.43    3.87
   7  -6   2    2.80    3.10
   7  -6   3    1.73    2.59
   7  -6   4   -0.36    2.95
   7  -6   5    0.62    2.33
   7  -6   6   31.20    4.64
   7  -6   7    2.51    1.85
  -7  -5  16    3.23    1.72
  -7  -5  16    2.98    1.80
  -7  -5  15    7.72    2.56
  -7  -5  15   12.30    3.03
  -7  -5  14   17.37    3.57
  -7  -5  14   20.05    4.09
  -7  -5  13   -2.69    2.71
  -7  -5  13    0.38    2.73
  -7  -5  12   44.67    5.26
  -7  -5  12   41.99    6.24
  -7  -5  12   39.29    5.54
  -7  -5  11    4.01    3.56
  -7  -5  11    6.46    3.09
  -7  -5  11    6.91    3.43
  -7  -5  10   78.84    7.87
  -7  -5  10   71.59    7.26
  -7  -5  10   65.97    7.99
  -7  -5   9   14.98    3.67
  -7  -5   9   15.53    4.40
  -7  -5   9   10.42    3.44
  -7  -5   8   34.65    5.09
  -7  -5   8   26.99    5.16
  -7  -5   8   34.53    6.09
  -7  -5   7  215.75   13.78
  -7  -5   7  210.56   13.48
  -7  -5   6    3.15    3.04
  -7  -5   6    2.20    2.48
  -7  -5   5   60.60    7.68
  -7  -5   5   68.16    7.62
  -7  -5   4  101.31    9.51
   7  -5  -4  110.28   10.44
  -7  -5   4   97.86    8.93
  -7  -5   3   19.81    4.61
  -7  -5   3   20.92    4.34
   7  -5  -3   24.78    5.75
  -7  -5   2  185.83   12.55
   7  -5  -2  206.85   14.39
  -7  -5   1   19.20    4.54
   7  -5  -1   15.77    4.16
  -7  -5   0    1.95    2.92
   7  -5   0    2.55    3.06
  -7  -5  -1   15.68    3.94
   7  -5   1   16.80    4.75
   7  -5   1   10.39    4.37
   7  -5   2   81.20    8.38
   7  -5   2  106.14   10.03
   7  -5   3   34.67    6.29
   7  -5   3   34.59    5.22
   7  -5   4  112.46   10.06
   7  -5   4   90.14    8.63
   7  -5   5   43.22    5.52
   7  -5   5   35.81    5.98
   7  -5   6   22.05    3.73
   7  -5   6   21.81    3.75
   7  -5   6   26.50    5.54
   7  -5   7   16.50    3.47
   7  -5   7   16.84    4.88
   7  -5   8    3.78    2.11
   7  -5   8    2.94    2.57
   7  -5   9   23.72    3.50
   7  -5   9   15.81    4.33
   7  -5  10    7.20    2.20
   7  -5  10    3.51    2.45
  -7  -4  18    8.59    2.37
  -7  -4  18    7.03    2.07
  -7  -4  17    1.51    2.26
  -7  -4  17   -3.53    2.49
  -7  -4  16   10.86    3.65
  -7  -4  16   11.27    3.68
  -7  -4  15   26.55    5.00
  -7  -4  15   27.48    5.24
  -7  -4  14   37.80    6.77
  -7  -4  14   35.06    6.42
  -7  -4  13   19.49    5.85
  -7  -4  13   16.42    4.78
  -7  -4  12   15.01    5.23
  -7  -4  12   12.95    3.52
  -7  -4  12   12.95    4.51
  -7  -4  11   29.44    5.92
  -7  -4  11   31.22    5.05
  -7  -4  11   24.35    5.77
  -7  -4  10   69.35    7.91
  -7  -4  10   71.21    7.65
  -7  -4  10   69.68    8.43
  -7  -4   9   16.23    4.01
  -7  -4   9   12.72    3.82
  -7  -4   9   18.07    4.70
  -7  -4   9    7.59    5.68
   7  -4  -9   14.17    8.34
  -7  -4   8   75.62    7.97
  -7  -4   8   67.89   14.62
   7  -4  -8   55.54   15.38
  -7  -4   8   70.76    8.10
  -7  -4   7   79.11    8.21
  -7  -4   7   72.86   13.53
  -7  -4   7   91.22   16.15
   7  -4  -7   83.46   18.35
  -7  -4   7   81.10    8.28
  -7  -4   6   50.27    6.57
   7  -4  -6   44.38   11.50
   7  -4  -6   58.27   15.57
  -7  -4   6   52.50    6.83
  -7  -4   5  156.24   11.06
   7  -4  -5  140.14   19.61
   7  -4  -5  136.82   22.30
  -7  -4   5  138.49   19.32
  -7  -4   5  158.18   11.33
  -7  -4   4  134.77   10.29
   7  -4  -4  139.21   18.99
   7  -4  -4  136.18   22.07
  -7  -4   4  110.88   17.54
  -7  -4   4  141.65   10.42
  -7  -4   3   40.87    5.95
   7  -4  -3   40.67    9.83
  -7  -4   3   40.09   11.70
   7  -4  -3   40.65   11.32
  -7  -4   2   32.92    5.28
   7  -4  -2   39.99   11.23
   7  -4  -2   27.89    9.99
  -7  -4   2   26.45    9.27
   7  -4  -2   27.32    5.68
   7  -4  -2   37.99    6.17
  -7  -4   1  139.37   10.31
   7  -4  -1  151.65   18.64
   7  -4  -1  160.10   20.60
   7  -4  -1  136.02   20.44
  -7  -4   1  142.33   20.02
   7  -4  -1  130.75   11.08
   7  -4  -1  160.87   11.51
  -7  -4   0   43.91    5.87
   7  -4   0   48.67   12.00
   7  -4   0   42.02   10.30
  -7  -4   0   44.25   12.40
   7  -4   0   35.22    6.16
   7  -4   0   51.28    6.85
  -7  -4  -1   76.59    7.44
   7  -4   1   75.70   14.72
   7  -4   1   71.98   14.00
  -7  -4  -1   75.87   15.57
   7  -4   1   60.04    7.25
   7  -4   1   85.25    8.52
   7  -4   2   31.04   10.45
   7  -4   2   27.78    9.25
  -7  -4  -2   42.35   12.83
   7  -4   2   35.57    5.82
   7  -4   2   23.69    4.56
   7  -4   3   85.35    7.62
   7  -4   3   79.72   14.83
   7  -4   3   76.09   14.95
  -7  -4  -3   68.60   15.88
   7  -4   3   78.06    7.88
   7  -4   3   95.18    8.77
   7  -4   4   66.18    7.03
   7  -4   4   57.09   13.07
   7  -4   4   65.49   14.06
  -7  -4  -4   54.32   14.05
   7  -4   4   65.45    7.86
   7  -4   5   16.07    3.99
   7  -4   5   15.29    4.21
   7  -4   6   11.21    3.87
   7  -4   6    8.25    2.99
   7  -4   6    9.70    4.00
   7  -4   7   17.06    4.42
   7  -4   7   17.23    3.94
   7  -4   7   15.26    4.38
   7  -4   8   36.65    5.94
   7  -4   8   36.30    4.80
   7  -4   8   37.34    6.03
   7  -4   9   46.12    6.05
   7  -4   9   38.64    6.11
   7  -4  10    8.91    4.13
   7  -4  10    5.54    3.35
   7  -4  11    6.83    3.00
   7  -4  11    8.04    3.70
   7  -4  12    2.50    2.27
   7  -4  12    2.48    2.72
   7  -4  13   29.23    3.76
   7  -4  13   19.56    3.35
  -7  -3  19    0.50    1.23
  -7  -3  19   -1.92    1.81
  -7  -3  18    2.34    2.13
  -7  -3  18    5.23    2.53
  -7  -3  17    1.63    2.70
  -7  -3  17    0.03    2.68
  -7  -3  16    6.57    3.40
  -7  -3  16   14.35    4.46
  -7  -3  15   19.10    5.09
  -7  -3  15   17.92    5.47
  -7  -3  14   21.57    5.53
  -7  -3  14   17.01    5.38
  -7  -3  13   21.19    5.37
  -7  -3  13   16.54    4.79
  -7  -3  12  161.99   12.03
  -7  -3  12  116.54   18.13
  -7  -3  12  123.49   18.49
   7  -3 -12  135.99   23.65
  -7  -3  12  157.89   12.40
  -7  -3  11   37.72    5.91
  -7  -3  11   32.11    4.85
  -7  -3  11   35.89    6.31
  -7  -3  11   31.37    9.65
  -7  -3  11   29.39    9.63
   7  -3 -11   36.57   12.68
  -7  -3  10  107.26    8.55
  -7  -3  10   98.91   16.22
  -7  -3  10   89.18   14.94
   7  -3 -10  108.13   19.76
  -7  -3  10  118.61   10.28
  -7  -3   9   72.26    7.31
  -7  -3   9   75.43   13.92
  -7  -3   9   77.48   13.21
   7  -3  -9   80.10   17.25
  -7  -3   9   93.98    8.99
  -7  -3   8   39.16    5.36
  -7  -3   8   47.68   11.87
  -7  -3   8   29.21    7.95
   7  -3  -8   41.84   12.52
  -7  -3   8   22.57    7.26
  -7  -3   8   44.18    6.09
  -7  -3   7   90.61    7.95
  -7  -3   7   84.27   12.44
   7  -3  -7   98.29   14.23
   7  -3  -7   87.17   17.05
  -7  -3   7   99.72   16.15
  -7  -3   7   97.56    8.55
  -7  -3   6   16.55    3.48
   7  -3  -6   13.48    5.50
   7  -3  -6    7.62    6.81
   7  -3  -5   82.42   13.34
   7  -3  -5   81.88   15.60
  -7  -3   5   73.00   13.21
   7  -3  -4  412.52   29.75
   7  -3  -4  422.71   32.70
  -7  -3   4  385.44   29.31
   7  -3  -3  401.44   30.22
   7  -3  -3  399.67   31.13
  -7  -3   3  359.63   28.42
   7  -3  -2   39.97   10.19
   7  -3  -2   36.90    8.06
   7  -3  -2   33.77    8.76
  -7  -3   2   32.40    8.32
   7  -3  -1   15.74    5.92
   7  -3  -1   16.93    7.74
   7  -3  -1   15.00    6.78
  -7  -3   1    7.08    5.25
   7  -3   0   69.14   13.12
   7  -3   0   75.89   11.97
   7  -3   0   76.64   13.12
  -7  -3   0   67.28   13.53
   7  -3   1    7.81    5.85
   7  -3   1    5.07    4.03
   7  -3   1    8.69    4.63
  -7  -3  -1   11.37    6.35
   7  -3   2   50.10    5.67
   7  -3   2   46.11   11.07
   7  -3   2   45.90   10.04
   7  -3   2   47.58    9.94
  -7  -3  -2   41.32   12.32
   7  -3   2   44.38    5.63
   7  -3   3  227.87   12.16
   7  -3   3  204.72   21.61
   7  -3   3  197.90   20.64
   7  -3   3  188.35   21.08
  -7  -3  -3  212.01   24.39
   7  -3   3  205.81   12.03
   7  -3   4   43.86    5.70
   7  -3   4   42.02    9.74
   7  -3   4   37.42    9.66
   7  -3   4   45.39   11.09
  -7  -3  -4   41.91   12.64
   7  -3   4   45.55    5.95
   7  -3   5   15.84    3.98
   7  -3   5   12.82    6.88
   7  -3   5   12.78    6.67
   7  -3   5   15.94    7.44
  -7  -3  -5   19.65    8.79
   7  -3   5   17.96    4.37
   7  -3   6    4.21    3.12
   7  -3   6    1.28    3.88
   7  -3   6    1.04    4.19
   7  -3   6    4.32    4.46
  -7  -3  -6    0.08    5.06
   7  -3   6    3.57    2.41
   7  -3   6    6.82    3.36
   7  -3   7  138.42   10.79
   7  -3   7  111.13   18.15
   7  -3   7  102.26   17.17
  -7  -3  -7  116.17   21.34
   7  -3   7  116.23    9.23
   7  -3   7  124.98   10.45
   7  -3   8  221.00   13.46
   7  -3   8  183.75   11.51
   7  -3   8  196.90   13.04
   7  -3   9   32.86    6.20
   7  -3   9   23.53    4.04
   7  -3   9   24.57    5.32
   7  -3  10  142.38   10.55
   7  -3  10  107.21    9.79
   7  -3  11   45.77    6.79
   7  -3  11   35.21    5.89
   7  -3  12   11.34    4.24
   7  -3  12    9.11    4.38
   7  -3  13   65.59    6.39
   7  -3  13   58.94    6.42
   7  -3  14   11.27    3.03
  -7  -2  19    4.34    1.88
  -7  -2  19    4.93    2.07
  -7  -2  18   11.08    3.59
  -7  -2  18    3.27    2.07
  -7  -2  18    7.18    2.91
  -7  -2  17    7.45    3.30
  -7  -2  17    8.77    3.03
  -7  -2  17    5.70    2.58
  -7  -2  16   13.03    3.84
  -7  -2  16   13.36    4.31
  -7  -2  16   14.40    3.93
  -7  -2  15   38.71    6.89
  -7  -2  15   32.28    5.65
  -7  -2  14   68.01    7.54
   7  -2 -14   51.32   13.92
  -7  -2  14   70.07    8.58
  -7  -2  13   41.46    5.99
  -7  -2  13   38.10    6.40
  -7  -2  13   30.48   10.14
   7  -2 -13   29.38   10.82
  -7  -2  12   83.82   13.59
  -7  -2  12   96.78   16.33
   7  -2 -12  106.42   19.18
  -7  -2  12  103.03    9.83
  -7  -2  11  155.02   18.35
  -7  -2  11  167.81   20.89
  -7  -2  11  191.46   12.27
   7  -2 -11  168.80   23.19
  -7  -2  11  187.29   12.67
  -7  -2  10   38.52   10.31
  -7  -2  10   32.59    8.07
   7  -2 -10   38.00   11.52
  -7  -2  10   51.33    6.32
  -7  -2  10   46.84    6.31
  -7  -2   9   41.91    9.91
  -7  -2   9   41.39    9.16
   7  -2  -9   37.20   11.18
   7  -2  -8  100.05   13.23
   7  -2  -8   97.64   15.77
  -7  -2   8   90.97   14.20
   7  -2  -7  166.59   17.23
   7  -2  -7  159.20   19.76
  -7  -2   7  156.33   18.20
   7  -2  -6  297.80   23.15
  -7  -2   6  280.75   23.70
   7  -2  -6  274.54   24.60
   7  -2  -5  615.61   33.78
   7  -2  -5  682.33   37.04
  -7  -2   5  613.82   34.19
   7  -2  -4  648.49   34.54
   7  -2  -4  635.08   34.19
  -7  -2   4  621.18   34.07
   7  -2  -3  264.71   15.77
   7  -2  -3  271.41   22.27
   7  -2  -3  261.27   20.97
   7  -2  -2  163.12   13.52
   7  -2  -2  178.72   18.75
   7  -2  -2  159.71   15.65
  -7  -2   2  131.53   13.45
   7  -2  -1  474.79   24.35
   7  -2  -1  498.72   30.54
  -7  -2   1  493.62   30.46
   7  -2  -1  451.03   25.80
   7  -2   0   54.46   11.31
   7  -2   0   43.96    8.20
   7  -2   0   44.80    8.06
  -7  -2   0   43.97   10.74
   7  -2   0   32.77    6.87
   7  -2   1  396.25   24.67
   7  -2   1  397.97   24.42
   7  -2   1  429.89   29.13
  -7  -2  -1  421.31   29.15
   7  -2   2   12.62    6.15
   7  -2   2   13.77    5.42
   7  -2   2   13.69    6.03
  -7  -2  -2   12.50    6.44
   7  -2   3   85.69   12.89
   7  -2   3   86.75   13.15
   7  -2   3   99.00   13.98
  -7  -2  -3   85.69   14.37
   7  -2   4  114.73   15.42
   7  -2   4  125.92   16.31
   7  -2   4  120.91   15.31
  -7  -2  -4  127.68   17.88
   7  -2   5   36.42    5.31
   7  -2   5   33.31    8.55
   7  -2   5   36.13    9.03
   7  -2   5   31.33    9.01
  -7  -2  -5   22.45    8.74
   7  -2   5   30.92    4.60
   7  -2   5   32.77    4.93
   7  -2   6  204.08   12.13
   7  -2   6  276.90   15.41
   7  -2   6  169.79   20.29
   7  -2   6  160.10   19.58
   7  -2   6  169.24   17.95
   7  -2   6  170.82   10.81
  -7  -2  -6  154.12   21.32
   7  -2   6  192.78   11.64
   7  -2   6  154.07    9.07
   7  -2   6  310.84   18.87
   7  -2   7   40.96    5.89
   7  -2   7   32.71    9.96
   7  -2   7   34.37    9.91
   7  -2   7   33.52    5.30
  -7  -2  -7   39.31   12.49
   7  -2   7   33.69    5.33
   7  -2   7   32.99    4.37
   7  -2   8   87.49    8.89
   7  -2   8  172.08   14.01
   7  -2   8   74.69   15.08
   7  -2   8   82.09   15.57
   7  -2   8   74.18    7.63
  -7  -2  -8   75.48   16.77
   7  -2   8  156.91   15.00
   7  -2   8   71.86    6.44
   7  -2   8   74.98    8.09
   7  -2   9  103.79    9.47
   7  -2   9   91.77    8.55
  -7  -2  -9   83.54   17.54
   7  -2   9   78.83    6.96
   7  -2   9  101.05    9.30
   7  -2  10   51.45    6.85
   7  -2  10  195.79   18.63
   7  -2  10   44.14    5.87
   7  -2  10   47.01    7.26
   7  -2  10   38.81    4.81
   7  -2  10  148.30   16.48
   7  -2  11   78.59    8.16
   7  -2  11   73.20    7.02
   7  -2  11   53.66    5.66
   7  -2  11   79.66    8.52
   7  -2  12   16.42    4.63
   7  -2  12   13.74    4.83
   7  -2  13   34.60    4.78
   7  -2  13   30.67    6.09
   7  -2  14   51.17    5.31
   7  -2  14   80.45    5.31
   7  -2  15   67.78    5.57
   7  -2  15  433.37    8.47
  -7  -1  21    3.50    1.77
  -7  -1  20    4.08    2.34
  -7  -1  19    3.88    2.04
  -7  -1  19    1.70    2.44
  -7  -1  18   24.15    4.70
  -7  -1  18   25.71    5.01
  -7  -1  17    2.83    2.40
  -7  -1  17    5.31    2.62
  -7  -1  17    5.29    3.01
  -7  -1  16   54.14    6.39
  -7  -1  16   66.88    8.06
  -7  -1  16   65.81    7.81
  -7  -1  15  233.02   12.90
   7  -1 -15  224.35   30.10
  -7  -1  15  281.96   15.89
  -7  -1  15  259.99   15.55
  -7  -1  14   28.23    4.57
  -7  -1  14   24.50    5.36
  -7  -1  14   30.24    9.31
   7  -1 -14   24.32   10.44
  -7  -1  14   25.06    4.67
  -7  -1  14   27.55    5.39
  -7  -1  13   63.23    6.87
  -7  -1  13   69.21   14.10
   7  -1 -13   62.68   14.96
  -7  -1  13   64.92    7.42
  -7  -1  13   72.21    7.78
  -7  -1  12   64.23   13.08
  -7  -1  12   69.56    7.43
   7  -1 -12   63.89   14.86
  -7  -1  12   73.14    7.50
  -7  -1  11   42.24   10.75
  -7  -1  11   40.50    8.05
   7  -1 -11   41.09   10.95
  -7  -1  10  336.06   21.73
  -7  -1  10  384.42   29.54
   7  -1 -10  343.52   29.30
  -7  -1   9   -0.78    3.66
   7  -1  -9    1.43    3.13
   7  -1  -9    1.75    5.89
   7  -1  -8    8.20    3.85
  -7  -1   8    6.37    6.45
   7  -1  -8    6.10    4.99
   7  -1  -7   90.48   12.89
  -7  -1   7   86.66   13.10
   7  -1  -7   89.56   13.22
   7  -1  -6  163.38   17.04
   7  -1  -6  165.69   16.51
  -7  -1   6  174.34   18.39
   7  -1  -5 1117.23   42.90
   7  -1  -5 1077.19   38.51
  -7  -1   5 1104.15   42.41
   7  -1  -4  176.49   17.63
   7  -1  -4  168.47   14.51
  -7  -1   4  160.38   10.60
  -7  -1   4  175.63   18.13
   7  -1  -3  764.97   22.27
   7  -1  -3  773.50   36.47
   7  -1  -3  742.69   28.55
  -7  -1   3  840.60   37.09
   7  -1  -2  107.37    9.52
   7  -1  -2  113.62   14.99
   7  -1  -2  107.56   10.18
  -7  -1   2  114.42   13.56
   7  -1  -1  456.77   21.11
   7  -1  -1  477.61   29.52
  -7  -1   1  470.78   27.01
   7  -1  -1  425.49   18.93
   7  -1   0  130.01   12.06
   7  -1   0  125.67   12.26
   7  -1   0  139.64   15.79
  -7  -1   0  158.37   16.12
   7  -1   1   86.65   10.31
   7  -1   1   84.48   11.04
   7  -1   1   96.43   13.83
  -7  -1  -1   89.27   13.01
   7  -1   2  191.52   17.03
   7  -1   2  200.68   19.19
   7  -1   2  189.48   15.75
  -7  -1  -2  199.17   19.08
   7  -1   3  564.08   30.32
   7  -1   3  570.81   31.00
   7  -1   3  574.76   31.10
   7  -1   3  579.40   29.06
  -7  -1  -3  570.57   32.73
   7  -1   4  311.86   24.27
   7  -1   4  317.77   24.74
   7  -1   4  298.61   22.59
   7  -1   4  303.28   22.26
  -7  -1  -4  316.28   25.70
   7  -1   5  140.67   17.41
   7  -1   5  147.12   17.75
   7  -1   5  137.22   14.99
   7  -1   5  127.78   15.40
  -7  -1  -5  158.86   19.49
   7  -1   6  235.36   12.56
   7  -1   6  204.45   21.90
   7  -1   6  202.51   21.34
   7  -1   6  217.13   21.11
   7  -1   6  224.41   12.00
  -7  -1  -6  219.53   23.77
   7  -1   6  241.02   12.37
   7  -1   6  199.74   10.25
   7  -1   7  151.13   10.27
   7  -1   7  131.91    9.70
   7  -1   7  129.96   17.82
   7  -1   7  117.52   16.74
   7  -1   7  136.11    9.80
  -7  -1  -7  125.61   19.89
   7  -1   7  146.20   10.15
   7  -1   7  125.40    8.47
   7  -1   8   30.67    5.72
   7  -1   8   28.86    4.81
   7  -1   8   23.60    8.57
   7  -1   8   21.92    8.58
  -7  -1  -8   34.67   12.37
   7  -1   8   25.64    4.56
   7  -1   8   26.99    4.88
   7  -1   8   26.03    4.06
   7  -1   8   38.19    6.55
   7  -1   9  336.00   15.82
   7  -1   9  362.54   16.95
   7  -1   9  291.67   29.12
   7  -1   9  270.40   26.83
   7  -1   9  322.92   15.75
  -7  -1  -9  302.42   31.92
   7  -1   9  346.36   17.06
   7  -1   9  299.64   13.82
   7  -1  10  128.94   10.04
   7  -1  10  132.19   10.68
   7  -1  10  123.13   10.06
  -7  -1 -10  119.85   21.07
   7  -1  10  159.78   13.33
   7  -1  10  124.04   10.88
   7  -1  10  108.75    8.30
   7  -1  11   73.99    7.70
   7  -1  11   77.10    8.61
   7  -1  11   72.34    7.59
   7  -1  11   64.54    6.51
   7  -1  11   61.56    8.15
   7  -1  12   90.16    7.81
   7  -1  12  102.65    9.44
   7  -1  12   79.46    7.51
   7  -1  12   72.30    6.56
   7  -1  12   89.51    9.16
   7  -1  13   50.99    5.74
   7  -1  13   37.97    4.90
   7  -1  14   36.57    4.94
   7  -1  14  143.51   11.36
   7  -1  14    6.62    2.30
   7  -1  14  223.22   19.33
   7  -1  15   64.90    4.98
   7  -1  16  460.25    8.88
  -7   0  21    2.53    2.09
  -7   0  20    0.71    2.49
  -7   0  19  259.37   14.25
  -7   0  18    1.78    1.85
  -7   0  18    3.70    2.54
  -7   0  18    2.68    3.42
  -7   0  17  146.56    9.90
  -7   0  17  160.23   12.10
  -7   0  17  126.15   10.30
  -7   0  16   16.23    3.45
  -7   0  16   18.74    5.07
  -7   0  15   86.31   15.70
  -7   0  15   97.23    9.55
  -7   0  14  126.67   18.80
  -7   0  14  160.72   11.89
  -7   0  13  103.69   16.69
  -7   0  13  112.58    9.02
  -7   0  13  124.96   10.25
  -7   0  12  187.78   21.25
  -7   0  12  187.04   11.41
  -7   0  12  203.44   12.59
  -7   0  11    8.85    5.23
   7   0 -11   13.10    6.22
   7   0 -10  316.98   25.20
   7   0  -9   89.27   13.41
   7   0  -9   79.05   12.45
   7   0  -8    2.27    3.72
   7   0  -8    0.06    4.05
   7   0  -7  570.54   31.68
   7   0  -7  573.23   30.77
  -7   0   7  588.22   30.84
   7   0  -6  139.93   15.87
   7   0  -6  137.41   15.26
  -7   0   6  190.98   11.91
  -7   0   6  153.80   15.40
   7   0  -5  107.45   14.48
   7   0  -5  109.70   13.70
   7   0  -5   96.18   10.06
  -7   0   5   98.76    8.71
  -7   0   5  130.19   16.72
   7   0  -4    6.80    5.24
   7   0  -4    1.95    6.03
  -7   0   4   14.22    6.79
   7   0  -4    5.49    2.89
  -7   0   4    5.72    2.90
   7   0  -3 1143.20   44.66
   7   0  -3 1122.31   40.27
  -7   0   3 1115.05   37.89
   7   0  -3 1050.07   25.45
  -7   0   3 1134.01   33.84
   7   0  -2   42.17    9.02
   7   0  -2   43.43   10.67
  -7   0   2   27.48    6.54
   7   0  -2   27.95    3.38
  -7   0   2   25.72    5.52
   7   0  -1  768.20   36.83
  -7   0   1  797.00   31.86
  -7   0   1  777.35   31.23
   7   0   0 4390.81   87.88
  -7   0   0 4407.89   74.84
   7   0   1  119.32   13.37
   7   0   1  117.01   13.06
   7   0   1  117.25   15.22
  -7   0  -1  120.47   12.64
   7   0   2 2318.88   58.21
   7   0   2 2248.43   57.11
   7   0   2 2450.77   64.55
  -7   0  -2 2355.47   57.51
   7   0   3  128.86   14.94
   7   0   3  121.58   14.35
   7   0   3  134.61   14.71
  -7   0  -3   99.00   11.80
   7   0   4  125.56   15.64
   7   0   4  118.00   13.78
   7   0   4  116.67   14.91
  -7   0  -4  101.36   11.64
   7   0   5   33.75    8.49
   7   0   5   38.70    9.91
   7   0   5   33.43    7.55
  -7   0  -5   44.11    9.62
   7   0   6   17.86    6.51
   7   0   6   17.74    6.91
   7   0   6   23.92    4.36
  -7   0  -6   32.38    9.79
   7   0   6   17.92    3.10
   7   0   7  149.48    9.92
   7   0   7  157.75    9.75
   7   0   7  125.43   17.83
   7   0   7  152.15   10.61
  -7   0  -7  141.94   19.16
   7   0   7  178.97   12.26
   7   0   7  163.70   10.77
   7   0   7  151.41   10.34
   7   0   7  139.64    8.90
   7   0   8    6.09    2.46
   7   0   8    6.09    2.69
   7   0   8    9.96    5.80
   7   0   8    2.71    2.25
  -7   0  -8   17.61    8.23
   7   0   8    3.00    1.76
   7   0   8    7.87    3.75
   7   0   8    3.90    2.53
   7   0   8    5.26    2.85
   7   0   9    2.30    2.32
   7   0   9    6.24    2.70
   7   0   9    5.95    5.54
   7   0   9    7.81    3.54
  -7   0  -9    0.14    9.33
   7   0   9    3.69    2.15
   7   0   9   13.30    4.48
   7   0   9   10.35    3.87
   7   0   9    9.45    3.93
   7   0  10   52.41    6.23
   7   0  10   53.39    6.64
   7   0  10   32.29   10.33
   7   0  10   53.93    6.87
  -7   0 -10   44.20   14.46
   7   0  10   50.06    6.04
   7   0  10   68.98    8.58
   7   0  10   58.69    7.74
   7   0  11   54.24    6.36
   7   0  11   54.89    6.72
   7   0  11   47.69    6.58
   7   0  11   35.79    5.28
   7   0  11   53.95    7.89
   7   0  11   62.28    8.23
   7   0  12    6.73    3.11
   7   0  12    6.28    2.99
   7   0  12    1.43    2.66
   7   0  12    8.52    4.59
   7   0  12    4.41    3.41
   7   0  13  113.20    9.10
   7   0  13  129.23   11.17
   7   0  14    6.05    3.08
   7   0  14    5.50    2.41
   7   0  14   -0.37    2.10
   7   0  15   99.84    7.45
   7   0  15   46.58    5.10
   7   0  16  357.54    8.91
  -7   1  21    6.87    2.57
  -7   1  20    4.37    1.96
  -7   1  20    2.83    2.87
  -7   1  19   -0.21    1.88
  -7   1  19    5.47    3.57
  -7   1  18   25.06    4.39
  -7   1  18   31.08    5.91
  -7   1  17    1.18    2.52
  -7   1  17   -0.04    4.08
  -7   1  16   60.00    6.80
  -7   1  16   67.02    8.62
  -7   1  15  251.32   13.45
  -7   1  15  280.08   16.27
  -7   1  14   24.83    8.87
  -7   1  14   28.00    4.80
  -7   1  14   32.81    5.98
  -7   1  13   54.32   11.55
  -7   1  13   67.26    6.81
  -7   1  13   75.10    8.33
  -7   1  12   70.04    6.60
  -7   1  12   55.84   11.49
   7   1 -12   72.95   14.08
  -7   1  12   65.59    6.99
  -7   1  11   35.26    8.97
   7   1 -11   38.08    9.76
   7   1 -10  377.65   28.76
   7   1  -9   -1.48    5.09
   7   1  -8    9.60    6.32
  -7   1   8    8.48    3.40
   7   1  -7   94.96   14.16
  -7   1   7   76.34    9.23
   7   1  -6  158.82   17.00
  -7   1   6  224.82   17.39
   7   1  -5 1078.04   42.58
  -7   1   5 1060.98   34.92
   7   1  -4  173.90   17.28
  -7   1   4  158.49   14.24
  -7   1   4  159.76   13.25
   7   1  -3  765.08   34.24
  -7   1   3  763.77   31.13
  -7   1   3  740.65   27.38
   7   1  -2  119.73   14.00
  -7   1   2  126.47   14.22
  -7   1   2  134.90   13.50
   7   1  -1  466.97   26.08
  -7   1   1  469.74   26.93
  -7   1   1  418.09   19.86
   7   1   0  125.17   13.54
  -7   1   0  146.61   11.92
   7   1   1   88.00   12.37
   7   1   1   84.91   10.97
   7   1   1   89.42   13.62
  -7   1  -1   86.66   12.24
  -7   1  -1   88.93    9.49
   7   1   2  194.16   19.86
   7   1   2  188.96   18.16
  -7   1  -2  185.22   18.02
  -7   1  -2  228.72   15.99
   7   1   3  574.17   32.52
   7   1   3  585.50   32.42
  -7   1  -3  588.21   34.16
  -7   1  -3  581.97   25.79
   7   1   4  325.64   23.82
   7   1   4  326.38   25.46
  -7   1  -4  339.17   26.80
   7   1   5  142.21   17.54
  -7   1  -5  146.76   19.12
   7   1   6  197.39   22.41
   7   1   6  233.93   12.91
  -7   1  -6  206.28   23.97
   7   1   6  197.28   10.44
   7   1   7  132.40   18.82
   7   1   7  143.78   10.85
  -7   1  -7  131.78   19.85
   7   1   7  129.91    8.57
   7   1   7  150.97   10.28
   7   1   8   27.34    9.39
   7   1   8   24.72    4.80
  -7   1  -8   18.01    4.95
   7   1   8   21.61    4.02
   7   1   8   27.17    4.65
   7   1   9  351.99   15.68
   7   1   9  285.08   29.99
   7   1   9  334.86   17.28
  -7   1  -9  330.20   34.87
   7   1   9  289.44   14.07
   7   1   9  366.91   17.71
   7   1  10  125.07    9.65
   7   1  10  112.81   10.15
  -7   1 -10  127.81   23.26
   7   1  10  144.41   11.19
   7   1  10  134.68   11.30
   7   1  10   96.21    8.76
   7   1  11   74.15    7.48
   7   1  11   63.60    7.71
   7   1  11   88.59    8.81
   7   1  11   71.65    8.40
   7   1  11   54.54    6.66
   7   1  12   88.99    7.86
   7   1  12   81.21    8.46
   7   1  12  113.15    9.96
   7   1  12   96.05    9.46
   7   1  12   60.35    6.63
   7   1  13   53.39    5.84
   7   1  13   44.90    6.70
   7   1  13   33.03    4.76
   7   1  13   45.55    6.43
   7   1  14    7.47    2.65
   7   1  14   10.22    3.06
   7   1  14    4.37    3.19
   7   1  15    5.45    2.28
   7   1  15   40.62    4.49
   7   1  16  419.82    8.53
  -7   2  20    6.03    1.99
  -7   2  20    6.63    2.73
  -7   2  19    5.12    2.32
  -7   2  19    6.75    3.06
  -7   2  18    9.46    3.06
  -7   2  18   10.30    3.95
  -7   2  17    5.39    3.47
  -7   2  17    6.83    3.95
  -7   2  16   13.79    3.86
  -7   2  16   14.48    4.77
  -7   2  15   33.41    5.38
  -7   2  15   33.85    6.20
  -7   2  14   64.95    7.27
  -7   2  14   63.77    8.17
  -7   2  13   37.01    5.42
  -7   2  13   39.34    6.24
  -7   2  12   93.56    8.29
   7   2 -12   96.52   17.67
  -7   2  12   89.31    8.26
  -7   2  11  153.39   17.15
   7   2 -11  177.64   23.17
  -7   2  11  174.93   11.44
  -7   2  10   46.94    9.81
   7   2 -10   40.30   11.24
  -7   2  10   46.04    5.93
  -7   2  10   43.85    8.69
   7   2  -9   47.18   11.61
  -7   2   9   41.31    8.34
   7   2  -8   96.76   16.03
  -7   2   8   96.14   12.54
   7   2  -7  166.83   20.08
  -7   2   7  143.25   14.91
   7   2  -6  289.14   25.10
  -7   2   6  305.58   23.40
   7   2  -5  656.07   36.59
  -7   2   5  731.21   36.14
   7   2  -4  665.96   35.91
  -7   2   4  690.25   34.52
   7   2  -3  258.10   22.34
  -7   2   3  322.86   25.35
   7   2  -2  178.84   18.22
  -7   2   2  166.13   16.75
   7   2  -1  500.51   29.19
  -7   2   1  493.77   30.83
   7   2   0   45.32    9.05
   7   2   0   43.72    9.75
  -7   2   0   39.54   10.18
   7   2   1  421.84   27.98
   7   2   1  410.84   25.06
  -7   2  -1  398.60   28.65
   7   2   2   10.22    3.61
   7   2   2   15.65    6.91
  -7   2  -2   11.80    7.79
   7   2   3   96.17   14.32
  -7   2  -3   97.19   16.30
   7   2   4  123.03   17.08
  -7   2  -4  126.54   18.58
   7   2   5   32.13    4.97
   7   2   5   28.54    9.35
   7   2   5   34.04    5.22
  -7   2  -5   39.52   11.54
   7   2   5   27.73    3.89
   7   2   6  179.65   11.25
   7   2   6  170.15   21.20
   7   2   6  184.83   12.10
  -7   2  -6  170.25   22.62
   7   2   6  157.30    9.50
   7   2   7   34.36    5.12
   7   2   7   30.11    9.27
   7   2   7   38.19    6.33
  -7   2  -7   52.71   14.72
   7   2   7   33.80    4.57
   7   2   8   75.14   16.02
   7   2   8   78.80    8.65
   7   2   8   84.23    8.31
   7   2   8   70.48    6.72
   7   2   9   93.25    9.42
  -7   2  -9   85.35   18.20
   7   2   9  107.20    9.41
   7   2   9   85.89    7.28
   7   2  10   36.25    6.82
   7   2  10   37.07    4.89
   7   2  10   48.66    6.68
   7   2  11   88.78    9.60
   7   2  11   82.54    8.69
   7   2  12    5.01    1.95
   7   2  12   17.92    4.57
   7   2  13   21.43    3.35
   7   2  13   41.94    5.83
   7   2  14   42.09    5.27
   7   2  14   56.73    4.61
   7   2  15   25.13    4.56
   7   2  15  377.70    8.01
  -7   3  19    0.60    1.95
  -7   3  19    0.68    1.79
  -7   3  18    9.07    3.13
  -7   3  18    7.29    2.64
  -7   3  17    1.48    2.62
  -7   3  17    2.69    2.60
  -7   3  16    6.41    3.38
  -7   3  16    8.43    2.67
  -7   3  16    8.90    3.52
  -7   3  15   17.25    4.41
  -7   3  15   13.00    3.39
  -7   3  15   15.23    4.16
  -7   3  14   20.52    4.55
  -7   3  14   19.06    3.92
  -7   3  14   25.06    5.35
  -7   3  13   18.78    4.52
  -7   3  13   18.41    3.97
  -7   3  13   17.03    4.94
   7   3 -12  148.03   24.11
  -7   3  12  142.05   10.02
   7   3 -11   30.91   11.18
  -7   3  11   31.20    5.22
  -7   3  11   27.43    8.42
  -7   3  11   36.13    5.35
   7   3 -10  114.21   20.51
  -7   3  10  103.94    9.38
  -7   3  10   76.54   13.41
  -7   3  10  107.96    8.80
   7   3  -9   84.07   17.49
  -7   3   9   75.53   13.02
  -7   3   9   82.40    8.47
  -7   3   9   77.74    7.28
  -7   3   8   42.99    6.18
  -7   3   8   44.67   10.41
   7   3  -8   40.56   12.31
  -7   3   7   81.47    9.30
   7   3  -7   88.69   16.87
  -7   3   7   94.04    8.88
  -7   3   7   81.72   12.94
   7   3  -6   15.26    8.40
  -7   3   6   18.96    6.78
  -7   3   6    9.77    3.37
  -7   3   5   97.44   17.25
   7   3  -5   76.54   14.97
  -7   3   4  485.83   35.47
   7   3  -4  421.12   32.85
  -7   3   3  539.63   36.40
   7   3  -3  422.97   31.51
  -7   3   2   74.45   18.90
   7   3  -2   46.26   11.09
   7   3  -1   12.86    6.29
   7   3  -1   14.43    7.17
  -7   3   0   72.71   13.98
   7   3   0   71.42   12.54
   7   3   0   70.00   12.04
   7   3   1   11.29    3.35
  -7   3  -1   -3.09    7.17
   7   3   1   10.91    5.27
   7   3   1    8.03    4.97
   7   3   2   49.60    6.11
   7   3   2   47.39    6.02
  -7   3  -2   40.46   11.14
   7   3   2   45.87   10.67
   7   3   3  222.92   12.91
   7   3   3  221.86   12.88
  -7   3  -3  214.59   24.40
   7   3   3  201.45   21.84
   7   3   4   47.01    6.25
  -7   3  -4   37.17   10.93
   7   3   4   39.36    5.82
   7   3   4   39.32   10.08
   7   3   5   17.72    4.25
   7   3   5   18.29    4.42
  -7   3  -5   18.58    9.01
   7   3   5   18.15    7.59
   7   3   6    2.60    2.36
   7   3   6    8.59    4.14
  -7   3  -6    3.00    6.95
   7   3   6    0.51    3.86
   7   3   7  126.54   10.45
   7   3   7  103.05   18.39
   7   3   7  136.26   11.50
  -7   3  -7  111.43   19.74
   7   3   8  200.88   12.86
   7   3   8  236.43   15.72
   7   3   8  214.14   12.60
   7   3   9   27.44    4.97
   7   3   9   28.78    4.79
   7   3  10  118.05    9.50
   7   3  11   35.35    5.10
   7   3  12    9.58    3.02
   7   3  13   52.29    7.06
   7   3  13   60.07    5.74
   7   3  14   16.21    4.68
   7   3  14    3.78    1.64
  -7   4  18    7.61    2.56
  -7   4  17    6.14    2.86
  -7   4  17    5.19    2.05
  -7   4  16    7.78    3.12
  -7   4  16   10.55    2.64
  -7   4  16   13.08    3.11
  -7   4  15   24.05    5.14
  -7   4  15   21.00    3.90
  -7   4  15   20.40    3.86
  -7   4  14   39.53    6.04
  -7   4  14   35.55    5.48
  -7   4  14   33.00    5.09
  -7   4  13   20.58    4.77
  -7   4  13   15.23    3.88
  -7   4  13   13.89    3.70
  -7   4  12   11.09    3.64
  -7   4  12    3.72    2.45
  -7   4  11   29.66    5.38
  -7   4  11   24.02    4.53
  -7   4  10   63.81    8.13
  -7   4  10   65.30    7.45
   7   4  -9   15.07    9.29
  -7   4   9   13.68    3.96
  -7   4   9    6.44    5.81
  -7   4   9   13.94    3.88
   7   4  -8   78.76   18.00
  -7   4   8   72.11    8.59
  -7   4   8   67.16   14.39
   7   4  -7   86.04   18.24
  -7   4   7   63.82   14.63
  -7   4   7   75.83    8.71
   7   4  -6   47.05   14.20
  -7   4   6   35.73   12.90
  -7   4   6   45.69    7.10
  -7   4   5  149.22   12.29
  -7   4   5  103.07   16.51
   7   4  -5  152.76   23.41
   7   4  -4  146.41   10.90
   7   4  -4  144.46   21.98
  -7   4   4  145.22   11.93
  -7   4   4  108.10   18.10
   7   4  -3   43.66    6.11
   7   4  -3   34.18   10.39
  -7   4   3   39.30   13.07
  -7   4   3   45.17    7.18
   7   4  -2   40.69    5.83
   7   4  -2   31.64   10.24
  -7   4   2   52.43   15.23
  -7   4   2   39.14    6.70
   7   4  -1  164.69   11.61
  -7   4   1  192.55   25.20
  -7   4   1  173.89   13.07
   7   4  -1  144.96   19.96
   7   4   0   50.04    6.72
  -7   4   0   54.01    7.52
  -7   4   0   67.53   16.88
   7   4   1   80.29    8.52
  -7   4  -1   84.97    9.26
  -7   4  -1   81.91   17.10
   7   4   2   37.61    5.98
   7   4   2   36.28    5.74
  -7   4  -2   31.85   10.68
  -7   4  -2   39.23    6.54
   7   4   3   97.88    9.50
   7   4   3   78.69    8.39
  -7   4  -3   83.97    9.40
  -7   4  -3   67.38   14.70
   7   4   4   71.67    8.33
  -7   4  -4   75.99    8.81
  -7   4  -4   58.16   14.42
   7   4   4   63.26    7.63
   7   4   5   13.05    4.48
   7   4   5   19.67    5.36
   7   4   6   14.01    4.84
   7   4   6   36.13    8.51
   7   4   7   15.97    4.34
   7   4   7   93.40   12.59
   7   4   8   36.80    5.92
   7   4   8   97.30   11.39
   7   4   9   35.57    5.58
   7   4   9   59.64   10.33
   7   4  10    8.01    2.90
   7   4  10   29.10    8.98
   7   4  11    3.65    6.23
  -7   5  16    1.32    1.82
  -7   5  15    8.59    2.89
  -7   5  15    8.42    2.31
  -7   5  14    9.29    3.70
  -7   5  14   17.35    3.31
  -7   5  13    5.79    3.41
  -7   5  13    0.78    1.84
  -7   5  12   29.27    6.57
  -7   5  12   36.65    5.26
  -7   5  11    4.37    2.61
  -7   5  11    5.53    2.76
  -7   5  10   72.47    8.18
  -7   5  10   70.01    7.66
  -7   5   9   12.00    4.06
  -7   5   9   11.81    4.17
  -7   5   8   32.39    6.30
  -7   5   8   28.06    5.57
  -7   5   7  221.61   15.20
  -7   5   6    4.96    3.93
  -7   5   5   61.76    8.71
  -7   5   4  100.66   10.87
   7   5  -3   24.84    5.19
  -7   5   3   19.83    5.58
   7   5  -2  211.81   13.91
  -7   5   2  221.33   16.46
   7   5  -1   21.72    5.23
  -7   5   1   23.89    6.49
   7   5   0    5.29    3.13
  -7   5   0    3.69    4.49
   7   5   1   14.88    4.58
  -7   5  -1   22.87    6.24
   7   5   2  102.11   10.14
   7   5   2   97.67    8.83
  -7   5  -2  100.20   11.00
   7   5   3   39.51    6.85
   7   5   3   32.90    5.58
  -7   5  -3   36.92    6.81
   7   5   4  114.93   10.90
  -7   5  -4  112.52   10.80
   7   5   4  110.00    9.52
   7   5   5   34.30    6.44
   7   5   5   27.51    4.89
  -7   5  -5   37.41    6.26
   7   5   6   26.55    6.03
   7   5   7   15.78    4.11
   7   5   8    5.30    3.17
   7   5   9   21.20    4.04
   7   5  10    3.14    1.89
  -7   6  12    7.23    2.99
  -7   6  12   11.94    2.57
  -7   6  11   10.72    3.25
  -7   6  11   20.04    3.39
  -7   6  10    4.84    2.14
  -7   6  10    5.31    2.70
  -7   6   9    9.31    3.02
  -7   6   9    9.39    3.23
  -7   6   8    5.44    3.12
  -7   6   8    6.34    3.47
  -7   6   7   12.24    4.35
  -7   6   7   10.10    3.95
  -7   6   6   99.78   10.15
  -7   6   5   48.44    7.28
  -7   6   4    9.40    4.39
  -7   6   3   39.56    7.02
   7   6  -2   88.05    8.39
  -7   6   2   91.14   10.66
   7   6  -1    2.59    2.96
  -7   6   1    3.87    4.09
   7   6   0   45.19    6.59
  -7   6   0   41.59    7.01
   7   6   1    7.19    3.57
  -7   6  -1    5.53    3.79
   7   6   2    2.30    2.70
  -7   6  -2    2.64    3.38
   7   6   3    4.07    3.29
  -7   6  -3    2.48    2.95
   7   6   4    4.16    3.26
  -7   6  -4   -2.51    3.03
   7   6   5    2.84    2.85
  -7   6  -5   -2.65    2.41
   7   6   6   38.48    5.40
   7   6   7    5.55    2.73
  -7   7   6   15.34    2.95
  -7   7   6   14.56    2.87
  -7   7   5    7.51    2.67
  -7   7   5    5.38    2.14
  -7   7   4    5.88    2.79
  -7   7   4    9.99    2.70
  -7   7   3    3.60    2.64
  -7   7   3    0.43    1.93
  -7   7   2   81.58    7.16
  -7   7   1    0.56    2.33
  -7   7   0    0.67    2.14
  -8  -6  12    5.24    2.27
  -8  -6  11    0.97    1.94
   8  -6 -11    2.52    1.79
  -8  -6  10   27.52    4.20
  -8  -6  10   22.90    4.03
   8  -6 -10   27.29    3.95
  -8  -6   9    7.14    2.97
  -8  -6   9    7.35    2.58
   8  -6  -9    7.23    2.89
  -8  -6   8   45.25    5.82
  -8  -6   8   43.30    5.36
   8  -6  -8   50.68    5.93
  -8  -6   7   41.49    5.90
   8  -6  -7   39.10    5.65
  -8  -6   7   37.53    4.98
  -8  -6   6    5.56    3.26
  -8  -6   6    4.88    2.17
   8  -6  -6    6.73    3.11
  -8  -6   5    0.23    2.67
  -8  -6   5    2.20    2.09
   8  -6  -5    1.13    2.41
  -8  -6   4   40.34    5.90
   8  -6  -4   31.78    5.58
  -8  -6   3   60.67    6.95
   8  -6  -3   66.04    7.31
  -8  -6   2   61.26    6.73
   8  -6  -2   61.90    7.11
  -8  -6   1    4.16    2.51
   8  -6  -1    1.86    2.66
  -8  -6   0   41.98    5.39
   8  -6   0   39.99    5.88
   8  -6   1    5.24    2.61
   8  -6   2   20.50    4.44
   8  -6   3   13.73    2.97
   8  -6   3   15.61    3.81
   8  -6   4   16.38    2.91
   8  -6   4   19.60    4.01
   8  -6   5    7.03    2.91
   8  -6   6    4.58    2.27
  -8  -5  15   22.40    3.73
  -8  -5  15   22.26    3.51
  -8  -5  14    9.35    3.17
  -8  -5  14   10.21    2.80
  -8  -5  13    3.75    2.72
  -8  -5  13   -3.28    3.26
  -8  -5  12   12.45    3.10
  -8  -5  12    9.37    3.43
  -8  -5  12   12.10    3.45
  -8  -5  11   20.29    4.02
  -8  -5  11   18.66    3.92
  -8  -5  11   17.27    4.18
  -8  -5  10    5.67    2.91
  -8  -5  10    9.26    3.52
  -8  -5  10    4.31    3.10
  -8  -5   9    5.76    2.80
  -8  -5   9    3.65    2.78
  -8  -5   9    3.71    3.00
  -8  -5   8   63.04    6.65
  -8  -5   8   67.09    7.98
  -8  -5   8   71.54    7.95
  -8  -5   7   27.58    5.88
  -8  -5   7   23.81    5.19
  -8  -5   6   21.02    5.43
  -8  -5   6   24.44    5.06
   8  -5  -6   21.04    5.10
  -8  -5   5   56.35    7.25
  -8  -5   5   59.64    7.13
   8  -5  -5   65.93    8.42
  -8  -5   4    9.43    4.07
   8  -5  -4    8.97    3.73
  -8  -5   3  133.18   10.74
   8  -5  -3  139.20   11.67
  -8  -5   2   61.95    7.65
   8  -5  -2   62.80    8.06
  -8  -5   1   31.95    5.57
   8  -5  -1   37.04    6.59
  -8  -5   0  260.64   14.29
   8  -5   0  276.64   15.87
  -8  -5  -1   15.22    3.99
   8  -5   1   14.93    4.25
   8  -5   2   15.70    4.57
   8  -5   3   92.51    9.12
   8  -5   4    4.61    3.35
   8  -5   5   70.53    6.73
   8  -5   5   60.64    7.26
   8  -5   6   16.14    3.46
   8  -5   6   10.35    2.68
   8  -5   6    5.46    3.37
   8  -5   7   29.62    4.33
   8  -5   7   16.51    3.77
   8  -5   8   43.29    4.74
   8  -5   8   19.05    3.93
   8  -5   9    9.37    2.91
  -8  -4  18    7.04    2.15
  -8  -4  18    5.30    1.85
  -8  -4  17   10.32    2.82
  -8  -4  17   12.87    3.08
  -8  -4  16   21.15    4.52
  -8  -4  16   27.15    4.85
  -8  -4  15   16.71    4.73
  -8  -4  15   27.04    5.00
  -8  -4  14   21.84    4.93
  -8  -4  14   21.98    5.33
  -8  -4  13   30.63    6.37
  -8  -4  13   36.08    6.20
  -8  -4  12   19.73    3.90
  -8  -4  12   18.68    4.72
  -8  -4  12   15.60    4.80
  -8  -4  11   48.17    7.09
  -8  -4  11   46.85    6.19
  -8  -4  11   52.22    7.65
  -8  -4  10   19.50    4.63
  -8  -4  10   24.53    4.94
  -8  -4  10   20.15    4.93
  -8  -4   9  168.78   11.85
  -8  -4   9  174.17   11.99
   8  -4  -9  147.35   24.64
  -8  -4   9  171.15   12.64
  -8  -4   8  278.48   15.46
  -8  -4   8  248.27   27.47
   8  -4  -8  260.58   32.00
  -8  -4   8  286.54   15.86
  -8  -4   7   52.40    7.04
  -8  -4   7   49.08   13.52
   8  -4  -7   50.04   14.59
  -8  -4   7   54.08    7.21
  -8  -4   6    6.02    3.22
  -8  -4   6    8.99    3.58
   8  -4  -6   10.46    6.23
   8  -4  -6   11.96    7.48
  -8  -4   6   10.31    6.53
  -8  -4   5  249.65   14.21
   8  -4  -5  245.57   25.87
   8  -4  -5  240.82   29.94
  -8  -4   5  205.69   24.62
  -8  -4   5  255.29   14.34
  -8  -4   4   58.42    7.08
   8  -4  -4   51.52   12.66
  -8  -4   4   57.33   14.02
   8  -4  -4   71.86   16.75
   8  -4  -4   63.45    7.86
  -8  -4   3   84.42    8.42
   8  -4  -3  102.15   16.66
  -8  -4   3   78.73   16.48
   8  -4  -3   80.82   16.62
   8  -4  -3   92.08    9.12
  -8  -4   2   35.43    5.55
   8  -4  -2   45.31   12.14
   8  -4  -2   39.57   12.38
  -8  -4   2   38.69   12.15
   8  -4  -2   33.68    5.73
  -8  -4   1  104.15    9.12
   8  -4  -1  104.48   17.68
  -8  -4   1   86.89   17.23
   8  -4  -1  103.37    9.58
  -8  -4   0   18.61    4.34
   8  -4   0   14.36    7.01
  -8  -4   0    9.52    6.49
   8  -4   0   15.76    4.07
  -8  -4  -1   56.78    6.81
   8  -4   1   51.24   12.05
   8  -4   1   43.10   10.86
  -8  -4  -1   53.67   12.91
   8  -4   1   57.15    7.15
   8  -4   2   43.40   11.57
   8  -4   2   45.68   11.23
  -8  -4  -2   45.02   13.29
   8  -4   2   55.86    6.91
   8  -4   3  110.45    8.79
   8  -4   3   87.14   16.88
  -8  -4  -3   83.84   17.45
   8  -4   3  106.05    9.51
   8  -4   4    7.67    3.03
   8  -4   4    9.63    3.97
   8  -4   5  156.82   10.78
   8  -4   5  162.08   11.13
   8  -4   5  162.01   11.89
   8  -4   6   13.93    3.78
   8  -4   6   16.46    4.06
   8  -4   6   14.22    4.80
   8  -4   7    5.04    3.48
   8  -4   7   -0.95    2.05
   8  -4   7    4.87    3.04
   8  -4   8    5.02    3.19
   8  -4   8    2.88    2.14
   8  -4   8    1.73    2.72
   8  -4   9  129.24    9.34
   8  -4   9  127.22    9.52
   8  -4  10   15.62    3.68
   8  -4  10    9.67    3.42
   8  -4  11   54.73    5.65
   8  -4  11   46.21    5.37
   8  -4  12   43.98    5.00
   8  -4  12    6.72    2.47
  -8  -3  19   -1.67    1.66
  -8  -3  19    1.45    1.72
  -8  -3  18    9.18    2.81
  -8  -3  18   14.01    3.33
  -8  -3  17    1.30    2.73
  -8  -3  17    4.31    3.17
  -8  -3  16   46.75    6.50
  -8  -3  16   47.58    7.00
  -8  -3  15   30.59    5.79
  -8  -3  15   28.35    6.09
  -8  -3  14    4.62    3.51
  -8  -3  14    7.01    4.43
  -8  -3  13   36.08    6.31
  -8  -3  13   32.55    6.55
  -8  -3  12   15.88    4.55
  -8  -3  12   19.99    5.34
  -8  -3  12    8.47    5.95
   8  -3 -12   12.93    9.03
  -8  -3  11   77.71    7.56
  -8  -3  11   55.76   12.68
  -8  -3  11   68.31   13.61
   8  -3 -11   79.67   18.18
  -8  -3  11   86.52    9.31
  -8  -3  10    0.37    1.88
  -8  -3  10    2.37    2.86
  -8  -3  10    2.80    4.06
  -8  -3  10    9.94    5.15
   8  -3 -10   -1.28    5.53
  -8  -3   9   38.26    5.47
  -8  -3   9   34.53    9.07
  -8  -3   9   39.04   10.63
   8  -3  -9   35.09   11.87
  -8  -3   9   14.90    6.88
  -8  -3   9   43.24    6.40
  -8  -3   8   20.41    4.45
  -8  -3   8   23.52    4.80
  -8  -3   8   18.17    6.62
   8  -3  -8   22.87   10.58
  -8  -3   8    7.68    4.57
  -8  -3   7   56.92    6.77
   8  -3  -7   58.91   11.61
   8  -3  -7   63.44   14.54
  -8  -3   7   41.87   10.74
  -8  -3   7   60.21    7.09
  -8  -3   6  127.33    9.58
   8  -3  -6  138.90   18.10
   8  -3  -6  121.97   19.31
  -8  -3   6  133.92   18.67
  -8  -3   6  142.82   10.42
  -8  -3   5  333.68   15.31
  -8  -3   5  292.61   26.76
   8  -3  -5  334.98   30.73
   8  -3  -5  334.39   28.01
  -8  -3   4  172.35   10.92
   8  -3  -4  166.20   21.53
  -8  -3   4  188.35   22.52
   8  -3  -4  173.25   20.69
  -8  -3   3  213.28   11.99
   8  -3  -3  207.34   22.95
  -8  -3   3  212.02   23.51
   8  -3  -3  228.00   23.79
  -8  -3   2  281.02   13.66
   8  -3  -2  274.95   25.48
  -8  -3   2  286.66   27.01
   8  -3  -2  295.80   26.58
  -8  -3   1   50.08    5.81
   8  -3  -1   50.96   11.32
   8  -3  -1   47.06    9.65
  -8  -3   1   33.79    9.22
   8  -3  -1   46.73   10.39
  -8  -3   0  115.24    8.77
   8  -3   0  110.98   14.97
   8  -3   0  121.54   18.00
  -8  -3   0  120.05   18.58
   8  -3   0  121.22    8.96
   8  -3   1   76.13    7.03
  -8  -3  -1   71.22    7.05
   8  -3   1   80.70   14.44
   8  -3   1   74.44   12.66
   8  -3   1   83.01   12.73
  -8  -3  -1   72.45   15.20
   8  -3   1   65.44    6.75
   8  -3   2    3.03    2.40
   8  -3   2    8.72    5.62
   8  -3   2    4.74    5.27
   8  -3   2    3.64    4.01
  -8  -3  -2    0.30    5.97
   8  -3   2    2.66    2.32
   8  -3   3   64.51    7.06
   8  -3   3   61.85   12.72
   8  -3   3   56.73   12.04
   8  -3   3   55.76   11.81
  -8  -3  -3   58.95   13.88
   8  -3   3   61.70    6.72
   8  -3   4  183.83   11.81
   8  -3   4  159.71   20.46
   8  -3   4  140.43   19.08
   8  -3   4  146.33   19.52
  -8  -3  -4  180.60   24.41
   8  -3   4  176.62   11.45
   8  -3   5  217.30   13.31
   8  -3   5  176.27   22.12
   8  -3   5  179.47   21.90
   8  -3   5  173.25   21.25
   8  -3   5  212.74   12.73
  -8  -3  -5  190.04   25.53
   8  -3   5  201.64   12.72
   8  -3   6  280.91   15.31
   8  -3   6  223.98   25.15
   8  -3   6  224.89   23.75
   8  -3   6  260.30   14.00
  -8  -3  -6  249.31   30.58
   8  -3   6  265.69   14.69
   8  -3   7   91.31    8.88
   8  -3   7   90.31    8.19
   8  -3   7   83.49    8.57
   8  -3   8   35.39    6.15
   8  -3   8   29.75    4.95
   8  -3   8   32.32    5.77
   8  -3   9   42.04    5.52
   8  -3   9   38.29    6.29
   8  -3  10   24.77    5.52
   8  -3  10   14.60    3.19
   8  -3  10   16.31    4.41
   8  -3  11   15.40    4.15
   8  -3  11   13.56    3.88
   8  -3  12   17.11    4.27
   8  -3  12    8.51    3.25
   8  -3  13   42.03    5.23
  -8  -2  20   10.32    2.20
  -8  -2  19    2.94    2.04
  -8  -2  19   -1.29    2.06
  -8  -2  18   32.31    5.39
  -8  -2  18   34.61    4.74
  -8  -2  17   22.80    5.15
  -8  -2  17   25.55    4.80
  -8  -2  16   64.30    7.39
  -8  -2  16   70.08    8.90
  -8  -2  15  182.05   12.07
  -8  -2  15  186.42   13.78
  -8  -2  14   45.72    7.31
  -8  -2  14   43.53    6.39
  -8  -2  13   34.19    5.78
  -8  -2  13   38.94    6.73
   8  -2 -13   28.23   11.48
  -8  -2  13   27.53    9.23
  -8  -2  12   36.70    6.57
  -8  -2  12   27.28    9.62
  -8  -2  12   31.04    8.60
   8  -2 -12   18.34    9.65
  -8  -2  11   78.51   14.52
  -8  -2  11   78.85   13.13
   8  -2 -11   77.72   16.16
  -8  -2  11   92.00    8.96
  -8  -2  11   90.24    9.26
  -8  -2  10  278.01   13.29
  -8  -2  10  282.57   26.06
  -8  -2  10  258.06   23.06
  -8  -2  10  303.15   15.57
   8  -2 -10  277.52   28.74
  -8  -2  10  312.64   15.95
   8  -2  -9   72.89   14.59
  -8  -2   9   95.33    8.45
  -8  -2   9   90.11    8.27
   8  -2  -8  204.59   23.64
  -8  -2   8  214.06   22.40
   8  -2  -8  252.60   22.43
  -8  -2   7  167.89   19.82
   8  -2  -7  176.92   21.15
   8  -2  -7  181.44   19.47
   8  -2  -6  167.20   19.78
  -8  -2   6  171.71   20.59
   8  -2  -6  190.70   19.92
   8  -2  -5  528.35   33.03
  -8  -2   5  465.43   31.56
   8  -2  -5  506.40   32.23
   8  -2  -4  219.03   20.78
  -8  -2   4  220.02   22.57
   8  -2  -4  232.98   22.37
   8  -2  -3  454.03   28.06
  -8  -2   3  444.63   30.65
   8  -2  -3  429.80   30.14
   8  -2  -2  622.19   31.60
  -8  -2   2  664.59   37.25
   8  -2  -2  667.68   28.49
   8  -2  -2  680.08   37.98
  -8  -2   1   35.47   10.90
   8  -2  -1   29.44    6.77
   8  -2  -1   27.31    9.85
   8  -2  -1   24.73    6.42
  -8  -2   0   14.20    7.35
   8  -2   0   14.40    6.82
   8  -2   0   14.19    5.09
  -8  -2  -1   30.32    9.50
   8  -2   1   31.43    9.38
   8  -2   1   28.74    7.55
  -8  -2  -2  181.65   21.82
   8  -2   2  173.43   18.11
   8  -2   2  171.49   18.10
   8  -2   2  199.07   20.97
   8  -2   3  127.87    9.24
   8  -2   3  100.48   14.60
   8  -2   3  115.33   15.58
   8  -2   3  101.09   15.48
  -8  -2  -3  109.61   17.38
   8  -2   4   15.05    3.84
   8  -2   4    7.00    4.97
   8  -2   4   12.93    6.18
   8  -2   4   13.71    6.83
   8  -2   4   12.61    3.16
  -8  -2  -4    9.39    5.21
   8  -2   4   13.68    3.33
   8  -2   4   11.92    2.79
   8  -2   5   96.12    8.62
   8  -2   5   75.84   14.54
   8  -2   5   86.58   15.48
   8  -2   5   83.73   13.46
  -8  -2  -5   84.89   16.39
   8  -2   5  101.18    8.45
   8  -2   5   91.60    8.14
   8  -2   5   80.58    6.70
   8  -2   6  431.91   18.28
   8  -2   6  368.63   31.11
   8  -2   6  345.92   30.40
   8  -2   6  381.33   16.75
  -8  -2  -6  374.73   35.07
   8  -2   6  364.78   16.64
   8  -2   6  342.27   14.02
   8  -2   7  139.40   11.07
   8  -2   7  140.20   20.01
   8  -2   7  127.44   10.00
  -8  -2  -7  121.90   21.50
   8  -2   7  136.00   10.33
   8  -2   7  123.81    8.54
   8  -2   8   22.09    5.47
   8  -2   8   14.98    3.92
  -8  -2  -8   14.13    7.37
   8  -2   8   18.62    4.74
   8  -2   8   11.58    2.93
   8  -2   9   69.98    8.21
   8  -2   9   56.07    6.83
   8  -2   9   64.67    7.95
   8  -2   9   58.75    6.07
   8  -2  10   55.79    7.35
   8  -2  10   47.14    6.05
   8  -2  10   32.74    4.89
   8  -2  10   49.65    7.22
   8  -2  11  102.08    8.99
   8  -2  11   95.45    7.98
   8  -2  11   98.18    9.71
   8  -2  12   47.33    6.23
   8  -2  12   38.20    6.13
   8  -2  13   89.12    7.16
   8  -2  13   46.32    4.21
   8  -2  14  124.61    5.41
  -8  -1  21   14.81    2.63
  -8  -1  20   73.28    6.39
  -8  -1  19   34.92    4.96
  -8  -1  19   39.98    5.32
  -8  -1  18   12.44    3.65
  -8  -1  18   19.80    4.47
  -8  -1  17   37.80    5.16
  -8  -1  17   37.75    6.19
  -8  -1  17   41.54    6.67
  -8  -1  16    6.45    3.07
  -8  -1  16    4.88    3.31
  -8  -1  16    5.85    3.24
  -8  -1  15  132.72    9.92
  -8  -1  15  162.29   11.83
  -8  -1  15  155.51   12.54
  -8  -1  14   43.80    5.83
  -8  -1  14   43.72    6.67
  -8  -1  14   43.72   12.41
   8  -1 -14   30.06   10.62
  -8  -1  14   38.94    5.85
  -8  -1  14   46.81    6.54
  -8  -1  13   29.76   10.66
   8  -1 -13   31.71   11.54
  -8  -1  13   30.42    5.37
  -8  -1  13   34.63    5.41
  -8  -1  12   73.74   14.63
  -8  -1  12   82.57    8.32
   8  -1 -12   70.73   15.11
  -8  -1  12   78.34    7.71
  -8  -1  11   54.29   12.28
  -8  -1  11   67.48    7.32
   8  -1 -11   54.58   13.12
  -8  -1  10  221.46   18.14
   8  -1 -10  235.52   24.54
   8  -1  -9  206.13   19.87
   8  -1  -9  184.88   20.93
   8  -1  -8   40.94    9.73
  -8  -1   8   38.02    9.30
   8  -1  -8   39.41    9.19
   8  -1  -7   20.27    7.23
  -8  -1   7   12.50    6.55
   8  -1  -7   26.01    7.84
   8  -1  -6  715.19   37.56
   8  -1  -6  706.89   33.98
  -8  -1   6  741.63   38.93
   8  -1  -5 2532.36   69.89
   8  -1  -5 2539.97   61.00
  -8  -1   5 2523.00   69.20
   8  -1  -4 2089.36   64.46
   8  -1  -4 2137.94   52.24
  -8  -1   4 2109.48   44.05
  -8  -1   4 2213.72   62.65
   8  -1  -3   33.66    5.43
   8  -1  -3   43.31   11.51
   8  -1  -3   34.85    6.40
  -8  -1   3   23.90    5.10
  -8  -1   3   34.50    9.98
   8  -1  -2  784.83   28.04
   8  -1  -2  794.36   39.57
   8  -1  -2  763.65   26.79
  -8  -1   2  773.78   37.01
   8  -1  -1  877.24   31.86
   8  -1  -1  950.55   43.31
  -8  -1   1  928.95   41.09
   8  -1   0  100.56   11.75
   8  -1   0  104.40   12.42
   8  -1   0  108.94   15.57
  -8  -1   0  106.51   14.99
   8  -1   1  554.03   28.12
   8  -1   1  547.52   28.93
   8  -1   1  586.05   34.38
  -8  -1  -1  583.93   33.44
   8  -1   2  105.08   13.75
   8  -1   2   88.72   13.53
   8  -1   2   88.90   11.73
  -8  -1  -2   91.42   13.94
   8  -1   3   54.94   11.05
   8  -1   3   62.52   11.02
   8  -1   3   58.48   10.31
  -8  -1  -3   59.50   11.70
   8  -1   4  328.68   26.14
   8  -1   4  324.45   25.00
   8  -1   4  315.93   24.18
  -8  -1  -4  309.39   27.37
   8  -1   5  196.75   11.60
   8  -1   5  152.71   18.82
   8  -1   5  170.34   17.85
   8  -1   5  152.01   18.12
   8  -1   5  179.26   10.97
  -8  -1  -5  165.12   20.62
   8  -1   5  174.26   10.54
   8  -1   5  158.26    9.09
   8  -1   6  422.76   17.52
   8  -1   6  409.53   16.79
   8  -1   6  342.65   29.70
   8  -1   6  337.51   27.71
   8  -1   6  395.91   16.80
  -8  -1  -6  346.01   30.87
   8  -1   6  388.58   16.38
   8  -1   6  359.49   14.31
   8  -1   7   47.48    6.80
   8  -1   7   42.18    6.01
   8  -1   7   31.73    9.37
   8  -1   7   44.61   11.24
   8  -1   7   40.34    5.73
  -8  -1  -7   35.58   11.37
   8  -1   7   62.31    9.50
   8  -1   7   36.75    4.80
   8  -1   7   38.63    5.72
   8  -1   8  164.54   11.65
   8  -1   8  173.90   11.67
   8  -1   8  148.02   20.79
   8  -1   8  134.58   19.05
   8  -1   8  154.79   11.30
  -8  -1  -8  144.63   22.51
   8  -1   8  150.90   11.28
   8  -1   8  142.76    9.57
   8  -1   9   39.42    6.48
   8  -1   9   26.79    5.20
   8  -1   9   24.46    4.80
  -8  -1  -9   21.16    8.94
   8  -1   9   13.26    3.51
   8  -1   9   27.01    5.37
   8  -1  10   51.25    6.80
   8  -1  10   67.44    8.61
   8  -1  10   45.31    6.36
   8  -1  10   30.89    5.13
   8  -1  10   53.24    7.06
   8  -1  11   16.80    4.03
   8  -1  11   16.48    4.32
   8  -1  11    2.51    2.54
   8  -1  11   17.58    4.84
   8  -1  12   89.20    7.77
   8  -1  12   80.79    6.92
   8  -1  13   14.54    3.06
   8  -1  13   11.04    3.52
   8  -1  14   14.89    3.08
   8  -1  15  135.79    5.61
  -8   0  21    6.96    2.26
  -8   0  20    0.92    2.22
  -8   0  19    1.22    1.94
  -8   0  19    5.15    3.37
  -8   0  18   15.14    3.81
  -8   0  18   22.45    4.99
  -8   0  17  108.06    9.87
  -8   0  17  128.20   10.81
  -8   0  16    2.86    3.05
   8   0 -15  114.12   21.80
  -8   0  15  155.67   12.07
  -8   0  14  161.70   21.75
  -8   0  14  193.23   12.21
   8   0 -14  161.81   25.32
  -8   0  14  215.55   13.66
  -8   0  13   20.21    8.38
  -8   0  13   20.62    4.33
  -8   0  13   23.82    4.77
  -8   0  12   37.84   10.72
  -8   0  12   44.31    6.07
  -8   0  12   43.83    6.33
   8   0 -11  490.77   33.77
  -8   0  11  514.22   19.09
   8   0 -10   31.75    9.17
   8   0 -10   35.80    9.68
   8   0  -9  386.16   29.18
   8   0  -9  386.17   28.19
   8   0  -8   33.97    9.29
   8   0  -8   36.50    9.11
   8   0  -7  159.66   18.99
   8   0  -7  138.59   16.89
   8   0  -7  147.77   15.36
  -8   0   7  139.59   16.25
   8   0  -6 1619.82   57.66
   8   0  -6 1627.84   54.71
   8   0  -6 1596.90   45.83
  -8   0   6 1639.86   36.53
  -8   0   6 1640.27   52.99
   8   0  -5  542.49   33.68
   8   0  -5  571.82   32.40
   8   0  -5  564.82   24.59
  -8   0   5  529.72   22.11
  -8   0   5  580.78   30.34
   8   0  -4   33.69    9.56
   8   0  -4   39.63   10.89
   8   0  -4   39.76    5.98
  -8   0   4   41.20    9.36
  -8   0   4   28.15    6.52
   8   0  -3  576.53   35.35
   8   0  -3  588.98   31.97
  -8   0   3  539.48   25.88
  -8   0   3  565.97   28.98
   8   0  -2  425.55   30.26
   8   0  -2  420.48   27.01
  -8   0   2  393.97   23.34
  -8   0   2  401.28   25.11
   8   0  -1    3.89    6.11
  -8   0   1    6.05    9.25
  -8   0   1   17.35    9.96
   8   0   0   56.53   10.27
   8   0   0   62.64   12.65
  -8   0   0   59.74    9.59
  -8   0   0   55.19   10.13
   8   0   1 1615.20   50.53
   8   0   1 1687.04   58.79
  -8   0  -1 1591.81   53.51
  -8   0  -1 1544.25   49.54
   8   0   2  412.05   28.75
   8   0   2  393.70   25.66
  -8   0  -2  406.83   25.91
   8   0   3  368.83   27.01
   8   0   3  350.40   25.53
  -8   0  -3  353.78   25.29
   8   0   4   38.93   10.38
   8   0   4   44.88    9.59
  -8   0  -4   28.89    7.02
   8   0   5  271.07   13.19
   8   0   5  252.56   23.91
   8   0   5  283.68   14.00
  -8   0  -5  248.73   23.52
   8   0   5  244.43   11.41
   8   0   6  265.64   13.41
   8   0   6  250.81   24.61
   8   0   6  270.20   14.35
  -8   0  -6  244.87   24.15
   8   0   6  262.79   13.48
   8   0   6  239.89   11.63
   8   0   7    1.20    2.41
   8   0   7   -0.44    1.63
   8   0   7   -0.30    5.00
  -8   0  -7    0.66    6.22
   8   0   7    0.84    2.27
  -8   0  -7   -6.26    7.11
   8   0   7   -1.00    2.13
   8   0   7   -0.89    2.35
   8   0   7    0.40    1.82
   8   0   8   51.44    6.56
   8   0   8   45.52    5.78
   8   0   8   42.55   11.16
   8   0   8   49.81    6.71
  -8   0  -8   36.34   13.04
   8   0   8   63.46    8.25
   8   0   8   50.28    6.69
   8   0   8   48.74    6.60
   8   0   8   43.09    5.48
   8   0   9   12.41    3.99
   8   0   9   10.27    3.57
   8   0   9    5.94    4.68
   8   0   9    7.96    3.95
  -8   0  -9    5.93    5.85
   8   0   9    5.41    2.90
   8   0   9   13.62    4.63
   8   0   9    9.50    3.77
   8   0  10  242.78   13.22
   8   0  10  241.26   13.45
[truncated: 190,283 more chars]
