# Supplementary material for: Supramolecular Self-Assembly of Engineered Polyproline Helices
Source: ACS Macro Lett. 2023 Jun 26;12(7):908–14. doi: 10.1021/acsmacrolett.3c00304 (PMC10357564; doi:10.1021/acsmacrolett.3c00304)
Supplement: Supplementary file 8 — mz3c00304_si_008.cif [file mz3c00304_si_008.cif]

data_p2hp-p4
_audit_creation_date               2023-02-03
_audit_creation_method
;
Olex2 1.5
(compiled 2022.04.07 svn.rca3783a0 for OlexSys, GUI svn.r6498)
;
_shelx_SHELXL_version_number       '2016/6'
loop_
  _audit_author_name
  _audit_author_email
  _audit_author_address
 'Brightwell, D.' dfb6@kent.ac.uk
;
University of Kent
School of Physical Sciences
Canterbury
United Kingdom
;

_audit_contact_author_address      ?
_audit_contact_author_email        ?
_audit_contact_author_name         ''
_audit_contact_author_phone        ?
_publ_contact_author_id_orcid      ?
_publ_section_references
;
D. Kratzert, I. Krossing, (2018), J. Appl. Cryst. 51, 928-934. 

Dolomanov, O.V., Bourhis, L.J., Gildea, R.J, Howard, J.A.K. & Puschmann, H.
 (2009), J. Appl. Cryst. 42, 339-341.

Kratzert, D., Holstein, J.J. & Krossing, I. (2015). J. Appl. Cryst. 48, 933-938.

Sheldrick, G.M. (2015). Acta Cryst. A71, 3-8.

Sheldrick, G.M. (2015). Acta Cryst. C71, 3-8.
;
_chemical_name_common              ?
_chemical_name_systematic          'Fmoc-Pro4 + Fmoc-Pro2HypPro'
_chemical_formula_moiety           'C35 H40.112 N5 O6.375, C1.5 O0.75'
_chemical_formula_sum              'C36.50 H42.36 N5 O7.13'
_chemical_formula_weight           665.19
_chemical_absolute_configuration   syn
_chemical_melting_point            ?
_chemical_oxdiff_formula           'C35 H41 O6 N5'
_chemical_oxdiff_usercomment       '290 K'
loop_
  _atom_type_symbol
  _atom_type_description
  _atom_type_scat_dispersion_real
  _atom_type_scat_dispersion_imag
  _atom_type_scat_source
 'C' 'C' 0.0181 0.0091 'International Tables Vol C Tables 4.2.6.8 and 6.1.1.4'
 'H' 'H' 0.0000 0.0000 'International Tables Vol C Tables 4.2.6.8 and 6.1.1.4'
 'N' 'N' 0.0311 0.0180 'International Tables Vol C Tables 4.2.6.8 and 6.1.1.4'
 'O' 'O' 0.0492 0.0322 'International Tables Vol C Tables 4.2.6.8 and 6.1.1.4'

_shelx_space_group_comment
;
The symmetry employed for this shelxl refinement is uniquely defined
by the following loop, which should always be used as a source of
symmetry information in preference to the above space-group names.
They are only intended as comments.
;
_space_group_crystal_system        'monoclinic'
_space_group_IT_number             4
_space_group_name_H-M_alt          'P 1 21 1'
_space_group_name_Hall             'P 2yb'
loop_
  _space_group_symop_operation_xyz
 'x, y, z'
 '-x, y+1/2, -z'

_cell_length_a                     16.6077(8)
_cell_length_b                     6.3463(3)
_cell_length_c                     18.3211(9)
_cell_angle_alpha                  90
_cell_angle_beta                   109.933(5)
_cell_angle_gamma                  90
_cell_volume                       1815.31(16)
_cell_formula_units_Z              2
_cell_measurement_reflns_used      5082
_cell_measurement_temperature      290.0(2)
_cell_measurement_theta_max        71.1560
_cell_measurement_theta_min        4.8730
_shelx_estimated_absorpt_T_max     0.973
_shelx_estimated_absorpt_T_min     0.885
_exptl_absorpt_coefficient_mu      0.699
_exptl_absorpt_correction_T_max    0.980
_exptl_absorpt_correction_T_min    0.912
_exptl_absorpt_correction_type     analytical
_exptl_absorpt_process_details
;
CrysAlisPro 1.171.41.115a (Rigaku Oxford Diffraction, 2021)
Analytical numeric absorption correction using a multifaceted crystal
model based on expressions derived by R.C. Clark & J.S. Reid.
(Clark, R. C. & Reid, J. S. (1995). Acta Cryst. A51, 887-897)
Empirical absorption correction using spherical harmonics,
implemented in SCALE3 ABSPACK scaling algorithm.
;
_exptl_absorpt_special_details     ?
_exptl_crystal_colour              'clear colourless'
_exptl_crystal_colour_lustre       clear
_exptl_crystal_colour_primary      colourless
_exptl_crystal_density_diffrn      1.217
_exptl_crystal_density_meas        ?
_exptl_crystal_density_method      ?
_exptl_crystal_description         plank
_exptl_crystal_F_000               707
loop_
  _exptl_crystal_face_index_h
  _exptl_crystal_face_index_k
  _exptl_crystal_face_index_l
  _exptl_crystal_face_perp_dist
 3 2 -9 0.0721
 10 0 -1 0.0402
 -4 0 -9 0.0250
 3 -4 -6 0.0838
 4 0 9 0.0274
 -7 0 -6 0.0194
 2 4 -2 0.0924
 -1 -4 3 0.0801
 -6 0 11 0.0029
 -7 2 10 0.0244
 -11 0 2 0.0121
 -5 -2 10 0.0333
 -10 0 8 0.0046
 -5 0 12 0.0040
 6 0 7 0.0246
 4 0 -12 0.0303
 1 -4 -2 0.0860

_exptl_crystal_recrystallization_method 
 'crystallised from a hot supersaturated ethanol solution'
_exptl_crystal_size_max            0.18
_exptl_crystal_size_mid            0.06
_exptl_crystal_size_min            0.04
loop_
  _exptl_oxdiff_crystal_face_indexfrac_h
  _exptl_oxdiff_crystal_face_indexfrac_k
  _exptl_oxdiff_crystal_face_indexfrac_l
  _exptl_oxdiff_crystal_face_x
  _exptl_oxdiff_crystal_face_y
  _exptl_oxdiff_crystal_face_z
 3.1832 2.4807 -9.4850 0.1725 0.7236 0.6684
 10.3765 0.0613 -0.8612 0.1714 0.7134 -0.6794
 -4.0337 0.1541 -8.8439 -0.4289 0.1015 0.8976
 2.6683 -3.5112 -6.1532 -0.9617 0.2303 -0.1487
 4.2680 -0.3747 8.6125 0.3765 -0.0890 -0.9222
 -6.8025 0.2864 -6.0843 -0.3329 -0.1825 0.9251
 1.9430 4.0178 -2.1500 0.7943 0.4314 0.4277
 -1.1638 -4.0013 2.8002 -0.7478 -0.4059 -0.5254
 -6.2820 -0.0838 11.4409 0.3621 -0.8737 -0.3250
 -6.6368 1.5519 10.2307 0.6492 -0.7592 -0.0463
 -11.0071 0.0010 2.0044 -0.1203 -0.7971 0.6546
 -4.9986 -1.9964 9.9947 -0.0819 -0.8359 -0.5214
 -10.0031 0.0029 8.0000 0.1603 -0.9728 0.1813
 -4.9971 0.0040 11.9949 0.4291 -0.8075 -0.4449
 6.0084 0.0020 6.9924 0.4186 0.1100 -0.8987
 3.9963 -0.0040 -11.9944 -0.4480 0.7424 0.5166
 0.9988 -4.0002 -2.0022 -0.9160 -0.0719 -0.3586

_exptl_transmission_factor_max     ?
_exptl_transmission_factor_min     ?
_diffrn_reflns_av_R_equivalents    0.0244
_diffrn_reflns_av_unetI/netI       0.0353
_diffrn_reflns_Laue_measured_fraction_full  0.998
_diffrn_reflns_Laue_measured_fraction_max  0.987
_diffrn_reflns_limit_h_max         20
_diffrn_reflns_limit_h_min         -20
_diffrn_reflns_limit_k_max         7
_diffrn_reflns_limit_k_min         -7
_diffrn_reflns_limit_l_max         19
_diffrn_reflns_limit_l_min         -22
_diffrn_reflns_number              13382
_diffrn_reflns_point_group_measured_fraction_full  0.996
_diffrn_reflns_point_group_measured_fraction_max  0.972
_diffrn_reflns_theta_full          67.684
_diffrn_reflns_theta_max           71.943
_diffrn_reflns_theta_min           4.948
_diffrn_ambient_environment        air
_diffrn_ambient_temperature        290.0(2)
_diffrn_detector                   'CCD plate'
_diffrn_detector_area_resol_mean   5.2887
_diffrn_detector_type              AtlasS2
_diffrn_measured_fraction_theta_full  0.998
_diffrn_measured_fraction_theta_max  0.987
_diffrn_measurement_details
;
List of Runs (angles in degrees, time in seconds):

  # Type    Start    End  Width  t~exp~   \w     \q     \k     \f   Frames
--------------------------------------------------------------------------
  1  \w    -92.00  -2.00   1.00   10.00    --  -42.28 125.00   0.00   90
  2  \w   -114.00 -14.00   1.00   10.00    --  -42.28 -57.00 -30.00  100
  3  \w    -84.00 -58.00   1.00   10.00    --  -42.28 125.00  90.00   26
  4  \w   -109.00 -16.00   1.00   10.00    --  -42.28 -55.00-115.00   93
  5  \w    -21.00  65.00   1.00   10.00    --   42.28 -38.00  90.00   86
  6  \w     85.00 117.00   1.00   42.50    --  103.41-125.00-150.00   32
  7  \w     70.00 117.00   1.00   42.50    --  103.41-125.00 -30.00   47
  8  \w     93.00 177.00   1.00   42.50    --  103.41  30.00 -30.00   84
  9  \w     77.00 112.00   1.00   42.50    --  103.41-125.00  90.00   35
 10  \w    107.00 176.00   1.00   42.50    --  103.41 125.00 -30.00   69
 11  \w     53.00 129.00   1.00   42.50    --  103.41 -45.00-180.00   76
 12  \w     43.00  69.00   1.00   42.50    --  103.41-125.00-150.00   26
 13  \w     81.00 175.00   1.00   42.50    --  103.41  45.00  30.00   94
 14  \w     99.00 158.00   1.00   42.50    --  103.41  87.00-108.00   59
 15  \w     54.00  98.00   1.00   42.50    --  103.41-125.00 150.00   44
 16  \w     73.00  99.00   1.00   42.50    --  103.41 -77.00-150.00   26
 17  \w    110.00 136.00   1.00   42.50    --  103.41 -77.00-150.00   26
 18  \w     31.00  85.00   1.00   42.50    --  103.41 -61.00 120.00   54
 19  \w     43.00 154.00   1.00   42.50    --  103.41 -15.00-120.00  111
;
_diffrn_measurement_device         'four-circle diffractometer'
_diffrn_measurement_device_type    'SuperNova, Dual, Cu at home/near, AtlasS2'
_diffrn_measurement_method         '\w scans'
_diffrn_orient_matrix_type        
 'CrysAlisPro convention (1999,Acta A55,543-557)'
_diffrn_orient_matrix_UB_11        0.0188857000
_diffrn_orient_matrix_UB_12        0.2118905000
_diffrn_orient_matrix_UB_13        0.0435701000
_diffrn_orient_matrix_UB_21        0.0650942000
_diffrn_orient_matrix_UB_22        0.0543584000
_diffrn_orient_matrix_UB_23        -0.0402233000
_diffrn_orient_matrix_UB_31        -0.0716596000
_diffrn_orient_matrix_UB_32        0.1052714000
_diffrn_orient_matrix_UB_33        -0.0669805000
_diffrn_radiation_monochromator    mirror
_diffrn_radiation_probe            x-ray
_diffrn_radiation_type             'Cu K\a'
_diffrn_radiation_wavelength       1.54184
_diffrn_source                     'micro-focus sealed X-ray tube'
_diffrn_source_type                'SuperNova (Cu) X-ray Source'
_reflns_Friedel_coverage           0.797
_reflns_Friedel_fraction_full      0.993
_reflns_Friedel_fraction_max       0.954
_reflns_number_gt                  5668
_reflns_number_total               6926
_reflns_special_details
;
 Reflections were merged by SHELXL according to the crystal
 class for the calculation of statistics and refinement.
 
 _reflns_Friedel_fraction is defined as the number of unique
 Friedel pairs measured divided by the number that would be
 possible theoretically, ignoring centric projections and
 systematic absences.
;
_reflns_threshold_expression       'I > 2\s(I)'
_computing_cell_refinement         'CrysAlisPro 1.171.41.115a (Rigaku OD, 2021)'
_computing_data_collection         'CrysAlisPro 1.171.41.115a (Rigaku OD, 2021)'
_computing_data_reduction          'CrysAlisPro 1.171.41.115a (Rigaku OD, 2021)'
_computing_molecular_graphics      'Olex2 1.5 (Dolomanov et al., 2009)'
_computing_publication_material    'Olex2 1.5 (Dolomanov et al., 2009)'
_computing_structure_refinement    'SHELXL 2016/6 (Sheldrick, 2015)'
_computing_structure_solution      'SHELXT 2014/5 (Sheldrick, 2014)'
_refine_diff_density_max           0.399
_refine_diff_density_min           -0.203
_refine_diff_density_rms           0.047
_refine_ls_abs_structure_details
;
 Flack x determined using 2084 quotients [(I+)-(I-)]/[(I+)+(I-)]
 (Parsons, Flack and Wagner, Acta Cryst. B69 (2013) 249-259).
;
_refine_ls_abs_structure_Flack     -0.01(11)
_refine_ls_extinction_coef         .
_refine_ls_extinction_method       none
_refine_ls_goodness_of_fit_ref     1.039
_refine_ls_hydrogen_treatment      constr
_refine_ls_matrix_type             full
_refine_ls_number_parameters       481
_refine_ls_number_reflns           6926
_refine_ls_number_restraints       29
_refine_ls_R_factor_all            0.0604
_refine_ls_R_factor_gt             0.0480
_refine_ls_restrained_S_all        1.042
_refine_ls_shift/su_max            0.000
_refine_ls_shift/su_mean           0.000
_refine_ls_structure_factor_coef   Fsqd
_refine_ls_weighting_details      
 'w=1/[\s^2^(Fo^2^)+(0.0853P)^2^+0.0603P] where P=(Fo^2^+2Fc^2^)/3'
_refine_ls_weighting_scheme        calc
_refine_ls_wR_factor_gt            0.1294
_refine_ls_wR_factor_ref           0.1398
_refine_special_details
;
The short contact between O3-O8 is associated with the region of disorder within the pores of the structure.
;
_olex2_refinement_description
;
1. Restrained distances
 O8-C36A
 1.42 with sigma of 0.02
 C36A-C37A
 1.51 with sigma of 0.02
 C36B-C37B
 1.51 with sigma of 0.02
 C36B-O8
 1.42 with sigma of 0.02
 O8-C37A
 2.37 with sigma of 0.04
 C23-C22B \\sim C23-C22C
 with sigma of 0.02
 C21-C22B \\sim C21-C22C
 with sigma of 0.02
2. Uiso/Uaniso restraints and constraints
O8 \\sim C36A \\sim C37A: within 2A with sigma of 0.04 and sigma for terminal
atoms of 0.08 within 2A
3. Rigid body (RIGU) restrains
 O8, C36A, C37A
 with sigma for 1-2 distances of 0.004 and sigma for 1-3 distances of 0.004
4. Others
 Sof(O5)=Sof(H5)=FVAR(1)
 Sof(H21C)=Sof(H21D)=Sof(H23)=Sof(C22C)=Sof(H22C)=Sof(H22D)=1-FVAR(2)
 Sof(H21B)=Sof(H21A)=Sof(H23A)=Sof(H23B)=Sof(C22B)=Sof(H22A)=Sof(H22B)=FVAR(2)
 Fixed Sof: O8(0.75) C36A(0.5) C37A(0.5) C36B(0.25) C37B(0.25)
5.a Ternary CH refined with riding coordinates:
 C13(H13), C19(H19), C24(H24), C27(H27), C29(H29), C34(H34)
5.b Secondary CH2 refined with riding coordinates:
 C14(H14A,H14B), C16(H16A,H16B), C17(H17A,H17B), C18(H18A,H18B), C21(H21B,
 H21A), C21(H21C,H21D), C23(H23A,H23B), C26(H26A,H26B), C28(H28A,H28B),
 C31(H31A,H31B), C32(H32A,H32B), C33(H33A,H33B), C22B(H22A,H22B), C22C(H22C,
 H22D)
5.c Aromatic/amide H refined with riding coordinates:
 C2(H2), C3(H3), C4(H4), C5(H5C), C8(H8), C9(H9), C10(H10), C11(H11), C23(H23)
5.d X=CH2 refined with riding coordinates:
 N5(H5A,H5B)
5.e Idealised tetrahedral OH refined as rotating group:
 O5(H5)
;
_atom_sites_solution_hydrogens     geom
_atom_sites_solution_primary       dual
_atom_sites_solution_secondary     ?
loop_
  _atom_site_label
  _atom_site_type_symbol
  _atom_site_fract_x
  _atom_site_fract_y
  _atom_site_fract_z
  _atom_site_U_iso_or_equiv
  _atom_site_adp_type
  _atom_site_occupancy
  _atom_site_site_symmetry_order
  _atom_site_calc_flag
  _atom_site_refinement_flags_posn
  _atom_site_refinement_flags_adp
  _atom_site_refinement_flags_occupancy
  _atom_site_disorder_assembly
  _atom_site_disorder_group
 O1 O 0.70221(15) 0.7936(4) 0.45697(15) 0.0607(7) Uani 1 1 d . . . . .
 O2 O 0.58494(16) 0.6467(5) 0.47347(17) 0.0670(7) Uani 1 1 d . . . . .
 O3 O 0.46871(18) 0.7477(5) 0.27296(15) 0.0652(7) Uani 1 1 d . . . . .
 O4 O 0.25991(17) 0.8792(4) 0.16371(15) 0.0623(7) Uani 1 1 d . . . . .
 O5 O 0.3607(6) 0.1529(14) 0.0256(4) 0.074(3) Uani 0.375(12) 1 d . . P . .
 H5 H 0.365877 0.042464 0.050048 0.111 Uiso 0.375(12) 1 calc R U P . .
 O6 O 0.11771(16) 0.5786(5) 0.04221(14) 0.0623(7) Uani 1 1 d . . . . .
 O7 O 0.0050(2) 0.4985(5) -0.1427(2) 0.0823(9) Uani 1 1 d . . . . .
 N1 N 0.57558(17) 0.9465(5) 0.40378(18) 0.0555(7) Uani 1 1 d . . . . .
 N2 N 0.35885(18) 0.7478(5) 0.31691(16) 0.0548(7) Uani 1 1 d . . . . .
 N3 N 0.28954(18) 0.5705(4) 0.11859(15) 0.0495(7) Uani 1 1 d . . . . .
 N4 N 0.12714(17) 0.7896(5) -0.05289(15) 0.0487(6) Uani 1 1 d . . . . .
 N5 N -0.0976(2) 0.6533(6) -0.1068(2) 0.0681(9) Uani 1 1 d . . . . .
 H5A H -0.133891 0.553990 -0.125781 0.082 Uiso 1 1 calc R U . . .
 H5B H -0.111556 0.759400 -0.084451 0.082 Uiso 1 1 calc R U . . .
 C1 C 0.8186(2) 0.4726(7) 0.41649(19) 0.0528(8) Uani 1 1 d . . . . .
 C2 C 0.7679(3) 0.5205(8) 0.3408(2) 0.0695(11) Uani 1 1 d . . . . .
 H2 H 0.737960 0.646984 0.328780 0.083 Uiso 1 1 calc R U . . .
 C3 C 0.7633(3) 0.3708(10) 0.2829(2) 0.0818(14) Uani 1 1 d . . . . .
 H3 H 0.729590 0.398967 0.231807 0.098 Uiso 1 1 calc R U . . .
 C4 C 0.8080(3) 0.1822(10) 0.3002(2) 0.0826(14) Uani 1 1 d . . . . .
 H4 H 0.804650 0.086598 0.260841 0.099 Uiso 1 1 calc R U . . .
 C5 C 0.8578(3) 0.1360(8) 0.3764(2) 0.0674(10) Uani 1 1 d . . . . .
 H5C H 0.887496 0.009206 0.388556 0.081 Uiso 1 1 calc R U . . .
 C6 C 0.8624(2) 0.2818(6) 0.43374(19) 0.0508(8) Uani 1 1 d . . . . .
 C7 C 0.90993(19) 0.2760(6) 0.51765(19) 0.0491(7) Uani 1 1 d . . . . .
 C8 C 0.9626(2) 0.1211(7) 0.5631(2) 0.0582(9) Uani 1 1 d . . . . .
 H8 H 0.973691 -0.002674 0.541025 0.070 Uiso 1 1 calc R U . . .
 C9 C 0.9985(2) 0.1568(8) 0.6428(2) 0.0650(10) Uani 1 1 d . . . . .
 H9 H 1.033800 0.054626 0.674197 0.078 Uiso 1 1 calc R U . . .
 C10 C 0.9829(2) 0.3394(8) 0.6758(2) 0.0663(11) Uani 1 1 d . . . . .
 H10 H 1.007008 0.358671 0.729230 0.080 Uiso 1 1 calc R U . . .
 C11 C 0.9311(2) 0.4965(7) 0.6298(2) 0.0611(9) Uani 1 1 d . . . . .
 H11 H 0.921403 0.621682 0.651799 0.073 Uiso 1 1 calc R U . . .
 C12 C 0.8946(2) 0.4623(6) 0.55081(19) 0.0502(8) Uani 1 1 d . . . . .
 C13 C 0.8342(2) 0.6021(6) 0.48866(19) 0.0526(8) Uani 1 1 d . . . . .
 H13 H 0.861877 0.735947 0.484737 0.063 Uiso 1 1 calc R U . . .
 C14 C 0.7548(2) 0.6394(7) 0.5095(2) 0.0580(9) Uani 1 1 d . . . . .
 H14A H 0.723311 0.508760 0.505495 0.070 Uiso 1 1 calc R U . . .
 H14B H 0.770763 0.689954 0.562537 0.070 Uiso 1 1 calc R U . . .
 C15 C 0.6174(2) 0.7840(6) 0.44668(19) 0.0498(7) Uani 1 1 d . . . . .
 C16 C 0.6123(3) 1.1162(7) 0.3718(3) 0.0728(11) Uani 1 1 d . . . . .
 H16A H 0.645527 1.060798 0.341684 0.087 Uiso 1 1 calc R U . . .
 H16B H 0.648674 1.205690 0.412692 0.087 Uiso 1 1 calc R U . . .
 C17 C 0.5352(3) 1.2356(8) 0.3208(3) 0.0829(14) Uani 1 1 d . . . . .
 H17A H 0.547305 1.385291 0.321608 0.099 Uiso 1 1 calc R U . . .
 H17B H 0.517904 1.185605 0.267694 0.099 Uiso 1 1 calc R U . . .
 C18 C 0.4669(3) 1.1923(7) 0.3554(3) 0.0728(12) Uani 1 1 d . . . . .
 H18A H 0.410354 1.206149 0.316594 0.087 Uiso 1 1 calc R U . . .
 H18B H 0.471669 1.288455 0.397838 0.087 Uiso 1 1 calc R U . . .
 C19 C 0.4837(2) 0.9638(6) 0.3848(2) 0.0532(8) Uani 1 1 d . . . . .
 H19 H 0.467507 0.943071 0.431029 0.064 Uiso 1 1 calc R U . . .
 C20 C 0.4370(2) 0.8086(6) 0.32088(18) 0.0500(8) Uani 1 1 d . . . . .
 C21 C 0.3129(3) 0.7982(10) 0.3698(3) 0.0817(14) Uani 1 1 d D . . . .
 H21B H 0.280797 0.928109 0.354635 0.098 Uiso 0.74(2) 1 calc R U P A 1
 H21A H 0.352312 0.812597 0.422657 0.098 Uiso 0.74(2) 1 calc R U P A 1
 H21C H 0.313434 0.948305 0.379951 0.098 Uiso 0.26(2) 1 calc R U P A 2
 H21D H 0.336233 0.722886 0.418615 0.098 Uiso 0.26(2) 1 calc R U P A 2
 C23 C 0.2324(4) 0.5508(11) 0.2780(3) 0.0959(18) Uani 1 1 d D . . . .
 H23A H 0.218840 0.401823 0.271182 0.115 Uiso 0.74(2) 1 calc R U P A 1
 H23B H 0.183398 0.630183 0.245414 0.115 Uiso 0.74(2) 1 calc R U P A 1
 H23 H 0.197217 0.432780 0.264282 0.115 Uiso 0.26(2) 1 calc R U P A 2
 C24 C 0.3107(2) 0.5996(6) 0.25640(19) 0.0575(9) Uani 1 1 d . . . . .
 H24 H 0.344286 0.471128 0.258934 0.069 Uiso 1 1 calc R U . . .
 C25 C 0.2859(2) 0.6968(5) 0.17544(19) 0.0496(8) Uani 1 1 d . . . . .
 C26 C 0.3275(3) 0.3591(6) 0.1260(2) 0.0659(11) Uani 1 1 d . . . . .
 H26A H 0.305005 0.267783 0.156884 0.079 Uiso 1 1 calc R U . . .
 H26B H 0.389371 0.365268 0.149324 0.079 Uiso 1 1 calc R U . . .
 C27 C 0.3006(4) 0.2837(9) 0.0425(3) 0.0872(15) Uani 1 1 d . . . . .
 H27 H 0.245546 0.210431 0.028951 0.105 Uiso 1 1 calc R U . . .
 C28 C 0.2901(3) 0.4804(8) -0.0053(2) 0.0706(11) Uani 1 1 d . . . . .
 H28A H 0.248727 0.458780 -0.056871 0.085 Uiso 1 1 calc R U . . .
 H28B H 0.344276 0.522421 -0.010043 0.085 Uiso 1 1 calc R U . . .
 C29 C 0.2587(2) 0.6455(6) 0.03829(17) 0.0496(8) Uani 1 1 d . . . . .
 H29 H 0.284844 0.781909 0.035002 0.059 Uiso 1 1 calc R U . . .
 C30 C 0.1611(2) 0.6675(5) 0.00972(18) 0.0464(7) Uani 1 1 d . . . . .
 C31 C 0.1712(3) 0.8933(7) -0.0999(2) 0.0611(9) Uani 1 1 d . . . . .
 H31A H 0.179254 0.797237 -0.138015 0.073 Uiso 1 1 calc R U . . .
 H31B H 0.226482 0.947516 -0.067661 0.073 Uiso 1 1 calc R U . . .
 C32 C 0.1112(3) 1.0696(9) -0.1386(3) 0.0886(16) Uani 1 1 d . . . . .
 H32A H 0.123313 1.194632 -0.106167 0.106 Uiso 1 1 calc R U . . .
 H32B H 0.116462 1.104390 -0.188313 0.106 Uiso 1 1 calc R U . . .
 C33 C 0.0255(3) 0.9890(8) -0.1488(3) 0.0848(15) Uani 1 1 d . . . . .
 H33A H 0.002132 0.916794 -0.198239 0.102 Uiso 1 1 calc R U . . .
 H33B H -0.012563 1.103774 -0.147644 0.102 Uiso 1 1 calc R U . . .
 C34 C 0.0349(2) 0.8357(5) -0.0818(2) 0.0510(8) Uani 1 1 d . . . . .
 H34 H 0.018064 0.904527 -0.041260 0.061 Uiso 1 1 calc R U . . .
 C35 C -0.0199(2) 0.6430(6) -0.11200(18) 0.0528(8) Uani 1 1 d . . . . .
 C22B C 0.2534(6) 0.6129(19) 0.3629(6) 0.094(3) Uani 0.74(2) 1 d D . P A 1
 H22A H 0.202330 0.653998 0.373660 0.113 Uiso 0.74(2) 1 calc R U P A 1
 H22B H 0.281743 0.499161 0.397445 0.113 Uiso 0.74(2) 1 calc R U P A 1
 C22C C 0.2245(11) 0.721(4) 0.3230(15) 0.079(8) Uani 0.26(2) 1 d D . P A 2
 H22C H 0.194173 0.678545 0.357457 0.095 Uiso 0.26(2) 1 calc R U P A 2
 H22D H 0.192235 0.833408 0.289839 0.095 Uiso 0.26(2) 1 calc R U P A 2
 O8 O 0.4594(4) -0.1348(15) 0.1240(4) 0.143(3) Uani 0.75 1 d D U P . .
 C36A C 0.5445(12) -0.111(4) 0.1265(13) 0.151(8) Uani 0.5 1 d D U P B 1
 C37A C 0.5796(17) -0.322(5) 0.1380(15) 0.200(13) Uani 0.5 1 d D U P B 1
 C36B C 0.5253(13) -0.221(7) 0.1038(17) 0.103(11) Uani 0.25 1 d D . P B 2
 C37B C 0.6068(17) -0.141(10) 0.1602(16) 0.16(2) Uani 0.25 1 d D . P B 2

loop_
  _atom_site_aniso_label
  _atom_site_aniso_U_11
  _atom_site_aniso_U_22
  _atom_site_aniso_U_33
  _atom_site_aniso_U_23
  _atom_site_aniso_U_13
  _atom_site_aniso_U_12
 O1 0.0423(12) 0.0619(15) 0.0724(15) 0.0245(13) 0.0125(10) 0.0111(11)
 O2 0.0529(13) 0.0698(18) 0.0789(16) 0.0294(15) 0.0231(12) 0.0107(13)
 O3 0.0677(16) 0.0731(18) 0.0634(14) 0.0010(13) 0.0334(12) 0.0140(14)
 O4 0.0687(16) 0.0461(14) 0.0629(14) 0.0047(11) 0.0104(12) 0.0148(12)
 O5 0.093(6) 0.066(5) 0.068(5) 0.008(4) 0.032(4) 0.031(4)
 O6 0.0535(13) 0.0707(17) 0.0598(13) 0.0180(13) 0.0157(11) -0.0051(12)
 O7 0.094(2) 0.0576(17) 0.092(2) -0.0251(16) 0.0269(17) 0.0054(16)
 N1 0.0410(14) 0.0535(17) 0.0650(16) 0.0165(14) 0.0090(12) 0.0079(12)
 N2 0.0447(14) 0.070(2) 0.0449(13) -0.0034(13) 0.0094(11) 0.0064(14)
 N3 0.0520(15) 0.0416(14) 0.0447(13) 0.0052(11) 0.0034(11) 0.0087(12)
 N4 0.0444(13) 0.0515(15) 0.0454(13) 0.0065(12) 0.0091(11) 0.0052(12)
 N5 0.0576(18) 0.0575(19) 0.084(2) -0.0151(17) 0.0170(15) -0.0111(16)
 C1 0.0404(16) 0.067(2) 0.0482(16) 0.0100(16) 0.0114(13) -0.0020(15)
 C2 0.059(2) 0.087(3) 0.056(2) 0.019(2) 0.0121(17) 0.006(2)
 C3 0.074(3) 0.118(4) 0.0472(19) 0.008(2) 0.0124(18) -0.004(3)
 C4 0.090(3) 0.103(4) 0.055(2) -0.007(2) 0.025(2) -0.008(3)
 C5 0.064(2) 0.079(3) 0.061(2) 0.001(2) 0.0241(17) -0.004(2)
 C6 0.0418(15) 0.061(2) 0.0508(16) 0.0044(16) 0.0169(13) -0.0048(15)
 C7 0.0353(14) 0.058(2) 0.0530(17) 0.0063(16) 0.0136(12) -0.0011(14)
 C8 0.0483(17) 0.059(2) 0.067(2) 0.0098(18) 0.0193(15) 0.0081(16)
 C9 0.0508(18) 0.076(3) 0.061(2) 0.019(2) 0.0097(16) 0.0172(19)
 C10 0.056(2) 0.083(3) 0.0501(18) 0.0094(19) 0.0052(16) 0.013(2)
 C11 0.053(2) 0.066(2) 0.0567(19) 0.0004(17) 0.0095(16) 0.0056(18)
 C12 0.0371(15) 0.056(2) 0.0516(16) 0.0065(15) 0.0071(13) 0.0049(14)
 C13 0.0422(16) 0.055(2) 0.0547(17) 0.0120(16) 0.0088(13) 0.0015(15)
 C14 0.0492(18) 0.060(2) 0.0610(19) 0.0199(17) 0.0143(15) 0.0169(17)
 C15 0.0420(16) 0.0519(19) 0.0514(16) 0.0097(15) 0.0107(13) 0.0060(15)
 C16 0.061(2) 0.060(2) 0.089(3) 0.027(2) 0.0136(19) 0.0022(19)
 C17 0.087(3) 0.057(2) 0.095(3) 0.027(2) 0.018(3) 0.013(2)
 C18 0.067(2) 0.055(2) 0.084(3) 0.005(2) 0.009(2) 0.0221(19)
 C19 0.0424(16) 0.058(2) 0.0526(17) 0.0034(16) 0.0083(14) 0.0142(15)
 C20 0.0454(16) 0.0528(19) 0.0468(15) 0.0081(15) 0.0092(13) 0.0160(14)
 C21 0.063(2) 0.115(4) 0.075(3) -0.022(3) 0.033(2) -0.005(3)
 C23 0.093(3) 0.118(5) 0.069(3) 0.004(3) 0.019(2) -0.046(3)
 C24 0.067(2) 0.051(2) 0.0458(16) 0.0034(15) 0.0076(15) 0.0032(17)
 C25 0.0471(16) 0.0446(18) 0.0472(16) 0.0042(14) 0.0033(13) 0.0049(14)
 C26 0.077(3) 0.0445(19) 0.061(2) 0.0038(16) 0.0045(18) 0.0182(18)
 C27 0.112(4) 0.068(3) 0.075(3) -0.003(2) 0.024(3) 0.021(3)
 C28 0.065(2) 0.086(3) 0.059(2) 0.002(2) 0.0178(17) 0.020(2)
 C29 0.0466(16) 0.0530(19) 0.0428(15) 0.0086(14) 0.0070(12) 0.0031(15)
 C30 0.0451(16) 0.0455(17) 0.0434(14) 0.0009(14) 0.0085(12) 0.0021(14)
 C31 0.063(2) 0.066(2) 0.0520(18) 0.0132(17) 0.0172(16) 0.0049(18)
 C32 0.072(3) 0.095(4) 0.086(3) 0.046(3) 0.011(2) 0.014(3)
 C33 0.070(3) 0.058(2) 0.099(3) 0.028(2) -0.007(2) -0.002(2)
 C34 0.0433(16) 0.0439(18) 0.0572(17) -0.0038(14) 0.0058(14) 0.0066(14)
 C35 0.059(2) 0.0437(18) 0.0479(16) -0.0017(14) 0.0084(14) 0.0045(15)
 C22B 0.080(5) 0.127(8) 0.082(5) 0.000(5) 0.035(4) -0.024(5)
 C22C 0.068(11) 0.106(17) 0.080(14) -0.007(12) 0.045(10) -0.009(11)
 O8 0.101(4) 0.214(9) 0.117(4) 0.059(5) 0.042(3) 0.037(5)
 C36A 0.119(12) 0.24(2) 0.121(15) 0.021(15) 0.078(12) 0.033(14)
 C37A 0.150(19) 0.30(3) 0.16(2) 0.10(2) 0.078(16) 0.11(2)
 C36B 0.068(13) 0.17(3) 0.079(15) -0.043(17) 0.035(11) -0.007(17)
 C37B 0.047(11) 0.34(7) 0.067(12) -0.02(2) 0.005(9) -0.03(2)

_geom_special_details
;
 All esds (except the esd in the dihedral angle between two l.s. planes)
 are estimated using the full covariance matrix.  The cell esds are taken
 into account individually in the estimation of esds in distances, angles
 and torsion angles; correlations between esds in cell parameters are only
 used when they are defined by crystal symmetry.  An approximate (isotropic)
 treatment of cell esds is used for estimating esds involving l.s. planes.
;
loop_
  _geom_bond_atom_site_label_1
  _geom_bond_atom_site_label_2
  _geom_bond_distance
  _geom_bond_site_symmetry_2
  _geom_bond_publ_flag
 O1 C14 1.440(4) . ?
 O1 C15 1.357(4) . ?
 O2 C15 1.213(5) . ?
 O3 C20 1.230(4) . ?
 O4 C25 1.228(4) . ?
 O5 H5 0.8200 . ?
 O5 C27 1.411(9) . ?
 O6 C30 1.219(4) . ?
 O7 C35 1.219(5) . ?
 N1 C15 1.339(4) . ?
 N1 C16 1.455(5) . ?
 N1 C19 1.450(4) . ?
 N2 C20 1.332(5) . ?
 N2 C21 1.459(5) . ?
 N2 C24 1.466(5) . ?
 N3 C25 1.332(5) . ?
 N3 C26 1.468(5) . ?
 N3 C29 1.463(4) . ?
 N4 C30 1.339(4) . ?
 N4 C31 1.463(5) . ?
 N4 C34 1.470(4) . ?
 N5 H5A 0.8600 . ?
 N5 H5B 0.8600 . ?
 N5 C35 1.327(5) . ?
 C1 C2 1.389(5) . ?
 C1 C6 1.392(6) . ?
 C1 C13 1.503(6) . ?
 C2 H2 0.9300 . ?
 C2 C3 1.406(7) . ?
 C3 H3 0.9300 . ?
 C3 C4 1.387(8) . ?
 C4 H4 0.9300 . ?
 C4 C5 1.389(6) . ?
 C5 H5C 0.9300 . ?
 C5 C6 1.383(6) . ?
 C6 C7 1.470(4) . ?
 C7 C8 1.389(5) . ?
 C7 C12 1.392(5) . ?
 C8 H8 0.9300 . ?
 C8 C9 1.395(6) . ?
 C9 H9 0.9300 . ?
 C9 C10 1.373(7) . ?
 C10 H10 0.9300 . ?
 C10 C11 1.397(6) . ?
 C11 H11 0.9300 . ?
 C11 C12 1.381(5) . ?
 C12 C13 1.520(4) . ?
 C13 H13 0.9800 . ?
 C13 C14 1.511(5) . ?
 C14 H14A 0.9700 . ?
 C14 H14B 0.9700 . ?
 C16 H16A 0.9700 . ?
 C16 H16B 0.9700 . ?
 C16 C17 1.506(6) . ?
 C17 H17A 0.9700 . ?
 C17 H17B 0.9700 . ?
 C17 C18 1.501(7) . ?
 C18 H18A 0.9700 . ?
 C18 H18B 0.9700 . ?
 C18 C19 1.539(6) . ?
 C19 H19 0.9800 . ?
 C19 C20 1.525(5) . ?
 C21 H21B 0.9700 . ?
 C21 H21A 0.9700 . ?
 C21 H21C 0.9700 . ?
 C21 H21D 0.9700 . ?
 C21 C22B 1.514(10) . ?
 C21 C22C 1.508(17) . ?
 C23 H23A 0.9700 . ?
 C23 H23B 0.9700 . ?
 C23 H23 0.9300 . ?
 C23 C24 1.516(7) . ?
 C23 C22B 1.524(10) . ?
 C23 C22C 1.393(18) . ?
 C24 H24 0.9800 . ?
 C24 C25 1.528(5) . ?
 C26 H26A 0.9700 . ?
 C26 H26B 0.9700 . ?
 C26 C27 1.516(6) . ?
 C27 H27 0.9800 . ?
 C27 C28 1.500(7) . ?
 C28 H28A 0.9700 . ?
 C28 H28B 0.9700 . ?
 C28 C29 1.514(6) . ?
 C29 H29 0.9800 . ?
 C29 C30 1.529(4) . ?
 C31 H31A 0.9700 . ?
 C31 H31B 0.9700 . ?
 C31 C32 1.505(6) . ?
 C32 H32A 0.9700 . ?
 C32 H32B 0.9700 . ?
 C32 C33 1.463(7) . ?
 C33 H33A 0.9700 . ?
 C33 H33B 0.9700 . ?
 C33 C34 1.533(6) . ?
 C34 H34 0.9800 . ?
 C34 C35 1.512(5) . ?
 C22B H22A 0.9700 . ?
 C22B H22B 0.9700 . ?
 C22C H22C 0.9700 . ?
 C22C H22D 0.9700 . ?
 O8 C36A 1.405(18) . ?
 O8 C36B 1.38(2) . ?
 C36A C37A 1.44(2) . ?
 C36B C37B 1.48(2) . ?

loop_
  _geom_angle_atom_site_label_1
  _geom_angle_atom_site_label_2
  _geom_angle_atom_site_label_3
  _geom_angle
  _geom_angle_site_symmetry_1
  _geom_angle_site_symmetry_3
  _geom_angle_publ_flag
 C15 O1 C14 115.3(3) . . ?
 C27 O5 H5 109.5 . . ?
 C15 N1 C16 127.0(3) . . ?
 C15 N1 C19 119.5(3) . . ?
 C19 N1 C16 113.5(3) . . ?
 C20 N2 C21 128.4(3) . . ?
 C20 N2 C24 119.8(3) . . ?
 C21 N2 C24 111.7(3) . . ?
 C25 N3 C26 127.6(3) . . ?
 C25 N3 C29 119.8(3) . . ?
 C29 N3 C26 112.5(3) . . ?
 C30 N4 C31 128.0(3) . . ?
 C30 N4 C34 120.5(3) . . ?
 C31 N4 C34 111.6(3) . . ?
 H5A N5 H5B 120.0 . . ?
 C35 N5 H5A 120.0 . . ?
 C35 N5 H5B 120.0 . . ?
 C2 C1 C6 120.6(4) . . ?
 C2 C1 C13 128.5(4) . . ?
 C6 C1 C13 110.9(3) . . ?
 C1 C2 H2 121.2 . . ?
 C1 C2 C3 117.6(4) . . ?
 C3 C2 H2 121.2 . . ?
 C2 C3 H3 119.2 . . ?
 C4 C3 C2 121.6(4) . . ?
 C4 C3 H3 119.2 . . ?
 C3 C4 H4 120.0 . . ?
 C3 C4 C5 120.1(5) . . ?
 C5 C4 H4 120.0 . . ?
 C4 C5 H5C 120.6 . . ?
 C6 C5 C4 118.8(5) . . ?
 C6 C5 H5C 120.6 . . ?
 C1 C6 C7 108.2(3) . . ?
 C5 C6 C1 121.4(3) . . ?
 C5 C6 C7 130.5(4) . . ?
 C8 C7 C6 130.5(4) . . ?
 C8 C7 C12 120.7(3) . . ?
 C12 C7 C6 108.8(3) . . ?
 C7 C8 H8 121.0 . . ?
 C7 C8 C9 118.0(4) . . ?
 C9 C8 H8 121.0 . . ?
 C8 C9 H9 119.3 . . ?
 C10 C9 C8 121.4(4) . . ?
 C10 C9 H9 119.3 . . ?
 C9 C10 H10 119.8 . . ?
 C9 C10 C11 120.4(3) . . ?
 C11 C10 H10 119.8 . . ?
 C10 C11 H11 120.6 . . ?
 C12 C11 C10 118.7(4) . . ?
 C12 C11 H11 120.6 . . ?
 C7 C12 C13 109.9(3) . . ?
 C11 C12 C7 120.7(3) . . ?
 C11 C12 C13 129.4(4) . . ?
 C1 C13 C12 102.2(3) . . ?
 C1 C13 H13 110.7 . . ?
 C1 C13 C14 113.9(3) . . ?
 C12 C13 H13 110.7 . . ?
 C14 C13 C12 108.2(3) . . ?
 C14 C13 H13 110.7 . . ?
 O1 C14 C13 108.7(3) . . ?
 O1 C14 H14A 110.0 . . ?
 O1 C14 H14B 110.0 . . ?
 C13 C14 H14A 110.0 . . ?
 C13 C14 H14B 110.0 . . ?
 H14A C14 H14B 108.3 . . ?
 O2 C15 O1 124.0(3) . . ?
 O2 C15 N1 125.3(3) . . ?
 N1 C15 O1 110.7(3) . . ?
 N1 C16 H16A 111.0 . . ?
 N1 C16 H16B 111.0 . . ?
 N1 C16 C17 103.8(3) . . ?
 H16A C16 H16B 109.0 . . ?
 C17 C16 H16A 111.0 . . ?
 C17 C16 H16B 111.0 . . ?
 C16 C17 H17A 110.8 . . ?
 C16 C17 H17B 110.8 . . ?
 H17A C17 H17B 108.9 . . ?
 C18 C17 C16 104.5(4) . . ?
 C18 C17 H17A 110.8 . . ?
 C18 C17 H17B 110.8 . . ?
 C17 C18 H18A 110.9 . . ?
 C17 C18 H18B 110.9 . . ?
 C17 C18 C19 104.4(3) . . ?
 H18A C18 H18B 108.9 . . ?
 C19 C18 H18A 110.9 . . ?
 C19 C18 H18B 110.9 . . ?
 N1 C19 C18 101.8(3) . . ?
 N1 C19 H19 111.1 . . ?
 N1 C19 C20 110.7(3) . . ?
 C18 C19 H19 111.1 . . ?
 C20 C19 C18 110.8(3) . . ?
 C20 C19 H19 111.1 . . ?
 O3 C20 N2 121.1(3) . . ?
 O3 C20 C19 121.5(3) . . ?
 N2 C20 C19 117.4(3) . . ?
 N2 C21 H21B 110.9 . . ?
 N2 C21 H21A 110.9 . . ?
 N2 C21 H21C 111.7 . . ?
 N2 C21 H21D 111.7 . . ?
 N2 C21 C22B 104.4(5) . . ?
 N2 C21 C22C 100.4(7) . . ?
 H21B C21 H21A 108.9 . . ?
 H21C C21 H21D 109.5 . . ?
 C22B C21 H21B 110.9 . . ?
 C22B C21 H21A 110.9 . . ?
 C22C C21 H21C 111.7 . . ?
 C22C C21 H21D 111.7 . . ?
 H23A C23 H23B 108.5 . . ?
 C24 C23 H23A 110.3 . . ?
 C24 C23 H23B 110.3 . . ?
 C24 C23 H23 127.5 . . ?
 C24 C23 C22B 107.2(4) . . ?
 C22B C23 H23A 110.3 . . ?
 C22B C23 H23B 110.3 . . ?
 C22C C23 H23 127.5 . . ?
 C22C C23 C24 105.0(8) . . ?
 N2 C24 C23 103.2(3) . . ?
 N2 C24 H24 110.1 . . ?
 N2 C24 C25 111.8(3) . . ?
 C23 C24 H24 110.1 . . ?
 C23 C24 C25 111.4(3) . . ?
 C25 C24 H24 110.1 . . ?
 O4 C25 N3 122.5(3) . . ?
 O4 C25 C24 120.9(3) . . ?
 N3 C25 C24 116.5(3) . . ?
 N3 C26 H26A 111.2 . . ?
 N3 C26 H26B 111.2 . . ?
 N3 C26 C27 103.1(3) . . ?
 H26A C26 H26B 109.1 . . ?
 C27 C26 H26A 111.2 . . ?
 C27 C26 H26B 111.2 . . ?
 O5 C27 C26 114.8(5) . . ?
 O5 C27 H27 109.5 . . ?
 O5 C27 C28 108.2(5) . . ?
 C26 C27 H27 109.5 . . ?
 C28 C27 C26 105.2(4) . . ?
 C28 C27 H27 109.5 . . ?
 C27 C28 H28A 110.7 . . ?
 C27 C28 H28B 110.7 . . ?
 C27 C28 C29 105.1(3) . . ?
 H28A C28 H28B 108.8 . . ?
 C29 C28 H28A 110.7 . . ?
 C29 C28 H28B 110.7 . . ?
 N3 C29 C28 103.9(3) . . ?
 N3 C29 H29 109.8 . . ?
 N3 C29 C30 110.0(3) . . ?
 C28 C29 H29 109.8 . . ?
 C28 C29 C30 113.5(3) . . ?
 C30 C29 H29 109.8 . . ?
 O6 C30 N4 122.6(3) . . ?
 O6 C30 C29 121.6(3) . . ?
 N4 C30 C29 115.7(3) . . ?
 N4 C31 H31A 111.1 . . ?
 N4 C31 H31B 111.1 . . ?
 N4 C31 C32 103.2(4) . . ?
 H31A C31 H31B 109.1 . . ?
 C32 C31 H31A 111.1 . . ?
 C32 C31 H31B 111.1 . . ?
 C31 C32 H32A 110.7 . . ?
 C31 C32 H32B 110.7 . . ?
 H32A C32 H32B 108.8 . . ?
 C33 C32 C31 105.0(4) . . ?
 C33 C32 H32A 110.7 . . ?
 C33 C32 H32B 110.7 . . ?
 C32 C33 H33A 110.3 . . ?
 C32 C33 H33B 110.3 . . ?
 C32 C33 C34 106.9(3) . . ?
 H33A C33 H33B 108.6 . . ?
 C34 C33 H33A 110.3 . . ?
 C34 C33 H33B 110.3 . . ?
 N4 C34 C33 102.9(3) . . ?
 N4 C34 H34 110.3 . . ?
 N4 C34 C35 113.2(3) . . ?
 C33 C34 H34 110.3 . . ?
 C35 C34 C33 109.6(3) . . ?
 C35 C34 H34 110.3 . . ?
 O7 C35 N5 124.1(4) . . ?
 O7 C35 C34 121.4(4) . . ?
 N5 C35 C34 114.3(3) . . ?
 C21 C22B C23 101.7(6) . . ?
 C21 C22B H22A 111.4 . . ?
 C21 C22B H22B 111.4 . . ?
 C23 C22B H22A 111.4 . . ?
 C23 C22B H22B 111.4 . . ?
 H22A C22B H22B 109.3 . . ?
 C21 C22C H22C 110.0 . . ?
 C21 C22C H22D 110.0 . . ?
 C23 C22C C21 108.5(12) . . ?
 C23 C22C H22C 110.0 . . ?
 C23 C22C H22D 110.0 . . ?
 H22C C22C H22D 108.4 . . ?
 O8 C36A C37A 105(2) . . ?
 O8 C36B C37B 107(2) . . ?

loop_
  _geom_hbond_atom_site_label_D
  _geom_hbond_atom_site_label_H
  _geom_hbond_atom_site_label_A
  _geom_hbond_distance_DH
  _geom_hbond_distance_HA
  _geom_hbond_distance_DA
  _geom_hbond_angle_DHA
  _geom_hbond_site_symmetry_A
 O5 H5 O8 0.82 2.02 2.693(10) 139.0 .
 N5 H5A O4 0.86 2.26 3.077(4) 159.0 2_545
 N5 H5B O6 0.86 2.18 3.011(5) 161.4 2

loop_
  _geom_torsion_atom_site_label_1
  _geom_torsion_atom_site_label_2
  _geom_torsion_atom_site_label_3
  _geom_torsion_atom_site_label_4
  _geom_torsion
  _geom_torsion_site_symmetry_1
  _geom_torsion_site_symmetry_2
  _geom_torsion_site_symmetry_3
  _geom_torsion_site_symmetry_4
  _geom_torsion_publ_flag
 O5 C27 C28 C29 -156.1(5) . . . . ?
 N1 C16 C17 C18 25.9(5) . . . . ?
 N1 C19 C20 O3 -27.2(5) . . . . ?
 N1 C19 C20 N2 155.4(3) . . . . ?
 N2 C21 C22B C23 -33.1(8) . . . . ?
 N2 C21 C22C C23 31(2) . . . . ?
 N2 C24 C25 O4 -41.7(5) . . . . ?
 N2 C24 C25 N3 141.8(3) . . . . ?
 N3 C26 C27 O5 146.3(6) . . . . ?
 N3 C26 C27 C28 27.6(5) . . . . ?
 N3 C29 C30 O6 -18.7(5) . . . . ?
 N3 C29 C30 N4 161.4(3) . . . . ?
 N4 C31 C32 C33 -31.6(5) . . . . ?
 N4 C34 C35 O7 -32.1(5) . . . . ?
 N4 C34 C35 N5 152.3(3) . . . . ?
 C1 C2 C3 C4 -0.3(7) . . . . ?
 C1 C6 C7 C8 179.8(4) . . . . ?
 C1 C6 C7 C12 0.1(4) . . . . ?
 C1 C13 C14 O1 -74.6(4) . . . . ?
 C2 C1 C6 C5 0.8(5) . . . . ?
 C2 C1 C6 C7 -179.9(3) . . . . ?
 C2 C1 C13 C12 -180.0(4) . . . . ?
 C2 C1 C13 C14 63.6(5) . . . . ?
 C2 C3 C4 C5 0.9(8) . . . . ?
 C3 C4 C5 C6 -0.7(7) . . . . ?
 C4 C5 C6 C1 -0.2(6) . . . . ?
 C4 C5 C6 C7 -179.3(4) . . . . ?
 C5 C6 C7 C8 -1.0(6) . . . . ?
 C5 C6 C7 C12 179.4(4) . . . . ?
 C6 C1 C2 C3 -0.5(6) . . . . ?
 C6 C1 C13 C12 0.9(4) . . . . ?
 C6 C1 C13 C14 -115.6(3) . . . . ?
 C6 C7 C8 C9 -178.7(4) . . . . ?
 C6 C7 C12 C11 179.3(3) . . . . ?
 C6 C7 C12 C13 0.4(4) . . . . ?
 C7 C8 C9 C10 -0.3(6) . . . . ?
 C7 C12 C13 C1 -0.8(4) . . . . ?
 C7 C12 C13 C14 119.7(3) . . . . ?
 C8 C7 C12 C11 -0.4(5) . . . . ?
 C8 C7 C12 C13 -179.2(3) . . . . ?
 C8 C9 C10 C11 -0.9(7) . . . . ?
 C9 C10 C11 C12 1.4(6) . . . . ?
 C10 C11 C12 C7 -0.7(6) . . . . ?
 C10 C11 C12 C13 177.8(4) . . . . ?
 C11 C12 C13 C1 -179.5(4) . . . . ?
 C11 C12 C13 C14 -59.0(5) . . . . ?
 C12 C7 C8 C9 0.9(5) . . . . ?
 C12 C13 C14 O1 172.5(3) . . . . ?
 C13 C1 C2 C3 -179.6(4) . . . . ?
 C13 C1 C6 C5 -180.0(3) . . . . ?
 C13 C1 C6 C7 -0.6(4) . . . . ?
 C14 O1 C15 O2 -6.2(5) . . . . ?
 C14 O1 C15 N1 173.3(3) . . . . ?
 C15 O1 C14 C13 154.7(3) . . . . ?
 C15 N1 C16 C17 172.8(4) . . . . ?
 C15 N1 C19 C18 165.9(3) . . . . ?
 C15 N1 C19 C20 -76.2(4) . . . . ?
 C16 N1 C15 O1 -0.8(6) . . . . ?
 C16 N1 C15 O2 178.8(4) . . . . ?
 C16 N1 C19 C18 -14.3(4) . . . . ?
 C16 N1 C19 C20 103.6(4) . . . . ?
 C16 C17 C18 C19 -35.1(5) . . . . ?
 C17 C18 C19 N1 30.0(4) . . . . ?
 C17 C18 C19 C20 -87.8(4) . . . . ?
 C18 C19 C20 O3 85.0(4) . . . . ?
 C18 C19 C20 N2 -92.3(4) . . . . ?
 C19 N1 C15 O1 179.0(3) . . . . ?
 C19 N1 C15 O2 -1.5(6) . . . . ?
 C19 N1 C16 C17 -6.9(5) . . . . ?
 C20 N2 C21 C22B -152.2(6) . . . . ?
 C20 N2 C21 C22C 168.4(12) . . . . ?
 C20 N2 C24 C23 173.0(4) . . . . ?
 C20 N2 C24 C25 -67.1(4) . . . . ?
 C21 N2 C20 O3 177.6(4) . . . . ?
 C21 N2 C20 C19 -5.0(6) . . . . ?
 C21 N2 C24 C23 -3.0(5) . . . . ?
 C21 N2 C24 C25 116.9(4) . . . . ?
 C23 C24 C25 O4 73.3(5) . . . . ?
 C23 C24 C25 N3 -103.2(4) . . . . ?
 C24 N2 C20 O3 2.4(5) . . . . ?
 C24 N2 C20 C19 179.7(3) . . . . ?
 C24 N2 C21 C22B 23.4(7) . . . . ?
 C24 N2 C21 C22C -16.0(13) . . . . ?
 C24 C23 C22B C21 32.3(9) . . . . ?
 C24 C23 C22C C21 -34(2) . . . . ?
 C25 N3 C26 C27 171.9(4) . . . . ?
 C25 N3 C29 C28 168.5(3) . . . . ?
 C25 N3 C29 C30 -69.7(4) . . . . ?
 C26 N3 C25 O4 172.9(4) . . . . ?
 C26 N3 C25 C24 -10.7(5) . . . . ?
 C26 N3 C29 C28 -7.6(4) . . . . ?
 C26 N3 C29 C30 114.2(3) . . . . ?
 C26 C27 C28 C29 -32.9(5) . . . . ?
 C27 C28 C29 N3 24.7(4) . . . . ?
 C27 C28 C29 C30 -94.6(4) . . . . ?
 C28 C29 C30 O6 97.1(4) . . . . ?
 C28 C29 C30 N4 -82.8(4) . . . . ?
 C29 N3 C25 O4 -2.5(5) . . . . ?
 C29 N3 C25 C24 173.9(3) . . . . ?
 C29 N3 C26 C27 -12.4(5) . . . . ?
 C30 N4 C31 C32 -157.9(4) . . . . ?
 C30 N4 C34 C33 176.3(3) . . . . ?
 C30 N4 C34 C35 -65.5(4) . . . . ?
 C31 N4 C30 O6 -175.7(4) . . . . ?
 C31 N4 C30 C29 4.2(5) . . . . ?
 C31 N4 C34 C33 -3.1(4) . . . . ?
 C31 N4 C34 C35 115.1(3) . . . . ?
 C31 C32 C33 C34 30.7(6) . . . . ?
 C32 C33 C34 N4 -17.3(5) . . . . ?
 C32 C33 C34 C35 -138.0(4) . . . . ?
 C33 C34 C35 O7 82.1(5) . . . . ?
 C33 C34 C35 N5 -93.5(4) . . . . ?
 C34 N4 C30 O6 5.0(5) . . . . ?
 C34 N4 C30 C29 -175.1(3) . . . . ?
 C34 N4 C31 C32 21.4(4) . . . . ?
 C22B C23 C24 N2 -18.7(7) . . . . ?
 C22B C23 C24 C25 -138.9(7) . . . . ?
 C22C C23 C24 N2 22.6(14) . . . . ?
 C22C C23 C24 C25 -97.5(14) . . . . ?

_shelx_res_file
;
TITL fmocp2hp_a.res in P2(1)
    p2hp-p4.res
    created by SHELXL-2016/6 at 10:54:45 on 02-Feb-2023
REM Old TITL FmocP2HP in P2(1)
REM SHELXT solution in P2(1)
REM R1 0.152, Rweak 0.059, Alpha 0.007, Orientation as input
REM Flack x = 0.116 ( 0.101 ) from Parsons' quotients
REM Formula found by SHELXT: C38 N4 O7
CELL 1.54184 16.6077 6.3463 18.3211 90 109.933 90
ZERR 2 0.0008 0.0003 0.0009 0 0.005 0
LATT -1
SYMM -X,0.5+Y,-Z
SFAC C H N O
UNIT 73 84.72 10 14.26
EQIV $1 -X,0.5+Y,-Z
EQIV $2 -X,-0.5+Y,-Z
SADI C23 C22B C23 C22C
SADI C21 C22B C21 C22C
DFIX 1.42 O8 C36A
DANG 2.37 O8 C37A
DFIX 1.51 C36A C37A
SIMU O8 C36A C37A
RIGU O8 C36A C37A
DFIX 1.51 C36B C37B
DFIX 1.42 C36B O8

L.S. 10 0 0
PLAN  2
SIZE 0.04 0.06 0.18
TEMP 17
CONF
HTAB N5 O6_$1
HTAB N5 O4_$2
HTAB O5 O8
CONN 3 N5
CONN 4 C21
CONN 4 C22B
BIND C36B O8
CONN 4 C22C
BOND $H
list 4
MORE -1
fmap 2 53
acta
OMIT 1 0 1
OMIT -3 0 1
OMIT -2 0 3
OMIT -1 0 4
OMIT 2 0 0
REM <olex2.extras>
REM <HklSrc "%.\\P2HP-P4.hkl">
REM </olex2.extras>

WGHT    0.085300    0.060300
FVAR       0.72560   0.37498   0.73659
O1    4    0.702212    0.793584    0.456967    11.00000    0.04235    0.06188 =
         0.07235    0.02445    0.01249    0.01105
O2    4    0.584938    0.646657    0.473469    11.00000    0.05285    0.06977 =
         0.07887    0.02941    0.02308    0.01070
O3    4    0.468712    0.747690    0.272964    11.00000    0.06766    0.07315 =
         0.06342    0.00098    0.03336    0.01397
O4    4    0.259910    0.879155    0.163711    11.00000    0.06867    0.04609 =
         0.06294    0.00470    0.01040    0.01481
O5    4    0.360731    0.152895    0.025638    21.00000    0.09275    0.06563 =
         0.06791    0.00767    0.03235    0.03147
AFIX 147
H5    2    0.365877    0.042464    0.050048    21.00000   -1.50000
AFIX   0
O6    4    0.117708    0.578628    0.042207    11.00000    0.05351    0.07067 =
         0.05982    0.01796    0.01569   -0.00512
O7    4    0.005021    0.498500   -0.142684    11.00000    0.09363    0.05764 =
         0.09202   -0.02515    0.02689    0.00541
N1    3    0.575584    0.946488    0.403780    11.00000    0.04105    0.05345 =
         0.06500    0.01651    0.00900    0.00793
N2    3    0.358845    0.747829    0.316907    11.00000    0.04471    0.07025 =
         0.04487   -0.00340    0.00936    0.00640
N3    3    0.289537    0.570461    0.118585    11.00000    0.05203    0.04161 =
         0.04465    0.00517    0.00339    0.00868
N4    3    0.127135    0.789596   -0.052889    11.00000    0.04437    0.05153 =
         0.04540    0.00646    0.00914    0.00516
N5    3   -0.097556    0.653349   -0.106800    11.00000    0.05762    0.05755 =
         0.08371   -0.01512    0.01705   -0.01112
AFIX  93
H5A   2   -0.133891    0.553990   -0.125781    11.00000   -1.20000
H5B   2   -0.111556    0.759400   -0.084451    11.00000   -1.20000
AFIX   0
C1    1    0.818572    0.472568    0.416490    11.00000    0.04039    0.06706 =
         0.04821    0.00998    0.01142   -0.00201
C2    1    0.767854    0.520482    0.340773    11.00000    0.05941    0.08744 =
         0.05590    0.01878    0.01212    0.00589
AFIX  43
H2    2    0.737960    0.646984    0.328780    11.00000   -1.20000
AFIX   0
C3    1    0.763340    0.370813    0.282912    11.00000    0.07440    0.11754 =
         0.04719    0.00794    0.01245   -0.00417
AFIX  43
H3    2    0.729590    0.398967    0.231807    11.00000   -1.20000
AFIX   0
C4    1    0.808025    0.182209    0.300245    11.00000    0.09005    0.10329 =
         0.05487   -0.00693    0.02537   -0.00752
AFIX  43
H4    2    0.804650    0.086598    0.260841    11.00000   -1.20000
AFIX   0
C5    1    0.857805    0.135951    0.376377    11.00000    0.06434    0.07920 =
         0.06087    0.00050    0.02413   -0.00374
AFIX  43
H5C   2    0.887496    0.009206    0.388556    11.00000   -1.20000
AFIX   0
C6    1    0.862414    0.281805    0.433740    11.00000    0.04177    0.06079 =
         0.05080    0.00438    0.01687   -0.00476
C7    1    0.909934    0.275972    0.517650    11.00000    0.03530    0.05791 =
         0.05301    0.00628    0.01361   -0.00108
C8    1    0.962647    0.121136    0.563084    11.00000    0.04827    0.05852 =
         0.06735    0.00984    0.01926    0.00806
AFIX  43
H8    2    0.973691   -0.002674    0.541025    11.00000   -1.20000
AFIX   0
C9    1    0.998537    0.156790    0.642774    11.00000    0.05078    0.07563 =
         0.06135    0.01901    0.00970    0.01722
AFIX  43
H9    2    1.033800    0.054626    0.674197    11.00000   -1.20000
AFIX   0
C10   1    0.982944    0.339404    0.675840    11.00000    0.05602    0.08278 =
         0.05007    0.00941    0.00518    0.01268
AFIX  43
H10   2    1.007008    0.358671    0.729230    11.00000   -1.20000
AFIX   0
C11   1    0.931130    0.496496    0.629753    11.00000    0.05313    0.06640 =
         0.05671    0.00038    0.00948    0.00561
AFIX  43
H11   2    0.921403    0.621682    0.651799    11.00000   -1.20000
AFIX   0
C12   1    0.894620    0.462341    0.550811    11.00000    0.03714    0.05565 =
         0.05163    0.00647    0.00708    0.00487
C13   1    0.834193    0.602121    0.488661    11.00000    0.04220    0.05501 =
         0.05467    0.01200    0.00878    0.00152
AFIX  13
H13   2    0.861877    0.735947    0.484737    11.00000   -1.20000
AFIX   0
C14   1    0.754824    0.639448    0.509522    11.00000    0.04922    0.06047 =
         0.06096    0.01989    0.01433    0.01689
AFIX  23
H14A  2    0.723311    0.508760    0.505495    11.00000   -1.20000
H14B  2    0.770763    0.689954    0.562537    11.00000   -1.20000
AFIX   0
C15   1    0.617441    0.783985    0.446684    11.00000    0.04198    0.05192 =
         0.05142    0.00974    0.01068    0.00601
C16   1    0.612256    1.116208    0.371786    11.00000    0.06052    0.05979 =
         0.08896    0.02685    0.01357    0.00217
AFIX  23
H16A  2    0.645527    1.060798    0.341684    11.00000   -1.20000
H16B  2    0.648674    1.205690    0.412692    11.00000   -1.20000
AFIX   0
C17   1    0.535212    1.235616    0.320849    11.00000    0.08700    0.05659 =
         0.09522    0.02728    0.01830    0.01257
AFIX  23
H17A  2    0.547305    1.385291    0.321608    11.00000   -1.20000
H17B  2    0.517904    1.185605    0.267694    11.00000   -1.20000
AFIX   0
C18   1    0.466935    1.192304    0.355417    11.00000    0.06676    0.05517 =
         0.08353    0.00451    0.00896    0.02209
AFIX  23
H18A  2    0.410354    1.206149    0.316594    11.00000   -1.20000
H18B  2    0.471669    1.288455    0.397838    11.00000   -1.20000
AFIX   0
C19   1    0.483676    0.963839    0.384843    11.00000    0.04238    0.05850 =
         0.05264    0.00344    0.00829    0.01423
AFIX  13
H19   2    0.467507    0.943071    0.431029    11.00000   -1.20000
AFIX   0
C20   1    0.436975    0.808565    0.320882    11.00000    0.04543    0.05276 =
         0.04675    0.00815    0.00923    0.01603
C21   1    0.312936    0.798192    0.369840    11.00000    0.06298    0.11480 =
         0.07468   -0.02175    0.03282   -0.00538
PART 1
AFIX  23
H21B  2    0.280797    0.928109    0.354635    31.00000   -1.20000
H21A  2    0.352312    0.812597    0.422657    31.00000   -1.20000
AFIX  23
PART 2
H21C  2    0.313434    0.948305    0.379951   -31.00000   -1.20000
H21D  2    0.336233    0.722886    0.418615   -31.00000   -1.20000
AFIX   0
PART 0
C23   1    0.232361    0.550804    0.278041    11.00000    0.09337    0.11823 =
         0.06945    0.00387    0.01932   -0.04574
PART 1
AFIX  23
H23A  2    0.218840    0.401823    0.271182    31.00000   -1.20000
H23B  2    0.183398    0.630183    0.245414    31.00000   -1.20000
AFIX  43
PART 2
H23   2    0.197217    0.432780    0.264282   -31.00000   -1.20000
AFIX   0
PART 0
C24   1    0.310697    0.599598    0.256396    11.00000    0.06732    0.05051 =
         0.04575    0.00340    0.00763    0.00321
AFIX  13
H24   2    0.344286    0.471128    0.258934    11.00000   -1.20000
AFIX   0
C25   1    0.285860    0.696850    0.175437    11.00000    0.04715    0.04463 =
         0.04716    0.00417    0.00329    0.00490
C26   1    0.327493    0.359125    0.125955    11.00000    0.07697    0.04454 =
         0.06139    0.00378    0.00451    0.01823
AFIX  23
H26A  2    0.305005    0.267783    0.156884    11.00000   -1.20000
H26B  2    0.389371    0.365268    0.149324    11.00000   -1.20000
AFIX   0
C27   1    0.300641    0.283743    0.042525    11.00000    0.11161    0.06824 =
         0.07547   -0.00275    0.02365    0.02111
AFIX  13
H27   2    0.245546    0.210431    0.028951    11.00000   -1.20000
AFIX   0
C28   1    0.290117    0.480378   -0.005311    11.00000    0.06457    0.08611 =
         0.05866    0.00248    0.01782    0.01963
AFIX  23
H28A  2    0.248727    0.458780   -0.056871    11.00000   -1.20000
H28B  2    0.344276    0.522421   -0.010043    11.00000   -1.20000
AFIX   0
C29   1    0.258653    0.645476    0.038291    11.00000    0.04656    0.05296 =
         0.04279    0.00863    0.00700    0.00305
AFIX  13
H29   2    0.284844    0.781909    0.035002    11.00000   -1.20000
AFIX   0
C30   1    0.161134    0.667518    0.009718    11.00000    0.04512    0.04550 =
         0.04337    0.00087    0.00851    0.00208
C31   1    0.171182    0.893327   -0.099915    11.00000    0.06313    0.06615 =
         0.05204    0.01325    0.01716    0.00487
AFIX  23
H31A  2    0.179254    0.797237   -0.138015    11.00000   -1.20000
H31B  2    0.226482    0.947516   -0.067661    11.00000   -1.20000
AFIX   0
C32   1    0.111210    1.069626   -0.138574    11.00000    0.07245    0.09540 =
         0.08556    0.04567    0.01092    0.01370
AFIX  23
H32A  2    0.123313    1.194632   -0.106167    11.00000   -1.20000
H32B  2    0.116462    1.104390   -0.188313    11.00000   -1.20000
AFIX   0
C33   1    0.025532    0.988957   -0.148810    11.00000    0.06985    0.05820 =
         0.09870    0.02799   -0.00692   -0.00174
AFIX  23
H33A  2    0.002132    0.916794   -0.198239    11.00000   -1.20000
H33B  2   -0.012563    1.103774   -0.147644    11.00000   -1.20000
AFIX   0
C34   1    0.034858    0.835716   -0.081768    11.00000    0.04328    0.04387 =
         0.05720   -0.00378    0.00582    0.00663
AFIX  13
H34   2    0.018064    0.904527   -0.041260    11.00000   -1.20000
AFIX   0
C35   1   -0.019879    0.643023   -0.111998    11.00000    0.05938    0.04366 =
         0.04786   -0.00173    0.00845    0.00448
PART 1
C22B  1    0.253393    0.612899    0.362853    31.00000    0.08015    0.12729 =
         0.08151   -0.00004    0.03481   -0.02412
AFIX  23
H22A  2    0.202330    0.653998    0.373660    31.00000   -1.20000
H22B  2    0.281743    0.499161    0.397445    31.00000   -1.20000
AFIX   0
PART 2
C22C  1    0.224477    0.721290    0.323038   -31.00000    0.06800    0.10553 =
         0.08003   -0.00712    0.04500   -0.00861
AFIX  23
H22C  2    0.194173    0.678545    0.357457   -31.00000   -1.20000
H22D  2    0.192235    0.833408    0.289839   -31.00000   -1.20000
AFIX   0

PART 0
O8    4    0.459443   -0.134783    0.124006    10.75000    0.10141    0.21415 =
         0.11736    0.05948    0.04158    0.03736
PART 1
C36A  1    0.544452   -0.111373    0.126528    10.50000    0.11857    0.24094 =
         0.12148    0.02113    0.07767    0.03325
C37A  1    0.579573   -0.321597    0.138040    10.50000    0.15013    0.30230 =
         0.16485    0.10407    0.07753    0.10925
PART 2
C36B  1    0.525349   -0.220515    0.103756    10.25000    0.06805    0.16818 =
         0.07920   -0.04301    0.03476   -0.00747
C37B  1    0.606801   -0.140677    0.160235    10.25000    0.04720    0.34021 =
         0.06711   -0.01524    0.00526   -0.03477
HKLF 4


REM  fmocp2hp_a.res in P2(1)
REM R1 =  0.0480 for    5668 Fo > 4sig(Fo)  and  0.0604 for all    6926 data
REM    481 parameters refined using     29 restraints

END

WGHT      0.0854      0.0604

REM Highest difference peak  0.399,  deepest hole -0.203,  1-sigma level  0.047
Q1    1   0.6065 -0.2064  0.2116  11.00000  0.05    0.40
Q2    1   0.3676  0.3550  0.0510  11.00000  0.05    0.27
;
_shelx_res_checksum                27608
_shelx_hkl_file
;
   0  -7   0    4.35    2.14
   0  -7  -1    2.59    2.04
   0  -7   1    2.36    1.96
   0  -7  -2   31.53    2.91
   0  -7   2   34.34    2.73
   0  -7   3    4.21    1.59
   0  -7  -3    1.52    1.84
   0  -7  -4    1.95    1.71
   0  -7   4    0.79    1.26
   0  -7  -5    6.57    1.82
   0  -7  -6    6.33    1.52
   0  -7  -7    3.55    1.03
   0  -7  -7    0.86    1.11
   0  -7  -8    3.56    1.02
   0  -6   0  144.57    6.22
   0  -6  -1  102.50    5.48
   0  -6   1  105.17    5.34
   0  -6   2  146.02    6.06
   0  -6  -2  145.06    6.26
   0  -6  -3    2.96    2.59
   0  -6   3    1.51    2.04
   0  -6  -4   22.76    2.07
   0  -6  -4   20.91    2.98
   0  -6   4   18.65    2.49
   0  -6  -5    7.37    1.72
   0  -6   5    6.86    1.91
   0  -6  -5    7.57    2.47
   0  -6  -6   38.68    2.74
   0  -6  -6   33.30    3.10
   0  -6  -7    3.20    1.65
   0  -6  -7    3.60    1.81
   0  -6  -8    6.54    1.77
   0  -6  -8    3.09    1.62
   0  -6  -9    3.05    1.52
   0  -6 -10    4.53    1.63
   0  -6 -11    1.49    1.44
   0  -6 -12    4.61    1.36
   0  -6 -13    3.91    1.18
   0  -5   0   -1.94    2.57
   0  -5  -1   97.26    7.56
   0  -5   1  109.80    8.24
   0  -5  -2   41.97    5.25
   0  -5   2   41.34    5.27
   0  -5  -2   39.49    2.47
   0  -5  -3   56.88    6.04
   0  -5  -3   50.87    2.87
   0  -5   4    7.34    3.47
   0  -5  -4    7.76    3.14
   0  -5  -4   10.88    1.74
   0  -5  -5   10.40    3.33
   0  -5   5    8.19    3.75
   0  -5  -5   10.82    1.91
   0  -5   5    9.12    1.97
   0  -5   6  169.11   10.87
   0  -5  -6  142.23    5.15
   0  -5  -7  116.20    4.73
   0  -5  -8   29.61    2.84
   0  -5  -8   31.04    2.83
   0  -5  -9   30.12    2.87
   0  -5 -10    3.77    2.06
   0  -5 -11   86.82    4.16
   0  -5 -12    4.47    1.97
   0  -5 -13    6.26    1.73
   0  -5 -14    1.15    1.35
   0  -5 -15    9.99    1.36
   0  -5 -16    4.09    0.95
   0  -4   0   40.67    4.47
   0  -4   1  150.59    8.19
   0  -4  -1  146.41    7.82
   0  -4  -2   26.76    3.83
   0  -4   2   29.03    4.12
   0  -4  -3   63.30    5.25
   0  -4   3   69.89    6.05
   0  -4  -4   23.52    1.94
   0  -4  -4   21.04    3.45
   0  -4   4   26.65    4.44
   0  -4  -5  198.02    5.67
   0  -4  -5  198.96    9.23
   0  -4  -6    9.98    1.78
   0  -4  -6    7.92    2.53
   0  -4   6   10.16    3.75
   0  -4  -7   70.03    5.92
   0  -4  -7   71.16    3.47
   0  -4  -7   68.74    5.77
   0  -4   7   77.19    7.06
   0  -4  -8  135.98    8.42
   0  -4  -8  145.83    5.14
   0  -4   8  149.34    9.93
   0  -4  -9    7.51    1.88
   0  -4  -9    6.37    3.11
   0  -4 -10  104.26    7.87
   0  -4 -10  120.74    4.85
   0  -4 -11   22.46    2.61
   0  -4 -12   28.62    2.70
   0  -4 -13   24.28    2.46
   0  -4 -13   18.18    1.71
   0  -4 -14    6.26    1.68
   0  -4 -14    7.57    1.29
   0  -4 -15   16.64    1.88
   0  -4 -15   14.56    1.50
   0  -4 -16    2.36    1.09
   0  -4 -16    2.35    1.01
   0  -4 -17    4.63    0.96
   0  -4 -17    9.16    1.38
   0  -4 -18    0.06    0.92
   0  -3   0    0.37    2.33
   0  -3  -1   91.29    5.15
   0  -3   1   92.46    5.51
   0  -3   2  149.47    7.01
   0  -3  -2  145.69    6.47
   0  -3  -3  353.77    9.98
   0  -3  -3  375.40   10.78
   0  -3  -4   23.94    3.14
   0  -3  -4   26.45    3.17
   0  -3  -5  224.53    8.54
   0  -3  -5  214.73    8.34
   0  -3  -6  228.01    9.08
   0  -3  -6  234.86    8.97
   0  -3  -7   16.44    3.21
   0  -3  -7   17.93    2.96
   0  -3  -8  189.86    5.41
   0  -3  -8  175.95    8.81
   0  -3  -8  197.96    8.76
   0  -3  -9   81.90    6.31
   0  -3  -9   85.64    3.63
   0  -3  -9   79.74    3.13
   0  -3 -10   57.13    3.11
   0  -3 -10   52.60    2.65
   0  -3 -10   56.60    5.70
   0  -3 -11   16.08    2.08
   0  -3 -11   14.97    1.71
   0  -3 -11   18.78    3.83
   0  -3 -12    9.97    1.87
   0  -3 -12    8.91    1.57
   0  -3 -12    7.86    3.38
   0  -3 -13   36.12    2.69
   0  -3 -13   34.54    2.51
   0  -3 -14   23.74    2.24
   0  -3 -14   19.95    2.09
   0  -3 -15    8.46    1.50
   0  -3 -15    5.42    1.53
   0  -3 -16    1.57    1.30
   0  -3 -17    3.15    1.30
   0  -3 -17    2.62    1.52
   0  -3 -18    1.62    1.15
   0  -3 -18    2.72    1.29
   0  -3 -19    0.96    0.92
   0  -3 -19    6.61    1.17
   0  -2   0 1492.96   24.97
   0  -2  -1  252.51    7.00
   0  -2  -1  248.70    6.25
   0  -2  -2  195.47    6.11
   0  -2  -2  202.06    5.90
   0  -2  -3  411.37    9.68
   0  -2  -3  404.78    9.56
   0  -2  -4  699.41   14.45
   0  -2  -4  720.36   14.72
   0  -2  -5  756.74   15.64
   0  -2  -5  760.45   16.04
   0  -2  -6  223.17    7.57
   0  -2  -6  198.50    7.64
   0  -2  -7  287.92    9.45
   0  -2  -7  280.30    9.64
   0  -2  -8 1150.40   23.66
   0  -2  -8 1123.80   23.95
   0  -2  -9   24.09    3.16
   0  -2  -9   20.96    3.56
   0  -2 -10    0.85    1.61
   0  -2 -10   -0.93    2.72
   0  -2 -11   10.41    3.00
   0  -2 -11    9.70    1.50
   0  -2 -11    9.94    1.40
   0  -2 -12   29.41    2.21
   0  -2 -12   31.76    2.16
   0  -2 -12   32.40    4.47
   0  -2 -13  107.02    8.03
   0  -2 -13  105.00    4.22
   0  -2 -14   24.78    2.39
   0  -2 -15   39.09    2.84
   0  -2 -16   25.08    2.40
   0  -2 -16   28.17    2.58
   0  -2 -17    1.84    1.52
   0  -2 -17    2.64    1.62
   0  -2 -18    6.12    1.62
   0  -2 -18    7.66    1.62
   0  -2 -19    2.34    1.29
   0  -2 -19    3.32    1.21
   0  -2 -20    3.43    1.07
   0  -2 -20    3.45    1.00
   0  -1   0    0.07    0.62
   0  -1  -1 1320.30   19.79
   0  -1  -1 1303.29   19.99
   0  -1  -2 1564.40   23.78
   0  -1  -2 1584.62   23.93
   0  -1  -3  210.01    5.27
   0  -1  -4 1554.25   24.71
   0  -1  -5 1115.57   19.73
   0  -1  -5 1138.94   19.95
   0  -1  -6  583.95   12.80
   0  -1  -6  601.43   13.04
   0  -1  -7  973.87   19.23
   0  -1  -7  952.58   19.03
   0  -1  -8   13.98    2.56
   0  -1  -8    8.12    2.52
   0  -1  -9  325.04   10.68
   0  -1 -10   57.78    4.82
   0  -1 -11   27.02    3.93
   0  -1 -12   42.98    2.43
   0  -1 -12   37.54    4.51
   0  -1 -13   66.42    6.15
   0  -1 -13   68.74    3.25
   0  -1 -14  114.96    7.99
   0  -1 -14  125.73    4.50
   0  -1 -15   29.41    2.61
   0  -1 -15   31.39    2.48
   0  -1 -16   47.27    3.13
   0  -1 -16   42.86    2.88
   0  -1 -17   -0.37    1.58
   0  -1 -17    1.69    1.50
   0  -1 -18   -1.25    1.42
   0  -1 -18    0.44    1.31
   0  -1 -19    5.17    1.47
   0  -1 -19    1.67    1.17
   0  -1 -20    7.87    1.32
   0   0  -2 2356.08   33.70
   0   0  -2 2390.86   33.59
   0   0  -2 2369.72   33.88
   0   0  -3  406.66    7.87
   0   0  -3  427.88    7.82
   0   0  -4 3706.19   52.68
   0   0  -4 3630.98   52.80
   0   0  -5 2049.32   31.30
   0   0  -5 2009.62   31.35
   0   0  -6  872.71   16.24
   0   0  -6  911.57   16.58
   0   0  -7  679.99   14.24
   0   0  -7  676.93   13.76
   0   0  -8  336.60    8.88
   0   0  -8  339.05    9.61
   0   0  -9    2.93    2.21
   0   0  -9    8.78    1.79
   0   0 -10  228.98    7.69
   0   0 -10  196.99    8.16
   0   0 -11   -0.74    2.06
   0   0 -12   93.74    6.38
   0   0 -12  106.37    3.79
   0   0 -12   95.21    3.58
   0   0 -13   38.57    4.53
   0   0 -13   41.41    2.40
   0   0 -13   46.50    2.73
   0   0 -13   48.62    2.65
   0   0 -14   29.73    4.29
   0   0 -14   31.44    2.46
   0   0 -14   25.46    2.00
   0   0 -14   29.04    2.36
   0   0 -15   13.07    3.34
   0   0 -15   18.23    1.81
   0   0 -15   17.66    2.03
   0   0 -15   22.84    2.32
   0   0 -16   21.13    2.21
   0   0 -16   21.99    1.97
   0   0 -16   23.27    2.18
   0   0 -17    6.96    1.34
   0   0 -17    5.85    1.61
   0   0 -17    4.70    1.46
   0   0 -18   25.45    1.79
   0   0 -18   24.59    2.16
   0   0 -19   17.89    1.73
   0   0 -19   19.84    1.45
   0   0 -20    2.06    0.96
   0   1  -1 1308.76   19.90
   0   1  -1 1337.31   21.96
   0   1  -2 1604.92   26.03
   0   1  -2 1550.47   24.22
   0   1  -3  230.46    7.20
   0   1  -4 1540.22   26.38
   0   1  -4 1486.33   23.14
   0   1  -5 1106.21   21.39
   0   1  -5 1123.47   18.57
   0   1  -6  573.59   13.97
   0   1  -6  580.99   11.67
   0   1  -7  956.81   17.76
   0   1  -7  955.55   20.33
   0   1  -8   11.45    2.17
   0   1  -8    9.19    3.00
   0   1  -9  324.41    9.50
   0   1  -9  318.44   10.88
   0   1 -10   60.21    4.25
   0   1 -10   53.98    4.70
   0   1 -11   27.58    3.66
   0   1 -11   30.48    3.48
   0   1 -12   45.46    2.06
   0   1 -12   41.62    4.10
   0   1 -12   47.00    4.46
   0   1 -12   43.50    2.52
   0   1 -12   47.52    2.46
   0   1 -13   70.56    3.25
   0   1 -13   65.10    3.06
   0   1 -13   65.02    3.01
   0   1 -14  125.01    4.41
   0   1 -14  118.80    4.29
   0   1 -14  118.48    4.20
   0   1 -15   33.51    2.49
   0   1 -15   28.34    2.22
   0   1 -15   32.01    2.32
   0   1 -16   40.71    2.67
   0   1 -16   38.90    2.44
   0   1 -17   -0.28    1.28
   0   1 -17   -1.85    1.13
   0   1 -18    1.74    1.26
   0   1 -18    2.25    1.06
   0   1 -19    3.42    1.18
   0   1 -19    2.77    0.90
   0   1 -20    5.82    1.02
   0   2   0 1436.62   26.37
   0   2  -1  253.11    9.07
   0   2   1  239.84    8.24
   0   2  -2  192.80    8.12
   0   2  -3  407.36   12.34
   0   2  -3  416.75    9.88
   0   2  -4  719.59   15.16
   0   2  -4  732.72   17.86
   0   2  -5  766.78   18.96
   0   2  -5  759.84   16.57
   0   2  -5  744.46   13.49
   0   2  -6  221.55    8.45
   0   2  -6  233.66    6.33
   0   2  -6  225.60    9.91
   0   2  -7  287.60   11.36
   0   2  -7  278.54   10.27
   0   2  -7  295.46    7.67
   0   2  -8 1114.60   26.20
   0   2  -8 1075.59   24.79
   0   2  -9   22.10    4.23
   0   2  -9   22.19    3.91
   0   2 -10   -0.84    2.78
   0   2 -10   -1.25    2.93
   0   2 -10    0.97    2.05
   0   2 -11   12.70    3.76
   0   2 -11   10.25    3.36
   0   2 -11    9.38    2.85
   0   2 -11   11.17    1.51
   0   2 -12   34.42    2.34
   0   2 -12   30.91    2.13
   0   2 -12   27.04    4.48
   0   2 -12   33.52    4.93
   0   2 -13  103.80    3.43
   0   2 -13  105.92    4.08
   0   2 -13   92.95    7.97
   0   2 -13  111.44    7.98
   0   2 -14   26.67    1.82
   0   2 -14   27.98    2.37
   0   2 -14   20.86    4.49
   0   2 -15   41.25    2.15
   0   2 -15   40.96    2.80
   0   2 -16   28.54    1.75
   0   2 -16   28.77    2.48
   0   2 -17    2.47    1.43
   0   2 -18    5.10    1.45
   0   2 -19    3.37    1.16
   0   2 -20    3.73    0.94
   0   3   0    0.10    3.73
   0   3   1   89.13    6.53
   0   3  -1   80.85    6.72
   0   3   2  130.95    7.40
   0   3  -2  132.45    8.37
   0   3  -3  353.16   13.45
   0   3   3  343.31   11.62
   0   3  -4   29.57    5.28
   0   3   4   30.73    4.15
   0   3  -5  223.71   11.11
   0   3  -6  246.46   11.92
   0   3  -7   11.90    4.36
   0   3  -8  174.38   10.43
   0   3  -8  183.75    8.92
   0   3  -9   75.67    3.59
   0   3   9   82.15    3.67
   0   3  -9   78.02    3.12
   0   3  -9   73.49    6.08
   0   3  -9   79.98    7.44
   0   3 -10   56.65    3.77
   0   3 -10   50.71    2.60
   0   3  10   49.77    2.97
   0   3 -10   56.23    6.53
   0   3 -10   47.12    5.11
   0   3 -11   15.45    1.78
   0   3 -11   14.94    4.30
   0   3 -11   14.47    3.67
   0   3 -12    7.79    1.57
   0   3 -12    8.94    3.80
   0   3 -12    5.86    3.48
   0   3 -13   38.04    2.61
   0   3 -14   20.91    1.77
   0   3 -14   22.69    2.23
   0   3 -15    5.97    1.20
   0   3 -15    7.76    1.74
   0   3 -16    1.11    0.85
   0   3 -16    1.47    1.37
   0   3 -17    1.72    0.79
   0   3 -17    3.40    1.35
   0   3 -18    1.59    1.14
   0   3 -19    1.02    0.91
   0   4   0   37.29    5.56
   0   4  -1  133.40    9.08
   0   4   1  146.81    8.75
   0   4  -2   26.86    4.93
   0   4   2   31.38    4.46
   0   4  -3   63.54    6.67
   0   4   4   26.66    2.26
   0   4  -4   25.03    5.29
   0   4   5  213.65    6.29
   0   4  -5  200.85   11.76
   0   4   6   11.02    1.98
   0   4  -6    8.75    4.14
   0   4  -7   74.15    3.59
   0   4   7   66.11    3.62
   0   4  -7   68.78    7.53
   0   4   8  144.52    5.37
   0   4  -8  153.86   10.76
   0   4   9    8.98    2.08
   0   4  -9   10.27    4.76
   0   4  10  111.74    4.75
   0   4 -10  121.69    4.05
   0   4 -10  131.11   10.00
   0   4  11   19.17    2.29
   0   4 -11   20.14    1.82
   0   4 -12   24.45    2.01
   0   4  12   22.59    2.24
   0   4 -13   20.66    1.93
   0   4 -14    7.68    1.36
   0   4 -14    7.31    1.41
   0   4 -15   16.23    1.48
   0   4 -15   17.94    1.70
   0   4 -16    1.33    0.81
   0   4 -16    2.63    1.04
   0   4 -17    7.23    0.84
   0   4 -17    8.23    1.09
   0   5   0    0.27    1.43
   0   5  -1   87.26    3.74
   0   5   1   96.73    4.14
   0   5  -1   93.47    8.32
   0   5   2   39.77    2.90
   0   5  -2   37.91    2.53
   0   5  -2   44.59    6.51
   0   5   3   52.41    3.33
   0   5  -3   50.94    2.76
   0   5  -3   55.83    7.03
   0   5   4   10.74    2.10
   0   5  -4    7.83    4.58
   0   5   5   11.90    2.24
   0   5  -5    9.14    4.25
   0   5   6  146.42    5.68
   0   5  -6  146.72   11.16
   0   5   7  123.43    5.30
   0   5   8   31.98    3.02
   0   5   9   25.58    2.76
   0   5  10    2.42    1.89
   0   5  11   78.85    3.82
   0   5  12    2.60    1.36
   0   5  13    5.64    1.28
   0   5 -14   -1.25    1.01
   0   5 -15    8.96    1.07
   0   6   0  144.30    5.05
   0   6  -1   96.20    3.97
   0   6   1   97.58    4.27
   0   6   2  143.91    5.34
   0   6  -2  147.69    4.79
   0   6   3   -0.61    1.96
   0   6   4   25.75    2.81
   0   6   5    6.92    2.28
   0   6   6   41.50    3.30
   0   6   7    4.18    2.06
   0   6   8    4.94    2.06
   0   6   9    3.76    1.81
   0   6  10    1.19    1.50
   0   6  11    2.23    1.29
   0   6 -12    5.20    1.04
   0   6  12    5.80    1.18
   0   6 -13    3.52    0.82
   0   7   0    0.06    1.09
   0   7   1    4.20    1.37
   0   7  -1    1.88    1.00
   0   7   2   30.71    2.22
   0   7   3    2.98    1.43
   0   7   4    2.81    1.45
   0   7   5    9.56    1.73
   0   7   6    3.00    1.42
   0   7   7    2.94    1.42
   0   7   8    5.17    1.23
   0   7  -9    1.18    0.66
   0   7   9    1.08    0.98
   1  -7  -8    1.37    0.93
   1  -7  -8    0.85    0.98
   1  -7  -7   -0.90    0.94
   1  -7  -7    0.43    1.18
   1  -7  -6    5.06    1.60
   1  -7  -5    1.74    1.69
  -1  -7   5    2.53    1.23
   1  -7  -4   -1.15    1.77
  -1  -7   4   -0.16    1.36
  -1  -7   3   30.30    2.50
   1  -7  -3   30.65    2.91
   1  -7  -2    3.41    2.04
  -1  -7   2    2.13    1.70
  -1  -7   1   16.99    2.39
   1  -7  -1   13.86    2.39
  -1  -7   0    8.65    2.23
   1  -7   0    6.23    2.06
   1  -7   1    4.22    1.89
  -1  -7  -1    5.58    2.12
   1  -7   2    4.66    1.70
  -1  -7  -2    6.40    2.16
   1  -7   3    3.66    1.49
  -1  -7  -3    5.23    1.95
   1  -7   4    2.66    1.32
  -1  -7  -4    2.51    1.65
  -1  -7  -5    3.84    1.56
  -1  -7  -6    2.74    1.02
  -1  -7  -6    0.79    1.19
  -1  -7  -7    1.33    1.00
  -1  -7  -7    0.39    0.99
   1  -6 -13    4.73    1.27
   1  -6 -12    6.33    1.48
   1  -6 -11    3.93    1.46
   1  -6 -10    0.78    1.52
   1  -6  -9    5.73    1.72
   1  -6  -9    4.62    1.56
   1  -6  -8    2.11    1.60
   1  -6  -8    4.36    1.78
   1  -6  -7   11.43    1.96
   1  -6  -7   10.64    2.28
   1  -6  -6    1.96    1.56
  -1  -6   6   -0.01    1.44
   1  -6  -6    1.96    2.12
   1  -6  -5    8.75    1.69
   1  -6  -5    6.33    2.55
  -1  -6   5    7.04    2.05
   1  -6  -4   62.83    3.09
  -1  -6   4   56.94    3.82
  -1  -6   3   50.78    3.70
  -1  -6   2    7.90    2.61
  -1  -6   1    4.50    2.50
  -1  -6   0   48.40    4.02
  -1  -6  -1   26.21    3.38
   1  -6   1   26.49    3.23
  -1  -6  -2   21.14    3.17
   1  -6   2   14.49    2.66
  -1  -6  -3    1.58    1.35
  -1  -6  -3   -1.18    2.40
   1  -6   3    3.42    2.18
  -1  -6  -4   69.05    3.34
  -1  -6  -4   62.02    4.20
   1  -6   4   62.12    3.76
  -1  -6  -5   14.00    1.95
   1  -6   5   13.28    2.04
  -1  -6  -5   12.81    2.55
  -1  -6  -6    3.32    1.60
  -1  -6  -6    5.10    2.04
  -1  -6  -7    3.75    1.71
  -1  -6  -7    5.22    1.71
  -1  -6  -8    3.22    1.63
  -1  -6  -8    3.56    1.54
  -1  -6  -9    1.26    1.59
  -1  -6 -10    4.99    1.55
  -1  -6 -11    2.67    1.46
  -1  -6 -12    1.50    1.27
  -1  -6 -13    9.28    1.21
   1  -5 -16   13.00    1.26
   1  -5 -16   15.82    1.42
   1  -5 -15    1.39    1.26
   1  -5 -14   -0.44    1.42
   1  -5 -13   19.24    2.28
   1  -5 -12    1.54    1.88
   1  -5 -11   62.80    3.73
   1  -5 -10   11.54    2.31
   1  -5  -9    7.09    2.23
   1  -5  -9    1.69    1.66
   1  -5  -8   80.15    4.03
   1  -5  -7   12.76    2.15
   1  -5  -6   44.04    5.58
   1  -5  -6   49.84    3.13
  -1  -5   6   49.72    3.23
   1  -5  -5   82.39    6.93
   1  -5  -5   86.96    3.94
  -1  -5   5   79.75    4.15
   1  -5  -4    9.40    3.45
  -1  -5   4   11.63    3.61
   1  -5  -4    9.48    1.74
  -1  -5   4    9.24    2.19
  -1  -5   3  109.75    8.33
   1  -5  -3  100.33    7.87
   1  -5  -3   96.87    3.89
  -1  -5   3   98.21    4.77
   1  -5  -2   73.72    6.56
  -1  -5   2   73.08    6.89
   1  -5  -1    4.13    2.77
  -1  -5   1    2.00    2.80
  -1  -5   0    3.40    2.63
   1  -5   0    6.18    2.99
  -1  -5  -1   43.03    5.24
   1  -5   1   48.88    5.74
  -1  -5  -2   88.84    7.14
  -1  -5  -2   88.33    3.75
   1  -5   3   54.00    6.32
  -1  -5  -3   56.92    5.82
  -1  -5  -3   56.29    3.07
  -1  -5  -4   62.69    5.93
   1  -5   4   70.79    7.03
  -1  -5  -4   64.58    3.36
   1  -5   5   63.47    6.80
  -1  -5  -5   55.01    3.24
  -1  -5  -5   55.82    3.89
   1  -5   5   56.18    3.47
   1  -5   6   50.03    6.23
  -1  -5  -6   53.14    3.29
  -1  -5  -6   43.47    3.43
  -1  -5  -7   20.07    2.41
  -1  -5  -7   20.30    2.53
  -1  -5  -8   54.28    3.50
  -1  -5  -8   49.15    3.27
  -1  -5  -9   20.47    2.65
  -1  -5 -10   32.42    2.92
  -1  -5 -11    1.42    2.02
  -1  -5 -12    8.51    2.00
  -1  -5 -13   11.61    1.72
  -1  -5 -14    2.57    1.19
  -1  -5 -15    3.88    1.07
  -1  -5 -15    2.85    1.01
   1  -4 -18   17.25    1.45
   1  -4 -17    3.93    1.05
   1  -4 -17    6.03    1.40
   1  -4 -16    6.55    1.38
   1  -4 -16    4.98    1.09
   1  -4 -15    1.43    1.46
   1  -4 -15    1.18    0.99
   1  -4 -14   16.46    2.15
   1  -4 -13    8.24    2.08
   1  -4 -12   20.36    2.51
   1  -4 -11   15.97    2.32
   1  -4 -10  190.87   10.36
   1  -4 -10  209.39    6.43
   1  -4  -9  178.25    9.71
   1  -4  -9  196.90    6.15
   1  -4  -8    7.27    1.77
   1  -4  -8    3.22    2.45
   1  -4  -8    3.39    2.19
   1  -4  -7  187.54    5.77
   1  -4  -7  196.16    9.16
   1  -4  -7  187.63    9.59
   1  -4  -6   33.52    2.47
   1  -4  -6   40.94    4.27
   1  -4  -6   32.06    4.29
   1  -4  -5   10.73    1.74
   1  -4  -5    4.61    2.53
  -1  -4   5    7.67    3.44
  -1  -4   4  128.40    8.08
   1  -4  -4  120.32    7.29
   1  -4  -3  405.73   13.72
  -1  -4   3  437.89   14.87
   1  -4  -2   42.69    4.69
  -1  -4   2   40.60    4.68
  -1  -4   1   16.07    3.37
   1  -4  -1    6.52    2.74
   1  -4   0   72.06    5.94
  -1  -4   0   66.36    5.44
  -1  -4  -1   35.25    4.11
   1  -4   1   42.59    4.80
  -1  -4  -2  139.93    7.47
   1  -4   2  153.66    8.57
   1  -4   3   60.90    5.75
  -1  -4  -3   56.24    4.79
  -1  -4  -4   82.41    3.46
  -1  -4  -4   83.22    5.81
   1  -4   4   86.87    6.78
  -1  -4  -5   67.53    3.24
  -1  -4  -5   64.42    5.11
   1  -4   5   72.24    6.53
  -1  -4  -6   24.59    2.30
  -1  -4  -6   24.81    3.46
   1  -4   6   23.18    4.20
  -1  -4  -7   53.46    3.08
   1  -4   7   44.61    5.44
  -1  -4  -8  120.23    4.71
   1  -4   8  117.36    8.82
  -1  -4  -9   43.18    3.04
   1  -4   9   41.73    5.86
  -1  -4 -10    8.59    2.02
   1  -4  10    6.47    2.93
  -1  -4 -11  140.41    5.19
  -1  -4 -12   12.15    2.17
  -1  -4 -12   12.80    1.62
  -1  -4 -13    4.88    1.71
  -1  -4 -13    4.09    1.19
  -1  -4 -14   10.34    1.77
  -1  -4 -14   12.33    1.50
  -1  -4 -15    5.05    1.34
  -1  -4 -15    4.09    1.14
  -1  -4 -16    2.85    0.98
  -1  -4 -16    0.93    0.94
  -1  -4 -16    1.89    1.30
  -1  -4 -17    3.23    1.13
   1  -3 -19    0.48    0.92
   1  -3 -19    1.14    1.08
   1  -3 -18    6.71    1.38
   1  -3 -18    8.41    1.50
   1  -3 -17    6.35    1.55
   1  -3 -17    7.39    1.74
   1  -3 -16   12.75    1.60
   1  -3 -16   15.39    1.91
   1  -3 -15    0.63    1.28
   1  -3 -15    0.43    1.34
   1  -3 -14   66.45    3.35
   1  -3 -14   68.51    3.38
   1  -3 -13  134.20    4.82
   1  -3 -13  130.91    4.54
   1  -3 -12  155.95    5.27
   1  -3 -12  161.18    9.66
   1  -3 -12  158.86    4.97
   1  -3 -11  200.30    6.04
   1  -3 -11  203.16   10.45
   1  -3 -11  208.63    5.64
   1  -3 -10  145.65    8.53
   1  -3 -10  155.11    5.14
   1  -3 -10  151.85    4.57
   1  -3 -10  162.27    8.92
   1  -3  -9   -0.68    1.32
   1  -3  -9    1.14    2.34
   1  -3  -9   -0.82    2.20
   1  -3  -8   19.86    3.31
   1  -3  -8   18.77    3.38
   1  -3  -7   28.38    3.57
   1  -3  -7   26.46    3.59
   1  -3  -6   88.68    5.38
   1  -3  -6   90.38    5.75
   1  -3  -5  135.17    6.30
   1  -3  -5  144.50    6.94
   1  -3  -4  180.11    6.84
   1  -3  -4  184.66    7.71
   1  -3  -3    5.92    1.86
   1  -3  -3    4.26    2.31
   1  -3  -2   12.14    2.71
   1  -3  -1  150.57    6.80
  -1  -3   1  148.97    6.78
  -1  -3   0  121.39    5.96
   1  -3   0  128.26    6.29
  -1  -3  -1  179.63    7.05
   1  -3   1  192.23    7.85
  -1  -3  -2   66.03    4.35
   1  -3   2   73.75    5.09
  -1  -3  -3  175.44    7.05
  -1  -3  -3  160.56    6.66
   1  -3   3  174.34    7.90
  -1  -3  -4    2.18    2.11
  -1  -3  -4    0.46    1.66
  -1  -3  -5  403.89   12.47
  -1  -3  -5  421.36   11.72
  -1  -3  -6  285.85   10.69
  -1  -3  -6  291.32    9.81
  -1  -3  -7  245.69   10.38
  -1  -3  -7  267.03    9.60
  -1  -3  -8   82.35    6.31
  -1  -3  -8   83.52    3.55
  -1  -3  -9   22.73    2.17
  -1  -3  -9   21.42    1.79
  -1  -3  -9   23.31    3.84
  -1  -3 -10   82.31    3.70
  -1  -3 -10   86.16    7.04
  -1  -3 -10   83.71    3.45
  -1  -3 -11   41.85    2.83
  -1  -3 -11   40.20    2.56
  -1  -3 -11   39.41    5.20
  -1  -3 -12    8.92    1.83
  -1  -3 -12    8.53    1.57
  -1  -3 -13   97.25    4.00
  -1  -3 -13  100.98    4.10
  -1  -3 -14   11.87    1.75
  -1  -3 -14   10.91    1.87
  -1  -3 -15   20.77    1.85
  -1  -3 -15   19.47    2.10
  -1  -3 -16    3.93    1.43
  -1  -3 -16    5.90    1.77
  -1  -3 -17    1.31    1.25
  -1  -3 -17    4.08    1.44
  -1  -3 -18    0.07    1.02
  -1  -3 -18    2.95    1.23
  -1  -3 -19    3.07    0.93
  -1  -3 -19    4.80    0.96
   1  -2 -20    1.23    1.04
   1  -2 -20    2.27    1.00
   1  -2 -19    3.75    1.54
   1  -2 -19    1.98    1.22
   1  -2 -18    5.21    1.65
   1  -2 -18    6.44    1.58
   1  -2 -17   46.26    3.00
   1  -2 -17   50.85    3.05
   1  -2 -16    4.00    1.74
   1  -2 -15   49.11    3.12
   1  -2 -14   11.76    3.36
   1  -2 -14   12.08    1.72
   1  -2 -13   91.71    7.32
   1  -2 -13   86.57    3.60
   1  -2 -13   81.54    3.40
   1  -2 -12   27.34    2.14
   1  -2 -12   34.60    4.71
   1  -2 -12   29.65    2.10
   1  -2 -11    1.13    2.15
   1  -2 -11    0.79    3.04
   1  -2 -11    1.44    1.26
   1  -2 -11    1.34    1.09
   1  -2 -10  326.07   11.92
   1  -2 -10  331.57   12.04
   1  -2  -9   28.99    3.74
   1  -2  -9   27.35    3.59
   1  -2  -8  221.49    8.85
   1  -2  -8  221.52    8.65
   1  -2  -7  123.49    6.18
   1  -2  -7  124.62    6.10
   1  -2  -6    0.26    2.08
   1  -2  -6    0.07    1.95
   1  -2  -5 1312.71   24.10
   1  -2  -5 1358.02   23.87
   1  -2  -4  342.07    8.69
   1  -2  -4  333.62    9.09
   1  -2  -3   42.14    2.77
   1  -2  -3   46.23    3.28
   1  -2  -2  552.41   10.75
   1  -2  -2  557.03   12.00
   1  -2  -1  364.73    7.51
   1  -2  -1  371.71    9.07
   1  -2   0 1841.09   29.77
  -1  -2   0 1818.44   29.32
  -1  -2  -1   12.96    1.99
   1  -2   1    9.19    2.09
  -1  -2  -1   10.79    1.88
  -1  -2  -2  381.13    9.26
  -1  -2  -2  367.71    8.69
  -1  -2  -3  121.60    5.18
  -1  -2  -3  123.02    4.64
  -1  -2  -4 1160.40   21.54
  -1  -2  -4 1129.12   20.25
  -1  -2  -5 1458.76   26.57
  -1  -2  -5 1445.09   25.18
  -1  -2  -6  769.00   17.51
  -1  -2  -6  798.21   16.44
  -1  -2  -7  434.90   12.74
  -1  -2  -7  457.09   11.92
  -1  -2  -8   19.88    3.40
  -1  -2  -8   18.14    2.35
  -1  -2  -9   18.78    3.52
  -1  -2 -10   55.90    5.32
  -1  -2 -10   56.97    2.76
  -1  -2 -11   39.39    2.46
  -1  -2 -11   39.24    2.49
  -1  -2 -11   44.15    5.09
  -1  -2 -12  254.29    6.49
  -1  -2 -12  270.16   12.24
  -1  -2 -12  262.11    6.83
  -1  -2 -13  163.02    9.75
  -1  -2 -13  156.29    5.28
  -1  -2 -14   14.08    2.06
  -1  -2 -15   12.54    2.03
  -1  -2 -15   12.88    2.13
  -1  -2 -16   12.42    2.08
  -1  -2 -16   13.18    2.11
  -1  -2 -17   15.94    2.13
  -1  -2 -17   19.05    2.14
  -1  -2 -18    7.50    1.64
  -1  -2 -18    4.32    1.44
  -1  -2 -19    0.30    1.08
  -1  -2 -19    1.41    1.09
  -1  -2 -20   -0.36    0.86
   1  -1 -21    2.02    0.96
   1  -1 -20    2.03    1.20
   1  -1 -19   26.88    2.22
   1  -1 -19   30.37    2.07
   1  -1 -18    1.42    1.54
   1  -1 -18    0.06    1.27
   1  -1 -17    9.34    2.01
   1  -1 -17    6.89    1.63
   1  -1 -16   36.04    2.85
   1  -1 -16   33.62    2.64
   1  -1 -15   92.80    7.51
   1  -1 -15  100.79    4.13
   1  -1 -14   15.47    3.76
   1  -1 -14   16.63    1.94
   1  -1 -13    1.69    2.66
   1  -1 -13    2.79    1.41
   1  -1 -12   81.51    3.27
   1  -1 -12   82.51    6.25
   1  -1 -11   65.17    5.38
   1  -1 -10   23.06    3.46
   1  -1  -9  511.21   13.70
   1  -1  -9  516.27   14.27
   1  -1  -8   74.99    4.89
   1  -1  -8   64.49    4.64
   1  -1  -7  149.82    6.33
   1  -1  -7  152.39    6.22
   1  -1  -6 1480.14   26.03
   1  -1  -6 1500.83   25.55
   1  -1  -5  779.51   15.18
   1  -1  -5  775.20   14.72
   1  -1  -4  389.59    8.75
   1  -1  -3 4207.07   59.99
   1  -1  -3 4229.28   60.43
   1  -1  -2   69.19    2.78
   1  -1  -2   68.71    2.50
   1  -1  -1 1532.64   22.31
   1  -1  -1 1550.21   23.39
   1  -1   0 2257.86   32.27
   1  -1   0 2174.55   30.39
  -1  -1  -1 2411.11   34.34
  -1  -1  -1 2365.68   35.14
  -1  -1  -2 4651.41   64.97
  -1  -1  -3 3541.18   50.52
  -1  -1  -4  213.45    5.57
  -1  -1  -5  474.36   10.07
  -1  -1  -5  458.32   10.75
  -1  -1  -6  634.52   13.16
  -1  -1  -6  653.62   14.14
  -1  -1  -7  566.81   12.74
  -1  -1  -7  565.63   13.61
  -1  -1  -8  560.20   14.24
  -1  -1  -9   21.03    3.32
  -1  -1 -10   40.74    4.41
  -1  -1 -11    0.93    2.33
  -1  -1 -11    2.93    1.24
  -1  -1 -12   79.71    6.35
  -1  -1 -12   86.36    3.52
  -1  -1 -13    0.57    2.70
  -1  -1 -13   -0.37    1.26
  -1  -1 -14   19.80    4.05
  -1  -1 -14   16.73    2.11
  -1  -1 -14   18.16    2.07
  -1  -1 -15   44.39    3.05
  -1  -1 -15   49.45    3.08
  -1  -1 -16   22.59    2.43
  -1  -1 -16   19.06    2.19
  -1  -1 -17    7.92    1.84
  -1  -1 -17   11.33    1.89
  -1  -1 -18    1.72    1.43
  -1  -1 -18    3.18    1.45
  -1  -1 -19    5.95    1.37
  -1  -1 -20   10.68    1.26
   1   0 -21   -0.94    0.79
   1   0 -20   17.42    1.53
   1   0 -20   15.75    1.21
   1   0 -19   11.64    1.31
   1   0 -19    8.80    1.56
   1   0 -18    9.35    1.74
   1   0 -18   10.93    1.51
   1   0 -17    4.32    1.29
   1   0 -17    5.39    1.63
   1   0 -17    3.86    1.43
   1   0 -16    8.41    1.50
   1   0 -16    7.83    1.99
   1   0 -16    4.85    1.43
   1   0 -15  221.77   10.89
   1   0 -15  258.66    6.74
   1   0 -15  222.24    6.03
   1   0 -15  244.02    6.44
   1   0 -14   60.31    3.11
   1   0 -14   59.48    2.99
   1   0 -13   10.02    3.13
   1   0 -13   10.93    1.47
   1   0 -13   10.62    1.73
   1   0 -12   72.27    5.58
   1   0 -12   77.48    3.17
   1   0 -11   15.76    2.96
   1   0 -10    2.45    2.37
   1   0 -10    4.00    1.15
   1   0  -9  595.55   14.27
   1   0  -9  568.41   12.69
   1   0  -8  139.35    5.11
   1   0  -8  141.24    5.99
   1   0  -7    2.11    2.01
   1   0  -7    2.60    1.28
   1   0  -6  196.93    6.07
   1   0  -6  173.14    5.27
   1   0  -5  384.21    8.17
   1   0  -4  246.40    5.68
   1   0  -4  250.62    4.19
   1   0  -4  250.74    6.61
   1   0  -3 1284.31   18.43
   1   0  -3 1296.08   19.49
   1   0  -3 1308.43   20.54
   1   0  -2 5520.80   75.20
   1   0  -2 5624.92   76.37
   1   0  -2 5381.24   75.64
  -1   0  -1    3.86    0.74
  -1   0  -1    5.42    0.65
   1   0   1    4.25    0.48
  -1   0  -2   11.93    1.07
  -1   0  -2    9.73    1.23
   1   0   2    9.11    0.64
   1   0   3  148.92    2.95
  -1   0  -3  150.02    4.37
  -1   0  -3  148.00    3.98
  -1   0  -4 1011.12   17.59
   1   0   4 1023.21   14.65
  -1   0  -5   32.14    2.48
  -1   0  -5   34.33    2.57
  -1   0  -6  287.81    7.80
  -1   0  -6  284.97    7.66
  -1   0  -7  193.92    6.55
  -1   0  -7  189.37    6.44
  -1   0  -8  338.35    9.78
  -1   0  -8  343.07    9.55
  -1   0  -9  224.04    8.32
  -1   0  -9  237.48    8.01
  -1   0 -10  106.79    6.02
  -1   0 -11   14.72    2.76
  -1   0 -11   17.26    1.74
  -1   0 -12   27.72    3.67
  -1   0 -12   29.18    2.03
  -1   0 -12   28.88    2.14
  -1   0 -12   30.19    2.16
  -1   0 -13   72.32    5.88
  -1   0 -13   70.69    3.04
  -1   0 -13   82.54    3.52
  -1   0 -13   72.87    3.38
  -1   0 -14   84.64    6.64
  -1   0 -14   75.03    3.30
  -1   0 -14   89.06    3.83
  -1   0 -14   86.53    3.78
  -1   0 -15    0.34    1.36
  -1   0 -15    0.58    1.09
  -1   0 -15   -0.26    1.49
  -1   0 -16    6.07    1.33
  -1   0 -16    5.28    1.54
  -1   0 -16    7.01    1.70
  -1   0 -17    1.84    1.08
  -1   0 -17    3.16    1.44
  -1   0 -17    2.67    1.45
  -1   0 -18    5.80    1.10
  -1   0 -18    7.67    1.46
  -1   0 -19    1.77    1.09
  -1   0 -19    0.94    0.82
  -1   0 -20   -0.84    0.77
   1   1 -20    0.36    0.91
   1   1 -19   24.19    1.82
   1   1 -19   18.80    1.62
   1   1 -18   -0.86    1.12
   1   1 -18   -0.38    1.21
   1   1 -17    9.55    1.53
   1   1 -17    7.64    1.66
   1   1 -16   32.43    2.42
   1   1 -16   38.25    2.73
   1   1 -15   99.46    3.97
   1   1 -15  100.41    4.05
   1   1 -15  102.31    3.78
   1   1 -14   15.57    1.62
   1   1 -14   14.39    2.00
   1   1 -13   -2.00    2.34
   1   1 -13    1.00    1.31
   1   1 -13    0.94    1.06
   1   1 -12   77.58    5.43
   1   1 -12   80.66    3.23
   1   1 -11   69.31    5.07
   1   1 -11   61.69    4.70
   1   1 -10   25.25    3.07
   1   1 -10   26.44    3.53
   1   1  -9  521.55   14.36
   1   1  -9  530.66   13.02
   1   1  -8   74.78    4.21
   1   1  -8   70.05    4.92
   1   1  -7  159.63    6.90
   1   1  -7  150.70    5.61
   1   1  -6 1507.42   24.92
   1   1  -6 1491.18   27.25
   1   1  -5  782.46   16.57
   1   1  -4  409.41   10.63
   1   1  -3 4182.80   62.65
   1   1  -3 4219.14   60.15
   1   1  -2   71.09    2.56
  -1   1   2   73.43    2.54
   1   1  -2   73.33    3.12
   1   1  -2   67.23    4.40
  -1   1   1 1505.11   23.32
   1   1  -1 1564.02   24.01
  -1   1   0 2258.30   34.19
   1   1   0 2307.01   34.18
   1   1   1 2391.16   35.78
  -1   1  -1 2408.39   35.39
  -1   1  -1 2402.60   36.57
  -1   1  -2 4622.23   67.51
  -1   1  -2 4628.06   63.48
   1   1   2 4599.13   66.00
  -1   1  -2 4706.14   66.52
  -1   1  -3 3623.63   53.65
  -1   1  -3 3551.09   52.78
  -1   1  -3 3521.26   49.62
   1   1   3 3544.94   51.33
  -1   1  -4  239.46    7.76
  -1   1  -4  227.48    5.22
  -1   1  -5  474.08    9.39
  -1   1  -5  484.48   12.32
  -1   1  -6  640.94   12.40
  -1   1  -6  643.53   15.20
  -1   1  -7  548.41   11.86
  -1   1  -7  566.28   14.56
  -1   1  -8  561.82   12.73
  -1   1  -8  572.21   15.08
  -1   1  -9   22.05    3.47
  -1   1  -9   25.48    2.77
  -1   1 -10   38.71    4.32
  -1   1 -10   39.72    3.67
  -1   1 -11    2.35    1.99
  -1   1 -11    0.87    2.32
  -1   1 -11    4.64    2.07
  -1   1 -11    1.57    0.95
  -1   1 -11    2.58    1.05
  -1   1 -11    2.18    1.19
  -1   1 -12   87.24    4.20
  -1   1 -12   84.07    2.89
  -1   1 -12   83.45    6.03
  -1   1 -12   89.78    3.59
  -1   1 -12   81.87    3.39
  -1   1 -12   83.53    3.40
  -1   1 -13    3.02    0.95
  -1   1 -13   -0.40    3.14
  -1   1 -13    1.27    1.14
  -1   1 -13    1.97    1.37
  -1   1 -13    0.93    1.15
  -1   1 -14   21.94    1.63
  -1   1 -14   22.58    4.99
  -1   1 -14   19.75    1.99
  -1   1 -14   18.38    1.85
  -1   1 -14   21.97    2.12
  -1   1 -15   42.28    2.54
  -1   1 -15   39.19    2.66
  -1   1 -16   17.38    1.80
  -1   1 -16   21.06    2.06
  -1   1 -17    8.87    1.42
  -1   1 -17    8.25    1.53
  -1   1 -18    4.25    1.24
  -1   1 -18    4.86    1.09
  -1   1 -19    6.76    0.99
  -1   1 -19    6.46    1.12
  -1   1 -20    7.98    0.99
   1   2 -20    1.81    0.95
   1   2 -19   -1.12    1.15
   1   2 -18    7.63    1.64
   1   2 -17   47.46    2.90
   1   2 -16    2.71    1.52
   1   2 -15   43.70    2.14
   1   2 -15   45.41    2.92
   1   2 -14   16.21    1.45
   1   2 -14   13.18    4.10
   1   2 -14   12.13    1.79
   1   2 -14   10.61    1.63
   1   2 -13   84.07    7.62
   1   2 -13   90.96    7.14
   1   2 -13   88.56    3.54
   1   2 -12   32.10    4.83
   1   2 -12   30.60    4.86
   1   2 -12   31.67    2.15
   1   2 -11    1.67    2.75
   1   2 -11    2.62    2.90
   1   2 -11    3.07    1.22
   1   2 -10  325.54    9.80
   1   2 -10  299.69   12.54
   1   2 -10  306.34   12.25
   1   2  -9   27.43    4.40
   1   2  -9   26.16    3.90
   1   2  -9   29.17    2.93
   1   2  -8  208.73    9.98
   1   2  -8  211.90    8.99
   1   2  -8  224.16    7.22
   1   2  -7  126.60    6.55
   1   2  -7  134.19    7.84
   1   2  -7  133.33    5.20
   1   2  -6    0.90    3.55
   1   2  -6    1.62    2.06
  -1   2   5 1317.17   21.55
   1   2  -5 1307.24   23.99
  -1   2   4  319.36    7.97
   1   2  -4  327.68   11.33
   1   2  -4  325.22    8.48
  -1   2   3   42.97    3.21
   1   2  -3   44.89    5.02
   1   2  -3   46.77    2.77
   1   2  -2  539.70   14.40
  -1   2   2  531.15   12.17
   1   2  -1  366.27   11.37
  -1   2   1  356.98    9.73
  -1   2   0 1761.77   30.48
  -1   2  -1    9.06    2.93
  -1   2  -2  410.41   11.80
  -1   2  -3  122.08    2.94
  -1   2  -3  119.90    5.22
  -1   2  -3  118.95    6.72
  -1   2  -4 1173.87   17.79
  -1   2  -4 1134.60   22.15
  -1   2  -4 1138.23   24.32
  -1   2  -5 1514.12   22.93
  -1   2  -5 1473.86   29.73
  -1   2  -5 1426.74   27.64
  -1   2  -6  783.00   13.86
  -1   2  -6  805.10   19.94
  -1   2  -7  426.78   14.31
  -1   2  -7  425.40   13.43
  -1   2  -8   22.24    3.88
  -1   2  -8   20.99    4.21
  -1   2  -9   25.69    4.58
  -1   2  -9   13.64    3.63
  -1   2 -10   56.19    2.83
  -1   2 -10   55.70    2.64
  -1   2 -10   48.36    5.40
  -1   2 -10   49.40    5.34
  -1   2 -11   44.46    3.37
  -1   2 -11   37.55    2.36
  -1   2 -11   48.42    5.51
  -1   2 -11   37.29    5.30
  -1   2 -12  220.56    7.06
  -1   2 -12  250.72    5.88
  -1   2 -12  259.16    6.57
  -1   2 -12  230.74   11.47
  -1   2 -12  236.01   12.37
  -1   2 -13  161.28    4.53
  -1   2 -13  165.81    5.18
  -1   2 -13  148.59   10.25
  -1   2 -13  158.53    9.42
  -1   2 -14   16.59    1.59
  -1   2 -14   15.29    2.06
  -1   2 -15   12.44    1.39
  -1   2 -15   14.50    2.07
  -1   2 -16   14.57    1.55
  -1   2 -16   12.77    1.30
  -1   2 -16   10.46    1.91
  -1   2 -17   21.64    1.63
  -1   2 -17   18.07    1.94
  -1   2 -18    5.38    1.33
  -1   2 -19    1.55    1.02
  -1   2 -20    0.49    0.71
   1   3 -19    0.00    0.96
   1   3 -18    7.52    1.38
   1   3 -17    6.59    1.54
   1   3 -16   17.87    1.44
   1   3 -16   14.69    1.89
   1   3 -15   -1.54    0.98
   1   3 -15    0.12    1.44
   1   3 -14   67.90    3.31
   1   3 -13  139.06    4.64
   1   3 -13  132.77    9.13
   1   3 -13  124.83    9.24
   1   3 -12  163.43    4.97
   1   3 -12  156.54    9.52
   1   3 -12  162.72   10.58
  -1   3  11  199.88    6.15
   1   3 -11  206.12    5.60
   1   3 -11  200.22   10.44
   1   3 -11  183.38   11.27
  -1   3  10  145.65    5.11
   1   3 -10  149.37   10.14
   1   3 -10  144.11    8.40
  -1   3   9    2.20    1.44
   1   3  -9    5.87    2.44
   1   3  -9    1.52    3.59
   1   3  -8   19.84    3.19
   1   3  -8   16.14    4.61
   1   3  -7   30.58    5.51
   1   3  -7   30.80    3.61
   1   3  -6   93.27    7.87
   1   3  -5  145.93    9.17
   1   3  -4  198.09   10.69
  -1   3   4  201.06    7.62
  -1   3   3    1.59    2.50
   1   3  -3    4.36    4.40
  -1   3   2   18.72    3.55
   1   3  -2   13.05    4.95
  -1   3   1  142.62    7.40
   1   3  -1  144.34    8.76
  -1   3   0  133.79    7.51
   1   3   0  116.45    8.12
  -1   3  -1  172.86    8.74
   1   3   1  174.09    9.19
  -1   3  -2   69.30    6.29
   1   3   2   67.19    6.59
  -1   3  -3  164.74    9.23
  -1   3  -4    4.21    3.76
  -1   3  -5  415.81   15.14
  -1   3  -6  296.56   13.03
  -1   3  -7  278.85   12.87
  -1   3  -8   82.83    3.19
  -1   3  -8   87.28    6.51
  -1   3  -8   72.58    7.18
  -1   3  -9   20.33    2.21
   1   3   9   21.64    2.07
  -1   3  -9   20.52    1.78
  -1   3  -9   24.20    4.96
  -1   3  -9   23.03    4.10
  -1   3 -10   79.58    4.02
  -1   3 -10   82.25    3.31
  -1   3 -10   81.16    7.68
  -1   3 -10   80.62    6.94
  -1   3 -11   37.19    4.20
  -1   3 -11   41.40    2.54
  -1   3 -11   38.32    5.16
  -1   3 -11   45.43    5.87
  -1   3 -12    7.92    1.61
  -1   3 -12    9.50    3.39
  -1   3 -12    6.15    3.21
  -1   3 -13  105.66    3.69
  -1   3 -13  109.63    4.12
  -1   3 -14   10.14    1.45
  -1   3 -14    7.18    1.59
  -1   3 -15   23.03    1.73
  -1   3 -15   23.49    2.17
  -1   3 -16    6.34    1.12
  -1   3 -16    7.06    1.63
  -1   3 -17    3.84    0.88
  -1   3 -17    4.28    1.35
  -1   3 -18    0.92    0.99
  -1   3 -19    3.68    0.92
   1   4 -18   12.36    1.12
   1   4 -17    3.44    0.74
   1   4 -17    3.18    0.99
   1   4 -16    7.60    1.07
   1   4 -16    7.94    1.28
   1   4 -15    0.90    0.95
   1   4 -15    2.94    1.21
   1   4 -14   16.22    1.73
  -1   4  13    5.51    1.66
   1   4 -13    6.48    1.35
  -1   4  12   22.70    2.35
   1   4 -12   20.66    1.83
   1   4 -11   17.33    1.71
  -1   4  11   14.84    2.33
   1   4 -10  202.01    5.35
  -1   4  10  192.32    6.46
   1   4 -10  199.10   12.68
  -1   4   9  191.83    6.42
   1   4  -9  189.89   12.35
  -1   4   8    8.37    1.92
   1   4  -8    3.73    3.96
  -1   4   7  201.92    6.38
   1   4  -7  195.77   12.02
  -1   4   6   33.70    2.74
   1   4  -6   30.06    5.67
  -1   4   5    7.74    1.66
   1   4  -5    4.87    4.40
  -1   4   4  126.02    4.59
   1   4  -4  110.30    9.09
   1   4  -3  390.56   16.12
   1   4  -2   35.70    6.11
  -1   4   2   32.80    4.23
  -1   4   1   13.94    3.63
   1   4  -1   11.52    4.64
   1   4   0   65.60    6.80
  -1   4   0   71.80    6.45
  -1   4  -1   35.46    5.25
   1   4   1   35.80    5.63
   1   4   2  142.29    8.89
  -1   4  -2  140.55    9.18
   1   4   3   57.58    3.02
  -1   4  -3   48.94    5.98
   1   4   4   84.43    3.76
  -1   4  -4   73.99    7.27
   1   4   5   72.85    3.55
  -1   4  -5   60.27    6.99
  -1   4  -6   22.42    2.07
   1   4   6   20.78    2.16
  -1   4  -6   21.45    5.26
  -1   4  -7   54.24    3.00
   1   4   7   51.86    3.23
  -1   4  -7   52.91    7.01
  -1   4  -8  101.52    4.22
   1   4   8  105.32    4.52
  -1   4  -8  101.39    8.97
  -1   4  -9   37.52    3.86
   1   4   9   38.45    2.86
  -1   4  -9   41.23    2.30
  -1   4  -9   45.53    6.48
  -1   4 -10    6.47    1.26
   1   4  10    6.53    1.78
  -1   4 -11  137.97    4.43
   1   4  11  134.56    4.91
  -1   4 -12   13.19    1.65
  -1   4 -13    5.34    1.39
  -1   4 -13    4.45    1.30
  -1   4 -14   10.01    1.46
  -1   4 -14   10.53    1.45
  -1   4 -15    3.00    1.03
  -1   4 -15    5.44    1.23
  -1   4 -16    2.97    0.89
  -1   4 -16    2.57    1.01
  -1   4 -17    4.02    0.77
  -1   4 -17    3.37    0.90
   1   5 -16   12.79    0.97
   1   5 -15    1.41    0.80
   1   5 -14    1.33    0.99
  -1   5  13   17.26    1.88
  -1   5  12    3.11    1.52
  -1   5  11   50.49    3.33
  -1   5  10   10.79    2.37
  -1   5   9    2.88    2.05
  -1   5   8   79.63    4.40
  -1   5   7    8.61    2.36
  -1   5   6   54.66    3.76
   1   5  -6   58.57    7.95
  -1   5   5   89.79    4.47
   1   5  -5   69.47    7.99
   1   5  -4    7.90    1.38
  -1   5   4   11.93    2.22
   1   5  -4   11.44    4.72
  -1   5   3   99.25    4.49
   1   5  -3  102.76    3.90
   1   5  -3   95.60    8.96
  -1   5   2   76.59    3.85
   1   5  -2   71.98    3.41
   1   5  -2   79.38    8.33
   1   5  -1    0.55    1.35
  -1   5   1    0.98    1.38
   1   5   0    6.58    1.65
  -1   5   0    6.08    1.52
  -1   5  -1   44.15    2.67
   1   5   1   48.17    3.08
  -1   5  -1   47.32    6.18
   1   5   2   97.50    4.27
  -1   5  -2   92.78    3.65
  -1   5  -2   92.38    8.29
   1   5   3   55.98    3.46
  -1   5  -3   63.91    7.44
   1   5   4   64.84    3.80
  -1   5  -4   54.88    7.00
   1   5   5   56.32    3.74
  -1   5  -5   52.10    7.05
   1   5   6   51.21    3.51
  -1   5  -6   39.00    6.20
   1   5   7   21.75    2.73
   1   5   8   53.42    3.56
   1   5   9   21.49    2.49
   1   5  10   30.09    2.66
   1   5  11    2.41    1.45
   1   5  12    6.92    1.39
  -1   5 -13   14.42    1.49
  -1   5 -14    2.42    0.96
  -1   5 -15    5.33    0.90
   1   6 -13    4.01    0.85
  -1   6  12    4.31    1.27
  -1   6  11    3.36    1.41
  -1   6  10    0.31    1.53
  -1   6   9    5.33    1.95
  -1   6   8    1.65    2.05
  -1   6   7    9.87    2.46
  -1   6   6    0.37    2.16
  -1   6   5    3.74    2.22
  -1   6   4   58.57    3.66
   1   6  -3   49.84    2.76
  -1   6   3   53.97    3.53
   1   6  -2   12.56    1.84
  -1   6   2    9.41    2.00
   1   6  -1    2.47    1.47
  -1   6   1    1.58    1.63
   1   6   0   47.78    3.11
  -1   6   0   50.43    3.00
   1   6   1   20.88    2.40
  -1   6  -1   22.30    2.07
   1   6   2   17.08    2.44
   1   6   3    3.95    2.03
   1   6   4   66.42    3.89
   1   6   5   15.33    2.58
   1   6   6    5.13    2.19
   1   6   7    5.12    2.01
   1   6   8    0.91    1.80
   1   6   9    3.15    1.60
   1   6  10    2.53    1.34
  -1   6 -11    2.52    0.97
   1   6  11    1.18    1.13
  -1   6 -12    0.14    0.79
  -1   6 -13    8.78    0.90
  -1   7   9    1.18    1.05
  -1   7   8    1.37    1.23
  -1   7   7   -0.23    1.34
  -1   7   6    4.45    1.47
  -1   7   5    1.51    1.33
  -1   7   4    2.00    1.37
  -1   7   3   27.51    2.12
  -1   7   2    3.86    1.29
   1   7  -2    2.70    1.03
   1   7  -1   13.10    1.55
  -1   7   1   13.74    1.55
   1   7   0    7.01    1.39
  -1   7   0    3.90    1.13
   1   7   1    2.63    1.34
   1   7   2    2.86    1.38
   1   7   3    7.34    1.58
   1   7   4    4.21    1.53
   1   7   5    3.06    1.44
   1   7   6    2.64    1.39
   1   7   7    2.54    1.24
  -1   7  -8    2.35    0.72
   1   7   8    3.41    1.17
   2  -7  -8    2.77    0.99
   2  -7  -8    2.06    1.16
   2  -7  -7   -2.36    1.37
   2  -7  -6    0.76    1.53
  -2  -7   5    7.02    1.44
   2  -7  -5    6.20    1.94
  -2  -7   4   13.46    1.80
   2  -7  -4   12.56    2.29
  -2  -7   3    4.41    1.61
   2  -7  -3    6.52    2.18
   2  -7  -2   20.42    2.69
  -2  -7   2   17.40    2.29
   2  -7  -1   16.61    2.49
  -2  -7   1   17.99    2.42
  -2  -7   0   20.71    2.49
   2  -7   0   19.35    2.51
  -2  -7  -1    1.99    1.83
   2  -7   1    1.40    1.74
   2  -7   2    6.16    1.67
  -2  -7  -2    5.30    1.96
  -2  -7  -3    1.34    1.64
   2  -7   3    2.50    1.37
  -2  -7  -4    3.88    1.63
  -2  -7  -5    1.42    1.31
  -2  -7  -6    0.10    1.09
   2  -6 -14    1.37    0.99
   2  -6 -13    3.15    1.27
   2  -6 -12    4.66    1.52
   2  -6 -11   10.33    1.78
   2  -6 -10    2.26    1.59
   2  -6  -9    7.26    1.82
   2  -6  -9    6.16    1.76
   2  -6  -8   14.78    2.07
   2  -6  -8   20.49    2.47
   2  -6  -7   13.75    1.96
   2  -6  -7   15.86    2.60
   2  -6  -6   48.98    2.96
  -2  -6   6   44.96    3.02
   2  -6  -5   11.86    1.83
  -2  -6   5    9.19    2.03
  -2  -6   4  164.03    6.15
  -2  -6   3   10.46    2.51
  -2  -6   2    5.33    2.37
  -2  -6   1   16.68    2.93
  -2  -6   0   30.69    3.47
  -2  -6  -1    2.31    2.43
  -2  -6  -2   13.50    1.70
  -2  -6  -2   13.88    2.87
  -2  -6  -3   59.72    3.07
  -2  -6  -3   64.75    4.18
   2  -6   3   59.58    3.80
  -2  -6  -4   32.03    2.46
   2  -6   4   30.53    2.80
  -2  -6  -4   30.91    3.23
  -2  -6  -5   12.16    1.88
  -2  -6  -5    7.57    2.21
  -2  -6  -6   27.41    2.42
  -2  -6  -6   25.72    2.67
  -2  -6  -7    9.54    1.84
  -2  -6  -7   21.64    2.41
  -2  -6  -8   20.82    2.16
  -2  -6  -8   16.88    1.79
  -2  -6  -9    1.00    1.54
  -2  -6 -10    6.14    1.57
  -2  -6 -10    5.13    1.02
  -2  -6 -11    5.34    1.32
  -2  -6 -12    2.72    1.17
   2  -5 -16    1.48    1.06
   2  -5 -15    7.06    1.47
   2  -5 -14    0.15    1.51
   2  -5 -13   11.19    2.08
   2  -5 -12    3.71    2.10
   2  -5 -11   19.56    2.59
   2  -5 -10   55.90    3.61
   2  -5  -9    0.86    1.90
   2  -5  -8  219.04    6.70
   2  -5  -7   28.72    4.74
   2  -5  -7   28.75    2.65
   2  -5  -6  124.50    8.88
   2  -5  -6  140.61    5.13
  -2  -5   6  141.12    5.44
  -2  -5   5  117.00    8.94
   2  -5  -5  101.41    7.90
   2  -5  -5   97.48    4.11
  -2  -5   5   97.88    4.65
   2  -5  -4   29.38    4.81
   2  -5  -4   28.06    2.31
  -2  -5   4   28.50    2.95
  -2  -5   3   58.63    6.38
   2  -5  -3   53.81    6.03
   2  -5  -3   54.47    2.92
  -2  -5   3   50.87    3.62
   2  -5  -2   86.22    7.40
  -2  -5   2   70.01    6.64
  -2  -5   2   79.15    4.47
   2  -5  -1   52.05    5.72
  -2  -5   1   37.59    5.09
  -2  -5   1   43.20    3.50
   2  -5   0   26.98    4.59
  -2  -5   0   28.22    4.51
  -2  -5   0   24.37    2.96
  -2  -5  -1   12.37    3.46
   2  -5   1   11.52    3.53
  -2  -5  -1   11.65    1.67
  -2  -5  -1   13.92    2.68
   2  -5   2  110.32    8.45
  -2  -5  -2  101.20    7.32
  -2  -5  -2   97.10    3.93
  -2  -5  -2   94.49    4.84
   2  -5   3    0.71    3.22
  -2  -5  -3    2.41    1.41
  -2  -5  -3    4.27    2.26
   2  -5   4   -2.82    3.20
  -2  -5  -4    1.99    1.59
  -2  -5  -4    2.38    2.09
  -2  -5  -5   52.90    3.24
  -2  -5  -5   45.51    3.54
  -2  -5  -6    2.34    1.80
  -2  -5  -6    8.47    2.01
  -2  -5  -7   74.68    3.87
  -2  -5  -7   68.45    3.87
  -2  -5  -8   34.93    2.93
  -2  -5  -9   10.81    2.25
  -2  -5 -10   28.85    2.77
  -2  -5 -11    4.94    1.18
  -2  -5 -11    5.97    1.93
  -2  -5 -12    6.49    1.76
  -2  -5 -13    3.56    1.42
  -2  -5 -14   -0.28    1.10
  -2  -5 -14   -0.54    0.96
   2  -4 -18    1.34    1.09
   2  -4 -17   10.55    1.31
   2  -4 -16   -0.39    1.23
   2  -4 -15    1.18    1.49
   2  -4 -14   12.18    2.05
   2  -4 -13   13.67    2.28
   2  -4 -12   84.65    4.14
   2  -4 -11    6.02    1.97
   2  -4 -10    8.34    3.37
   2  -4 -10    9.71    3.45
   2  -4 -10    4.96    1.86
   2  -4  -9   74.09    6.69
   2  -4  -9   68.83    6.09
   2  -4  -9   71.20    3.65
   2  -4  -8  107.39    7.67
   2  -4  -8  104.55    6.96
   2  -4  -8  119.88    4.58
   2  -4  -7   24.83    3.52
   2  -4  -7   27.29    4.23
   2  -4  -7   24.92    2.23
   2  -4  -6   81.94    6.35
   2  -4  -6   79.40    3.56
   2  -4  -5   17.65    3.52
   2  -4  -5   17.28    1.89
  -2  -4   5   17.05    2.11
   2  -4  -4   53.74    5.32
  -2  -4   4   44.64    5.17
  -2  -4   3   56.18    5.38
   2  -4  -3   62.61    5.63
  -2  -4   2   47.28    4.89
   2  -4  -2   41.38    4.69
   2  -4  -1   18.65    3.66
  -2  -4   1   11.64    3.02
   2  -4   0  168.68    8.76
  -2  -4   0  161.95    8.08
   2  -4   1  149.42    8.44
  -2  -4  -1  151.57    7.61
  -2  -4  -2  108.35    6.49
   2  -4   2  112.71    7.47
   2  -4   3   95.87    7.08
  -2  -4  -3   92.17    5.89
  -2  -4  -3   91.59    3.61
   2  -4   4   79.44    6.61
  -2  -4  -4   76.32    5.40
  -2  -4  -4   71.33    3.29
   2  -4   5    4.44    3.09
  -2  -4  -5    2.89    1.48
  -2  -4  -6   73.34    3.55
  -2  -4  -6   70.58    3.74
  -2  -4  -7   72.17    3.59
   2  -4   7   63.60    6.45
  -2  -4  -8  179.27    5.80
   2  -4   8  180.64   10.68
  -2  -4  -9  206.57    6.36
   2  -4   9  214.91   11.82
  -2  -4 -10   52.80    3.27
  -2  -4 -11   18.98    2.35
  -2  -4 -11   16.89    1.83
  -2  -4 -11   15.66    1.67
  -2  -4 -12   20.91    2.41
  -2  -4 -12   20.73    1.89
  -2  -4 -13    8.78    1.89
  -2  -4 -13   10.66    1.49
  -2  -4 -14    6.66    1.46
  -2  -4 -14    5.68    1.22
  -2  -4 -15    3.87    1.14
  -2  -4 -15    1.15    0.95
  -2  -4 -15    5.41    1.43
  -2  -4 -16    3.23    0.97
  -2  -4 -16    6.00    1.30
  -2  -4 -17   11.32    1.22
   2  -3 -20   -0.90    0.85
   2  -3 -19   10.63    1.34
   2  -3 -19   13.71    1.48
   2  -3 -18   10.46    1.48
   2  -3 -18   13.83    1.75
   2  -3 -17    1.81    1.32
   2  -3 -16   27.27    2.18
   2  -3 -16   23.78    2.16
   2  -3 -15   26.33    2.30
   2  -3 -15   22.88    2.20
   2  -3 -14   67.42    3.50
   2  -3 -14   70.31    3.37
   2  -3 -13   80.51    3.86
   2  -3 -13   79.95    3.48
   2  -3 -12   69.64    6.38
   2  -3 -12   67.54    3.51
   2  -3 -11   24.88    2.41
   2  -3 -11   25.33    4.24
   2  -3 -11   19.29    3.69
   2  -3 -10  134.94    7.94
   2  -3 -10  149.26    5.01
   2  -3 -10  132.25    8.44
   2  -3  -9   27.67    2.18
   2  -3  -9   25.46    4.01
   2  -3  -9   25.62    3.75
   2  -3  -8   23.86    3.74
   2  -3  -8   19.12    3.34
   2  -3  -7   57.30    4.56
   2  -3  -7   62.57    5.16
   2  -3  -6  113.57    5.90
   2  -3  -6  103.11    6.18
   2  -3  -5  129.72    5.89
   2  -3  -5  137.22    6.97
   2  -3  -4  386.17   10.15
   2  -3  -4  380.32   11.70
   2  -3  -3   31.79    2.60
   2  -3  -3   33.18    3.77
   2  -3  -2  289.64    9.77
  -2  -3   1  226.30    8.28
   2  -3  -1  233.78    8.66
   2  -3   0    9.45    2.83
  -2  -3   0   10.47    2.42
  -2  -3  -1   95.57    5.04
   2  -3   1  106.96    6.07
  -2  -3  -2  661.04   15.04
   2  -3   2  706.19   16.89
  -2  -3  -3 1243.98   23.69
   2  -3   3 1286.75   25.94
  -2  -3  -4  286.18   10.15
   2  -3   4  284.02   10.46
  -2  -3  -4  287.05    9.00
  -2  -3  -5  180.84    8.32
  -2  -3  -5  192.81    7.27
  -2  -3  -6   72.86    5.71
  -2  -3  -7   18.48    1.83
  -2  -3  -7   18.63    3.69
  -2  -3  -8  108.62    7.28
  -2  -3  -8  111.15    4.13
  -2  -3  -8  110.30    3.78
  -2  -3  -9   44.52    2.73
  -2  -3  -9   40.62    2.39
  -2  -3  -9   41.65    5.05
  -2  -3 -10  106.18    4.22
  -2  -3 -10  104.66    7.93
  -2  -3 -10  101.94    3.88
  -2  -3 -11    2.09    1.48
  -2  -3 -11    2.10    1.09
  -2  -3 -11    2.77    1.26
  -2  -3 -11    1.93    3.06
  -2  -3 -12    6.83    1.67
  -2  -3 -12    7.39    1.66
  -2  -3 -13    0.86    1.38
  -2  -3 -13    3.29    1.55
  -2  -3 -14   26.25    2.14
  -2  -3 -14   25.38    2.31
  -2  -3 -15   22.41    2.17
  -2  -3 -15   28.14    2.48
  -2  -3 -16   -0.34    1.27
  -2  -3 -16    1.80    1.51
  -2  -3 -17    1.17    1.14
  -2  -3 -17    2.98    1.35
  -2  -3 -18    1.02    0.96
  -2  -3 -18    1.58    1.08
   2  -2 -21    1.13    0.89
   2  -2 -20    5.33    1.27
   2  -2 -20    7.04    1.16
   2  -2 -19    8.22    1.61
   2  -2 -19    6.43    1.34
   2  -2 -18   22.90    2.88
   2  -2 -18   13.00    1.82
   2  -2 -17   11.46    2.06
   2  -2 -16   49.22    3.07
   2  -2 -15  100.56    3.97
   2  -2 -14    4.85    2.71
   2  -2 -14    5.71    1.55
   2  -2 -14    0.18    1.42
   2  -2 -13   17.43    1.93
   2  -2 -13   21.39    1.95
   2  -2 -12   72.39    6.13
   2  -2 -12   71.25    3.30
   2  -2 -12   74.52    3.11
   2  -2 -11  145.79    4.61
   2  -2 -11  154.26    8.80
   2  -2 -11  152.99    8.27
   2  -2 -10   52.71    5.20
   2  -2 -10   53.52    4.94
   2  -2  -9  241.94    9.49
   2  -2  -9  237.46    9.91
   2  -2  -8   62.72    5.04
   2  -2  -8   63.41    4.73
   2  -2  -7  298.06    9.43
   2  -2  -7  295.51    9.98
   2  -2  -6  501.40   12.17
   2  -2  -6  498.80   12.94
   2  -2  -5  811.71   15.95
   2  -2  -5  779.26   16.82
   2  -2  -4   78.19    4.38
   2  -2  -4   76.78    3.71
   2  -2  -3  475.54    9.87
   2  -2  -3  473.36   11.30
   2  -2  -2  271.34    6.23
   2  -2  -2  280.88    7.94
   2  -2  -1  340.81    6.61
   2  -2  -1  343.11    8.90
   2  -2   0   56.96    3.60
  -2  -2   0   60.01    3.21
   2  -2   1  158.51    5.79
  -2  -2  -1  161.28    5.08
  -2  -2  -2  920.15   17.78
  -2  -2  -2  911.22   16.27
  -2  -2  -3 1928.80   32.30
  -2  -2  -3 1897.39   30.19
  -2  -2  -4 1786.39   30.97
  -2  -2  -4 1742.44   28.38
  -2  -2  -5  300.39    9.73
  -2  -2  -5  289.56    7.88
  -2  -2  -6  149.45    7.13
  -2  -2  -6  164.88    5.92
  -2  -2  -7   40.25    4.26
  -2  -2  -8  141.35    7.52
  -2  -2  -9   46.91    4.96
  -2  -2 -10  142.78    4.33
  -2  -2 -10  143.77    4.53
  -2  -2 -10  151.06    4.65
  -2  -2 -11   52.54    2.59
  -2  -2 -11   50.81    2.71
  -2  -2 -11   57.71    5.84
  -2  -2 -11   52.92    2.88
  -2  -2 -12  128.39    8.73
  -2  -2 -12  122.86    4.54
  -2  -2 -13  136.56    4.97
  -2  -2 -14   19.96    2.34
  -2  -2 -14   21.79    2.36
  -2  -2 -15    4.23    1.79
  -2  -2 -15    5.30    1.85
  -2  -2 -16    5.73    1.81
  -2  -2 -16    7.97    1.81
  -2  -2 -17   24.57    2.28
  -2  -2 -17   26.45    2.31
  -2  -2 -18    1.73    1.28
  -2  -2 -18    2.75    1.32
  -2  -2 -19    1.21    1.04
   2  -1 -21    0.63    1.00
   2  -1 -20   26.83    2.04
   2  -1 -20   27.41    1.71
   2  -1 -19    3.90    1.56
   2  -1 -19    5.28    1.27
   2  -1 -18   11.44    2.03
   2  -1 -18   10.41    1.69
   2  -1 -17    9.68    1.76
   2  -1 -17    9.92    2.03
   2  -1 -16    9.14    1.91
   2  -1 -16    6.61    1.63
   2  -1 -15   35.24    2.64
   2  -1 -15   28.64    4.53
   2  -1 -14  186.28    5.52
   2  -1 -14  181.34    9.89
   2  -1 -13   40.44    2.50
   2  -1 -13   41.18    5.03
   2  -1 -12   21.39    1.80
   2  -1 -12   15.81    3.34
   2  -1 -11   51.23    4.76
   2  -1 -10  316.71   10.90
   2  -1  -9    7.82    2.84
   2  -1  -9    3.73    2.85
   2  -1  -8  346.21   10.94
   2  -1  -8  360.41   10.42
   2  -1  -7 1236.02   22.80
   2  -1  -7 1236.86   23.88
   2  -1  -6  204.95    7.13
   2  -1  -6  206.39    6.57
   2  -1  -5   34.29    3.01
   2  -1  -5   30.98    2.61
   2  -1  -4 2427.30   36.36
   2  -1  -4 2397.83   37.19
   2  -1  -3 1422.37   22.40
   2  -1  -3 1470.24   23.34
   2  -1  -2 4652.92   65.80
   2  -1  -2 4607.21   64.54
   2  -1  -1 2768.55   38.82
   2  -1  -1 2810.45   40.57
   2  -1   0 3951.47   56.20
  -2  -1  -1 1750.22   25.47
   2  -1   1 1767.65   26.69
  -2  -1  -2 1717.04   25.06
  -2  -1  -3  347.51    6.74
  -2  -1  -4  657.35   13.26
  -2  -1  -4  617.87   11.29
  -2  -1  -5  938.49   17.92
  -2  -1  -5  898.89   15.80
  -2  -1  -6  765.96   16.12
   2  -1   6  726.15   12.73
  -2  -1  -7  236.88    8.46
  -2  -1  -8  145.83    6.90
  -2  -1  -9   86.38    5.71
  -2  -1 -10  130.92    7.43
  -2  -1 -11  100.30    6.84
  -2  -1 -11  105.64    3.89
  -2  -1 -12  138.86    8.38
  -2  -1 -12  142.67    4.80
  -2  -1 -13    7.90    3.06
  -2  -1 -13    8.30    1.75
  -2  -1 -13    7.31    1.77
  -2  -1 -14   33.91    2.68
  -2  -1 -14   33.67    2.67
  -2  -1 -15    9.88    1.94
  -2  -1 -15   13.39    2.06
  -2  -1 -16    2.95    1.72
  -2  -1 -16    3.06    1.78
  -2  -1 -17    5.94    1.65
  -2  -1 -17    7.05    1.72
  -2  -1 -18   -1.10    1.33
  -2  -1 -18   -0.21    1.33
  -2  -1 -19    1.29    1.07
  -2  -1 -20    0.94    0.81
   2   0 -21    2.20    0.93
   2   0 -20    0.81    1.13
   2   0 -20    4.04    0.93
   2   0 -19   -0.23    1.34
   2   0 -19   -0.43    0.98
   2   0 -18    3.26    1.23
   2   0 -18    3.69    1.58
   2   0 -18    4.14    1.28
   2   0 -17  108.85    4.40
   2   0 -17  103.13    3.85
   2   0 -17  105.14    3.97
   2   0 -16   11.79    1.72
   2   0 -16    9.94    1.58
   2   0 -16   10.17    2.05
   2   0 -15   63.05    5.89
   2   0 -15   70.56    3.45
   2   0 -15   67.05    3.18
   2   0 -14   22.45    3.95
   2   0 -14   18.24    1.77
   2   0 -14   18.10    2.04
   2   0 -13   46.47    4.83
   2   0 -13   48.20    2.65
   2   0 -12    5.72    2.82
   2   0 -12    4.07    1.23
   2   0 -11    8.18    2.72
   2   0 -10   81.54    5.29
   2   0  -9  547.18   11.76
   2   0  -9  527.13   13.56
   2   0  -8  289.15    8.91
   2   0  -8  291.66    7.56
   2   0  -7   57.37    3.80
   2   0  -7   56.58    2.99
   2   0  -6  275.31    5.28
   2   0  -6  285.59    6.92
   2   0  -5   54.11    2.68
   2   0  -5   59.75    3.70
   2   0  -5   56.39    2.06
   2   0  -4 9585.29  132.72
   2   0  -4 9641.84  133.51
   2   0  -4 9999.00  135.35
   2   0  -3   18.28    1.95
   2   0  -3   14.60    1.22
   2   0  -2  941.04   15.23
   2   0  -2  947.10   14.83
   2   0  -1 1820.30   26.31
   2   0  -1 1831.28   26.79
   2   0   0    6.62    0.56
   2   0   0    8.05    1.09
  -2   0   0    7.38    0.81
  -2   0  -1  550.25    9.62
   2   0   1  538.56    9.20
   2   0   2   26.48    1.46
  -2   0  -2   29.20    2.14
  -2   0  -2   27.29    1.77
  -2   0  -3  417.53    8.91
   2   0   3  410.57    7.58
  -2   0  -3  407.62    8.22
  -2   0  -4  428.35    9.54
  -2   0  -4  409.44    8.75
   2   0   4  400.48    7.45
  -2   0  -5 1101.47   19.44
   2   0   5 1049.87   16.11
  -2   0  -5 1071.69   18.71
  -2   0  -6   47.14    3.19
  -2   0  -6   55.39    3.70
  -2   0  -7  200.20    7.15
  -2   0  -7  207.03    7.10
  -2   0  -8  329.25    9.91
  -2   0  -8  325.47    9.74
  -2   0  -9   -0.36    1.93
  -2   0 -10   14.48    2.80
  -2   0 -11   95.40    6.15
  -2   0 -11  107.42    3.75
  -2   0 -11   95.82    3.33
  -2   0 -11   92.65    3.55
  -2   0 -12   29.08    1.74
  -2   0 -12   31.75    4.05
  -2   0 -12   26.89    2.00
  -2   0 -12   28.33    2.29
  -2   0 -12   28.75    2.24
  -2   0 -13   19.36    3.51
  -2   0 -13   19.03    1.79
  -2   0 -13   20.64    2.05
  -2   0 -13   18.92    2.13
  -2   0 -14   16.91    2.01
  -2   0 -14   16.45    1.75
  -2   0 -14   17.83    2.05
  -2   0 -15    3.31    1.26
  -2   0 -15    5.26    1.62
  -2   0 -15    5.48    1.62
  -2   0 -16    3.08    1.41
  -2   0 -16    4.29    1.25
  -2   0 -16    5.64    1.70
  -2   0 -17    1.26    1.00
  -2   0 -17    1.93    1.28
  -2   0 -18   19.45    1.78
  -2   0 -18   21.44    1.51
  -2   0 -19    4.11    1.04
  -2   0 -20    3.46    0.77
   2   1 -21    1.59    0.81
   2   1 -20   21.26    1.51
   2   1 -20   24.13    1.73
   2   1 -19    4.00    1.29
   2   1 -19    5.41    1.18
   2   1 -18    8.54    1.47
   2   1 -18    6.34    1.51
   2   1 -17    8.84    1.75
   2   1 -17   10.59    2.05
   2   1 -16    4.55    1.56
   2   1 -16    6.96    1.86
   2   1 -15   32.07    2.46
   2   1 -14  179.04    5.33
   2   1 -14  163.79    8.61
   2   1 -13   41.45    2.54
   2   1 -13   33.68    4.05
   2   1 -12   23.42    1.95
   2   1 -12   20.23    3.09
   2   1 -11   51.18    4.32
   2   1 -11   50.97    4.25
   2   1 -10  307.29   10.11
   2   1 -10  314.51   10.73
   2   1  -9    8.08    2.64
   2   1  -9    7.87    2.32
   2   1  -8  338.14    9.62
   2   1  -8  340.49   10.70
   2   1  -7 1275.07   22.74
   2   1  -7 1256.78   24.56
   2   1  -6  212.50    7.82
   2   1  -6  212.09    5.56
   2   1  -5   32.15    2.25
   2   1  -5   35.33    3.80
   2   1  -4 2392.03   36.32
   2   1  -4 2426.01   38.95
   2   1  -3 1454.96   23.40
   2   1  -2 4635.03   66.87
  -2   1   2 4686.33   64.82
  -2   1   1 2779.43   40.61
   2   1  -1 2840.91   41.75
  -2   1   0 3945.34   57.19
   2   1   0 3988.49   57.50
  -2   1  -1 1765.90   27.27
   2   1   1 1725.43   27.27
  -2   1  -1 1716.05   27.76
  -2   1  -2 1782.02   28.32
  -2   1  -2 1768.61   28.81
   2   1   2 1760.55   27.65
  -2   1  -2 1743.75   24.55
  -2   1  -3  358.89    9.34
   2   1   3  355.39    8.13
  -2   1  -3  378.08    9.64
  -2   1  -3  353.32    6.42
  -2   1  -4  589.67   13.84
   2   1   4  610.84   11.82
  -2   1  -4  595.95   10.58
  -2   1  -5  889.92   15.35
  -2   1  -5  927.07   19.02
  -2   1  -6  738.78   14.00
  -2   1  -6  775.98   17.34
  -2   1  -7  231.68    8.98
  -2   1  -7  240.41    6.98
  -2   1  -8  152.80    7.44
  -2   1  -8  154.47    5.92
  -2   1  -9   90.72    6.03
  -2   1  -9   97.62    4.96
  -2   1 -10  139.25    7.46
  -2   1 -10  133.27    6.25
  -2   1 -11   99.62    3.74
  -2   1 -11  104.81    3.26
  -2   1 -11   96.85    7.81
  -2   1 -11  100.45    6.60
  -2   1 -11  102.10    3.74
  -2   1 -11  106.60    3.65
  -2   1 -11  101.84    3.71
  -2   1 -11  105.80    3.79
  -2   1 -12  142.14    4.03
  -2   1 -12  138.66    5.04
  -2   1 -12  140.78    9.74
  -2   1 -12  149.68    8.26
  -2   1 -12  145.39    4.53
  -2   1 -12  138.14    4.54
  -2   1 -12  140.43    4.55
  -2   1 -12  136.92    4.58
  -2   1 -13    8.15    1.22
  -2   1 -13    7.96    3.77
  -2   1 -13    7.87    1.58
  -2   1 -13    6.69    1.35
  -2   1 -13    5.25    1.57
  -2   1 -14   34.44    2.02
  -2   1 -14   33.02    2.29
  -2   1 -14   34.86    2.49
  -2   1 -15   12.05    1.37
  -2   1 -15    9.50    1.75
  -2   1 -15    9.81    1.54
  -2   1 -16    2.32    1.24
  -2   1 -16    1.54    1.32
  -2   1 -17    5.98    1.24
  -2   1 -17    3.65    1.29
  -2   1 -18    0.79    1.02
  -2   1 -19    2.06    0.86
  -2   1 -19    0.71    0.84
   2   2 -21    1.34    0.79
   2   2 -20    6.67    1.16
   2   2 -19    6.53    1.44
   2   2 -18    7.23    1.63
   2   2 -17   10.53    1.91
   2   2 -16   52.51    3.05
   2   2 -15  106.91    4.17
   2   2 -15  101.77    3.92
   2   2 -14    3.86    3.00
   2   2 -14    2.96    1.40
   2   2 -13   17.97    3.87
   2   2 -13   20.34    1.91
   2   2 -12   77.52    3.14
   2   2 -12   76.99    6.63
   2   2 -11  159.80    7.20
   2   2 -11  149.55    8.76
   2   2 -11  160.75    9.17
   2   2 -10   46.93    5.28
   2   2 -10   52.50    4.04
   2   2  -9  238.84   10.95
   2   2  -9  241.12    8.19
   2   2  -8   55.21    5.58
   2   2  -8   68.37    4.18
   2   2  -7  289.25    9.54
   2   2  -7  309.28   11.83
   2   2  -6  487.05   12.09
   2   2  -6  494.30   15.09
   2   2  -5  781.92   15.60
   2   2  -5  771.18   19.39
  -2   2   4   69.75    2.84
   2   2  -4   75.91    3.46
   2   2  -4   68.40    6.34
  -2   2   3  461.88    9.75
   2   2  -3  453.48   13.84
  -2   2   2  261.29    7.39
   2   2  -2  278.92    8.76
  -2   2   1  359.78    9.38
   2   2  -1  356.06   10.13
  -2   2   0   59.22    4.14
   2   2   0   66.68    4.54
  -2   2  -1  152.39    6.72
   2   2   1  163.90    6.60
  -2   2  -2  957.29   20.15
  -2   2  -3 1943.73   32.93
  -2   2  -3 1878.69   34.42
  -2   2  -4 1750.52   31.34
  -2   2  -4 1734.70   32.98
  -2   2  -5  296.13   10.20
  -2   2  -5  297.80   11.27
  -2   2  -6  152.62    7.69
  -2   2  -6  166.40    8.57
  -2   2  -7   35.04    4.93
  -2   2  -7   42.18    4.68
  -2   2  -8  135.62    8.34
  -2   2  -8  134.33    7.99
  -2   2  -9   50.14    5.41
  -2   2  -9   51.11    5.51
  -2   2  -9   52.34    2.49
  -2   2 -10  151.16    4.50
  -2   2 -10  137.77    8.73
  -2   2 -10  143.45    9.10
  -2   2 -10  150.38    4.60
  -2   2 -10  150.78    4.91
  -2   2 -11   56.37    3.16
  -2   2 -11   50.37    2.42
  -2   2 -11   46.43    5.47
  -2   2 -11   50.94    5.95
  -2   2 -11   48.61    2.67
  -2   2 -11   51.30    2.96
  -2   2 -12  121.11    3.87
  -2   2 -12  131.05    5.12
  -2   2 -12  123.62    4.38
  -2   2 -12  113.17    8.04
  -2   2 -12  111.98    8.70
  -2   2 -13  140.81    4.27
  -2   2 -13  136.98    4.73
  -2   2 -13  128.40    9.59
  -2   2 -13  148.24    9.21
  -2   2 -14   20.91    1.73
  -2   2 -14   21.85    2.14
  -2   2 -15    4.74    1.18
  -2   2 -15    4.26    1.26
  -2   2 -15    6.19    1.74
  -2   2 -16    4.38    1.05
  -2   2 -16    4.29    1.16
  -2   2 -16    4.07    1.58
  -2   2 -17   22.67    1.46
  -2   2 -17   27.63    1.81
  -2   2 -17   24.76    2.03
  -2   2 -18    3.27    1.19
  -2   2 -19    1.23    0.88
   2   3 -20    0.16    0.79
   2   3 -19   11.55    1.35
   2   3 -18   13.03    1.64
   2   3 -17    2.63    1.36
   2   3 -16   29.65    1.74
   2   3 -16   28.91    2.37
   2   3 -15   20.20    1.65
   2   3 -15   23.38    2.16
   2   3 -14   75.57    3.45
   2   3 -13   80.97    3.52
   2   3 -13   72.14    7.30
  -2   3  12   65.38    3.49
   2   3 -12   68.09    7.08
  -2   3  11   25.53    2.44
   2   3 -11   19.95    3.61
   2   3 -11   17.98    4.58
  -2   3  10  135.47    5.03
   2   3 -10  141.15    7.96
   2   3 -10  137.22    9.60
  -2   3   9   25.75    2.29
   2   3  -9   22.75    4.59
   2   3  -9   30.38    3.70
   2   3  -8   17.38    2.84
   2   3  -8   19.38    4.63
   2   3  -7   56.65    6.57
   2   3  -6  113.19    8.66
   2   3  -5  132.29    9.41
   2   3  -4  369.79   14.66
   2   3  -3   32.56    6.26
  -2   3   3   38.12    3.59
  -2   3   2  285.66    9.56
   2   3  -2  273.36   12.59
   2   3  -1  196.70   10.81
  -2   3   1  213.64    8.66
  -2   3   0    4.97    2.83
   2   3   0    7.75    5.72
  -2   3  -1  102.11    6.73
  -2   3  -2  682.18   18.47
  -2   3  -3 1247.62   28.01
  -2   3  -4  288.79   12.24
  -2   3  -5  187.80   10.17
  -2   3  -6   85.93    7.33
  -2   3  -7   15.12    4.42
  -2   3  -8  115.37    3.90
  -2   3  -8  122.55    3.85
   2   3   8  113.90    4.21
  -2   3  -8  114.16    3.76
  -2   3  -8  118.14    8.82
  -2   3  -9   38.32    2.53
  -2   3  -9   38.35    2.32
  -2   3  -9   38.75    2.34
  -2   3  -9   44.24    5.74
  -2   3 -10  102.37    3.83
  -2   3 -10  103.56    4.21
  -2   3 -10  102.54    3.81
  -2   3 -10   92.74    7.90
  -2   3 -10   99.22    7.86
  -2   3 -11    4.45    1.27
  -2   3 -11    6.09    3.24
  -2   3 -11    3.01    1.36
  -2   3 -11    6.77    4.04
  -2   3 -12    5.14    4.35
  -2   3 -12    5.03    1.31
  -2   3 -12    6.11    1.28
  -2   3 -12    5.20    1.62
  -2   3 -13    2.29    1.17
  -2   3 -13    1.64    1.16
  -2   3 -13    1.41    1.46
  -2   3 -14   25.15    1.95
  -2   3 -14   23.83    1.88
  -2   3 -14   29.73    2.34
  -2   3 -15   25.16    1.80
  -2   3 -15   29.56    2.39
  -2   3 -16    0.24    0.95
  -2   3 -16    1.42    1.44
  -2   3 -17    2.76    0.85
  -2   3 -17    2.37    1.17
  -2   3 -18    1.99    0.97
   2   4 -18    0.36    0.77
   2   4 -17   11.16    0.98
   2   4 -17   13.93    1.35
   2   4 -16    1.52    0.83
   2   4 -16    1.15    1.04
   2   4 -15    0.73    0.97
   2   4 -15    2.20    1.18
  -2   4  14    7.30    1.59
   2   4 -14   12.41    1.59
   2   4 -13   11.59    1.59
  -2   4  13   10.21    1.96
   2   4 -12   83.40    3.37
  -2   4  12   80.51    4.10
  -2   4  11    4.39    1.94
   2   4 -11    9.10    1.45
   2   4 -11    0.51    3.69
  -2   4  10    6.04    2.05
   2   4 -10    4.04    3.43
  -2   4   9   69.81    3.96
   2   4  -9   70.94    7.93
  -2   4   8  126.84    5.14
   2   4  -8  129.11   10.29
  -2   4   7   27.09    2.57
   2   4  -7   23.23    5.23
  -2   4   6   82.97    3.96
   2   4  -6   76.03    8.02
  -2   4   5   17.45    2.08
  -2   4   5   17.06    2.90
   2   4  -5   16.59    5.32
  -2   4   4   42.99    2.77
  -2   4   4   44.18    3.46
   2   4  -4   39.96    6.65
   2   4  -3   58.93    7.33
   2   4  -2   45.08    6.61
   2   4  -1   15.72    4.98
  -2   4   1   15.04    3.38
  -2   4   0  162.53    8.97
   2   4   0  161.56   10.50
   2   4   1  145.90    9.86
  -2   4  -1  149.50    8.99
   2   4   2  114.79    4.18
   2   4   2  110.42    8.65
  -2   4  -2   99.50    7.69
   2   4   3   91.80    3.80
  -2   4  -3   87.40    7.51
   2   4   3   93.85    7.87
   2   4   4   71.56    3.46
  -2   4  -4   68.18    7.23
  -2   4  -5    2.12    1.21
   2   4   5    1.81    1.37
  -2   4  -5    4.75    3.85
  -2   4  -6   76.33    3.23
  -2   4  -6   80.60    3.15
   2   4   6   78.47    3.75
  -2   4  -6   73.08    7.42
  -2   4  -7   71.76    3.15
  -2   4  -7   64.21    2.99
   2   4   7   70.55    3.60
  -2   4  -7   66.95    7.24
  -2   4  -8  170.50    5.25
  -2   4  -8  175.70    4.85
   2   4   8  168.07    5.69
  -2   4  -8  180.96   11.62
  -2   4  -9  183.40    6.08
  -2   4  -9  204.69    5.42
   2   4   9  191.25    6.17
  -2   4 -10   45.01    4.37
   2   4  10   50.33    3.10
  -2   4 -10   49.67    2.62
  -2   4 -11   13.05    1.62
  -2   4 -12   19.50    1.91
  -2   4 -12   19.32    1.85
  -2   4 -13    9.91    1.53
  -2   4 -13    9.92    1.49
  -2   4 -14    6.66    1.28
  -2   4 -14    9.98    1.48
  -2   4 -15    4.63    1.02
  -2   4 -15    4.39    1.12
  -2   4 -16    3.47    0.87
  -2   4 -16    3.24    1.00
   2   5 -16    0.44    0.61
   2   5 -15    5.26    0.94
  -2   5  14    1.74    1.13
  -2   5  13   10.42    1.82
  -2   5  12    1.16    1.63
  -2   5  11   16.42    2.52
  -2   5  10   51.73    3.69
  -2   5   9    3.20    2.14
  -2   5   8  208.33    7.08
  -2   5   7   31.97    3.14
   2   5  -7   34.43    6.54
  -2   5   6  142.60    5.67
   2   5  -6  143.59   11.45
   2   5  -5   98.14    3.76
  -2   5   5  103.83    4.75
   2   5  -4   27.36    2.21
  -2   5   4   25.98    2.62
   2   5  -4   33.91    6.47
  -2   5   3   50.61    3.28
   2   5  -3   51.06    2.87
   2   5  -3   48.57    7.25
   2   5  -2   78.63    3.59
  -2   5   2   75.80    3.71
  -2   5   2   61.97    4.61
   2   5  -2   63.48    7.79
  -2   5   1   35.12    3.93
  -2   5   1   43.37    2.87
   2   5  -1   45.33    2.92
   2   5  -1   47.36    6.86
   2   5   0   24.97    2.44
  -2   5   0   20.00    3.23
  -2   5   0   22.51    2.19
   2   5   1    7.78    1.89
  -2   5  -1   13.38    3.19
  -2   5  -1   10.94    1.69
  -2   5  -1   15.66    4.32
   2   5   2  108.63    4.57
  -2   5  -2   97.01    4.65
  -2   5  -2   99.90    8.34
   2   5   3    3.23    1.89
  -2   5  -3    0.92    3.68
   2   5   4   -0.94    1.74
  -2   5  -4   -2.79    3.87
   2   5   5   51.00    3.54
  -2   5  -5   49.34    6.53
   2   5   6    4.64    2.09
   2   5   7   71.46    3.98
   2   5   8   31.75    2.84
   2   5   9    9.11    1.86
   2   5  10   28.08    2.40
   2   5  11    6.17    1.56
  -2   5 -12    5.37    1.31
  -2   5 -13    1.82    1.05
  -2   5 -14    1.39    0.90
  -2   5 -15    4.53    0.81
  -2   6  13    4.28    1.12
  -2   6  12    0.95    1.17
  -2   6  11   16.16    2.03
  -2   6  10    1.57    1.69
  -2   6   9    8.13    2.14
  -2   6   8   15.94    2.53
  -2   6   7   17.06    2.60
  -2   6   6   51.39    3.59
  -2   6   5   10.67    2.41
  -2   6   4  170.18    5.90
   2   6  -4  167.22    5.02
   2   6  -3   10.10    1.74
  -2   6   3   10.89    2.19
   2   6  -2    7.26    1.60
  -2   6   2    7.72    1.99
  -2   6   1   15.78    2.02
   2   6  -1   14.00    2.06
   2   6   0   29.55    2.66
  -2   6   0   27.47    2.26
  -2   6  -1    1.76    1.16
   2   6   1    2.99    1.91
   2   6   2   13.60    2.35
   2   6   3   64.62    3.82
   2   6   4   33.03    3.05
   2   6   5   10.29    2.31
   2   6   6   28.23    2.77
   2   6   7   11.36    2.21
   2   6   8   19.24    2.21
   2   6   9    0.69    1.31
  -2   6 -10    4.43    1.09
   2   6  10    4.85    1.25
  -2   6 -11    3.90    0.96
   2   6  11    1.72    0.94
  -2   6 -12    2.18    0.82
  -2   7   9    2.51    1.18
  -2   7   8    1.59    1.24
  -2   7   7    1.03    1.26
  -2   7   6    1.40    1.35
  -2   7   5    5.57    1.53
  -2   7   4   11.31    1.65
   2   7  -3    6.29    1.13
  -2   7   3    6.44    1.40
  -2   7   2   17.69    1.70
   2   7  -2   17.04    1.56
  -2   7   1   13.71    1.44
   2   7  -1   15.18    1.62
   2   7   0   17.48    1.81
   2   7   1    5.77    1.46
   2   7   2    6.06    1.55
   2   7   3    2.78    1.45
   2   7   4    2.37    1.40
   2   7   5    0.73    1.33
   2   7   6    0.51    1.23
  -2   7  -7    3.19    0.70
   2   7   7    3.92    1.20
   2   7   8    4.86    1.06
   3  -7  -8    0.49    1.16
   3  -7  -7   -0.34    1.38
   3  -7  -6    3.74    1.70
  -3  -7   6    3.91    1.08
   3  -7  -5    7.11    1.96
  -3  -7   5    9.36    1.49
  -3  -7   4    1.46    1.42
   3  -7  -4    4.25    2.01
   3  -7  -3   15.80    2.48
  -3  -7   3   18.01    2.32
   3  -7  -2    1.48    1.99
  -3  -7   2    1.95    1.74
  -3  -7   1    5.59    1.97
   3  -7  -1    6.20    2.08
  -3  -7   0    0.47    1.80
   3  -7   0    1.91    1.79
  -3  -7  -1    2.47    1.87
   3  -7   1    6.05    1.89
  -3  -7  -2    3.50    1.80
   3  -7   2    2.20    1.52
   3  -7   3    0.58    1.12
  -3  -7  -3   -0.54    1.55
  -3  -7  -4    1.34    1.34
  -3  -7  -5    5.38    1.30
  -3  -7  -6    1.68    0.95
  -3  -7  -7    2.44    0.80
   3  -6 -14    3.23    1.13
   3  -6 -13    6.22    1.37
   3  -6 -12    5.09    1.47
   3  -6 -11    4.06    1.52
   3  -6 -10    8.60    1.77
   3  -6 -10    2.32    1.45
   3  -6  -9    4.04    1.62
   3  -6  -9    7.88    1.98
   3  -6  -8    0.94    1.49
   3  -6  -7   14.85    1.96
  -3  -6   7   11.92    1.91
   3  -6  -6   22.80    2.13
  -3  -6   6   22.30    2.43
   3  -6  -5   74.94    3.35
  -3  -6   5   72.08    4.06
  -3  -6   4    5.05    2.15
  -3  -6   3    4.61    2.20
  -3  -6   2   12.45    2.59
  -3  -6   1   28.93    3.29
  -3  -6   0   25.05    3.23
  -3  -6  -1    4.73    2.48
  -3  -6  -2   20.01    2.00
  -3  -6  -2   26.57    3.12
  -3  -6  -3   23.35    2.23
   3  -6   3   28.20    2.85
  -3  -6  -3   20.99    2.81
  -3  -6  -4   22.78    2.20
   3  -6   4   22.24    2.53
  -3  -6  -4   18.03    2.56
  -3  -6  -5    1.00    1.50
  -3  -6  -5    2.73    1.92
  -3  -6  -6   16.42    2.07
  -3  -6  -6   14.68    2.08
  -3  -6  -7    4.43    1.70
  -3  -6  -7    3.76    1.39
  -3  -6  -8    6.78    1.72
  -3  -6  -9   18.73    1.61
  -3  -6  -9   20.95    2.01
  -3  -6 -10   15.70    1.75
  -3  -6 -10   10.95    1.12
  -3  -6 -11    9.97    1.39
   3  -5 -17    6.22    1.04
   3  -5 -16   10.32    1.41
   3  -5 -15    1.85    1.35
   3  -5 -14    4.58    1.77
   3  -5 -13   22.45    2.50
   3  -5 -12    6.23    2.17
   3  -5 -11    6.12    2.17
   3  -5 -10  129.25    5.20
   3  -5  -9   69.00    3.78
   3  -5  -8   21.00    2.46
   3  -5  -7    3.83    2.91
   3  -5  -7    1.06    1.67
  -3  -5   7    4.28    1.60
  -3  -5   6  120.39    9.11
   3  -5  -6  114.75    8.44
   3  -5  -6  117.97    4.66
  -3  -5   6  117.89    4.93
   3  -5  -5    8.31    3.39
  -3  -5   5   13.88    4.10
   3  -5  -5   13.07    1.92
  -3  -5   5   12.13    2.29
  -3  -5   4   29.14    4.87
   3  -5  -4   33.65    5.05
   3  -5  -4   28.30    2.30
  -3  -5   4   24.12    2.69
  -3  -5   3   14.55    3.92
   3  -5  -3   15.46    3.94
  -3  -5   3   19.61    2.68
  -3  -5   2   38.38    4.96
   3  -5  -2   40.63    5.53
  -3  -5   2   44.21    3.53
  -3  -5   1   11.78    3.42
   3  -5  -1   10.55    3.65
  -3  -5   1   11.22    2.30
   3  -5   0  208.34   11.49
  -3  -5   0  188.03   10.01
  -3  -5   0  183.94    6.70
   3  -5   1    7.54    3.43
  -3  -5  -1   12.41    3.82
  -3  -5  -1    4.99    1.47
  -3  -5  -1    3.97    2.15
   3  -5   2   66.44    6.74
  -3  -5  -2   60.95    3.21
  -3  -5  -2   56.05    3.85
   3  -5   3   38.78    5.55
  -3  -5  -3   33.18    2.54
  -3  -5  -3   32.02    3.14
   3  -5   4   66.27    6.86
  -3  -5  -4   58.94    3.37
  -3  -5  -4   54.48    3.78
  -3  -5  -5   37.54    2.92
  -3  -5  -5   35.31    3.11
  -3  -5  -6    7.23    2.02
  -3  -5  -6    5.29    1.81
  -3  -5  -7   16.76    2.45
  -3  -5  -7   17.17    2.19
  -3  -5  -8   19.61    2.51
  -3  -5  -9   11.51    2.25
  -3  -5 -10    5.57    1.32
  -3  -5 -10    5.39    2.04
  -3  -5 -11    8.32    1.33
  -3  -5 -11    7.44    1.80
  -3  -5 -12    4.78    1.56
  -3  -5 -12    2.38    1.05
  -3  -5 -13    2.20    1.26
  -3  -5 -13    2.27    0.99
  -3  -5 -14    7.54    1.16
  -3  -5 -14    5.49    0.96
   3  -4 -19    0.26    0.77
   3  -4 -18    1.77    0.90
   3  -4 -18    4.98    1.19
   3  -4 -17    2.26    1.16
   3  -4 -16    0.68    1.33
   3  -4 -15    3.86    1.73
   3  -4 -14   14.95    2.24
   3  -4 -13  196.21    6.31
   3  -4 -12   47.62    3.40
   3  -4 -11   25.94    4.95
   3  -4 -11   30.51    2.84
   3  -4 -10   37.74    4.88
   3  -4 -10   29.21    4.96
   3  -4 -10   39.08    3.11
   3  -4  -9   53.40    5.96
   3  -4  -9   65.68    3.58
   3  -4  -8   13.19    3.41
   3  -4  -8   12.78    2.02
   3  -4  -7  109.64    7.71
   3  -4  -7  110.02    4.38
   3  -4  -6  117.56    7.73
   3  -4  -6  124.84    4.51
  -3  -4   6  128.73    4.83
   3  -4  -5   13.93    3.35
   3  -4  -5   10.96    1.70
  -3  -4   5   11.94    1.91
  -3  -4   4   70.66    6.24
   3  -4  -4   70.17    6.02
  -3  -4   4   70.98    3.65
   3  -4  -3   24.52    3.82
  -3  -4   3   20.67    3.86
  -3  -4   3   26.13    2.38
  -3  -4   2   27.26    3.88
   3  -4  -2   27.31    4.19
   3  -4  -1  171.00    8.98
  -3  -4   1  155.64    7.99
   3  -4   0  118.62    7.47
  -3  -4   0  119.86    6.81
  -3  -4   0  121.86    4.72
   3  -4   1    9.39    3.27
  -3  -4  -1   10.77    2.52
  -3  -4  -1    8.26    1.79
   3  -4   2  154.17    8.73
  -3  -4  -2  155.00    7.48
  -3  -4  -2  146.44    4.62
  -3  -4  -2  151.34    5.36
   3  -4   3   80.13    6.55
  -3  -4  -3   76.06    5.14
  -3  -4  -3   77.23    3.36
  -3  -4  -3   76.52    3.91
   3  -4   4   26.86    4.36
  -3  -4  -4   25.85    2.22
  -3  -4  -4   21.95    2.39
   3  -4   5    8.07    3.37
  -3  -4  -5    6.17    1.54
  -3  -4  -5    8.81    2.07
   3  -4   6   88.38    7.12
  -3  -4  -6   82.72    3.74
  -3  -4  -6   77.61    3.88
  -3  -4  -7   50.94    3.05
   3  -4   7   54.48    5.93
  -3  -4  -8   15.80    2.09
   3  -4   8    8.36    3.38
  -3  -4  -9   77.46    3.94
  -3  -4 -10   79.60    3.93
  -3  -4 -10   75.53    3.31
  -3  -4 -11   13.22    1.71
  -3  -4 -11    8.70    1.99
  -3  -4 -11   13.17    1.67
  -3  -4 -12   13.36    1.54
  -3  -4 -12   13.37    2.03
  -3  -4 -12   14.72    1.73
  -3  -4 -13    7.41    1.58
  -3  -4 -13   10.83    1.46
  -3  -4 -14    1.99    1.16
  -3  -4 -14    1.59    1.15
  -3  -4 -14    1.32    1.27
  -3  -4 -15    2.27    0.98
  -3  -4 -15    3.36    1.07
  -3  -4 -15    2.52    1.19
  -3  -4 -16    3.37    0.92
  -3  -4 -16    4.21    1.06
   3  -3 -20    1.44    0.81
   3  -3 -20    2.72    0.91
   3  -3 -19    1.86    1.08
   3  -3 -19    5.76    1.20
   3  -3 -18    7.85    1.43
   3  -3 -17   30.63    2.07
   3  -3 -17   29.06    2.28
   3  -3 -16   34.21    2.43
   3  -3 -16   27.44    2.27
   3  -3 -15   70.89    3.43
   3  -3 -15   69.29    3.31
   3  -3 -14  103.68    4.32
   3  -3 -14  101.10    4.01
   3  -3 -13   57.17    3.35
   3  -3 -13   50.99    5.82
   3  -3 -12   34.93    2.67
   3  -3 -12   37.02    5.21
   3  -3 -12   32.71    4.56
   3  -3 -11  143.88    5.02
   3  -3 -11  128.99    8.04
   3  -3 -11  126.76    8.86
   3  -3 -10    2.24    1.43
   3  -3 -10    2.09    2.62
   3  -3 -10    4.36    2.80
   3  -3  -9   49.86    4.71
   3  -3  -9   48.53    2.74
   3  -3  -9   43.59    5.05
   3  -3  -8   31.80    4.23
   3  -3  -8   26.09    3.37
   3  -3  -7  162.92    7.26
   3  -3  -7  153.61    8.04
   3  -3  -6   45.01    3.65
   3  -3  -6   40.57    4.43
   3  -3  -5  547.87   13.09
   3  -3  -5  568.12   15.37
   3  -3  -4   28.70    2.63
   3  -3  -4   26.97    3.72
   3  -3  -3  261.56    7.12
   3  -3  -3  269.53    9.73
   3  -3  -2  123.41    6.53
  -3  -3   1  168.96    6.96
   3  -3  -1  163.24    7.42
   3  -3   0  684.00   16.46
  -3  -3   0  662.89   15.16
  -3  -3  -1   67.91    4.09
   3  -3   1   67.72    4.90
  -3  -3  -2  261.69    8.21
   3  -3   2  261.63    9.63
   3  -3   3   90.32    5.87
  -3  -3  -3   91.19    4.60
  -3  -3  -4   43.84    3.17
   3  -3   4   37.84    4.13
   3  -3   5  169.72    8.36
  -3  -3  -6    0.97    2.37
   3  -3   6    2.18    2.42
  -3  -3  -7  444.41    9.44
  -3  -3  -7  439.32   15.01
  -3  -3  -7  440.58    8.95
   3  -3   7  438.17   14.80
  -3  -3  -8   49.74    2.90
  -3  -3  -8   48.67    2.56
   3  -3   8   51.31    5.13
  -3  -3  -8   43.74    5.15
  -3  -3  -9   43.71    2.79
  -3  -3  -9   44.17    2.57
   3  -3   9   36.16    4.79
  -3  -3  -9   40.02    5.25
  -3  -3 -10   13.00    1.88
  -3  -3 -10   12.89    1.66
  -3  -3 -10   12.66    1.70
  -3  -3 -10   17.37    3.87
  -3  -3 -11   16.43    1.75
  -3  -3 -11   17.37    2.09
  -3  -3 -11   15.71    1.99
  -3  -3 -12   14.39    1.75
  -3  -3 -12   12.95    1.80
  -3  -3 -12   13.06    1.89
  -3  -3 -13   23.12    2.05
  -3  -3 -13   19.50    1.76
  -3  -3 -13   16.66    2.13
  -3  -3 -14   18.58    2.13
  -3  -3 -14   17.50    2.13
  -3  -3 -15    0.56    1.38
  -3  -3 -15    4.91    1.67
  -3  -3 -16    1.65    1.39
  -3  -3 -16    2.23    1.38
  -3  -3 -17    2.81    1.17
  -3  -3 -17    1.45    1.12
  -3  -3 -18    4.43    1.02
  -3  -3 -18    4.28    1.01
   3  -2 -21    4.38    1.06
   3  -2 -20    4.62    1.26
   3  -2 -20    6.72    1.12
   3  -2 -19    2.62    1.51
   3  -2 -19    5.75    1.31
   3  -2 -18    3.52    1.71
   3  -2 -18    5.11    1.50
   3  -2 -17    4.85    1.68
   3  -2 -16    2.75    1.47
   3  -2 -15    4.88    1.45
   3  -2 -14  104.35    4.09
   3  -2 -14  106.24    3.98
   3  -2 -13   67.70    3.27
   3  -2 -13   72.72    3.20
   3  -2 -13   68.48    6.27
   3  -2 -12   42.84    2.66
   3  -2 -12   47.17    2.50
   3  -2 -12   47.18    4.99
   3  -2 -12   43.61    5.34
   3  -2 -11   97.60    3.71
   3  -2 -11   94.38    6.63
   3  -2 -11   95.24    7.23
   3  -2 -10   34.12    4.38
   3  -2 -10   32.97    4.06
   3  -2  -9   46.30    4.74
   3  -2  -9   44.49    4.25
   3  -2  -8  157.62    7.01
   3  -2  -8  168.33    8.05
   3  -2  -7  640.87   14.93
   3  -2  -7  653.49   16.28
   3  -2  -6  908.07   19.45
   3  -2  -6  902.35   17.92
   3  -2  -5    4.27    2.39
   3  -2  -5    3.20    1.61
   3  -2  -4  154.09    6.34
   3  -2  -4  145.64    4.99
   3  -2  -3  336.51    7.60
   3  -2  -3  352.16    9.56
   3  -2  -2  319.31    6.63
   3  -2  -2  335.29    9.11
   3  -2  -1  215.44    4.27
   3  -2  -1  219.84    7.06
  -3  -2   0   49.63    2.86
   3  -2   0   46.34    3.38
   3  -2   1  659.45   14.08
  -3  -2  -1  660.61   12.57
   3  -2   2  433.29   10.83
  -3  -2  -2  432.06    9.16
  -3  -2  -3  344.88   10.23
   3  -2   3  348.58    9.68
  -3  -2  -3  351.42    8.01
  -3  -2  -4  224.89    8.38
  -3  -2  -4  232.85    6.25
  -3  -2  -5  364.60   11.43
  -3  -2  -6  865.66   20.11
  -3  -2  -7   41.28    4.53
  -3  -2  -8  170.56    8.53
  -3  -2  -9  195.16    9.57
  -3  -2  -9  196.60    5.36
  -3  -2  -9  191.71    5.17
  -3  -2  -9  195.44    5.35
  -3  -2 -10   26.26    1.94
  -3  -2 -10   26.57    2.03
  -3  -2 -10   22.39    2.00
  -3  -2 -10   24.97    4.00
  -3  -2 -11  155.93    9.24
  -3  -2 -11  152.25    4.68
  -3  -2 -11  149.60    4.75
  -3  -2 -11  151.55    4.99
  -3  -2 -12   11.60    1.48
  -3  -2 -12   10.36    1.80
  -3  -2 -13   37.70    2.82
  -3  -2 -13   43.62    2.45
  -3  -2 -13   39.33    2.81
  -3  -2 -14   47.68    3.06
  -3  -2 -14   42.98    2.95
  -3  -2 -15   18.93    2.35
  -3  -2 -15   21.93    2.37
  -3  -2 -16    6.88    1.79
  -3  -2 -16    6.35    1.78
  -3  -2 -17   11.05    1.76
  -3  -2 -17   13.90    1.86
  -3  -2 -18    0.43    1.13
  -3  -2 -18   -0.21    1.14
  -3  -2 -19    6.16    1.09
   3  -1 -21    2.30    1.15
   3  -1 -20    5.80    1.52
   3  -1 -20    6.55    1.09
   3  -1 -19   15.97    2.06
   3  -1 -19   16.91    1.66
   3  -1 -18    8.97    1.91
   3  -1 -18    8.48    1.49
   3  -1 -17   32.51    2.67
   3  -1 -17   29.09    2.28
   3  -1 -16   93.76    4.02
   3  -1 -15  134.11    8.73
   3  -1 -15  132.34    4.70
   3  -1 -14   31.31    4.65
   3  -1 -14   35.20    2.52
   3  -1 -13   27.40    4.11
   3  -1 -13   30.16    2.23
   3  -1 -12   80.84    6.17
   3  -1 -12   84.35    3.32
   3  -1 -11   82.03    5.88
   3  -1 -10   32.82    4.33
   3  -1 -10   34.02    3.95
   3  -1  -9  312.28   11.17
   3  -1  -9  304.55   10.07
   3  -1  -8   36.97    3.64
   3  -1  -8   41.54    2.27
   3  -1  -7  701.28   15.15
   3  -1  -7  721.80   16.49
   3  -1  -6    6.98    2.52
   3  -1  -6    9.73    2.28
   3  -1  -5  541.09   12.34
   3  -1  -5  540.18   11.39
   3  -1  -4  834.01   14.88
   3  -1  -4  843.60   15.89
   3  -1  -3  255.57    6.00
   3  -1  -3  255.12    6.82
   3  -1  -2 4846.01   68.87
   3  -1  -2 4943.30   70.45
   3  -1  -1 3016.65   44.16
   3  -1   0  630.22   11.41
  -3  -1   0  624.51    9.19
   3  -1   1  112.06    3.69
  -3  -1  -1  106.36    2.59
   3  -1   2  781.69   14.05
  -3  -1  -2  813.26   12.19
  -3  -1  -3  666.44   13.66
  -3  -1  -3  643.28   10.26
  -3  -1  -4  152.70    6.01
  -3  -1  -5  295.71    8.96
   3  -1   5  296.51    7.34
   3  -1   6   22.67    1.84
  -3  -1  -6   21.90    3.08
  -3  -1  -7  261.62    9.25
  -3  -1  -8  431.74   12.89
  -3  -1  -9  102.99    6.37
  -3  -1 -10    6.38    2.66
  -3  -1 -10    4.00    1.29
  -3  -1 -11  258.30   11.26
  -3  -1 -11  284.96    7.01
  -3  -1 -11  267.05    6.48
  -3  -1 -11  276.60    6.98
  -3  -1 -12   50.77    5.43
  -3  -1 -12   53.40    3.02
  -3  -1 -12   50.51    3.02
  -3  -1 -12   52.12    2.65
  -3  -1 -13   26.49    4.49
  -3  -1 -13   28.18    2.47
  -3  -1 -13   25.41    2.28
  -3  -1 -13   28.43    2.10
  -3  -1 -14   36.57    2.78
  -3  -1 -14   38.73    2.95
  -3  -1 -15   42.53    2.96
  -3  -1 -15   44.90    3.00
  -3  -1 -16    5.93    1.70
  -3  -1 -16    4.98    1.76
  -3  -1 -17   10.34    1.74
  -3  -1 -17   11.03    1.87
  -3  -1 -18    5.69    1.33
  -3  -1 -19    2.02    0.97
   3   0 -21   11.98    1.31
   3   0 -20    1.33    0.93
   3   0 -20    3.60    1.28
   3   0 -19    0.44    1.06
   3   0 -19    0.01    1.29
   3   0 -18    4.88    1.33
   3   0 -18    4.92    1.90
   3   0 -17    3.72    1.41
   3   0 -17    1.93    1.15
   3   0 -17    1.94    1.78
   3   0 -16   41.97    2.94
   3   0 -16   38.41    2.38
   3   0 -15    0.58    2.24
   3   0 -15   -0.99    1.67
   3   0 -15    0.73    1.05
   3   0 -14   12.82    3.33
   3   0 -14   14.23    1.96
   3   0 -14   14.55    1.59
   3   0 -13   19.64    3.56
   3   0 -13   21.11    1.90
   3   0 -12   43.06    4.49
   3   0 -11   42.48    4.16
   3   0 -10   43.82    4.40
   3   0  -9   46.57    4.16
   3   0  -9   50.79    2.92
   3   0  -8  360.73    8.52
   3   0  -8  372.63   10.47
   3   0  -7   43.19    3.44
   3   0  -7   40.98    2.03
   3   0  -7   39.96    2.45
   3   0  -6   79.31    4.04
   3   0  -6   72.94    2.92
   3   0  -6   69.30    3.21
   3   0  -6   73.64    4.57
   3   0  -5  446.08    9.67
   3   0  -5  478.50    9.20
   3   0  -5  467.69   11.27
   3   0  -4  247.69    7.02
   3   0  -4  249.10    5.93
   3   0  -3 1893.52   29.34
   3   0  -3 1883.93   28.69
   3   0  -2 2184.42   32.85
   3   0  -2 2239.12   33.12
   3   0  -1    5.66    1.06
   3   0  -1    1.85    1.30
   3   0   0   27.30    1.24
   3   0   0   26.84    2.10
  -3   0  -1 1296.47   20.79
   3   0   1 1320.44   18.39
   3   0   1 1289.31   20.95
   3   0   2  660.50    9.70
  -3   0  -2  697.14   13.06
   3   0   2  673.24   12.15
  -3   0  -2  677.81   12.05
  -3   0  -3   11.39    1.72
  -3   0  -3   12.72    2.24
   3   0   3   12.35    1.55
   3   0   4 2004.90   31.18
  -3   0  -4 2112.30   33.30
  -3   0  -4 2066.79   32.11
   3   0   5   35.00    2.05
  -3   0  -5   35.80    3.15
  -3   0  -5   38.48    2.92
  -3   0  -6  730.98   16.02
  -3   0  -6  728.15   15.11
  -3   0  -7    3.26    1.91
  -3   0  -8  249.54    8.63
  -3   0  -9  348.99   11.03
  -3   0 -10  519.67   10.15
  -3   0 -10  533.33   10.25
  -3   0 -11    1.78    1.09
  -3   0 -11   -0.70    1.86
  -3   0 -11    1.16    0.89
  -3   0 -11    1.04    1.93
  -3   0 -11   -0.50    1.15
  -3   0 -11    0.92    0.95
  -3   0 -11    1.53    1.06
  -3   0 -12   44.45    2.24
  -3   0 -12   44.91    4.64
  -3   0 -12   44.97    2.73
  -3   0 -12   44.80    2.84
  -3   0 -12   46.33    2.60
  -3   0 -13   23.25    1.72
  -3   0 -13   23.79    4.72
  -3   0 -13   22.51    2.14
  -3   0 -13   22.57    1.97
  -3   0 -13   24.58    2.24
  -3   0 -13   24.93    2.04
  -3   0 -14   20.31    1.82
  -3   0 -14   20.49    2.23
  -3   0 -14   23.88    2.38
  -3   0 -15    0.53    1.37
  -3   0 -15   -0.07    1.09
  -3   0 -15    0.23    1.63
  -3   0 -16    0.44    1.29
  -3   0 -16    0.86    1.05
  -3   0 -17   -0.20    1.15
  -3   0 -17   -0.02    0.91
  -3   0 -18    4.57    1.16
  -3   0 -19    0.04    0.75
   3   1 -21    0.27    0.82
   3   1 -20    8.54    1.40
   3   1 -20    6.44    1.12
   3   1 -19   14.32    1.72
   3   1 -19   14.02    1.58
   3   1 -18    5.66    1.52
   3   1 -18    5.99    1.83
   3   1 -17   32.79    2.44
   3   1 -17   33.67    2.61
   3   1 -16   93.89    4.03
   3   1 -15  121.55    7.71
   3   1 -15  129.12    4.58
   3   1 -14   27.42    3.97
   3   1 -14   31.62    2.40
   3   1 -13   27.80    3.85
   3   1 -13   28.32    2.20
   3   1 -12   77.98    5.67
   3   1 -12   83.80    3.28
   3   1 -11   76.96    5.37
   3   1 -11   82.57    5.43
   3   1 -10   38.64    3.91
   3   1 -10   34.19    3.70
   3   1  -9  295.24   10.16
   3   1  -9  310.39    9.82
   3   1  -8   45.85    3.75
   3   1  -8   44.86    4.05
   3   1  -7  699.79   16.26
   3   1  -7  672.64   13.10
   3   1  -6    7.10    2.96
   3   1  -6    8.75    1.51
   3   1  -5  551.18   11.45
   3   1  -5  550.01   13.57
   3   1  -4  805.13   15.18
   3   1  -3  237.24    6.75
  -3   1   2 4920.08   68.79
   3   1  -2 4921.90   71.15
  -3   1   1 3019.05   44.35
   3   1  -1 3072.39   45.83
   3   1   0  625.61   12.69
  -3   1   0  628.60   12.17
   3   1   1  106.65    4.49
  -3   1  -1  116.36    4.74
  -3   1  -2  844.31   16.22
   3   1   2  807.61   15.59
  -3   1  -2  821.26   16.34
  -3   1  -3  641.65   14.22
   3   1   3  616.89   12.83
  -3   1  -3  660.53   14.29
  -3   1  -3  635.24   10.64
  -3   1  -4  146.38    6.47
  -3   1  -4  142.02    6.40
   3   1   4  140.37    5.12
  -3   1  -4  144.38    4.06
  -3   1  -5  284.50    9.81
  -3   1  -5  298.22    9.73
   3   1   5  285.67    7.61
  -3   1  -5  297.83    6.97
  -3   1  -6   22.70    3.95
  -3   1  -6   24.10    3.75
  -3   1  -6   22.54    2.08
  -3   1  -7  241.83   10.24
  -3   1  -7  265.09    9.83
  -3   1  -7  261.15    7.51
  -3   1  -8  448.74   13.63
  -3   1  -8  455.27   11.24
  -3   1  -9  100.05    7.31
  -3   1  -9  102.63    6.49
  -3   1 -10    3.74    1.24
  -3   1 -10    4.75    1.31
  -3   1 -10    5.38    1.07
  -3   1 -10    2.05    3.12
  -3   1 -10    3.01    2.39
  -3   1 -10    2.88    1.02
  -3   1 -10    4.87    1.35
  -3   1 -11  260.69    5.99
  -3   1 -11  267.90    6.35
  -3   1 -11  263.09   12.91
  -3   1 -11  262.67   11.29
  -3   1 -11  277.55    6.51
  -3   1 -11  276.04    6.69
  -3   1 -11  256.43    6.74
  -3   1 -11  276.86    6.86
  -3   1 -12   53.93    2.52
  -3   1 -12   55.84    3.66
  -3   1 -12   62.53    6.84
  -3   1 -12   55.63    2.75
  -3   1 -12   54.06    2.83
  -3   1 -12   56.40    3.07
  -3   1 -12   56.25    3.00
  -3   1 -13   27.10    1.88
  -3   1 -13   21.43    2.27
  -3   1 -13   27.20    5.25
  -3   1 -13   26.09    2.21
  -3   1 -13   28.72    2.14
  -3   1 -14   39.02    2.18
  -3   1 -14   34.46    2.45
  -3   1 -14   40.00    2.45
  -3   1 -15   46.16    2.31
  -3   1 -15   40.62    2.37
  -3   1 -15   39.42    2.58
  -3   1 -16    5.18    1.21
  -3   1 -16    6.75    1.46
  -3   1 -17    9.46    1.48
  -3   1 -18    5.70    1.14
  -3   1 -18    4.11    1.06
  -3   1 -19    2.75    0.83
   3   2 -21    3.98    0.98
   3   2 -20    4.34    1.23
   3   2 -19    5.52    1.49
   3   2 -18    4.09    1.63
   3   2 -17    3.73    1.58
   3   2 -17    7.01    1.61
   3   2 -16    4.61    1.46
   3   2 -15   -2.42    3.59
   3   2 -15    5.57    1.60
   3   2 -14  106.96    8.36
   3   2 -14  113.48    4.05
   3   2 -13   65.71    6.55
   3   2 -13   72.40    3.19
   3   2 -12   47.22    4.30
   3   2 -12   40.90    5.12
   3   2 -12   45.52    2.45
   3   2 -11   92.49    7.14
   3   2 -11  104.55    5.99
   3   2 -10   37.77    5.01
   3   2 -10   36.87    3.86
   3   2  -9   38.85    5.08
   3   2  -9   43.58    3.83
   3   2  -8  160.41    8.81
   3   2  -7  616.28   17.92
   3   2  -6  867.95   17.20
   3   2  -6  882.96   21.93
   3   2  -5   10.39    2.53
   3   2  -5    4.01    1.43
   3   2  -5    4.11    5.11
   3   2  -4  156.15    8.99
   3   2  -4  163.51    4.58
   3   2  -4  154.79    6.57
  -3   2   4  150.59    3.96
   3   2  -3  324.02    9.95
  -3   2   3  322.11    7.54
  -3   2   2  324.99    8.26
   3   2  -2  335.36   10.06
  -3   2   1  205.32    6.82
   3   2  -1  218.98    7.88
   3   2   0   48.20    4.19
  -3   2   0   46.50    3.73
  -3   2  -1  642.65   15.00
   3   2   1  649.79   15.26
   3   2   2  429.69   11.74
  -3   2  -2  432.02   12.23
  -3   2  -3  334.91   11.22
   3   2   3  339.16   10.21
  -3   2  -4  223.35    8.68
  -3   2  -4  214.75    9.32
  -3   2  -5  366.12   12.02
  -3   2  -5  367.96   12.73
  -3   2  -6  846.16   20.80
  -3   2  -6  852.01   21.51
  -3   2  -7   38.90    4.72
  -3   2  -7   40.46    5.08
  -3   2  -8  171.74    9.29
  -3   2  -8  167.37    9.30
  -3   2  -9  189.17    5.07
  -3   2  -9  186.41    9.87
  -3   2  -9  192.31   10.21
  -3   2  -9  202.07    5.30
  -3   2  -9  179.53    5.61
  -3   2 -10   24.54    2.18
  -3   2 -10   24.42    1.74
  -3   2 -10   27.87    2.18
  -3   2 -10   25.09    4.56
  -3   2 -10   26.91    4.64
  -3   2 -10   26.68    2.07
  -3   2 -11  164.48    4.94
  -3   2 -11  152.70    4.44
  -3   2 -11  144.35    9.83
  -3   2 -11  157.17    9.41
  -3   2 -11  161.62    4.97
  -3   2 -11  138.53    5.25
  -3   2 -12   11.94    3.11
  -3   2 -12   14.20    2.03
  -3   2 -12   11.89    1.49
  -3   2 -12   12.67    1.86
  -3   2 -12   19.81    4.70
  -3   2 -12   11.67    3.59
  -3   2 -13   38.28    4.79
  -3   2 -13   41.70    2.38
  -3   2 -13   43.37    2.78
  -3   2 -14   40.44    2.31
  -3   2 -14   44.03    2.81
  -3   2 -15   20.39    1.91
  -3   2 -15   21.89    1.75
  -3   2 -15   19.57    2.22
  -3   2 -16    5.56    1.12
  -3   2 -16    7.63    1.43
  -3   2 -16    2.96    1.45
  -3   2 -17   13.02    1.35
  -3   2 -17   14.57    1.64
  -3   2 -18    1.21    0.76
  -3   2 -18    1.67    0.99
   3   3 -20    3.52    0.95
   3   3 -19    5.76    1.21
   3   3 -18    8.42    1.51
   3   3 -17   33.78    2.36
   3   3 -16   32.30    2.42
   3   3 -15   72.53    3.43
   3   3 -14  105.43    4.09
  -3   3  13   61.66    3.52
   3   3 -13   46.76    6.27
  -3   3  12   35.47    2.80
   3   3 -12   31.75    5.68
  -3   3  11  134.46    5.11
   3   3 -11  138.93    9.55
  -3   3  10    0.49    1.51
   3   3 -10   -5.10    4.07
  -3   3   9   48.58    3.01
   3   3  -9   49.92    6.78
   3   3  -8   23.93    5.52
   3   3  -7  148.18   10.09
   3   3  -6   54.08    6.89
   3   3  -5  547.16   18.74
   3   3  -4   27.56    6.96
   3   3  -3  258.47   12.83
  -3   3   3  266.48    8.47
   3   3  -2  125.55   10.18
  -3   3   2  122.77    6.09
  -3   3   1  162.61    7.36
  -3   3   0  647.67   16.78
  -3   3  -1   66.04    5.64
  -3   3  -2  258.91   10.82
  -3   3  -3   84.54    6.69
  -3   3  -4   40.36    5.45
  -3   3  -5  168.41    9.72
  -3   3  -6   -2.63    3.66
  -3   3  -7  440.42    9.07
  -3   3  -7  444.08    8.74
  -3   3  -7  432.97    8.69
  -3   3  -7  453.21   16.72
  -3   3  -8   51.99    2.64
  -3   3  -8   53.55    2.74
  -3   3  -8   50.56    2.57
  -3   3  -8   56.83    6.51
  -3   3  -9   42.89    2.64
  -3   3  -9   41.40    2.48
  -3   3  -9   42.03    2.43
  -3   3  -9   39.80    5.52
  -3   3 -10   10.93    2.34
  -3   3 -10   13.72    1.66
  -3   3 -10   12.29    1.70
  -3   3 -10   11.24    3.96
  -3   3 -11   15.22    1.84
  -3   3 -11   13.14    2.91
  -3   3 -11   13.54    1.68
  -3   3 -11   14.71    1.84
  -3   3 -11   15.67    4.06
  -3   3 -12   15.20    1.68
  -3   3 -12   21.91    4.37
  -3   3 -12   15.84    1.80
  -3   3 -12   15.89    2.00
  -3   3 -13   19.20    1.83
  -3   3 -13   19.87    1.83
  -3   3 -13   20.82    2.17
  -3   3 -14   16.68    1.68
  -3   3 -14   20.10    1.80
  -3   3 -14   19.32    2.04
  -3   3 -15    1.88    1.08
  -3   3 -15    2.22    1.00
  -3   3 -15    3.70    1.51
  -3   3 -16    2.19    0.96
  -3   3 -16    1.92    1.27
  -3   3 -17    2.82    0.77
  -3   3 -17    0.67    1.02
   3   4 -18    3.26    0.87
   3   4 -17    4.22    1.08
   3   4 -16    0.36    0.75
   3   4 -16    1.11    1.07
   3   4 -15    3.94    1.23
  -3   4  15    2.84    1.35
   3   4 -14   14.02    1.64
  -3   4  14   10.22    1.88
   3   4 -13  200.11    5.42
  -3   4  13  199.64    6.46
   3   4 -12   44.87    2.47
  -3   4  12   43.52    3.31
   3   4 -11   30.84    2.12
  -3   4  11   32.34    3.08
   3   4 -11   28.12    5.52
  -3   4  10   30.75    2.99
   3   4 -10   32.92    6.07
  -3   4   9   64.08    3.85
   3   4  -9   54.61    7.27
  -3   4   8   13.01    2.26
   3   4  -8   16.20    5.22
  -3   4   7  118.91    4.89
   3   4  -7  107.01    9.77
  -3   4   6  140.30    5.21
  -3   4   6  136.73    5.09
  -3   4   5   14.85    2.03
  -3   4   5    9.26    2.64
  -3   4   4   79.25    4.22
  -3   4   4   76.42    3.68
   3   4  -4   65.53    7.89
  -3   4   3   24.98    3.13
   3   4  -3   19.47    5.83
   3   4  -2   23.27    5.63
   3   4  -1  143.49   10.55
  -3   4   1  160.83    8.47
   3   4   0  121.54    4.18
  -3   4   0  119.91    7.79
   3   4   0  126.15    9.76
   3   4   1    8.43    1.43
  -3   4  -1    7.54    3.30
   3   4   1    9.74    4.98
   3   4   2  150.35    4.88
   3   4   2  136.70   10.06
  -3   4  -2  147.80    9.42
   3   4   3   74.34    3.44
   3   4   3   71.41    7.72
  -3   4  -3   71.80    6.96
   3   4   4   26.18    2.35
  -3   4  -4   31.32    5.30
  -3   4  -5    9.25    1.42
   3   4   5    7.77    1.72
  -3   4  -6   76.69    3.17
  -3   4  -6   83.21    3.49
   3   4   6   80.02    3.78
  -3   4  -6   84.44    8.13
  -3   4  -7   52.73    2.82
  -3   4  -7   52.40    2.78
   3   4   7   50.10    3.15
  -3   4  -7   54.78    2.52
  -3   4  -7   53.54    6.79
  -3   4  -8   15.69    2.11
  -3   4  -8   16.00    1.72
  -3   4  -8   11.61    1.51
   3   4   8   15.00    1.98
  -3   4  -8   11.26    4.06
  -3   4  -9   80.45    3.52
  -3   4  -9   82.13    3.95
  -3   4  -9   84.45    3.35
   3   4   9   72.69    3.63
  -3   4 -10   66.05    4.38
  -3   4 -10   75.80    3.35
  -3   4 -10   71.04    3.17
  -3   4 -11   10.65    1.67
  -3   4 -11   14.73    1.66
  -3   4 -11   13.15    1.71
  -3   4 -12   14.40    1.57
  -3   4 -12   15.34    1.78
  -3   4 -12   14.16    1.70
  -3   4 -13    8.86    1.47
  -3   4 -13   12.59    1.59
  -3   4 -14    1.55    1.11
  -3   4 -14   -0.17    1.10
  -3   4 -15    1.51    0.93
  -3   4 -15    2.89    1.03
  -3   4 -16    4.99    0.87
   3   5 -16    9.50    0.90
   3   5 -15    3.32    0.88
  -3   5  15    1.58    1.04
  -3   5  14    1.95    1.32
  -3   5  13   26.10    2.51
  -3   5  12    6.61    2.09
  -3   5  11    6.66    2.24
  -3   5  10  128.37    5.48
  -3   5   9   80.48    4.47
  -3   5   8   19.20    2.82
  -3   5   7    2.35    2.07
  -3   5   6  120.04    5.29
   3   5  -6  128.31    4.23
   3   5  -6  121.30   11.17
   3   5  -5    9.46    1.59
  -3   5   5   10.68    2.31
   3   5  -5    4.80    4.58
   3   5  -4   29.15    2.30
  -3   5   4   23.91    4.03
  -3   5   4   28.87    2.80
   3   5  -4   20.16    5.47
   3   5  -3   17.60    2.00
  -3   5   3   17.37    2.23
  -3   5   3   13.96    3.80
   3   5  -3   11.45    4.80
   3   5  -2   46.70    2.93
  -3   5   2   37.56    2.75
  -3   5   2   36.55    4.34
   3   5  -2   44.05    7.26
  -3   5   1   11.99    3.51
   3   5  -1    8.54    1.82
  -3   5   1    8.66    1.66
   3   5  -1   10.84    5.14
   3   5   0  183.87    5.88
  -3   5   0  175.63    5.38
  -3   5   0  153.32    6.38
   3   5   0  171.03   12.19
   3   5   1    4.95    1.76
  -3   5  -1    1.51    2.95
  -3   5  -2   54.55    4.22
   3   5   2   63.89    3.65
  -3   5  -2   57.88    6.63
   3   5   3   35.61    2.92
  -3   5  -3   34.55    5.61
   3   5   4   59.89    3.63
  -3   5  -4   56.38    6.84
   3   5   5   33.59    2.93
   3   5   6    5.19    2.00
   3   5   7   17.63    2.31
   3   5   8   18.92    2.34
   3   5   9   11.87    1.94
   3   5  10    7.36    1.52
  -3   5 -11    9.57    1.48
  -3   5 -12    5.38    1.22
  -3   5 -13    0.91    0.94
  -3   5 -14    6.43    0.97
   3   6 -14    2.01    0.64
  -3   6  13    3.42    1.16
  -3   6  12    4.70    1.51
  -3   6  11    6.61    1.77
  -3   6  10    3.42    1.81
  -3   6   9    7.39    2.16
  -3   6   8    0.56    2.15
  -3   6   7   19.29    2.69
  -3   6   6   25.10    2.93
  -3   6   5   75.84    4.06
   3   6  -5   71.27    3.14
  -3   6   4    3.67    1.82
   3   6  -4    2.37    1.19
   3   6  -3    4.47    1.51
  -3   6   3    6.27    1.84
   3   6  -2   11.62    1.91
  -3   6   2    9.66    1.82
  -3   6   1   26.67    2.25
   3   6  -1   26.39    2.44
   3   6   0   22.49    2.50
  -3   6   0   19.98    1.97
   3   6   1    1.01    1.80
   3   6   2   20.32    2.51
   3   6   3   28.11    2.86
   3   6   4   21.52    2.68
   3   6   5    4.57    2.10
   3   6   6   17.25    2.35
   3   6   7    4.82    1.70
   3   6   8    3.58    1.50
  -3   6  -9   19.88    1.51
   3   6   9   19.90    1.79
  -3   6 -10   14.81    1.29
   3   6  10   14.40    1.40
  -3   6 -11    9.54    1.05
  -3   6 -12    6.78    0.83
  -3   7  10   -0.20    0.89
  -3   7   9    1.98    1.16
  -3   7   8    0.61    1.21
  -3   7   7   -0.30    1.28
  -3   7   6    1.54    1.31
  -3   7   5    9.82    1.55
  -3   7   4    0.13    1.18
   3   7  -3   12.73    1.37
  -3   7   3   13.88    1.58
  -3   7   2   -1.05    1.02
   3   7  -2   -0.55    1.06
   3   7  -1    2.43    1.26
   3   7   0    3.03    1.40
   3   7   1    3.11    1.42
   3   7   2    4.78    1.51
   3   7   3    0.62    1.35
   3   7   4    2.68    1.49
  -3   7  -5    0.72    0.59
   3   7   5    2.69    1.30
  -3   7  -6    1.24    0.60
   3   7   6    1.98    1.18
   3   7   7    1.99    1.03
   4  -7  -8    0.42    1.21
   4  -7  -7   11.18    1.96
  -4  -7   6   14.04    1.50
   4  -7  -6   15.95    2.16
  -4  -7   5    2.11    1.30
   4  -7  -5    3.07    1.82
   4  -7  -4   26.93    2.79
  -4  -7   4   23.65    2.14
  -4  -7   3    2.67    1.61
   4  -7  -3    0.79    1.91
   4  -7  -2    2.86    1.96
  -4  -7   2    4.29    1.75
  -4  -7   1   21.31    2.45
   4  -7  -1    4.73    1.97
  -4  -7   0    4.05    1.77
   4  -7   0    2.26    1.70
  -4  -7  -1    3.47    1.68
   4  -7   1    5.34    1.63
  -4  -7  -2    2.23    1.51
   4  -7   2    7.04    1.52
  -4  -7  -3    0.92    1.32
  -4  -7  -4   15.06    1.64
  -4  -7  -5    3.26    1.05
   4  -6 -14    3.25    1.14
   4  -6 -13    7.66    1.44
   4  -6 -12    3.64    1.43
   4  -6 -11   11.11    1.72
   4  -6 -10   11.03    1.84
   4  -6 -10   10.47    1.85
   4  -6  -9    8.07    1.69
   4  -6  -8   20.54    2.16
   4  -6  -7    9.42    1.75
  -4  -6   7    9.85    1.76
   4  -6  -6    6.92    1.48
  -4  -6   6    6.36    1.85
  -4  -6   5   18.18    2.46
  -4  -6   4   18.39    2.65
  -4  -6   3   18.43    2.72
  -4  -6   2    6.45    2.43
  -4  -6   1   13.93    2.81
  -4  -6   0   62.75    4.19
  -4  -6  -1    6.76    1.42
  -4  -6  -1    5.39    2.23
  -4  -6  -2   20.26    2.04
  -4  -6  -2   25.02    3.15
  -4  -6  -3    9.02    1.87
  -4  -6  -3    5.64    2.13
  -4  -6  -4    3.42    1.58
  -4  -6  -4    3.05    1.90
  -4  -6  -5   17.55    2.08
  -4  -6  -5   17.95    2.31
  -4  -6  -6   10.55    1.86
  -4  -6  -6    9.45    1.68
  -4  -6  -7    2.07    1.55
  -4  -6  -7    0.69    1.20
  -4  -6  -8   15.06    1.86
  -4  -6  -9    0.99    1.38
  -4  -6  -9    2.49    1.03
  -4  -6 -10    6.52    1.36
  -4  -6 -10    8.11    1.03
   4  -5 -17    3.90    0.95
   4  -5 -16    0.73    1.17
   4  -5 -15    9.13    1.65
   4  -5 -14    2.47    1.64
   4  -5 -13    4.65    1.94
   4  -5 -12   15.96    2.50
   4  -5 -11   10.20    2.20
   4  -5 -10   38.61    3.07
   4  -5  -9   25.22    2.63
   4  -5  -8   58.03    3.44
   4  -5  -7   74.79    3.82
  -4  -5   7   75.00    3.90
   4  -5  -6   49.31    5.94
  -4  -5   6   55.06    6.53
   4  -5  -6   50.58    3.13
  -4  -5   6   52.80    3.51
   4  -5  -5   37.79    5.39
  -4  -5   5   31.58    5.31
   4  -5  -5   38.98    2.73
  -4  -5   5   36.35    3.16
  -4  -5   4   29.78    4.99
   4  -5  -4   32.85    5.21
   4  -5  -4   31.95    2.44
  -4  -5   4   33.63    3.10
  -4  -5   3   10.84    3.05
   4  -5  -3   18.81    4.31
  -4  -5   3   10.87    2.41
  -4  -5   2   26.85    4.35
   4  -5  -2   34.50    4.97
  -4  -5   2   26.94    2.88
  -4  -5   1   55.74    5.74
   4  -5  -1   52.10    5.96
  -4  -5   1   48.08    3.70
   4  -5   0    7.45    3.47
  -4  -5   0    7.54    1.50
  -4  -5   0    7.79    2.22
   4  -5   1   -3.40    3.03
  -4  -5  -1    0.04    1.36
  -4  -5  -1   -0.33    2.02
   4  -5   2   30.77    4.99
  -4  -5  -2   27.86    2.33
  -4  -5  -2   29.03    2.97
  -4  -5  -3   17.28    2.09
  -4  -5  -3   17.89    2.63
  -4  -5  -4   27.47    2.55
  -4  -5  -4   28.93    2.90
  -4  -5  -5   21.15    2.50
  -4  -5  -5   18.97    2.46
  -4  -5  -6    5.86    2.13
  -4  -5  -6    3.13    1.62
  -4  -5  -7   28.56    2.72
  -4  -5  -7   24.17    2.27
  -4  -5  -8   33.56    2.91
  -4  -5  -9    2.47    1.91
  -4  -5 -10    0.62    1.12
  -4  -5 -10    0.76    1.73
  -4  -5 -11    2.03    1.52
  -4  -5 -11    3.79    1.10
  -4  -5 -11    3.28    1.02
  -4  -5 -12    0.72    0.81
  -4  -5 -12   -0.69    1.28
  -4  -5 -13    6.28    1.24
  -4  -5 -13    4.39    0.94
   4  -4 -19    1.86    0.87
   4  -4 -18    2.08    1.00
   4  -4 -17    3.19    1.27
   4  -4 -16   10.78    1.85
   4  -4 -15   44.50    3.06
   4  -4 -14    7.42    2.16
   4  -4 -13    1.25    1.88
   4  -4 -12   69.77    3.87
   4  -4 -11    6.51    2.95
   4  -4 -11   15.32    2.39
   4  -4 -10   62.47    6.85
   4  -4 -10   62.54    3.60
   4  -4  -9  251.56   12.61
   4  -4  -9  262.75    7.30
   4  -4  -8  103.74    7.77
   4  -4  -8  101.64    4.24
   4  -4  -7   15.15    3.89
   4  -4  -7   15.38    1.98
  -4  -4   7   15.20    2.03
   4  -4  -6   98.05    7.34
   4  -4  -6  105.59    4.14
  -4  -4   6   97.58    4.31
   4  -4  -5   29.96    4.46
   4  -4  -5   31.73    2.34
  -4  -4   5   26.60    2.43
  -4  -4   4   21.56    3.92
   4  -4  -4   17.97    3.74
   4  -4  -4   20.03    1.96
  -4  -4   4   21.71    2.46
  -4  -4   3   12.97    3.10
   4  -4  -3   12.78    3.35
  -4  -4   3   13.51    2.09
  -4  -4   2   88.75    6.13
   4  -4  -2   98.70    7.19
  -4  -4   2   95.38    4.21
  -4  -4   1   16.14    2.93
   4  -4  -1   20.60    3.87
  -4  -4   1   19.25    2.16
  -4  -4   0   50.15    4.40
   4  -4   0   49.45    5.26
  -4  -4   0   53.75    3.23
  -4  -4  -1  125.96    6.65
   4  -4   1  125.50    7.94
  -4  -4  -1  127.33    4.27
  -4  -4  -1  125.64    4.88
   4  -4   2   40.59    4.86
  -4  -4  -2   35.46    2.37
  -4  -4  -2   34.53    2.75
  -4  -4  -3   13.85    1.81
  -4  -4  -3   13.71    2.13
   4  -4   4   34.26    4.71
  -4  -4  -4   31.39    2.33
  -4  -4  -4   33.31    2.75
   4  -4   5   17.75    3.96
  -4  -4  -5   17.66    1.99
  -4  -4  -5   16.78    2.17
   4  -4   6  106.74    7.87
  -4  -4  -6  111.29    4.41
  -4  -4  -6  102.40    4.42
  -4  -4  -7   30.73    2.68
   4  -4   7   30.86    4.83
  -4  -4  -8   71.01    3.73
  -4  -4  -9   23.87    2.38
  -4  -4  -9   26.93    2.17
  -4  -4 -10   14.21    2.14
  -4  -4 -10   13.96    1.78
  -4  -4 -10    9.36    1.53
  -4  -4 -11   10.90    1.59
  -4  -4 -11   14.43    2.05
  -4  -4 -11   12.51    1.67
  -4  -4 -12    1.68    1.49
  -4  -4 -12    0.96    1.05
  -4  -4 -12   -0.58    1.21
  -4  -4 -12    0.93    1.27
  -4  -4 -13   13.45    1.66
  -4  -4 -13   15.47    1.50
  -4  -4 -13   14.33    1.62
  -4  -4 -13   13.70    1.69
  -4  -4 -14    0.94    1.00
  -4  -4 -14    0.77    0.97
  -4  -4 -14    1.30    1.14
  -4  -4 -15    5.22    1.06
  -4  -4 -15    7.22    1.17
   4  -3 -20    1.96    0.88
   4  -3 -20    1.66    0.83
   4  -3 -19    3.41    1.11
   4  -3 -19    4.31    1.19
   4  -3 -18    5.41    1.42
   4  -3 -17   16.84    1.76
   4  -3 -17   16.09    1.85
   4  -3 -16    3.64    1.57
   4  -3 -16    2.37    1.30
   4  -3 -15    9.96    1.97
   4  -3 -14  118.09    4.73
   4  -3 -13   13.42    2.23
   4  -3 -13    5.36    3.14
   4  -3 -13   11.77    3.32
   4  -3 -12   33.92    2.68
   4  -3 -12   29.21    4.91
   4  -3 -12   23.85    3.97
   4  -3 -11   29.24    2.50
   4  -3 -11   32.80    5.03
   4  -3 -11   25.93    4.16
   4  -3 -10  114.06    7.09
   4  -3 -10  117.55    4.40
   4  -3 -10  111.29    8.10
   4  -3  -9   24.07    2.08
   4  -3  -9   18.19    3.68
   4  -3  -9   21.68    3.27
   4  -3  -8  109.11    6.21
   4  -3  -8   97.21    7.00
   4  -3  -7  127.47    6.29
   4  -3  -7  118.47    7.32
   4  -3  -6   98.13    5.06
   4  -3  -6  102.71    6.68
   4  -3  -5  298.37    8.68
   4  -3  -5  310.13   11.26
   4  -3  -4   50.21    4.69
   4  -3  -3  333.30   11.29
   4  -3  -2  110.03    6.33
  -4  -3   1  416.87   11.35
   4  -3  -1  407.87   12.41
  -4  -3   0  227.16    7.73
   4  -3   0  228.00    8.91
   4  -3   1  173.03    7.75
  -4  -3  -1  179.95    6.50
  -4  -3  -2   68.45    3.81
   4  -3   2   57.74    4.77
   4  -3   3  123.54    6.79
   4  -3   4   79.55    5.65
   4  -3   5  317.21   11.52
  -4  -3  -6  186.27    5.35
  -4  -3  -6  179.41    4.99
   4  -3   6  176.01    8.66
  -4  -3  -7   54.93    2.99
  -4  -3  -7   51.46    2.67
   4  -3   7   53.24    5.08
  -4  -3  -8   74.58    3.48
  -4  -3  -8   72.89    3.22
  -4  -3  -9    5.98    1.59
  -4  -3  -9    5.66    1.45
  -4  -3 -10  121.30    4.38
  -4  -3 -10  126.99    4.65
  -4  -3 -10  119.33    4.45
  -4  -3 -11   -0.68    1.42
  -4  -3 -11    0.00    1.18
  -4  -3 -11    0.23    1.39
  -4  -3 -12    3.01    1.22
  -4  -3 -12    2.38    1.36
  -4  -3 -12    2.61    1.50
  -4  -3 -13   20.89    1.93
  -4  -3 -13   18.11    1.82
  -4  -3 -13   17.02    2.03
  -4  -3 -13   16.95    2.06
  -4  -3 -14    6.91    1.70
  -4  -3 -14    3.23    1.61
  -4  -3 -15   -1.10    1.39
  -4  -3 -15    2.09    1.42
  -4  -3 -16    0.38    1.18
  -4  -3 -16    0.73    1.16
  -4  -3 -17    1.43    1.00
  -4  -3 -17   -0.26    0.95
   4  -2 -21    1.63    0.95
   4  -2 -20   12.97    1.59
   4  -2 -20   14.68    1.32
   4  -2 -19   -0.92    1.36
   4  -2 -19   -1.38    1.09
   4  -2 -18   17.23    2.16
   4  -2 -18   20.01    1.94
   4  -2 -17   20.53    2.06
   4  -2 -16   46.59    2.75
   4  -2 -15   58.44    3.14
   4  -2 -15   56.48    3.02
   4  -2 -14    1.59    2.71
   4  -2 -14    3.67    1.52
   4  -2 -14    4.37    1.42
   4  -2 -13   62.52    3.22
   4  -2 -13   73.11    6.43
   4  -2 -13   64.91    3.04
   4  -2 -12   50.17    5.78
   4  -2 -12   47.46    4.95
   4  -2 -12   54.72    2.96
   4  -2 -12   55.15    2.67
   4  -2 -11  100.44    3.78
   4  -2 -11  101.31    6.76
   4  -2 -11   94.45    7.44
   4  -2 -10   61.84    5.12
   4  -2 -10   69.03    6.16
   4  -2  -9  136.14    7.80
   4  -2  -9  121.86    6.52
   4  -2  -8  189.40    8.79
   4  -2  -8  189.80    7.64
   4  -2  -7   42.62    4.43
   4  -2  -7   41.01    3.58
   4  -2  -6  380.66   11.45
   4  -2  -6  356.50    9.64
   4  -2  -5  136.72    6.44
   4  -2  -5  126.51    4.94
   4  -2  -4  152.41    5.04
   4  -2  -4  143.16    6.33
   4  -2  -3    2.83    1.11
   4  -2  -3    0.07    2.06
   4  -2  -2  158.61    3.98
   4  -2  -2  156.71    6.19
   4  -2  -1   52.16    3.60
  -4  -2   0  408.30    8.97
   4  -2   0  395.11   10.23
  -4  -2  -1  482.15    9.74
   4  -2   1  474.40   11.47
   4  -2   2  499.21   12.15
  -4  -2  -2  529.16   10.16
   4  -2   3  265.78    8.35
  -4  -2  -4    1.58    2.43
   4  -2   4    2.04    1.42
  -4  -2  -5  218.07    8.89
   4  -2   5  219.14    7.84
  -4  -2  -6   44.06    4.44
   4  -2   6   51.56    3.86
  -4  -2  -7  208.28    9.50
   4  -2   7  218.15    8.46
  -4  -2  -8   51.78    2.58
  -4  -2  -8   56.75    5.43
  -4  -2  -8   49.49    2.52
  -4  -2  -9   14.99    1.58
  -4  -2  -9   13.61    1.57
  -4  -2  -9   14.64    1.69
  -4  -2  -9   18.21    3.85
  -4  -2 -10    2.37    1.31
  -4  -2 -10    0.08    1.02
  -4  -2 -10   -0.43    1.24
  -4  -2 -10   -0.85    2.81
  -4  -2 -11    7.20    1.50
  -4  -2 -11    8.30    3.33
  -4  -2 -11   10.29    1.77
  -4  -2 -12   16.22    1.77
  -4  -2 -12   12.87    2.02
  -4  -2 -12   14.76    2.07
  -4  -2 -13   89.91    4.04
  -4  -2 -13   89.47    3.57
  -4  -2 -13   87.01    3.95
  -4  -2 -14    9.89    1.49
  -4  -2 -14    8.45    2.00
  -4  -2 -15    0.28    1.64
  -4  -2 -15    2.49    1.68
  -4  -2 -16    3.37    1.54
  -4  -2 -16    4.00    1.59
  -4  -2 -17    0.78    1.31
  -4  -2 -17    2.10    1.30
  -4  -2 -18    2.31    1.10
   4  -1 -22    0.53    0.82
   4  -1 -21    2.06    1.15
   4  -1 -20    0.57    1.32
   4  -1 -19    2.65    1.08
   4  -1 -19    3.26    1.60
   4  -1 -18    9.34    1.98
   4  -1 -18    8.62    1.43
   4  -1 -17   25.54    2.48
   4  -1 -17   16.47    1.80
   4  -1 -16    5.97    1.81
   4  -1 -15    6.83    3.07
   4  -1 -15    7.30    1.84
   4  -1 -14   22.18    4.29
   4  -1 -14   27.20    2.33
   4  -1 -13   38.17    4.83
   4  -1 -13   38.68    2.42
   4  -1 -12   96.93    6.67
   4  -1 -12  106.01    3.74
   4  -1 -11   53.29    4.96
   4  -1 -10   25.72    3.73
   4  -1 -10   25.94    4.31
   4  -1  -9  505.26   13.52
   4  -1  -9  497.08   14.88
   4  -1  -8  226.06    8.17
   4  -1  -8  227.25    6.49
   4  -1  -8  227.84    9.10
   4  -1  -7  340.91   10.68
   4  -1  -7  327.79    9.38
   4  -1  -7  311.46    8.13
   4  -1  -6  102.91    4.68
   4  -1  -6   96.27    5.44
   4  -1  -5  703.56   13.86
   4  -1  -5  715.15   15.17
   4  -1  -4   55.70    3.12
   4  -1  -4   53.81    3.55
   4  -1  -3 1671.72   27.33
   4  -1  -2 2619.33   39.65
   4  -1  -1 1532.71   24.53
   4  -1   0  297.13    6.97
   4  -1   1   61.36    2.84
  -4  -1  -1   58.78    2.35
  -4  -1  -1   59.72    1.52
   4  -1   2  462.76    9.32
  -4  -1  -3  215.32    7.19
   4  -1   3  206.12    5.56
  -4  -1  -4  239.73    7.99
   4  -1   4  234.67    6.99
   4  -1   4  232.11    6.28
  -4  -1  -5   46.75    3.95
   4  -1   5   47.17    2.88
  -4  -1  -6  339.59   10.66
  -4  -1  -7  470.28   13.54
  -4  -1  -8  122.30    6.86
  -4  -1  -9   44.63    4.60
  -4  -1  -9   49.57    2.59
  -4  -1 -10   31.31    2.09
  -4  -1 -10   33.46    2.32
  -4  -1 -10   31.81    2.24
  -4  -1 -11   40.18    5.03
  -4  -1 -11   41.99    2.66
  -4  -1 -11   35.15    2.27
  -4  -1 -11   40.22    2.65
  -4  -1 -12  226.53   11.20
  -4  -1 -12  250.55    6.80
  -4  -1 -12  237.45    6.31
  -4  -1 -12  241.97    6.65
  -4  -1 -13   94.80    4.16
  -4  -1 -13  100.99    4.20
  -4  -1 -13  102.57    3.91
  -4  -1 -14   -0.36    1.18
  -4  -1 -14    0.88    1.54
  -4  -1 -14    1.90    1.71
  -4  -1 -15   21.31    2.24
  -4  -1 -15   22.95    2.53
  -4  -1 -16    7.25    1.67
  -4  -1 -16    7.99    1.83
  -4  -1 -17    4.91    1.42
  -4  -1 -18    9.56    1.33
   4   0 -22    0.78    0.78
   4   0 -21    0.53    0.96
   4   0 -21    0.11    0.70
   4   0 -20    6.95    1.47
   4   0 -20    4.56    1.07
   4   0 -19    7.43    1.38
   4   0 -19    9.00    2.01
   4   0 -18    2.28    1.24
   4   0 -18    2.89    1.90
   4   0 -17   11.77    2.23
   4   0 -16  379.17    8.87
   4   0 -15   12.28    3.46
   4   0 -15   10.68    2.03
   4   0 -14    1.44    2.49
   4   0 -14    0.08    1.48
   4   0 -13    3.04    2.47
   4   0 -13    3.30    1.38
   4   0 -12   43.70    4.58
   4   0 -11  363.67   12.18
   4   0 -10   -0.70    2.47
   4   0  -9   20.20    3.27
   4   0  -8   90.70    3.55
   4   0  -8   91.59    5.39
   4   0  -8   88.22    3.79
   4   0  -7   25.60    3.76
   4   0  -7   22.66    3.05
   4   0  -7   22.79    2.00
   4   0  -7   22.88    2.15
   4   0  -6  125.82    4.69
   4   0  -6  124.73    4.46
   4   0  -6  121.88    6.12
   4   0  -5  533.65   12.78
   4   0  -5  555.23   11.28
   4   0  -4  754.21   14.22
   4   0  -4  758.02   14.99
   4   0  -3 3382.49   49.85
   4   0  -3 3343.33   49.79
   4   0  -2 3759.54   54.22
   4   0  -2 3741.10   55.15
   4   0  -1 3717.43   54.11
   4   0  -1 3638.99   52.16
   4   0   0 1107.58   19.23
   4   0   0 1100.47   16.70
  -4   0  -1 1444.15   23.01
   4   0   1 1417.09   23.59
   4   0   1 1417.40   20.08
   4   0   2 1820.61   28.92
  -4   0  -2 1777.47   29.12
  -4   0  -3  923.94   18.32
   4   0   3  952.67   17.40
  -4   0  -3  988.52   17.31
   4   0   4   69.51    1.78
   4   0   4   73.80    3.59
  -4   0  -4   79.93    3.97
   4   0   5  132.01    4.73
  -4   0  -5  139.77    5.50
  -4   0  -6  418.79   10.91
  -4   0  -7   98.30    5.24
  -4   0  -8   91.94    5.35
  -4   0  -9   67.07    4.88
  -4   0 -10    9.68    1.37
  -4   0 -10    9.27    1.22
  -4   0 -10    8.46    2.47
  -4   0 -10    9.54    1.53
  -4   0 -10    9.39    1.28
  -4   0 -10    8.32    1.37
  -4   0 -11   -0.29    1.14
  -4   0 -11    0.22    0.96
  -4   0 -11    4.54    3.25
  -4   0 -11   -1.52    2.28
  -4   0 -11    1.35    1.18
  -4   0 -11    0.16    1.09
  -4   0 -11    0.80    1.22
  -4   0 -12   18.68    1.90
  -4   0 -12   22.83    1.76
  -4   0 -12   21.51    4.60
  -4   0 -12   19.28    1.81
  -4   0 -12   20.03    1.98
  -4   0 -12   21.57    2.26
  -4   0 -13   47.52    6.24
  -4   0 -13   51.32    2.98
  -4   0 -13   49.77    2.62
  -4   0 -13   49.88    2.83
  -4   0 -13   53.75    3.19
  -4   0 -14   36.37    2.66
  -4   0 -14   35.87    2.27
  -4   0 -14   39.28    2.85
  -4   0 -15   19.00    1.75
  -4   0 -15   21.08    2.15
  -4   0 -16   13.17    1.75
  -4   0 -16   12.87    1.38
  -4   0 -17    1.03    0.83
  -4   0 -17    0.27    1.04
  -4   0 -18   13.27    1.29
  -4   0 -19    2.89    0.84
   4   1 -21    3.00    1.00
   4   1 -21    4.10    0.91
   4   1 -20    3.33    1.24
   4   1 -20    0.35    0.94
   4   1 -19    1.58    1.34
   4   1 -19    7.18    1.81
   4   1 -18    6.31    1.67
   4   1 -18    6.75    1.82
   4   1 -17   21.67    2.28
   4   1 -16    9.70    2.13
   4   1 -15    4.50    2.71
   4   1 -15    6.86    1.80
   4   1 -14   22.29    3.96
   4   1 -14   24.44    2.21
   4   1 -13   38.31    4.47
   4   1 -13   37.74    2.49
   4   1 -12   89.27    6.28
   4   1 -12   93.22    3.46
   4   1 -11   47.41    4.58
   4   1 -11   51.71    4.35
   4   1 -10   25.30    3.37
   4   1 -10   26.88    3.64
   4   1  -9  509.48   13.65
   4   1  -9  493.41   13.84
   4   1  -8  216.15    8.67
   4   1  -8  225.07    6.76
   4   1  -7  325.48   10.60
   4   1  -7  306.86    8.35
   4   1  -6  104.93    6.16
   4   1  -6   99.70    4.54
   4   1  -5  681.84   14.13
   4   1  -4   52.18    3.53
   4   1  -3 1653.22   27.80
  -4   1   2 2553.88   38.27
   4   1  -2 2663.84   40.78
  -4   1   1 1576.59   24.93
   4   1  -1 1511.28   26.37
  -4   1   0  303.88    7.84
   4   1   0  282.78    8.24
  -4   1  -1   64.95    3.91
   4   1   1   57.55    3.87
  -4   1  -2  495.45   11.89
  -4   1  -2  495.71   11.88
   4   1   2  484.06   11.52
  -4   1  -3  213.34    7.71
  -4   1  -3  215.14    7.81
   4   1   3  209.09    7.05
  -4   1  -4  248.82    8.89
  -4   1  -4  240.36    8.71
   4   1   4  236.33    7.50
  -4   1  -4  245.42    5.96
  -4   1  -5   46.54    4.52
  -4   1  -5   46.65    4.47
   4   1   5   47.32    3.33
  -4   1  -5   51.75    2.82
  -4   1  -6  340.10   11.93
  -4   1  -6  340.10   11.32
  -4   1  -6  354.49    8.72
  -4   1  -7  472.09   15.12
  -4   1  -7  500.00   14.60
  -4   1  -8  116.69    7.66
  -4   1  -8  119.26    7.12
  -4   1  -9   51.08    2.25
  -4   1  -9   47.05    2.32
  -4   1  -9   46.13    5.32
  -4   1  -9   45.52    5.02
  -4   1  -9   48.05    2.39
  -4   1  -9   50.64    2.58
  -4   1  -9   47.99    2.63
  -4   1 -10   29.06    2.04
  -4   1 -10   31.86    1.89
  -4   1 -10   28.68    4.43
  -4   1 -10   36.16    4.46
  -4   1 -10   26.86    1.90
  -4   1 -10   34.72    2.18
  -4   1 -10   34.09    2.33
  -4   1 -10   28.41    2.30
  -4   1 -11   41.30    2.22
  -4   1 -11   36.88    2.43
  -4   1 -11   45.70    6.09
  -4   1 -11   39.67    2.35
  -4   1 -11   41.80    2.53
  -4   1 -11   35.09    2.53
  -4   1 -12  232.39    5.83
  -4   1 -12  232.69    6.42
  -4   1 -12  241.63   12.92
  -4   1 -12  250.40    6.29
  -4   1 -12  245.71    6.39
  -4   1 -12  234.35    6.59
  -4   1 -13   86.84    4.84
  -4   1 -13  101.27    3.61
  -4   1 -13  110.35    3.92
  -4   1 -13   98.20    3.88
  -4   1 -13   85.31    4.25
  -4   1 -14    0.50    1.47
  -4   1 -14    1.42    1.13
  -4   1 -14   -0.22    1.34
  -4   1 -14    2.17    1.17
  -4   1 -15   21.78    1.86
  -4   1 -15   23.54    2.06
  -4   1 -16    7.48    1.42
  -4   1 -17    4.12    1.26
  -4   1 -17    3.40    1.08
  -4   1 -18    7.66    1.13
   4   2 -21    2.80    0.99
   4   2 -20   12.37    1.51
   4   2 -19   -0.11    1.31
   4   2 -18   20.09    2.20
   4   2 -17   21.22    2.08
   4   2 -16   50.70    2.86
   4   2 -15   62.95    3.13
   4   2 -14    5.27    2.91
   4   2 -14    5.90    1.47
   4   2 -13   64.67    5.26
   4   2 -13   62.94    3.01
  -4   2  13   63.58    3.36
   4   2 -12   51.01    4.57
   4   2 -12   52.78    2.60
   4   2 -11   96.40    6.02
   4   2 -11  106.12    7.56
   4   2 -10   55.60    4.57
   4   2 -10   60.21    6.13
   4   2  -9  135.48    8.39
   4   2  -8  177.88    9.64
   4   2  -7   33.85    3.39
   4   2  -7   43.51    6.02
   4   2  -6  365.84    8.97
   4   2  -6  349.08   13.78
   4   2  -6  356.36   10.83
   4   2  -5  136.63    4.29
   4   2  -5  117.64    8.98
   4   2  -5  129.19    6.42
  -4   2   4  146.33    3.91
   4   2  -4  147.72    6.86
  -4   2   3    2.35    1.35
   4   2  -3    2.93    2.86
   4   2  -2  156.93    7.16
  -4   2   2  158.47    5.51
   4   2  -1   53.48    4.59
  -4   2   1   55.61    3.74
   4   2   0  414.27   11.89
  -4   2   0  387.54   10.66
   4   2   1  472.52   13.03
  -4   2  -1  462.33   12.41
   4   2   2  487.06   13.45
  -4   2  -2  506.32   13.70
   4   2   3  274.29    9.59
  -4   2  -3  273.22   10.10
   4   2   4    2.81    2.24
  -4   2  -4    1.15    2.98
  -4   2  -5  221.97    9.79
  -4   2  -5  216.81    9.41
  -4   2  -6   44.64    4.85
  -4   2  -6   42.86    5.14
  -4   2  -7  214.32   10.25
  -4   2  -7  213.23   10.29
  -4   2  -8   54.59    2.53
  -4   2  -8   55.31    5.71
  -4   2  -8   45.51    5.42
  -4   2  -8   52.56    2.54
  -4   2  -8   51.10    2.95
  -4   2  -9   16.98    1.77
  -4   2  -9   14.27    1.39
  -4   2  -9   13.05    1.92
  -4   2  -9   15.85    1.67
  -4   2  -9   15.35    3.85
  -4   2  -9   16.39    3.93
  -4   2 -10    0.00    1.42
  -4   2 -10    0.88    1.46
  -4   2 -10    1.33    1.05
  -4   2 -10   -0.69    1.35
  -4   2 -10    4.14    3.37
  -4   2 -10   -2.29    3.32
  -4   2 -11    5.18    1.95
  -4   2 -11    8.62    1.43
  -4   2 -11    7.07    1.83
  -4   2 -11    7.13    1.51
  -4   2 -11    5.01    3.00
  -4   2 -11    7.40    3.24
  -4   2 -12   16.11    2.97
  -4   2 -12   15.10    1.72
  -4   2 -12   13.53    2.13
  -4   2 -12   13.01    1.90
  -4   2 -12   16.20    3.91
  -4   2 -13   81.13    3.29
  -4   2 -13   77.90    5.22
  -4   2 -13   85.80    3.73
  -4   2 -14   11.00    1.54
  -4   2 -14   10.23    1.77
  -4   2 -14   10.21    1.82
  -4   2 -15    0.58    1.04
  -4   2 -15    1.81    1.32
  -4   2 -15    1.47    1.42
  -4   2 -16    6.75    1.32
  -4   2 -16    5.25    1.43
  -4   2 -17    1.03    0.89
  -4   2 -17    0.75    1.03
  -4   2 -18    3.01    0.76
   4   3 -20    1.69    0.93
   4   3 -19    6.99    1.31
   4   3 -18    6.60    1.48
   4   3 -17   17.13    1.89
   4   3 -16    3.47    1.50
  -4   3  14  128.72    4.99
   4   3 -13   12.47    4.26
  -4   3  13   13.40    2.25
   4   3 -12   32.41    5.27
  -4   3  12   32.22    2.80
   4   3 -11   33.20    5.38
  -4   3  11   27.79    2.62
   4   3 -10  123.60    9.42
  -4   3  10  122.98    4.80
   4   3  -9   18.96    5.12
  -4   3   9   21.76    2.25
  -4   3   9   23.28    2.48
   4   3  -8   97.78    8.66
   4   3  -7  129.14    9.74
   4   3  -6  109.02    9.25
   4   3  -5  288.64   14.16
   4   3  -4   59.21    8.07
   4   3  -3  350.35   15.78
  -4   3   3  358.50    9.80
  -4   3   2  106.23    5.56
  -4   3   1  399.60   11.93
  -4   3   0  216.44    8.90
  -4   3  -1  162.60    8.03
  -4   3  -2   59.58    5.43
  -4   3  -3  127.43    7.87
  -4   3  -4   78.71    6.74
  -4   3  -5  345.35   13.87
  -4   3  -6  181.95    5.15
  -4   3  -6  176.26    4.74
  -4   3  -6  179.63    4.79
  -4   3  -6  177.09   10.38
  -4   3  -7   54.59    2.79
  -4   3  -7   51.11    2.60
  -4   3  -7   52.47    2.58
  -4   3  -7   55.67    6.31
  -4   3  -8   77.21    3.24
  -4   3  -8   75.65    3.36
  -4   3  -8   75.54    3.19
  -4   3  -9    6.99    1.48
  -4   3  -9    4.62    1.71
  -4   3  -9    4.57    1.36
  -4   3  -9    6.64    3.69
  -4   3 -10  117.75    4.42
  -4   3 -10  127.97    4.18
  -4   3 -10  124.42    4.56
  -4   3 -10  127.76    4.41
  -4   3 -10  134.11    9.49
  -4   3 -11    0.46    2.65
  -4   3 -11   -0.39    1.14
  -4   3 -11    0.60    1.23
  -4   3 -11    0.04    1.37
  -4   3 -12    0.96    1.27
  -4   3 -12    5.60    3.97
  -4   3 -12    3.00    1.35
  -4   3 -12    3.35    1.55
  -4   3 -13   19.00    1.82
  -4   3 -13   17.53    1.90
  -4   3 -13   19.81    2.13
  -4   3 -14    2.92    1.24
  -4   3 -14    4.98    1.25
  -4   3 -14    6.40    1.66
  -4   3 -15    0.61    0.91
  -4   3 -15    0.91    1.00
  -4   3 -15   -0.84    1.29
  -4   3 -16    1.64    0.83
  -4   3 -16    1.44    0.83
  -4   3 -16    2.62    1.14
   4   4 -18    1.93    0.87
   4   4 -17    3.14    1.02
   4   4 -16   10.54    1.10
   4   4 -16   10.27    1.39
   4   4 -15   41.65    2.33
  -4   4  15   44.23    2.78
  -4   4  14    4.53    1.84
   4   4 -14    3.96    1.29
  -4   4  13    3.14    1.87
   4   4 -13    4.29    1.24
   4   4 -12   74.54    3.16
  -4   4  12   71.12    4.12
   4   4 -11    9.37    4.26
  -4   4  11   12.31    2.46
   4   4 -10   56.54    7.87
  -4   4  10   66.88    4.06
   4   4  -9  246.76   14.64
  -4   4   9  252.86    7.68
   4   4  -8   96.39    9.42
  -4   4   8  111.63    4.86
   4   4  -7   18.60    5.74
  -4   4   7   13.49    2.59
   4   4  -7   13.13    1.54
  -4   4   7   15.45    2.21
   4   4  -6  115.10   10.33
   4   4  -6   98.92    3.62
  -4   4   6  109.30    4.57
  -4   4   6  110.48    4.72
   4   4  -5   26.81    2.02
  -4   4   5   30.30    2.56
   4   4  -4   27.51    6.55
   4   4  -4   22.21    1.89
  -4   4   4   25.28    3.19
  -4   4   4   21.58    2.20
  -4   4   4   21.49    2.30
  -4   4   3   11.68    2.90
   4   4  -3   14.39    1.62
  -4   4   3   14.67    1.89
   4   4  -3   11.84    5.63
  -4   4   2  103.48    4.69
   4   4  -2  100.22    3.76
   4   4  -2  104.15    9.91
  -4   4   1   16.68    3.10
   4   4  -1   18.36    1.84
  -4   4   1   20.03    3.49
   4   4  -1   16.98    6.33
  -4   4   0   54.96    3.83
   4   4   0   54.19    2.91
  -4   4   0   48.27    5.11
   4   4   0   45.70    7.60
   4   4   1  131.81    4.52
   4   4   1  123.19   10.28
  -4   4  -1  120.10    8.02
   4   4   2   35.70    2.49
  -4   4  -2   37.15    5.38
   4   4   3   14.79    1.92
  -4   4  -3   11.54    3.92
  -4   4  -4   34.12    2.06
   4   4   4   32.22    2.44
  -4   4  -4   35.02    5.51
  -4   4  -5   16.51    1.79
  -4   4  -5   16.05    1.71
   4   4   5   17.92    2.04
  -4   4  -5   11.89    3.53
  -4   4  -6  109.11    3.90
  -4   4  -6  111.98    4.19
   4   4   6  104.73    4.32
  -4   4  -7   25.55    2.25
  -4   4  -7   26.05    2.22
  -4   4  -7   27.01    1.95
   4   4   7   24.20    2.25
  -4   4  -7   30.32    5.61
  -4   4  -8   71.28    3.42
  -4   4  -8   67.93    3.29
   4   4   8   66.63    3.39
  -4   4  -8   67.62    3.02
  -4   4  -9   23.46    2.11
  -4   4  -9   20.98    2.66
  -4   4  -9   23.37    2.00
  -4   4 -10   14.37    1.77
  -4   4 -10   12.98    3.39
  -4   4 -10   11.39    1.71
  -4   4 -10   10.76    1.59
  -4   4 -11   11.48    4.22
  -4   4 -11   13.72    1.74
  -4   4 -11   20.78    2.03
  -4   4 -11   16.34    1.75
  -4   4 -12    0.73    1.30
  -4   4 -12   -0.83    1.05
  -4   4 -12   -0.22    1.13
  -4   4 -13   15.78    1.45
  -4   4 -13   16.00    1.64
  -4   4 -13   16.26    1.65
  -4   4 -14   -0.29    0.94
  -4   4 -14    1.58    1.06
  -4   4 -15    8.39    1.06
  -4   4 -16   -0.05    0.64
   4   5 -16    1.68    0.67
  -4   5  15    8.18    1.41
  -4   5  14    2.07    1.40
  -4   5  13    5.65    1.86
  -4   5  12   12.07    2.32
  -4   5  11    7.13    2.30
  -4   5  10   42.19    3.57
  -4   5   9   26.90    3.10
  -4   5   8   63.65    4.15
  -4   5   7   78.01    4.41
   4   5  -7   74.74    3.27
   4   5  -6   49.95    2.71
  -4   5   6   49.53    3.55
   4   5  -6   55.44    8.17
  -4   5   5   40.03    3.24
  -4   5   5   38.48    4.53
   4   5  -5   37.48    2.60
   4   5  -5   39.55    7.37
   4   5  -4   27.39    2.34
  -4   5   4   31.91    4.19
  -4   5   4   32.36    2.88
   4   5  -4   37.11    7.59
   4   5  -3   12.78    1.84
  -4   5   3   11.66    3.99
  -4   5   3    9.99    2.02
   4   5  -2   32.48    2.61
  -4   5   2   28.61    2.45
  -4   5   2   26.53    4.17
   4   5  -2   27.18    6.55
   4   5  -1   50.12    3.15
  -4   5   1   46.42    2.85
  -4   5   1   43.02    4.60
   4   5  -1   51.01    8.18
   4   5   0    6.01    1.78
  -4   5   0    7.32    3.40
   4   5   1    1.49    1.75
  -4   5  -1    2.00    3.46
   4   5   2   28.62    2.70
  -4   5  -2   23.47    3.55
  -4   5  -3   18.96    3.47
   4   5   3   20.53    2.49
  -4   5  -3   23.80    5.24
   4   5   4   30.25    2.81
   4   5   5   18.57    2.46
   4   5   6    3.59    1.71
  -4   5  -7   29.70    3.19
   4   5   7   23.00    2.45
   4   5   8   28.94    2.44
  -4   5  -9    2.22    1.25
   4   5   9    2.39    1.43
  -4   5 -10    2.11    1.23
  -4   5 -11    2.48    1.13
  -4   5 -12    1.38    1.05
  -4   5 -13    5.78    1.05
  -4   5 -14   21.07    1.21
   4   6 -14    1.86    0.65
  -4   6  13    9.12    1.49
  -4   6  12    2.79    1.43
  -4   6  11   14.20    2.08
  -4   6  10   13.28    2.24
  -4   6   9    7.27    2.13
  -4   6   8   17.35    2.61
  -4   6   7   10.68    2.29
   4   6  -6    6.20    1.29
  -4   6   6    4.93    2.10
   4   6  -5   17.59    1.83
  -4   6   5   20.18    2.60
   4   6  -4   16.02    1.91
  -4   6   4   15.54    2.16
   4   6  -3   19.65    2.13
  -4   6   3   19.91    2.20
   4   6  -2    6.29    1.87
  -4   6   2    8.74    1.79
   4   6  -1   11.01    1.99
  -4   6   1   11.72    1.74
   4   6   0   65.85    3.62
   4   6   1    7.00    2.16
   4   6   2   23.94    2.72
   4   6   3    7.35    2.12
   4   6   4    6.52    2.13
   4   6   5   21.74    2.54
   4   6   6    8.68    1.85
   4   6   7    1.71    1.42
  -4   6  -8   14.66    1.38
   4   6   8   13.02    1.62
  -4   6  -9    0.26    0.86
   4   6   9   -0.01    1.01
  -4   6 -10    7.90    1.00
  -4   6 -11    8.08    0.89
  -4   7  10    4.66    1.07
  -4   7   9    3.25    1.16
  -4   7   8    1.33    1.19
  -4   7   7    1.00    1.16
  -4   7   6   13.34    1.61
  -4   7   5    2.02    1.21
   4   7  -4   21.77    1.55
  -4   7   4   24.11    1.83
   4   7  -3   20.24    1.67
  -4   7   3    5.37    1.18
   4   7  -2    3.73    1.23
   4   7  -1    5.70    1.34
   4   7   0    4.47    1.39
   4   7   1    4.92    1.49
   4   7   2    5.18    1.46
   4   7   3    1.17    1.37
   4   7   4   18.20    1.79
   4   7   5    3.22    1.21
   4   7   6   12.77    1.36
   5  -7  -8    4.18    1.34
   5  -7  -7    0.28    1.44
  -5  -7   6    4.03    1.16
   5  -7  -6    6.39    1.81
  -5  -7   5   -2.77    1.27
   5  -7  -5    0.97    1.76
  -5  -7   4   11.92    1.70
   5  -7  -4   14.74    2.28
  -5  -7   3    1.00    1.45
   5  -7  -3    5.26    2.02
  -5  -7   2    7.38    1.80
   5  -7  -2    6.79    2.08
   5  -7  -1    3.32    1.79
  -5  -7   1    6.27    1.86
   5  -7   0   19.43    2.14
  -5  -7   0   22.51    2.27
  -5  -7  -1    3.68    1.57
   5  -7   1    4.47    1.50
  -5  -7  -2    0.83    1.36
   5  -7   2   -0.51    1.13
  -5  -7  -3   13.85    1.63
  -5  -7  -4    3.35    1.08
   5  -6 -14    1.30    1.08
   5  -6 -13    6.44    1.39
   5  -6 -12    2.01    1.38
   5  -6 -11    6.40    1.56
   5  -6 -11    5.54    1.44
   5  -6 -10   13.14    1.84
   5  -6  -9    4.11    1.54
   5  -6  -8    2.50    1.51
  -5  -6   8   -2.26    1.37
   5  -6  -7   15.42    1.91
  -5  -6   7   18.29    2.07
   5  -6  -6   14.22    1.79
  -5  -6   6   15.00    2.10
  -5  -6   5   35.05    3.05
  -5  -6   4    9.48    2.33
  -5  -6   3    5.37    2.31
  -5  -6   2   49.40    3.70
  -5  -6   1    5.69    2.50
  -5  -6   0   37.26    3.48
  -5  -6  -1    1.66    2.09
  -5  -6  -2   15.96    1.86
  -5  -6  -2   14.88    2.54
  -5  -6  -3   29.15    2.37
  -5  -6  -3   30.16    2.90
  -5  -6  -4   38.27    2.58
  -5  -6  -4   38.21    2.92
  -5  -6  -5    2.34    1.64
  -5  -6  -5    1.25    1.45
  -5  -6  -6    6.08    1.66
  -5  -6  -6    5.91    1.42
  -5  -6  -7    0.52    1.42
  -5  -6  -8    1.10    1.42
  -5  -6  -8    2.57    1.15
  -5  -6  -9    0.41    0.85
   5  -5 -17    0.56    0.90
   5  -5 -16    1.90    1.27
   5  -5 -15   -2.51    1.56
   5  -5 -14    0.51    1.68
   5  -5 -13    4.11    2.04
   5  -5 -12    1.84    1.93
   5  -5 -11   49.58    3.39
   5  -5 -10    5.26    2.02
   5  -5  -9  103.55    4.58
   5  -5  -8   27.27    2.64
  -5  -5   8   25.41    2.37
   5  -5  -7   55.41    3.28
  -5  -5   7   49.52    3.36
  -5  -5   6   14.01    4.08
   5  -5  -6   14.77    2.06
  -5  -5   6   13.52    2.26
   5  -5  -5    8.69    3.37
  -5  -5   5    5.51    2.85
   5  -5  -5   10.34    1.79
  -5  -5   5   10.01    2.26
   5  -5  -4   -1.63    2.73
  -5  -5   4   -0.06    2.67
  -5  -5   4   -1.93    2.01
  -5  -5   3   32.47    4.62
   5  -5  -3   29.75    5.07
  -5  -5   3   27.27    2.93
   5  -5  -2   17.19    4.19
  -5  -5   2   16.19    2.49
   5  -5  -1    5.16    3.33
  -5  -5   1    4.24    1.31
  -5  -5   1    5.24    2.17
   5  -5   0    4.30    3.32
  -5  -5   0    8.57    1.74
  -5  -5   0    9.27    2.30
   5  -5   1   74.04    7.21
  -5  -5  -1   68.88    3.45
  -5  -5  -1   64.04    4.02
   5  -5   2   43.36    5.57
  -5  -5  -2   42.49    2.89
  -5  -5  -2   43.50    3.53
  -5  -5  -3   19.88    2.21
  -5  -5  -3   22.72    2.78
  -5  -5  -4   27.52    2.61
  -5  -5  -4   27.08    2.92
  -5  -5  -5    4.74    1.92
  -5  -5  -5    5.32    1.89
  -5  -5  -6   23.82    2.59
  -5  -5  -6   20.06    2.20
  -5  -5  -7    4.75    2.06
  -5  -5  -8   70.99    3.71
  -5  -5  -9   13.11    2.19
  -5  -5  -9   11.08    1.71
  -5  -5 -10    5.00    1.67
  -5  -5 -10    2.50    1.13
  -5  -5 -11    2.48    1.05
  -5  -5 -11    5.00    1.51
  -5  -5 -12    2.69    0.87
   5  -4 -19    0.94    0.81
   5  -4 -18    5.35    1.11
   5  -4 -17    1.32    1.30
   5  -4 -16    9.47    1.81
   5  -4 -15   13.84    2.22
   5  -4 -14    2.50    2.03
   5  -4 -13   48.24    3.40
   5  -4 -12   30.98    2.92
   5  -4 -11   74.39    7.62
   5  -4 -11   86.91    4.24
   5  -4 -10   66.86    6.88
   5  -4 -10   71.82    3.85
   5  -4  -9    1.23    3.05
   5  -4  -9    4.79    1.80
   5  -4  -8   26.09    4.72
   5  -4  -8   15.30    2.24
   5  -4  -7   16.18    2.03
  -5  -4   7   15.29    2.00
   5  -4  -6    5.71    2.91
   5  -4  -6    7.70    1.68
  -5  -4   6    3.92    1.59
   5  -4  -5  180.90    9.92
   5  -4  -5  174.91    5.26
  -5  -4   5  170.87    5.84
  -5  -4   4   46.24    4.93
   5  -4  -4   57.62    5.77
   5  -4  -4   50.63    2.67
  -5  -4   4   52.31    3.26
  -5  -4   3   89.59    6.37
   5  -4  -3   82.50    6.70
  -5  -4   3   80.74    4.03
  -5  -4   2  226.95    9.79
   5  -4  -2  228.32   10.95
  -5  -4   2  230.50    6.94
  -5  -4   1   29.25    3.54
   5  -4  -1   30.07    4.48
  -5  -4   1   29.94    2.12
  -5  -4   1   32.44    2.77
   5  -4   0  168.76    9.16
  -5  -4   0  164.61    5.02
  -5  -4   0  167.51    5.80
   5  -4   1  203.62   10.19
  -5  -4  -1  207.22    5.85
  -5  -4  -1  203.17    6.50
   5  -4   2   79.59    6.56
  -5  -4  -2   77.54    3.52
  -5  -4  -2   72.84    3.86
   5  -4   3   11.35    3.48
  -5  -4  -3    9.21    1.66
  -5  -4  -3    7.86    1.85
   5  -4   4   29.07    4.33
  -5  -4  -4   29.21    2.37
  -5  -4  -4   27.77    2.54
   5  -4   5  122.03    8.30
  -5  -4  -5  114.27    4.52
  -5  -4  -5  103.88    4.51
  -5  -4  -6   56.08    3.37
   5  -4   6   60.20    5.93
  -5  -4  -7   99.09    4.38
  -5  -4  -7   99.42    3.81
  -5  -4  -8   43.02    3.08
  -5  -4  -8   46.13    2.64
  -5  -4  -9    6.14    1.96
  -5  -4  -9    5.44    1.64
  -5  -4  -9    5.18    1.43
  -5  -4 -10   12.59    2.08
  -5  -4 -10    9.42    1.65
  -5  -4 -10   11.77    1.73
  -5  -4 -11   49.90    2.76
  -5  -4 -11   54.60    3.07
  -5  -4 -11   46.91    2.60
  -5  -4 -11   49.63    2.67
  -5  -4 -12   24.13    2.09
  -5  -4 -12   19.33    1.71
  -5  -4 -12   21.36    1.88
  -5  -4 -12   21.04    1.84
  -5  -4 -13   10.28    1.27
  -5  -4 -13    7.31    1.27
  -5  -4 -13    6.23    1.33
  -5  -4 -13    6.98    1.24
  -5  -4 -14    1.76    1.03
  -5  -4 -14    0.51    0.92
  -5  -4 -15   -0.91    0.78
   5  -3 -20   -0.15    0.77
   5  -3 -20   -0.53    0.75
   5  -3 -19    1.86    1.03
   5  -3 -19    4.38    1.12
   5  -3 -18    3.72    1.14
   5  -3 -18    1.53    1.15
   5  -3 -17    6.00    1.40
   5  -3 -17    4.11    1.32
   5  -3 -16    3.84    1.62
   5  -3 -15  184.95    5.94
   5  -3 -14   16.22    2.27
   5  -3 -13   22.24    2.60
   5  -3 -13   22.28    4.51
   5  -3 -13   22.08    4.02
   5  -3 -12   12.96    1.99
   5  -3 -12   12.81    3.95
   5  -3 -12   10.36    3.05
   5  -3 -11   58.96    3.36
   5  -3 -11   48.61    5.12
   5  -3 -11   60.03    6.46
   5  -3 -10   30.14    2.58
   5  -3 -10   28.89    4.89
   5  -3 -10   25.81    3.78
   5  -3  -9  102.17    4.06
   5  -3  -9  102.14    6.27
   5  -3  -9  103.06    7.60
   5  -3  -8   15.68    1.75
   5  -3  -8   16.63    3.67
   5  -3  -8   18.09    2.85
   5  -3  -7   25.86    4.22
   5  -3  -7   23.68    2.90
   5  -3  -6  127.28    5.71
   5  -3  -6  136.39    7.77
   5  -3  -5  129.73    7.46
   5  -3  -4   57.28    5.21
   5  -3  -3   22.07    3.47
   5  -3  -2  125.43    6.92
  -5  -3   1  190.62    7.12
   5  -3  -1  187.98    8.30
  -5  -3   0  214.38    7.22
   5  -3   0  209.21    8.68
   5  -3   1   37.45    4.07
   5  -3   2  118.74    6.59
   5  -3   3  185.78    8.37
   5  -3   4  121.67    6.86
  -5  -3  -5   38.21    2.41
  -5  -3  -5   39.95    2.31
   5  -3   5   34.62    3.97
  -5  -3  -6   50.46    2.87
  -5  -3  -6   44.94    2.52
   5  -3   6   49.44    4.56
  -5  -3  -7   50.60    2.97
  -5  -3  -7   45.97    2.66
  -5  -3  -8  125.13    4.54
  -5  -3  -8  113.20    4.24
  -5  -3  -9   16.97    2.08
  -5  -3  -9   14.28    1.84
  -5  -3  -9   14.06    1.88
  -5  -3 -10  169.08    5.29
  -5  -3 -10  165.60    5.35
  -5  -3 -10  160.14    5.40
  -5  -3 -11    0.49    1.29
  -5  -3 -11   -0.35    1.33
  -5  -3 -11   -0.48    1.47
  -5  -3 -11    1.46    1.38
  -5  -3 -12   16.52    1.77
  -5  -3 -12   14.43    1.81
  -5  -3 -12   15.29    2.05
  -5  -3 -12   13.68    1.86
  -5  -3 -13    6.12    1.27
  -5  -3 -13    8.62    1.73
  -5  -3 -13    8.32    1.67
  -5  -3 -14    6.24    1.22
  -5  -3 -14    5.72    1.59
  -5  -3 -14    4.28    1.40
  -5  -3 -15    4.11    1.37
  -5  -3 -15   10.67    1.56
  -5  -3 -16    1.38    1.06
  -5  -3 -16    4.49    1.14
   5  -2 -21    1.34    1.01
   5  -2 -20    6.55    1.47
   5  -2 -20    6.37    1.05
   5  -2 -19   -0.13    1.41
   5  -2 -19    2.98    1.08
   5  -2 -18    1.62    1.34
   5  -2 -17   51.91    2.90
   5  -2 -16   20.48    1.98
   5  -2 -16   18.00    2.02
   5  -2 -15    6.01    1.62
   5  -2 -15    3.79    1.51
   5  -2 -14   47.55    2.94
   5  -2 -14   53.97    5.75
   5  -2 -14   48.25    2.78
   5  -2 -13   21.49    4.44
   5  -2 -13   28.10    4.36
   5  -2 -13   22.93    2.12
   5  -2 -13   23.99    2.00
   5  -2 -12    9.75    3.43
   5  -2 -12    8.65    3.16
   5  -2 -12    8.85    1.69
   5  -2 -12    8.18    1.41
   5  -2 -11  174.03    5.19
   5  -2 -11  159.69    9.65
   5  -2 -11  172.21    8.62
   5  -2 -10  160.98    7.92
   5  -2 -10  177.96    9.64
   5  -2  -9  215.02    8.64
   5  -2  -9  229.46   10.40
   5  -2  -8   80.04    4.95
   5  -2  -8   82.43    6.18
   5  -2  -7  344.25   11.80
   5  -2  -7  343.55   10.05
   5  -2  -6  200.80    6.95
   5  -2  -6  223.05    8.92
   5  -2  -5  168.20    7.37
   5  -2  -5  157.84    5.61
   5  -2  -4   95.40    3.91
   5  -2  -4  101.20    5.58
   5  -2  -3  327.15    9.86
   5  -2  -3  327.43    7.28
   5  -2  -2   23.36    1.39
   5  -2  -2   21.90    2.90
   5  -2  -1  314.02    9.20
  -5  -2   0  163.64    4.91
   5  -2   0  162.67    6.31
  -5  -2  -1  973.00   16.09
   5  -2   1  929.49   18.77
   5  -2   2  494.00   12.03
   5  -2   3  148.19    6.03
   5  -2   4   69.78    4.18
   5  -2   5   36.95    3.09
  -5  -2  -6   93.57    6.38
  -5  -2  -7   58.50    2.74
  -5  -2  -7   47.02    4.89
  -5  -2  -8   29.50    2.15
  -5  -2  -8   28.12    2.11
  -5  -2  -8   29.87    2.21
  -5  -2  -8   25.90    4.15
  -5  -2  -9   27.10    2.19
  -5  -2  -9   27.79    2.11
  -5  -2  -9   29.11    4.47
  -5  -2  -9   26.68    2.17
  -5  -2 -10   12.92    1.67
  -5  -2 -10   10.02    1.52
  -5  -2 -10   15.10    1.97
  -5  -2 -10   12.42    1.78
  -5  -2 -11   44.18    2.66
  -5  -2 -11   50.33    3.09
  -5  -2 -11   47.33    2.96
  -5  -2 -12   43.66    2.98
  -5  -2 -12   37.07    2.66
  -5  -2 -12   42.71    2.66
  -5  -2 -13   83.43    4.00
  -5  -2 -13   82.73    3.54
  -5  -2 -13   77.36    3.72
  -5  -2 -14   31.69    2.69
  -5  -2 -14   35.76    2.30
  -5  -2 -14   34.28    2.58
  -5  -2 -15    4.52    1.66
  -5  -2 -15    7.55    1.65
  -5  -2 -16   27.51    2.17
  -5  -2 -16   24.09    1.98
  -5  -2 -17    1.13    1.12
   5  -1 -22    0.91    0.91
   5  -1 -21    4.43    1.35
   5  -1 -20   12.07    1.79
   5  -1 -19   16.98    2.12
   5  -1 -18    9.18    2.03
   5  -1 -17   14.15    1.62
   5  -1 -17   13.40    2.13
   5  -1 -16   40.00    2.88
   5  -1 -15   39.84    5.43
   5  -1 -15   34.02    2.59
   5  -1 -14   25.61    4.44
   5  -1 -14   17.65    2.02
   5  -1 -13   46.50    5.31
   5  -1 -13   47.80    2.75
   5  -1 -12   59.50    5.43
   5  -1 -12   61.89    2.89
   5  -1 -11  108.31    6.83
   5  -1 -11  109.08    7.68
   5  -1 -10  606.68   18.08
   5  -1 -10  648.81   16.60
   5  -1  -9   24.73    4.04
   5  -1  -9   24.72    3.43
   5  -1  -9   22.64    2.19
   5  -1  -8   82.19    4.08
   5  -1  -8   80.54    5.06
   5  -1  -8   85.44    6.12
   5  -1  -7   65.66    4.34
   5  -1  -7   64.71    3.87
   5  -1  -7   65.72    5.15
   5  -1  -6  351.06    9.44
   5  -1  -6  336.51    9.26
   5  -1  -6  357.88   10.76
   5  -1  -5   62.67    3.53
   5  -1  -5   62.61    4.40
   5  -1  -4  448.41   11.02
   5  -1  -3  581.11   12.56
   5  -1  -2 1654.13   27.16
   5  -1  -1  226.30    6.35
   5  -1   0  416.65    9.11
  -5  -1  -1   19.51    1.47
   5  -1   1   19.83    1.80
  -5  -1  -2  950.72   16.68
   5  -1   2  911.81   16.02
   5  -1   3   48.80    2.48
   5  -1   3   52.17    3.64
   5  -1   4  105.62    4.87
   5  -1   4  107.44    3.84
  -5  -1  -4   98.29    5.48
   5  -1   5  303.95    8.78
  -5  -1  -5  301.03    9.94
  -5  -1  -6  256.64    9.48
  -5  -1  -7  235.00    9.48
  -5  -1  -8  329.61    7.32
  -5  -1  -8  339.10    7.47
  -5  -1  -8  332.02    7.36
  -5  -1  -9   35.10    2.26
  -5  -1  -9   34.16    4.32
  -5  -1  -9   38.09    2.42
  -5  -1  -9   34.92    2.28
  -5  -1 -10   66.79    3.11
  -5  -1 -10   70.84    6.15
  -5  -1 -10   73.42    3.40
  -5  -1 -10   70.12    3.31
  -5  -1 -11   20.58    2.00
  -5  -1 -11   25.71    4.29
  -5  -1 -11   22.01    3.95
  -5  -1 -11   21.24    2.08
  -5  -1 -11   19.82    2.11
  -5  -1 -12   11.76    1.78
  -5  -1 -12   10.62    1.89
  -5  -1 -13   13.31    1.88
  -5  -1 -13   14.58    2.09
  -5  -1 -13   16.05    2.19
  -5  -1 -14   26.84    2.51
  -5  -1 -14   29.36    2.23
  -5  -1 -14   26.74    2.54
  -5  -1 -15   16.96    1.74
  -5  -1 -15   14.89    1.98
  -5  -1 -15   13.03    2.01
  -5  -1 -16   -2.08    1.44
  -5  -1 -17    4.60    1.25
  -5  -1 -18   -0.21    0.86
   5   0 -22    0.18    0.81
   5   0 -21    0.48    0.82
   5   0 -21   -0.64    1.04
   5   0 -20    0.57    1.00
   5   0 -20    0.69    1.62
   5   0 -19   12.26    1.57
   5   0 -19   11.42    2.14
   5   0 -18  153.69    5.31
   5   0 -17    2.83    1.94
   5   0 -16  242.79    6.74
   5   0 -15    7.54    2.88
   5   0 -15    7.43    1.80
   5   0 -14   67.55    6.18
   5   0 -14   69.30    3.42
   5   0 -13    1.22    2.86
   5   0 -13    1.03    1.28
   5   0 -12  556.80   16.62
   5   0 -12  553.93   10.63
   5   0 -11   89.36    6.12
   5   0 -10   -1.19    2.68
   5   0  -9  206.80    8.51
   5   0  -9  207.90    6.30
   5   0  -8  127.94    6.34
   5   0  -8  124.79    4.82
   5   0  -8  111.34    4.65
   5   0  -7   10.26    3.31
   5   0  -7    9.07    2.04
   5   0  -7   12.54    1.88
   5   0  -6   87.78    4.23
   5   0  -6   85.71    5.41
   5   0  -5  209.86    7.62
   5   0  -5  225.52    6.99
   5   0  -4  770.44   15.27
   5   0  -4  733.76   15.26
   5   0  -3  777.18   15.38
   5   0  -3  739.29   14.65
   5   0  -2 1957.24   31.50
   5   0  -2 1877.30   29.75
   5   0  -1   10.47    1.44
   5   0  -1   10.17    2.34
   5   0   0  235.25    7.30
   5   0   0  231.99    5.04
  -5   0  -1 2457.08   37.43
   5   0   1 2373.82   38.46
  -5   0  -2   26.70    2.67
   5   0   2   23.04    2.59
  -5   0  -3  223.21    7.61
   5   0   3  219.22    7.15
  -5   0  -4   95.25    5.26
   5   0   4   94.39    4.61
  -5   0  -4   97.65    4.59
  -5   0  -5   34.74    3.78
   5   0   5   38.76    2.99
  -5   0  -5   38.35    3.23
  -5   0  -6   31.77    4.08
  -5   0  -6   36.85    3.33
  -5   0  -7   21.92    3.71
  -5   0  -7   25.10    2.99
  -5   0  -8   65.51    5.96
  -5   0  -8   63.91    4.70
  -5   0  -9    0.25    1.12
  -5   0  -9   -0.46    0.87
  -5   0  -9    0.74    2.60
  -5   0  -9   -0.03    1.89
  -5   0  -9    0.43    0.97
  -5   0  -9   -0.83    0.84
  -5   0  -9   -0.64    1.27
  -5   0 -10  234.33    5.67
  -5   0 -10  220.87   11.56
  -5   0 -10  238.51    6.26
  -5   0 -10  229.03    5.79
  -5   0 -10  244.20    6.35
  -5   0 -10  229.33    6.21
  -5   0 -11   21.24    2.07
  -5   0 -11   21.91    1.79
  -5   0 -11   20.18    4.17
  -5   0 -11   19.63    1.72
  -5   0 -11   22.69    2.09
  -5   0 -11   19.98    2.02
  -5   0 -12   15.15    1.90
  -5   0 -12   14.66    1.88
  -5   0 -12   14.13    1.66
  -5   0 -12   14.89    2.17
  -5   0 -13   38.07    2.69
  -5   0 -13   41.27    2.40
  -5   0 -13   43.40    3.00
  -5   0 -13   43.71    2.82
  -5   0 -14   27.51    2.38
  -5   0 -14   28.26    2.02
  -5   0 -14   30.44    2.40
  -5   0 -15   12.59    1.79
  -5   0 -15   11.52    1.69
  -5   0 -16    5.75    1.36
  -5   0 -17    0.48    0.97
  -5   0 -18    9.47    1.20
  -5   0 -18    6.80    0.92
   5   1 -21    2.68    0.91
   5   1 -21    3.00    1.04
   5   1 -20   10.73    1.42
   5   1 -20   16.29    1.68
   5   1 -19   16.78    1.90
   5   1 -19   22.62    2.24
   5   1 -18   10.78    2.10
   5   1 -17   15.68    2.18
   5   1 -16   37.93    2.73
   5   1 -15   32.68    4.51
   5   1 -15   34.46    2.63
   5   1 -14   15.78    3.51
   5   1 -14   18.43    2.06
   5   1 -13   43.00    4.92
   5   1 -13   44.19    2.64
   5   1 -12   60.54    5.49
   5   1 -12   62.83    2.93
   5   1 -11  109.97    6.79
   5   1 -10  644.07   16.94
   5   1 -10  663.81   17.02
   5   1  -9   24.72    2.47
   5   1  -9   17.18    3.24
   5   1  -8   85.49    5.93
   5   1  -8   81.42    4.45
   5   1  -7   66.45    5.67
   5   1  -7   61.44    4.14
   5   1  -6  343.59    9.69
   5   1  -5   62.39    4.19
   5   1  -4  453.82   11.44
   5   1  -3  597.65   13.72
   5   1  -2 1704.55   29.49
  -5   1   1  221.42    6.69
   5   1  -1  234.81    7.91
  -5   1   0  451.09   10.65
   5   1   0  429.64   11.28
  -5   1  -1   17.86    2.74
   5   1   1   15.87    2.91
  -5   1  -2  958.83   19.26
   5   1   2  935.88   19.15
  -5   1  -3   48.80    4.23
  -5   1  -3   54.87    4.40
   5   1   3   52.21    4.01
  -5   1  -4  104.72    6.02
  -5   1  -4  106.70    6.03
   5   1   4   96.93    5.25
  -5   1  -5  301.80   10.85
  -5   1  -5  286.30   10.40
   5   1   5  296.00    9.05
  -5   1  -6  248.75   10.29
  -5   1  -6  256.57   10.11
  -5   1  -7  233.99   10.50
  -5   1  -7  242.65   10.21
  -5   1  -8  329.75    6.78
  -5   1  -8  306.51   12.78
  -5   1  -8  309.28   12.10
  -5   1  -8  335.46    7.21
  -5   1  -8  323.95    7.54
  -5   1  -9   35.54    2.01
  -5   1  -9   35.70    2.10
  -5   1  -9   40.76    5.29
  -5   1  -9   36.90    2.23
  -5   1  -9   38.22    2.48
  -5   1 -10   70.68    2.91
  -5   1 -10   75.40    3.11
  -5   1 -10   72.30    6.80
  -5   1 -10   78.28    3.17
  -5   1 -10   76.54    3.28
  -5   1 -10   74.50    3.54
  -5   1 -11   24.60    2.21
  -5   1 -11   20.27    2.23
  -5   1 -11   22.38    1.84
  -5   1 -11   21.12    1.84
  -5   1 -11   20.24    1.98
  -5   1 -11   26.21    4.90
  -5   1 -12   11.49    2.48
  -5   1 -12    9.13    1.85
  -5   1 -12   10.53    1.54
  -5   1 -12   10.06    1.55
  -5   1 -12    9.11    1.67
  -5   1 -12   13.84    4.19
  -5   1 -13   17.22    3.43
  -5   1 -13   11.00    2.02
  -5   1 -13   12.78    1.58
  -5   1 -13   13.15    1.59
  -5   1 -13   12.52    1.83
  -5   1 -14   26.23    2.00
  -5   1 -14   28.76    2.25
  -5   1 -15   11.41    1.76
  -5   1 -15   12.74    1.71
  -5   1 -16    0.73    1.21
  -5   1 -16    1.55    1.11
  -5   1 -17    4.44    1.16
  -5   1 -18   -0.16    0.78
   5   2 -21    0.68    0.91
   5   2 -20    8.57    1.41
   5   2 -19    1.76    1.44
   5   2 -18    1.12    1.56
   5   2 -18   -0.17    1.34
   5   2 -17   54.79    3.01
   5   2 -16   21.37    2.09
   5   2 -15    2.71    1.39
   5   2 -14   46.05    5.05
   5   2 -14   47.63    2.76
  -5   2  14   51.26    3.16
   5   2 -13   21.87    3.57
   5   2 -13   23.52    2.05
   5   2 -12   14.30    3.92
   5   2 -12   11.51    3.30
   5   2 -12   10.45    1.55
   5   2 -11  169.83    8.33
   5   2 -11  177.92    9.75
  -5   2  11  176.29    5.63
   5   2 -10  165.75    9.46
   5   2  -9  216.09   10.98
   5   2  -8   85.82    7.43
   5   2  -8   83.64    5.26
   5   2  -7  328.40   13.81
   5   2  -7  338.20   10.96
   5   2  -6  217.24   11.83
   5   2  -6  212.19    8.63
   5   2  -5  157.96    7.48
   5   2  -4   97.25    6.09
  -5   2   3  317.81    7.90
   5   2  -3  339.81   11.06
  -5   2   2   23.50    2.48
   5   2  -2   25.20    4.15
  -5   2   1  294.78    8.79
   5   2  -1  328.40   11.08
  -5   2   0  156.49    6.56
   5   2   0  161.48    7.86
  -5   2  -1  919.06   19.92
   5   2   1  944.36   21.05
  -5   2  -2  518.52   14.17
   5   2   2  508.26   14.41
  -5   2  -3  146.63    7.68
   5   2   3  152.40    7.52
  -5   2  -4   62.74    5.45
   5   2   4   64.23    5.04
  -5   2  -5   38.80    4.87
   5   2   5   37.02    3.92
  -5   2  -6  105.35    7.20
  -5   2  -6   93.46    7.01
  -5   2  -7   58.77    2.45
  -5   2  -7   58.33    2.58
  -5   2  -7   53.84    5.69
  -5   2  -7   56.44    5.66
  -5   2  -7   59.08    2.66
  -5   2  -7   55.84    2.97
  -5   2  -8   31.71    1.92
  -5   2  -8   27.16    2.04
  -5   2  -8   30.46    4.82
  -5   2  -8   33.58    2.21
  -5   2  -8   27.38    2.43
  -5   2  -9   26.56    2.10
  -5   2  -9   29.40    2.60
  -5   2  -9   30.54    1.95
  -5   2  -9   33.45    2.26
  -5   2  -9   35.91    5.12
  -5   2  -9   31.17    4.78
  -5   2 -10   10.50    1.89
  -5   2 -10   13.08    2.20
  -5   2 -10   11.28    1.50
  -5   2 -10   11.19    3.78
  -5   2 -10   12.26    3.44
  -5   2 -10   14.20    1.86
  -5   2 -11   46.97    3.09
  -5   2 -11   46.51    2.53
  -5   2 -11   54.68    6.35
  -5   2 -11   46.83    2.84
  -5   2 -11   45.87    3.17
  -5   2 -12   38.91    3.37
  -5   2 -12   39.94    2.77
  -5   2 -12   38.79    2.41
  -5   2 -12   40.35    2.68
  -5   2 -12   38.84    3.07
  -5   2 -13   86.83    3.83
  -5   2 -13   78.98    3.28
  -5   2 -13   88.20    3.78
  -5   2 -14   39.02    2.58
  -5   2 -14   36.80    2.26
  -5   2 -14   37.28    2.60
  -5   2 -15    5.93    1.25
  -5   2 -15    6.20    1.44
  -5   2 -15    6.01    1.49
  -5   2 -16   24.75    1.79
  -5   2 -16   26.37    1.87
  -5   2 -17    0.82    0.82
   5   3 -20   -1.38    0.91
   5   3 -19    4.17    1.22
   5   3 -18    3.81    1.37
   5   3 -17    8.89    1.67
  -5   3  15  191.28    6.15
  -5   3  14   14.86    2.28
   5   3 -13   27.11    5.46
  -5   3  13   23.19    2.56
   5   3 -12   12.97    4.29
  -5   3  12   11.41    2.23
   5   3 -11   59.65    6.74
  -5   3  11   55.95    3.51
   5   3 -10   22.45    5.31
  -5   3  10   26.93    2.53
  -5   3  10   30.77    2.97
   5   3  -9   84.47    8.16
  -5   3   9   92.14    3.79
   5   3  -8   16.49    5.48
  -5   3   8   18.71    2.34
   5   3  -7   19.60    5.98
   5   3  -6  138.85   10.67
   5   3  -5  118.83   10.24
   5   3  -5  127.15    7.79
   5   3  -4   51.98    5.58
   5   3  -3   24.78    4.64
  -5   3   2  126.19    6.02
   5   3  -2  123.95    8.20
  -5   3   1  179.71    7.66
   5   3  -1  179.45    9.36
   5   3   0  206.89   10.22
  -5   3   0  207.60    8.77
   5   3   1   43.22    5.35
  -5   3  -1   40.88    4.44
  -5   3  -2  115.17    7.22
  -5   3  -3  180.14    9.35
  -5   3  -4  112.17    7.85
  -5   3  -5   39.08    2.33
  -5   3  -5   40.56    2.20
  -5   3  -5   38.95    2.14
  -5   3  -5   39.12    5.41
  -5   3  -6   46.67    2.45
  -5   3  -6   49.18    2.70
  -5   3  -6   45.82    2.43
  -5   3  -6   45.48    5.77
  -5   3  -7   44.67    2.70
  -5   3  -7   46.20    2.58
  -5   3  -7   44.10    2.45
  -5   3  -7   49.42    5.91
  -5   3  -8  126.31    4.50
  -5   3  -8  123.49    3.98
  -5   3  -8  120.78    4.26
  -5   3  -8  123.73    4.22
  -5   3  -8  132.21    9.20
  -5   3  -9   18.62    2.27
  -5   3  -9   15.86    1.71
  -5   3  -9   16.59    1.98
  -5   3  -9   15.08    1.81
  -5   3  -9   20.26    4.37
  -5   3 -10  171.91    4.95
  -5   3 -10  168.10    5.50
  -5   3 -10  175.23    5.45
  -5   3 -10  172.58    5.34
  -5   3 -11    4.04    2.58
  -5   3 -11    2.89    1.47
  -5   3 -11    1.93    1.30
  -5   3 -11    2.37    1.55
  -5   3 -12   16.32    1.81
  -5   3 -12   15.82    1.90
  -5   3 -12   14.17    4.14
  -5   3 -12   17.33    2.03
  -5   3 -13   11.20    1.62
  -5   3 -13    7.51    1.47
  -5   3 -13    9.34    1.67
  -5   3 -14    7.24    1.40
  -5   3 -14    4.34    1.24
  -5   3 -14    6.09    1.55
  -5   3 -15    6.67    1.21
  -5   3 -15    6.83    1.14
  -5   3 -15    8.60    1.42
  -5   3 -16    2.99    0.80
   5   4 -18    4.67    0.94
   5   4 -17    2.63    0.99
   5   4 -16    7.39    1.22
  -5   4  16    5.86    1.43
   5   4 -15   11.83    1.50
  -5   4  15   13.06    2.06
  -5   4  14    4.46    1.98
   5   4 -14   14.23    1.57
   5   4 -13   48.04    2.57
  -5   4  13   45.82    3.53
  -5   4  12   28.95    3.04
   5   4 -11   88.12    9.33
  -5   4  11   85.39    4.61
   5   4 -10   76.56    8.74
  -5   4  10   72.37    4.27
   5   4  -9    9.38    5.33
  -5   4   9    1.99    2.02
   5   4  -8   15.69    5.48
   5   4  -8   19.27    1.80
  -5   4   8   15.55    2.90
  -5   4   8   17.22    2.46
   5   4  -7   11.19    4.99
   5   4  -7   15.26    1.63
  -5   4   7   18.23    3.13
  -5   4   7   19.63    2.46
   5   4  -6    8.77    5.34
   5   4  -6    5.61    1.28
  -5   4   6    4.78    2.69
  -5   4   6    4.86    1.70
  -5   4   6    5.61    1.91
   5   4  -5  171.71   12.56
  -5   4   5  179.27    5.86
  -5   4   5  186.86    6.20
   5   4  -5  173.02    5.12
  -5   4   5  171.30    6.01
   5   4  -4   51.89    2.72
  -5   4   4   48.03    2.99
  -5   4   4   54.37    3.98
  -5   4   4   51.90    3.31
   5   4  -3   90.72   10.02
   5   4  -3   85.86    3.52
  -5   4   3   79.33    3.62
  -5   4   3   84.71    4.66
  -5   4   3   82.81    3.87
   5   4  -2  238.58    6.23
  -5   4   2  219.10    6.11
  -5   4   2  243.05    7.46
   5   4  -2  225.15   14.46
   5   4  -1   31.61    2.27
   5   4  -1   29.34    7.22
   5   4   0  167.97    5.18
  -5   4   0  162.24    8.71
   5   4   1  207.61    5.90
  -5   4  -1  197.13   10.01
   5   4   2   76.75    3.55
  -5   4  -2   71.42    6.41
  -5   4  -3    8.73    1.35
   5   4   3    8.95    1.66
  -5   4  -3    9.88    3.72
  -5   4  -4   28.11    1.98
   5   4   4   31.50    2.42
  -5   4  -4   28.59    4.66
  -5   4  -5  111.07    4.29
  -5   4  -5  110.84    3.88
   5   4   5  116.62    4.43
  -5   4  -5  114.07    8.73
  -5   4  -6   57.59    3.13
  -5   4  -6   58.30    2.94
   5   4   6   58.67    3.20
  -5   4  -6   62.75    2.81
  -5   4  -6   60.57    6.83
  -5   4  -7   99.03    3.85
  -5   4  -7  101.78    4.16
   5   4   7   97.94    4.09
  -5   4  -7  102.60    3.69
  -5   4  -7   90.29    8.01
  -5   4  -8   40.91    2.83
  -5   4  -8   42.54    2.80
  -5   4  -8   41.67    2.43
  -5   4  -9    4.12    1.49
  -5   4  -9    4.43    2.19
  -5   4  -9    4.84    1.45
  -5   4  -9    3.77    1.29
  -5   4 -10    9.48    3.30
  -5   4 -10   12.97    1.82
  -5   4 -10   12.23    1.71
  -5   4 -10   12.22    1.59
  -5   4 -11   45.82    4.65
  -5   4 -11   54.16    2.72
  -5   4 -11   55.85    2.84
  -5   4 -11   51.08    2.66
  -5   4 -12   20.31    1.83
  -5   4 -12   22.46    1.80
  -5   4 -12   20.46    1.75
  -5   4 -13    7.93    1.28
  -5   4 -14    1.48    0.92
  -5   4 -15    1.61    0.79
  -5   5  16    4.21    1.10
  -5   5  15   -0.27    1.20
  -5   5  14    2.23    1.57
  -5   5  13    1.31    1.86
  -5   5  12    1.97    2.01
  -5   5  11   48.54    3.66
  -5   5  10    4.92    2.40
  -5   5   9  102.14    5.06
   5   5  -8   29.33    2.08
  -5   5   8   27.26    3.14
   5   5  -7   57.51    2.92
  -5   5   7   53.28    3.69
   5   5  -6   13.72    1.80
  -5   5   6   17.73    3.79
  -5   5   6   14.78    2.65
  -5   5   5   10.90    3.95
  -5   5   5   11.31    2.18
   5   5  -5   11.11    1.72
   5   5  -5   19.41    6.33
  -5   5   4    1.62    3.89
   5   5  -4    0.89    1.40
  -5   5   4   -0.25    1.61
   5   5  -4    0.49    5.10
   5   5  -3   30.16    2.53
  -5   5   3   24.80    4.31
  -5   5   3   27.67    2.54
   5   5  -3   29.94    6.73
   5   5  -2   13.30    2.00
  -5   5   2   16.22    1.98
  -5   5   2   12.58    4.21
   5   5  -2    8.53    5.24
   5   5  -1    4.00    1.78
  -5   5   1    2.06    1.32
  -5   5   1    0.06    3.77
   5   5  -1    1.40    4.97
   5   5   0    5.91    1.81
  -5   5   0    7.29    3.64
   5   5   0    9.78    5.94
   5   5   1   65.68    3.67
  -5   5  -1   62.17    4.83
   5   5   2   42.02    3.04
  -5   5  -2   37.10    4.17
   5   5   3   22.36    2.53
  -5   5  -3   22.32    4.02
   5   5   4   28.62    2.75
   5   5   5    7.61    1.95
  -5   5  -6   22.08    2.25
   5   5   6   24.83    2.45
  -5   5  -7    6.17    2.31
   5   5   7    6.14    1.66
  -5   5  -8   61.00    3.82
  -5   5  -8   66.72    2.89
   5   5   8   65.71    3.16
  -5   5  -9   18.98    1.69
  -5   5 -10    5.63    1.23
  -5   5 -11    4.95    1.17
  -5   5 -12    4.19    0.99
  -5   5 -13    3.01    0.82
  -5   6  14   -2.10    1.02
  -5   6  13    8.03    1.43
  -5   6  12    3.92    1.58
  -5   6  11    6.60    1.81
  -5   6  10   21.20    2.44
  -5   6   9    2.90    1.98
  -5   6   8   -0.55    1.86
   5   6  -7   15.17    1.52
  -5   6   7   12.15    2.28
   5   6  -6   13.13    1.66
  -5   6   6   12.84    2.26
   5   6  -5   30.70    2.29
  -5   6   5   31.99    2.80
   5   6  -4    8.10    1.70
  -5   6   4    8.13    1.81
   5   6  -3    4.99    1.66
  -5   6   3    5.39    1.66
  -5   6   2   44.69    2.73
   5   6  -2   46.23    3.06
   5   6  -1    5.61    1.86
   5   6   0   31.76    2.79
   5   6   1    2.46    1.92
   5   6   2   15.53    2.43
   5   6   3   34.03    2.78
   5   6   4   39.76    2.94
  -5   6  -5    1.28    0.85
   5   6   5    1.80    1.59
  -5   6  -6    3.44    0.95
   5   6   6    3.80    1.58
  -5   6  -7    1.43    0.87
   5   6   7    2.04    1.32
  -5   6  -8    1.92    0.86
   5   6   8    2.87    1.13
  -5   6  -9   -0.64    0.77
  -5   6 -10    7.75    0.88
  -5   7   9    2.91    1.08
  -5   7   8    5.47    1.29
  -5   7   7    0.87    1.14
  -5   7   6    3.45    1.16
   5   7  -5    1.57    0.82
  -5   7   5    1.18    1.07
   5   7  -4   12.64    1.33
  -5   7   4   12.99    1.40
   5   7  -3    3.95    1.13
   5   7  -2    2.78    1.17
   5   7  -1    5.21    1.37
   5   7   0   21.58    1.88
   5   7   1    2.65    1.34
   5   7   2    1.56    1.26
   5   7   3   13.14    1.57
   5   7   4    6.76    1.29
   5   7   5   10.63    1.35
   6  -7  -8    0.49    1.20
   6  -7  -7    3.79    1.54
  -6  -7   6    1.58    1.07
   6  -7  -6    0.36    1.58
  -6  -7   5    4.24    1.28
   6  -7  -5    5.78    1.90
   6  -7  -4   -1.27    1.88
  -6  -7   4    1.05    1.27
   6  -7  -3    4.79    1.91
  -6  -7   3    1.70    1.42
   6  -7  -2   10.82    2.00
  -6  -7   2    9.83    1.73
  -6  -7   1    4.06    1.55
   6  -7  -1    1.19    1.60
  -6  -7   0    3.46    1.48
   6  -7   0    1.45    1.39
   6  -7   1   -1.40    1.20
  -6  -7  -1   -0.91    1.27
  -6  -7  -2   -0.90    1.15
  -6  -7  -3    0.50    0.96
   6  -6 -14    2.03    1.03
   6  -6 -13    0.70    1.18
   6  -6 -12   10.57    1.60
   6  -6 -11    1.00    1.37
   6  -6 -11    1.90    1.33
   6  -6 -10    1.96    1.42
   6  -6  -9   20.29    2.06
   6  -6  -8    7.15    1.55
  -6  -6   8    6.97    1.51
   6  -6  -7    6.32    1.49
  -6  -6   7    2.66    1.43
  -6  -6   6    7.86    1.88
  -6  -6   5   30.26    2.85
  -6  -6   4   11.76    2.40
  -6  -6   3    3.04    2.15
  -6  -6   2   -0.22    2.13
  -6  -6   1   11.30    2.71
  -6  -6   0    1.91    2.14
  -6  -6  -1   13.96    2.47
  -6  -6  -2   22.80    2.69
  -6  -6  -3    8.12    1.96
  -6  -6  -4    6.17    1.63
  -6  -6  -5    6.10    1.43
  -6  -6  -7   13.01    1.54
  -6  -6  -8    3.30    1.08
  -6  -6  -9    4.55    0.95
   6  -5 -17    3.12    1.09
   6  -5 -16    1.76    1.28
   6  -5 -15   13.22    1.86
   6  -5 -14    2.61    1.83
   6  -5 -13    3.96    2.00
   6  -5 -12   16.16    2.39
   6  -5 -11   30.23    2.93
   6  -5 -10   16.24    2.40
   6  -5  -9   15.53    2.32
   6  -5  -8    1.16    1.72
  -6  -5   8    1.76    1.49
   6  -5  -7   15.30    2.06
  -6  -5   7   17.16    2.27
   6  -5  -6   51.80    3.10
  -6  -5   6   48.68    3.44
   6  -5  -5   68.24    3.36
  -6  -5   5   66.44    4.06
   6  -5  -4   -2.65    3.69
  -6  -5   4    0.20    1.90
   6  -5  -3   -0.94    2.96
  -6  -5   3    1.75    1.97
   6  -5  -2   48.70    6.04
  -6  -5   2   52.94    3.72
   6  -5  -1   15.45    4.24
  -6  -5   1   13.71    1.80
  -6  -5   1   11.31    2.40
   6  -5   0   26.38    4.95
  -6  -5   0   22.06    2.17
  -6  -5   0   17.22    2.67
  -6  -5  -1    9.71    1.83
  -6  -5  -1    7.98    2.34
  -6  -5  -2   27.23    2.48
  -6  -5  -2   22.06    2.75
  -6  -5  -3   26.13    2.50
  -6  -5  -3   24.21    2.73
  -6  -5  -4    7.42    1.91
  -6  -5  -4    7.98    1.97
  -6  -5  -5    4.16    1.82
  -6  -5  -5    3.37    1.66
  -6  -5  -6   21.35    2.57
  -6  -5  -6   17.44    2.01
  -6  -5  -7    1.95    2.04
  -6  -5  -8    0.56    1.83
  -6  -5  -8    2.61    1.49
  -6  -5  -9   -0.19    1.62
  -6  -5  -9    0.36    1.24
  -6  -5 -10    2.64    1.38
  -6  -5 -10    2.03    1.16
  -6  -5 -11    1.99    0.95
  -6  -5 -12    0.45    0.71
   6  -4 -19    0.23    0.72
   6  -4 -18    0.94    1.00
   6  -4 -17    3.13    1.36
   6  -4 -16    8.73    1.81
   6  -4 -15    2.05    1.89
   6  -4 -14    1.44    2.02
   6  -4 -13   19.14    2.68
   6  -4 -12    8.92    2.35
   6  -4 -11   25.09    2.86
   6  -4 -10   37.71    6.03
   6  -4 -10   51.66    3.45
   6  -4  -9   74.82    7.49
   6  -4  -9   74.85    3.83
   6  -4  -8   29.82    5.13
   6  -4  -8   33.79    2.76
  -6  -4   8   39.70    2.76
   6  -4  -7   49.47    3.04
  -6  -4   7   51.28    3.23
   6  -4  -6   48.25    5.81
   6  -4  -6   47.75    2.92
  -6  -4   6   49.94    3.28
   6  -4  -5    0.90    2.69
   6  -4  -5    4.42    1.45
  -6  -4   5    2.75    1.54
  -6  -4   4   53.91    5.21
   6  -4  -4   66.10    6.32
   6  -4  -4   63.43    3.04
  -6  -4   4   58.13    3.48
   6  -4  -3   75.21    6.37
  -6  -4   3   83.29    4.16
   6  -4  -2   -0.51    2.51
  -6  -4   2   -0.60    1.23
  -6  -4   2    1.74    1.58
   6  -4  -1    1.47    2.61
  -6  -4   1    2.82    1.25
  -6  -4   1    4.37    1.79
   6  -4   0   20.22    4.10
  -6  -4   0   17.76    1.90
  -6  -4   0   14.48    2.08
  -6  -4  -1    6.69    1.53
  -6  -4  -1    9.64    2.17
   6  -4   2   52.97    5.52
  -6  -4  -2   48.24    2.94
  -6  -4  -2   50.11    3.39
   6  -4   3   39.59    4.91
  -6  -4  -3   44.22    2.87
  -6  -4  -3   40.09    3.00
   6  -4   4  108.92    7.75
  -6  -4  -4  122.29    4.66
  -6  -4  -4  110.21    4.70
  -6  -4  -5    1.65    1.74
  -6  -4  -5    0.23    1.40
  -6  -4  -6    3.78    1.79
  -6  -4  -6    3.37    1.25
  -6  -4  -7   26.68    2.73
  -6  -4  -7   27.56    2.22
  -6  -4  -8   12.43    2.09
  -6  -4  -8   10.87    1.95
  -6  -4  -8   12.24    1.64
  -6  -4  -9   16.36    2.17
  -6  -4  -9   14.18    1.93
  -6  -4  -9   15.34    1.79
  -6  -4  -9   14.90    1.60
  -6  -4 -10   13.49    1.99
  -6  -4 -10   10.02    1.69
  -6  -4 -10   13.36    1.72
  -6  -4 -10   10.39    1.51
  -6  -4 -11    2.00    1.25
  -6  -4 -11    2.17    1.46
  -6  -4 -11    3.75    1.31
  -6  -4 -11    2.47    1.12
  -6  -4 -12   -1.64    1.10
  -6  -4 -12    0.02    1.06
  -6  -4 -12    1.92    1.03
  -6  -4 -13    1.74    0.93
  -6  -4 -13   -0.16    0.98
  -6  -4 -13    1.38    0.91
   6  -3 -20    2.46    0.88
   6  -3 -20    2.71    0.81
   6  -3 -19    2.34    1.06
   6  -3 -19    2.40    0.99
   6  -3 -18    9.34    1.45
   6  -3 -18    9.12    1.46
   6  -3 -17   26.27    2.18
   6  -3 -17   21.50    2.00
   6  -3 -16   -3.42    1.73
   6  -3 -15   14.37    2.17
   6  -3 -14   84.67    4.13
   6  -3 -13   18.42    2.49
   6  -3 -13   13.13    3.97
   6  -3 -13    9.04    3.16
   6  -3 -12   48.38    3.21
   6  -3 -12   39.80    5.66
   6  -3 -12   48.48    5.28
   6  -3 -11   22.98    2.40
   6  -3 -11   20.23    4.67
   6  -3 -11   20.64    3.62
   6  -3 -10   21.08    2.18
   6  -3 -10   27.01    4.98
   6  -3 -10   22.25    3.53
   6  -3  -9   18.96    2.06
   6  -3  -9   15.41    3.93
   6  -3  -9   16.39    2.93
   6  -3  -8    7.80    1.58
   6  -3  -8    4.77    3.26
   6  -3  -8    3.66    1.92
   6  -3  -7   25.77    4.37
   6  -3  -6   50.38    5.19
   6  -3  -5  186.87    9.14
   6  -3  -4   83.97    6.10
   6  -3  -3  115.00    6.88
   6  -3  -2  197.15    8.86
  -6  -3   1   49.22    3.45
   6  -3  -1   47.72    4.60
   6  -3   0   23.28    3.43
   6  -3   1  154.17    7.60
   6  -3   2  161.35    7.77
  -6  -3  -3  110.75    3.95
   6  -3   3  101.02    6.13
  -6  -3  -4   38.06    2.44
  -6  -3  -4   38.54    2.31
   6  -3   4   41.36    4.10
  -6  -3  -5   25.36    2.10
  -6  -3  -5   23.85    1.97
  -6  -3  -6    4.06    1.55
  -6  -3  -6    4.58    1.26
  -6  -3  -7   11.69    1.89
  -6  -3  -7   11.81    1.65
  -6  -3  -8   45.87    2.83
  -6  -3  -8   48.66    3.02
  -6  -3  -8   45.16    2.83
  -6  -3  -9   35.59    2.59
  -6  -3  -9   36.05    2.68
  -6  -3  -9   30.53    2.49
  -6  -3  -9   34.32    2.42
  -6  -3 -10    2.00    1.50
  -6  -3 -10    2.35    1.44
  -6  -3 -10   -0.16    1.45
  -6  -3 -10    0.96    1.24
  -6  -3 -11   16.43    1.91
  -6  -3 -11   13.21    1.83
  -6  -3 -11   12.54    2.01
  -6  -3 -11   14.92    1.87
  -6  -3 -12   -0.55    1.28
  -6  -3 -12    3.20    1.35
  -6  -3 -12    0.41    1.48
  -6  -3 -12    1.06    1.27
  -6  -3 -13   -1.04    1.23
  -6  -3 -13    0.69    1.46
  -6  -3 -13    0.63    1.25
  -6  -3 -14   17.22    1.56
  -6  -3 -14   16.10    1.89
  -6  -3 -14   16.41    1.68
  -6  -3 -15    0.20    1.11
  -6  -3 -16    3.45    1.06
   6  -2 -21    3.98    1.11
   6  -2 -20    1.71    1.23
   6  -2 -19    7.04    1.44
   6  -2 -19    4.83    1.10
   6  -2 -18    2.74    1.46
   6  -2 -17    6.31    1.66
   6  -2 -16   24.08    2.21
   6  -2 -16   26.06    2.33
   6  -2 -15   41.42    2.78
   6  -2 -15   39.01    2.60
   6  -2 -14   65.66    6.41
   6  -2 -14   65.21    3.42
   6  -2 -14   66.66    3.24
   6  -2 -13   10.60    3.97
   6  -2 -13   16.44    3.71
   6  -2 -13   15.00    2.03
   6  -2 -13   17.15    1.93
   6  -2 -12  117.53    7.55
   6  -2 -12  134.33    9.51
   6  -2 -12  128.50    4.57
   6  -2 -12  124.46    4.16
   6  -2 -11   21.54    4.45
   6  -2 -11   21.31    3.52
   6  -2 -11   24.61    2.15
   6  -2 -11   25.08    1.88
   6  -2 -10  125.66    6.95
   6  -2 -10  130.05    8.51
   6  -2  -9  100.36    5.98
   6  -2  -9   91.83    5.43
   6  -2  -9   93.11    7.07
   6  -2  -8   96.73    5.42
   6  -2  -8  102.45    7.08
   6  -2  -7  121.97    5.76
   6  -2  -7  133.12    7.49
   6  -2  -6   65.19    3.96
   6  -2  -6   68.08    5.41
   6  -2  -5  122.36    4.93
   6  -2  -5  112.81    6.36
   6  -2  -4   10.49    2.84
   6  -2  -4    8.76    1.58
   6  -2  -3 1565.21   24.50
   6  -2  -3 1543.56   28.67
   6  -2  -2  200.23    7.55
   6  -2  -1   17.62    2.70
   6  -2   0   93.85    4.91
   6  -2   1   78.10    4.48
   6  -2   2  113.45    5.32
   6  -2   3   58.75    3.81
   6  -2   4  127.90    5.62
   6  -2   5  140.66    6.86
  -6  -2  -6  110.72    3.85
  -6  -2  -7  118.54    4.13
  -6  -2  -7  117.54    4.11
  -6  -2  -7  114.23    4.10
  -6  -2  -7  118.69    3.94
  -6  -2  -8    1.52    1.24
  -6  -2  -8    0.83    1.14
  -6  -2  -8    1.91    1.26
  -6  -2  -8    0.34    1.18
  -6  -2  -9   14.31    1.69
  -6  -2  -9   13.17    1.78
  -6  -2  -9   17.03    2.02
  -6  -2  -9   17.77    1.91
  -6  -2 -10   96.81    3.93
  -6  -2 -10   87.87    3.97
  -6  -2 -10   91.66    3.91
  -6  -2 -11   61.16    3.24
  -6  -2 -11   63.30    3.45
  -6  -2 -11   57.63    3.18
  -6  -2 -12   17.09    1.92
  -6  -2 -12   18.59    2.34
  -6  -2 -12   18.63    2.09
  -6  -2 -13   19.57    1.97
  -6  -2 -13   18.92    2.42
  -6  -2 -13   16.43    2.08
  -6  -2 -14    8.82    1.52
  -6  -2 -14    6.09    1.81
  -6  -2 -14    7.62    1.72
  -6  -2 -15   10.24    1.35
  -6  -2 -15   10.25    1.78
  -6  -2 -15   10.80    1.65
  -6  -2 -16    2.61    1.30
  -6  -2 -17    1.60    0.96
   6  -1 -22    0.42    0.87
   6  -1 -21    2.32    1.24
   6  -1 -20    5.98    1.58
   6  -1 -19   13.62    1.94
   6  -1 -18   37.48    2.77
   6  -1 -17   36.02    2.80
   6  -1 -16   75.61    3.70
   6  -1 -15    4.06    2.71
   6  -1 -15    7.27    1.89
   6  -1 -14    5.64    2.79
   6  -1 -14    7.23    1.64
   6  -1 -13   93.73    7.04
   6  -1 -13   92.28    3.67
   6  -1 -13   99.31    3.92
   6  -1 -12   26.20    4.05
   6  -1 -12   26.95    2.11
   6  -1 -11   42.16    5.43
   6  -1 -11   44.81    4.62
   6  -1 -10  150.14    7.59
   6  -1 -10  147.73    8.57
   6  -1  -9  190.74    8.19
   6  -1  -9  193.59    6.99
   6  -1  -9  202.75    9.51
   6  -1  -8    5.44    3.08
   6  -1  -8   11.26    2.81
   6  -1  -8    8.52    2.04
   6  -1  -7  193.33    7.37
   6  -1  -7  193.62    7.23
   6  -1  -6    3.18    2.60
   6  -1  -6    3.64    2.04
   6  -1  -6    2.99    2.03
   6  -1  -5  157.95    6.58
   6  -1  -5  146.57    6.64
   6  -1  -4  582.12   13.97
   6  -1  -4  556.57   13.36
   6  -1  -3 1083.36   20.29
   6  -1  -2  288.03    8.01
   6  -1  -1  406.53    9.54
   6  -1   0  249.05    6.73
   6  -1   0  247.71    8.60
   6  -1   1  524.98   10.69
   6  -1   1  515.19   13.28
  -6  -1  -2  240.63    6.78
   6  -1   2  248.47    6.33
   6  -1   2  231.59    8.35
  -6  -1  -3  131.86    5.39
   6  -1   3  139.67    6.29
  -6  -1  -4  251.14    8.35
   6  -1   4  256.77    8.85
  -6  -1  -5   67.95    4.62
   6  -1   5   66.78    4.18
  -6  -1  -6    3.87    1.82
  -6  -1  -7   79.92    3.20
  -6  -1  -7   76.43    5.65
  -6  -1  -7   81.19    3.22
  -6  -1  -8   45.75    2.55
  -6  -1  -8   50.10    5.04
  -6  -1  -8   46.02    2.56
  -6  -1  -8   42.44    2.50
  -6  -1  -9   32.60    2.32
  -6  -1  -9   29.75    4.28
  -6  -1  -9   34.42    2.43
  -6  -1  -9   27.34    2.25
  -6  -1 -10   18.46    4.01
  -6  -1 -10   25.33    2.28
  -6  -1 -10   24.77    2.20
  -6  -1 -10   27.25    2.28
  -6  -1 -11    0.52    1.46
  -6  -1 -11    3.23    1.83
  -6  -1 -11    1.94    1.47
  -6  -1 -12   12.25    1.86
  -6  -1 -12   13.65    2.09
  -6  -1 -12   11.72    2.00
  -6  -1 -13   53.45    3.29
  -6  -1 -13   56.24    3.23
  -6  -1 -13   52.94    3.02
  -6  -1 -14   19.40    1.96
  -6  -1 -14   14.58    2.02
  -6  -1 -14   14.82    2.13
  -6  -1 -15    7.41    1.41
  -6  -1 -15    5.30    1.61
  -6  -1 -16   -0.83    1.19
  -6  -1 -17    0.04    0.94
   6   0 -22    3.32    0.99
   6   0 -21    0.43    1.11
   6   0 -21    0.33    0.82
   6   0 -20    2.46    1.10
   6   0 -20    4.99    1.74
   6   0 -19   18.96    2.33
   6   0 -18   14.72    2.29
   6   0 -17    3.21    2.02
   6   0 -16  114.22    4.53
   6   0 -15    2.40    2.86
   6   0 -15    2.45    1.61
   6   0 -14   35.42    4.74
   6   0 -14   34.51    2.53
   6   0 -13    3.56    3.07
   6   0 -13    0.40    1.36
   6   0 -12   34.03    4.29
   6   0 -12   34.98    2.31
   6   0 -11    2.65    2.83
   6   0 -10  237.64    9.82
   6   0  -9    7.82    2.92
   6   0  -9    7.86    1.70
   6   0  -8    7.15    2.18
   6   0  -8    8.72    1.89
   6   0  -7  521.83   12.56
   6   0  -7  496.60   14.29
   6   0  -6  298.07    8.94
   6   0  -6  275.23    9.53
   6   0  -5  113.27    5.47
   6   0  -5  119.57    5.78
   6   0  -4  587.53   13.79
   6   0  -4  597.31   13.45
   6   0  -3   74.97    4.69
   6   0  -3   72.59    3.99
   6   0  -2  786.86   16.64
   6   0  -2  746.66   14.45
   6   0  -1  129.95    5.90
   6   0  -1  122.02    4.15
   6   0   0    4.27    0.98
   6   0   0    5.49    2.38
   6   0   1 1435.41   26.25
  -6   0  -2   98.95    4.79
   6   0   2   94.48    5.11
  -6   0  -3  255.42    8.46
   6   0   3  253.22    8.51
  -6   0  -4   22.16    3.06
   6   0   4   22.80    2.84
  -6   0  -5   14.59    3.15
   6   0   5   14.30    2.45
  -6   0  -6   22.30    3.42
  -6   0  -7    0.74    2.43
  -6   0  -8  148.01    4.19
  -6   0  -8  149.06    8.75
  -6   0  -8  150.92    4.55
  -6   0  -8  147.74    4.23
  -6   0  -8  152.62    4.66
  -6   0  -8  153.35    4.70
  -6   0  -9  198.12    5.17
  -6   0  -9  193.09   10.47
  -6   0  -9  204.59    5.72
  -6   0  -9  194.78    5.24
  -6   0  -9  204.33    5.80
  -6   0  -9  213.63    5.88
  -6   0 -10    8.00    1.39
  -6   0 -10    8.01    1.65
  -6   0 -10    5.26    2.85
  -6   0 -10    8.15    1.36
  -6   0 -10    8.81    1.54
  -6   0 -10    6.55    1.61
  -6   0 -11    0.78    1.51
  -6   0 -11    0.09    3.09
  -6   0 -11   -0.27    1.11
  -6   0 -11    0.01    1.29
  -6   0 -11   -0.59    1.61
  -6   0 -12   46.08    2.91
  -6   0 -12   45.71    2.49
  -6   0 -12   37.67    2.74
  -6   0 -12   46.49    3.02
  -6   0 -13    5.68    1.76
  -6   0 -13    1.25    1.12
  -6   0 -13    4.02    1.58
  -6   0 -14    3.19    1.50
  -6   0 -14    0.87    1.02
  -6   0 -14    2.40    1.34
  -6   0 -15    2.08    1.30
  -6   0 -15    1.21    1.18
  -6   0 -16    9.19    1.41
  -6   0 -17   10.39    1.28
  -6   0 -17    6.61    0.99
  -6   0 -18   -0.22    0.70
   6   1 -22    0.90    0.72
   6   1 -21    0.18    0.96
   6   1 -21    2.40    0.94
   6   1 -20    3.59    1.36
   6   1 -20    5.50    1.52
   6   1 -19   12.89    2.02
   6   1 -18   34.80    2.73
   6   1 -17   36.81    2.80
   6   1 -16   66.46    3.52
   6   1 -15    2.33    2.58
   6   1 -15    7.80    1.96
   6   1 -14    8.15    3.23
   6   1 -14    7.98    1.72
   6   1 -13  103.95    7.26
   6   1 -13   99.71    3.87
   6   1 -12   25.64    4.15
   6   1 -12   26.11    2.08
   6   1 -11   49.08    5.13
   6   1 -10  146.78    7.58
   6   1  -9  189.90    8.79
   6   1  -9  200.27    7.51
   6   1  -8    7.23    3.80
   6   1  -8    8.03    2.36
   6   1  -7  187.81    7.47
   6   1  -6    3.52    2.51
   6   1  -5  152.62    6.78
   6   1  -4  566.90   14.01
   6   1  -3 1079.27   21.76
   6   1  -2  295.69    9.71
   6   1  -1  406.54   11.62
   6   1   0  249.90    8.92
  -6   1  -1  509.78   12.91
   6   1   1  516.99   13.46
  -6   1  -2  230.17    8.48
   6   1   2  230.81    8.59
  -6   1  -3  138.11    6.98
   6   1   3  147.03    6.84
  -6   1  -4  263.90    9.87
  -6   1  -4  261.10    9.90
   6   1   4  249.42    9.17
  -6   1  -5   70.35    5.57
  -6   1  -5   72.90    5.67
   6   1   5   70.15    4.75
  -6   1  -6    5.38    2.66
  -6   1  -6    1.49    2.74
  -6   1  -7   80.61    2.83
  -6   1  -7   73.86    6.34
  -6   1  -7   77.03    3.02
  -6   1  -7   82.86    3.39
  -6   1  -8   41.79    2.17
  -6   1  -8   39.45    2.29
  -6   1  -8   42.40    5.20
  -6   1  -8   44.85    2.42
  -6   1  -8   43.14    2.62
  -6   1  -9   31.58    2.02
  -6   1  -9   28.65    2.03
  -6   1  -9   25.93    4.27
  -6   1  -9   28.25    1.96
  -6   1  -9   31.15    2.15
  -6   1  -9   29.15    2.38
  -6   1 -10   28.70    1.95
  -6   1 -10   23.76    2.11
  -6   1 -10   25.51    2.39
  -6   1 -10   24.90    1.95
  -6   1 -10   25.29    2.12
  -6   1 -10   26.02    4.50
  -6   1 -11    0.23    1.47
  -6   1 -11    0.09    1.64
  -6   1 -11   -0.32    1.21
  -6   1 -11    0.49    1.10
  -6   1 -11    1.51    1.30
  -6   1 -11    2.13    2.80
  -6   1 -12   14.24    2.54
  -6   1 -12   13.71    2.20
  -6   1 -12   12.27    1.58
  -6   1 -12   12.59    1.60
  -6   1 -12   13.17    1.86
  -6   1 -13   49.70    3.82
  -6   1 -13   57.07    2.80
  -6   1 -13   52.09    2.86
  -6   1 -14   15.51    2.12
  -6   1 -14   13.02    1.69
  -6   1 -15    6.78    1.56
  -6   1 -15    6.05    1.36
  -6   1 -16   -0.85    1.16
  -6   1 -17    1.82    0.99
   6   2 -21    5.91    1.15
   6   2 -20    0.50    1.21
   6   2 -19    5.73    1.58
   6   2 -19    8.38    1.46
   6   2 -18    0.27    1.38
   6   2 -17    3.99    1.59
   6   2 -16   28.11    2.33
   6   2 -15   43.08    2.75
  -6   2  15   39.05    2.84
   6   2 -14   65.91    6.04
   6   2 -14   63.67    3.17
   6   2 -13   10.47    3.05
   6   2 -13   16.18    1.84
   6   2 -12  123.38    7.56
  -6   2  12  121.06    4.83
   6   2 -12  127.74    4.22
   6   2 -11   25.31    4.30
   6   2 -11   18.16    3.38
  -6   2  11   24.28    2.36
   6   2 -11   22.95    1.91
   6   2 -10  133.76    8.81
   6   2  -9   98.60    7.81
   6   2  -9  106.30    6.16
   6   2  -8  100.44    8.37
   6   2  -8  105.18    6.25
   6   2  -7  138.41    9.99
   6   2  -7  136.39    7.29
   6   2  -6   75.76    5.67
   6   2  -5  116.68    6.96
   6   2  -4   10.41    3.75
  -6   2   3 1549.37   26.17
   6   2  -3 1554.37   30.88
  -6   2   2  217.24    7.14
   6   2  -2  218.92    9.65
  -6   2   1   15.58    2.58
   6   2  -1   18.40    4.05
  -6   2   0   91.22    5.33
   6   2   0   91.59    6.43
  -6   2  -1   69.10    5.02
   6   2   1   76.71    6.08
  -6   2  -2  110.94    6.47
   6   2   2  106.75    6.90
  -6   2  -3   50.76    4.97
   6   2   3   57.18    5.17
  -6   2  -4  123.25    7.49
   6   2   4  125.06    7.10
  -6   2  -5  138.86    8.22
   6   2   5  139.50    7.42
  -6   2  -6  107.02    3.50
  -6   2  -6  112.33    3.85
  -6   2  -6  105.16    3.35
  -6   2  -6  108.95    7.51
  -6   2  -6  107.22    3.63
  -6   2  -6  106.89    4.16
  -6   2  -7  123.41    3.80
  -6   2  -7  118.36    3.90
  -6   2  -7  125.54    8.18
  -6   2  -7  122.87    4.08
  -6   2  -7  120.93    4.63
  -6   2  -8    0.33    1.58
  -6   2  -8    0.60    1.30
  -6   2  -8    1.15    1.03
  -6   2  -8    1.22    1.21
  -6   2  -8   -1.85    2.66
  -6   2  -9   12.47    2.15
  -6   2  -9   14.42    2.00
  -6   2  -9   15.29    1.61
  -6   2  -9   17.45    4.25
  -6   2  -9   14.96    1.88
  -6   2 -10   94.04    4.01
  -6   2 -10   93.47    3.55
  -6   2 -10   87.72    3.80
  -6   2 -10   94.56    3.91
  -6   2 -10   89.64    4.36
  -6   2 -11   61.26    3.31
  -6   2 -11   61.71    2.96
  -6   2 -11   58.10    3.24
  -6   2 -11   59.31    3.17
  -6   2 -11   52.68    3.67
  -6   2 -12   17.92    2.79
  -6   2 -12   17.69    2.15
  -6   2 -12   20.82    2.57
  -6   2 -12   17.25    1.85
  -6   2 -12   20.98    2.20
  -6   2 -13   15.77    3.96
  -6   2 -13   17.92    2.13
  -6   2 -13   17.67    1.88
  -6   2 -13   17.99    2.09
  -6   2 -14    8.54    1.69
  -6   2 -14    6.30    1.35
  -6   2 -14    9.61    2.25
  -6   2 -15   11.22    1.57
  -6   2 -16    1.69    0.98
  -6   2 -17    1.54    0.76
   6   3 -20    4.32    1.03
   6   3 -19    4.81    1.28
   6   3 -18    9.66    1.54
   6   3 -17   27.42    2.26
  -6   3  16   -1.47    1.63
  -6   3  15   13.34    2.17
  -6   3  14   80.24    4.22
  -6   3  13   13.01    2.41
   6   3 -12   49.93    6.72
  -6   3  12   50.39    3.56
   6   3 -11   21.61    5.07
   6   3 -11   22.84    3.82
  -6   3  11   20.65    2.82
   6   3 -10   22.89    5.43
  -6   3  10   23.87    2.50
  -6   3  10   25.10    2.75
   6   3  -9   10.82    4.93
   6   3  -9   18.15    1.65
  -6   3   9   18.07    2.33
  -6   3   9   15.54    2.29
   6   3  -8   10.66    5.71
  -6   3   8    5.83    2.19
  -6   3   8    6.86    1.94
   6   3  -7   27.06    6.51
   6   3  -6   40.47    5.18
   6   3  -6   40.78    7.68
   6   3  -5  193.38   13.17
   6   3  -5  185.03    9.81
   6   3  -4   90.98    7.15
   6   3  -3  111.47    7.88
  -6   3   2  193.81    7.59
   6   3  -2  200.63   10.40
   6   3  -1   48.01    5.73
  -6   3   1   48.29    4.37
   6   3   0   30.39    5.07
  -6   3   0   19.33    3.23
  -6   3  -1  158.88    8.13
   6   3   1  157.48    9.33
  -6   3  -2  154.32    8.54
   6   3   2  158.04    9.17
  -6   3  -3  114.37    3.96
  -6   3  -3   99.63    7.17
  -6   3  -4   41.35    2.22
  -6   3  -4   41.06    2.40
   6   3   4   40.19    2.35
  -6   3  -4   37.33    2.66
  -6   3  -4   38.60    2.14
  -6   3  -4   37.33    5.10
  -6   3  -5   25.40    2.03
  -6   3  -5   28.03    2.02
   6   3   5   26.36    2.06
  -6   3  -5   24.40    2.28
  -6   3  -5   27.44    1.92
  -6   3  -5   24.92    4.30
  -6   3  -6    4.71    1.37
  -6   3  -6    5.66    1.50
  -6   3  -6    4.23    1.14
  -6   3  -6    4.40    1.31
  -6   3  -6    5.56    3.49
  -6   3  -7   14.23    1.88
  -6   3  -7   14.21    1.55
  -6   3  -7   15.23    1.92
  -6   3  -7   13.27    1.58
  -6   3  -7   11.47    3.77
  -6   3  -8   46.71    2.88
  -6   3  -8   49.63    2.55
  -6   3  -8   44.46    2.79
  -6   3  -8   52.38    2.91
  -6   3  -9   35.11    2.64
  -6   3  -9   36.00    2.34
  -6   3  -9   37.62    2.74
  -6   3  -9   34.07    2.49
  -6   3 -10    5.03    2.05
  -6   3 -10    0.86    1.31
  -6   3 -10   -0.05    1.40
  -6   3 -10    3.07    1.58
  -6   3 -11   12.45    2.80
  -6   3 -11   15.76    2.07
  -6   3 -11   15.29    1.77
  -6   3 -11   14.57    1.94
  -6   3 -12    2.52    3.65
  -6   3 -12    2.96    1.36
  -6   3 -12    2.18    1.45
  -6   3 -12    3.47    1.63
  -6   3 -13    0.53    1.25
  -6   3 -13    0.47    1.23
  -6   3 -13   -0.25    1.39
  -6   3 -14   17.30    1.64
  -6   3 -14   18.03    1.56
  -6   3 -15    1.54    0.91
   6   4 -18    1.61    0.81
   6   4 -17    3.99    1.00
  -6   4  17    4.50    1.25
   6   4 -16    6.35    1.17
  -6   4  16    8.55    1.76
  -6   4  15    1.63    1.71
   6   4 -15    2.37    1.16
   6   4 -14    1.13    1.06
  -6   4  14    1.89    1.89
  -6   4  13   21.39    2.69
  -6   4  12   10.89    2.57
  -6   4  11   23.28    2.98
   6   4 -10   52.30    8.05
  -6   4  10   49.55    3.65
   6   4  -9   78.49    8.84
  -6   4   9   75.67    4.29
   6   4  -9   74.89    3.20
  -6   4   9   71.47    4.38
   6   4  -8   36.93    6.85
  -6   4   8   37.65    3.14
  -6   4   8   34.46    3.58
   6   4  -8   36.77    2.32
  -6   4   8   38.75    3.42
   6   4  -7   60.96    8.43
  -6   4   7   58.83    3.65
   6   4  -7   49.84    2.72
  -6   4   7   49.81    3.80
  -6   4   7   54.96    3.78
   6   4  -6   51.95    8.43
  -6   4   6   50.21    3.32
   6   4  -6   48.42    2.74
  -6   4   6   52.09    3.99
  -6   4   6   50.91    3.56
   6   4  -5    4.86    5.83
  -6   4   5   -2.76    3.06
   6   4  -5    2.38    1.27
  -6   4   5    2.42    1.72
  -6   4   5    2.25    1.87
   6   4  -4   70.38    9.11
  -6   4   4   59.53    4.43
   6   4  -4   58.79    3.02
  -6   4   4   56.38    3.18
  -6   4   4   58.55    3.51
   6   4  -3   74.52    9.61
   6   4  -3   85.63    3.65
  -6   4   3   80.62    3.65
  -6   4   3   77.19    3.83
   6   4  -2    1.22    1.23
  -6   4   2    0.06    1.21
   6   4  -2    6.50    7.36
   6   4  -1    5.19    1.49
   6   4   0   15.47    1.86
  -6   4   0   23.16    3.83
   6   4   1    7.29    1.51
  -6   4  -1   14.44    3.52
  -6   4  -2   43.55    2.30
   6   4   2   49.22    2.92
  -6   4  -2   39.56    5.11
  -6   4  -3   41.78    2.38
   6   4   3   42.09    2.80
  -6   4  -4  116.17    3.88
   6   4   4  115.14    4.45
  -6   4  -4  116.37    8.69
  -6   4  -5    1.87    1.38
  -6   4  -5    1.99    1.42
   6   4   5    6.29    1.56
  -6   4  -5   -1.61    3.09
  -6   4  -6    2.16    1.42
  -6   4  -6    3.04    1.51
   6   4   6    5.12    1.50
  -6   4  -6    0.77    3.02
  -6   4  -7   25.30    2.38
  -6   4  -7   28.79    2.43
  -6   4  -7   30.03    2.16
   6   4   7   27.65    2.30
  -6   4  -8   10.97    2.07
  -6   4  -8   12.35    1.92
  -6   4  -8   12.75    1.65
  -6   4  -9   10.99    2.17
  -6   4  -9   16.17    1.79
  -6   4  -9   16.28    1.95
  -6   4 -10    7.90    2.70
  -6   4 -10    9.06    1.65
  -6   4 -10    9.91    1.58
  -6   4 -11    1.88    3.73
  -6   4 -11    4.94    1.37
  -6   4 -11    2.01    1.29
  -6   4 -12    0.10    1.14
  -6   4 -13    0.38    0.98
  -6   4 -14    9.88    1.09
  -6   5  16    0.38    1.01
  -6   5  15   12.44    1.76
  -6   5  14    1.59    1.63
  -6   5  13    3.95    1.90
  -6   5  12   16.86    2.71
  -6   5  11   32.75    3.28
  -6   5  10   12.93    2.70
   6   5  -9   13.52    1.63
  -6   5   9   14.23    2.60
   6   5  -8    1.85    1.22
  -6   5   8    2.79    2.26
   6   5  -7   21.04    2.05
  -6   5   7   20.37    4.11
  -6   5   7   19.20    2.74
   6   5  -6   50.54    2.93
  -6   5   6   47.07    3.44
  -6   5   6   50.05    4.61
  -6   5   5   70.17    3.91
  -6   5   5   70.91    5.38
   6   5  -5   70.29    3.50
   6   5  -4   -1.10    1.59
  -6   5   4    0.71    1.60
   6   5  -3    0.21    1.54
  -6   5   3    4.00    1.66
  -6   5   3    5.14    3.97
   6   5  -3    2.29    5.44
   6   5  -2   45.74    3.08
  -6   5   2   44.61    2.92
  -6   5   2   44.60    4.81
   6   5  -2   46.56    8.36
   6   5  -1    8.18    1.98
  -6   5   1   11.52    4.41
   6   5  -1    6.02    5.76
   6   5   0   22.17    2.45
  -6   5   0   16.68    4.61
   6   5   0   21.86    6.94
   6   5   1   10.30    2.09
  -6   5  -1    2.97    3.88
   6   5   2   25.85    2.64
  -6   5  -2   15.81    4.06
   6   5   3   23.98    2.54
  -6   5  -3   19.37    4.00
   6   5   4    7.96    1.95
  -6   5  -5    4.19    1.47
   6   5   5    5.02    1.77
  -6   5  -6   17.99    2.13
  -6   5  -6   18.41    1.71
   6   5   6   19.59    2.19
  -6   5  -7    4.35    2.17
  -6   5  -7    1.87    1.10
   6   5   7    1.95    1.35
  -6   5  -8   -0.15    2.64
  -6   5  -8    1.00    1.12
   6   5   8   -2.31    1.27
  -6   5  -9    0.39    1.03
  -6   5 -10    3.30    1.05
  -6   5 -11    2.15    0.92
  -6   5 -12    4.06    0.92
  -6   6  14    1.66    0.99
  -6   6  13    0.61    1.28
  -6   6  12   14.26    1.87
  -6   6  11    1.97    1.63
  -6   6  10    4.34    1.84
  -6   6   9   23.74    2.59
  -6   6   8    5.64    1.96
   6   6  -7    6.50    1.33
  -6   6   7    2.51    1.84
   6   6  -6    9.91    1.57
  -6   6   6    8.59    2.04
  -6   6   5   31.25    2.58
   6   6  -5   32.85    2.41
   6   6  -4   12.46    1.88
  -6   6   4   12.02    1.81
   6   6  -3    1.25    1.58
  -6   6   3    3.32    1.36
   6   6  -2    3.26    1.77
  -6   6   2    3.44    3.56
   6   6  -1   11.78    2.22
  -6   6   1    9.95    3.71
  -6   6   0    2.93    2.95
   6   6   0    2.20    1.85
   6   6   1   17.24    2.39
  -6   6  -1    9.19    2.95
   6   6   2   23.44    2.50
  -6   6  -2   14.74    2.83
   6   6   3    8.23    2.00
  -6   6  -4    3.71    0.85
   6   6   4    4.55    1.71
  -6   6  -5    7.84    1.01
   6   6   5    7.02    1.67
  -6   6  -6   -0.55    0.71
   6   6   6    0.97    1.25
  -6   6  -7   11.51    1.06
   6   6   7   11.31    1.39
  -6   6  -8    3.36    0.77
   6   6   8    1.42    0.82
  -6   6  -9    7.15    0.83
  -6   7   9    1.70    0.95
  -6   7   8    1.79    1.01
  -6   7   7    5.20    1.14
  -6   7   6    1.61    0.96
   6   7  -5    4.99    0.99
  -6   7   5    7.15    1.08
   6   7  -4    1.52    0.94
   6   7  -3    1.19    1.08
   6   7  -2   11.73    1.47
   6   7  -1    2.54    1.19
   6   7   0    0.13    1.16
   6   7   1    0.74    1.23
   6   7   2    0.42    1.14
   6   7   3    0.25    1.07
   6   7   4    0.29    0.96
   7  -7  -8    4.39    1.29
   7  -7  -7    5.72    1.52
   7  -7  -6    2.15    1.54
  -7  -7   6    1.87    0.97
  -7  -7   5   -0.19    1.10
   7  -7  -5    1.33    1.69
  -7  -7   4    2.35    1.27
  -7  -7   3   -0.60    1.23
   7  -7  -3    2.35    1.67
  -7  -7   2   12.88    1.70
   7  -7  -2   17.89    2.06
   7  -7  -1   -2.63    1.44
  -7  -7   1    0.29    1.30
   7  -7   0    1.67    1.23
  -7  -7   0    1.96    1.28
  -7  -7  -1   10.38    1.43
  -7  -7  -2    6.60    1.15
  -7  -7  -3    1.97    0.86
   7  -6 -14    4.43    1.09
   7  -6 -13   10.24    1.40
   7  -6 -12    2.40    1.29
   7  -6 -11    7.34    1.49
   7  -6 -10    6.80    1.55
   7  -6  -9    3.82    1.42
   7  -6  -8    7.43    1.46
  -7  -6   8    3.55    1.39
  -7  -6   7   11.25    1.81
  -7  -6   6   28.40    2.59
  -7  -6   5   10.45    2.14
  -7  -6   4    8.60    2.18
  -7  -6   3   16.67    2.59
  -7  -6   2   17.09    2.60
  -7  -6   1    1.41    2.11
  -7  -6   0   15.03    2.41
  -7  -6  -1   18.76    2.57
  -7  -6  -2    5.54    1.77
  -7  -6  -3    6.55    1.64
  -7  -6  -4    1.50    1.20
  -7  -6  -5    1.65    1.06
  -7  -6  -6    7.76    1.35
  -7  -6  -7    3.41    1.13
  -7  -6  -8    5.40    1.02
   7  -5 -17    0.69    0.95
   7  -5 -16    3.65    1.35
   7  -5 -15    3.49    1.58
   7  -5 -14    8.14    1.85
   7  -5 -13   -0.16    1.79
   7  -5 -12   18.99    2.46
   7  -5 -11    3.66    1.95
   7  -5 -10   46.92    3.23
   7  -5  -9    6.72    2.05
  -7  -5   9    4.92    1.49
   7  -5  -8   15.02    2.11
  -7  -5   8   11.10    1.91
   7  -5  -7  100.26    4.32
  -7  -5   7  104.31    4.64
   7  -5  -6    3.84    1.58
  -7  -5   6    5.32    1.94
  -7  -5   5   34.11    3.09
  -7  -5   4   47.34    3.61
  -7  -5   3    3.94    2.17
  -7  -5   2  111.97    5.20
  -7  -5   1   21.49    2.89
  -7  -5   0    1.47    1.92
  -7  -5  -1   16.52    2.13
  -7  -5  -1   18.07    2.62
  -7  -5  -2   33.74    2.83
  -7  -5  -2   29.12    2.97
  -7  -5  -3   14.68    2.20
  -7  -5  -3   13.31    2.26
  -7  -5  -4   57.12    3.41
  -7  -5  -4   49.48    3.24
  -7  -5  -5    5.02    1.98
  -7  -5  -5    6.61    1.57
  -7  -5  -6   25.44    2.66
  -7  -5  -7   13.95    2.24
  -7  -5  -7    7.95    1.70
  -7  -5  -8   13.29    1.79
  -7  -5  -9   14.80    1.60
  -7  -5 -10    1.66    1.05
  -7  -5 -11    2.74    0.90
   7  -4 -18    4.78    1.21
   7  -4 -17   16.73    1.87
   7  -4 -16   13.25    2.07
   7  -4 -15   21.61    2.46
   7  -4 -14   21.17    2.67
   7  -4 -13    5.36    2.22
   7  -4 -12   12.50    2.33
   7  -4 -11   63.47    3.84
   7  -4 -10   66.89    7.48
   7  -4 -10   62.88    3.64
   7  -4  -9    1.31    3.08
   7  -4  -9   -0.35    1.88
  -7  -4   9    0.00    1.32
   7  -4  -8    6.08    3.10
   7  -4  -8    5.40    1.80
  -7  -4   8    8.67    1.77
   7  -4  -7   64.21    6.66
   7  -4  -7   68.88    3.60
  -7  -4   7   65.28    3.64
   7  -4  -6   50.87    5.95
  -7  -4   6   49.21    3.35
  -7  -4   5   79.03    6.38
   7  -4  -5   80.20    7.21
   7  -4  -5   78.34    3.55
  -7  -4   5   79.05    4.05
   7  -4  -4   41.02    5.43
   7  -4  -4   45.33    2.66
  -7  -4   4   52.36    3.36
   7  -4  -3   24.46    4.36
  -7  -4   3   22.67    2.45
   7  -4  -2   48.82    5.51
  -7  -4   2   57.38    3.55
   7  -4  -1   71.22    6.44
  -7  -4   1   71.87    3.37
  -7  -4   1   77.66    4.12
   7  -4   0   50.01    5.45
  -7  -4   0   47.85    2.88
  -7  -4   0   49.27    3.33
   7  -4   1   91.12    7.07
  -7  -4  -1   95.22    4.05
  -7  -4  -1   91.26    4.41
   7  -4   2    9.50    3.19
  -7  -4  -2    8.88    1.84
  -7  -4  -2    8.05    1.91
   7  -4   3   16.14    3.55
  -7  -4  -3   12.32    1.98
  -7  -4  -3   12.92    2.04
  -7  -4  -4    2.33    1.74
  -7  -4  -4    3.71    1.59
  -7  -4  -5   19.37    2.41
  -7  -4  -5   23.69    2.03
  -7  -4  -5   21.77    2.21
  -7  -4  -6   95.85    4.27
  -7  -4  -6   86.19    3.69
  -7  -4  -7   11.08    2.13
  -7  -4  -7   15.92    2.17
  -7  -4  -7   16.23    1.88
  -7  -4  -8   22.84    2.45
  -7  -4  -8   21.18    2.23
  -7  -4  -8   23.15    2.06
  -7  -4  -9   13.48    2.07
  -7  -4  -9    9.77    1.77
  -7  -4  -9   11.31    1.66
  -7  -4 -10   37.68    2.43
  -7  -4 -10   39.68    2.57
  -7  -4 -10   37.07    2.37
  -7  -4 -11    1.40    1.16
  -7  -4 -11    3.18    1.28
  -7  -4 -12   12.15    1.38
  -7  -4 -13    5.16    0.99
   7  -3 -20    1.92    0.87
   7  -3 -19    3.64    1.05
   7  -3 -18    1.98    1.18
   7  -3 -18    4.14    1.22
   7  -3 -17    1.94    1.53
   7  -3 -16    6.32    1.84
   7  -3 -15   33.62    2.82
   7  -3 -14   32.83    2.89
   7  -3 -13   15.38    4.82
   7  -3 -13    7.72    2.12
   7  -3 -12   48.15    6.55
   7  -3 -12   52.89    5.48
   7  -3 -12   61.27    3.54
   7  -3 -11   15.66    4.35
   7  -3 -11   15.44    3.28
   7  -3 -11   18.64    2.44
   7  -3 -10   22.79    4.57
   7  -3 -10   26.27    2.47
   7  -3  -9   87.48    7.59
   7  -3  -9   97.81    4.06
   7  -3  -8   11.26    3.55
   7  -3  -8   12.73    1.82
  -7  -3   8   10.08    1.61
   7  -3  -7   32.44    4.73
  -7  -3   7   36.02    2.49
   7  -3  -6    3.09    2.60
   7  -3  -5   92.76    6.69
   7  -3  -4  172.80    8.77
   7  -3  -3  348.36   12.43
   7  -3  -2   21.87    3.55
   7  -3  -1   88.08    6.04
   7  -3   0   70.99    5.52
   7  -3   1   38.27    4.06
  -7  -3  -1   35.71    2.28
  -7  -3  -2  117.72    4.17
   7  -3   2  111.79    6.55
  -7  -3  -2  103.80    3.77
  -7  -3  -2  103.60    4.15
  -7  -3  -3   22.53    2.08
   7  -3   3   19.32    3.14
  -7  -3  -3   20.85    1.89
  -7  -3  -3   19.85    2.04
  -7  -3  -4   14.24    1.90
  -7  -3  -4   14.58    1.69
  -7  -3  -4   12.26    1.66
  -7  -3  -5   63.26    3.29
  -7  -3  -5   56.37    2.99
  -7  -3  -6   41.49    2.87
  -7  -3  -6   37.79    2.62
  -7  -3  -7  171.45    5.45
  -7  -3  -7  168.72    5.52
  -7  -3  -7  160.13    5.34
  -7  -3  -8   34.91    2.64
  -7  -3  -8   33.55    2.66
  -7  -3  -8   39.16    2.44
  -7  -3  -9   27.82    2.36
  -7  -3  -9   27.97    2.44
  -7  -3  -9   25.37    2.42
  -7  -3  -9   23.74    2.08
  -7  -3 -10   25.02    2.16
  -7  -3 -10   26.51    2.34
  -7  -3 -10   25.40    2.37
  -7  -3 -10   25.10    2.11
  -7  -3 -11   15.85    1.95
  -7  -3 -11   12.36    1.99
  -7  -3 -11   12.73    1.69
  -7  -3 -12    1.87    1.27
  -7  -3 -12    3.36    1.56
  -7  -3 -12    6.25    1.46
  -7  -3 -13    0.13    1.12
  -7  -3 -13    1.92    1.41
  -7  -3 -13    3.03    1.16
  -7  -3 -14    3.15    0.96
  -7  -3 -14    3.76    1.35
  -7  -3 -15   11.68    1.36
   7  -2 -21    1.53    1.01
   7  -2 -20    0.77    1.15
   7  -2 -19    2.58    1.32
   7  -2 -18    3.80    1.48
   7  -2 -17   11.84    1.75
   7  -2 -17   16.46    1.93
   7  -2 -16   22.00    2.25
   7  -2 -16   22.07    2.14
   7  -2 -15   13.20    2.10
   7  -2 -15    6.90    1.72
   7  -2 -14   32.75    4.50
   7  -2 -14   37.67    2.81
   7  -2 -14   34.68    2.46
   7  -2 -13   54.57    7.03
   7  -2 -13   54.04    5.55
   7  -2 -13   58.39    3.39
   7  -2 -13   56.04    2.92
   7  -2 -12   15.03    4.18
   7  -2 -12   15.49    3.52
   7  -2 -12   19.87    2.19
   7  -2 -12   18.17    1.84
   7  -2 -11   31.17    4.98
   7  -2 -11   30.93    4.13
   7  -2 -11   35.34    2.29
   7  -2 -10  108.04    6.54
   7  -2 -10  103.56    7.93
   7  -2  -9   20.99    4.24
   7  -2  -9   22.88    3.21
   7  -2  -9   20.77    3.05
   7  -2  -8   31.79    4.56
   7  -2  -8   34.63    3.49
   7  -2  -8   34.37    3.90
   7  -2  -7  252.80    8.57
   7  -2  -7  243.91   10.47
   7  -2  -6   27.53    3.95
   7  -2  -6   25.95    2.83
   7  -2  -5  320.09    8.67
   7  -2  -5  307.13   10.99
   7  -2  -4  276.64    9.98
   7  -2  -3  160.59    7.20
   7  -2  -2   45.94    3.98
   7  -2  -1   10.54    2.33
   7  -2   0   16.95    2.50
   7  -2   1  186.13    7.15
   7  -2   2    5.06    1.76
   7  -2   3  110.03    6.70
   7  -2   4  158.41    7.87
  -7  -2  -5    6.15    1.33
  -7  -2  -5    4.23    1.20
  -7  -2  -5    6.15    1.41
  -7  -2  -6   26.54    2.06
  -7  -2  -6   24.95    2.03
  -7  -2  -6   24.06    2.03
  -7  -2  -6   24.99    1.85
  -7  -2  -7   84.29    3.54
  -7  -2  -7   77.68    3.44
  -7  -2  -7   78.93    3.55
  -7  -2  -7   84.51    3.41
  -7  -2  -8  260.09    6.76
  -7  -2  -8  251.27    6.57
  -7  -2  -8  254.39    6.94
  -7  -2  -8  246.15    6.50
  -7  -2  -9   10.91    1.61
  -7  -2  -9   11.88    1.82
  -7  -2  -9   10.92    1.98
  -7  -2  -9    9.36    1.66
  -7  -2 -10   49.51    2.97
  -7  -2 -10   39.76    2.98
  -7  -2 -10   47.60    2.84
  -7  -2 -11  102.23    4.40
  -7  -2 -11  102.77    4.20
  -7  -2 -11  104.78    4.19
  -7  -2 -12   69.14    3.68
  -7  -2 -12   64.80    3.25
  -7  -2 -12   69.68    3.32
  -7  -2 -13   18.83    1.92
  -7  -2 -13   22.76    2.38
  -7  -2 -13   21.13    2.09
  -7  -2 -14    9.73    1.46
  -7  -2 -14    8.75    1.83
  -7  -2 -15    5.86    1.09
  -7  -2 -15    4.74    1.39
  -7  -2 -16   -0.39    1.03
   7  -1 -22   -1.06    0.91
   7  -1 -21    1.57    1.20
   7  -1 -20    6.08    1.58
   7  -1 -19    6.33    1.78
   7  -1 -18   38.15    2.77
   7  -1 -17   20.86    2.35
   7  -1 -16   49.53    3.12
   7  -1 -15   56.10    6.08
   7  -1 -15   51.37    3.12
   7  -1 -14    2.18    1.37
   7  -1 -14    0.16    1.46
   7  -1 -13   18.90    3.92
   7  -1 -13   23.12    2.20
   7  -1 -12   45.02    5.12
   7  -1 -12   43.33    2.57
   7  -1 -11    6.94    3.46
   7  -1 -11    6.55    3.01
   7  -1 -10  165.57    8.20
   7  -1 -10  180.18    7.28
   7  -1 -10  161.49    9.59
   7  -1  -9    3.20    3.33
   7  -1  -9    1.21    2.43
   7  -1  -9    2.00    1.58
   7  -1  -8   48.99    5.08
   7  -1  -8   48.38    4.34
   7  -1  -8   48.07    3.97
   7  -1  -7  118.13    5.81
   7  -1  -7  104.53    5.91
   7  -1  -7  112.78    6.88
   7  -1  -6    8.18    2.84
   7  -1  -6    7.93    2.73
   7  -1  -5  303.39   10.14
   7  -1  -5  298.44    9.93
   7  -1  -4  200.03    8.18
   7  -1  -4  185.37    7.38
   7  -1  -3  733.94   17.34
   7  -1  -3  699.49   15.50
   7  -1  -2  243.29    9.14
   7  -1  -2  233.43    7.47
   7  -1  -1  252.80    9.42
   7  -1  -1  255.45    7.47
   7  -1   0  230.94    6.80
   7  -1   0  238.18    9.02
   7  -1   1   35.30    2.39
   7  -1   1   34.46    3.82
   7  -1   2   69.51    4.97
  -7  -1  -3   59.80    3.65
   7  -1   3   54.98    4.57
  -7  -1  -4  160.92    6.68
   7  -1   4  167.80    7.43
  -7  -1  -5  163.21    7.22
  -7  -1  -6  137.06    4.27
  -7  -1  -6  123.76    6.74
  -7  -1  -6  136.11    4.35
  -7  -1  -7  177.35    5.15
  -7  -1  -7  182.79    5.32
  -7  -1  -7  170.49    4.98
  -7  -1  -8   16.20    1.78
  -7  -1  -8   14.38    1.76
  -7  -1  -8   15.05    1.82
  -7  -1  -9  264.52    6.98
  -7  -1  -9  246.88    6.70
  -7  -1  -9  256.23    6.78
  -7  -1 -10   48.87    3.11
  -7  -1 -10   48.51    2.95
  -7  -1 -10   50.28    2.97
  -7  -1 -11   68.76    3.59
  -7  -1 -11   66.83    3.48
  -7  -1 -11   73.12    3.65
  -7  -1 -12   52.03    3.22
  -7  -1 -12   51.47    3.06
  -7  -1 -12   55.22    3.17
  -7  -1 -13   40.07    2.89
  -7  -1 -13   43.08    2.75
  -7  -1 -14    6.89    1.51
  -7  -1 -14    6.96    1.70
  -7  -1 -15    5.84    1.29
  -7  -1 -15    5.03    1.40
  -7  -1 -16    3.10    1.11
  -7  -1 -17   11.68    1.11
   7   0 -22    5.55    1.09
   7   0 -21   -0.98    0.94
   7   0 -21    1.05    1.30
   7   0 -20    6.82    1.75
   7   0 -19   81.03    3.80
   7   0 -18   18.25    2.51
   7   0 -17   28.37    2.72
   7   0 -16   90.91    4.16
   7   0 -15   12.60    3.84
   7   0 -15   12.62    2.04
   7   0 -14   65.60    6.23
   7   0 -14   63.78    3.31
   7   0 -13  152.30    9.03
   7   0 -13  146.52    4.85
   7   0 -12   45.83    5.08
   7   0 -12   41.90    2.59
   7   0 -11   46.54    4.94
   7   0 -10  102.96    6.75
   7   0  -9  205.17    7.80
   7   0  -8   59.65    4.33
   7   0  -7  151.68    6.87
   7   0  -6  278.28    9.42
   7   0  -6  261.53    9.74
   7   0  -5   -1.51    2.23
   7   0  -5    2.12    2.47
   7   0  -4  193.79    7.88
   7   0  -4  190.70    7.05
   7   0  -3  967.10   20.19
   7   0  -3  890.33   18.01
   7   0  -2    4.53    1.66
   7   0  -2    4.69    2.80
   7   0  -1  831.16   18.64
   7   0   0 2091.58   36.79
   7   0   1   23.64    3.37
   7   0   2 1597.82   30.14
  -7   0  -3   73.67    4.74
   7   0   3   72.08    4.91
  -7   0  -4   37.61    3.84
   7   0   4   35.65    3.74
  -7   0  -5  186.32    8.39
  -7   0  -6   11.84    2.89
  -7   0  -7  230.35    5.58
  -7   0  -7  233.21   10.57
  -7   0  -7  232.39    5.96
  -7   0  -7  226.24    5.56
  -7   0  -7  230.47    6.00
  -7   0  -7  240.35    6.16
  -7   0  -8   -0.68    1.03
  -7   0  -8    0.65    1.28
  -7   0  -8    0.79    1.02
  -7   0  -8   -0.66    2.36
  -7   0  -8    0.48    1.18
  -7   0  -8    1.38    1.05
  -7   0  -8    0.57    1.27
  -7   0  -9   18.87    2.12
  -7   0  -9   17.04    3.77
  -7   0  -9   18.68    1.94
  -7   0  -9   16.86    1.63
  -7   0  -9   17.80    2.01
  -7   0 -10   49.15    5.93
  -7   0 -10   45.57    2.82
  -7   0 -10   45.62    2.56
  -7   0 -10   48.05    2.99
  -7   0 -11    0.61    1.66
  -7   0 -11    0.76    1.12
  -7   0 -11    4.15    1.56
  -7   0 -12    5.95    1.80
  -7   0 -12    9.46    1.49
  -7   0 -12    9.79    1.79
  -7   0 -13   19.82    2.30
  -7   0 -13   17.26    2.03
  -7   0 -14    0.03    1.40
  -7   0 -14    1.71    1.24
  -7   0 -15   14.62    1.76
  -7   0 -15   22.63    1.74
  -7   0 -16    5.03    1.20
  -7   0 -16    4.58    0.97
  -7   0 -17    1.68    0.85
   7   1 -22   -0.08    0.71
   7   1 -21    2.50    1.07
   7   1 -20    5.93    1.40
   7   1 -20   10.46    1.75
   7   1 -19    6.51    1.86
   7   1 -18   44.64    2.95
   7   1 -17   21.34    2.42
   7   1 -16   48.19    3.16
   7   1 -15   48.78    5.64
   7   1 -15   53.67    3.22
   7   1 -14   -1.06    2.91
   7   1 -14    1.46    1.65
   7   1 -13   22.54    4.11
   7   1 -13   32.12    2.55
   7   1 -12   38.48    4.83
   7   1 -12   45.64    2.78
   7   1 -11   11.60    3.62
   7   1 -10  181.75    8.74
   7   1  -9    6.20    3.12
   7   1  -9    3.02    2.14
   7   1  -8   43.71    5.57
   7   1  -8   43.00    4.16
   7   1  -7  110.04    6.31
   7   1  -6    8.98    3.04
   7   1  -5  294.30   10.23
   7   1  -4  186.75    8.08
   7   1  -3  722.09   17.54
   7   1  -2  227.40    9.12
   7   1  -1  246.41    9.59
   7   1   0  240.34    9.50
   7   1   1   36.89    4.23
   7   1   2   57.85    5.02
   7   1   3   47.66    4.55
   7   1   4  153.34    7.55
  -7   1  -5  171.08    8.77
  -7   1  -6  124.13    3.74
  -7   1  -6  134.14    3.80
  -7   1  -6  127.55    7.86
  -7   1  -6  125.75    3.98
  -7   1  -6  137.72    4.47
  -7   1  -7  175.70    4.71
  -7   1  -7  175.02    4.73
  -7   1  -7  173.04    9.60
  -7   1  -7  171.67    4.94
  -7   1  -7  169.74    5.29
  -7   1  -8   15.66    1.97
  -7   1  -8   16.37    1.72
  -7   1  -8   16.63    1.63
  -7   1  -8   17.14    3.97
  -7   1  -8   15.18    1.69
  -7   1  -9  259.22    6.26
  -7   1  -9  249.77    6.18
  -7   1  -9  259.71   12.70
  -7   1  -9  246.85    6.44
  -7   1  -9  254.00    7.13
  -7   1 -10   51.62    2.67
  -7   1 -10   50.41    2.76
  -7   1 -10   50.46    5.94
  -7   1 -10   47.09    2.76
  -7   1 -10   51.10    3.34
  -7   1 -11   76.05    3.27
  -7   1 -11   65.73    3.13
  -7   1 -11   68.62    3.29
  -7   1 -11   74.63    3.93
  -7   1 -12   56.80    3.23
  -7   1 -12   53.16    2.97
  -7   1 -12   57.58    3.45
  -7   1 -13   38.45    2.43
  -7   1 -13   41.45    3.04
  -7   1 -14    3.29    1.66
  -7   1 -14    8.40    1.77
  -7   1 -15    4.31    1.29
  -7   1 -16    4.02    1.14
  -7   1 -17   12.07    1.10
   7   2 -21    0.37    0.97
   7   2 -20    5.04    1.37
   7   2 -19    1.51    1.28
   7   2 -18    2.06    1.35
   7   2 -17   16.05    2.00
  -7   2  16   24.31    2.47
   7   2 -16   29.48    2.45
   7   2 -15    7.87    1.69
   7   2 -14   32.82    4.61
   7   2 -14   35.23    2.55
   7   2 -13   49.77    5.39
   7   2 -13   56.59    2.99
  -7   2  13   52.99    3.37
   7   2 -12   18.11    3.82
  -7   2  12   16.53    2.20
   7   2 -12   17.93    1.92
   7   2 -11   28.73    4.98
   7   2 -11   33.07    2.27
  -7   2  11   33.31    2.68
   7   2 -10  102.33    8.39
  -7   2  10  112.50    4.49
   7   2  -9   27.50    3.66
   7   2  -9   24.21    5.39
   7   2  -8   31.81    6.35
   7   2  -8   29.41    4.11
   7   2  -7  266.92   10.93
   7   2  -6   30.86    4.32
   7   2  -5  297.18   11.62
   7   2  -4  308.45   11.87
   7   2  -3  160.97    8.77
   7   2  -2   51.23    5.59
  -7   2   1    8.65    2.24
   7   2  -1   10.95    3.83
  -7   2   0   17.71    3.12
   7   2   0   18.70    4.19
  -7   2  -1  183.21    8.18
   7   2   1  177.71    9.25
  -7   2  -2    4.44    2.69
   7   2   2    8.13    3.27
  -7   2  -3  107.94    7.05
   7   2   3  118.73    7.54
  -7   2  -4  157.09    8.54
   7   2   4  157.67    8.47
  -7   2  -5    6.11    1.29
  -7   2  -5    3.77    1.41
  -7   2  -5    5.24    1.29
  -7   2  -5    4.94    1.03
  -7   2  -5    6.83    1.22
  -7   2  -6   23.59    1.95
  -7   2  -6   27.03    2.03
  -7   2  -6   28.21    1.92
  -7   2  -6   26.16    2.36
  -7   2  -6   20.00    3.97
  -7   2  -6   27.26    1.98
  -7   2  -7   94.99    3.84
  -7   2  -7   84.21    3.20
  -7   2  -7   93.32    3.54
  -7   2  -7   86.49    7.24
  -7   2  -7   85.37    3.49
  -7   2  -7   93.11    4.24
  -7   2  -8  273.26    7.14
  -7   2  -8  274.10    6.42
  -7   2  -8  264.77    6.60
  -7   2  -8  272.74    6.89
  -7   2  -8  261.61    7.58
  -7   2  -9   11.57    1.99
  -7   2  -9   15.20    2.03
  -7   2  -9   11.66    2.37
  -7   2  -9   12.31    1.59
  -7   2  -9   14.59    2.05
  -7   2 -10   46.38    2.99
  -7   2 -10   46.47    2.62
  -7   2 -10   44.11    2.85
  -7   2 -10   50.16    2.99
  -7   2 -10   51.74    3.57
  -7   2 -11  101.82    4.33
  -7   2 -11  106.66    3.93
  -7   2 -11  100.38    4.14
  -7   2 -11  108.89    4.23
  -7   2 -11   93.74    4.74
  -7   2 -12   66.62    3.50
  -7   2 -12   64.84    3.06
  -7   2 -12   65.42    3.87
  -7   2 -12   64.95    3.28
  -7   2 -12   63.23    3.79
  -7   2 -13   20.52    2.11
  -7   2 -13   19.64    3.76
  -7   2 -13   20.67    1.90
  -7   2 -13   18.07    1.97
  -7   2 -14    6.15    1.46
  -7   2 -15    7.65    1.31
  -7   2 -16   -0.06    0.88
   7   3 -20    1.86    0.93
   7   3 -19    6.06    1.26
   7   3 -18    6.85    1.50
  -7   3  17    3.29    1.41
  -7   3  16   10.99    1.98
  -7   3  15   31.04    2.94
  -7   3  14   30.71    3.05
  -7   3  13    8.65    2.26
   7   3 -12   58.46    7.43
   7   3 -12   54.50    5.50
  -7   3  12   62.10    4.13
   7   3 -11   12.88    4.45
  -7   3  11   20.95    2.82
   7   3 -10   22.28    5.56
   7   3 -10   27.74    2.07
  -7   3  10   26.51    2.64
  -7   3  10   21.76    2.69
   7   3  -9   81.32    8.88
   7   3  -9   88.49    3.42
  -7   3   9   91.54    4.02
   7   3  -8   11.86    3.72
   7   3  -8   17.28    6.10
  -7   3   8   11.64    2.50
   7   3  -8   12.05    1.51
  -7   3   8   14.91    2.36
   7   3  -7   31.96    4.78
   7   3  -7   32.95    7.53
  -7   3   7   38.45    3.31
   7   3  -7   40.07    2.30
  -7   3   7   36.62    2.85
   7   3  -6    8.04    3.73
   7   3  -6    9.75    6.88
  -7   3   6    4.70    1.82
   7   3  -5   96.90    7.71
   7   3  -4  173.70   10.21
   7   3  -3  378.35   14.90
   7   3  -2   17.62    4.52
  -7   3   2   22.81    2.96
  -7   3   1   96.95    5.86
   7   3  -1   95.38    7.98
   7   3   0   69.16    6.79
  -7   3   0   67.06    5.40
  -7   3  -1   40.64    2.38
  -7   3  -1   37.35    2.76
   7   3   1   39.40    5.39
  -7   3  -1   38.38    4.42
  -7   3  -2  117.95    4.14
  -7   3  -2  120.97    4.50
   7   3   2  112.41    3.98
  -7   3  -2  103.62    7.11
   7   3   2  106.47    8.04
  -7   3  -3   22.22    1.81
  -7   3  -3   22.70    1.57
  -7   3  -3   20.97    1.95
  -7   3  -3   24.30    2.50
   7   3   3   21.57    1.88
   7   3   3   19.45    4.35
  -7   3  -3   19.84    3.88
  -7   3  -4   15.48    1.62
  -7   3  -4   14.70    1.74
  -7   3  -4   12.49    1.32
  -7   3  -4   11.57    2.06
   7   3   4   15.17    1.72
  -7   3  -4   16.87    3.96
  -7   3  -5   56.84    2.57
  -7   3  -5   62.89    3.16
  -7   3  -5   62.65    2.88
  -7   3  -5   58.81    3.31
  -7   3  -5   58.37    2.79
  -7   3  -5   50.02    5.59
  -7   3  -6   42.03    2.31
  -7   3  -6   39.59    2.54
  -7   3  -6   41.62    2.73
  -7   3  -6   40.75    2.52
  -7   3  -6   42.30    5.61
  -7   3  -7  175.01    5.59
  -7   3  -7  173.50    4.90
  -7   3  -7  169.71    5.12
  -7   3  -7  167.01    5.13
  -7   3  -7  180.73   10.74
  -7   3  -8   37.62    2.77
  -7   3  -8   40.20    2.44
  -7   3  -8   38.88    2.73
  -7   3  -8   40.11    2.59
  -7   3  -9   27.68    2.59
  -7   3  -9   27.42    2.16
  -7   3  -9   27.41    2.39
  -7   3  -9   27.94    2.38
  -7   3 -10   24.71    2.69
  -7   3 -10   26.55    2.17
  -7   3 -10   25.73    2.38
  -7   3 -10   26.69    2.35
  -7   3 -11   15.97    2.74
  -7   3 -11   14.61    2.00
  -7   3 -11   13.94    1.86
  -7   3 -11   13.60    1.87
  -7   3 -12    1.30    3.48
  -7   3 -12    4.49    1.48
  -7   3 -12    4.58    1.44
  -7   3 -13    2.22    1.20
  -7   3 -13    1.90    1.13
  -7   3 -14    8.35    1.29
  -7   3 -15   13.16    1.14
   7   4 -18    2.32    0.86
   7   4 -17   16.22    1.37
  -7   4  17   15.48    1.67
   7   4 -16   10.83    1.33
  -7   4  16   13.61    2.01
   7   4 -15   20.68    1.69
  -7   4  15   19.90    2.51
  -7   4  14   24.53    2.89
  -7   4  13    4.89    2.24
  -7   4  12   11.03    2.52
  -7   4  11   62.28    4.10
   7   4 -10   44.86    7.58
  -7   4  10   58.56    3.92
   7   4 -10   56.76    2.85
  -7   4  10   52.06    3.96
   7   4  -9    5.92    5.68
  -7   4   9    1.92    1.96
   7   4  -9    2.20    1.24
  -7   4   9    6.94    3.25
  -7   4   9    3.15    2.22
   7   4  -8    6.14    5.59
  -7   4   8    5.71    2.03
   7   4  -8    8.78    1.48
  -7   4   8    5.03    2.87
  -7   4   8   12.12    2.62
   7   4  -7   65.18    3.17
  -7   4   7   69.07    4.57
  -7   4   7   61.05    3.83
  -7   4   7   74.88    4.36
   7   4  -6   43.97    8.55
  -7   4   6   51.16    4.28
  -7   4   6   46.51    3.21
   7   4  -6   49.00    2.81
  -7   4   6   51.51    3.59
   7   4  -5   81.86   10.17
   7   4  -5   78.16    3.47
  -7   4   5   81.84    3.92
  -7   4   5   76.79    4.85
  -7   4   5   78.42    4.19
   7   4  -4   38.79    8.94
   7   4  -4   55.26    2.98
  -7   4   4   47.60    3.03
  -7   4   4   44.21    3.24
   7   4  -3   21.41    8.22
   7   4  -3   23.76    2.13
  -7   4   3   25.80    2.18
  -7   4   3   20.21    2.38
   7   4  -2   58.56    3.14
   7   4  -1   71.29    3.44
   7   4   0   52.67    3.00
  -7   4  -1   90.39    3.30
   7   4   1   94.49    3.98
  -7   4  -1   93.64    7.00
  -7   4  -2    7.57    1.37
   7   4   2    8.52    1.66
  -7   4  -2    6.73    3.06
  -7   4  -3   15.54    1.67
   7   4   3   13.52    1.82
  -7   4  -3   19.52    4.38
  -7   4  -4    4.79    1.49
  -7   4  -4    4.67    1.13
   7   4   4    3.49    1.49
  -7   4  -4    3.76    3.27
  -7   4  -5   22.48    2.35
  -7   4  -5   21.59    2.04
  -7   4  -5   19.87    1.72
   7   4   5   18.46    2.08
  -7   4  -5   18.17    4.26
  -7   4  -6   93.74    3.49
  -7   4  -6   90.35    4.07
  -7   4  -6   87.61    3.66
   7   4   6   92.29    3.81
  -7   4  -7   12.87    1.97
  -7   4  -7   13.14    1.97
  -7   4  -7   13.81    1.64
  -7   4  -8   20.47    2.23
  -7   4  -8   22.46    2.31
  -7   4  -8   23.42    1.91
  -7   4  -9    9.53    2.09
  -7   4  -9   10.23    1.79
  -7   4  -9   11.37    1.60
  -7   4 -10   35.72    3.39
  -7   4 -10   45.41    2.39
  -7   4 -10   39.16    2.52
  -7   4 -11    2.80    3.52
  -7   4 -11    2.52    1.22
  -7   4 -12   11.92    1.32
  -7   4 -13    6.78    1.04
  -7   5  16    3.89    1.20
  -7   5  15    2.11    1.41
  -7   5  14    6.73    1.94
  -7   5  13    0.03    1.92
  -7   5  12   20.51    2.71
  -7   5  11    6.70    2.38
  -7   5  10   48.83    3.79
   7   5  -9    8.84    1.50
  -7   5   9    6.92    2.44
   7   5  -8   18.22    1.88
  -7   5   8   13.10    3.88
  -7   5   8   12.02    2.51
   7   5  -7   98.64    4.03
  -7   5   7   99.57    4.80
  -7   5   7   94.51    5.62
   7   5  -6    7.17    1.80
  -7   5   6    7.36    3.73
  -7   5   6    4.42    1.90
   7   5  -5   31.01    2.54
  -7   5   5   33.64    4.32
  -7   5   5   29.05    2.74
   7   5  -4   48.23    3.11
  -7   5   4   43.22    3.05
  -7   5   4   50.92    5.16
   7   5  -3    3.19    1.79
  -7   5   3    0.33    1.34
  -7   5   3    4.02    4.58
  -7   5   2  107.15    6.34
   7   5  -2  114.26    4.68
   7   5  -1   20.80    2.42
  -7   5   1   20.45    4.96
  -7   5   0   -1.33    4.70
   7   5   0    1.78    1.73
  -7   5  -1   14.31    4.32
   7   5   1   15.03    2.26
  -7   5  -2   33.46    4.59
   7   5   2   31.40    2.75
  -7   5  -3   15.09    1.46
  -7   5  -3   13.20    4.10
   7   5   3   13.81    2.13
  -7   5  -4   56.15    2.53
  -7   5  -4   57.85    2.69
   7   5   4   55.30    3.27
  -7   5  -5    8.36    1.57
  -7   5  -5    6.01    1.18
   7   5   5    7.09    1.73
  -7   5  -6   25.94    2.20
  -7   5  -6   22.25    1.66
   7   5   6   25.72    2.22
  -7   5  -7   12.83    2.12
  -7   5  -7   11.28    1.39
   7   5   7    9.91    1.44
  -7   5  -8   15.31    2.79
  -7   5  -8   14.68    1.44
  -7   5  -9   15.44    1.42
  -7   5 -10    0.04    0.84
  -7   5 -11    1.48    0.80
  -7   6  14    5.38    1.11
  -7   6  13   10.88    1.52
  -7   6  12    1.85    1.44
  -7   6  11    3.34    1.53
  -7   6  10    3.39    1.71
  -7   6   9    2.24    1.67
   7   6  -8    6.45    1.26
  -7   6   8    5.36    1.80
   7   6  -7   13.75    1.62
  -7   6   7   13.33    2.12
   7   6  -6   26.38    2.14
  -7   6   6   26.36    2.43
   7   6  -5   12.13    1.77
  -7   6   5    8.59    1.68
   7   6  -4    9.04    1.90
  -7   6   4    4.72    1.44
   7   6  -3   18.05    2.19
  -7   6   3    7.66    3.59
   7   6  -2   16.92    2.21
  -7   6   2    9.76    3.78
   7   6  -1    3.16    1.96
  -7   6   1    3.08    3.29
   7   6   0   14.26    2.21
  -7   6   0   10.25    3.22
   7   6   1   17.70    2.32
  -7   6  -1    6.50    2.82
   7   6   2    5.67    1.85
  -7   6  -2    0.46    2.33
   7   6   3    6.24    1.75
   7   6   4    0.30    1.39
   7   6   5    0.59    1.15
  -7   6  -6    8.59    0.92
   7   6   6    6.66    1.28
  -7   6  -7    2.94    0.71
   7   6   7    0.85    0.82
   7   7  -5    1.21    0.81
   7   7  -4    2.97    1.00
   7   7  -3   -0.71    1.06
   7   7  -2   13.43    1.47
   7   7  -1    0.65    1.09
   7   7   0    2.61    1.19
   7   7   1    9.67    1.38
   7   7   2    6.13    1.17
   7   7   3    1.43    0.90
   8  -7  -7    0.11    1.31
   8  -7  -6    5.43    1.57
  -8  -7   5    9.73    1.30
  -8  -7   4    5.06    1.21
  -8  -7   3   27.45    1.90
   8  -7  -3   30.82    2.32
   8  -7  -2    2.65    1.38
  -8  -7   2    4.37    1.27
  -8  -7   1    1.11    1.06
  -8  -7   0    2.61    1.06
  -8  -7  -1    2.52    0.88
  -8  -7  -1    3.11    0.95
   8  -6 -13    5.66    1.17
   8  -6 -12    2.75    1.19
   8  -6 -11   -0.58    1.15
   8  -6 -10    7.95    1.50
   8  -6  -9    1.59    1.14
  -8  -6   9   -0.38    1.01
   8  -6  -8   16.50    1.73
  -8  -6   8   15.77    1.78
  -8  -6   7   15.29    1.94
  -8  -6   6   -1.44    1.63
  -8  -6   5    1.99    1.76
  -8  -6   4    3.85    1.82
  -8  -6   3   28.30    2.84
  -8  -6   2   30.21    2.90
  -8  -6   1    0.47    1.90
  -8  -6   0    2.34    1.81
  -8  -6  -1   11.71    1.98
  -8  -6  -2    5.84    1.62
  -8  -6  -3    4.49    1.40
  -8  -6  -4   17.49    1.60
  -8  -6  -5    6.20    1.33
  -8  -6  -6    4.97    1.22
  -8  -6  -7    1.73    0.90
   8  -5 -17    6.72    1.11
   8  -5 -16    3.78    1.35
   8  -5 -15    1.42    1.46
   8  -5 -14    4.03    1.69
   8  -5 -13    5.42    1.88
   8  -5 -12   -1.20    1.83
   8  -5 -11   26.56    2.63
   8  -5 -10    5.55    1.94
   8  -5  -9    1.82    1.75
  -8  -5   9    2.26    1.48
   8  -5  -8   21.56    2.35
  -8  -5   8   26.49    2.53
   8  -5  -7    3.93    1.64
  -8  -5   7    6.54    2.02
   8  -5  -6   34.16    2.59
  -8  -5   6   30.00    2.96
  -8  -5   5   11.35    2.38
  -8  -5   4    2.48    2.06
  -8  -5   3   34.03    3.26
  -8  -5   2   41.76    3.45
  -8  -5   1   17.23    2.66
  -8  -5   0  110.88    5.06
  -8  -5  -1    9.27    2.22
  -8  -5  -2   19.30    2.53
  -8  -5  -3   35.75    2.86
  -8  -5  -4   13.31    2.00
  -8  -5  -5    0.21    1.21
  -8  -5  -6    7.21    1.86
  -8  -5  -7    0.98    1.39
  -8  -5  -8    3.61    1.35
  -8  -5  -9    1.83    1.03
  -8  -5 -10    4.25    1.07
   8  -4 -18   -1.45    1.08
   8  -4 -17    1.64    1.39
   8  -4 -16    4.33    1.74
   8  -4 -15   14.96    2.36
   8  -4 -14    2.98    2.15
   8  -4 -13   18.53    2.72
   8  -4 -12    0.58    2.03
   8  -4 -11    1.37    1.98
   8  -4 -10   22.38    2.66
   8  -4  -9   29.63    5.49
   8  -4  -9   34.11    2.93
  -8  -4   9   36.73    2.75
   8  -4  -8  101.51    8.66
   8  -4  -8  105.09    4.46
  -8  -4   8  103.28    4.50
   8  -4  -7   23.42    4.71
   8  -4  -7   21.14    2.39
  -8  -4   7   19.91    2.37
   8  -4  -6    4.02    3.16
   8  -4  -6    8.11    1.81
  -8  -4   6    5.73    1.84
   8  -4  -5   79.40    7.39
   8  -4  -5   72.87    3.51
  -8  -4   5   77.06    4.12
   8  -4  -4   38.76    5.30
  -8  -4   4   42.72    3.17
   8  -4  -3   24.81    4.49
  -8  -4   3   33.08    2.90
   8  -4  -2   14.53    3.49
  -8  -4   2   14.47    2.29
   8  -4  -1   15.75    3.84
  -8  -4   1   18.91    2.38
   8  -4   0    1.29    2.60
  -8  -4   0    2.09    1.78
   8  -4   1   15.05    3.63
  -8  -4  -1   14.70    2.09
  -8  -4  -1   13.49    2.25
  -8  -4  -2   39.50    2.94
  -8  -4  -2   35.51    2.95
  -8  -4  -3   19.15    2.24
  -8  -4  -3   18.61    2.24
  -8  -4  -4   11.85    2.18
  -8  -4  -4   10.73    1.77
  -8  -4  -5   77.12    3.90
  -8  -4  -6   41.68    2.95
  -8  -4  -6   44.56    3.10
  -8  -4  -7   54.96    3.34
  -8  -4  -7   59.20    3.46
  -8  -4  -8   17.30    2.14
  -8  -4  -9   30.41    2.34
  -8  -4 -10    5.55    1.44
  -8  -4 -11    6.85    1.31
  -8  -4 -12    5.01    1.06
   8  -3 -19    9.46    1.25
   8  -3 -19    9.48    1.23
   8  -3 -18    0.39    1.27
   8  -3 -18    1.30    1.00
   8  -3 -17   -0.35    1.45
   8  -3 -16    6.16    1.87
   8  -3 -15    3.09    1.99
   8  -3 -14    6.09    2.16
   8  -3 -13   18.82    2.54
   8  -3 -12    3.10    3.14
   8  -3 -12    2.04    1.84
   8  -3 -11   36.56    5.79
   8  -3 -11   44.32    3.19
   8  -3 -10   14.18    4.32
   8  -3 -10   26.43    2.55
   8  -3  -9    2.14    2.18
   8  -3  -9    2.21    1.55
  -8  -3   9    0.99    1.21
   8  -3  -8    6.58    3.43
  -8  -3   8    3.23    1.37
   8  -3  -7    6.44    3.30
  -8  -3   7    9.19    1.65
   8  -3  -6   10.60    3.23
  -8  -3   6   15.02    1.85
   8  -3  -5  125.67    8.11
  -8  -3   5  140.20    4.92
   8  -3  -4   21.70    3.84
  -8  -3   4   22.49    2.17
   8  -3  -3   66.26    5.63
  -8  -3   3   70.29    3.47
   8  -3  -2  117.09    7.16
  -8  -3   2  130.71    4.78
   8  -3  -1    1.36    2.32
  -8  -3   1    3.66    1.53
   8  -3   0   82.07    5.85
  -8  -3   0   87.10    3.60
  -8  -3   0   86.55    3.84
   8  -3   1    9.08    2.57
  -8  -3  -1   11.26    1.64
  -8  -3  -1    9.17    1.63
  -8  -3  -2   22.91    2.09
  -8  -3  -2   19.51    1.84
  -8  -3  -2   19.72    2.15
  -8  -3  -3   46.19    2.82
   8  -3   3   35.48    4.76
  -8  -3  -3   40.20    2.54
  -8  -3  -3   37.53    2.61
  -8  -3  -4   35.94    2.60
  -8  -3  -4   30.08    2.32
  -8  -3  -5   72.94    3.62
  -8  -3  -5   69.22    3.42
  -8  -3  -6   34.93    2.54
  -8  -3  -6   37.02    2.78
  -8  -3  -6   32.25    2.54
  -8  -3  -7   45.20    2.91
  -8  -3  -7   46.05    3.06
  -8  -3  -7   41.80    2.91
  -8  -3  -8    8.47    1.80
  -8  -3  -8    6.10    1.79
  -8  -3  -8    6.32    1.75
  -8  -3  -9   25.49    2.40
  -8  -3  -9   24.26    2.49
  -8  -3  -9   26.11    2.04
  -8  -3 -10   -0.31    1.43
  -8  -3 -10    0.60    1.51
  -8  -3 -10    1.44    1.23
  -8  -3 -11    4.60    1.52
  -8  -3 -11    5.71    1.72
  -8  -3 -11    8.39    1.44
  -8  -3 -12    3.14    1.25
  -8  -3 -12    2.14    1.44
  -8  -3 -13   16.64    1.53
  -8  -3 -13   14.30    1.66
  -8  -3 -14    0.01    0.76
   8  -2 -21    1.04    0.94
   8  -2 -20   -0.85    1.00
   8  -2 -19    2.31    1.24
   8  -2 -18    3.66    1.43
   8  -2 -17    2.07    1.38
   8  -2 -17    2.27    1.48
   8  -2 -16    8.02    1.77
   8  -2 -16    6.10    1.59
   8  -2 -15   37.63    2.84
   8  -2 -15   37.37    2.63
   8  -2 -14   23.21    4.11
   8  -2 -14   24.52    2.50
   8  -2 -14   21.50    2.19
   8  -2 -13   49.65    6.81
   8  -2 -13   51.78    5.47
   8  -2 -13   53.40    3.30
   8  -2 -13   51.27    2.95
   8  -2 -12   19.02    4.51
   8  -2 -12   19.81    3.77
   8  -2 -12   18.67    1.98
   8  -2 -11   33.60    5.27
   8  -2 -11   32.00    4.16
   8  -2 -11   31.07    2.25
   8  -2 -10  148.96    7.83
   8  -2 -10  157.81    7.95
   8  -2 -10  152.75    9.79
   8  -2 -10  166.12    4.80
   8  -2  -9    8.38    3.66
   8  -2  -9   12.73    2.70
   8  -2  -9    9.72    2.63
   8  -2  -8  160.57    7.23
   8  -2  -8  150.31    8.05
   8  -2  -8  158.76    9.28
   8  -2  -7  310.14    9.79
   8  -2  -7  294.82   11.44
   8  -2  -7  290.64   11.91
   8  -2  -6   19.06    3.66
   8  -2  -6   20.98    2.67
   8  -2  -6   19.57    3.64
   8  -2  -5   38.18    4.30
   8  -2  -4  433.45   13.33
   8  -2  -3  447.94   13.08
   8  -2  -2  472.18   13.20
   8  -2  -1   80.22    4.99
   8  -2   0   86.49    5.02
   8  -2   0   97.47    6.72
   8  -2   1    2.28    2.62
   8  -2   2   13.66    3.20
  -8  -2  -3   18.36    1.81
  -8  -2  -3   18.13    1.71
   8  -2   3   17.86    3.41
  -8  -2  -4   34.30    2.26
  -8  -2  -4   40.00    2.47
  -8  -2  -4   35.72    2.39
   8  -2   4   40.30    4.36
  -8  -2  -5   46.33    2.61
  -8  -2  -5   42.84    2.61
  -8  -2  -5   44.64    2.66
  -8  -2  -6  235.55    6.29
  -8  -2  -6  214.75    6.08
  -8  -2  -6  231.19    6.46
  -8  -2  -7   11.35    1.68
  -8  -2  -7   11.63    1.91
  -8  -2  -7   10.65    1.55
  -8  -2  -8  112.89    4.34
  -8  -2  -8  112.35    4.56
  -8  -2  -8  114.60    4.16
  -8  -2  -9   14.63    2.05
  -8  -2  -9   14.17    2.16
  -8  -2  -9   15.20    1.82
  -8  -2 -10   12.12    1.99
  -8  -2 -10   12.95    2.21
  -8  -2 -10   11.60    1.79
  -8  -2 -11   10.83    1.92
  -8  -2 -11   10.02    2.15
  -8  -2 -11    5.26    1.52
  -8  -2 -12   47.36    3.08
  -8  -2 -12   42.56    2.75
  -8  -2 -13   15.32    1.76
  -8  -2 -13   16.73    2.09
  -8  -2 -14    3.57    1.17
  -8  -2 -14    4.73    1.50
  -8  -2 -15   -1.74    0.85
  -8  -2 -15    0.04    1.04
   8  -1 -22    1.93    0.92
   8  -1 -21    4.48    1.26
   8  -1 -20    2.64    1.46
   8  -1 -19   15.59    2.01
   8  -1 -18    0.12    1.75
   8  -1 -17   21.46    2.48
   8  -1 -16   42.31    3.03
   8  -1 -15   44.36    5.43
   8  -1 -15   39.80    2.67
   8  -1 -15   43.09    3.00
   8  -1 -14   10.71    3.64
   8  -1 -14   12.93    1.91
   8  -1 -14   13.78    2.11
   8  -1 -13   53.09    5.55
   8  -1 -13   59.24    3.24
   8  -1 -12   65.01    6.11
   8  -1 -12   72.60    3.35
   8  -1 -11   96.76    6.82
   8  -1 -11   98.94    7.96
   8  -1 -11  100.81    3.79
   8  -1 -10   65.81    5.52
   8  -1 -10   68.40    4.87
   8  -1 -10   58.43    6.47
   8  -1  -9  195.64    8.65
   8  -1  -9  191.80    8.26
   8  -1  -9  181.66    9.84
   8  -1  -8   12.32    3.65
   8  -1  -8   11.02    2.69
   8  -1  -8   11.42    2.66
   8  -1  -7  124.65    6.36
   8  -1  -7  124.55    6.79
   8  -1  -7  116.30    7.25
   8  -1  -6  224.17    9.28
   8  -1  -6  211.96    9.17
   8  -1  -5 1095.96   23.67
   8  -1  -5 1039.41   22.77
   8  -1  -4 1918.96   35.63
   8  -1  -4 1853.21   33.66
   8  -1  -3  270.05   10.30
   8  -1  -3  250.93    8.59
   8  -1  -2  241.25    9.94
   8  -1  -2  239.77    7.95
   8  -1  -1  474.75   14.41
   8  -1  -1  483.34   11.58
   8  -1   0  187.58    8.72
   8  -1   1  491.46   14.73
   8  -1   2   49.74    4.63
   8  -1   3   19.36    3.35
   8  -1   4  122.00    6.88
  -8  -1  -5  125.10    4.13
  -8  -1  -5  131.12    4.36
  -8  -1  -6   94.22    3.66
  -8  -1  -6   95.81    3.78
  -8  -1  -6   90.81    3.44
  -8  -1  -7   75.44    3.38
  -8  -1  -7   76.78    3.54
  -8  -1  -7   68.08    3.19
  -8  -1  -8   48.07    2.89
  -8  -1  -8   50.04    3.03
  -8  -1  -8   47.30    2.77
  -8  -1  -9   26.46    2.45
  -8  -1  -9   30.31    2.55
  -8  -1  -9   27.42    2.37
  -8  -1 -10    8.16    1.89
  -8  -1 -10    9.31    1.93
  -8  -1 -10    7.79    1.76
  -8  -1 -11   19.77    2.32
  -8  -1 -11   10.68    1.92
  -8  -1 -12   18.91    2.12
  -8  -1 -12   20.79    2.29
  -8  -1 -13   10.76    1.78
  -8  -1 -13    9.48    1.77
  -8  -1 -14   12.04    1.63
  -8  -1 -14    8.57    1.57
  -8  -1 -15    2.17    1.11
  -8  -1 -15    9.10    1.41
  -8  -1 -16    2.51    0.86
   8   0 -22   -2.33    0.93
   8   0 -21    4.22    1.00
   8   0 -21    7.04    1.43
   8   0 -20    3.49    1.72
   8   0 -19    1.53    1.82
   8   0 -18  124.04    4.75
   8   0 -17   47.18    3.26
   8   0 -16   19.60    2.47
   8   0 -15   81.75    7.10
   8   0 -15   94.51    4.10
   8   0 -14   16.51    4.26
   8   0 -14   11.85    2.08
   8   0 -13    8.32    3.25
   8   0 -13    9.52    1.95
   8   0 -12    7.26    3.01
   8   0 -12    4.83    1.46
   8   0 -11  169.91    9.12
   8   0 -11  182.56    5.29
   8   0 -10    0.62    2.84
   8   0 -10    1.55    1.49
   8   0  -9  436.41   12.98
   8   0  -8    2.64    2.06
   8   0  -7    8.01    2.75
   8   0  -6  548.66   15.05
   8   0  -5  324.01   11.19
   8   0  -4   16.74    2.63
   8   0  -4   20.11    3.81
   8   0  -3  276.58   10.39
   8   0  -2  364.78   12.15
   8   0  -1   17.04    3.53
   8   0   0  411.06   12.95
   8   0   1  711.77   18.25
   8   0   2  102.28    6.36
   8   0   3  479.79   14.33
   8   0   4   88.05    5.83
  -8   0  -5  162.45    8.12
  -8   0  -5  173.14    4.50
  -8   0  -5  166.44    4.84
  -8   0  -6    2.42    1.22
  -8   0  -6    3.12    0.92
  -8   0  -6    4.58    2.36
  -8   0  -6    5.11    1.20
  -8   0  -7   39.88    2.12
  -8   0  -7   34.39    4.38
  -8   0  -7   40.28    2.53
  -8   0  -7   41.72    2.67
  -8   0  -8  116.48    3.63
  -8   0  -8  112.09    7.84
  -8   0  -8  108.66    4.18
  -8   0  -8  109.38    4.31
  -8   0  -9   -0.86    1.46
  -8   0  -9   -0.13    2.60
  -8   0  -9   -0.06    1.34
  -8   0 -10  314.68    7.94
  -8   0 -10  325.79    8.38
  -8   0 -11    5.34    1.91
  -8   0 -11    4.89    1.56
  -8   0 -12   55.27    3.08
  -8   0 -12   58.60    3.38
  -8   0 -13    7.37    1.83
  -8   0 -13    5.48    1.52
  -8   0 -14    5.59    1.60
  -8   0 -14    4.95    1.27
  -8   0 -15    0.18    1.08
  -8   0 -15   -0.55    1.18
  -8   0 -15    0.21    0.84
  -8   0 -16   -0.39    0.88
   8   1 -22    0.42    0.73
   8   1 -21    2.10    1.05
   8   1 -21    4.21    1.28
   8   1 -20    1.88    1.45
   8   1 -19   12.65    2.04
   8   1 -18    4.99    1.91
   8   1 -17   20.56    2.52
   8   1 -16   38.86    2.97
   8   1 -15   29.77    4.87
   8   1 -15   42.15    2.96
   8   1 -14    8.99    3.41
   8   1 -14   10.81    1.99
   8   1 -13   55.77    5.97
   8   1 -13   59.80    3.24
   8   1 -12   72.15    6.46
   8   1 -12   72.15    3.38
  -8   1  12   59.58    3.18
   8   1 -11   98.75    3.80
  -8   1  11   90.79    3.86
   8   1 -10   68.09    5.22
   8   1  -9  201.58   10.02
   8   1  -9  191.06    8.66
   8   1  -8   11.49    3.16
   8   1  -7  112.87    6.73
   8   1  -6  201.55    9.07
   8   1  -5 1020.85   23.09
   8   1  -4 1816.13   34.76
   8   1  -3  247.33   10.44
   8   1  -2  229.23    9.80
   8   1  -1  464.81   14.29
   8   1   0  189.86    8.87
   8   1   1  473.70   14.68
   8   1   2   46.58    4.91
   8   1   3   14.18    3.49
   8   1   4  130.44    7.43
  -8   1  -5  124.03    3.79
  -8   1  -5  124.81    3.72
  -8   1  -5  123.03    4.02
  -8   1  -5  130.52    4.39
  -8   1  -6   87.10    3.26
  -8   1  -6   88.64    3.19
  -8   1  -6   87.38    3.41
  -8   1  -6   87.94    3.72
  -8   1  -7   72.91    2.98
  -8   1  -7   71.11    2.99
  -8   1  -7   68.48    3.15
  -8   1  -7   75.98    3.63
  -8   1  -8   48.00    2.54
  -8   1  -8   43.97    2.51
  -8   1  -8   48.20    2.73
  -8   1  -8   46.49    3.10
  -8   1  -9   27.67    2.69
  -8   1  -9   26.12    2.11
  -8   1  -9   27.84    2.19
  -8   1  -9   29.15    2.24
  -8   1 -10    7.43    2.02
  -8   1 -10    8.90    1.64
  -8   1 -10    9.42    1.61
  -8   1 -10    8.87    1.70
  -8   1 -11   15.50    1.94
  -8   1 -11   18.88    2.52
  -8   1 -12   17.47    2.53
  -8   1 -12   14.25    2.30
  -8   1 -12   19.73    2.27
  -8   1 -13   10.02    1.76
  -8   1 -13    7.90    1.97
  -8   1 -14   10.66    1.64
  -8   1 -14   10.21    1.72
  -8   1 -15    9.48    1.40
  -8   1 -16    3.44    0.94
   8   2 -21    1.67    0.96
   8   2 -20    0.42    1.20
   8   2 -20   -0.65    1.01
   8   2 -19    2.29    1.27
   8   2 -18    7.73    1.61
  -8   2  17    1.98    1.55
   8   2 -17    1.59    1.49
   8   2 -16    7.35    1.77
   8   2 -15   36.30    2.62
   8   2 -14   18.92    3.80
  -8   2  14   20.49    2.50
   8   2 -14   22.46    2.20
   8   2 -13   50.26    5.63
   8   2 -13   54.07    3.03
  -8   2  13   50.74    3.40
   8   2 -12   15.54    3.66
  -8   2  12   15.04    2.35
   8   2 -12   20.31    2.03
   8   2 -11   33.48    5.40
   8   2 -11   35.17    2.42
  -8   2  11   33.67    2.86
   8   2 -10  165.61   10.67
   8   2 -10  159.66    8.52
   8   2 -10  167.91    4.88
  -8   2  10  162.25    5.65
   8   2  -9    7.27    4.68
   8   2  -9   10.49    3.06
   8   2  -9   12.36    1.50
  -8   2   9   11.29    2.01
   8   2  -8  145.84   10.69
   8   2  -8  163.89    8.87
   8   2  -7  310.56   12.39
   8   2  -6   19.41    4.24
   8   2  -5   43.90    5.36
   8   2  -4  456.06   15.52
   8   2  -3  472.23   15.92
   8   2  -2  485.41   16.13
   8   2  -1   76.82    6.76
   8   2   0   93.24    7.33
   8   2   1    8.65    3.71
   8   2   2   12.45    3.76
   8   2   3   16.06    3.81
  -8   2  -3   21.62    2.06
  -8   2  -3   18.64    1.64
   8   2   4   42.70    5.08
  -8   2  -4   42.66    2.45
  -8   2  -4   36.72    1.94
  -8   2  -4   40.06    2.81
  -8   2  -5   44.45    2.42
  -8   2  -5   44.37    2.60
  -8   2  -5   42.71    2.23
  -8   2  -5   42.41    2.46
  -8   2  -5   43.55    2.95
  -8   2  -6  233.17    5.94
  -8   2  -6  237.13    6.39
  -8   2  -6  226.50    5.63
  -8   2  -6  239.52    6.22
  -8   2  -6  234.66    6.90
  -8   2  -7   12.35    1.84
  -8   2  -7   11.80    2.34
  -8   2  -7   12.47    1.81
  -8   2  -7   13.02    1.55
  -8   2  -7   12.96    1.80
  -8   2  -8  114.73    4.44
  -8   2  -8  115.07    4.01
  -8   2  -8  113.87    4.23
  -8   2  -8  118.43    4.37
  -8   2  -8  116.74    5.03
  -8   2  -9   13.56    2.01
  -8   2  -9   15.01    2.61
  -8   2  -9   13.78    2.05
  -8   2  -9   16.39    1.88
  -8   2  -9   14.20    1.96
  -8   2 -10   13.79    2.08
  -8   2 -10   12.74    1.99
  -8   2 -10    7.86    2.36
  -8   2 -10   12.20    1.78
  -8   2 -10   15.01    2.06
  -8   2 -11    7.34    1.89
  -8   2 -11    9.60    2.05
  -8   2 -11    7.90    2.32
  -8   2 -11    6.55    1.64
  -8   2 -12   47.36    2.94
  -8   2 -12   46.36    2.58
  -8   2 -12   50.53    3.48
  -8   2 -13   18.63    1.94
  -8   2 -14    5.92    1.38
  -8   2 -15    0.26    0.96
   8   3 -20    0.30    0.85
   8   3 -19   10.26    1.35
  -8   3  18    2.47    1.30
  -8   3  17   -0.35    1.46
  -8   3  16    1.88    1.68
  -8   3  15    2.13    1.84
  -8   3  14    3.01    2.07
  -8   3  13   11.89    2.60
   8   3 -12    2.09    4.09
   8   3 -12    4.39    2.64
  -8   3  12    4.95    2.32
   8   3 -11   45.24    6.87
  -8   3  11   42.67    3.63
   8   3 -10   28.30    6.16
   8   3 -10   20.90    1.92
  -8   3  10   25.02    2.92
  -8   3  10   26.78    3.06
   8   3  -9    2.05    2.96
   8   3  -9    4.47    4.62
   8   3  -9    2.45    1.32
  -8   3   9    1.02    2.37
  -8   3   9   -0.06    1.96
   8   3  -8    4.58    3.07
   8   3  -8    2.82    5.50
  -8   3   8    4.62    2.77
   8   3  -8    3.76    1.26
  -8   3   8    3.41    1.83
   8   3  -7   11.24    3.85
   8   3  -7    9.28    6.60
   8   3  -7   10.77    1.60
  -8   3   7    8.14    1.96
   8   3  -6   15.05    1.67
  -8   3   6   17.72    2.33
   8   3  -5  124.60    9.05
   8   3  -5  138.75    4.42
  -8   3   5  127.37    4.94
   8   3  -4   20.38    5.04
  -8   3   4   26.49    3.22
   8   3  -4   24.60    2.03
  -8   3   4   20.55    2.31
  -8   3   3   75.02    3.93
   8   3  -3   69.36    3.09
  -8   3   2  133.51    5.09
   8   3  -2  127.84    4.25
   8   3  -2  122.23    9.07
  -8   3   1    0.24    1.91
   8   3  -1    1.90    1.16
   8   3  -1    3.40    3.29
  -8   3   1   -0.07    2.09
  -8   3   0   87.25    4.06
   8   3   0   84.53    3.42
  -8   3   0   83.15    6.04
   8   3   0   81.04    7.61
  -8   3  -1   10.44    1.48
  -8   3  -1   13.33    2.35
   8   3   1   11.35    1.78
  -8   3  -1    8.99    3.16
   8   3   1   11.51    4.01
  -8   3  -2   22.11    1.51
  -8   3  -2   22.72    1.98
   8   3   2   23.66    2.02
  -8   3  -2   22.24    2.52
   8   3   2   18.53    4.33
  -8   3  -2   15.09    3.37
  -8   3  -3   42.53    2.41
  -8   3  -3   39.48    2.04
  -8   3  -3   41.88    2.67
  -8   3  -3   41.41    3.19
   8   3   3   40.02    2.49
   8   3   3   42.79    5.44
  -8   3  -3   37.96    4.94
  -8   3  -4   36.85    2.31
  -8   3  -4   34.18    2.01
  -8   3  -4   37.76    2.65
  -8   3  -4   34.11    2.93
  -8   3  -4   29.76    4.72
  -8   3  -5   76.23    3.34
  -8   3  -5   72.86    2.98
  -8   3  -5   77.45    3.66
  -8   3  -5   65.25    3.87
  -8   3  -5   76.06    7.06
  -8   3  -6   37.42    2.24
  -8   3  -6   35.01    2.57
  -8   3  -6   35.67    2.84
  -8   3  -6   38.80    3.02
  -8   3  -6   37.09    5.38
  -8   3  -7   46.53    2.55
  -8   3  -7   49.99    2.97
  -8   3  -7   48.13    3.12
  -8   3  -8    7.76    2.07
  -8   3  -8    9.64    1.99
  -8   3  -8    8.96    1.53
  -8   3  -9   23.54    2.45
  -8   3  -9   24.68    2.45
  -8   3  -9   27.86    2.11
  -8   3 -10   -1.27    2.02
  -8   3 -10    1.71    1.47
  -8   3 -10    1.00    1.38
  -8   3 -11    5.59    2.58
  -8   3 -11    7.39    1.71
  -8   3 -11    8.40    1.58
  -8   3 -12    5.78    3.26
  -8   3 -12    2.13    1.39
  -8   3 -12    6.52    1.37
  -8   3 -13   18.95    1.66
  -8   3 -14   -0.66    0.86
   8   4 -18    1.12    0.72
  -8   4  18   -0.17    0.90
   8   4 -17    2.20    0.87
  -8   4  17    4.16    1.42
   8   4 -16    1.83    0.97
  -8   4  16    0.88    1.67
   8   4 -15    9.33    1.27
  -8   4  15   11.03    2.19
  -8   4  14    3.71    2.28
  -8   4  13   13.55    2.72
  -8   4  12    1.32    2.22
  -8   4  11    4.46    2.43
   8   4 -11    2.52    1.22
  -8   4  10   17.92    2.82
   8   4 -10   22.13    2.00
  -8   4  10   19.48    3.49
  -8   4  10   25.03    3.24
   8   4  -9   38.51    7.36
  -8   4   9   33.82    3.21
   8   4  -9   33.24    2.39
  -8   4   9   31.88    3.70
  -8   4   9   33.21    3.44
   8   4  -8  105.40   10.98
  -8   4   8   97.34    4.77
   8   4  -8  102.03    4.08
  -8   4   8   96.95    5.33
  -8   4   8  109.87    5.31
   8   4  -7   20.04    6.95
  -8   4   7   17.81    2.47
   8   4  -7   17.92    2.01
  -8   4   7   17.22    3.80
  -8   4   7   16.25    2.78
   8   4  -6    1.75    5.75
  -8   4   6    8.85    2.01
  -8   4   6    9.03    3.85
   8   4  -6    6.49    1.63
  -8   4   6    6.07    2.25
   8   4  -5   76.05   10.36
   8   4  -5   82.64    3.69
  -8   4   5   75.58    3.85
  -8   4   5   77.45    5.36
  -8   4   5   68.72    4.01
   8   4  -4   43.49    9.03
   8   4  -4   45.03    2.89
  -8   4   4   42.08    2.80
  -8   4   4   40.49    3.19
   8   4  -3   30.56    2.44
  -8   4   3   34.50    2.49
  -8   4   3   29.35    2.73
   8   4  -2   14.85    2.02
  -8   4   1   22.19    1.71
   8   4  -1   21.33    2.23
  -8   4   0    0.82    0.98
   8   4   0    3.29    1.57
  -8   4  -1   16.44    1.66
   8   4   1   16.13    2.01
  -8   4  -2   35.53    2.42
   8   4   2   37.61    2.69
  -8   4  -2   39.72    5.26
  -8   4  -3   19.80    2.03
  -8   4  -3   20.33    1.59
   8   4   3   17.38    2.05
  -8   4  -4   16.29    1.87
  -8   4  -4   16.76    1.62
   8   4   4   14.27    1.85
  -8   4  -5   83.92    3.20
  -8   4  -5   76.08    3.48
   8   4   5   80.77    3.58
  -8   4  -6   41.52    2.36
  -8   4  -6   45.15    3.01
  -8   4  -6   42.31    2.81
  -8   4  -7   62.35    2.82
  -8   4  -7   58.08    3.31
  -8   4  -7   53.84    3.07
  -8   4  -8   12.81    1.91
  -8   4  -8   14.94    2.22
  -8   4  -8   18.46    1.78
  -8   4  -9   31.41    2.77
  -8   4  -9   35.00    2.14
  -8   4 -10    9.39    2.71
  -8   4 -10    5.63    1.24
  -8   4 -11   14.56    3.43
  -8   4 -11    9.09    1.26
  -8   4 -12    6.70    1.05
  -8   5  16    4.90    1.28
  -8   5  15    1.68    1.44
  -8   5  14    5.60    1.85
  -8   5  13    3.48    1.99
  -8   5  12    0.33    2.13
  -8   5  11   26.23    3.00
   8   5 -10    3.61    1.27
  -8   5  10    6.71    2.38
   8   5  -9    0.84    1.28
  -8   5   9   -1.29    2.15
   8   5  -8   26.88    2.28
  -8   5   8   30.18    4.26
  -8   5   8   23.72    2.90
   8   5  -7    3.15    1.50
  -8   5   7    3.50    3.69
  -8   5   7    4.42    2.02
   8   5  -6   32.15    2.58
  -8   5   6   29.56    4.40
  -8   5   6   29.31    2.78
   8   5  -5    9.78    1.90
  -8   5   5    9.55    3.97
  -8   5   5    9.91    2.05
   8   5  -4    1.38    1.67
  -8   5   4    0.87    1.50
  -8   5   4    3.73    4.20
   8   5  -3   35.65    2.86
  -8   5   3   31.75    4.95
  -8   5   2   35.96    5.11
   8   5  -2   39.86    3.03
  -8   5   1   16.06    4.65
   8   5  -1   17.45    2.36
   8   5   0  127.78    4.95
  -8   5   0  105.60    6.39
  -8   5  -1    9.31    4.56
   8   5   1   13.67    2.11
  -8   5  -2   14.88    4.24
   8   5   2   16.19    2.22
  -8   5  -3   35.08    2.09
  -8   5  -3   31.49    4.50
   8   5   3   36.00    2.70
  -8   5  -4   12.54    1.65
  -8   5  -4   14.58    1.40
  -8   5  -4    8.88    3.44
   8   5   4   13.85    1.89
  -8   5  -5    0.36    1.33
  -8   5  -5   -0.77    0.87
   8   5   5   -0.52    1.21
  -8   5  -6    8.20    1.72
  -8   5  -6    6.49    1.14
   8   5   6    8.46    1.48
  -8   5  -7   -0.03    1.86
  -8   5  -7    2.10    0.96
  -8   5  -8    4.33    2.45
  -8   5  -8    3.57    0.98
  -8   5  -9    0.91    0.83
  -8   5 -10    4.01    0.86
  -8   6  13    5.77    1.35
  -8   6  12    3.23    1.38
  -8   6  11   -1.30    1.44
  -8   6  10    8.15    1.76
   8   6  -9    0.42    0.91
  -8   6   9    1.85    1.58
   8   6  -8   14.92    1.54
  -8   6   8   12.18    1.93
   8   6  -7   14.54    1.62
  -8   6   7   15.33    1.96
   8   6  -6    2.51    1.30
  -8   6   6    3.51    1.46
   8   6  -5    1.62    1.40
  -8   6   5    2.43    1.27
   8   6  -4    8.36    1.85
  -8   6   4    8.76    3.49
   8   6  -3   29.89    2.44
  -8   6   3   24.61    3.92
   8   6  -2   29.65    2.60
  -8   6   2   22.66    3.81
   8   6  -1    3.14    1.83
  -8   6   1   -0.37    3.13
   8   6   0    0.38    1.65
  -8   6   0    1.32    2.93
   8   6   1   13.59    1.95
  -8   6  -1    8.65    2.63
   8   6   2    5.62    1.64
  -8   6  -2    5.80    2.29
   8   6   3    4.38    1.43
   8   6   4   19.88    1.81
   8   6   5    5.22    1.14
   8   7  -5    8.41    1.02
   8   7  -4    4.87    1.03
   8   7  -3   29.17    1.73
   8   7  -2    1.70    1.01
   8   7  -1    0.60    1.01
   8   7   0    5.32    1.15
   8   7   1    4.14    1.05
  -9  -7   4    1.44    0.94
  -9  -7   3    3.17    1.04
  -9  -7   2    9.79    1.24
   9  -6 -12    1.21    1.00
   9  -6 -11    5.21    1.20
   9  -6 -10    2.25    1.17
   9  -6  -9   18.58    1.66
  -9  -6   9   14.16    1.44
  -9  -6   8    1.58    1.23
  -9  -6   7    5.73    1.57
  -9  -6   6    1.29    1.47
  -9  -6   5    2.45    1.69
  -9  -6   4   28.33    2.61
  -9  -6   3    6.68    1.92
  -9  -6   2    8.41    2.01
  -9  -6   1    9.28    2.00
  -9  -6   0    1.16    1.54
  -9  -6  -1    8.32    1.62
  -9  -6  -2    0.52    1.21
  -9  -6  -3   10.59    1.51
  -9  -6  -3    8.00    1.32
  -9  -6  -4    7.31    1.30
  -9  -6  -5   22.46    1.61
  -9  -6  -6    2.44    0.99
   9  -5 -16    1.53    1.18
   9  -5 -15    1.35    1.39
   9  -5 -14    3.02    1.68
   9  -5 -13    1.22    1.77
   9  -5 -12    3.21    1.79
   9  -5 -11   12.30    2.15
   9  -5 -10   11.24    2.04
  -9  -5  10    7.68    1.52
   9  -5  -9   11.41    2.03
  -9  -5   9    9.21    1.73
   9  -5  -8   66.75    3.55
  -9  -5   8   65.26    3.64
   9  -5  -7    7.13    1.79
  -9  -5   7    7.23    1.98
  -9  -5   6    2.01    1.87
  -9  -5   5   31.81    2.97
  -9  -5   4    5.50    2.13
  -9  -5   3   17.62    2.56
  -9  -5   2   21.60    2.81
  -9  -5   1    3.93    2.05
  -9  -5   0    7.13    2.07
  -9  -5  -1   10.29    2.17
  -9  -5  -2   34.76    2.85
  -9  -5  -3   14.83    1.97
  -9  -5  -4    0.56    1.23
  -9  -5  -5    7.76    1.70
  -9  -5  -6    2.02    1.41
  -9  -5  -7    3.34    1.34
  -9  -5  -8    3.30    1.20
  -9  -5  -9    0.52    0.96
   9  -4 -18    6.83    1.24
   9  -4 -17   10.53    1.69
   9  -4 -16   10.40    1.99
   9  -4 -15    6.21    2.07
   9  -4 -14    3.85    2.35
   9  -4 -13    3.45    2.20
   9  -4 -12   36.46    3.25
   9  -4 -11   18.87    2.68
   9  -4 -10    8.65    2.19
  -9  -4  10    8.51    1.66
   9  -4  -9   65.68    3.75
  -9  -4   9   63.03    3.48
   9  -4  -8    4.32    3.83
   9  -4  -8    3.75    3.01
   9  -4  -8    9.55    2.15
  -9  -4   8    5.68    1.77
   9  -4  -7  102.67    8.72
   9  -4  -7  117.57    4.69
  -9  -4   7  113.57    4.88
   9  -4  -6    9.53    3.70
   9  -4  -6   11.11    1.93
  -9  -4   6   14.73    2.27
   9  -4  -5    7.85    3.40
   9  -4  -5    4.10    1.55
  -9  -4   5    5.79    2.07
   9  -4  -4   18.00    4.39
  -9  -4   4   20.60    2.47
   9  -4  -3   87.63    7.48
  -9  -4   3   89.35    4.55
   9  -4  -2    4.12    2.68
  -9  -4   2    5.87    1.95
   9  -4  -1    6.93    3.09
  -9  -4   1    2.99    1.89
  -9  -4   0    9.28    2.10
   9  -4   1  140.32   10.04
  -9  -4  -1  127.51    5.19
  -9  -4  -2   23.86    2.46
  -9  -4  -3  134.49    5.04
  -9  -4  -4   15.59    1.96
  -9  -4  -5   31.06    2.66
  -9  -4  -6   31.83    2.65
  -9  -4  -7   39.42    2.80
  -9  -4  -8    5.49    1.64
  -9  -4  -9    9.13    1.55
  -9  -4 -10    1.53    1.15
  -9  -4 -11    2.00    1.03
  -9  -4 -12    0.87    0.80
   9  -3 -19   15.35    1.39
   9  -3 -19   12.66    1.26
   9  -3 -18    5.06    1.46
   9  -3 -17   12.27    1.91
   9  -3 -16    9.31    2.04
   9  -3 -15    4.56    2.03
   9  -3 -14   -1.87    2.05
   9  -3 -13  137.14    5.41
   9  -3 -12   17.59    2.63
   9  -3 -11   34.51    6.02
   9  -3 -11   37.49    3.21
   9  -3 -10    6.28    3.87
   9  -3 -10   12.34    4.05
   9  -3 -10   12.33    2.13
  -9  -3  10   13.77    1.79
   9  -3  -9   25.40    4.94
   9  -3  -9   19.81    3.92
  -9  -3   9   24.69    2.24
   9  -3  -8   10.31    4.02
   9  -3  -8   10.17    3.19
  -9  -3   8    9.46    1.70
   9  -3  -7   29.30    4.91
   9  -3  -7   23.03    4.00
  -9  -3   7   29.93    2.44
   9  -3  -6   31.14    4.87
  -9  -3   6   37.71    2.80
   9  -3  -5    7.63    3.19
  -9  -3   5   15.06    1.97
   9  -3  -4   55.55    5.43
  -9  -3   4   58.55    3.28
   9  -3  -3   43.61    4.83
  -9  -3   3   48.91    3.02
   9  -3  -2   40.32    4.51
  -9  -3   2   44.65    2.93
   9  -3  -1   37.44    4.26
  -9  -3   1   34.90    2.75
   9  -3   0   18.55    4.04
  -9  -3   0   24.15    2.35
   9  -3   1   16.41    3.89
  -9  -3  -1   17.28    2.10
   9  -3   2    5.89    3.21
  -9  -3  -2   -0.06    1.32
   9  -3   3   13.23    3.38
  -9  -3  -3   19.32    1.97
  -9  -3  -4   59.84    3.14
  -9  -3  -4   52.76    3.09
  -9  -3  -5  147.93    5.05
  -9  -3  -5  135.71    5.02
  -9  -3  -6   30.73    2.49
  -9  -3  -6   24.89    2.41
  -9  -3  -7    2.67    1.73
  -9  -3  -7    3.19    1.59
  -9  -3  -8   32.70    2.60
  -9  -3  -8   26.22    2.52
  -9  -3  -9   14.53    2.01
  -9  -3  -9   18.35    2.28
  -9  -3 -10   -2.06    1.54
  -9  -3 -10   -0.53    1.58
  -9  -3 -11    7.12    1.47
  -9  -3 -11    7.69    1.65
  -9  -3 -12    1.85    1.18
  -9  -3 -13   11.60    1.27
   9  -2 -21    0.35    0.84
   9  -2 -20    0.36    0.99
   9  -2 -19   11.41    1.51
   9  -2 -18    1.96    1.23
   9  -2 -18    6.13    1.57
   9  -2 -17    5.44    1.56
   9  -2 -17    3.76    1.52
   9  -2 -16  118.42    4.56
   9  -2 -16  110.85    4.26
   9  -2 -15    2.90    1.79
   9  -2 -15    2.12    1.54
   9  -2 -14    1.90    1.77
   9  -2 -14    1.66    1.50
   9  -2 -13   32.46    6.00
   9  -2 -13   32.46    4.57
   9  -2 -13   34.79    2.92
   9  -2 -13   40.12    2.73
   9  -2 -12   25.67    5.32
   9  -2 -12   24.22    4.01
   9  -2 -12   24.43    2.26
   9  -2 -11   58.92    7.05
   9  -2 -11   57.73    5.26
   9  -2 -11   57.54    3.03
   9  -2 -10   83.71    5.97
   9  -2 -10   88.41    6.37
   9  -2 -10   86.03    7.55
   9  -2 -10   89.00    3.64
  -9  -2  10   81.75    3.42
   9  -2  -9   38.48    5.42
   9  -2  -9   44.67    4.35
   9  -2  -9   41.83    4.70
  -9  -2   9   45.92    2.61
   9  -2  -8   22.08    4.28
   9  -2  -8   25.68    3.36
   9  -2  -8   26.70    4.14
  -9  -2   8   23.98    2.02
   9  -2  -7  132.09    8.01
   9  -2  -7  115.35    7.90
   9  -2  -6  169.36    9.12
   9  -2  -6  170.80    8.94
   9  -2  -5  292.79   12.18
   9  -2  -5  297.44   11.59
   9  -2  -4   16.37    3.14
   9  -2  -4   17.66    3.78
   9  -2  -3   32.78    3.64
   9  -2  -3   31.48    4.75
   9  -2  -2   12.18    2.75
   9  -2  -2    7.07    3.30
   9  -2  -1   27.40    3.20
   9  -2  -1   26.08    4.43
   9  -2   0    4.28    2.96
   9  -2   1   81.91    6.69
  -9  -2  -1   83.66    3.46
  -9  -2  -2    4.33    1.25
  -9  -2  -2    4.28    1.27
  -9  -2  -2    2.88    1.17
  -9  -2  -3  301.72    7.10
  -9  -2  -3  288.00    7.35
   9  -2   3  286.97   12.30
  -9  -2  -4  126.28    4.34
  -9  -2  -4  119.95    4.45
  -9  -2  -5   90.61    3.77
  -9  -2  -5   95.54    4.02
  -9  -2  -6   49.46    2.84
  -9  -2  -6   53.93    3.19
  -9  -2  -7  131.70    4.74
  -9  -2  -7  125.82    4.87
  -9  -2  -7  122.65    4.25
  -9  -2  -8   57.24    3.25
  -9  -2  -8   56.76    3.43
  -9  -2  -8   56.50    2.87
  -9  -2  -9   26.60    2.49
  -9  -2  -9   25.32    2.64
  -9  -2  -9   23.64    2.07
  -9  -2 -10   27.09    2.49
  -9  -2 -10   25.73    2.64
  -9  -2 -11    4.45    1.68
  -9  -2 -11    3.48    1.77
  -9  -2 -12   -0.18    1.40
  -9  -2 -12    0.43    1.56
  -9  -2 -13    7.54    1.40
  -9  -2 -13    7.12    1.52
  -9  -2 -14    2.00    1.01
   9  -1 -22    2.21    0.88
   9  -1 -21   23.18    1.70
   9  -1 -20    3.86    1.50
   9  -1 -19   21.71    2.13
   9  -1 -18   37.76    2.79
   9  -1 -17   25.69    2.57
   9  -1 -16    7.94    1.69
   9  -1 -16    7.22    2.04
   9  -1 -15   13.55    1.97
   9  -1 -15   15.43    2.29
   9  -1 -14    0.18    2.48
   9  -1 -14    1.31    1.84
   9  -1 -13   23.67    4.33
   9  -1 -13   27.59    2.49
   9  -1 -12   43.81    5.20
   9  -1 -12   43.39    2.80
   9  -1 -11   38.13    4.67
   9  -1 -10   90.79    6.41
   9  -1 -10   86.01    5.95
   9  -1 -10   87.29    7.48
   9  -1  -9   28.74    4.80
   9  -1  -9   30.82    3.94
   9  -1  -9   34.90    4.07
   9  -1  -8  264.11    9.98
   9  -1  -8  254.34   10.44
   9  -1  -8  236.54   11.24
   9  -1  -7  324.98   12.05
   9  -1  -7  313.99   12.18
   9  -1  -6  410.05   13.70
   9  -1  -6  396.10   13.21
   9  -1  -5   84.68    6.45
   9  -1  -5   84.86    5.64
   9  -1  -4  141.27    8.02
   9  -1  -4  143.24    7.00
   9  -1  -3  278.15   11.28
   9  -1  -3  270.08    9.40
   9  -1  -2  372.78   13.33
   9  -1  -2  374.15   10.84
   9  -1  -1  103.26    7.02
   9  -1   0  604.28   17.66
   9  -1   1   21.46    3.66
   9  -1   2   19.43    3.59
  -9  -1  -3   14.40    1.54
  -9  -1  -3   15.45    1.64
   9  -1   3   15.50    3.23
  -9  -1  -4  152.12    4.65
  -9  -1  -4  154.49    4.94
  -9  -1  -5   37.61    2.35
  -9  -1  -5   40.73    2.65
  -9  -1  -5   38.32    2.28
  -9  -1  -6   45.69    2.69
  -9  -1  -6   48.34    2.95
  -9  -1  -6   43.33    2.51
  -9  -1  -7    2.56    1.42
  -9  -1  -7    2.54    1.52
  -9  -1  -8  122.25    4.74
  -9  -1  -8  121.36    4.63
  -9  -1  -9   38.92    2.94
  -9  -1  -9   38.18    2.77
  -9  -1 -10   53.20    3.30
  -9  -1 -10   55.66    3.34
  -9  -1 -11    3.15    1.75
  -9  -1 -11    3.68    1.72
  -9  -1 -12   23.11    2.24
  -9  -1 -12   22.25    2.25
  -9  -1 -13   23.15    2.08
  -9  -1 -13   20.29    1.93
  -9  -1 -14    4.33    1.26
  -9  -1 -14    4.57    1.26
  -9  -1 -15    4.88    0.93
   9   0 -22    0.02    0.98
   9   0 -21    0.09    0.86
   9   0 -21    2.84    1.34
   9   0 -20    6.05    1.63
   9   0 -19    3.54    1.78
   9   0 -18    0.49    2.00
   9   0 -17   18.24    2.48
   9   0 -16    4.32    2.13
   9   0 -15  108.37    4.50
   9   0 -14    5.21    3.32
   9   0 -14    3.79    2.08
   9   0 -13    0.06    2.93
   9   0 -13    0.47    1.73
   9   0 -12   50.61    5.71
   9   0 -12   55.46    3.13
   9   0 -11   27.84    4.34
   9   0 -10   51.20    4.55
   9   0  -9    0.99    2.43
   9   0  -8   37.70    4.29
   9   0  -7  206.90    9.37
   9   0  -6   85.93    6.21
   9   0  -5  155.70    8.32
   9   0  -4  309.62   11.85
   9   0  -3   80.35    6.40
   9   0  -2  838.53   21.25
   9   0  -1   80.10    6.23
   9   0   0   79.25    6.28
   9   0   1   -1.05    2.64
   9   0   2    1.12    2.74
   9   0   3   55.91    5.18
  -9   0  -4    0.58    1.15
   9   0   4   -1.33    2.27
  -9   0  -4   -0.41    1.06
  -9   0  -5  308.51    6.52
  -9   0  -5  296.38    7.27
  -9   0  -5  301.72    7.32
  -9   0  -6   12.43    1.76
  -9   0  -6   13.46    1.40
  -9   0  -6   12.06    1.69
  -9   0  -7   25.76    2.30
  -9   0  -7   27.34    1.91
  -9   0  -7   26.74    2.26
  -9   0  -8   39.95    2.68
  -9   0  -8   38.41    2.87
  -9   0  -9    6.80    1.96
  -9   0  -9    5.94    1.56
  -9   0 -10   64.01    3.29
  -9   0 -10   62.22    3.53
  -9   0 -11  115.49    4.36
  -9   0 -11  113.71    4.62
  -9   0 -12    0.44    1.81
  -9   0 -12    2.79    1.32
  -9   0 -13   41.82    2.51
  -9   0 -13   42.38    2.32
  -9   0 -13   45.65    2.76
  -9   0 -14    0.96    1.26
  -9   0 -14    0.20    1.06
  -9   0 -15    8.15    1.14
   9   1 -22    2.73    0.84
   9   1 -21   19.13    1.55
   9   1 -21   22.02    1.70
   9   1 -20    5.16    1.56
   9   1 -19   24.83    2.30
   9   1 -18   39.06    2.83
   9   1 -17   25.99    2.60
   9   1 -16   11.57    2.36
   9   1 -15   14.93    2.33
   9   1 -14   -0.39    3.13
   9   1 -14   -0.16    1.76
   9   1 -13   25.41    4.67
  -9   1  13   23.23    2.36
   9   1 -13   24.78    2.41
   9   1 -12   44.69    5.57
   9   1 -12   48.93    3.01
  -9   1  12   40.68    2.82
  -9   1  11   32.68    2.57
   9   1 -10   86.26    6.28
  -9   1  10   90.31    3.87
   9   1  -9   37.20    5.40
   9   1  -9   37.37    4.53
   9   1  -8  245.23   10.50
   9   1  -7  309.49   11.96
   9   1  -6  392.03   13.66
   9   1  -5   85.23    6.57
   9   1  -4  137.91    8.36
   9   1  -3  269.91   11.35
   9   1  -2  364.97   13.33
   9   1  -1   88.07    6.84
   9   1   0  592.76   17.65
   9   1   1   15.81    3.76
   9   1   2   23.29    4.52
   9   1   3   17.54    3.81
  -9   1  -3   17.45    1.60
  -9   1  -3   14.47    1.67
  -9   1  -3   15.05    1.35
  -9   1  -4  153.83    4.61
  -9   1  -4  151.24    4.18
  -9   1  -4  152.95    4.97
  -9   1  -5   39.10    2.30
  -9   1  -5   39.44    2.20
  -9   1  -5   38.30    2.65
  -9   1  -6   45.49    2.53
  -9   1  -6   45.55    2.44
  -9   1  -6   41.69    2.88
  -9   1  -7    5.19    1.78
  -9   1  -7    2.04    1.30
  -9   1  -7    2.57    1.22
  -9   1  -8  120.16    4.14
  -9   1  -8  116.48    4.03
  -9   1  -8  122.15    4.95
  -9   1  -9   38.43    2.66
  -9   1  -9   42.35    2.57
  -9   1  -9   44.25    3.35
  -9   1 -10   54.27    3.15
  -9   1 -10   55.77    2.84
  -9   1 -10   60.26    3.72
  -9   1 -11    7.58    1.87
  -9   1 -11    6.46    1.67
  -9   1 -11    8.01    2.27
  -9   1 -12   22.97    2.81
  -9   1 -12   24.61    2.27
  -9   1 -12   26.28    2.85
  -9   1 -13   21.51    2.00
  -9   1 -13   17.29    2.13
  -9   1 -14    3.07    1.16
  -9   1 -15    4.18    0.99
   9   2 -21    1.15    0.96
   9   2 -20    0.82    1.02
   9   2 -19   12.75    1.56
  -9   2  18    4.45    1.51
   9   2 -18    6.20    1.57
  -9   2  17    3.83    1.58
   9   2 -17    3.11    1.54
   9   2 -16  122.37    4.45
   9   2 -15    4.00    1.70
  -9   2  14    3.49    1.95
   9   2 -14    3.59    1.56
   9   2 -13   39.16    5.33
   9   2 -13   39.29    2.72
  -9   2  13   35.55    3.07
   9   2 -12   25.08    2.30
  -9   2  12   22.94    2.69
   9   2 -11   62.34    3.19
  -9   2  11   59.43    3.63
   9   2 -10   85.67    8.34
   9   2 -10   89.23    6.78
  -9   2  10   88.51    4.24
   9   2  -9   42.34    6.89
   9   2  -9   51.18    5.50
   9   2  -9   41.92    2.52
  -9   2   9   45.29    3.11
   9   2  -8   24.35    4.39
   9   2  -8   21.63    1.89
  -9   2   8   24.80    2.42
   9   2  -7  128.93    4.22
  -9   2   7  130.00    4.85
   9   2  -6  173.04    9.80
   9   2  -5  285.48   12.63
   9   2  -4   17.45    4.88
   9   2  -3   24.36    5.01
   9   2  -2    8.00    3.92
   9   2  -1   23.66    4.76
   9   2   0    6.38    3.64
   9   2   1   86.92    7.21
  -9   2  -1   89.86    3.43
  -9   2  -2    3.20    1.40
  -9   2  -2    4.97    1.24
  -9   2  -2    2.86    0.80
   9   2   3  288.32   12.91
  -9   2  -3  289.93    7.07
  -9   2  -3  285.00    6.20
  -9   2  -3  277.13    7.39
  -9   2  -4  119.77    4.28
  -9   2  -4  113.36    3.62
  -9   2  -4  108.99    4.58
  -9   2  -5   97.36    3.72
  -9   2  -5   98.20    4.00
  -9   2  -5   97.16    3.42
  -9   2  -5   96.36    4.40
  -9   2  -6   54.18    2.95
  -9   2  -6   52.77    3.07
  -9   2  -6   51.11    2.60
  -9   2  -6   48.16    3.43
  -9   2  -7  125.85    4.73
  -9   2  -7  126.44    4.16
  -9   2  -7  125.36    4.41
  -9   2  -7  126.52    5.26
  -9   2  -8   56.05    3.26
  -9   2  -8   54.82    2.81
  -9   2  -8   54.28    3.08
  -9   2  -8   56.67    3.26
  -9   2  -8   47.04    3.65
  -9   2  -9   23.30    2.42
  -9   2  -9   25.66    3.10
  -9   2  -9   25.25    2.41
  -9   2  -9   25.43    2.14
  -9   2 -10   24.88    2.30
  -9   2 -10   26.75    2.18
  -9   2 -10   21.49    2.87
  -9   2 -10   25.32    2.49
  -9   2 -11    5.24    2.03
  -9   2 -11    4.21    2.01
  -9   2 -11    4.67    1.77
  -9   2 -12    2.19    2.65
  -9   2 -12    2.48    1.48
  -9   2 -13    8.71    1.45
  -9   2 -14    1.04    0.99
   9   3 -20    0.77    0.83
   9   3 -19   16.33    1.46
  -9   3  18    5.33    1.39
  -9   3  17   10.31    1.88
  -9   3  16    9.48    2.23
  -9   3  15    5.67    2.18
  -9   3  14   -1.37    2.14
  -9   3  13  140.92    6.03
  -9   3  12   12.85    2.74
   9   3 -11   30.81    6.55
  -9   3  11   38.46    3.55
   9   3 -10    7.79    4.94
   9   3 -10   11.14    1.70
  -9   3  10   13.18    2.75
  -9   3  10   12.23    2.59
   9   3  -9   20.96    4.54
   9   3  -9   27.19    6.77
  -9   3   9   30.05    3.28
   9   3  -9   27.37    2.25
  -9   3   9   26.51    2.97
   9   3  -8   11.89    3.63
   9   3  -8   19.96    6.66
  -9   3   8    9.26    2.88
   9   3  -8   10.17    1.65
  -9   3   8   13.30    2.58
   9   3  -7   32.52    5.33
   9   3  -7   35.50    8.40
   9   3  -7   29.29    2.29
  -9   3   7   34.95    2.96
   9   3  -6   34.90    5.52
   9   3  -6   34.90    2.43
  -9   3   6   36.47    3.16
   9   3  -5   16.10    4.12
  -9   3   5   10.22    2.99
   9   3  -5   16.19    1.79
  -9   3   5   16.56    2.33
   9   3  -4   56.21    6.86
  -9   3   4   63.31    3.97
   9   3  -4   60.57    3.06
  -9   3   4   61.33    3.52
   9   3  -3   45.70    6.65
  -9   3   3   48.32    3.51
   9   3  -3   43.48    2.61
  -9   3   3   43.35    2.99
   9   3  -2   38.04    6.00
  -9   3   2   45.51    3.45
   9   3  -2   46.01    2.65
  -9   3   2   47.26    3.02
   9   3  -1   38.50    6.06
   9   3  -1   33.23    2.26
  -9   3   1   35.41    3.05
  -9   3   1   30.32    2.48
   9   3   0   21.91    2.03
  -9   3   0   22.69    2.77
   9   3   0   22.90    4.88
  -9   3  -1   17.97    1.95
  -9   3  -1   17.54    2.70
   9   3   1   17.10    1.82
   9   3   1   21.86    4.74
  -9   3  -2    1.05    1.28
  -9   3  -2    1.58    0.83
  -9   3  -2    2.25    2.11
   9   3   2    0.86    1.19
   9   3   2   -2.61    3.49
  -9   3  -3   19.53    2.23
  -9   3  -3   17.45    1.48
  -9   3  -3   17.94    2.04
  -9   3  -3   18.05    2.72
   9   3   3   14.77    4.30
  -9   3  -4   61.35    3.03
  -9   3  -4   59.62    2.65
  -9   3  -4   62.38    3.35
  -9   3  -4   57.86    3.69
  -9   3  -5  153.73    4.51
  -9   3  -5  155.50    5.35
  -9   3  -5  152.95    4.89
  -9   3  -5  150.97    5.48
  -9   3  -6   31.51    2.19
  -9   3  -6   30.57    2.64
  -9   3  -6   31.82    2.56
  -9   3  -6   29.19    2.91
  -9   3  -7    4.39    1.92
  -9   3  -7    2.33    1.68
  -9   3  -7    5.80    1.42
  -9   3  -8   33.81    2.25
  -9   3  -8   33.77    2.80
  -9   3  -8   31.39    2.72
  -9   3  -9   14.70    2.21
  -9   3  -9   18.21    2.26
  -9   3  -9   20.75    1.96
  -9   3 -10    1.73    1.87
  -9   3 -10    0.38    1.52
  -9   3 -10   -0.63    1.26
  -9   3 -11    6.32    2.49
  -9   3 -11   11.04    1.71
  -9   3 -11    7.83    1.35
  -9   3 -12    0.93    2.90
  -9   3 -12   -0.92    1.17
  -9   3 -13   12.39    1.31
  -9   4  18    3.31    1.06
   9   4 -17    5.48    0.97
  -9   4  17    8.03    1.58
   9   4 -16    7.41    1.12
  -9   4  16   11.10    1.98
  -9   4  15    0.76    1.90
  -9   4  14    3.02    2.26
  -9   4  13    1.39    2.29
  -9   4  12   38.93    3.49
  -9   4  11   18.83    2.94
  -9   4  11   18.66    3.10
  -9   4  11   18.44    3.21
  -9   4  10    6.02    2.40
   9   4 -10    7.98    1.62
  -9   4  10    4.87    3.17
  -9   4  10   12.43    3.09
   9   4  -9   62.99    3.26
  -9   4   9   62.71    4.00
  -9   4   9   63.85    4.62
  -9   4   9   75.36    4.72
   9   4  -8    2.63    5.51
  -9   4   8    5.69    2.19
   9   4  -8    4.54    1.63
  -9   4   8    3.99    3.69
  -9   4   8    6.21    2.50
   9   4  -7  107.76   11.38
   9   4  -7  116.14    4.52
  -9   4   7  111.74    4.93
  -9   4   7  114.06    5.99
  -9   4   7  119.80    5.50
   9   4  -6   16.21    7.53
  -9   4   6   13.04    2.25
  -9   4   6   13.34    4.13
   9   4  -6   16.29    2.07
  -9   4   6   13.58    2.61
  -9   4   5    3.10    1.57
   9   4  -5    6.39    1.73
  -9   4   5    2.80    2.24
   9   4  -4   23.21    2.28
  -9   4   4   20.22    2.16
  -9   4   4   22.22    2.72
   9   4  -3   87.69    3.92
  -9   4   3   89.45    4.26
   9   4  -2    5.55    1.72
   9   4  -1    2.73    1.54
  -9   4   0    7.63    1.41
   9   4   0    7.42    1.76
  -9   4  -1  132.58    4.24
   9   4   1  132.31    4.88
  -9   4  -2   27.64    2.15
   9   4   2   28.57    2.46
  -9   4  -3  140.98    4.05
   9   4   3  143.34    4.93
  -9   4  -4   14.98    1.99
  -9   4  -4   19.55    1.66
   9   4   4   17.22    1.87
  -9   4  -5   26.83    2.32
  -9   4  -5   32.41    2.02
  -9   4  -6   35.81    2.16
  -9   4  -6   34.95    2.56
  -9   4  -7   40.02    2.23
  -9   4  -7   36.06    2.54
  -9   4  -8    4.97    1.80
  -9   4  -8    6.73    1.23
  -9   4  -9    8.91    2.22
  -9   4  -9    9.46    1.33
  -9   4 -10    2.45    2.66
  -9   4 -10    2.25    1.00
  -9   4 -11    1.27    0.87
  -9   5  16    1.03    1.08
  -9   5  15   -0.30    1.39
  -9   5  14    2.13    1.69
  -9   5  13    2.70    1.93
  -9   5  12    1.91    2.10
  -9   5  11   15.50    2.53
   9   5 -10    9.09    1.51
  -9   5  10   10.86    2.44
   9   5  -9    8.85    1.65
  -9   5   9   10.22    3.64
  -9   5   9   14.02    2.47
   9   5  -8   67.82    3.33
  -9   5   8   69.79    3.96
  -9   5   8   58.79    5.07
   9   5  -7    7.28    1.74
  -9   5   7    9.84    4.15
  -9   5   7    6.12    2.02
   9   5  -6    3.49    1.77
  -9   5   6    4.92    4.16
  -9   5   6    4.99    1.85
  -9   5   5   33.54    2.54
   9   5  -5   31.34    2.74
  -9   5   5   29.51    4.71
   9   5  -4    9.52    2.06
  -9   5   4    7.83    4.62
   9   5  -3   19.78    2.36
  -9   5   3   19.15    5.12
  -9   5   2   18.16    4.82
   9   5  -2   21.07    2.44
  -9   5   1    7.63    4.45
   9   5  -1    5.12    1.88
  -9   5   0    3.83    4.96
   9   5   0    3.39    1.74
  -9   5  -1   12.37    4.49
   9   5   1   11.81    1.96
  -9   5  -2   41.38    2.23
  -9   5  -2   28.73    4.65
   9   5   2   33.73    2.63
  -9   5  -3   15.36    1.62
  -9   5  -3   13.23    3.84
   9   5   3   14.30    1.91
  -9   5  -4    2.37    1.24
  -9   5  -4    3.00    3.12
   9   5   4   -0.69    1.26
  -9   5  -5    7.48    1.39
  -9   5  -5    6.15    1.01
   9   5   5    7.78    1.34
  -9   5  -6    1.92    1.60
  -9   5  -6    2.99    0.86
  -9   5  -7    4.71    1.90
  -9   5  -7    3.53    0.85
  -9   5  -8    1.72    2.34
  -9   5  -8    2.12    0.79
  -9   5  -9    2.12    0.72
  -9   6  13   -0.55    1.04
  -9   6  12    0.76    1.19
  -9   6  11    7.11    1.49
  -9   6  10    2.77    1.36
  -9   6   9   15.63    1.86
   9   6  -8    0.18    1.04
  -9   6   8    0.47    1.33
   9   6  -7    5.74    1.35
  -9   6   7    5.02    1.42
   9   6  -6    1.10    1.28
  -9   6   6    3.01    1.21
   9   6  -5    3.53    1.51
  -9   6   5    1.51    3.08
   9   6  -4   25.24    2.16
  -9   6   4   21.75    3.41
   9   6  -3    9.57    1.80
  -9   6   3    9.87    3.34
   9   6  -2    8.46    1.75
  -9   6   2    4.22    3.15
   9   6  -1    5.16    1.69
  -9   6   1    5.64    3.02
   9   6   0    0.96    1.49
  -9   6   0   -1.50    2.58
   9   6   1    8.11    1.58
  -9   6  -1    5.97    2.38
   9   6   2    1.57    1.26
  -9   6  -2   -2.33    2.03
   9   6   3   10.26    1.46
   9   6   4    6.97    1.20
   9   7  -3    2.37    0.90
   9   7  -2   11.44    1.17
 -10  -6   9    1.01    0.93
 -10  -6   8   -0.41    1.11
 -10  -6   7    2.29    1.40
 -10  -6   6   11.31    1.78
 -10  -6   5    8.63    1.73
 -10  -6   4    8.55    1.79
 -10  -6   3    6.16    1.78
 -10  -6   2    3.35    1.60
 -10  -6   1    3.11    1.47
 -10  -6   0    7.14    1.55
 -10  -6  -1    7.69    1.28
 -10  -6  -1    6.77    1.43
 -10  -6  -2    2.05    1.09
 -10  -6  -2    0.84    1.05
 -10  -6  -3   -0.22    0.96
 -10  -6  -3   -0.64    0.82
 -10  -6  -4    0.24    0.87
 -10  -6  -5    0.43    0.78
  10  -5 -16    1.65    1.21
  10  -5 -15    1.73    1.33
  10  -5 -14    6.68    1.67
  10  -5 -13    2.50    1.59
  10  -5 -12   21.26    2.19
  10  -5 -11   -0.36    1.68
  10  -5 -10   29.09    2.52
 -10  -5  10   31.45    2.23
  10  -5  -9   11.71    2.01
 -10  -5   9    9.52    1.80
  10  -5  -8   24.07    2.46
 -10  -5   8   25.11    2.43
  10  -5  -7   -0.53    1.51
 -10  -5   7    2.03    1.77
 -10  -5   6   35.26    2.99
 -10  -5   5   19.64    2.63
 -10  -5   4   52.91    3.64
 -10  -5   3   41.75    3.37
 -10  -5   2   -0.92    1.99
 -10  -5   1   10.88    2.25
 -10  -5   0   51.29    3.35
 -10  -5  -1   37.99    2.86
 -10  -5  -2   33.63    2.56
 -10  -5  -3   -2.15    1.47
 -10  -5  -3   -1.75    1.31
 -10  -5  -4    0.49    1.33
 -10  -5  -5    0.84    1.26
 -10  -5  -6    2.87    1.29
 -10  -5  -7    1.22    1.09
 -10  -5  -8    9.38    1.20
  10  -4 -18   12.79    1.38
  10  -4 -17    0.98    1.29
  10  -4 -16    4.70    1.76
  10  -4 -15    1.30    1.83
  10  -4 -14   34.74    3.08
  10  -4 -13   10.97    2.40
  10  -4 -12    5.42    2.33
  10  -4 -11    1.16    2.00
  10  -4 -10   21.80    2.65
 -10  -4  10   19.71    2.08
  10  -4  -9   28.13    2.70
 -10  -4   9   32.07    2.66
  10  -4  -8   32.91    2.82
 -10  -4   8   34.93    2.93
  10  -4  -7   43.38    2.99
 -10  -4   7   40.13    3.17
  10  -4  -6   45.45    2.97
 -10  -4   6   40.34    3.19
  10  -4  -5   27.67    4.93
  10  -4  -5   32.12    2.56
 -10  -4   5   34.20    2.98
  10  -4  -4   -1.53    2.99
  10  -4  -4    2.09    3.06
 -10  -4   4    4.03    1.98
  10  -4  -3   60.43    6.58
  10  -4  -3   71.69    7.64
 -10  -4   3   62.66    3.87
 -10  -4   2   89.43    4.49
 -10  -4   1   56.81    3.59
 -10  -4   0   41.45    3.22
 -10  -4  -1   34.88    2.90
 -10  -4  -2   88.49    4.13
 -10  -4  -3    7.04    1.80
 -10  -4  -3    9.11    1.69
 -10  -4  -4   26.12    2.49
 -10  -4  -5    6.57    1.89
 -10  -4  -6    7.52    1.76
 -10  -4  -7    6.89    1.66
 -10  -4  -8    0.92    1.40
 -10  -4  -9    5.33    1.38
 -10  -4 -10    3.51    1.12
 -10  -4 -11    1.20    0.84
  10  -3 -19    1.97    0.96
  10  -3 -18   -1.05    1.21
  10  -3 -17    4.70    1.74
  10  -3 -16    8.41    2.11
  10  -3 -15   11.56    2.40
  10  -3 -14   20.41    2.72
  10  -3 -13   11.82    2.48
  10  -3 -12   30.23    3.04
  10  -3 -11    7.98    4.17
  10  -3 -11    6.27    2.14
 -10  -3  11    7.45    1.62
  10  -3 -10    7.80    3.59
  10  -3 -10    8.71    3.11
 -10  -3  10    8.99    1.69
  10  -3  -9   27.11    5.32
  10  -3  -9   31.30    4.53
 -10  -3   9   31.80    2.50
  10  -3  -8   13.90    4.52
  10  -3  -8   10.83    3.84
 -10  -3   8   18.07    2.19
  10  -3  -7   23.30    4.63
  10  -3  -7   22.30    4.23
 -10  -3   7   21.07    2.31
  10  -3  -6   31.52    4.97
  10  -3  -6   28.70    5.00
 -10  -3   6   27.23    2.62
  10  -3  -5   51.94    5.72
  10  -3  -5   64.99    6.76
 -10  -3   5   65.18    3.62
  10  -3  -4   42.92    5.18
  10  -3  -4   39.56    5.80
 -10  -3   4   37.71    2.78
  10  -3  -3   35.26    4.56
  10  -3  -3   28.72    5.11
 -10  -3   3   36.32    2.79
  10  -3  -2   57.28    6.59
 -10  -3   2   55.88    3.37
  10  -3  -1    7.04    3.37
 -10  -3   1   10.35    2.02
  10  -3   0  139.70    9.80
 -10  -3   0  139.72    5.15
  10  -3   1   33.22    5.30
 -10  -3  -1   29.41    2.54
  10  -3   2   30.60    5.11
 -10  -3  -2   22.12    2.25
 -10  -3  -3   33.93    2.49
 -10  -3  -3   36.95    2.50
 -10  -3  -4  341.29    8.31
 -10  -3  -5   63.71    3.36
 -10  -3  -6   19.89    2.25
 -10  -3  -7    8.47    1.89
 -10  -3  -8   17.21    2.19
 -10  -3  -9   21.73    2.18
 -10  -3 -10   16.53    1.87
 -10  -3 -11   10.94    1.50
 -10  -3 -12    1.64    0.98
  10  -2 -21    1.17    0.82
  10  -2 -20    2.72    1.04
  10  -2 -19    7.76    1.35
  10  -2 -18    1.34    1.27
  10  -2 -18    3.29    1.32
  10  -2 -17   10.12    1.81
  10  -2 -17   12.14    1.80
  10  -2 -16   10.23    2.05
  10  -2 -16    7.90    1.77
  10  -2 -15   39.19    3.02
  10  -2 -15   38.66    2.67
  10  -2 -14   23.59    2.67
  10  -2 -14   25.70    2.32
  10  -2 -13    9.80    3.24
  10  -2 -13   18.45    2.17
  10  -2 -12   43.04    6.28
  10  -2 -12   48.61    5.30
  10  -2 -12   54.65    3.11
  10  -2 -11   28.59    5.57
  10  -2 -11   35.08    4.57
  10  -2 -11   41.08    2.71
  10  -2 -10   20.70    4.74
  10  -2 -10   21.52    3.76
 -10  -2  10   23.12    2.11
  10  -2  -9   15.74    4.08
  10  -2  -9   10.21    3.24
 -10  -2   9   17.59    1.89
  10  -2  -8   83.73    6.76
  10  -2  -8   92.90    7.54
 -10  -2   8   88.81    3.78
  10  -2  -7  197.26   10.38
  10  -2  -7  187.29   10.38
 -10  -2   7  221.91    6.18
  10  -2  -6    1.86    2.39
 -10  -2   6    4.50    1.44
  10  -2  -5  395.53   15.12
  10  -2  -5  397.11   14.16
 -10  -2   5  423.14    9.31
  10  -2  -4   85.91    7.19
  10  -2  -4   82.27    6.03
 -10  -2   4   91.33    3.78
  10  -2  -3   35.40    4.06
  10  -2  -3   33.09    4.85
 -10  -2   3   36.75    2.50
  10  -2  -2  146.89    9.32
 -10  -2   2  158.97    5.09
  10  -2  -1  156.91    9.57
 -10  -2   1  151.00    4.95
  10  -2   0   29.88    4.61
 -10  -2   0   31.16    2.05
 -10  -2   0   31.63    2.38
  10  -2   1  117.90    8.43
 -10  -2  -1  128.42    4.15
 -10  -2  -1  112.81    4.22
  10  -2   2   97.01    7.52
 -10  -2  -2   99.61    3.77
 -10  -2  -2   91.86    3.67
 -10  -2  -3   57.27    2.97
 -10  -2  -3   52.12    3.08
  10  -2   3   49.77    5.56
 -10  -2  -4  113.17    4.18
 -10  -2  -4  106.46    4.43
 -10  -2  -5  214.46    6.10
 -10  -2  -5  211.44    6.49
 -10  -2  -6   41.30    2.83
 -10  -2  -6   40.26    3.00
 -10  -2  -7   19.42    2.18
 -10  -2  -7   21.66    2.49
 -10  -2  -8   20.55    2.36
 -10  -2  -8   18.39    2.27
 -10  -2  -9   13.08    2.07
 -10  -2  -9   13.00    2.28
 -10  -2 -10   27.49    2.48
 -10  -2 -10   23.65    2.49
 -10  -2 -11    3.66    1.46
 -10  -2 -11    6.33    1.74
 -10  -2 -12    2.79    1.33
 -10  -2 -13    0.89    1.06
  10  -1 -22    0.54    0.81
  10  -1 -21    3.89    1.18
  10  -1 -20   10.26    1.61
  10  -1 -19    4.51    1.68
  10  -1 -18   -0.44    1.73
  10  -1 -17   34.35    2.33
  10  -1 -17   35.09    2.79
  10  -1 -16   15.57    2.13
  10  -1 -16   12.04    2.21
  10  -1 -15   19.67    2.17
  10  -1 -15   20.46    2.54
  10  -1 -14   21.23    4.42
  10  -1 -14   22.02    2.45
  10  -1 -13   36.53    5.02
  10  -1 -13   39.87    2.92
  10  -1 -12    9.21    3.13
  10  -1 -12   14.47    2.23
  10  -1 -11    9.83    3.14
  10  -1 -10    4.78    3.54
  10  -1 -10    2.00    2.59
  10  -1 -10    6.27    2.73
 -10  -1  10    3.90    1.24
  10  -1  -9  176.95    8.76
  10  -1  -9  191.45    9.59
  10  -1  -9  183.08   10.35
 -10  -1   9  180.69    5.34
  10  -1  -8    7.86    3.38
  10  -1  -8    3.65    2.49
  10  -1  -8    6.06    2.97
  10  -1  -7  104.54    7.25
  10  -1  -7   91.00    6.90
  10  -1  -6  253.98   11.38
  10  -1  -6  244.27   10.69
  10  -1  -5  206.43   10.26
  10  -1  -5  197.54    8.92
  10  -1  -4  176.50    9.51
  10  -1  -4  168.62    7.78
  10  -1  -3   18.53    4.07
  10  -1  -2  200.78   10.27
  10  -1  -1   44.66    5.45
  10  -1   0   18.01    3.88
 -10  -1  -1   77.02    3.02
  10  -1   1   74.03    6.37
 -10  -1  -2   40.78    2.30
 -10  -1  -2   38.46    2.46
  10  -1   2   43.37    5.14
 -10  -1  -3  172.46    5.02
 -10  -1  -3  170.38    5.37
  10  -1   3  161.87    9.21
 -10  -1  -4   58.47    2.97
 -10  -1  -4   57.98    3.12
 -10  -1  -5   47.70    2.84
 -10  -1  -5   45.89    3.03
 -10  -1  -6   41.28    2.88
 -10  -1  -6   39.51    2.66
 -10  -1  -7   13.54    2.03
 -10  -1  -7   11.70    2.04
 -10  -1  -8  155.72    5.44
 -10  -1  -8  152.76    5.41
 -10  -1  -9   43.69    3.05
 -10  -1  -9   42.30    3.11
 -10  -1 -10  109.99    4.45
 -10  -1 -10  110.75    4.48
 -10  -1 -11    5.46    1.78
 -10  -1 -11    2.94    1.57
 -10  -1 -12    1.05    1.43
 -10  -1 -12   -0.18    1.30
 -10  -1 -13    1.26    0.89
 -10  -1 -13    2.23    1.30
 -10  -1 -14    5.12    0.89
 -10  -1 -14    0.58    0.99
  10   0 -22   -2.40    0.98
  10   0 -21   -0.54    1.23
  10   0 -20   21.10    2.08
  10   0 -19    1.16    1.82
  10   0 -18   15.85    2.42
  10   0 -17   23.91    2.71
  10   0 -16    5.69    2.15
  10   0 -15   12.56    2.32
  10   0 -14    5.58    3.10
  10   0 -14    6.42    2.08
  10   0 -13   26.27    4.58
  10   0 -13   28.06    2.69
  10   0 -12   28.39    4.60
  10   0 -12   27.07    2.57
  10   0 -11   13.60    3.76
 -10   0  11   15.88    1.72
 -10   0  11   14.88    1.85
  10   0 -10   48.58    4.96
 -10   0  10   53.28    2.79
 -10   0  10   49.19    2.81
  10   0  -9   21.77    3.68
  10   0  -8   14.98    3.54
  10   0  -7    2.22    2.71
  10   0  -6  177.45    9.37
  10   0  -5   67.47    6.19
  10   0  -4    1.20    3.16
  10   0  -3  403.63   14.62
  10   0  -2    5.66    3.23
  10   0  -1   91.92    7.11
  10   0   0   57.84    5.92
  10   0   1   37.34    4.88
  10   0   2   65.69    6.02
 -10   0  -2   72.15    3.05
  10   0   3   43.47    4.95
 -10   0  -3   46.49    2.65
 -10   0  -3   49.06    2.65
 -10   0  -4   21.53    1.99
 -10   0  -4   21.13    2.03
 -10   0  -5   16.52    1.95
 -10   0  -5   17.13    1.56
 -10   0  -5   14.08    1.76
 -10   0  -6   16.11    2.06
 -10   0  -6   16.85    1.57
 -10   0  -6   15.87    1.87
 -10   0  -7    2.21    1.68
 -10   0  -7    5.24    1.29
 -10   0  -7    2.96    1.53
 -10   0  -8   79.13    3.72
 -10   0  -8   77.92    4.01
 -10   0  -9   36.79    2.62
 -10   0  -9   36.42    3.01
 -10   0 -10   96.25    3.94
 -10   0 -10  105.06    4.53
 -10   0 -11    6.08    2.01
 -10   0 -11    7.48    1.59
 -10   0 -11    6.42    1.47
 -10   0 -12   38.37    2.33
 -10   0 -12   50.56    2.92
 -10   0 -13    0.33    1.02
 -10   0 -13    0.06    1.36
 -10   0 -14    2.00    1.14
 -10   0 -14    7.30    1.12
  10   1 -21    3.86    1.17
  10   1 -20    9.65    1.62
  10   1 -19    1.20    1.65
  10   1 -18    0.12    1.69
  10   1 -17   34.69    2.83
  10   1 -16   11.35    2.34
  10   1 -15   18.01    2.49
  10   1 -14   19.64    4.20
 -10   1  14   15.76    2.14
  10   1 -14   23.15    2.59
  10   1 -13   33.96    5.03
  10   1 -13   41.19    2.98
 -10   1  13   34.73    2.77
  10   1 -12   12.13    3.55
 -10   1  12    7.85    1.93
  10   1 -12   10.89    2.07
 -10   1  11    8.57    1.80
  10   1 -10    3.99    2.85
 -10   1  10    2.34    1.58
  10   1  -9  186.71    9.79
 -10   1   9  178.82    5.69
  10   1  -8    2.25    2.87
 -10   1   8    4.59    1.59
  10   1  -7   91.66    7.14
  10   1  -6  249.59   11.45
  10   1  -5  176.21    9.66
  10   1  -4  159.94    9.36
  10   1  -3   20.78    4.58
  10   1  -2  200.87   10.60
  10   1  -1   45.45    5.61
  10   1   0   19.71    4.33
  10   1   1   81.02    7.08
  10   1   2   38.20    5.12
 -10   1  -2   39.09    2.22
 -10   1  -2   39.61    2.00
 -10   1  -2   39.63    2.49
 -10   1  -2   37.15    2.45
  10   1   3  170.87    9.68
 -10   1  -3  165.94    4.92
 -10   1  -3  160.06    4.43
 -10   1  -3  167.87    5.24
 -10   1  -4   58.66    2.92
 -10   1  -4   58.19    2.65
 -10   1  -4   57.65    3.21
 -10   1  -5   47.35    2.59
 -10   1  -5   46.54    2.68
 -10   1  -5   43.17    2.38
 -10   1  -5   45.55    3.02
 -10   1  -6   44.97    2.58
 -10   1  -6   42.47    2.67
 -10   1  -6   42.41    2.48
 -10   1  -6   42.78    3.07
 -10   1  -7   10.29    1.82
 -10   1  -7   13.30    2.28
 -10   1  -7   11.16    1.73
 -10   1  -8  152.25    5.18
 -10   1  -8  153.49    4.73
 -10   1  -8  160.95    5.80
 -10   1  -9   39.75    2.74
 -10   1  -9   43.09    2.58
 -10   1  -9   44.77    3.30
 -10   1 -10  106.41    4.22
 -10   1 -10  115.69    3.85
 -10   1 -10  121.67    4.96
 -10   1 -11    5.65    1.65
 -10   1 -11    2.01    1.73
 -10   1 -11    5.56    2.12
 -10   1 -12    1.15    1.72
 -10   1 -12    0.79    1.25
 -10   1 -13    2.43    1.15
 -10   1 -14    7.18    1.12
  10   2 -21    2.67    0.99
  10   2 -20    3.40    1.05
  10   2 -19    6.39    1.29
 -10   2  18    3.05    1.38
  10   2 -18    5.15    1.45
  10   2 -17    7.60    1.73
  10   2 -16    7.96    1.88
  10   2 -15   42.28    2.83
 -10   2  15   35.06    2.90
 -10   2  14   23.06    2.82
  10   2 -14   25.19    2.45
 -10   2  13   17.22    2.67
  10   2 -13   19.67    2.21
  10   2 -12   59.09    3.20
 -10   2  12   54.24    3.76
  10   2 -11   36.58    2.64
 -10   2  11   36.61    3.18
  10   2 -10   21.51    5.44
  10   2 -10   24.14    4.52
 -10   2  10   25.18    2.84
  10   2  -9   12.76    6.01
  10   2  -9   12.75    3.93
  10   2  -9   17.10    1.85
 -10   2   9   19.60    2.61
  10   2  -8   95.20    7.85
  10   2  -8   99.61    3.91
 -10   2   8  100.21    4.56
  10   2  -7  199.83   11.17
 -10   2   7  203.94    6.21
  10   2  -7  221.68    6.02
 -10   2   7  227.04    6.71
  10   2  -6    3.80    3.79
 -10   2   6    3.56    1.97
  10   2  -6    3.11    1.19
 -10   2   6    2.85    1.75
 -10   2   5  409.52    9.46
  10   2  -5  425.86    9.01
 -10   2   5  427.01    9.68
  10   2  -4   98.57    8.29
 -10   2   4   92.34    4.03
  10   2  -4   95.73    3.65
 -10   2   4   96.12    4.12
  10   2  -3   30.81    5.37
 -10   2   3   39.13    2.78
  10   2  -3   36.35    2.24
 -10   2   3   33.77    2.60
  10   2  -2  159.74   10.11
 -10   2   2  174.43    5.58
  10   2  -2  158.48    4.78
 -10   2   2  160.52    5.24
 -10   2   1  141.87    4.44
  10   2  -1  140.60    9.70
  10   2  -1  152.93    4.64
 -10   2   1  146.17    4.94
 -10   2   0   29.76    2.10
  10   2   0   26.92    5.00
  10   2   0   27.74    2.02
 -10   2   0   31.00    2.37
 -10   2   0   35.02    2.41
  10   2   1  112.07    8.71
 -10   2  -1  115.25    4.12
 -10   2  -1  123.51    4.60
  10   2   2   92.46    7.77
 -10   2  -2  102.55    3.29
 -10   2  -2   95.98    3.79
 -10   2  -2  100.33    4.20
  10   2   3   51.79    6.07
 -10   2  -3   54.57    2.50
 -10   2  -3   56.56    3.03
 -10   2  -3   64.73    3.49
 -10   2  -4  111.58    4.31
 -10   2  -4  121.58    4.18
 -10   2  -4  111.39    3.74
 -10   2  -4  124.37    4.90
 -10   2  -5  208.28    6.15
 -10   2  -5  214.08    5.82
 -10   2  -5  202.02    5.40
 -10   2  -5  204.42    6.64
 -10   2  -6   40.04    2.77
 -10   2  -6   41.14    2.41
 -10   2  -6   43.65    2.71
 -10   2  -6   38.04    3.27
 -10   2  -7   18.12    2.79
 -10   2  -7   16.81    2.00
 -10   2  -7   22.37    2.02
 -10   2  -7   20.46    2.29
 -10   2  -7   22.50    2.50
 -10   2  -8   17.61    2.88
 -10   2  -8   22.34    2.24
 -10   2  -8   23.73    2.04
 -10   2  -8   18.17    2.26
 -10   2  -8   21.78    2.33
 -10   2  -9   13.67    2.76
 -10   2  -9   18.38    2.20
 -10   2  -9   15.64    1.81
 -10   2  -9   12.16    1.95
 -10   2 -10   24.03    2.97
 -10   2 -10   25.65    2.37
 -10   2 -10   31.35    2.37
 -10   2 -11    6.57    1.89
 -10   2 -11    6.14    1.66
 -10   2 -12    2.32    2.63
 -10   2 -12    4.14    1.38
 -10   2 -13   -0.68    1.03
  10   3 -20    5.39    0.93
  10   3 -19    1.76    0.97
 -10   3  19    5.16    1.11
 -10   3  18    0.11    1.29
 -10   3  17    2.08    1.66
 -10   3  16    7.42    2.05
 -10   3  15    7.97    2.30
 -10   3  14   19.27    2.97
 -10   3  13    9.19    2.63
 -10   3  12   27.34    3.39
  10   3 -11    1.13    5.01
 -10   3  11    5.36    2.52
  10   3 -10    4.76    3.74
  10   3 -10   -1.63    4.69
  10   3 -10    3.45    1.46
 -10   3  10    7.22    2.84
 -10   3  10    5.81    2.63
  10   3  -9   26.34    5.24
  10   3  -9   29.17    7.47
 -10   3   9   29.55    3.40
  10   3  -9   31.62    2.50
 -10   3   9   33.13    3.39
  10   3  -8   17.03    4.88
  10   3  -8   18.13    2.10
 -10   3   8   15.45    2.68
  10   3  -7   23.28    5.10
  10   3  -7   23.77    2.19
 -10   3   7   21.75    2.84
  10   3  -6   24.79    5.44
  10   3  -6   25.60    2.21
 -10   3   6   24.12    2.82
  10   3  -5   56.00    6.99
 -10   3   5   63.04    4.43
  10   3  -5   62.77    3.20
 -10   3   5   60.75    3.77
  10   3  -4   37.93    6.30
  10   3  -4   40.06    2.59
 -10   3   4   41.39    3.67
 -10   3   4   36.24    3.06
  10   3  -3   36.28    6.02
  10   3  -3   33.33    2.49
 -10   3   3   34.75    3.53
 -10   3   3   34.12    2.86
  10   3  -2   60.45    7.17
 -10   3   2   60.47    4.00
  10   3  -2   57.14    3.01
 -10   3   2   53.30    3.32
  10   3  -1   10.14    4.66
 -10   3   1    3.59    2.36
  10   3  -1    7.88    1.56
 -10   3   1    7.75    1.91
 -10   3   0  151.51    5.84
  10   3   0  140.09    4.75
  10   3   0  139.75   10.40
  10   3   1   29.09    2.22
 -10   3  -1   35.08    3.41
  10   3   1   24.71    5.39
 -10   3  -2   24.90    2.35
 -10   3  -2   25.30    3.16
  10   3   2   23.24    2.01
  10   3   2   26.23    5.34
 -10   3  -3   38.79    2.65
 -10   3  -3   38.58    2.15
 -10   3  -3   35.11    2.71
 -10   3  -3   35.09    3.37
 -10   3  -4  369.12    8.26
 -10   3  -4  352.79    7.53
 -10   3  -4  343.57    8.69
 -10   3  -4  342.93    9.05
 -10   3  -5   60.68    2.77
 -10   3  -5   55.78    3.35
 -10   3  -5   57.78    3.14
 -10   3  -5   61.81    3.77
 -10   3  -6   18.25    2.31
 -10   3  -6   21.30    2.52
 -10   3  -6   19.52    1.81
 -10   3  -6   18.91    2.75
 -10   3  -7   14.90    2.20
 -10   3  -7   11.92    2.06
 -10   3  -7   11.79    1.62
 -10   3  -7   10.26    2.30
 -10   3  -8   15.80    2.19
 -10   3  -8   17.55    2.19
 -10   3  -8   16.51    1.75
 -10   3  -9   20.90    2.38
 -10   3  -9   19.17    2.20
 -10   3  -9   22.13    1.81
 -10   3 -10   19.62    2.20
 -10   3 -10   19.15    1.90
 -10   3 -11   13.46    2.66
 -10   3 -11   10.54    1.53
 -10   4  18   10.41    1.26
 -10   4  17    4.27    1.42
 -10   4  16    2.82    1.81
 -10   4  15    3.98    1.89
 -10   4  14   34.33    3.14
 -10   4  13    8.46    2.56
 -10   4  12   10.40    2.68
 -10   4  11   -0.88    2.24
 -10   4  11    3.47    2.65
 -10   4  11    1.71    2.75
 -10   4  10   26.81    3.03
  10   4 -10   17.75    2.10
 -10   4  10   25.82    3.59
 -10   4  10   19.65    3.40
 -10   4   9   24.74    2.88
  10   4  -9   30.18    2.53
 -10   4   9   27.02    3.76
 -10   4   9   31.51    3.55
 -10   4   8   32.07    3.08
  10   4  -8   32.40    2.68
 -10   4   8   32.63    4.37
 -10   4   8   35.31    3.54
 -10   4   7   40.33    4.65
  10   4  -7   38.23    2.85
 -10   4   7   41.09    3.16
 -10   4   7   43.00    3.62
 -10   4   6   43.18    5.17
  10   4  -6   42.48    2.92
 -10   4   6   40.91    2.98
 -10   4   6   45.29    3.62
  10   4  -5   34.02    8.70
  10   4  -5   33.66    2.73
 -10   4   5   37.12    2.86
 -10   4   5   32.91    3.12
  10   4  -4    2.86    1.63
 -10   4   4    2.13    2.04
  10   4  -3   59.61    3.32
 -10   4   3   58.47    3.65
  10   4  -2   84.49    3.94
 -10   4   1   53.68    2.66
  10   4  -1   53.10    3.14
 -10   4   0   45.31    2.55
  10   4   0   44.01    2.87
 -10   4  -1   34.77    2.35
  10   4   1   35.19    2.62
 -10   4  -2   86.66    3.51
  10   4   2   88.20    3.80
 -10   4  -3    7.32    1.71
  10   4   3    8.17    1.56
 -10   4  -4   32.08    1.91
 -10   4  -4   29.30    2.39
 -10   4  -5    4.25    1.61
 -10   4  -5    5.10    1.12
 -10   4  -6    8.01    1.79
 -10   4  -6    7.37    1.27
 -10   4  -7    4.36    1.68
 -10   4  -7    4.04    1.10
 -10   4  -8    1.29    1.69
 -10   4  -8    0.79    0.99
 -10   4  -9    4.97    2.05
 -10   4  -9    4.70    1.02
 -10   4 -10    0.32    2.41
 -10   5  16    1.80    1.10
 -10   5  15    0.67    1.36
 -10   5  14    7.97    1.82
 -10   5  13    1.01    1.74
 -10   5  12   21.60    2.47
 -10   5  11   -1.05    1.88
  10   5 -10   27.49    2.07
 -10   5  10   29.14    2.84
  10   5  -9   10.46    1.70
 -10   5   9    8.73    3.37
 -10   5   9   11.32    2.21
  10   5  -8   23.26    2.23
 -10   5   8   25.67    4.31
 -10   5   8   22.78    2.44
  10   5  -7    2.88    1.72
 -10   5   7    3.87    3.73
 -10   5   7    0.26    1.65
  10   5  -6   39.24    2.85
 -10   5   6   39.54    2.76
 -10   5   6   37.30    4.87
  10   5  -5   15.38    2.25
 -10   5   5   12.62    1.84
 -10   5   5   14.62    4.56
  10   5  -4   52.57    3.31
 -10   5   4   45.04    5.41
 -10   5   3   39.29    5.09
  10   5  -3   45.62    3.09
 -10   5   2   -0.15    4.76
  10   5  -2    1.93    1.71
 -10   5   1   15.45    4.95
  10   5  -1   12.53    2.11
 -10   5   0   42.06    5.09
  10   5   0   51.07    3.11
 -10   5  -1   30.55    4.57
  10   5   1   34.57    2.54
 -10   5  -2   36.17    2.06
 -10   5  -2   32.28    4.48
  10   5   2   34.16    2.52
 -10   5  -3   -0.48    1.17
 -10   5  -3   -0.72    3.36
  10   5   3    1.02    1.20
 -10   5  -4   -0.14    1.19
  10   5   4   -0.42    1.10
 -10   5  -4   -1.97    2.75
 -10   5  -5    1.27    1.28
 -10   5  -6    3.07    1.43
 -10   5  -7    2.89    1.88
 -10   5  -7    1.06    0.64
 -10   6  12    0.57    1.04
 -10   6  11    0.97    1.11
 -10   6  10    8.44    1.43
 -10   6   9    1.19    1.14
  10   6  -8    1.75    1.10
 -10   6   8   -0.42    1.07
  10   6  -7    3.29    1.24
 -10   6   7   -1.21    1.09
  10   6  -6    9.34    1.54
  10   6  -5    5.90    1.53
 -10   6   5    5.98    3.04
  10   6  -4    9.72    1.68
 -10   6   4    6.78    2.96
  10   6  -3    7.43    1.68
 -10   6   3    3.46    2.93
  10   6  -2    2.80    1.42
 -10   6   2    4.33    2.87
  10   6  -1    3.66    1.42
 -10   6   1    1.79    2.60
  10   6   0    7.24    1.41
 -10   6   0    6.77    2.46
  10   6   1    7.50    1.41
 -10   6  -1    0.90    2.04
  10   6   2    1.84    1.17
 -10   6  -2    2.80    1.68
  10   6   3   -0.45    0.86
 -11  -6   9    0.16    0.90
 -11  -6   8   11.80    1.38
 -11  -6   7   11.06    1.51
 -11  -6   6    2.80    1.33
 -11  -6   5    2.97    1.46
 -11  -6   4    2.16    1.38
 -11  -6   3   -0.31    1.33
 -11  -6   2    2.55    0.88
 -11  -6   2    3.59    1.46
 -11  -6   1    1.09    0.79
 -11  -6   1   -0.73    1.20
 -11  -6   0   -0.36    0.77
 -11  -6   0    0.93    1.10
 -11  -6  -1    2.34    0.88
 -11  -6  -1    3.75    1.05
 -11  -6  -2    0.05    0.75
  11  -5 -15    2.43    1.24
  11  -5 -14    8.59    1.55
  11  -5 -13    4.95    1.56
  11  -5 -12   12.59    1.90
  11  -5 -11    2.58    1.49
  11  -5 -10    3.11    1.56
 -11  -5  10   -0.63    1.23
  11  -5  -9   16.91    1.99
 -11  -5   9   10.82    1.72
  11  -5  -8   38.44    2.62
 -11  -5   8   38.34    2.80
 -11  -5   7   13.89    2.30
 -11  -5   6    3.90    1.86
 -11  -5   5    1.92    1.90
 -11  -5   4    2.76    1.94
 -11  -5   3    7.67    2.16
 -11  -5   2   -1.33    1.81
 -11  -5   1   20.42    2.43
 -11  -5   0   14.56    1.71
 -11  -5   0   14.54    2.06
 -11  -5  -1    4.45    1.43
 -11  -5  -1    4.57    1.50
 -11  -5  -2    5.37    1.46
 -11  -5  -2    1.13    1.20
 -11  -5  -3    2.31    1.24
 -11  -5  -3    5.00    1.22
 -11  -5  -4    9.99    1.49
 -11  -5  -5    9.32    1.43
 -11  -5  -6   12.35    1.40
 -11  -5  -7    4.21    1.04
  11  -4 -18    2.61    1.01
  11  -4 -17    2.68    1.33
  11  -4 -16    6.42    1.69
  11  -4 -15   29.62    2.65
  11  -4 -14   10.16    2.31
  11  -4 -13   13.02    2.42
  11  -4 -12    4.60    2.18
  11  -4 -11   -0.80    2.01
 -11  -4  11   -0.20    1.25
  11  -4 -10   39.51    3.18
 -11  -4  10   37.55    2.71
  11  -4  -9    3.34    1.93
 -11  -4   9    1.79    1.56
  11  -4  -8   38.34    2.99
 -11  -4   8   36.12    2.93
  11  -4  -7    8.08    1.87
 -11  -4   7    9.52    2.24
  11  -4  -6   43.28    2.95
 -11  -4   6   45.42    3.29
 -11  -4   5   11.10    2.30
 -11  -4   4   56.37    3.68
 -11  -4   3   86.25    4.42
 -11  -4   2   10.82    2.19
 -11  -4   1   79.08    4.17
 -11  -4   0   50.48    3.31
 -11  -4  -1    1.65    1.42
 -11  -4  -1    3.68    1.70
 -11  -4  -2    5.21    1.66
 -11  -4  -2    6.72    1.70
 -11  -4  -3    0.76    1.45
 -11  -4  -3   -0.48    1.20
 -11  -4  -4   16.73    1.99
 -11  -4  -5    5.28    1.65
 -11  -4  -6   23.80    2.08
 -11  -4  -7    5.71    1.43
 -11  -4  -8    4.55    1.29
 -11  -4  -9    2.18    1.08
 -11  -4 -10    2.25    0.90
  11  -3 -19    1.14    0.93
  11  -3 -18    1.08    1.27
  11  -3 -17    6.17    1.72
  11  -3 -16    7.59    1.98
  11  -3 -15    2.97    2.10
  11  -3 -14   39.91    3.36
  11  -3 -13   26.97    3.01
  11  -3 -12    4.93    2.27
  11  -3 -11   32.54    3.08
 -11  -3  11   31.56    2.44
 -11  -3  10    2.59    1.52
  11  -3  -9   79.00    7.34
  11  -3  -9   76.51    7.97
 -11  -3   9   77.86    3.85
  11  -3  -8   44.64    6.35
  11  -3  -8   49.95    6.12
 -11  -3   8   46.62    3.15
  11  -3  -7    6.25    3.06
  11  -3  -7    3.29    3.17
 -11  -3   7    7.56    1.89
  11  -3  -6   40.18    5.60
  11  -3  -6   37.81    5.68
 -11  -3   6   39.37    3.00
  11  -3  -5  104.31    8.58
  11  -3  -5   95.37    7.77
 -11  -3   5  111.51    4.73
  11  -3  -4   12.45    4.44
 -11  -3   4    9.18    2.01
  11  -3  -3   25.29    5.00
 -11  -3   3   21.08    2.38
  11  -3  -2   35.63    5.41
 -11  -3   2   38.18    2.97
  11  -3  -1   81.58    7.93
 -11  -3   1   75.41    3.92
  11  -3   0   90.14    8.24
 -11  -3   0  102.29    3.93
 -11  -3   0   98.08    4.33
 -11  -3  -1  284.16    7.18
 -11  -3  -1  275.65    7.48
 -11  -3  -2   91.48    3.90
 -11  -3  -2   93.17    3.99
 -11  -3  -3  185.32    5.71
 -11  -3  -3  184.63    5.51
 -11  -3  -4    4.75    1.66
 -11  -3  -5   57.41    3.28
 -11  -3  -6   21.14    2.26
 -11  -3  -7   15.53    2.08
 -11  -3  -8   13.52    1.93
 -11  -3  -9   11.45    1.71
 -11  -3 -10    5.79    1.37
 -11  -3 -11    0.84    1.04
  11  -2 -20    1.28    0.89
  11  -2 -19    0.13    0.99
  11  -2 -19   -1.72    1.12
  11  -2 -18    0.61    1.32
  11  -2 -18    0.64    1.32
  11  -2 -17    3.54    1.65
  11  -2 -17    0.14    1.33
  11  -2 -16   16.12    2.21
  11  -2 -16   18.15    2.07
  11  -2 -15   74.52    3.87
  11  -2 -15   67.83    3.39
  11  -2 -14   39.34    3.19
  11  -2 -14   35.50    2.66
  11  -2 -13   14.03    2.12
  11  -2 -12   20.36    4.72
  11  -2 -12   26.75    2.39
  11  -2 -11    3.05    3.52
  11  -2 -11    4.91    1.65
 -11  -2  11    4.98    1.39
  11  -2 -10    3.40    3.22
  11  -2 -10    2.90    2.77
 -11  -2  10    3.29    1.48
  11  -2  -9    9.31    3.58
  11  -2  -9    9.98    3.42
 -11  -2   9    9.22    1.70
  11  -2  -8   42.84    5.44
 -11  -2   8   45.06    2.89
  11  -2  -7   71.87    6.75
  11  -2  -7   63.09    6.42
 -11  -2   7   73.50    3.36
 -11  -2   7   77.69    3.67
  11  -2  -6  122.48    8.81
  11  -2  -6  112.55    7.92
 -11  -2   6  136.30    4.89
  11  -2  -5  239.26   12.17
  11  -2  -5  234.62   10.96
 -11  -2   5  232.15    6.62
  11  -2  -4   77.28    7.25
 -11  -2   4   76.45    3.61
  11  -2  -3   92.02    7.85
 -11  -2   3   93.62    3.97
  11  -2  -2   92.83    7.98
 -11  -2   2   87.16    3.86
  11  -2  -1  100.40    8.08
 -11  -2   1   97.70    3.55
 -11  -2   1  103.20    4.13
  11  -2   0    2.46    3.10
 -11  -2   0    0.69    1.02
 -11  -2   0    0.74    1.24
 -11  -2  -1   22.60    2.38
 -11  -2  -1   18.07    1.92
  11  -2   2  177.22   10.69
 -11  -2  -2  195.01    5.57
 -11  -2  -2  185.39    5.48
 -11  -2  -3  162.23    5.16
 -11  -2  -4    0.85    1.41
 -11  -2  -5   19.17    2.12
 -11  -2  -6   21.69    2.32
 -11  -2  -6   17.31    2.40
 -11  -2  -7   13.13    2.16
 -11  -2  -7   10.98    2.13
 -11  -2  -8   19.44    2.27
 -11  -2  -9    6.90    1.77
 -11  -2 -10   18.06    2.00
 -11  -2 -11    3.97    1.40
 -11  -2 -12    7.55    1.29
  11  -1 -21    3.84    1.09
  11  -1 -20    2.56    1.30
  11  -1 -19   25.38    2.14
  11  -1 -18    3.05    1.74
  11  -1 -17    1.59    1.40
  11  -1 -17    2.17    1.87
  11  -1 -16   16.73    2.05
  11  -1 -16   18.57    2.47
  11  -1 -15   17.07    2.46
  11  -1 -14   24.41    2.64
  11  -1 -13   17.76    4.03
  11  -1 -13   18.83    2.51
  11  -1 -12    5.10    2.93
  11  -1 -12   11.27    2.21
  11  -1 -11    1.88    2.46
 -11  -1  11    4.42    1.35
  11  -1 -10    8.89    3.18
  11  -1 -10    5.95    2.85
 -11  -1  10    7.02    1.48
  11  -1  -9  164.46    8.61
  11  -1  -9  154.39    9.23
  11  -1  -9  150.75    9.50
 -11  -1   9  146.24    4.80
 -11  -1   9  161.88    5.15
  11  -1  -8    1.95    2.85
  11  -1  -8    3.18    2.21
  11  -1  -8    7.17    3.20
 -11  -1   8    5.99    1.52
 -11  -1   8    6.23    1.41
  11  -1  -7  112.49    8.15
  11  -1  -7  105.85    7.64
 -11  -1   7  115.16    4.26
 -11  -1   7  131.08    4.58
  11  -1  -6   33.62    4.55
  11  -1  -6   31.37    5.01
 -11  -1   6   30.95    2.29
 -11  -1   6   32.88    2.40
  11  -1  -5   18.03    4.21
 -11  -1   5   19.45    1.96
  11  -1  -4  119.68    8.50
 -11  -1   4  126.60    4.40
  11  -1  -3   13.40    3.68
 -11  -1   3   13.95    1.78
  11  -1  -2   90.66    7.59
 -11  -1   2   86.60    3.58
  11  -1  -1   79.53    7.07
 -11  -1   1   84.28    3.53
  11  -1   0   20.39    4.15
 -11  -1   0   20.98    1.69
 -11  -1   0   17.60    1.84
  11  -1   1   57.16    6.12
 -11  -1  -1   58.14    2.75
 -11  -1  -1   58.01    2.85
 -11  -1  -2    6.53    1.44
  11  -1   2    6.42    3.29
 -11  -1  -3    4.00    1.41
 -11  -1  -4   22.95    2.15
 -11  -1  -4   22.75    2.33
 -11  -1  -5   23.69    2.35
 -11  -1  -5   28.90    2.67
 -11  -1  -6  110.14    4.59
 -11  -1  -6  112.85    4.54
 -11  -1  -7   49.61    3.20
 -11  -1  -7   50.62    3.24
 -11  -1  -8   13.14    2.24
 -11  -1  -8    9.00    1.98
 -11  -1  -9   42.92    2.91
 -11  -1  -9   43.27    2.97
 -11  -1 -10    2.95    1.78
 -11  -1 -10   -0.83    1.08
 -11  -1 -11   20.71    1.62
 -11  -1 -11   22.27    2.12
 -11  -1 -12    2.66    0.88
 -11  -1 -12   -1.12    1.30
 -11  -1 -13    0.51    1.05
  11   0 -22   -2.08    0.93
  11   0 -21   10.86    1.45
  11   0 -20    0.38    1.42
  11   0 -19    9.12    1.93
  11   0 -18    9.25    2.19
  11   0 -17    7.72    2.23
  11   0 -16   16.79    2.53
  11   0 -15   17.18    2.67
  11   0 -14  135.77    5.16
  11   0 -13   -0.89    2.91
  11   0 -13   -2.28    2.05
  11   0 -12   96.78    7.75
  11   0 -11   -1.55    3.06
  11   0 -11   -1.12    2.37
 -11   0  11    0.92    1.37
 -11   0  11    0.32    1.42
  11   0 -10   29.76    4.56
 -11   0  10   32.63    2.40
 -11   0  10   33.22    2.56
  11   0  -9   23.13    4.20
 -11   0   9   28.42    2.30
 -11   0   9   27.25    2.43
  11   0  -8   13.41    3.87
 -11   0   8   12.45    1.78
 -11   0   8   13.52    1.79
 -11   0   7   33.98    2.52
 -11   0   7   37.37    2.55
  11   0  -6  163.36    9.73
 -11   0   6  168.29    5.33
 -11   0   6  173.96    5.21
  11   0  -5   14.22    4.21
 -11   0   5   19.41    2.06
 -11   0   5   17.10    1.77
  11   0  -4   24.88    4.81
 -11   0   4   31.08    2.29
 -11   0   4   28.73    2.16
  11   0  -3    0.10    3.33
 -11   0   3    1.06    1.34
 -11   0   3    2.09    1.29
  11   0  -2   49.29    6.05
 -11   0   2   44.31    2.49
  11   0  -1   65.06    6.52
 -11   0   1   67.34    3.14
  11   0   0   46.27    5.73
 -11   0   0   50.88    2.67
  11   0   1   19.30    4.00
 -11   0  -1   14.49    1.62
 -11   0  -1   16.22    1.66
  11   0   2    4.59    2.90
 -11   0  -2    5.13    1.37
 -11   0  -3    9.67    1.65
 -11   0  -4   13.90    1.56
 -11   0  -4   14.34    1.93
 -11   0  -5   45.69    2.39
 -11   0  -5   41.76    2.49
 -11   0  -6   71.31    3.25
 -11   0  -6   73.65    2.97
 -11   0  -6   69.56    3.75
 -11   0  -7   81.76    3.55
 -11   0  -7   83.93    3.83
 -11   0  -7   82.73    4.03
 -11   0  -8    1.37    1.28
 -11   0  -8    3.48    2.02
 -11   0  -9   34.15    2.39
 -11   0  -9   37.71    3.04
 -11   0 -10    7.02    1.43
 -11   0 -10    9.20    2.13
 -11   0 -11   13.18    1.58
 -11   0 -11   12.32    2.06
 -11   0 -12    2.85    1.52
 -11   0 -12   -0.33    0.96
 -11   0 -13    3.66    1.25
 -11   0 -13    6.07    1.01
  11   1 -21    3.70    1.13
  11   1 -20    3.42    1.39
  11   1 -19   23.30    2.14
  11   1 -18    0.98    1.76
  11   1 -17    0.52    1.80
  11   1 -16   18.59    2.50
  11   1 -15   18.54    2.53
 -11   1  14   18.72    2.24
  11   1 -14   21.91    2.69
  11   1 -13   14.66    3.68
 -11   1  13   17.49    2.36
  11   1 -13   20.18    2.53
  11   1 -12   10.09    4.03
 -11   1  12    7.22    2.00
 -11   1  11    3.47    1.86
  11   1 -10    6.27    3.35
 -11   1  10   11.44    2.18
  11   1  -9  139.84    8.99
 -11   1   9  160.66    5.56
  11   1  -8    4.43    3.21
 -11   1   8    5.83    1.95
  11   1  -7  116.63    8.54
 -11   1   7  125.51    4.60
 -11   1   7  131.42    4.85
  11   1  -6   31.80    5.31
 -11   1   6   32.69    2.57
 -11   1   6   32.00    2.43
  11   1  -5   17.14    4.38
 -11   1   5   17.70    2.04
 -11   1   5   19.15    2.05
  11   1  -4  121.41    4.20
 -11   1   4  131.46    4.70
 -11   1   4  120.27    4.39
  11   1  -3   20.65    4.83
  11   1  -3   16.25    1.70
 -11   1   3   15.91    2.02
 -11   1   3   15.20    1.85
  11   1  -2   83.37    7.67
 -11   1   2   93.44    3.95
 -11   1   2   90.12    3.72
  11   1  -1   82.31    7.55
 -11   1   1   88.73    3.83
 -11   1   1   81.90    3.58
  11   1   0   17.75    4.36
 -11   1   0   19.48    1.84
 -11   1   0   20.75    1.72
 -11   1   0   21.56    2.11
  11   1   1   65.03    6.60
 -11   1  -1   61.98    2.79
 -11   1  -1   61.24    3.32
 -11   1  -1   61.84    3.04
  11   1   2    4.89    3.33
 -11   1  -2    6.94    1.54
 -11   1  -2    5.63    1.16
 -11   1  -2   10.55    1.74
 -11   1  -3    4.72    1.66
 -11   1  -3    4.09    1.26
 -11   1  -3    5.54    1.61
 -11   1  -4   19.87    1.86
 -11   1  -4   20.08    2.32
 -11   1  -5   26.26    2.22
 -11   1  -5   23.89    2.10
 -11   1  -5   26.69    2.56
 -11   1  -6  110.70    3.98
 -11   1  -6  111.78    4.29
 -11   1  -6  121.35    4.96
 -11   1  -7   54.43    3.10
 -11   1  -7   53.45    2.77
 -11   1  -7   53.21    3.49
 -11   1  -8   10.54    1.87
 -11   1  -8    8.12    2.20
 -11   1  -8    9.67    1.62
 -11   1  -9   42.92    2.74
 -11   1  -9   44.61    2.43
 -11   1  -9   49.72    3.53
 -11   1 -10    0.57    1.39
 -11   1 -10    2.54    2.10
 -11   1 -10    1.32    1.34
 -11   1 -11   20.66    2.15
 -11   1 -11   21.07    2.37
 -11   1 -11   19.66    1.84
 -11   1 -12    0.84    1.43
 -11   1 -12    1.20    1.05
 -11   1 -13    3.68    0.95
  11   2 -21    5.84    0.98
  11   2 -20    0.61    0.91
 -11   2  19   -1.01    1.15
  11   2 -19   -0.62    1.09
 -11   2  18    2.47    1.50
  11   2 -18   -0.96    1.27
  11   2 -17    3.53    1.55
  11   2 -16   18.43    2.14
  11   2 -15   76.02    3.54
 -11   2  15   61.63    3.68
 -11   2  14   32.57    3.12
  11   2 -14   39.54    2.77
 -11   2  13    9.72    2.40
  11   2 -13    7.25    1.86
 -11   2  12   23.96    3.01
  11   2 -12   27.46    2.55
 -11   2  11    7.44    2.43
  11   2 -10    3.83    3.60
 -11   2  10   -0.23    2.12
  11   2  -9    9.52    5.93
  11   2  -9    5.83    3.44
 -11   2   9    7.38    2.33
  11   2  -8   35.43    5.48
  11   2  -8   43.90    2.88
 -11   2   8   43.11    3.44
  11   2  -7   66.90    7.17
  11   2  -7   72.12    3.41
 -11   2   7   73.06    3.92
 -11   2   7   79.59    4.14
  11   2  -6  117.27    9.15
 -11   2   6  121.78    4.94
  11   2  -6  135.41    4.64
 -11   2   6  135.24    5.27
  11   2  -5  225.11   12.63
 -11   2   5  223.57    6.77
  11   2  -5  232.70    6.28
 -11   2   5  229.87    6.93
  11   2  -4   76.91    7.84
 -11   2   4   82.16    4.00
  11   2  -4   75.05    3.37
 -11   2   4   72.10    3.80
  11   2  -3   80.77    8.00
 -11   2   3   89.31    4.28
  11   2  -3   89.89    3.66
 -11   2   3   88.59    4.12
  11   2  -2   93.34    8.50
 -11   2   2   96.04    4.34
  11   2  -2   87.54    3.59
 -11   2   2   90.63    4.13
  11   2  -1   91.68    8.34
 -11   2   1  107.91    4.65
  11   2  -1  100.72    3.80
 -11   2   1   96.69    4.18
 -11   2   0   -1.40    1.43
 -11   2   0    0.51    1.12
  11   2   0    3.42    3.71
  11   2   0    3.06    1.28
 -11   2   0    3.42    1.66
 -11   2  -1   17.44    1.87
 -11   2  -1   18.70    2.32
  11   2   2  192.29   11.54
 -11   2  -2  196.71    4.97
 -11   2  -2  190.60    5.74
 -11   2  -2  194.42    6.12
 -11   2  -3  160.96    4.54
 -11   2  -3  159.97    5.26
 -11   2  -3  164.15    5.66
 -11   2  -4    0.56    1.83
 -11   2  -4    2.70    1.49
 -11   2  -4    1.24    1.07
 -11   2  -4    1.29    1.59
 -11   2  -5   19.12    2.59
 -11   2  -5   18.85    2.16
 -11   2  -5   21.90    2.27
 -11   2  -5   21.14    1.84
 -11   2  -6   14.71    2.53
 -11   2  -6   18.87    2.15
 -11   2  -6   16.21    2.05
 -11   2  -6   17.92    1.78
 -11   2  -6   18.31    2.62
 -11   2  -7   10.65    2.55
 -11   2  -7   14.37    2.04
 -11   2  -7   14.40    2.05
 -11   2  -7   11.53    2.13
 -11   2  -8   18.62    2.72
 -11   2  -8   16.15    1.99
 -11   2  -8   15.11    2.03
 -11   2  -8   15.57    2.10
 -11   2  -9    3.27    2.09
 -11   2  -9    7.82    1.70
 -11   2  -9    6.85    1.70
 -11   2 -10   16.95    1.89
 -11   2 -10   18.23    1.90
 -11   2 -11    1.33    1.97
 -11   2 -11    3.01    1.24
 -11   2 -12    5.79    1.12
  11   3 -19    2.28    0.93
 -11   3  19    2.07    0.98
 -11   3  18    2.92    1.35
 -11   3  17    4.24    1.73
 -11   3  16    7.38    2.12
 -11   3  15    1.17    2.10
 -11   3  14   37.14    3.44
 -11   3  13   27.82    3.26
 -11   3  12    5.22    2.64
 -11   3  11   35.91    3.73
 -11   3  10    6.14    2.78
 -11   3  10    6.38    2.68
  11   3  -9   82.35    8.03
  11   3  -9   80.58    3.83
 -11   3   9   72.51    4.63
 -11   3   9   89.04    4.90
  11   3  -8   40.29    6.10
  11   3  -8   50.64    9.12
  11   3  -8   45.76    3.06
 -11   3   8   49.06    3.89
  11   3  -7   11.42    1.94
 -11   3   7    8.79    2.53
  11   3  -6   44.54    6.68
  11   3  -6   42.49    2.85
 -11   3   6   46.88    3.70
  11   3  -5  106.13    9.50
 -11   3   5  103.03    5.59
  11   3  -5  103.78    4.25
 -11   3   5  108.60    4.96
  11   3  -4    4.38    4.61
 -11   3   4    7.03    3.15
  11   3  -4    7.57    1.69
 -11   3   4    8.48    2.22
  11   3  -3   27.75    6.00
 -11   3   3   20.51    3.44
  11   3  -3   21.73    2.18
 -11   3   3   25.60    2.81
  11   3  -2   35.83    6.30
  11   3  -2   35.17    2.57
 -11   3   2   41.93    3.85
 -11   3   2   39.54    3.10
  11   3  -1   76.59    8.22
 -11   3   1   85.39    4.79
  11   3  -1   84.30    3.71
 -11   3   1   87.19    4.12
 -11   3   0   92.95    5.00
  11   3   0   97.13    3.97
  11   3   0  100.58    9.14
 -11   3  -1  287.04    8.65
  11   3   1  285.37    7.19
  11   3   1  281.88   14.80
 -11   3  -2   94.57    3.82
 -11   3  -2   91.52    4.94
 -11   3  -3  187.87    5.58
 -11   3  -3  191.14    4.91
 -11   3  -3  176.35    5.86
 -11   3  -3  185.55    6.66
 -11   3  -4    3.13    1.63
 -11   3  -4    2.99    1.79
 -11   3  -4    5.03    1.14
 -11   3  -4    5.32    2.66
 -11   3  -5   58.44    2.65
 -11   3  -5   49.75    3.18
 -11   3  -5   52.92    3.20
 -11   3  -5   49.89    3.74
 -11   3  -6   21.15    2.26
 -11   3  -6   24.41    2.53
 -11   3  -6   20.90    1.75
 -11   3  -6   20.39    2.84
 -11   3  -7   17.01    2.13
 -11   3  -7   20.14    2.26
 -11   3  -7   20.61    1.76
 -11   3  -7   15.00    2.47
 -11   3  -8   13.50    2.02
 -11   3  -8    9.88    1.77
 -11   3  -9    9.74    1.72
 -11   3  -9    9.14    1.62
 -11   3 -10    9.42    1.97
 -11   3 -10   10.61    1.49
 -11   4  17    0.79    1.25
 -11   4  16    5.39    1.70
 -11   4  15   29.51    2.79
 -11   4  14    6.51    2.33
 -11   4  13   12.68    2.61
 -11   4  12    3.89    2.30
 -11   4  12   -1.25    2.54
 -11   4  11    0.40    2.18
 -11   4  11   -2.40    2.78
 -11   4  11    0.96    2.65
 -11   4  10   36.65    3.19
  11   4 -10   36.20    2.68
 -11   4  10   34.03    3.76
 -11   4  10   39.97    3.84
 -11   4   9    2.10    2.03
  11   4  -9    2.90    1.67
 -11   4   9    1.99    3.23
 -11   4   9    1.64    2.66
  11   4  -8   35.89    2.82
 -11   4   8   39.98    3.20
 -11   4   8   40.52    4.66
 -11   4   8   41.75    3.74
 -11   4   7    6.84    1.92
 -11   4   7    8.08    4.26
  11   4  -7    5.71    1.84
 -11   4   7   10.43    2.65
  11   4  -6   38.61    2.88
 -11   4   6   40.00    2.88
 -11   4   6   43.77    3.61
  11   4  -5    9.85    2.02
 -11   4   5   11.21    1.81
 -11   4   5   12.24    2.40
  11   4  -4   54.52    3.28
 -11   4   4   50.01    3.52
  11   4  -3   88.75    4.07
 -11   4   3   88.07    4.26
  11   4  -2    9.53    1.91
 -11   4   1   79.17    3.27
  11   4  -1   80.11    3.83
 -11   4   0   46.76    2.67
  11   4   0   47.29    2.93
 -11   4  -1    4.28    1.51
  11   4   1    4.33    1.64
 -11   4  -2    5.80    1.56
  11   4   2    5.55    1.43
 -11   4  -3    2.37    1.53
 -11   4  -4   17.21    2.04
 -11   4  -5    4.17    1.67
 -11   4  -5    6.35    1.13
 -11   4  -6   19.68    2.03
 -11   4  -6   19.47    1.44
 -11   4  -7    5.53    1.62
 -11   4  -8    5.41    1.60
 -11   4  -9    4.05    2.03
 -11   5  15    2.08    1.30
 -11   5  14    8.89    1.77
 -11   5  13    6.84    1.75
 -11   5  12   11.40    2.01
 -11   5  11    4.30    1.89
 -11   5  10   -1.17    1.73
  11   5  -9   14.36    1.91
 -11   5   9   13.83    3.33
 -11   5   9   14.66    2.07
  11   5  -8   36.71    2.58
 -11   5   8   35.40    2.65
 -11   5   8   32.51    4.06
  11   5  -7   10.00    1.79
 -11   5   7   11.95    3.92
 -11   5   7   14.98    1.91
  11   5  -6    6.47    1.89
 -11   5   6    6.35    1.50
 -11   5   6    4.63    3.91
  11   5  -5    1.55    1.75
 -11   5   5    0.48    4.35
  11   5  -4    5.61    1.80
 -11   5   4    4.82    4.68
 -11   5   3    9.22    4.49
  11   5  -3    8.81    1.89
 -11   5   2    2.73    4.53
  11   5  -2   -0.06    1.57
 -11   5   1   20.44    4.69
  11   5  -1   17.05    2.02
 -11   5   0   16.10    4.47
  11   5   0   14.31    1.87
 -11   5  -1    4.69    1.22
 -11   5  -1    1.80    3.87
  11   5   1    4.56    1.46
 -11   5  -2    0.83    1.04
 -11   5  -2    1.76    3.42
  11   5   2    3.45    1.34
 -11   5  -3    3.90    1.16
 -11   5  -3    2.82    2.89
  11   5   3    6.69    1.24
 -11   5  -4    8.83    1.34
 -11   5  -4    7.53    2.50
 -11   5  -5   10.64    1.44
 -11   5  -6   11.03    1.70
 -11   6  10    4.85    1.07
 -11   6   9    2.16    0.91
 -11   6   8   10.53    1.18
  11   6  -7   11.49    1.45
  11   6  -6    0.29    1.14
  11   6  -5    3.52    1.33
 -11   6   5    3.83    2.72
  11   6  -4    2.75    1.30
 -11   6   4    1.25    2.29
  11   6  -3    1.21    1.25
 -11   6   3    1.31    2.37
  11   6  -2    2.91    1.24
 -11   6   2    4.97    2.44
  11   6  -1    0.99    1.14
 -11   6   1    4.19    2.25
  11   6   0    2.79    1.11
 -11   6   0    2.36    1.89
  11   6   1    2.71    1.06
 -11   6  -1    2.88    1.64
 -12  -6   8    0.00    0.85
 -12  -6   7    0.62    1.01
 -12  -6   6   -0.78    1.16
 -12  -6   5    1.11    1.17
 -12  -6   4    0.13    1.16
 -12  -6   3    2.11    1.21
 -12  -6   2    1.16    1.09
 -12  -6   1    1.59    1.02
 -12  -6   0    9.45    1.10
  12  -5 -15    1.92    1.07
  12  -5 -14    3.31    1.18
  12  -5 -13    0.32    1.23
  12  -5 -12    6.11    1.56
  12  -5 -11    9.32    1.61
 -12  -5  11    9.08    1.30
  12  -5 -10   10.08    1.68
 -12  -5  10   12.38    1.53
  12  -5  -9   26.19    2.07
 -12  -5   9   26.05    2.13
  12  -5  -8    8.80    1.54
 -12  -5   8    9.77    1.87
 -12  -5   7    6.27    1.83
 -12  -5   6    1.94    1.73
 -12  -5   5   -1.15    1.74
 -12  -5   4    1.21    1.79
 -12  -5   3    0.98    1.69
 -12  -5   2    5.72    1.11
 -12  -5   2    5.11    1.74
 -12  -5   1    3.12    1.07
 -12  -5   1    4.60    1.65
 -12  -5   0   -0.67    1.00
 -12  -5   0    0.07    1.34
 -12  -5  -1    1.83    1.09
 -12  -5  -1    0.11    1.13
 -12  -5  -2   13.32    1.51
 -12  -5  -2   10.68    1.37
 -12  -5  -3    1.40    0.99
 -12  -5  -4    5.68    1.16
 -12  -5  -5    2.74    0.97
  12  -4 -17    0.49    1.15
  12  -4 -16    3.95    1.52
  12  -4 -15    0.05    1.61
  12  -4 -14   -1.67    1.88
  12  -4 -13   13.04    2.32
  12  -4 -12    2.20    1.92
  12  -4 -11   17.67    2.47
 -12  -4  11   17.81    1.88
  12  -4 -10   19.13    2.55
 -12  -4  10   21.45    2.18
  12  -4  -9   21.50    2.53
 -12  -4   9   23.06    2.44
  12  -4  -8   20.98    2.43
 -12  -4   8   17.92    2.37
  12  -4  -7   18.40    2.39
 -12  -4   7   17.53    2.48
  12  -4  -6  101.01    4.15
 -12  -4   6   99.21    4.62
 -12  -4   5   37.37    3.14
 -12  -4   4   35.91    3.13
 -12  -4   3    5.41    2.09
 -12  -4   2  156.72    4.74
 -12  -4   2  155.85    5.69
 -12  -4   1   18.32    1.88
 -12  -4   1   20.31    2.37
 -12  -4   0   97.58    3.81
 -12  -4   0   99.86    4.31
 -12  -4  -1    9.84    1.60
 -12  -4  -1   12.08    1.88
 -12  -4  -2    3.90    1.39
 -12  -4  -2    3.01    1.41
 -12  -4  -3   15.22    1.75
 -12  -4  -4    6.05    1.44
 -12  -4  -5    0.99    1.25
 -12  -4  -6    1.39    1.25
 -12  -4  -7   11.23    1.43
 -12  -4  -8   10.55    1.28
  12  -3 -19    1.03    0.87
  12  -3 -18    7.90    1.43
  12  -3 -17    2.18    1.46
  12  -3 -16   24.14    2.43
  12  -3 -15    4.99    2.06
  12  -3 -14   19.60    2.75
  12  -3 -13   15.36    2.73
  12  -3 -12    4.09    2.31
 -12  -3  12    0.53    1.17
 -12  -3  11   32.24    2.55
 -12  -3  10   24.28    2.39
 -12  -3   9  138.95    5.25
 -12  -3   8   19.76    2.41
  12  -3  -7   13.53    4.33
 -12  -3   7   15.65    2.31
  12  -3  -6    3.85    3.03
 -12  -3   6    3.74    1.93
  12  -3  -5   48.86    6.53
 -12  -3   5   45.43    3.26
  12  -3  -4   78.53    8.03
 -12  -3   4   75.29    4.04
  12  -3  -3   58.11    6.98
 -12  -3   3   62.31    3.85
  12  -3  -2   80.66    8.08
 -12  -3   2   75.82    3.98
 -12  -3   1   35.12    2.32
 -12  -3   1   37.82    2.89
 -12  -3   0   43.16    2.60
 -12  -3   0   39.15    2.83
 -12  -3  -1    4.93    1.49
 -12  -3  -1    1.08    1.37
 -12  -3  -2   20.05    2.01
 -12  -3  -2   26.01    2.27
 -12  -3  -3   17.87    1.99
 -12  -3  -4   29.76    2.43
 -12  -3  -5    0.31    1.50
 -12  -3  -6    2.83    1.53
 -12  -3  -7    2.82    1.45
 -12  -3  -8   18.39    1.85
 -12  -3  -9    4.10    1.32
 -12  -3 -10   26.30    1.71
  12  -2 -19    0.00    0.93
  12  -2 -19    2.80    1.02
  12  -2 -18   17.55    1.74
  12  -2 -18   16.07    1.69
  12  -2 -17   11.00    1.85
  12  -2 -17   12.58    1.74
  12  -2 -16    5.94    1.78
  12  -2 -16    8.94    1.71
  12  -2 -15    5.70    2.04
  12  -2 -15    2.69    1.53
  12  -2 -14    7.54    1.78
  12  -2 -13    5.72    1.81
  12  -2 -12   16.53    2.26
 -12  -2  12   18.91    2.00
  12  -2 -11   30.02    5.23
 -12  -2  11   36.61    2.66
  12  -2 -10   58.08    6.43
 -12  -2  10   62.51    3.38
  12  -2  -9   12.13    3.86
  12  -2  -9   13.44    3.50
 -12  -2   9   16.65    2.16
  12  -2  -8  110.43    8.64
  12  -2  -8   97.61    8.15
 -12  -2   8  101.11    4.06
 -12  -2   8  111.35    4.53
  12  -2  -7  210.02   11.88
  12  -2  -7  176.78   10.45
 -12  -2   7  198.49    5.96
 -12  -2   7  197.23    6.22
  12  -2  -6  187.04   11.26
 -12  -2   6  185.80    5.99
  12  -2  -5   25.51    4.70
 -12  -2   5   35.06    2.66
  12  -2  -4   97.86    8.38
 -12  -2   4   96.07    4.21
  12  -2  -3   91.37    8.13
 -12  -2   3   97.64    4.25
  12  -2  -2  130.28    9.64
 -12  -2   2  129.25    4.83
  12  -2  -1  132.87    9.73
 -12  -2   1  124.97    4.14
 -12  -2   1  128.21    4.78
  12  -2   0   67.44    7.28
 -12  -2   0   77.79    3.26
 -12  -2   0   72.13    3.51
  12  -2   1    8.46    3.49
 -12  -2  -1   13.25    1.66
 -12  -2  -1   12.77    1.75
 -12  -2  -2   52.33    2.90
 -12  -2  -2   56.12    2.95
 -12  -2  -3   83.44    3.68
 -12  -2  -4   72.73    3.53
 -12  -2  -5    1.41    1.53
 -12  -2  -6   46.94    3.01
 -12  -2  -7   -2.26    1.75
 -12  -2  -8   10.65    1.92
 -12  -2  -9   12.14    1.76
 -12  -2 -10    1.55    1.36
 -12  -2 -11    4.43    1.15
  12  -1 -21    3.71    0.98
  12  -1 -20    2.53    1.24
  12  -1 -19    3.23    1.46
  12  -1 -18    2.74    1.58
  12  -1 -17   12.18    1.73
  12  -1 -17    9.71    1.96
  12  -1 -16    3.26    1.60
  12  -1 -16    5.05    1.99
  12  -1 -15   43.91    3.16
  12  -1 -14   14.79    2.40
  12  -1 -13    2.86    2.00
  12  -1 -12  117.17    8.32
 -12  -1  12  116.68    4.39
  12  -1 -11   71.38    6.49
  12  -1 -11   67.53    6.51
 -12  -1  11   69.85    3.48
  12  -1 -10    3.26    2.78
  12  -1 -10    1.10    2.99
 -12  -1  10    4.90    1.58
 -12  -1  10    7.53    1.72
  12  -1  -9   54.43    5.53
  12  -1  -9   41.03    5.27
 -12  -1   9   54.06    3.03
 -12  -1   9   54.38    3.14
  12  -1  -8  184.23   10.79
 -12  -1   8  163.42    5.42
 -12  -1   8  185.04    5.73
  12  -1  -7  123.99    9.07
 -12  -1   7  118.07    4.51
 -12  -1   7  125.27    4.63
  12  -1  -6   13.88    4.22
 -12  -1   6   16.10    2.00
 -12  -1   6   16.61    2.03
  12  -1  -5   25.79    4.76
 -12  -1   5   25.92    2.32
  12  -1  -4   13.32    4.18
 -12  -1   4   13.16    1.73
  12  -1  -3  148.48   10.10
 -12  -1   3  147.17    5.01
  12  -1  -2  108.59    8.58
 -12  -1   2  107.43    4.20
  12  -1  -1    4.07    3.06
 -12  -1   1    5.06    1.42
  12  -1   0   38.61    5.55
 -12  -1   0   38.62    2.31
 -12  -1   0   36.51    2.46
  12  -1   1   34.68    5.35
 -12  -1  -1   32.42    2.22
 -12  -1  -1   37.03    2.42
  12  -1   2   17.21    4.32
 -12  -1  -2   20.87    2.02
 -12  -1  -3    7.14    1.59
 -12  -1  -4   44.04    2.86
 -12  -1  -5   30.49    2.50
 -12  -1  -6  200.02    6.09
 -12  -1  -7    9.22    2.05
 -12  -1  -8   56.32    3.22
 -12  -1  -9   13.99    1.99
 -12  -1 -10   13.92    1.44
 -12  -1 -10   10.90    1.82
 -12  -1 -11   11.54    1.63
 -12  -1 -12   -2.18    1.10
  12   0 -21   -0.56    1.05
  12   0 -20   -2.14    1.40
  12   0 -19   14.07    1.90
  12   0 -18   31.33    2.80
  12   0 -17    3.25    2.10
  12   0 -16   54.92    3.53
  12   0 -15   58.33    3.71
  12   0 -14   26.15    2.88
  12   0 -13    8.06    2.30
  12   0 -12   71.06    6.76
 -12   0  12   69.80    3.58
  12   0 -11   17.82    4.16
  12   0 -11   23.83    4.45
 -12   0  11   20.87    2.20
 -12   0  11   14.12    2.09
  12   0 -10  250.96   12.22
 -12   0  10  251.57    7.21
  12   0  -9   61.09    6.40
 -12   0   9   68.72    3.53
 -12   0   9   60.74    3.45
  12   0  -8   16.07    4.01
 -12   0   8   12.04    1.97
 -12   0   8   12.88    1.96
  12   0  -7   93.32    7.87
 -12   0   7   94.72    4.21
 -12   0   7   98.47    4.17
  12   0  -6   15.91    4.58
 -12   0   6   10.07    1.85
 -12   0   6   12.28    1.91
  12   0  -5    0.85    3.16
 -12   0   5    0.11    1.26
 -12   0   5    3.27    1.67
  12   0  -4    5.39    3.92
 -12   0   4    2.46    1.50
 -12   0   4    1.95    1.34
  12   0  -3   -4.21    3.72
 -12   0   3   -1.99    1.59
 -12   0   3   -0.17    1.27
  12   0  -2   -3.92    3.80
 -12   0   2    0.63    1.59
 -12   0   2    0.24    1.27
  12   0  -1   27.69    5.35
 -12   0   1   30.70    2.36
  12   0   0    4.52    3.68
 -12   0   0    6.23    1.33
 -12   0   0    5.24    1.40
  12   0   1   97.73    8.15
 -12   0  -1  105.36    4.01
 -12   0  -1  103.21    3.89
  12   0   2   -0.33    3.10
 -12   0  -2    3.07    1.43
 -12   0  -3   54.74    3.18
 -12   0  -4    3.10    1.56
 -12   0  -4    3.89    1.35
 -12   0  -5    8.96    1.44
 -12   0  -5    9.44    1.97
 -12   0  -6   97.35    3.73
 -12   0  -6   99.42    4.39
 -12   0  -7  222.23    5.97
 -12   0  -7  231.51    6.73
 -12   0  -8  205.96    5.64
 -12   0  -8  218.98    6.47
 -12   0  -9    1.73    1.13
 -12   0  -9    0.96    1.81
 -12   0 -10    2.86    1.83
 -12   0 -10    2.53    1.12
 -12   0 -11    1.78    1.51
 -12   0 -11    1.89    0.95
 -12   0 -12    1.78    1.25
 -12   0 -12    1.71    0.75
  12   1 -21    7.75    1.13
  12   1 -20    2.83    1.27
  12   1 -19    1.83    1.43
  12   1 -18    6.51    1.88
  12   1 -17   14.66    2.13
  12   1 -16    5.07    2.07
  12   1 -15   40.59    3.05
 -12   1  14   11.96    2.07
  12   1 -14   12.57    2.27
 -12   1  13   -0.12    1.76
  12   1 -13    3.99    2.07
  12   1 -12  138.04    9.23
 -12   1  12  107.59    4.83
 -12   1  11   66.98    3.98
  12   1 -10    4.63    3.33
 -12   1  10    1.82    1.93
  12   1  -9   49.56    6.08
 -12   1   9   54.20    3.60
  12   1  -8  173.34   10.88
 -12   1   8  181.35    6.19
  12   1  -7  122.37    9.23
 -12   1   7  122.00    4.94
  12   1  -6   14.10    4.12
 -12   1   6   19.92    2.14
 -12   1   6   17.81    2.32
 -12   1   6   15.01    2.04
  12   1  -5   17.86    4.77
 -12   1   5   24.05    2.57
 -12   1   5   22.98    2.28
  12   1  -4   17.73    4.89
 -12   1   4   13.82    2.17
 -12   1   4   13.79    1.91
  12   1  -3  137.41   10.10
 -12   1   3  149.85    5.37
 -12   1   3  148.29    5.13
  12   1  -2  105.06    8.88
 -12   1   2  112.84    4.60
  12   1  -1    3.93    4.13
 -12   1   1    4.20    1.71
  12   1   0   35.12    5.88
 -12   1   0   38.79    2.87
  12   1   1   35.62    5.43
 -12   1  -1   34.48    2.24
 -12   1  -1   31.96    2.54
 -12   1  -1   33.20    2.45
  12   1   2   23.76    5.21
 -12   1  -2   21.61    2.21
 -12   1  -2   22.28    1.92
 -12   1  -2   21.39    2.19
 -12   1  -3   10.15    1.92
 -12   1  -3   12.06    1.61
 -12   1  -3   12.52    1.90
 -12   1  -4   48.89    2.77
 -12   1  -4   48.05    2.71
 -12   1  -4   50.19    3.31
 -12   1  -5   34.09    2.33
 -12   1  -5   33.54    2.43
 -12   1  -5   32.75    2.89
 -12   1  -6  196.88    5.83
 -12   1  -6  200.43    5.50
 -12   1  -6  205.87    6.48
 -12   1  -7   10.58    2.34
 -12   1  -7    9.49    1.67
 -12   1  -7    9.18    1.56
 -12   1  -8   50.52    2.83
 -12   1  -8   52.98    2.54
 -12   1  -9   14.79    1.62
 -12   1  -9   12.10    2.31
 -12   1  -9   10.47    1.57
 -12   1 -10    9.93    1.60
 -12   1 -10    4.76    1.89
 -12   1 -10    8.90    1.43
 -12   1 -11   10.88    1.82
 -12   1 -11    9.93    1.30
 -12   1 -12    2.29    0.85
  12   2 -20    0.00    0.78
 -12   2  19   -0.17    1.10
  12   2 -19    2.90    1.05
 -12   2  18   14.02    1.91
  12   2 -18   19.26    1.71
  12   2 -17   12.35    1.72
 -12   2  16    5.35    1.67
  12   2 -16    7.87    1.73
 -12   2  15    2.32    1.81
  12   2 -15    3.23    1.62
 -12   2  14    8.12    2.16
  12   2 -14    6.84    1.88
 -12   2  13    7.09    2.35
  12   2 -13    9.44    2.09
 -12   2  12   15.94    2.84
  12   2 -12   19.56    2.32
 -12   2  11   42.10    3.57
  12   2 -10   60.38    6.92
 -12   2  10   69.15    4.32
  12   2  -9   24.15    7.25
  12   2  -9   19.97    5.05
 -12   2   9   14.53    2.71
  12   2  -8  106.56    8.96
 -12   2   8  106.09    4.76
 -12   2   8  108.37    5.10
  12   2  -7  190.82   11.98
 -12   2   7  193.34    6.34
  12   2  -7  196.12    6.01
 -12   2   7  198.26    6.88
  12   2  -6  179.61   11.60
 -12   2   6  184.29    6.31
  12   2  -6  184.68    5.77
 -12   2   6  187.12    6.57
  12   2  -5   41.65    6.78
  12   2  -5   34.39    2.57
 -12   2   5   35.55    3.10
 -12   2   5   31.60    3.04
  12   2  -4  100.41    9.35
 -12   2   4  100.41    4.59
  12   2  -4   90.65    3.89
 -12   2   4   97.64    4.60
  12   2  -3   97.46    8.89
 -12   2   3   98.54    4.61
  12   2  -3   92.59    3.89
 -12   2   3  100.98    4.57
  12   2  -2  129.15   10.06
 -12   2   2  133.13    5.41
  12   2  -2  129.56    4.54
 -12   2   2  130.78    5.15
  12   2  -1  124.82    9.76
 -12   2   1  139.20    5.57
  12   2  -1  136.59    4.61
 -12   2   1  131.53    5.07
 -12   2   0   72.51    3.29
  12   2   0   73.42    7.85
 -12   2   0   78.63    4.31
 -12   2   0   68.89    3.67
 -12   2   0   74.56    3.76
  12   2   1   11.12    3.97
 -12   2  -1    9.60    1.59
 -12   2  -1   11.00    1.99
 -12   2  -1   10.99    1.85
 -12   2  -2   51.60    2.99
 -12   2  -2   57.32    3.32
 -12   2  -3   92.55    3.85
 -12   2  -3   84.80    3.78
 -12   2  -3   86.19    4.21
 -12   2  -4   81.32    3.58
 -12   2  -4   74.00    3.60
 -12   2  -4   78.96    4.42
 -12   2  -4   77.82    4.13
 -12   2  -5    1.58    1.95
 -12   2  -5    0.91    1.41
 -12   2  -5    0.42    1.57
 -12   2  -5    1.69    2.21
 -12   2  -6   40.54    2.73
 -12   2  -6   49.30    2.86
 -12   2  -6   47.03    3.34
 -12   2  -6   36.14    3.30
 -12   2  -7   -2.63    2.14
 -12   2  -7    0.42    1.59
 -12   2  -7    1.01    1.35
 -12   2  -7    0.69    1.66
 -12   2  -8   12.12    1.68
 -12   2  -8   10.70    1.71
 -12   2  -8    9.45    1.98
 -12   2  -9   16.63    1.72
 -12   2  -9   11.41    1.62
 -12   2 -10   -0.70    1.54
 -12   2 -10    1.09    1.15
 -12   2 -11    3.26    1.00
  12   3 -19    0.44    0.70
 -12   3  18    4.26    1.43
 -12   3  17    3.00    1.72
 -12   3  16   23.00    2.58
 -12   3  15    9.24    2.47
 -12   3  14   13.30    2.80
 -12   3  13   13.53    3.00
 -12   3  12   -2.07    2.65
 -12   3  11   35.49    3.83
 -12   3  10   19.27    3.22
 -12   3  10   24.38    3.33
 -12   3   9  121.56    5.54
 -12   3   9  145.64    6.17
  12   3  -8   20.06    2.38
 -12   3   8   19.53    3.21
  12   3  -7   11.09    4.38
  12   3  -7   15.69    2.18
 -12   3   7   14.89    2.82
  12   3  -6    0.10    3.47
  12   3  -6    7.44    1.86
 -12   3   6    5.11    2.42
  12   3  -5   36.38    6.59
 -12   3   5   47.18    4.65
  12   3  -5   43.08    2.89
 -12   3   5   43.11    3.53
  12   3  -4   80.43    8.88
 -12   3   4   78.25    5.14
  12   3  -4   79.33    3.75
 -12   3   4   80.20    4.38
  12   3  -3   57.55    3.22
 -12   3   3   57.02    4.68
 -12   3   3   54.26    3.63
  12   3  -2   72.63    8.50
 -12   3   2   74.05    4.93
  12   3  -2   70.40    3.49
 -12   3   2   66.01    3.83
  12   3  -1   36.01    2.58
 -12   3   1   39.73    3.98
 -12   3   1   34.54    3.00
  12   3   0   44.01    2.70
 -12   3   0   42.94    4.08
 -12   3  -1    3.20    2.84
 -12   3  -2   23.92    2.31
 -12   3  -2   23.23    3.29
 -12   3  -3   17.98    2.23
 -12   3  -3   16.43    3.18
 -12   3  -4   29.94    2.64
 -12   3  -4   28.33    3.25
 -12   3  -5    1.31    1.77
 -12   3  -5   -0.23    2.24
 -12   3  -6    2.26    1.85
 -12   3  -6   25.41    2.60
 -12   3  -7    2.75    1.72
 -12   3  -7    3.45    2.05
 -12   3  -8   23.48    2.04
 -12   3  -9    2.96    1.52
 -12   3 -10   26.50    2.17
 -12   4  17   -0.76    1.22
 -12   4  16    3.62    1.49
 -12   4  15    0.68    1.81
 -12   4  14    0.97    1.90
 -12   4  13   11.56    2.32
 -12   4  12    6.36    2.31
 -12   4  12    0.51    2.48
 -12   4  11   15.29    2.51
 -12   4  11   11.00    2.66
 -12   4  11   19.69    3.22
 -12   4  10   21.41    2.69
 -12   4  10   22.20    3.34
 -12   4  10   20.24    3.27
 -12   4   9   24.37    2.71
  12   4  -9   21.22    2.35
 -12   4   9   21.70    3.84
 -12   4   9   24.45    3.28
 -12   4   8   17.01    2.30
  12   4  -8   18.62    2.37
 -12   4   8   18.89    4.33
 -12   4   8   21.17    3.17
 -12   4   7   15.37    2.13
 -12   4   7   13.21    4.44
  12   4  -7   19.13    2.38
 -12   4   7   13.01    2.72
  12   4  -6   98.86    4.28
 -12   4   6   93.46    4.03
 -12   4   6   95.93    4.87
  12   4  -5   39.61    2.96
 -12   4   5   37.77    3.24
  12   4  -4   28.32    2.57
 -12   4   4   27.84    2.87
  12   4  -3    6.65    1.90
 -12   4   3   10.09    2.14
 -12   4   2  154.58    4.62
  12   4  -2  145.82    5.11
 -12   4   1   16.17    1.83
  12   4  -1   17.85    2.11
 -12   4   0   94.72    3.60
  12   4   0   92.39    3.83
 -12   4  -1   10.66    1.71
  12   4   1   13.09    1.70
 -12   4  -2    1.88    1.50
 -12   4  -3   16.11    1.92
 -12   4  -4    8.61    1.72
 -12   4  -5    0.59    1.36
 -12   4  -6    2.14    1.40
 -12   4  -7    9.92    1.54
 -12   4  -8    9.85    1.69
 -12   5  15   -1.07    1.08
 -12   5  14    2.23    1.33
 -12   5  13   -1.49    1.35
 -12   5  12    5.37    1.65
 -12   5  11    7.08    1.70
 -12   5  10   10.41    1.86
 -12   5   9   24.39    3.30
 -12   5   9   23.57    2.19
  12   5  -8   11.59    1.79
 -12   5   8    6.45    3.16
 -12   5   8   10.60    1.68
  12   5  -7    7.06    1.77
 -12   5   7    7.43    3.54
 -12   5   7    9.33    1.60
  12   5  -6    5.19    1.58
 -12   5   6    8.36    3.66
  12   5  -5    0.68    1.55
 -12   5   5   -0.15    4.01
  12   5  -4    1.95    1.68
 -12   5   4    4.87    4.15
 -12   5   3    2.59    4.14
  12   5  -3    1.43    1.52
 -12   5   2    5.07    3.92
  12   5  -2    6.86    1.63
 -12   5   1    4.70    3.86
  12   5  -1    0.38    1.26
 -12   5   0    2.30    3.74
  12   5   0    0.71    1.26
 -12   5  -1    2.43    1.00
 -12   5  -1    1.22    3.12
  12   5   1    1.68    1.10
 -12   5  -2   10.57    1.27
 -12   5  -2   10.64    2.99
  12   5   2   10.95    1.31
 -12   5  -3    2.01    1.05
 -12   5  -3    2.46    2.36
 -12   5  -4    6.10    1.15
 -12   5  -5    1.95    1.22
  12   6  -5    1.87    1.10
  12   6  -4    1.57    1.12
 -12   6   4   -2.87    2.08
  12   6  -3    2.91    1.13
 -12   6   3   -0.99    2.06
  12   6  -2    0.71    1.00
 -12   6   2    0.65    1.85
  12   6  -1    2.49    0.96
 -12   6   1    2.87    1.81
 -13  -6   6    1.78    0.94
 -13  -6   5    5.81    1.07
 -13  -6   4    0.19    0.92
 -13  -6   3    2.79    0.91
  13  -5 -13    3.71    1.20
  13  -5 -12    1.32    1.18
  13  -5 -11    6.29    1.37
 -13  -5  11    4.99    1.02
  13  -5 -10   15.19    1.60
 -13  -5  10   18.60    1.68
  13  -5  -9    5.39    1.27
 -13  -5   9    9.90    1.58
 -13  -5   8    7.39    1.57
 -13  -5   7   -1.86    1.52
 -13  -5   6    3.87    1.64
 -13  -5   5   13.15    1.93
 -13  -5   4    2.79    1.65
 -13  -5   3    5.84    1.69
 -13  -5   2    2.80    1.43
 -13  -5   1    9.86    1.20
 -13  -5   1    7.26    1.48
 -13  -5   0    3.84    0.95
 -13  -5   0    2.67    1.19
 -13  -5  -1    5.68    0.99
 -13  -5  -1    4.39    1.06
 -13  -5  -2    0.97    0.88
 -13  -5  -3    6.24    0.97
  13  -4 -17    3.28    1.09
  13  -4 -16    4.57    1.46
  13  -4 -15    2.05    1.58
  13  -4 -14   10.37    2.23
  13  -4 -13   -1.02    1.80
  13  -4 -12    0.40    1.77
 -13  -4  12   -0.91    1.16
  13  -4 -11    8.41    2.09
 -13  -4  11    5.73    1.46
  13  -4 -10   42.08    3.05
 -13  -4  10   41.45    2.74
  13  -4  -9    3.11    1.84
 -13  -4   9    2.05    1.59
  13  -4  -8   14.85    2.13
 -13  -4   8   14.11    2.17
  13  -4  -7   45.00    2.88
 -13  -4   7   38.00    3.00
 -13  -4   6    4.02    2.02
 -13  -4   5   29.26    2.94
 -13  -4   4    6.21    2.16
 -13  -4   3   32.72    2.90
 -13  -4   2   -1.81    1.79
 -13  -4   1   27.43    1.94
 -13  -4   1   25.02    2.41
 -13  -4   0    7.73    1.33
 -13  -4   0    9.55    1.74
 -13  -4  -1   24.58    1.90
 -13  -4  -1   25.68    2.09
 -13  -4  -2   20.39    1.84
 -13  -4  -2   17.48    1.64
 -13  -4  -3    4.08    1.26
 -13  -4  -4    9.20    1.42
 -13  -4  -5   17.30    1.61
 -13  -4  -6    2.88    1.04
 -13  -4  -7    1.06    0.89
  13  -3 -18    0.18    1.06
  13  -3 -17    8.75    1.60
  13  -3 -16    4.10    1.68
  13  -3 -15    8.36    2.11
  13  -3 -14   -1.05    2.13
  13  -3 -13    2.09    2.22
  13  -3 -12   12.20    2.53
 -13  -3  12   13.51    1.79
 -13  -3  11    9.93    1.77
 -13  -3  10   45.74    3.10
 -13  -3   9   17.25    2.30
 -13  -3   8   72.53    3.93
 -13  -3   7   66.18    3.82
 -13  -3   6    4.76    2.06
 -13  -3   5  218.38    6.87
 -13  -3   4   58.60    3.63
 -13  -3   3  253.69    7.46
 -13  -3   2   10.33    2.00
 -13  -3   1   23.57    1.95
 -13  -3   1   17.20    2.22
 -13  -3   0    7.98    1.51
 -13  -3   0    6.63    1.77
 -13  -3  -1    4.49    1.28
 -13  -3  -1    5.70    1.65
 -13  -3  -2   18.07    1.96
 -13  -3  -2   16.44    1.82
 -13  -3  -3    1.00    1.32
 -13  -3  -4    3.85    1.54
 -13  -3  -5    2.28    1.33
 -13  -3  -6   -1.09    1.34
 -13  -3  -7    4.43    1.37
 -13  -3  -8   30.73    1.92
 -13  -3  -9    4.02    1.07
  13  -2 -19    1.92    0.89
  13  -2 -19   -3.09    0.99
  13  -2 -18    1.31    1.22
  13  -2 -18    1.74    1.10
  13  -2 -17    1.71    1.45
  13  -2 -17   -0.26    1.17
  13  -2 -16   14.05    2.17
  13  -2 -16   15.20    1.79
  13  -2 -15    5.80    2.07
  13  -2 -15    8.46    1.73
  13  -2 -14   28.12    2.39
  13  -2 -13   27.66    2.49
  13  -2 -12  100.28    4.18
 -13  -2  12  104.05    4.21
 -13  -2  11   21.97    2.39
 -13  -2  10   24.83    2.46
  13  -2  -9   46.00    6.07
 -13  -2   9   48.31    3.21
  13  -2  -8   10.19    4.02
 -13  -2   8   15.83    2.06
 -13  -2   8   13.06    2.21
  13  -2  -7  110.96    8.94
 -13  -2   7  100.70    4.34
 -13  -2   7  101.38    4.56
  13  -2  -6   47.70    6.24
 -13  -2   6   43.06    2.99
 -13  -2   6   44.02    3.12
  13  -2  -5   63.57    7.13
 -13  -2   5   64.99    3.62
  13  -2  -4   13.50    4.52
 -13  -2   4   10.94    2.05
  13  -2  -3   28.90    5.22
 -13  -2   3   33.26    2.82
  13  -2  -2   42.10    5.93
 -13  -2   2   40.13    2.95
  13  -2  -1   13.10    4.31
 -13  -2   1   17.76    2.16
 -13  -2   0   43.69    2.53
 -13  -2   0   47.72    2.87
 -13  -2  -1   50.06    2.81
 -13  -2  -1   51.43    2.88
 -13  -2  -2   25.19    2.14
 -13  -2  -3   59.06    3.07
 -13  -2  -4   43.67    2.79
 -13  -2  -5    6.86    1.64
 -13  -2  -6    4.84    1.57
 -13  -2  -7   20.49    2.08
 -13  -2  -8   13.71    1.75
 -13  -2  -9    3.13    1.36
 -13  -2 -10    2.26    1.08
  13  -1 -20    2.25    1.12
  13  -1 -19    5.08    1.39
  13  -1 -18   36.70    2.12
  13  -1 -18   38.34    2.50
  13  -1 -17    7.01    1.60
  13  -1 -17    5.82    1.76
  13  -1 -16   41.70    2.79
  13  -1 -16   42.89    2.90
  13  -1 -15    0.51    1.92
  13  -1 -14   10.74    2.28
  13  -1 -13   47.50    3.31
 -13  -1  13   40.78    2.64
 -13  -1  12   22.42    2.30
 -13  -1  11   26.39    2.44
  13  -1 -10    9.83    3.70
 -13  -1  10   11.43    2.06
 -13  -1  10   12.18    2.02
  13  -1  -9   32.56    5.30
 -13  -1   9   33.16    2.66
 -13  -1   9   35.40    2.85
  13  -1  -8   29.75    5.25
 -13  -1   8   30.50    2.61
 -13  -1   8   30.99    2.70
  13  -1  -7   26.96    5.28
 -13  -1   7   27.07    2.57
 -13  -1   7   29.18    2.55
  13  -1  -6   13.73    4.14
 -13  -1   6   10.88    1.98
 -13  -1   6    8.56    1.78
  13  -1  -5    3.64    3.47
 -13  -1   5    7.88    1.94
 -13  -1   5    7.90    1.85
  13  -1  -4   22.11    5.16
 -13  -1   4   24.97    2.46
  13  -1  -3  210.03   12.48
 -13  -1   3  200.67    6.18
  13  -1  -2    6.75    3.88
 -13  -1   2    1.89    1.43
  13  -1  -1    6.97    3.98
 -13  -1   1    9.16    1.68
  13  -1   0  131.03    9.92
 -13  -1   0  139.51    4.49
 -13  -1   0  137.08    4.78
  13  -1   1    2.28    3.48
 -13  -1  -1    3.38    1.28
 -13  -1  -1    3.78    1.35
 -13  -1  -2   56.25    3.04
 -13  -1  -3    3.78    1.58
 -13  -1  -4   21.25    2.25
 -13  -1  -5   45.07    2.93
 -13  -1  -6    9.74    1.96
 -13  -1  -7    6.51    1.80
 -13  -1  -7    8.60    1.50
 -13  -1  -8    6.97    1.77
 -13  -1  -9   14.87    1.90
 -13  -1 -10   21.75    1.86
 -13  -1 -11    0.10    1.05
  13   0 -21    3.92    1.06
  13   0 -20    4.40    1.31
  13   0 -19    7.13    1.60
  13   0 -18    3.69    1.75
  13   0 -17    4.92    2.02
  13   0 -16   11.24    2.44
  13   0 -15    0.73    2.18
  13   0 -14   51.30    3.57
  13   0 -13   58.34    3.72
 -13   0  13   47.24    3.04
 -13   0  12    2.56    1.70
  13   0 -11  119.50    8.58
  13   0 -11  123.13    8.97
 -13   0  11  132.37    5.06
 -13   0  11  120.44    4.88
  13   0 -10   36.73    5.70
 -13   0  10   39.14    2.94
 -13   0  10   36.73    2.96
 -13   0   9   79.43    4.05
 -13   0   9   82.30    4.12
  13   0  -8  163.42   10.55
 -13   0   8  159.65    5.78
 -13   0   8  174.50    5.88
  13   0  -7   11.29    4.14
 -13   0   7   18.70    2.40
 -13   0   7   16.24    2.20
  13   0  -6   49.31    6.40
 -13   0   6   45.92    3.21
 -13   0   6   47.13    3.09
 -13   0   5    8.51    1.98
 -13   0   5    7.93    1.80
  13   0  -4   13.62    4.45
 -13   0   4   12.73    1.90
 -13   0   4   13.89    2.17
  13   0  -3  102.17    8.95
 -13   0   3  115.04    4.77
 -13   0   3  105.33    4.37
  13   0  -2  137.11   10.21
 -13   0   2  139.55    5.17
 -13   0   2  127.94    4.78
  13   0  -1   39.57    5.95
 -13   0   1   50.14    3.39
 -13   0   1   48.63    2.91
  13   0   0   19.77    5.01
 -13   0   0   22.20    2.50
 -13   0   0   18.28    1.97
  13   0   1   49.68    6.48
 -13   0  -1   56.19    3.47
 -13   0  -1   60.72    3.08
 -13   0  -1   58.58    3.03
 -13   0  -2    0.96    1.40
 -13   0  -2    0.02    1.63
 -13   0  -3   -0.77    1.45
 -13   0  -3    1.15    1.68
 -13   0  -4    6.59    1.82
 -13   0  -4   11.69    1.43
 -13   0  -4    9.07    1.84
 -13   0  -5   47.38    2.37
 -13   0  -5   46.69    2.85
 -13   0  -5   43.54    3.00
 -13   0  -6   11.23    2.00
 -13   0  -6    9.40    1.37
 -13   0  -7    8.58    2.01
 -13   0  -7    5.05    1.14
 -13   0  -8   72.00    2.84
 -13   0  -8   75.36    3.53
 -13   0  -9    2.66    1.62
 -13   0  -9    4.83    1.03
 -13   0 -10   -1.44    1.44
 -13   0 -10    0.75    0.79
 -13   0 -11   13.11    1.63
  13   1 -20    1.55    1.10
  13   1 -19    6.24    1.48
  13   1 -18   42.62    2.60
  13   1 -17    4.49    1.72
  13   1 -16   44.99    3.03
 -13   1  15   -0.77    1.52
  13   1 -15    1.72    2.04
 -13   1  14    9.81    2.07
  13   1 -14   12.64    2.31
  13   1 -13   44.24    3.22
 -13   1  13   33.27    2.99
 -13   1  12   19.13    2.67
 -13   1  11   24.60    2.91
  13   1 -10   12.36    4.38
 -13   1  10   12.41    2.68
  13   1  -9   31.15    5.48
 -13   1   9   32.45    3.19
  13   1  -8   26.59    5.13
 -13   1   8   34.22    3.15
  13   1  -7   27.89    5.23
 -13   1   7   28.13    2.58
 -13   1   7   30.79    3.03
  13   1  -6   10.81    4.09
 -13   1   6    9.38    1.97
 -13   1   6    7.71    2.16
  13   1  -5    7.04    4.17
 -13   1   5    6.37    1.97
 -13   1   5   10.11    2.33
  13   1  -4   24.87    5.53
 -13   1   4   21.19    2.57
  13   1  -3  206.21   12.78
 -13   1   3  215.44    6.78
  13   1  -2    1.02    4.06
 -13   1   2    3.26    1.84
  13   1  -1    3.91    4.21
 -13   1   1   12.10    2.18
  13   1   0  147.81   10.79
 -13   1   0  139.61    5.27
  13   1   1   -1.02    3.61
 -13   1  -1    3.66    1.50
 -13   1  -1    2.62    1.66
 -13   1  -2   56.91    2.85
 -13   1  -2   57.45    3.32
 -13   1  -2   53.64    3.16
 -13   1  -3    6.07    1.87
 -13   1  -3    5.74    1.35
 -13   1  -3    5.33    1.65
 -13   1  -4   19.85    2.35
 -13   1  -4   20.70    1.95
 -13   1  -4   17.38    1.89
 -13   1  -5   48.11    2.67
 -13   1  -5   45.98    2.66
 -13   1  -5   47.42    3.17
 -13   1  -6    7.27    2.08
 -13   1  -6   11.35    1.63
 -13   1  -6    9.57    1.74
 -13   1  -7    8.12    2.17
 -13   1  -7    8.90    1.48
 -13   1  -7    9.41    1.47
 -13   1  -8    4.72    1.14
 -13   1  -8    5.57    1.84
 -13   1  -8    5.65    1.29
 -13   1  -8    3.52    1.69
 -13   1  -9    1.56    1.58
 -13   1  -9    4.29    1.12
 -13   1  -9    3.29    1.35
 -13   1 -10   17.43    1.37
 -13   2  19    1.04    1.07
  13   2 -19    0.17    0.90
 -13   2  18    0.38    1.35
  13   2 -18    2.30    1.13
  13   2 -17    1.05    1.25
 -13   2  16   13.26    2.00
  13   2 -16   13.80    1.80
 -13   2  15    6.23    1.99
  13   2 -15    7.23    1.69
 -13   2  14   24.33    2.86
  13   2 -14   28.75    2.46
 -13   2  13   24.46    3.03
  13   2 -13   25.88    2.54
  13   2 -12  104.77    4.29
 -13   2  12   93.91    5.01
 -13   2  11   18.25    3.08
 -13   2  10   21.90    3.22
  13   2  -9   53.30    7.08
 -13   2   9   52.62    3.96
  13   2  -8   10.30    3.92
 -13   2   8   20.50    3.04
 -13   2   8   14.03    2.85
  13   2  -7   98.35    8.97
 -13   2   7   94.97    4.89
 -13   2   7  100.27    5.25
  13   2  -6   51.49    7.13
 -13   2   6   41.58    3.65
 -13   2   6   41.26    3.58
  13   2  -5   52.97    7.02
 -13   2   5   65.93    4.09
 -13   2   5   61.39    4.09
  13   2  -4   12.11    4.88
  13   2  -4   11.76    1.90
 -13   2   4   11.80    2.67
 -13   2   4   11.02    2.53
  13   2  -3   33.74    6.28
  13   2  -3   29.21    2.39
 -13   2   3   27.43    3.29
 -13   2   3   25.20    2.85
  13   2  -2   45.22    6.81
 -13   2   2   47.97    3.77
  13   2  -2   47.62    2.80
 -13   2   2   45.99    3.35
  13   2  -1   15.06    5.10
 -13   2   1   19.29    3.03
 -13   2   1   16.78    2.32
 -13   2   0   39.85    3.70
 -13   2   0   40.31    2.97
 -13   2  -1   54.02    3.82
 -13   2  -1   54.72    3.21
 -13   2  -1   53.54    3.20
 -13   2  -2   26.79    2.48
 -13   2  -2   25.04    2.17
 -13   2  -2   29.18    3.24
 -13   2  -3   62.28    3.19
 -13   2  -3   55.26    3.09
 -13   2  -3   53.22    3.97
 -13   2  -3   61.34    3.43
 -13   2  -4   48.72    2.86
 -13   2  -4   43.13    2.70
 -13   2  -4   42.84    3.59
 -13   2  -4   48.12    3.22
 -13   2  -5    7.50    1.99
 -13   2  -5    6.01    1.57
 -13   2  -5    8.38    1.76
 -13   2  -5    5.88    2.31
 -13   2  -6    0.14    1.26
 -13   2  -6    3.77    1.59
 -13   2  -6    4.89    2.01
 -13   2  -7   17.32    1.84
 -13   2  -7   20.95    1.91
 -13   2  -7   21.07    2.32
 -13   2  -8   10.87    1.52
 -13   2  -8    9.58    1.43
 -13   2  -8   10.87    1.76
 -13   2  -9    2.92    1.27
 -13   2  -9    2.28    1.00
 -13   3  18   -0.44    1.29
 -13   3  17   10.73    1.82
 -13   3  16    4.41    1.92
 -13   3  15    8.00    2.26
 -13   3  14    2.39    2.18
 -13   3  13    1.69    2.26
 -13   3  12   19.22    3.20
 -13   3  11    8.17    2.87
 -13   3  10   34.41    3.61
 -13   3  10   44.05    4.06
 -13   3   9   18.43    3.65
 -13   3   9   17.40    3.22
 -13   3   8   73.85    4.63
  13   3  -7   62.65    3.59
 -13   3   7   71.97    4.55
  13   3  -6    4.71    1.90
 -13   3   6    4.45    2.55
 -13   3   5  204.82    7.65
  13   3  -5  198.82    6.20
 -13   3   5  206.26    7.05
 -13   3   4   58.00    5.06
  13   3  -4   58.44    3.34
 -13   3   4   59.65    3.97
 -13   3   3  250.68    8.58
  13   3  -3  242.34    6.86
 -13   3   3  257.00    7.54
 -13   3   2   12.97    3.60
  13   3  -2   13.64    1.92
 -13   3   2   14.78    2.33
  13   3  -1   25.86    2.22
 -13   3   1   18.96    3.74
 -13   3   1   21.68    2.41
 -13   3   0   -0.60    2.94
  13   3   0    6.07    1.44
 -13   3  -1    4.93    1.83
 -13   3  -1    2.96    3.03
 -13   3  -2   16.93    2.22
 -13   3  -2   18.44    3.32
 -13   3  -3    1.79    1.73
 -13   3  -3    0.60    2.72
 -13   3  -4    1.08    1.59
 -13   3  -4    1.04    2.48
 -13   3  -5    1.92    1.57
 -13   3  -5    3.93    2.35
 -13   3  -6    0.97    1.51
 -13   3  -6   -0.41    2.08
 -13   3  -7    6.64    1.55
 -13   3  -8   33.66    1.98
 -13   3  -9    6.02    1.58
 -13   4  17    5.13    1.18
 -13   4  16    4.99    1.51
 -13   4  15    3.47    1.66
 -13   4  14    4.77    1.83
 -13   4  13   -1.49    1.71
 -13   4  12   -1.25    1.92
 -13   4  12   -0.98    2.27
 -13   4  11    7.64    2.03
 -13   4  11    5.22    2.36
 -13   4  11    2.52    2.42
 -13   4  10   40.79    3.05
 -13   4  10   37.05    3.38
 -13   4  10   39.80    3.72
 -13   4   9    2.80    1.68
 -13   4   9   -2.48    3.26
 -13   4   9    1.85    2.40
 -13   4   8   16.89    2.12
  13   4  -8   12.62    2.11
 -13   4   8   15.02    4.07
 -13   4   8   14.21    2.68
 -13   4   7   37.10    4.71
  13   4  -7   41.34    2.98
 -13   4   7   34.10    2.62
 -13   4   7   38.86    3.42
 -13   4   6    4.87    4.40
  13   4  -6    5.45    1.89
 -13   4   6    5.39    2.17
  13   4  -5   22.93    2.37
 -13   4   5   24.18    2.68
  13   4  -4    3.41    1.66
 -13   4   4    4.59    1.91
 -13   4   3   41.59    2.51
  13   4  -3   33.83    2.60
 -13   4   3   33.97    2.67
 -13   4   2    2.24    1.31
  13   4  -2    1.71    1.44
 -13   4   1   26.70    2.07
  13   4  -1   28.02    2.22
 -13   4   0    8.95    1.59
  13   4   0   10.27    1.58
 -13   4  -1   26.95    2.11
  13   4   1   28.34    1.97
 -13   4  -2   16.70    1.85
 -13   4  -3    4.45    1.45
 -13   4  -4    8.59    1.52
 -13   4  -5   22.18    1.73
 -13   4  -6    1.60    1.16
 -13   4  -7   -0.15    1.25
 -13   5  13    0.88    1.14
 -13   5  12    1.85    1.22
 -13   5  11    7.58    1.40
 -13   5  10   17.95    1.71
 -13   5   9    9.26    2.59
 -13   5   9    4.05    1.22
 -13   5   8    7.34    2.93
 -13   5   7    3.50    3.16
  13   5  -6    3.79    1.47
 -13   5   6    4.79    3.19
  13   5  -5   12.49    1.78
 -13   5   5   13.79    3.71
  13   5  -4    6.72    1.55
 -13   5   4    8.35    3.64
  13   5  -3    5.75    1.50
 -13   5   3    6.92    3.62
  13   5  -2    3.45    1.31
 -13   5   2    2.58    3.33
 -13   5   1    8.09    3.23
  13   5  -1    7.45    1.40
 -13   5   0    2.53    0.92
  13   5   0    2.91    1.10
 -13   5   0    3.56    3.01
 -13   5  -1    3.09    0.91
  13   5   1    5.18    1.05
 -13   5  -1    6.58    2.72
 -13   5  -2    1.43    0.93
 -13   5  -2    0.36    2.16
 -14  -5  10    3.46    1.08
 -14  -5   9   -0.10    1.07
 -14  -5   8    2.79    1.28
 -14  -5   7    1.86    1.27
 -14  -5   6    7.61    1.55
 -14  -5   5    2.43    1.44
 -14  -5   4    4.55    1.44
 -14  -5   3    0.79    1.29
 -14  -5   2   14.89    1.42
 -14  -5   2   19.98    1.75
 -14  -5   1    2.14    1.06
 -14  -5   1    1.03    1.04
 -14  -5   0    1.94    0.89
  14  -4 -16    2.61    1.13
  14  -4 -15    6.36    1.55
  14  -4 -14    1.95    1.50
  14  -4 -13    2.72    1.63
  14  -4 -12    8.52    1.86
 -14  -4  12    7.14    1.34
  14  -4 -11    6.70    1.82
 -14  -4  11    7.92    1.47
  14  -4 -10    2.34    1.65
 -14  -4  10    0.11    1.40
  14  -4  -9    5.13    1.69
 -14  -4   9    5.25    1.70
  14  -4  -8   10.29    1.76
 -14  -4   8    7.77    1.92
  14  -4  -7    1.26    1.37
 -14  -4   7   31.15    2.63
 -14  -4   6    9.71    2.10
 -14  -4   5   22.29    2.04
 -14  -4   5   24.35    2.53
 -14  -4   4   15.43    2.21
 -14  -4   3    3.07    1.76
 -14  -4   2    6.28    1.65
 -14  -4   1   -1.44    1.40
 -14  -4   0   18.89    1.54
 -14  -4   0   19.90    1.85
 -14  -4  -1   16.98    1.52
 -14  -4  -1   17.70    1.63
 -14  -4  -2   -0.30    0.91
 -14  -4  -3    1.03    1.02
 -14  -4  -4    2.82    1.02
 -14  -4  -5    7.11    1.05
  14  -3 -18    0.95    0.93
  14  -3 -17    1.82    1.23
  14  -3 -16    2.66    1.54
  14  -3 -15    0.57    1.68
  14  -3 -14    5.76    2.01
  14  -3 -13    1.40    2.05
 -14  -3  13    2.43    1.19
  14  -3 -12   22.49    2.77
 -14  -3  12   23.08    2.09
  14  -3 -11    3.83    2.19
 -14  -3  11    2.41    1.56
 -14  -3  10   12.70    2.07
 -14  -3   9    8.77    2.05
 -14  -3   8   29.88    2.84
 -14  -3   7  133.35    4.73
 -14  -3   7  121.38    5.06
 -14  -3   6   13.23    2.06
 -14  -3   6   12.23    2.43
 -14  -3   5   89.09    4.31
 -14  -3   4   41.80    3.18
 -14  -3   3   12.17    2.24
 -14  -3   2   19.79    2.42
 -14  -3   1   19.19    2.22
 -14  -3   0    1.23    1.10
 -14  -3   0    2.89    1.38
 -14  -3  -1    8.41    1.47
 -14  -3  -1   11.61    1.68
 -14  -3  -2    2.05    1.17
 -14  -3  -3    3.54    1.25
 -14  -3  -4    1.08    1.19
 -14  -3  -5   -1.05    1.20
 -14  -3  -6   13.25    1.48
 -14  -3  -7    3.91    1.11
  14  -2 -18   12.77    1.43
  14  -2 -18   13.31    1.34
  14  -2 -17    2.80    1.39
  14  -2 -17    1.35    1.15
  14  -2 -16    3.28    1.59
  14  -2 -16    3.02    1.31
  14  -2 -15   10.66    2.09
  14  -2 -15    5.24    1.61
  14  -2 -14   13.50    1.89
  14  -2 -13   18.15    2.14
 -14  -2  13   14.07    1.79
  14  -2 -12    8.27    1.88
 -14  -2  12   12.50    1.93
 -14  -2  11   48.93    3.16
 -14  -2  10    1.88    1.68
 -14  -2   9   31.43    2.58
 -14  -2   9   28.56    2.80
 -14  -2   8   74.44    3.73
 -14  -2   8   79.24    4.13
 -14  -2   7   32.59    2.79
 -14  -2   7   33.43    2.90
 -14  -2   6   74.14    3.96
 -14  -2   6   85.16    4.23
 -14  -2   5    7.08    2.20
 -14  -2   5    8.30    2.13
 -14  -2   4  104.62    4.62
 -14  -2   3    8.98    1.96
 -14  -2   2    4.48    1.74
 -14  -2   1   38.33    2.81
 -14  -2   0    1.15    1.22
 -14  -2   0    2.80    1.45
 -14  -2  -1   29.13    2.22
 -14  -2  -1   28.80    2.21
 -14  -2  -2   30.61    2.34
 -14  -2  -3   20.02    2.01
 -14  -2  -4    3.70    1.41
 -14  -2  -5    6.03    1.51
 -14  -2  -6   22.40    1.99
 -14  -2  -7   13.32    1.63
 -14  -2  -7    9.74    1.42
 -14  -2  -8   25.11    1.79
 -14  -2  -9    1.26    0.97
  14  -1 -20   14.46    1.26
  14  -1 -19    7.15    1.37
  14  -1 -18   16.69    1.56
  14  -1 -18   21.76    1.95
  14  -1 -17    0.61    1.26
  14  -1 -17    1.65    1.57
  14  -1 -16    4.04    1.58
  14  -1 -16    4.91    1.81
  14  -1 -15   28.20    2.66
  14  -1 -14    3.53    2.09
  14  -1 -13   41.67    3.20
 -14  -1  13   38.89    2.59
 -14  -1  12   81.88    3.90
 -14  -1  11   19.95    2.22
 -14  -1  11   13.84    2.11
 -14  -1  10   24.71    2.57
 -14  -1  10   22.46    2.48
 -14  -1   9   45.64    3.15
 -14  -1   9   53.05    3.42
  14  -1  -8  210.21   12.48
 -14  -1   8  210.05    6.67
 -14  -1   8  212.76    6.70
  14  -1  -7    5.26    3.41
 -14  -1   7    9.74    2.11
 -14  -1   7   11.31    2.17
  14  -1  -6   72.91    7.87
 -14  -1   6   72.44    3.99
 -14  -1   6   69.60    3.83
  14  -1  -5   81.72    8.29
 -14  -1   5   73.81    3.98
 -14  -1   5   69.62    3.79
  14  -1  -4   39.71    6.39
 -14  -1   4   44.06    3.31
 -14  -1   4   41.25    2.96
  14  -1  -3    9.00    3.68
 -14  -1   3   12.40    2.42
 -14  -1   3   10.83    2.06
 -14  -1   2   19.72    2.33
 -14  -1   1   29.11    2.49
 -14  -1   0    4.45    1.51
 -14  -1  -1   17.89    1.96
 -14  -1  -1   17.71    1.88
 -14  -1  -2   18.26    2.00
 -14  -1  -3   17.13    1.99
 -14  -1  -4    8.29    1.71
 -14  -1  -5   49.45    2.91
 -14  -1  -5   47.53    2.93
 -14  -1  -6   12.98    1.89
 -14  -1  -6   11.16    1.63
 -14  -1  -7   11.09    1.76
 -14  -1  -8    3.66    1.44
 -14  -1  -9    0.25    1.15
  14   0 -20    2.54    1.09
  14   0 -19    4.65    1.46
  14   0 -18    3.24    1.66
  14   0 -17   32.47    2.58
  14   0 -16    1.46    2.06
  14   0 -15    7.02    2.24
  14   0 -14   37.72    3.19
  14   0 -13   94.06    4.44
 -14   0  13   83.43    4.01
 -14   0  12    2.68    1.85
 -14   0  11   -0.06    1.80
 -14   0  10   35.01    3.06
 -14   0  10   36.11    3.00
  14   0  -9    5.52    3.51
 -14   0   9    0.95    1.90
 -14   0   9    1.15    1.78
  14   0  -8   22.45    5.18
 -14   0   8   19.18    2.63
 -14   0   8   18.37    2.48
 -14   0   7   -1.94    2.14
 -14   0   7   -0.05    1.86
  14   0  -6    5.30    3.81
 -14   0   6    6.09    2.16
 -14   0   6    7.86    2.12
  14   0  -5   53.57    6.93
 -14   0   5   61.59    3.78
 -14   0   5   55.09    3.51
  14   0  -4    9.90    4.78
 -14   0   4    7.41    2.29
 -14   0   4    6.84    2.00
 -14   0   3   19.43    2.33
 -14   0   3   24.88    2.79
 -14   0   2    4.52    1.73
 -14   0   2    4.53    1.97
  14   0  -1   -1.84    3.67
 -14   0   1    0.02    1.86
 -14   0   1   -0.17    1.44
 -14   0   0   32.46    2.90
 -14   0   0   36.56    2.65
 -14   0  -1    3.84    1.38
 -14   0  -1    3.73    1.88
 -14   0  -2    5.50    1.46
 -14   0  -2    8.02    1.92
 -14   0  -3   23.97    1.82
 -14   0  -3   24.14    2.26
 -14   0  -3   22.95    2.42
 -14   0  -4   17.18    2.15
 -14   0  -4   18.55    1.64
 -14   0  -4   15.56    1.94
 -14   0  -5    5.08    1.60
 -14   0  -5    5.05    1.48
 -14   0  -6   35.33    2.61
 -14   0  -7   -1.70    1.57
 -14   0  -8    0.34    1.42
 -14   0  -9    3.31    1.37
 -14   0  -9    3.14    1.19
 -14   0 -10    0.30    1.04
  14   1 -20   16.21    1.37
  14   1 -19    7.76    1.32
  14   1 -18   20.72    1.93
  14   1 -17    0.73    1.56
  14   1 -16    8.72    2.04
  14   1 -15   36.94    2.86
 -14   1  15   29.19    2.53
 -14   1  14   -2.15    1.83
  14   1 -14    2.10    2.06
  14   1 -13   42.73    3.26
 -14   1  13   37.17    3.13
 -14   1  12   79.82    4.43
 -14   1  11   12.98    2.64
 -14   1  10   22.03    2.99
 -14   1   9   51.51    3.95
  14   1  -8  201.37   12.66
 -14   1   8  207.28    7.13
  14   1  -7    8.73    4.50
 -14   1   7   11.05    2.08
 -14   1   7   10.32    2.53
  14   1  -6   74.36    8.26
 -14   1   6   64.81    3.62
 -14   1   6   63.93    4.16
  14   1  -5   68.29    8.08
 -14   1   5   69.66    3.98
 -14   1   5   72.95    4.28
  14   1  -4   32.35    6.32
 -14   1   4   40.35    3.24
 -14   1   4   39.20    3.26
  14   1  -3    8.73    4.49
 -14   1   3   11.43    2.48
 -14   1   2   24.76    2.78
 -14   1   1   30.70    2.79
 -14   1   0    5.64    1.95
 -14   1  -1   15.27    1.99
 -14   1  -1   17.33    2.31
 -14   1  -2   16.43    2.04
 -14   1  -2   20.17    2.25
 -14   1  -3   15.41    2.11
 -14   1  -3   14.62    1.76
 -14   1  -3   17.01    1.86
 -14   1  -4    8.17    1.91
 -14   1  -4   11.59    1.52
 -14   1  -4   10.91    1.71
 -14   1  -5   44.53    2.40
 -14   1  -5   46.89    2.42
 -14   1  -6    9.29    1.97
 -14   1  -6   11.55    1.42
 -14   1  -6   13.53    1.49
 -14   1  -7    6.09    1.71
 -14   1  -7    8.82    1.20
 -14   1  -7    9.14    1.26
 -14   1  -7   10.67    1.81
 -14   1  -8    3.27    0.92
 -14   1  -8    1.41    1.42
 -14   1  -8    0.79    1.31
 -14   2  19    2.71    1.03
  14   2 -19   -0.67    0.77
 -14   2  18   14.92    1.81
  14   2 -18   13.73    1.40
  14   2 -17    2.80    1.18
 -14   2  16    2.35    1.52
  14   2 -16    2.96    1.30
 -14   2  15    3.67    1.92
  14   2 -15    4.58    1.57
 -14   2  14   12.35    2.41
  14   2 -14   11.79    1.88
 -14   2  13   13.63    2.70
  14   2 -13   18.00    2.22
 -14   2  12   10.20    2.70
  14   2 -12   10.35    2.09
 -14   2  11   46.65    3.88
 -14   2  10    8.23    2.92
 -14   2   9   26.37    3.39
 -14   2   8   76.88    4.84
 -14   2   7   32.48    3.57
 -14   2   7   36.73    3.59
 -14   2   6   77.31    4.60
 -14   2   6   84.04    4.82
 -14   2   5    6.55    2.81
 -14   2   5    5.96    2.50
 -14   2   4  105.81    5.17
 -14   2   4  108.99    5.07
 -14   2   3   12.80    2.90
 -14   2   3   12.27    2.46
 -14   2   2    3.48    2.58
 -14   2   2    6.67    2.19
 -14   2   1   34.85    3.69
 -14   2   1   44.98    3.23
 -14   2   0    0.08    2.51
 -14   2   0   -0.96    1.68
 -14   2  -1   31.62    3.52
 -14   2  -2   33.50    2.52
 -14   2  -2   30.49    3.30
 -14   2  -3   21.79    2.23
 -14   2  -3   21.16    3.16
 -14   2  -4    5.76    1.74
 -14   2  -4    3.70    2.35
 -14   2  -5    6.08    1.57
 -14   2  -5    4.23    2.10
 -14   2  -6   22.69    1.83
 -14   2  -6   24.22    2.39
 -14   2  -7   13.44    1.41
 -14   2  -7   11.43    1.78
 -14   2  -8   23.89    1.52
 -14   3  18   -1.19    1.15
 -14   3  17    1.46    1.39
 -14   3  16    4.22    1.78
 -14   3  15    0.63    1.82
 -14   3  14    5.82    2.15
 -14   3  14   11.14    2.36
 -14   3  13    2.19    2.23
 -14   3  12   20.89    3.12
 -14   3  11    7.21    2.87
 -14   3  10   12.17    3.08
 -14   3  10   11.62    2.97
 -14   3   9    8.73    3.46
 -14   3   9   10.87    3.04
 -14   3   8   29.63    3.46
[truncated: 38,657 more chars]
