# Supplementary material for: Supramolecular Self-Assembly of Engineered Polyproline Helices
Source: ACS Macro Lett. 2023 Jun 26;12(7):908–14. doi: 10.1021/acsmacrolett.3c00304 (PMC10357564; doi:10.1021/acsmacrolett.3c00304)
Supplement: Supplementary file 9 — mz3c00304_si_009.cif [file mz3c00304_si_009.cif]

data_p3h
_audit_creation_date               2023-02-03
_audit_creation_method
;
Olex2 1.5
(compiled 2022.04.07 svn.rca3783a0 for OlexSys, GUI svn.r6498)
;
_shelx_SHELXL_version_number       '2016/6'
_audit_contact_author_address      ?
_audit_contact_author_email        ?
_audit_contact_author_name         ''
_audit_contact_author_phone        ?
_publ_contact_author_id_orcid      ?
_publ_section_references
;
D. Kratzert, I. Krossing, (2018), J. Appl. Cryst. 51, 928-934. 

Dolomanov, O.V., Bourhis, L.J., Gildea, R.J, Howard, J.A.K. & Puschmann, H.
 (2009), J. Appl. Cryst. 42, 339-341.

Kratzert, D., Holstein, J.J. & Krossing, I. (2015). J. Appl. Cryst. 48, 933-938.

Sheldrick, G.M. (2015). Acta Cryst. C71, 3-8.
;
_chemical_name_common              ?
_chemical_name_systematic          Fmoc-(Pro)3-Hyp-NH2
_chemical_formula_moiety           'C35 H41 N5 O7, C O'
_chemical_formula_sum              'C36 H41 N5 O8'
_chemical_formula_weight           671.74
_chemical_absolute_configuration   syn
_chemical_melting_point            ?
loop_
  _atom_type_symbol
  _atom_type_description
  _atom_type_scat_dispersion_real
  _atom_type_scat_dispersion_imag
  _atom_type_scat_source
 'C' 'C' 0.0181 0.0091 'International Tables Vol C Tables 4.2.6.8 and 6.1.1.4'
 'H' 'H' 0.0000 0.0000 'International Tables Vol C Tables 4.2.6.8 and 6.1.1.4'
 'N' 'N' 0.0311 0.0180 'International Tables Vol C Tables 4.2.6.8 and 6.1.1.4'
 'O' 'O' 0.0492 0.0322 'International Tables Vol C Tables 4.2.6.8 and 6.1.1.4'

_shelx_space_group_comment
;
The symmetry employed for this shelxl refinement is uniquely defined
by the following loop, which should always be used as a source of
symmetry information in preference to the above space-group names.
They are only intended as comments.
;
_space_group_crystal_system        'monoclinic'
_space_group_IT_number             4
_space_group_name_H-M_alt          'P 1 21 1'
_space_group_name_Hall             'P 2yb'
loop_
  _space_group_symop_operation_xyz
 'x, y, z'
 '-x, y+1/2, -z'

_cell_length_a                     16.8723(2)
_cell_length_b                     6.45220(10)
_cell_length_c                     32.1004(4)
_cell_angle_alpha                  90
_cell_angle_beta                   101.2140(10)
_cell_angle_gamma                  90
_cell_volume                       3427.84(8)
_cell_formula_units_Z              4
_cell_measurement_reflns_used      24833
_cell_measurement_temperature      150.00(10)
_cell_measurement_theta_max        71.9790
_cell_measurement_theta_min        4.1420
_shelx_estimated_absorpt_T_max     0.948
_shelx_estimated_absorpt_T_min     0.887
_exptl_absorpt_coefficient_mu      0.766
_exptl_absorpt_correction_T_max    1.000
_exptl_absorpt_correction_T_min    0.855
_exptl_absorpt_correction_type     analytical
_exptl_absorpt_process_details
;
CrysAlisPro 1.171.41.115a (Rigaku Oxford Diffraction, 2021)
Numerical absorption correction based on gaussian integration over
a multifaceted crystal model
Empirical absorption correction using spherical harmonics,
implemented in SCALE3 ABSPACK scaling algorithm.
;
_exptl_absorpt_special_details     ?
_exptl_crystal_colour              'clear light colourless'
_exptl_crystal_colour_lustre       clear
_exptl_crystal_colour_modifier     light
_exptl_crystal_colour_primary      colourless
_exptl_crystal_density_diffrn      1.302
_exptl_crystal_density_meas        ?
_exptl_crystal_density_method      ?
_exptl_crystal_description         block
_exptl_crystal_F_000               1424
loop_
  _exptl_crystal_face_index_h
  _exptl_crystal_face_index_k
  _exptl_crystal_face_index_l
  _exptl_crystal_face_perp_dist
 8 0 10 0.0331
 -4 4 6 0.0888
 3 -4 -6 0.0617
 -8 -1 -11 0.0368
 6 -1 -19 0.0622
 5 -2 -17 0.0580
 10 0 3 0.0401
 -4 3 14 0.0825
 -6 0 19 0.0510
 -6 -1 18 0.0363
 8 0 11 0.0317
 -10 0 -4 0.0351
 6 1 -19 0.0658
 10 1 1 0.0566
 9 1 6 0.0523
 0 4 0 0.0765

_exptl_crystal_recrystallization_method 
 'crystallised from a supersaturated ethanol/ ethyl acetate solution'
_exptl_crystal_size_max            0.16
_exptl_crystal_size_mid            0.11
_exptl_crystal_size_min            0.07
_exptl_transmission_factor_max     ?
_exptl_transmission_factor_min     ?
_diffrn_reflns_av_R_equivalents    0.0224
_diffrn_reflns_av_unetI/netI       0.0216
_diffrn_reflns_Laue_measured_fraction_full  0.999
_diffrn_reflns_Laue_measured_fraction_max  0.991
_diffrn_reflns_limit_h_max         20
_diffrn_reflns_limit_h_min         -18
_diffrn_reflns_limit_k_max         7
_diffrn_reflns_limit_k_min         -7
_diffrn_reflns_limit_l_max         39
_diffrn_reflns_limit_l_min         -39
_diffrn_reflns_number              38516
_diffrn_reflns_point_group_measured_fraction_full  0.999
_diffrn_reflns_point_group_measured_fraction_max  0.979
_diffrn_reflns_theta_full          67.684
_diffrn_reflns_theta_max           72.082
_diffrn_reflns_theta_min           3.478
_diffrn_ambient_temperature        150.00(10)
_diffrn_detector_area_resol_mean   5.2887
_diffrn_detector_type              AtlasS2
_diffrn_measured_fraction_theta_full  0.999
_diffrn_measured_fraction_theta_max  0.991
_diffrn_measurement_details
;
List of Runs (angles in degrees, time in seconds):

  # Type    Start    End  Width  t~exp~   \w     \q     \k     \f   Frames
--------------------------------------------------------------------------
  1  \w    -70.00  31.00   1.00    5.00    --  -42.16  57.00-180.00  101
  2  \w   -116.00 -18.00   1.00    5.00    --  -42.16 -38.00 120.00   98
  3  \w    -70.00  31.00   1.00    5.00    --  -42.16  57.00 -30.00  101
  4  \w    -92.00  -2.00   1.00    5.00    --  -42.16 125.00   0.00   90
  5  \w     18.00 116.00   1.00    5.00    --   42.16  38.00 -30.00   98
  6  \w     23.00  98.00   1.00    5.00    --   42.16-125.00-180.00   75
  7  \w     21.00 109.00   1.00   20.00    --  103.72 -94.00 120.00   88
  8  \w     22.00 156.00   1.00   20.00    --  103.72 -15.00  30.00  134
  9  \w     31.00 118.00   1.00   20.00    --  103.72-125.00  60.00   87
 10  \w     71.00 178.00   1.00   20.00    --  103.72  77.00 120.00  107
 11  \w     31.00 118.00   1.00   20.00    --  103.72-125.00 -60.00   87
 12  \w     94.00 177.00   1.00   20.00    --  103.72 125.00 -30.00   83
 13  \w     21.00 109.00   1.00   20.00    --  103.72 -94.00-120.00   88
 14  \w     31.00 130.00   1.00   20.00    --  103.72 -45.00-150.00   99
 15  \w     78.00 177.00   1.00   20.00    --  103.72  45.00  30.00   99
 16  \w     75.00 176.00   1.00   20.00    --  103.72  61.00-150.00  101
 17  \w     31.00 130.00   1.00   20.00    --  103.72 -45.00  90.00   99
 18  \w   -114.00 -27.00   1.00    5.00    --  -42.16 -61.00-150.00   87
 19  \w   -115.00 -14.00   1.00    5.00    --  -42.16 -57.00  30.00  101
;
_diffrn_measurement_device         'four-circle diffractometer'
_diffrn_measurement_device_type    'SuperNova, Dual, Cu at home/near, AtlasS2'
_diffrn_measurement_method         '\w scans'
_diffrn_radiation_type             CuK\a
_diffrn_radiation_wavelength       1.54184
_diffrn_source                     ?
_reflns_Friedel_coverage           0.807
_reflns_Friedel_fraction_full      0.999
_reflns_Friedel_fraction_max       0.965
_reflns_number_gt                  12693
_reflns_number_total               13166
_reflns_special_details
;
 Reflections were merged by SHELXL according to the crystal
 class for the calculation of statistics and refinement.
 
 _reflns_Friedel_fraction is defined as the number of unique
 Friedel pairs measured divided by the number that would be
 possible theoretically, ignoring centric projections and
 systematic absences.
;
_reflns_threshold_expression       'I > 2\s(I)'
_computing_cell_refinement         'CrysAlisPro 1.171.41.115a (Rigaku OD, 2021)'
_computing_data_collection         'CrysAlisPro 1.171.41.115a (Rigaku OD, 2021)'
_computing_data_reduction          'CrysAlisPro 1.171.41.115a (Rigaku OD, 2021)'
_computing_molecular_graphics      'Olex2 1.5 (Dolomanov et al., 2009)'
_computing_publication_material    'Olex2 1.5 (Dolomanov et al., 2009)'
_computing_structure_refinement    'SHELXL 2016/6 (Sheldrick, 2015)'
_computing_structure_solution      'SHELXT 2014/5 (Sheldrick, 2014)'
_refine_diff_density_max           1.235
_refine_diff_density_min           -0.862
_refine_diff_density_rms           0.058
_refine_ls_abs_structure_details
;
 Flack x determined using 5492 quotients [(I+)-(I-)]/[(I+)+(I-)]
 (Parsons, Flack and Wagner, Acta Cryst. B69 (2013) 249-259).
;
_refine_ls_abs_structure_Flack     0.07(4)
_refine_ls_extinction_coef         .
_refine_ls_extinction_method       none
_refine_ls_goodness_of_fit_ref     1.043
_refine_ls_hydrogen_treatment      mixed
_refine_ls_matrix_type             full
_refine_ls_number_parameters       909
_refine_ls_number_reflns           13166
_refine_ls_number_restraints       51
_refine_ls_R_factor_all            0.0431
_refine_ls_R_factor_gt             0.0416
_refine_ls_restrained_S_all        1.046
_refine_ls_shift/su_max            0.001
_refine_ls_shift/su_mean           0.000
_refine_ls_structure_factor_coef   Fsqd
_refine_ls_weighting_details      
 'w=1/[\s^2^(Fo^2^)+(0.0930P)^2^+0.6379P] where P=(Fo^2^+2Fc^2^)/3'
_refine_ls_weighting_scheme        calc
_refine_ls_wR_factor_gt            0.1251
_refine_ls_wR_factor_ref           0.1274
_refine_special_details            ?
_olex2_refinement_description
;
1. Restrained distances
 O8-C36
 1.42 with sigma of 0.02
 C36-C37
 1.51 with sigma of 0.02
 O8X-C36X
 1.42 with sigma of 0.02
 C36X-C37X
 1.51 with sigma of 0.02
 O8-C37
 2.37 with sigma of 0.04
 O8X-C37X
 2.37 with sigma of 0.04
 O8X-C36X \\sim O8XA-C36X
 with sigma of 0.02
 O8-C36 \\sim O8A-C36
 with sigma of 0.02
2. Uiso/Uaniso restraints and constraints
O8 \\sim C36 \\sim C37: within 2A with sigma of 0.04 and sigma for terminal
atoms of 0.08 within 2A
O8X \\sim C36X \\sim C37X: within 2A with sigma of 0.04 and sigma for terminal
atoms of 0.08 within 2A
Uanis(C37X) = Uanis(O8X) = Uanis(C36X) = Uanis(O8XA)
Uanis(O8A) = Uanis(O8) = Uanis(C36) = Uanis(C37)
3. Rigid body (RIGU) restrains
 O8, C36, C37
 with sigma for 1-2 distances of 0.004 and sigma for 1-3 distances of 0.004
 O8X, C36X, C37X
 with sigma for 1-2 distances of 0.004 and sigma for 1-3 distances of 0.004
4. Others
 Sof(O8A)=1-FVAR(1)
 Sof(O8)=FVAR(1)
 Sof(O8XA)=1-FVAR(2)
 Sof(O8X)=FVAR(2)
 Fixed Sof: C36(0.5) C37(0.5) C36X(0.5) C37X(0.5)
5.a Ternary CH refined with riding coordinates:
 C13(H13), C19(H19), C24(H24), C29(H29), C32(H32), C34(H34), C13X(H13X),
 C19X(H19X), C24X(H24X), C29X(H29X), C32X(H32X), C34X(H34X)
5.b Secondary CH2 refined with riding coordinates:
 C14(H14A,H14B), C16(H16A,H16B), C17(H17A,H17B), C18(H18A,H18B), C21(H21A,
 H21B), C22(H22A,H22B), C23(H23A,H23B), C26(H26A,H26B), C27(H27A,H27B),
 C28(H28A,H28B), C31(H31A,H31B), C33(H33A,H33B), C14X(H14C,H14D), C16X(H16C,
 H16D), C17X(H17C,H17D), C18X(H18C,H18D), C21X(H21C,H21D), C22X(H22C,H22D),
 C23X(H23C,H23D), C26X(H26C,H26D), C27X(H27C,H27D), C28X(H28C,H28D), C31X(H31C,
 H31D), C33X(H33C,H33D)
5.c Aromatic/amide H refined with riding coordinates:
 C2(H2), C3(H3), C4(H4), C5(H5), C8(H8), C9(H9), C10(H10), C11(H11), C2X(H2X),
 C3X(H3X), C4X(H4X), C5X(H5X), C38(H38), C9X(H9X), C10X(H10X), C11X(H11X)
;
_atom_sites_solution_hydrogens     mixed
_atom_sites_solution_primary       ?
_atom_sites_solution_secondary     ?
loop_
  _atom_site_label
  _atom_site_type_symbol
  _atom_site_fract_x
  _atom_site_fract_y
  _atom_site_fract_z
  _atom_site_U_iso_or_equiv
  _atom_site_adp_type
  _atom_site_occupancy
  _atom_site_site_symmetry_order
  _atom_site_calc_flag
  _atom_site_refinement_flags_posn
  _atom_site_refinement_flags_adp
  _atom_site_refinement_flags_occupancy
  _atom_site_disorder_assembly
  _atom_site_disorder_group
 O1 O 0.90616(12) 0.8960(3) -0.08208(6) 0.0299(4) Uani 1 1 d . . . . .
 O2 O 0.93763(12) 0.6817(3) -0.02445(6) 0.0296(4) Uani 1 1 d . . . . .
 O3 O 0.76577(11) 0.7916(3) 0.01557(6) 0.0288(4) Uani 1 1 d . . . . .
 O4 O 0.73515(12) 0.8870(3) 0.12286(6) 0.0287(4) Uani 1 1 d . . . . .
 O5 O 0.70157(11) 0.5715(3) 0.19604(6) 0.0275(4) Uani 1 1 d . . . . .
 O6 O 0.55672(14) 1.2110(3) 0.20628(7) 0.0378(5) Uani 1 1 d . . . . .
 O7 O 0.59600(13) 0.4714(3) 0.27264(7) 0.0359(5) Uani 1 1 d . . . . .
 N1 N 0.88222(14) 0.9992(3) -0.01993(7) 0.0242(4) Uani 1 1 d . . . . .
 N2 N 0.85259(13) 0.7527(4) 0.07801(7) 0.0246(4) Uani 1 1 d . . . . .
 N3 N 0.66689(13) 0.5846(3) 0.11060(7) 0.0240(4) Uani 1 1 d . . . . .
 N4 N 0.59486(12) 0.7611(3) 0.20524(7) 0.0229(4) Uani 1 1 d . . . . .
 N5 N 0.70152(15) 0.6386(4) 0.31228(8) 0.0310(5) Uani 1 1 d . . . . .
 C1 C 0.86987(15) 0.5482(4) -0.17754(8) 0.0256(5) Uani 1 1 d . . . . .
 C2 C 0.92652(17) 0.5677(5) -0.20339(8) 0.0304(6) Uani 1 1 d . . . . .
 H2 H 0.960821 0.685625 -0.201111 0.036 Uiso 1 1 calc R U . . .
 C3 C 0.93242(17) 0.4121(5) -0.23271(9) 0.0342(6) Uani 1 1 d . . . . .
 H3 H 0.970813 0.424125 -0.250650 0.041 Uiso 1 1 calc R U . . .
 C4 C 0.88253(17) 0.2398(5) -0.23584(9) 0.0337(6) Uani 1 1 d . . . . .
 H4 H 0.886667 0.135711 -0.256241 0.040 Uiso 1 1 calc R U . . .
 C5 C 0.82641(16) 0.2167(5) -0.20954(9) 0.0299(6) Uani 1 1 d . . . . .
 H5 H 0.792705 0.097744 -0.211649 0.036 Uiso 1 1 calc R U . . .
 C6 C 0.82080(15) 0.3718(4) -0.18013(8) 0.0250(5) Uani 1 1 d . . . . .
 C7 C 0.76635(15) 0.3951(5) -0.14981(8) 0.0274(5) Uani 1 1 d . . . . .
 C8 C 0.70652(17) 0.2641(6) -0.14075(9) 0.0374(7) Uani 1 1 d . . . . .
 H8 H 0.696140 0.134342 -0.154730 0.045 Uiso 1 1 calc R U . . .
 C9 C 0.66232(18) 0.3274(7) -0.11082(10) 0.0448(8) Uani 1 1 d . . . . .
 H9 H 0.621283 0.239691 -0.104171 0.054 Uiso 1 1 calc R U . . .
 C10 C 0.67731(19) 0.5170(7) -0.09050(10) 0.0461(8) Uani 1 1 d . . . . .
 H10 H 0.646193 0.557808 -0.070203 0.055 Uiso 1 1 calc R U . . .
 C12 C 0.78195(16) 0.5859(5) -0.12903(8) 0.0287(6) Uani 1 1 d . . . . .
 C13 C 0.85013(16) 0.6966(4) -0.14449(8) 0.0263(5) Uani 1 1 d . . . . .
 H13 H 0.830113 0.830764 -0.158249 0.032 Uiso 1 1 calc R U . . .
 C14 C 0.92408(16) 0.7354(5) -0.10969(8) 0.0287(5) Uani 1 1 d . . . . .
 H14A H 0.938930 0.606660 -0.093250 0.034 Uiso 1 1 calc R U . . .
 H14B H 0.970400 0.777344 -0.122560 0.034 Uiso 1 1 calc R U . . .
 C15 C 0.91110(15) 0.8445(4) -0.04040(8) 0.0239(5) Uani 1 1 d . . . . .
 C16 C 0.85152(19) 1.1987(4) -0.03807(9) 0.0315(6) Uani 1 1 d . . . . .
 H16A H 0.812245 1.179897 -0.065038 0.038 Uiso 1 1 calc R U . . .
 H16B H 0.896015 1.289501 -0.043128 0.038 Uiso 1 1 calc R U . . .
 C17 C 0.81099(19) 1.2858(4) -0.00350(9) 0.0333(6) Uani 1 1 d . . . . .
 H17A H 0.755504 1.230823 -0.005951 0.040 Uiso 1 1 calc R U . . .
 H17B H 0.808851 1.439121 -0.004585 0.040 Uiso 1 1 calc R U . . .
 C18 C 0.86611(17) 1.2100(4) 0.03717(8) 0.0287(5) Uani 1 1 d . . . . .
 H18A H 0.837127 1.207728 0.061178 0.034 Uiso 1 1 calc R U . . .
 H18B H 0.914491 1.299260 0.044738 0.034 Uiso 1 1 calc R U . . .
 C19 C 0.88959(15) 0.9884(4) 0.02575(8) 0.0230(5) Uani 1 1 d . . . . .
 H19 H 0.946374 0.955486 0.039893 0.028 Uiso 1 1 calc R U . . .
 C20 C 0.83065(15) 0.8335(4) 0.03863(8) 0.0224(5) Uani 1 1 d . . . . .
 C21 C 0.92864(17) 0.7917(5) 0.10828(8) 0.0315(6) Uani 1 1 d . . . . .
 H21A H 0.937280 0.941998 0.113500 0.038 Uiso 1 1 calc R U . . .
 H21B H 0.975388 0.733841 0.097732 0.038 Uiso 1 1 calc R U . . .
 C22 C 0.91618(17) 0.6795(5) 0.14858(8) 0.0311(6) Uani 1 1 d . . . . .
 H22A H 0.967884 0.623882 0.164611 0.037 Uiso 1 1 calc R U . . .
 H22B H 0.892555 0.773677 0.167246 0.037 Uiso 1 1 calc R U . . .
 C23 C 0.85775(16) 0.5046(4) 0.13183(8) 0.0272(5) Uani 1 1 d . . . . .
 H23A H 0.827537 0.458425 0.153693 0.033 Uiso 1 1 calc R U . . .
 H23B H 0.886793 0.384590 0.122750 0.033 Uiso 1 1 calc R U . . .
 C24 C 0.80075(15) 0.6037(4) 0.09375(8) 0.0236(5) Uani 1 1 d . . . . .
 H24 H 0.780249 0.497244 0.071626 0.028 Uiso 1 1 calc R U . . .
 C25 C 0.73075(15) 0.7079(4) 0.10960(8) 0.0233(5) Uani 1 1 d . . . . .
 C26 C 0.65366(17) 0.3725(4) 0.09320(9) 0.0287(5) Uani 1 1 d . . . . .
 H26A H 0.701519 0.283831 0.103080 0.034 Uiso 1 1 calc R U . . .
 H26B H 0.641576 0.374269 0.061767 0.034 Uiso 1 1 calc R U . . .
 C27 C 0.58096(17) 0.2967(4) 0.11082(10) 0.0311(6) Uani 1 1 d . . . . .
 H27A H 0.598644 0.219911 0.137731 0.037 Uiso 1 1 calc R U . . .
 H27B H 0.546304 0.205002 0.090180 0.037 Uiso 1 1 calc R U . . .
 C28 C 0.53572(16) 0.4945(5) 0.11829(9) 0.0301(6) Uani 1 1 d . . . . .
 H28A H 0.503453 0.473104 0.140599 0.036 Uiso 1 1 calc R U . . .
 H28B H 0.499375 0.540059 0.091854 0.036 Uiso 1 1 calc R U . . .
 C29 C 0.60356(14) 0.6539(4) 0.13263(8) 0.0237(5) Uani 1 1 d . . . . .
 H29 H 0.584678 0.795671 0.122688 0.028 Uiso 1 1 calc R U . . .
 C30 C 0.63725(14) 0.6565(4) 0.18071(8) 0.0211(5) Uani 1 1 d . . . . .
 C31 C 0.51603(15) 0.8622(4) 0.19205(9) 0.0273(5) Uani 1 1 d . . . . .
 H31A H 0.471412 0.766090 0.194450 0.033 Uiso 1 1 calc R U . . .
 H31B H 0.508741 0.912519 0.162407 0.033 Uiso 1 1 calc R U . . .
 C32 C 0.51936(17) 1.0421(4) 0.22298(9) 0.0292(6) Uani 1 1 d . . . . .
 H32 H 0.464013 1.080108 0.227205 0.035 Uiso 1 1 calc R U . . .
 C33 C 0.57055(18) 0.9581(4) 0.26383(9) 0.0291(6) Uani 1 1 d . . . . .
 H33A H 0.536415 0.883564 0.280762 0.035 Uiso 1 1 calc R U . . .
 H33B H 0.599000 1.072215 0.281224 0.035 Uiso 1 1 calc R U . . .
 C34 C 0.63174(15) 0.8086(4) 0.24959(8) 0.0234(5) Uani 1 1 d . . . . .
 H34 H 0.684758 0.880046 0.250895 0.028 Uiso 1 1 calc R U . . .
 C35 C 0.64255(16) 0.6205(4) 0.27857(8) 0.0252(5) Uani 1 1 d . . . . .
 C11 C 0.73722(17) 0.6483(6) -0.09938(9) 0.0365(6) Uani 1 1 d . . . . .
 H11 H 0.747250 0.778199 -0.085403 0.044 Uiso 1 1 calc R U . . .
 O1X O 0.62748(13) 0.3905(3) 0.60885(6) 0.0341(4) Uani 1 1 d . . . . .
 O2X O 0.56896(12) 0.1919(3) 0.55270(6) 0.0335(4) Uani 1 1 d . . . . .
 O3X O 0.72121(12) 0.2845(3) 0.50000(6) 0.0320(4) Uani 1 1 d . . . . .
 O4X O 0.73286(13) 0.3894(3) 0.39042(6) 0.0313(4) Uani 1 1 d . . . . .
 O5X O 0.76345(11) 0.0731(3) 0.31565(6) 0.0290(4) Uani 1 1 d . . . . .
 O7X O 0.87013(13) -0.0234(3) 0.23970(6) 0.0336(4) Uani 1 1 d . . . . .
 O6X O 0.90501(15) 0.7125(4) 0.30613(7) 0.0395(5) Uani 1 1 d . . . . .
 N1X N 0.62237(14) 0.5078(4) 0.54371(7) 0.0270(5) Uani 1 1 d . . . . .
 N2X N 0.62364(14) 0.2642(4) 0.44121(7) 0.0269(5) Uani 1 1 d . . . . .
 N3X N 0.79950(14) 0.0846(3) 0.40158(7) 0.0265(5) Uani 1 1 d . . . . .
 N4X N 0.86982(13) 0.2662(3) 0.30699(7) 0.0236(4) Uani 1 1 d . . . . .
 N5X N 0.76235(15) 0.1376(4) 0.20076(8) 0.0299(5) Uani 1 1 d . . . . .
 C1X C 0.68222(16) 0.0471(4) 0.70413(8) 0.0272(5) Uani 1 1 d . . . . .
 C2X C 0.63105(17) 0.0693(5) 0.73282(9) 0.0306(6) Uani 1 1 d . . . . .
 H2X H 0.597782 0.188512 0.732104 0.037 Uiso 1 1 calc R U . . .
 C3X C 0.62929(17) -0.0861(5) 0.76265(9) 0.0322(6) Uani 1 1 d . . . . .
 H3X H 0.593954 -0.074255 0.782239 0.039 Uiso 1 1 calc R U . . .
 C4X C 0.67931(17) -0.2596(5) 0.76393(9) 0.0340(6) Uani 1 1 d . . . . .
 H4X H 0.678552 -0.363200 0.784887 0.041 Uiso 1 1 calc R U . . .
 C5X C 0.72985(16) -0.2826(5) 0.73513(9) 0.0323(6) Uani 1 1 d . . . . .
 H5X H 0.763677 -0.400874 0.736134 0.039 Uiso 1 1 calc R U . . .
 C6X C 0.73037(16) -0.1298(5) 0.70469(8) 0.0290(5) Uani 1 1 d . . . . .
 C7X C 0.77642(16) -0.1117(5) 0.67047(9) 0.0337(6) Uani 1 1 d . . . . .
 C38 C 0.83017(17) -0.2484(6) 0.65740(10) 0.0425(8) Uani 1 1 d . . . . .
 H38 H 0.843572 -0.376272 0.671713 0.051 Uiso 1 1 calc R U . . .
 C9X C 0.86407(19) -0.1927(8) 0.62256(11) 0.0525(10) Uani 1 1 d . . . . .
 H9X H 0.900082 -0.285478 0.612695 0.063 Uiso 1 1 calc R U . . .
 C10X C 0.8459(2) -0.0043(8) 0.60221(11) 0.0532(10) Uani 1 1 d . . . . .
 H10X H 0.870260 0.030888 0.578840 0.064 Uiso 1 1 calc R U . . .
 C11X C 0.7925(2) 0.1348(7) 0.61552(10) 0.0460(8) Uani 1 1 d . . . . .
 H11X H 0.780684 0.264651 0.601755 0.055 Uiso 1 1 calc R U . . .
 C12X C 0.75687(17) 0.0779(5) 0.64950(9) 0.0343(6) Uani 1 1 d . . . . .
 C13X C 0.69459(17) 0.1932(5) 0.66898(8) 0.0310(6) Uani 1 1 d . . . . .
 H13X H 0.717451 0.327790 0.681310 0.037 Uiso 1 1 calc R U . . .
 C14X C 0.61520(18) 0.2303(5) 0.63807(9) 0.0330(6) Uani 1 1 d . . . . .
 H14C H 0.597293 0.101180 0.622391 0.040 Uiso 1 1 calc R U . . .
 H14D H 0.572909 0.273145 0.653790 0.040 Uiso 1 1 calc R U . . .
 C15X C 0.60359(15) 0.3496(4) 0.56697(8) 0.0261(5) Uani 1 1 d . . . . .
 C16X C 0.67196(18) 0.6892(5) 0.56003(9) 0.0333(6) Uani 1 1 d . . . . .
 H16C H 0.719506 0.647715 0.581652 0.040 Uiso 1 1 calc R U . . .
 H16D H 0.639995 0.792227 0.572590 0.040 Uiso 1 1 calc R U . . .
 C17X C 0.69738(19) 0.7744(5) 0.52055(9) 0.0350(6) Uani 1 1 d . . . . .
 H17C H 0.748399 0.709972 0.516202 0.042 Uiso 1 1 calc R U . . .
 H17D H 0.704527 0.926676 0.522414 0.042 Uiso 1 1 calc R U . . .
 C18X C 0.62693(19) 0.7154(5) 0.48482(9) 0.0331(6) Uani 1 1 d . . . . .
 H18C H 0.581544 0.814263 0.483203 0.040 Uiso 1 1 calc R U . . .
 H18D H 0.644126 0.712092 0.457048 0.040 Uiso 1 1 calc R U . . .
 C19X C 0.60292(16) 0.4992(4) 0.49752(8) 0.0258(5) Uani 1 1 d . . . . .
 H19X H 0.544004 0.472998 0.487035 0.031 Uiso 1 1 calc R U . . .
 C20X C 0.65445(16) 0.3374(4) 0.48043(8) 0.0250(5) Uani 1 1 d . . . . .
 C21X C 0.54535(18) 0.3173(5) 0.41433(9) 0.0350(6) Uani 1 1 d . . . . .
 H21C H 0.539407 0.469163 0.410592 0.042 Uiso 1 1 calc R U . . .
 H21D H 0.499995 0.263687 0.426675 0.042 Uiso 1 1 calc R U . . .
 C22X C 0.54856(19) 0.2103(5) 0.37215(9) 0.0362(6) Uani 1 1 d . . . . .
 H22C H 0.494104 0.164665 0.357699 0.043 Uiso 1 1 calc R U . . .
 H22D H 0.571297 0.303651 0.353000 0.043 Uiso 1 1 calc R U . . .
 C23X C 0.60400(19) 0.0246(5) 0.38539(9) 0.0350(6) Uani 1 1 d . . . . .
 H23C H 0.628715 -0.023905 0.361581 0.042 Uiso 1 1 calc R U . . .
 H23D H 0.574104 -0.091527 0.395319 0.042 Uiso 1 1 calc R U . . .
 C24X C 0.66844(17) 0.1114(4) 0.42180(8) 0.0272(5) Uani 1 1 d . . . . .
 H24X H 0.689679 -0.000391 0.442558 0.033 Uiso 1 1 calc R U . . .
 C25X C 0.73694(16) 0.2101(4) 0.40390(8) 0.0260(5) Uani 1 1 d . . . . .
 C26X C 0.81366(19) -0.1263(5) 0.41927(9) 0.0334(6) Uani 1 1 d . . . . .
 H26C H 0.766004 -0.216219 0.409804 0.040 Uiso 1 1 calc R U . . .
 H26D H 0.826466 -0.123367 0.450696 0.040 Uiso 1 1 calc R U . . .
 C27X C 0.88614(19) -0.2007(5) 0.40115(10) 0.0362(6) Uani 1 1 d . . . . .
 H27C H 0.921704 -0.290365 0.421818 0.043 Uiso 1 1 calc R U . . .
 H27D H 0.868037 -0.279606 0.374554 0.043 Uiso 1 1 calc R U . . .
 C28X C 0.93027(17) -0.0038(5) 0.39264(9) 0.0326(6) Uani 1 1 d . . . . .
 H28C H 0.961035 -0.025921 0.369711 0.039 Uiso 1 1 calc R U . . .
 H28D H 0.967878 0.042820 0.418560 0.039 Uiso 1 1 calc R U . . .
 C29X C 0.86175(16) 0.1546(4) 0.37909(8) 0.0256(5) Uani 1 1 d . . . . .
 H29X H 0.880721 0.296064 0.389159 0.031 Uiso 1 1 calc R U . . .
 C30X C 0.82762(15) 0.1596(4) 0.33108(8) 0.0224(5) Uani 1 1 d . . . . .
 C31X C 0.94832(16) 0.3662(5) 0.32046(9) 0.0306(6) Uani 1 1 d . . . . .
 H31C H 0.992889 0.270217 0.317866 0.037 Uiso 1 1 calc R U . . .
 H31D H 0.955511 0.414492 0.350234 0.037 Uiso 1 1 calc R U . . .
 C32X C 0.94541(17) 0.5476(5) 0.29015(9) 0.0310(6) Uani 1 1 d . . . . .
 H32X H 1.000875 0.589429 0.286772 0.037 Uiso 1 1 calc R U . . .
 C33X C 0.89684(19) 0.4603(4) 0.24901(9) 0.0305(6) Uani 1 1 d . . . . .
 H33C H 0.932346 0.383277 0.233233 0.037 Uiso 1 1 calc R U . . .
 H33D H 0.869619 0.572959 0.230707 0.037 Uiso 1 1 calc R U . . .
 C34X C 0.83417(15) 0.3138(4) 0.26254(8) 0.0235(5) Uani 1 1 d . . . . .
 H34X H 0.781466 0.387360 0.260824 0.028 Uiso 1 1 calc R U . . .
 C35X C 0.82302(15) 0.1242(4) 0.23384(8) 0.0243(5) Uani 1 1 d . . . . .
 H5XA H 0.758(2) 0.045(7) 0.1789(13) 0.042(10) Uiso 1 1 d . . . . .
 H5XB H 0.737(3) 0.249(8) 0.1987(15) 0.058(13) Uiso 1 1 d . . . . .
 H5A H 0.705(2) 0.544(7) 0.3332(12) 0.038(9) Uiso 1 1 d . . . . .
 H5B H 0.735(3) 0.751(8) 0.3139(13) 0.050(11) Uiso 1 1 d . . . . .
 H6 H 0.567(4) 1.303(12) 0.233(2) 0.11(2) Uiso 1 1 d . . . . .
 H6X H 0.894(3) 0.806(8) 0.2877(15) 0.056(12) Uiso 1 1 d . . . . .
 O8 O 0.6031(3) 0.6963(9) 0.00084(17) 0.0848(12) Uani 0.771(6) 1 d D U P A 1
 C36 C 0.5683(6) 0.884(2) 0.0115(4) 0.0848(12) Uani 0.5 1 d D U P . .
 C37 C 0.4926(6) 0.885(2) 0.0331(4) 0.0848(12) Uani 0.5 1 d D U P A .
 O8X O 0.8861(3) 0.1973(10) 0.5070(2) 0.0957(15) Uani 0.749(7) 1 d D U P B 1
 C36X C 0.9159(7) 0.390(2) 0.4957(4) 0.0957(15) Uani 0.5 1 d D U P . .
 C37X C 0.9966(7) 0.397(2) 0.4755(4) 0.0957(15) Uani 0.5 1 d D U P B .
 O8A O 0.6082(9) 0.897(3) -0.0268(5) 0.0848(12) Uani 0.229(6) 1 d D . P A 2
 O8XA O 0.8829(9) 0.387(3) 0.5338(5) 0.0957(15) Uani 0.251(7) 1 d D . P B 2

loop_
  _atom_site_aniso_label
  _atom_site_aniso_U_11
  _atom_site_aniso_U_22
  _atom_site_aniso_U_33
  _atom_site_aniso_U_23
  _atom_site_aniso_U_13
  _atom_site_aniso_U_12
 O1 0.0458(10) 0.0249(9) 0.0209(8) -0.0038(7) 0.0113(8) 0.0001(8)
 O2 0.0360(9) 0.0248(10) 0.0295(9) -0.0011(8) 0.0097(8) 0.0040(8)
 O3 0.0291(9) 0.0268(9) 0.0284(9) 0.0009(8) 0.0009(7) -0.0005(7)
 O4 0.0364(9) 0.0209(9) 0.0302(9) -0.0049(8) 0.0099(8) -0.0007(8)
 O5 0.0283(9) 0.0275(9) 0.0271(9) 0.0012(8) 0.0061(7) 0.0078(8)
 O6 0.0584(13) 0.0246(10) 0.0300(10) 0.0020(8) 0.0081(9) -0.0008(9)
 O7 0.0466(11) 0.0262(10) 0.0352(11) -0.0010(9) 0.0092(9) -0.0116(9)
 N1 0.0341(11) 0.0192(10) 0.0199(10) 0.0003(8) 0.0069(8) 0.0016(9)
 N2 0.0264(10) 0.0282(11) 0.0195(10) 0.0003(8) 0.0053(8) -0.0036(9)
 N3 0.0290(10) 0.0207(10) 0.0235(10) -0.0041(8) 0.0082(8) 0.0017(8)
 N4 0.0223(9) 0.0235(10) 0.0226(10) -0.0036(8) 0.0037(8) 0.0020(8)
 N5 0.0375(12) 0.0275(12) 0.0274(12) 0.0042(10) 0.0044(9) -0.0038(10)
 C1 0.0281(12) 0.0287(13) 0.0197(11) 0.0008(10) 0.0042(9) 0.0010(10)
 C2 0.0310(12) 0.0369(15) 0.0247(12) -0.0031(11) 0.0090(10) -0.0033(11)
 C3 0.0315(13) 0.0446(17) 0.0280(13) -0.0050(12) 0.0094(11) 0.0019(12)
 C4 0.0342(13) 0.0374(16) 0.0288(13) -0.0090(12) 0.0047(11) 0.0047(12)
 C5 0.0316(12) 0.0279(13) 0.0276(13) -0.0016(11) -0.0009(10) 0.0006(11)
 C6 0.0261(11) 0.0284(13) 0.0200(11) 0.0026(10) 0.0029(9) 0.0018(10)
 C7 0.0248(11) 0.0374(15) 0.0189(11) 0.0032(11) 0.0014(9) -0.0006(11)
 C8 0.0318(13) 0.0514(19) 0.0268(13) 0.0039(13) 0.0000(11) -0.0108(13)
 C9 0.0286(13) 0.073(2) 0.0324(15) 0.0049(16) 0.0063(11) -0.0119(15)
 C10 0.0301(14) 0.078(3) 0.0327(15) -0.0016(16) 0.0115(12) -0.0023(16)
 C12 0.0266(12) 0.0362(15) 0.0231(12) 0.0022(11) 0.0039(10) 0.0032(11)
 C13 0.0322(12) 0.0263(13) 0.0217(11) 0.0001(10) 0.0080(10) 0.0035(11)
 C14 0.0320(12) 0.0312(14) 0.0250(12) -0.0083(11) 0.0106(10) -0.0013(11)
 C15 0.0276(11) 0.0224(12) 0.0224(12) -0.0022(10) 0.0069(9) -0.0029(10)
 C16 0.0474(15) 0.0213(13) 0.0264(13) 0.0023(11) 0.0088(11) 0.0056(12)
 C17 0.0457(15) 0.0223(13) 0.0318(14) -0.0013(11) 0.0076(12) 0.0080(12)
 C18 0.0388(13) 0.0223(12) 0.0256(12) -0.0058(11) 0.0077(11) 0.0000(11)
 C19 0.0287(12) 0.0214(12) 0.0195(11) -0.0020(10) 0.0057(9) 0.0000(10)
 C20 0.0273(11) 0.0191(12) 0.0215(11) -0.0029(9) 0.0070(9) 0.0019(9)
 C21 0.0313(13) 0.0411(16) 0.0207(12) 0.0005(11) 0.0019(10) -0.0063(12)
 C22 0.0354(13) 0.0364(15) 0.0206(12) 0.0008(11) 0.0032(10) -0.0008(12)
 C23 0.0314(13) 0.0267(13) 0.0240(12) 0.0021(10) 0.0067(10) 0.0038(11)
 C24 0.0291(12) 0.0216(12) 0.0215(11) -0.0011(10) 0.0082(10) 0.0005(10)
 C25 0.0296(12) 0.0212(12) 0.0194(11) 0.0000(10) 0.0051(9) 0.0017(10)
 C26 0.0360(13) 0.0213(12) 0.0303(13) -0.0066(11) 0.0105(11) -0.0011(11)
 C27 0.0335(13) 0.0264(14) 0.0351(14) -0.0050(11) 0.0109(11) -0.0061(11)
 C28 0.0258(12) 0.0352(15) 0.0282(13) -0.0053(11) 0.0028(10) -0.0011(11)
 C29 0.0254(11) 0.0241(12) 0.0224(12) -0.0027(10) 0.0064(9) 0.0024(10)
 C30 0.0228(10) 0.0180(11) 0.0231(12) 0.0003(9) 0.0062(9) -0.0006(9)
 C31 0.0217(11) 0.0276(13) 0.0328(13) -0.0055(11) 0.0055(10) 0.0022(10)
 C32 0.0324(13) 0.0244(13) 0.0326(14) -0.0042(11) 0.0106(11) 0.0043(10)
 C33 0.0378(14) 0.0236(13) 0.0288(13) -0.0024(11) 0.0138(11) 0.0006(11)
 C34 0.0267(11) 0.0227(12) 0.0214(12) -0.0031(10) 0.0061(9) -0.0035(10)
 C35 0.0310(12) 0.0221(12) 0.0249(12) -0.0024(10) 0.0117(10) -0.0008(10)
 C11 0.0304(13) 0.0502(18) 0.0303(14) -0.0028(13) 0.0090(11) 0.0041(13)
 O1X 0.0509(12) 0.0290(10) 0.0220(9) 0.0035(8) 0.0057(8) -0.0069(9)
 O2X 0.0403(10) 0.0281(10) 0.0301(10) 0.0025(8) 0.0024(8) -0.0096(8)
 O3X 0.0347(10) 0.0293(10) 0.0311(10) 0.0016(8) 0.0037(8) 0.0012(8)
 O4X 0.0434(10) 0.0222(9) 0.0304(9) 0.0050(8) 0.0126(8) 0.0002(8)
 O5X 0.0324(9) 0.0287(9) 0.0266(9) -0.0015(8) 0.0077(7) -0.0063(8)
 O7X 0.0407(10) 0.0284(10) 0.0326(10) 0.0033(8) 0.0094(8) 0.0128(9)
 O6X 0.0644(14) 0.0263(10) 0.0282(10) 0.0004(9) 0.0102(9) 0.0024(10)
 N1X 0.0374(12) 0.0217(11) 0.0219(10) 0.0001(9) 0.0059(9) -0.0043(9)
 N2X 0.0330(11) 0.0276(11) 0.0207(10) 0.0012(9) 0.0068(9) -0.0006(9)
 N3X 0.0374(11) 0.0214(11) 0.0232(10) 0.0042(9) 0.0124(9) -0.0019(9)
 N4X 0.0257(10) 0.0249(11) 0.0203(10) 0.0046(8) 0.0044(8) 0.0006(8)
 N5X 0.0353(12) 0.0256(12) 0.0281(12) -0.0027(10) 0.0044(9) 0.0057(10)
 C1X 0.0289(12) 0.0279(13) 0.0231(12) 0.0001(11) 0.0009(10) -0.0006(10)
 C2X 0.0339(13) 0.0306(14) 0.0274(13) 0.0019(11) 0.0061(10) 0.0020(11)
 C3X 0.0323(13) 0.0351(15) 0.0295(13) 0.0030(12) 0.0068(11) -0.0039(11)
 C4X 0.0347(13) 0.0333(15) 0.0313(14) 0.0069(12) 0.0000(11) -0.0042(12)
 C5X 0.0320(13) 0.0293(14) 0.0320(14) 0.0016(12) -0.0028(11) 0.0024(11)
 C6X 0.0285(12) 0.0319(14) 0.0246(12) -0.0031(11) 0.0002(10) -0.0011(11)
 C7X 0.0264(12) 0.0473(17) 0.0254(13) -0.0037(12) 0.0001(10) -0.0020(12)
 C38 0.0281(13) 0.063(2) 0.0335(15) -0.0089(15) -0.0019(11) 0.0056(14)
 C9X 0.0287(14) 0.090(3) 0.0376(17) -0.0177(19) 0.0036(12) 0.0060(17)
 C10X 0.0345(15) 0.092(3) 0.0352(16) -0.0041(19) 0.0117(13) -0.0050(18)
 C11X 0.0395(15) 0.066(2) 0.0333(15) 0.0028(16) 0.0091(13) -0.0088(16)
 C12X 0.0318(13) 0.0452(17) 0.0256(13) -0.0031(12) 0.0046(11) -0.0060(13)
 C13X 0.0377(13) 0.0309(14) 0.0237(12) 0.0014(11) 0.0041(11) -0.0043(12)
 C14X 0.0400(14) 0.0318(15) 0.0272(13) 0.0090(12) 0.0066(11) -0.0020(12)
 C15X 0.0283(12) 0.0252(13) 0.0251(12) 0.0050(10) 0.0060(10) 0.0027(10)
 C16X 0.0436(15) 0.0270(14) 0.0283(13) -0.0020(11) 0.0041(11) -0.0077(12)
 C17X 0.0452(16) 0.0253(13) 0.0341(15) 0.0035(11) 0.0067(12) -0.0086(12)
 C18X 0.0464(15) 0.0242(13) 0.0277(13) 0.0042(11) 0.0051(11) -0.0028(12)
 C19X 0.0328(12) 0.0236(12) 0.0209(12) 0.0025(10) 0.0051(10) -0.0024(10)
 C20X 0.0315(12) 0.0216(12) 0.0226(12) 0.0023(10) 0.0075(10) -0.0036(10)
 C21X 0.0345(14) 0.0423(16) 0.0267(13) -0.0024(12) 0.0024(11) 0.0014(12)
 C22X 0.0419(15) 0.0407(16) 0.0249(13) 0.0008(12) 0.0041(11) -0.0054(13)
 C23X 0.0454(16) 0.0311(15) 0.0293(14) -0.0041(12) 0.0090(12) -0.0094(12)
 C24X 0.0359(13) 0.0239(13) 0.0239(12) -0.0004(10) 0.0116(10) -0.0026(11)
 C25X 0.0363(13) 0.0240(13) 0.0183(11) -0.0015(10) 0.0069(10) -0.0033(11)
 C26X 0.0492(16) 0.0226(13) 0.0326(14) 0.0079(11) 0.0185(12) 0.0040(12)
 C27X 0.0468(16) 0.0298(15) 0.0349(15) 0.0079(12) 0.0149(13) 0.0055(13)
 C28X 0.0334(13) 0.0364(15) 0.0270(13) 0.0068(12) 0.0035(11) 0.0022(12)
 C29X 0.0332(12) 0.0249(13) 0.0202(12) 0.0028(10) 0.0090(10) -0.0023(10)
 C30X 0.0268(11) 0.0203(11) 0.0209(11) -0.0006(9) 0.0071(9) 0.0012(9)
 C31X 0.0266(12) 0.0332(14) 0.0317(13) 0.0101(12) 0.0052(10) -0.0015(11)
 C32X 0.0364(14) 0.0280(14) 0.0312(14) 0.0066(12) 0.0131(11) -0.0032(11)
 C33X 0.0457(15) 0.0236(13) 0.0256(13) 0.0038(11) 0.0152(11) -0.0003(11)
 C34X 0.0299(12) 0.0238(12) 0.0180(11) 0.0025(9) 0.0073(9) 0.0061(10)
 C35X 0.0296(12) 0.0220(12) 0.0238(12) 0.0037(10) 0.0115(10) 0.0022(10)
 O8 0.0563(18) 0.098(3) 0.098(3) -0.021(3) 0.0092(18) 0.000(2)
 C36 0.0563(18) 0.098(3) 0.098(3) -0.021(3) 0.0092(18) 0.000(2)
 C37 0.0563(18) 0.098(3) 0.098(3) -0.021(3) 0.0092(18) 0.000(2)
 O8X 0.069(2) 0.106(3) 0.111(4) 0.025(3) 0.017(2) -0.001(2)
 C36X 0.069(2) 0.106(3) 0.111(4) 0.025(3) 0.017(2) -0.001(2)
 C37X 0.069(2) 0.106(3) 0.111(4) 0.025(3) 0.017(2) -0.001(2)
 O8A 0.0563(18) 0.098(3) 0.098(3) -0.021(3) 0.0092(18) 0.000(2)
 O8XA 0.069(2) 0.106(3) 0.111(4) 0.025(3) 0.017(2) -0.001(2)

_geom_special_details
;
 All esds (except the esd in the dihedral angle between two l.s. planes)
 are estimated using the full covariance matrix.  The cell esds are taken
 into account individually in the estimation of esds in distances, angles
 and torsion angles; correlations between esds in cell parameters are only
 used when they are defined by crystal symmetry.  An approximate (isotropic)
 treatment of cell esds is used for estimating esds involving l.s. planes.
;
loop_
  _geom_bond_atom_site_label_1
  _geom_bond_atom_site_label_2
  _geom_bond_distance
  _geom_bond_site_symmetry_2
  _geom_bond_publ_flag
 O1 C14 1.434(3) . ?
 O1 C15 1.366(3) . ?
 O2 C15 1.215(3) . ?
 O3 C20 1.227(3) . ?
 O4 C25 1.229(3) . ?
 O5 C30 1.230(3) . ?
 O6 C32 1.415(4) . ?
 O6 H6 1.04(7) . ?
 O7 C35 1.233(3) . ?
 N1 C15 1.338(3) . ?
 N1 C16 1.466(3) . ?
 N1 C19 1.449(3) . ?
 N2 C20 1.351(3) . ?
 N2 C21 1.473(3) . ?
 N2 C24 1.455(3) . ?
 N3 C25 1.345(4) . ?
 N3 C26 1.479(3) . ?
 N3 C29 1.461(3) . ?
 N4 C30 1.344(3) . ?
 N4 C31 1.468(3) . ?
 N4 C34 1.471(3) . ?
 N5 C35 1.325(4) . ?
 N5 H5A 0.90(4) . ?
 N5 H5B 0.91(5) . ?
 C1 C2 1.388(4) . ?
 C1 C6 1.401(4) . ?
 C1 C13 1.514(4) . ?
 C2 H2 0.9500 . ?
 C2 C3 1.393(4) . ?
 C3 H3 0.9500 . ?
 C3 C4 1.386(5) . ?
 C4 H4 0.9500 . ?
 C4 C5 1.394(4) . ?
 C5 H5 0.9500 . ?
 C5 C6 1.391(4) . ?
 C6 C7 1.470(4) . ?
 C7 C8 1.390(4) . ?
 C7 C12 1.401(4) . ?
 C8 H8 0.9500 . ?
 C8 C9 1.387(5) . ?
 C9 H9 0.9500 . ?
 C9 C10 1.387(6) . ?
 C10 H10 0.9500 . ?
 C10 C11 1.390(5) . ?
 C12 C13 1.517(4) . ?
 C12 C11 1.384(4) . ?
 C13 H13 1.0000 . ?
 C13 C14 1.525(4) . ?
 C14 H14A 0.9900 . ?
 C14 H14B 0.9900 . ?
 C16 H16A 0.9900 . ?
 C16 H16B 0.9900 . ?
 C16 C17 1.520(4) . ?
 C17 H17A 0.9900 . ?
 C17 H17B 0.9900 . ?
 C17 C18 1.528(4) . ?
 C18 H18A 0.9900 . ?
 C18 H18B 0.9900 . ?
 C18 C19 1.546(4) . ?
 C19 H19 1.0000 . ?
 C19 C20 1.523(3) . ?
 C21 H21A 0.9900 . ?
 C21 H21B 0.9900 . ?
 C21 C22 1.532(4) . ?
 C22 H22A 0.9900 . ?
 C22 H22B 0.9900 . ?
 C22 C23 1.526(4) . ?
 C23 H23A 0.9900 . ?
 C23 H23B 0.9900 . ?
 C23 C24 1.540(4) . ?
 C24 H24 1.0000 . ?
 C24 C25 1.530(3) . ?
 C26 H26A 0.9900 . ?
 C26 H26B 0.9900 . ?
 C26 C27 1.528(4) . ?
 C27 H27A 0.9900 . ?
 C27 H27B 0.9900 . ?
 C27 C28 1.530(4) . ?
 C28 H28A 0.9900 . ?
 C28 H28B 0.9900 . ?
 C28 C29 1.541(4) . ?
 C29 H29 1.0000 . ?
 C29 C30 1.538(3) . ?
 C31 H31A 0.9900 . ?
 C31 H31B 0.9900 . ?
 C31 C32 1.521(4) . ?
 C32 H32 1.0000 . ?
 C32 C33 1.523(4) . ?
 C33 H33A 0.9900 . ?
 C33 H33B 0.9900 . ?
 C33 C34 1.546(4) . ?
 C34 H34 1.0000 . ?
 C34 C35 1.518(4) . ?
 C11 H11 0.9500 . ?
 O1X C14X 1.437(3) . ?
 O1X C15X 1.352(3) . ?
 O2X C15X 1.217(4) . ?
 O3X C20X 1.227(3) . ?
 O4X C25X 1.233(4) . ?
 O5X C30X 1.233(3) . ?
 O7X C35X 1.231(3) . ?
 O6X C32X 1.413(4) . ?
 O6X H6X 0.84(5) . ?
 N1X C15X 1.339(3) . ?
 N1X C16X 1.474(4) . ?
 N1X C19X 1.456(3) . ?
 N2X C20X 1.350(3) . ?
 N2X C21X 1.471(4) . ?
 N2X C24X 1.454(3) . ?
 N3X C25X 1.344(4) . ?
 N3X C26X 1.476(3) . ?
 N3X C29X 1.457(3) . ?
 N4X C30X 1.339(3) . ?
 N4X C31X 1.461(3) . ?
 N4X C34X 1.469(3) . ?
 N5X C35X 1.327(4) . ?
 N5X H5XA 0.91(4) . ?
 N5X H5XB 0.83(5) . ?
 C1X C2X 1.387(4) . ?
 C1X C6X 1.399(4) . ?
 C1X C13X 1.515(4) . ?
 C2X H2X 0.9500 . ?
 C2X C3X 1.391(4) . ?
 C3X H3X 0.9500 . ?
 C3X C4X 1.398(4) . ?
 C4X H4X 0.9500 . ?
 C4X C5X 1.382(4) . ?
 C5X H5X 0.9500 . ?
 C5X C6X 1.389(4) . ?
 C6X C7X 1.468(4) . ?
 C7X C38 1.387(5) . ?
 C7X C12X 1.405(5) . ?
 C38 H38 0.9500 . ?
 C38 C9X 1.398(5) . ?
 C9X H9X 0.9500 . ?
 C9X C10X 1.386(7) . ?
 C10X H10X 0.9500 . ?
 C10X C11X 1.397(6) . ?
 C11X H11X 0.9500 . ?
 C11X C12X 1.393(4) . ?
 C12X C13X 1.518(4) . ?
 C13X H13X 1.0000 . ?
 C13X C14X 1.523(4) . ?
 C14X H14C 0.9900 . ?
 C14X H14D 0.9900 . ?
 C16X H16C 0.9900 . ?
 C16X H16D 0.9900 . ?
 C16X C17X 1.518(4) . ?
 C17X H17C 0.9900 . ?
 C17X H17D 0.9900 . ?
 C17X C18X 1.531(4) . ?
 C18X H18C 0.9900 . ?
 C18X H18D 0.9900 . ?
 C18X C19X 1.530(4) . ?
 C19X H19X 1.0000 . ?
 C19X C20X 1.527(4) . ?
 C21X H21C 0.9900 . ?
 C21X H21D 0.9900 . ?
 C21X C22X 1.530(4) . ?
 C22X H22C 0.9900 . ?
 C22X H22D 0.9900 . ?
 C22X C23X 1.528(5) . ?
 C23X H23C 0.9900 . ?
 C23X H23D 0.9900 . ?
 C23X C24X 1.539(4) . ?
 C24X H24X 1.0000 . ?
 C24X C25X 1.526(4) . ?
 C26X H26C 0.9900 . ?
 C26X H26D 0.9900 . ?
 C26X C27X 1.530(4) . ?
 C27X H27C 0.9900 . ?
 C27X H27D 0.9900 . ?
 C27X C28X 1.524(4) . ?
 C28X H28C 0.9900 . ?
 C28X H28D 0.9900 . ?
 C28X C29X 1.541(4) . ?
 C29X H29X 1.0000 . ?
 C29X C30X 1.537(3) . ?
 C31X H31C 0.9900 . ?
 C31X H31D 0.9900 . ?
 C31X C32X 1.517(4) . ?
 C32X H32X 1.0000 . ?
 C32X C33X 1.520(4) . ?
 C33X H33C 0.9900 . ?
 C33X H33D 0.9900 . ?
 C33X C34X 1.542(4) . ?
 C34X H34X 1.0000 . ?
 C34X C35X 1.521(4) . ?
 O8 C36 1.415(12) . ?
 C36 C37 1.568(14) . ?
 C36 O8A 1.514(18) . ?
 O8X C36X 1.415(13) . ?
 C36X C37X 1.617(15) . ?
 C36X O8XA 1.438(18) . ?

loop_
  _geom_angle_atom_site_label_1
  _geom_angle_atom_site_label_2
  _geom_angle_atom_site_label_3
  _geom_angle
  _geom_angle_site_symmetry_1
  _geom_angle_site_symmetry_3
  _geom_angle_publ_flag
 C15 O1 C14 116.7(2) . . ?
 C32 O6 H6 98(4) . . ?
 C15 N1 C16 126.5(2) . . ?
 C15 N1 C19 119.6(2) . . ?
 C19 N1 C16 113.5(2) . . ?
 C20 N2 C21 126.6(2) . . ?
 C20 N2 C24 120.4(2) . . ?
 C24 N2 C21 112.9(2) . . ?
 C25 N3 C26 127.0(2) . . ?
 C25 N3 C29 119.7(2) . . ?
 C29 N3 C26 113.3(2) . . ?
 C30 N4 C31 127.6(2) . . ?
 C30 N4 C34 119.9(2) . . ?
 C31 N4 C34 112.1(2) . . ?
 C35 N5 H5A 118(2) . . ?
 C35 N5 H5B 118(3) . . ?
 H5A N5 H5B 123(4) . . ?
 C2 C1 C6 120.4(3) . . ?
 C2 C1 C13 129.2(3) . . ?
 C6 C1 C13 110.4(2) . . ?
 C1 C2 H2 120.4 . . ?
 C1 C2 C3 119.1(3) . . ?
 C3 C2 H2 120.4 . . ?
 C2 C3 H3 119.8 . . ?
 C4 C3 C2 120.3(3) . . ?
 C4 C3 H3 119.8 . . ?
 C3 C4 H4 119.5 . . ?
 C3 C4 C5 121.1(3) . . ?
 C5 C4 H4 119.5 . . ?
 C4 C5 H5 120.7 . . ?
 C6 C5 C4 118.6(3) . . ?
 C6 C5 H5 120.7 . . ?
 C1 C6 C7 108.4(2) . . ?
 C5 C6 C1 120.5(2) . . ?
 C5 C6 C7 131.0(3) . . ?
 C8 C7 C6 130.5(3) . . ?
 C8 C7 C12 120.8(3) . . ?
 C12 C7 C6 108.7(2) . . ?
 C7 C8 H8 120.8 . . ?
 C9 C8 C7 118.4(3) . . ?
 C9 C8 H8 120.8 . . ?
 C8 C9 H9 119.6 . . ?
 C10 C9 C8 120.8(3) . . ?
 C10 C9 H9 119.6 . . ?
 C9 C10 H10 119.5 . . ?
 C9 C10 C11 121.0(3) . . ?
 C11 C10 H10 119.5 . . ?
 C7 C12 C13 110.0(2) . . ?
 C11 C12 C7 120.4(3) . . ?
 C11 C12 C13 129.6(3) . . ?
 C1 C13 C12 102.5(2) . . ?
 C1 C13 H13 109.8 . . ?
 C1 C13 C14 110.9(2) . . ?
 C12 C13 H13 109.8 . . ?
 C12 C13 C14 113.7(2) . . ?
 C14 C13 H13 109.8 . . ?
 O1 C14 C13 109.3(2) . . ?
 O1 C14 H14A 109.8 . . ?
 O1 C14 H14B 109.8 . . ?
 C13 C14 H14A 109.8 . . ?
 C13 C14 H14B 109.8 . . ?
 H14A C14 H14B 108.3 . . ?
 O2 C15 O1 124.8(2) . . ?
 O2 C15 N1 125.3(2) . . ?
 N1 C15 O1 109.9(2) . . ?
 N1 C16 H16A 111.4 . . ?
 N1 C16 H16B 111.4 . . ?
 N1 C16 C17 102.1(2) . . ?
 H16A C16 H16B 109.2 . . ?
 C17 C16 H16A 111.4 . . ?
 C17 C16 H16B 111.4 . . ?
 C16 C17 H17A 111.2 . . ?
 C16 C17 H17B 111.2 . . ?
 C16 C17 C18 102.7(2) . . ?
 H17A C17 H17B 109.1 . . ?
 C18 C17 H17A 111.2 . . ?
 C18 C17 H17B 111.2 . . ?
 C17 C18 H18A 111.0 . . ?
 C17 C18 H18B 111.0 . . ?
 C17 C18 C19 103.6(2) . . ?
 H18A C18 H18B 109.0 . . ?
 C19 C18 H18A 111.0 . . ?
 C19 C18 H18B 111.0 . . ?
 N1 C19 C18 102.7(2) . . ?
 N1 C19 H19 110.8 . . ?
 N1 C19 C20 112.0(2) . . ?
 C18 C19 H19 110.8 . . ?
 C20 C19 C18 109.4(2) . . ?
 C20 C19 H19 110.8 . . ?
 O3 C20 N2 122.0(2) . . ?
 O3 C20 C19 122.3(2) . . ?
 N2 C20 C19 115.7(2) . . ?
 N2 C21 H21A 111.1 . . ?
 N2 C21 H21B 111.1 . . ?
 N2 C21 C22 103.4(2) . . ?
 H21A C21 H21B 109.1 . . ?
 C22 C21 H21A 111.1 . . ?
 C22 C21 H21B 111.1 . . ?
 C21 C22 H22A 111.0 . . ?
 C21 C22 H22B 111.0 . . ?
 H22A C22 H22B 109.0 . . ?
 C23 C22 C21 103.7(2) . . ?
 C23 C22 H22A 111.0 . . ?
 C23 C22 H22B 111.0 . . ?
 C22 C23 H23A 111.1 . . ?
 C22 C23 H23B 111.1 . . ?
 C22 C23 C24 103.5(2) . . ?
 H23A C23 H23B 109.0 . . ?
 C24 C23 H23A 111.1 . . ?
 C24 C23 H23B 111.1 . . ?
 N2 C24 C23 103.0(2) . . ?
 N2 C24 H24 110.8 . . ?
 N2 C24 C25 112.3(2) . . ?
 C23 C24 H24 110.8 . . ?
 C25 C24 C23 108.8(2) . . ?
 C25 C24 H24 110.8 . . ?
 O4 C25 N3 122.9(2) . . ?
 O4 C25 C24 122.0(2) . . ?
 N3 C25 C24 115.0(2) . . ?
 N3 C26 H26A 111.1 . . ?
 N3 C26 H26B 111.1 . . ?
 N3 C26 C27 103.3(2) . . ?
 H26A C26 H26B 109.1 . . ?
 C27 C26 H26A 111.1 . . ?
 C27 C26 H26B 111.1 . . ?
 C26 C27 H27A 110.8 . . ?
 C26 C27 H27B 110.8 . . ?
 C26 C27 C28 104.6(2) . . ?
 H27A C27 H27B 108.9 . . ?
 C28 C27 H27A 110.8 . . ?
 C28 C27 H27B 110.8 . . ?
 C27 C28 H28A 111.0 . . ?
 C27 C28 H28B 111.0 . . ?
 C27 C28 C29 103.9(2) . . ?
 H28A C28 H28B 109.0 . . ?
 C29 C28 H28A 111.0 . . ?
 C29 C28 H28B 111.0 . . ?
 N3 C29 C28 102.8(2) . . ?
 N3 C29 H29 110.1 . . ?
 N3 C29 C30 109.1(2) . . ?
 C28 C29 H29 110.1 . . ?
 C30 C29 C28 114.5(2) . . ?
 C30 C29 H29 110.1 . . ?
 O5 C30 N4 121.2(2) . . ?
 O5 C30 C29 121.5(2) . . ?
 N4 C30 C29 117.3(2) . . ?
 N4 C31 H31A 111.1 . . ?
 N4 C31 H31B 111.1 . . ?
 N4 C31 C32 103.5(2) . . ?
 H31A C31 H31B 109.0 . . ?
 C32 C31 H31A 111.1 . . ?
 C32 C31 H31B 111.1 . . ?
 O6 C32 C31 107.6(2) . . ?
 O6 C32 H32 111.0 . . ?
 O6 C32 C33 112.4(2) . . ?
 C31 C32 H32 111.0 . . ?
 C31 C32 C33 103.5(2) . . ?
 C33 C32 H32 111.0 . . ?
 C32 C33 H33A 110.6 . . ?
 C32 C33 H33B 110.6 . . ?
 C32 C33 C34 105.5(2) . . ?
 H33A C33 H33B 108.8 . . ?
 C34 C33 H33A 110.6 . . ?
 C34 C33 H33B 110.6 . . ?
 N4 C34 C33 103.6(2) . . ?
 N4 C34 H34 110.1 . . ?
 N4 C34 C35 113.9(2) . . ?
 C33 C34 H34 110.1 . . ?
 C35 C34 C33 109.0(2) . . ?
 C35 C34 H34 110.1 . . ?
 O7 C35 N5 123.3(3) . . ?
 O7 C35 C34 122.1(2) . . ?
 N5 C35 C34 114.3(2) . . ?
 C10 C11 H11 120.7 . . ?
 C12 C11 C10 118.6(3) . . ?
 C12 C11 H11 120.7 . . ?
 C15X O1X C14X 117.1(2) . . ?
 C32X O6X H6X 110(3) . . ?
 C15X N1X C16X 125.9(2) . . ?
 C15X N1X C19X 120.5(2) . . ?
 C19X N1X C16X 113.1(2) . . ?
 C20X N2X C21X 127.2(2) . . ?
 C20X N2X C24X 119.9(2) . . ?
 C24X N2X C21X 112.9(2) . . ?
 C25X N3X C26X 127.2(2) . . ?
 C25X N3X C29X 119.4(2) . . ?
 C29X N3X C26X 113.5(2) . . ?
 C30X N4X C31X 127.5(2) . . ?
 C30X N4X C34X 120.3(2) . . ?
 C31X N4X C34X 111.8(2) . . ?
 C35X N5X H5XA 120(2) . . ?
 C35X N5X H5XB 115(3) . . ?
 H5XA N5X H5XB 123(4) . . ?
 C2X C1X C6X 120.7(3) . . ?
 C2X C1X C13X 128.6(3) . . ?
 C6X C1X C13X 110.7(2) . . ?
 C1X C2X H2X 120.6 . . ?
 C1X C2X C3X 118.8(3) . . ?
 C3X C2X H2X 120.6 . . ?
 C2X C3X H3X 119.9 . . ?
 C2X C3X C4X 120.3(3) . . ?
 C4X C3X H3X 119.9 . . ?
 C3X C4X H4X 119.6 . . ?
 C5X C4X C3X 120.9(3) . . ?
 C5X C4X H4X 119.6 . . ?
 C4X C5X H5X 120.5 . . ?
 C4X C5X C6X 118.9(3) . . ?
 C6X C5X H5X 120.5 . . ?
 C1X C6X C7X 108.4(3) . . ?
 C5X C6X C1X 120.3(3) . . ?
 C5X C6X C7X 131.2(3) . . ?
 C38 C7X C6X 130.4(3) . . ?
 C38 C7X C12X 121.0(3) . . ?
 C12X C7X C6X 108.6(3) . . ?
 C7X C38 H38 120.9 . . ?
 C7X C38 C9X 118.1(4) . . ?
 C9X C38 H38 120.9 . . ?
 C38 C9X H9X 119.5 . . ?
 C10X C9X C38 121.0(3) . . ?
 C10X C9X H9X 119.5 . . ?
 C9X C10X H10X 119.5 . . ?
 C9X C10X C11X 121.1(3) . . ?
 C11X C10X H10X 119.5 . . ?
 C10X C11X H11X 120.9 . . ?
 C12X C11X C10X 118.2(4) . . ?
 C12X C11X H11X 120.9 . . ?
 C7X C12X C13X 110.3(2) . . ?
 C11X C12X C7X 120.5(3) . . ?
 C11X C12X C13X 129.2(3) . . ?
 C1X C13X C12X 102.0(2) . . ?
 C1X C13X H13X 110.1 . . ?
 C1X C13X C14X 110.6(2) . . ?
 C12X C13X H13X 110.1 . . ?
 C12X C13X C14X 113.6(2) . . ?
 C14X C13X H13X 110.1 . . ?
 O1X C14X C13X 108.6(2) . . ?
 O1X C14X H14C 110.0 . . ?
 O1X C14X H14D 110.0 . . ?
 C13X C14X H14C 110.0 . . ?
 C13X C14X H14D 110.0 . . ?
 H14C C14X H14D 108.4 . . ?
 O2X C15X O1X 124.4(2) . . ?
 O2X C15X N1X 125.2(2) . . ?
 N1X C15X O1X 110.4(2) . . ?
 N1X C16X H16C 111.2 . . ?
 N1X C16X H16D 111.2 . . ?
 N1X C16X C17X 102.9(2) . . ?
 H16C C16X H16D 109.1 . . ?
 C17X C16X H16C 111.2 . . ?
 C17X C16X H16D 111.2 . . ?
 C16X C17X H17C 111.1 . . ?
 C16X C17X H17D 111.1 . . ?
 C16X C17X C18X 103.4(2) . . ?
 H17C C17X H17D 109.1 . . ?
 C18X C17X H17C 111.1 . . ?
 C18X C17X H17D 111.1 . . ?
 C17X C18X H18C 111.0 . . ?
 C17X C18X H18D 111.0 . . ?
 H18C C18X H18D 109.0 . . ?
 C19X C18X C17X 103.6(2) . . ?
 C19X C18X H18C 111.0 . . ?
 C19X C18X H18D 111.0 . . ?
 N1X C19X C18X 102.6(2) . . ?
 N1X C19X H19X 111.2 . . ?
 N1X C19X C20X 111.2(2) . . ?
 C18X C19X H19X 111.2 . . ?
 C20X C19X C18X 109.2(2) . . ?
 C20X C19X H19X 111.2 . . ?
 O3X C20X N2X 121.9(3) . . ?
 O3X C20X C19X 122.4(2) . . ?
 N2X C20X C19X 115.6(2) . . ?
 N2X C21X H21C 111.1 . . ?
 N2X C21X H21D 111.1 . . ?
 N2X C21X C22X 103.4(2) . . ?
 H21C C21X H21D 109.0 . . ?
 C22X C21X H21C 111.1 . . ?
 C22X C21X H21D 111.1 . . ?
 C21X C22X H22C 111.1 . . ?
 C21X C22X H22D 111.1 . . ?
 H22C C22X H22D 109.0 . . ?
 C23X C22X C21X 103.5(2) . . ?
 C23X C22X H22C 111.1 . . ?
 C23X C22X H22D 111.1 . . ?
 C22X C23X H23C 111.1 . . ?
 C22X C23X H23D 111.1 . . ?
 C22X C23X C24X 103.3(2) . . ?
 H23C C23X H23D 109.1 . . ?
 C24X C23X H23C 111.1 . . ?
 C24X C23X H23D 111.1 . . ?
 N2X C24X C23X 102.9(2) . . ?
 N2X C24X H24X 110.6 . . ?
 N2X C24X C25X 111.9(2) . . ?
 C23X C24X H24X 110.6 . . ?
 C25X C24X C23X 109.9(2) . . ?
 C25X C24X H24X 110.6 . . ?
 O4X C25X N3X 122.5(2) . . ?
 O4X C25X C24X 121.9(3) . . ?
 N3X C25X C24X 115.5(2) . . ?
 N3X C26X H26C 111.2 . . ?
 N3X C26X H26D 111.2 . . ?
 N3X C26X C27X 103.0(2) . . ?
 H26C C26X H26D 109.1 . . ?
 C27X C26X H26C 111.2 . . ?
 C27X C26X H26D 111.2 . . ?
 C26X C27X H27C 110.7 . . ?
 C26X C27X H27D 110.7 . . ?
 H27C C27X H27D 108.8 . . ?
 C28X C27X C26X 105.2(2) . . ?
 C28X C27X H27C 110.7 . . ?
 C28X C27X H27D 110.7 . . ?
 C27X C28X H28C 111.0 . . ?
 C27X C28X H28D 111.0 . . ?
 C27X C28X C29X 103.7(2) . . ?
 H28C C28X H28D 109.0 . . ?
 C29X C28X H28C 111.0 . . ?
 C29X C28X H28D 111.0 . . ?
 N3X C29X C28X 103.2(2) . . ?
 N3X C29X H29X 109.8 . . ?
 N3X C29X C30X 109.7(2) . . ?
 C28X C29X H29X 109.8 . . ?
 C30X C29X C28X 114.3(2) . . ?
 C30X C29X H29X 109.8 . . ?
 O5X C30X N4X 121.6(2) . . ?
 O5X C30X C29X 121.5(2) . . ?
 N4X C30X C29X 116.9(2) . . ?
 N4X C31X H31C 111.0 . . ?
 N4X C31X H31D 111.0 . . ?
 N4X C31X C32X 103.7(2) . . ?
 H31C C31X H31D 109.0 . . ?
 C32X C31X H31C 111.0 . . ?
 C32X C31X H31D 111.0 . . ?
 O6X C32X C31X 107.8(2) . . ?
 O6X C32X H32X 111.3 . . ?
 O6X C32X C33X 112.2(2) . . ?
 C31X C32X H32X 111.3 . . ?
 C31X C32X C33X 102.5(2) . . ?
 C33X C32X H32X 111.3 . . ?
 C32X C33X H33C 110.7 . . ?
 C32X C33X H33D 110.7 . . ?
 C32X C33X C34X 105.4(2) . . ?
 H33C C33X H33D 108.8 . . ?
 C34X C33X H33C 110.7 . . ?
 C34X C33X H33D 110.7 . . ?
 N4X C34X C33X 103.2(2) . . ?
 N4X C34X H34X 110.2 . . ?
 N4X C34X C35X 113.5(2) . . ?
 C33X C34X H34X 110.2 . . ?
 C35X C34X C33X 109.5(2) . . ?
 C35X C34X H34X 110.2 . . ?
 O7X C35X N5X 123.2(3) . . ?
 O7X C35X C34X 122.0(2) . . ?
 N5X C35X C34X 114.7(2) . . ?
 O8 C36 C37 121.6(10) . . ?
 O8A C36 C37 152.7(11) . . ?
 O8X C36X C37X 119.7(11) . . ?
 O8XA C36X C37X 146.7(12) . . ?

loop_
  _geom_torsion_atom_site_label_1
  _geom_torsion_atom_site_label_2
  _geom_torsion_atom_site_label_3
  _geom_torsion_atom_site_label_4
  _geom_torsion
  _geom_torsion_site_symmetry_1
  _geom_torsion_site_symmetry_2
  _geom_torsion_site_symmetry_3
  _geom_torsion_site_symmetry_4
  _geom_torsion_publ_flag
 O6 C32 C33 C34 -83.2(3) . . . . ?
 N1 C16 C17 C18 35.6(3) . . . . ?
 N1 C19 C20 O3 -28.2(3) . . . . ?
 N1 C19 C20 N2 155.0(2) . . . . ?
 N2 C21 C22 C23 28.1(3) . . . . ?
 N2 C24 C25 O4 -26.4(3) . . . . ?
 N2 C24 C25 N3 158.0(2) . . . . ?
 N3 C26 C27 C28 26.1(3) . . . . ?
 N3 C29 C30 O5 -13.3(3) . . . . ?
 N3 C29 C30 N4 164.6(2) . . . . ?
 N4 C31 C32 O6 86.0(3) . . . . ?
 N4 C31 C32 C33 -33.1(3) . . . . ?
 N4 C34 C35 O7 -31.0(3) . . . . ?
 N4 C34 C35 N5 154.4(2) . . . . ?
 C1 C2 C3 C4 -0.3(4) . . . . ?
 C1 C6 C7 C8 179.4(3) . . . . ?
 C1 C6 C7 C12 0.4(3) . . . . ?
 C1 C13 C14 O1 172.6(2) . . . . ?
 C2 C1 C6 C5 -2.0(4) . . . . ?
 C2 C1 C6 C7 -179.2(2) . . . . ?
 C2 C1 C13 C12 178.5(3) . . . . ?
 C2 C1 C13 C14 -59.8(4) . . . . ?
 C2 C3 C4 C5 -0.9(4) . . . . ?
 C3 C4 C5 C6 0.6(4) . . . . ?
 C4 C5 C6 C1 0.9(4) . . . . ?
 C4 C5 C6 C7 177.3(3) . . . . ?
 C5 C6 C7 C8 2.7(5) . . . . ?
 C5 C6 C7 C12 -176.4(3) . . . . ?
 C6 C1 C2 C3 1.7(4) . . . . ?
 C6 C1 C13 C12 -1.3(3) . . . . ?
 C6 C1 C13 C14 120.4(2) . . . . ?
 C6 C7 C8 C9 -178.6(3) . . . . ?
 C6 C7 C12 C13 -1.2(3) . . . . ?
 C6 C7 C12 C11 178.4(2) . . . . ?
 C7 C8 C9 C10 0.2(5) . . . . ?
 C7 C12 C13 C1 1.5(3) . . . . ?
 C7 C12 C13 C14 -118.2(2) . . . . ?
 C7 C12 C11 C10 0.6(4) . . . . ?
 C8 C7 C12 C13 179.6(2) . . . . ?
 C8 C7 C12 C11 -0.7(4) . . . . ?
 C8 C9 C10 C11 -0.3(5) . . . . ?
 C9 C10 C11 C12 -0.1(5) . . . . ?
 C12 C7 C8 C9 0.3(4) . . . . ?
 C12 C13 C14 O1 -72.5(3) . . . . ?
 C13 C1 C2 C3 -178.1(3) . . . . ?
 C13 C1 C6 C5 177.8(2) . . . . ?
 C13 C1 C6 C7 0.6(3) . . . . ?
 C13 C12 C11 C10 -179.8(3) . . . . ?
 C14 O1 C15 O2 8.3(4) . . . . ?
 C14 O1 C15 N1 -171.5(2) . . . . ?
 C15 O1 C14 C13 119.5(2) . . . . ?
 C15 N1 C16 C17 167.9(3) . . . . ?
 C15 N1 C19 C18 168.7(2) . . . . ?
 C15 N1 C19 C20 -74.1(3) . . . . ?
 C16 N1 C15 O1 -1.6(4) . . . . ?
 C16 N1 C15 O2 178.6(3) . . . . ?
 C16 N1 C19 C18 -3.9(3) . . . . ?
 C16 N1 C19 C20 113.3(2) . . . . ?
 C16 C17 C18 C19 -38.8(3) . . . . ?
 C17 C18 C19 N1 26.4(3) . . . . ?
 C17 C18 C19 C20 -92.7(2) . . . . ?
 C18 C19 C20 O3 85.0(3) . . . . ?
 C18 C19 C20 N2 -91.9(3) . . . . ?
 C19 N1 C15 O1 -173.2(2) . . . . ?
 C19 N1 C15 O2 7.0(4) . . . . ?
 C19 N1 C16 C17 -20.1(3) . . . . ?
 C20 N2 C21 C22 174.2(2) . . . . ?
 C20 N2 C24 C23 163.2(2) . . . . ?
 C20 N2 C24 C25 -79.9(3) . . . . ?
 C21 N2 C20 O3 179.9(3) . . . . ?
 C21 N2 C20 C19 -3.2(4) . . . . ?
 C21 N2 C24 C23 -14.2(3) . . . . ?
 C21 N2 C24 C25 102.7(3) . . . . ?
 C21 C22 C23 C24 -36.9(3) . . . . ?
 C22 C23 C24 N2 31.2(3) . . . . ?
 C22 C23 C24 C25 -88.1(2) . . . . ?
 C23 C24 C25 O4 87.0(3) . . . . ?
 C23 C24 C25 N3 -88.6(3) . . . . ?
 C24 N2 C20 O3 2.9(4) . . . . ?
 C24 N2 C20 C19 179.8(2) . . . . ?
 C24 N2 C21 C22 -8.6(3) . . . . ?
 C25 N3 C26 C27 169.6(2) . . . . ?
 C25 N3 C29 C28 168.4(2) . . . . ?
 C25 N3 C29 C30 -69.6(3) . . . . ?
 C26 N3 C25 O4 176.1(2) . . . . ?
 C26 N3 C25 C24 -8.3(4) . . . . ?
 C26 N3 C29 C28 -14.6(3) . . . . ?
 C26 N3 C29 C30 107.4(2) . . . . ?
 C26 C27 C28 C29 -35.3(3) . . . . ?
 C27 C28 C29 N3 30.2(3) . . . . ?
 C27 C28 C29 C30 -88.0(3) . . . . ?
 C28 C29 C30 O5 101.3(3) . . . . ?
 C28 C29 C30 N4 -80.8(3) . . . . ?
 C29 N3 C25 O4 -7.4(4) . . . . ?
 C29 N3 C25 C24 168.2(2) . . . . ?
 C29 N3 C26 C27 -7.1(3) . . . . ?
 C30 N4 C31 C32 -149.9(3) . . . . ?
 C30 N4 C34 C33 170.8(2) . . . . ?
 C30 N4 C34 C35 -71.0(3) . . . . ?
 C31 N4 C30 O5 -177.1(2) . . . . ?
 C31 N4 C30 C29 5.0(4) . . . . ?
 C31 N4 C34 C33 -2.0(3) . . . . ?
 C31 N4 C34 C35 116.2(2) . . . . ?
 C31 C32 C33 C34 32.6(3) . . . . ?
 C32 C33 C34 N4 -19.2(3) . . . . ?
 C32 C33 C34 C35 -140.7(2) . . . . ?
 C33 C34 C35 O7 84.1(3) . . . . ?
 C33 C34 C35 N5 -90.6(3) . . . . ?
 C34 N4 C30 O5 11.3(4) . . . . ?
 C34 N4 C30 C29 -166.6(2) . . . . ?
 C34 N4 C31 C32 22.3(3) . . . . ?
 C11 C12 C13 C1 -178.1(3) . . . . ?
 C11 C12 C13 C14 62.1(4) . . . . ?
 O6X C32X C33X C34X -80.5(3) . . . . ?
 N1X C16X C17X C18X 30.2(3) . . . . ?
 N1X C19X C20X O3X -26.1(3) . . . . ?
 N1X C19X C20X N2X 157.4(2) . . . . ?
 N2X C21X C22X C23X 28.6(3) . . . . ?
 N2X C24X C25X O4X -30.0(4) . . . . ?
 N2X C24X C25X N3X 153.7(2) . . . . ?
 N3X C26X C27X C28X 25.6(3) . . . . ?
 N3X C29X C30X O5X -14.1(3) . . . . ?
 N3X C29X C30X N4X 164.3(2) . . . . ?
 N4X C31X C32X O6X 83.4(3) . . . . ?
 N4X C31X C32X C33X -35.1(3) . . . . ?
 N4X C34X C35X O7X -33.1(3) . . . . ?
 N4X C34X C35X N5X 151.3(2) . . . . ?
 C1X C2X C3X C4X 1.0(4) . . . . ?
 C1X C6X C7X C38 -177.9(3) . . . . ?
 C1X C6X C7X C12X 0.8(3) . . . . ?
 C1X C13X C14X O1X 172.2(2) . . . . ?
 C2X C1X C6X C5X -2.5(4) . . . . ?
 C2X C1X C6X C7X 178.9(2) . . . . ?
 C2X C1X C13X C12X -179.4(3) . . . . ?
 C2X C1X C13X C14X -58.2(4) . . . . ?
 C2X C3X C4X C5X -1.5(4) . . . . ?
 C3X C4X C5X C6X 0.1(4) . . . . ?
 C4X C5X C6X C1X 1.9(4) . . . . ?
 C4X C5X C6X C7X -179.8(3) . . . . ?
 C5X C6X C7X C38 3.6(5) . . . . ?
 C5X C6X C7X C12X -177.7(3) . . . . ?
 C6X C1X C2X C3X 1.0(4) . . . . ?
 C6X C1X C13X C12X -0.4(3) . . . . ?
 C6X C1X C13X C14X 120.7(3) . . . . ?
 C6X C7X C38 C9X 178.2(3) . . . . ?
 C6X C7X C12X C11X 179.9(3) . . . . ?
 C6X C7X C12X C13X -1.1(3) . . . . ?
 C7X C38 C9X C10X 1.4(5) . . . . ?
 C7X C12X C13X C1X 0.9(3) . . . . ?
 C7X C12X C13X C14X -118.1(3) . . . . ?
 C38 C7X C12X C11X -1.3(4) . . . . ?
 C38 C7X C12X C13X 177.8(3) . . . . ?
 C38 C9X C10X C11X -0.8(5) . . . . ?
 C9X C10X C11X C12X -0.8(5) . . . . ?
 C10X C11X C12X C7X 1.9(5) . . . . ?
 C10X C11X C12X C13X -177.0(3) . . . . ?
 C11X C12X C13X C1X 179.9(3) . . . . ?
 C11X C12X C13X C14X 60.8(4) . . . . ?
 C12X C7X C38 C9X -0.4(4) . . . . ?
 C12X C13X C14X O1X -73.7(3) . . . . ?
 C13X C1X C2X C3X 179.8(3) . . . . ?
 C13X C1X C6X C5X 178.5(2) . . . . ?
 C13X C1X C6X C7X -0.2(3) . . . . ?
 C14X O1X C15X O2X 4.0(4) . . . . ?
 C14X O1X C15X N1X -176.9(2) . . . . ?
 C15X O1X C14X C13X 128.6(3) . . . . ?
 C15X N1X C16X C17X 161.1(3) . . . . ?
 C15X N1X C19X C18X 174.7(2) . . . . ?
 C15X N1X C19X C20X -68.8(3) . . . . ?
 C16X N1X C15X O1X 8.1(4) . . . . ?
 C16X N1X C15X O2X -172.8(3) . . . . ?
 C16X N1X C19X C18X -12.7(3) . . . . ?
 C16X N1X C19X C20X 103.8(3) . . . . ?
 C16X C17X C18X C19X -38.6(3) . . . . ?
 C17X C18X C19X N1X 31.2(3) . . . . ?
 C17X C18X C19X C20X -86.8(3) . . . . ?
 C18X C19X C20X O3X 86.4(3) . . . . ?
 C18X C19X C20X N2X -90.2(3) . . . . ?
 C19X N1X C15X O1X 179.7(2) . . . . ?
 C19X N1X C15X O2X -1.2(4) . . . . ?
 C19X N1X C16X C17X -11.0(3) . . . . ?
 C20X N2X C21X C22X 173.0(3) . . . . ?
 C20X N2X C24X C23X 163.8(2) . . . . ?
 C20X N2X C24X C25X -78.3(3) . . . . ?
 C21X N2X C20X O3X -179.1(3) . . . . ?
 C21X N2X C20X C19X -2.5(4) . . . . ?
 C21X N2X C24X C23X -14.7(3) . . . . ?
 C21X N2X C24X C25X 103.3(3) . . . . ?
 C21X C22X C23X C24X -37.7(3) . . . . ?
 C22X C23X C24X N2X 32.0(3) . . . . ?
 C22X C23X C24X C25X -87.3(3) . . . . ?
 C23X C24X C25X O4X 83.7(3) . . . . ?
 C23X C24X C25X N3X -92.6(3) . . . . ?
 C24X N2X C20X O3X 2.7(4) . . . . ?
 C24X N2X C20X C19X 179.3(2) . . . . ?
 C24X N2X C21X C22X -8.7(3) . . . . ?
 C25X N3X C26X C27X 172.0(3) . . . . ?
 C25X N3X C29X C28X 166.9(2) . . . . ?
 C25X N3X C29X C30X -70.9(3) . . . . ?
 C26X N3X C25X O4X 175.3(3) . . . . ?
 C26X N3X C25X C24X -8.5(4) . . . . ?
 C26X N3X C29X C28X -13.8(3) . . . . ?
 C26X N3X C29X C30X 108.3(3) . . . . ?
 C26X C27X C28X C29X -34.4(3) . . . . ?
 C27X C28X C29X N3X 29.2(3) . . . . ?
 C27X C28X C29X C30X -89.9(3) . . . . ?
 C28X C29X C30X O5X 101.2(3) . . . . ?
 C28X C29X C30X N4X -80.4(3) . . . . ?
 C29X N3X C25X O4X -5.5(4) . . . . ?
 C29X N3X C25X C24X 170.7(2) . . . . ?
 C29X N3X C26X C27X -7.2(3) . . . . ?
 C30X N4X C31X C32X -150.2(3) . . . . ?
 C30X N4X C34X C33X 172.5(2) . . . . ?
 C30X N4X C34X C35X -69.1(3) . . . . ?
 C31X N4X C30X O5X -176.4(3) . . . . ?
 C31X N4X C30X C29X 5.2(4) . . . . ?
 C31X N4X C34X C33X -1.5(3) . . . . ?
 C31X N4X C34X C35X 116.8(2) . . . . ?
 C31X C32X C33X C34X 34.9(3) . . . . ?
 C32X C33X C34X N4X -21.0(3) . . . . ?
 C32X C33X C34X C35X -142.2(2) . . . . ?
 C33X C34X C35X O7X 81.6(3) . . . . ?
 C33X C34X C35X N5X -94.0(3) . . . . ?
 C34X N4X C30X O5X 10.6(4) . . . . ?
 C34X N4X C30X C29X -167.9(2) . . . . ?
 C34X N4X C31X C32X 23.3(3) . . . . ?

_shelx_res_file
;
TITL P3H.res in P2(1)
    p3h.res
    created by SHELXL-2016/6 at 13:00:02 on 03-Feb-2023
REM Old TITL DB_60_2-R1 in P2(1)
REM SHELXT solution in P2(1)
REM R1 0.093, Rweak 0.024, Alpha 0.001, Orientation as input
REM Flack x = 0.127 ( 0.035 ) from Parsons' quotients
REM Formula found by SHELXT: C74 N10 O14
CELL 1.54184 16.8723 6.4522 32.1004 90 101.214 90
ZERR 4 0.0002 0.0001 0.0004 0 0.001 0
LATT -1
SYMM -X,0.5+Y,-Z
SFAC C H N O
UNIT 144 164 20 32
DFIX 1.42 O8 C36
SIMU O8 C36 C37
DFIX 1.51 C36 C37
DANG 2.37 O8 C37
DFIX 1.42 O8X C36X
RIGU O8 C36 C37
DFIX 1.51 C36X C37X
DANG 2.37 O8X C37X
SIMU O8X C36X C37X
RIGU O8X C36X C37X
SADI O8X C36X O8XA C36X
SADI O8 C36 O8A C36
EADP C37X O8X C36X O8XA
EADP O8A O8 C36 C37

L.S. 5
PLAN  18
SIZE 0.07 0.11 0.16
TEMP -123.15(10)
CONF
BOND $H
list 4
MORE -1
fmap 2 53
acta
OMIT 6 0 2
OMIT -5 0 3
OMIT 5 0 7
OMIT 0 0 4
OMIT 4 -2 2
OMIT 5 0 1
REM <olex2.extras>
REM <HklSrc "%.\\DB_60_2-R1.hkl">
REM </olex2.extras>

WGHT    0.093000    0.637900
FVAR       0.47345   0.77073   0.74941
O1    4    0.906159    0.896030   -0.082084    11.00000    0.04580    0.02492 =
         0.02085   -0.00380    0.01134    0.00010
O2    4    0.937627    0.681678   -0.024446    11.00000    0.03596    0.02479 =
         0.02951   -0.00111    0.00969    0.00405
O3    4    0.765770    0.791588    0.015568    11.00000    0.02911    0.02681 =
         0.02844    0.00092    0.00090   -0.00046
O4    4    0.735151    0.886999    0.122864    11.00000    0.03640    0.02088 =
         0.03023   -0.00491    0.00992   -0.00073
O5    4    0.701570    0.571542    0.196044    11.00000    0.02827    0.02753 =
         0.02713    0.00125    0.00609    0.00781
O6    4    0.556718    1.210980    0.206283    11.00000    0.05844    0.02465 =
         0.02999    0.00201    0.00814   -0.00076
O7    4    0.596001    0.471402    0.272635    11.00000    0.04665    0.02622 =
         0.03521   -0.00105    0.00922   -0.01158
N1    3    0.882217    0.999180   -0.019933    11.00000    0.03408    0.01921 =
         0.01988    0.00031    0.00686    0.00158
N2    3    0.852591    0.752718    0.078007    11.00000    0.02644    0.02820 =
         0.01948    0.00026    0.00527   -0.00362
N3    3    0.666893    0.584631    0.110595    11.00000    0.02902    0.02071 =
         0.02345   -0.00412    0.00822    0.00165
N4    3    0.594858    0.761142    0.205239    11.00000    0.02233    0.02350 =
         0.02260   -0.00360    0.00373    0.00197
N5    3    0.701518    0.638598    0.312278    11.00000    0.03745    0.02748 =
         0.02741    0.00425    0.00443   -0.00383
C1    1    0.869868    0.548222   -0.177541    11.00000    0.02815    0.02869 =
         0.01975    0.00079    0.00421    0.00100
C2    1    0.926522    0.567723   -0.203387    11.00000    0.03096    0.03691 =
         0.02474   -0.00315    0.00901   -0.00330
AFIX  43
H2    2    0.960821    0.685625   -0.201111    11.00000   -1.20000
AFIX   0
C3    1    0.932417    0.412108   -0.232709    11.00000    0.03152    0.04456 =
         0.02799   -0.00496    0.00939    0.00186
AFIX  43
H3    2    0.970813    0.424125   -0.250650    11.00000   -1.20000
AFIX   0
C4    1    0.882530    0.239785   -0.235838    11.00000    0.03420    0.03744 =
         0.02882   -0.00897    0.00467    0.00470
AFIX  43
H4    2    0.886667    0.135711   -0.256241    11.00000   -1.20000
AFIX   0
C5    1    0.826405    0.216748   -0.209538    11.00000    0.03156    0.02788 =
         0.02757   -0.00165   -0.00085    0.00061
AFIX  43
H5    2    0.792705    0.097744   -0.211649    11.00000   -1.20000
AFIX   0
C6    1    0.820796    0.371764   -0.180130    11.00000    0.02609    0.02836 =
         0.01995    0.00261    0.00286    0.00179
C7    1    0.766346    0.395052   -0.149808    11.00000    0.02484    0.03738 =
         0.01890    0.00319    0.00137   -0.00064
C8    1    0.706522    0.264112   -0.140753    11.00000    0.03175    0.05137 =
         0.02684    0.00391    0.00005   -0.01084
AFIX  43
H8    2    0.696140    0.134342   -0.154730    11.00000   -1.20000
AFIX   0
C9    1    0.662320    0.327364   -0.110823    11.00000    0.02861    0.07342 =
         0.03242    0.00487    0.00625   -0.01190
AFIX  43
H9    2    0.621283    0.239691   -0.104171    11.00000   -1.20000
AFIX   0
C10   1    0.677314    0.517010   -0.090499    11.00000    0.03014    0.07770 =
         0.03271   -0.00157    0.01151   -0.00232
AFIX  43
H10   2    0.646193    0.557808   -0.070203    11.00000   -1.20000
AFIX   0
C12   1    0.781952    0.585938   -0.129028    11.00000    0.02657    0.03620 =
         0.02310    0.00216    0.00390    0.00319
C13   1    0.850130    0.696638   -0.144492    11.00000    0.03216    0.02625 =
         0.02173    0.00007    0.00800    0.00350
AFIX  13
H13   2    0.830113    0.830764   -0.158249    11.00000   -1.20000
AFIX   0
C14   1    0.924082    0.735422   -0.109691    11.00000    0.03204    0.03124 =
         0.02496   -0.00833    0.01063   -0.00134
AFIX  23
H14A  2    0.938930    0.606660   -0.093250    11.00000   -1.20000
H14B  2    0.970400    0.777344   -0.122560    11.00000   -1.20000
AFIX   0
C15   1    0.911097    0.844484   -0.040398    11.00000    0.02765    0.02240 =
         0.02238   -0.00223    0.00694   -0.00288
C16   1    0.851523    1.198750   -0.038073    11.00000    0.04739    0.02134 =
         0.02640    0.00231    0.00878    0.00559
AFIX  23
H16A  2    0.812245    1.179897   -0.065038    11.00000   -1.20000
H16B  2    0.896015    1.289501   -0.043128    11.00000   -1.20000
AFIX   0
C17   1    0.810994    1.285845   -0.003496    11.00000    0.04573    0.02228 =
         0.03177   -0.00132    0.00758    0.00796
AFIX  23
H17A  2    0.755504    1.230823   -0.005951    11.00000   -1.20000
H17B  2    0.808851    1.439121   -0.004585    11.00000   -1.20000
AFIX   0
C18   1    0.866109    1.209984    0.037165    11.00000    0.03881    0.02233 =
         0.02562   -0.00577    0.00769    0.00002
AFIX  23
H18A  2    0.837127    1.207728    0.061178    11.00000   -1.20000
H18B  2    0.914491    1.299260    0.044738    11.00000   -1.20000
AFIX   0
C19   1    0.889591    0.988420    0.025748    11.00000    0.02866    0.02139 =
         0.01948   -0.00195    0.00572   -0.00005
AFIX  13
H19   2    0.946374    0.955486    0.039893    11.00000   -1.20000
AFIX   0
C20   1    0.830654    0.833530    0.038632    11.00000    0.02733    0.01914 =
         0.02152   -0.00293    0.00702    0.00194
C21   1    0.928638    0.791713    0.108279    11.00000    0.03128    0.04115 =
         0.02072    0.00049    0.00186   -0.00626
AFIX  23
H21A  2    0.937280    0.941998    0.113500    11.00000   -1.20000
H21B  2    0.975388    0.733841    0.097732    11.00000   -1.20000
AFIX   0
C22   1    0.916180    0.679507    0.148577    11.00000    0.03537    0.03637 =
         0.02055    0.00077    0.00318   -0.00083
AFIX  23
H22A  2    0.967884    0.623882    0.164611    11.00000   -1.20000
H22B  2    0.892555    0.773677    0.167246    11.00000   -1.20000
AFIX   0
C23   1    0.857753    0.504582    0.131834    11.00000    0.03140    0.02675 =
         0.02404    0.00208    0.00673    0.00385
AFIX  23
H23A  2    0.827537    0.458425    0.153693    11.00000   -1.20000
H23B  2    0.886793    0.384590    0.122750    11.00000   -1.20000
AFIX   0
C24   1    0.800750    0.603652    0.093754    11.00000    0.02909    0.02160 =
         0.02152   -0.00115    0.00823    0.00045
AFIX  13
H24   2    0.780249    0.497244    0.071626    11.00000   -1.20000
AFIX   0
C25   1    0.730752    0.707896    0.109596    11.00000    0.02958    0.02119 =
         0.01939   -0.00004    0.00514    0.00167
C26   1    0.653662    0.372482    0.093205    11.00000    0.03602    0.02128 =
         0.03034   -0.00660    0.01052   -0.00107
AFIX  23
H26A  2    0.701519    0.283831    0.103080    11.00000   -1.20000
H26B  2    0.641576    0.374269    0.061767    11.00000   -1.20000
AFIX   0
C27   1    0.580956    0.296668    0.110824    11.00000    0.03350    0.02644 =
         0.03510   -0.00497    0.01092   -0.00615
AFIX  23
H27A  2    0.598644    0.219911    0.137731    11.00000   -1.20000
H27B  2    0.546304    0.205002    0.090180    11.00000   -1.20000
AFIX   0
C28   1    0.535723    0.494518    0.118289    11.00000    0.02580    0.03524 =
         0.02818   -0.00533    0.00282   -0.00111
AFIX  23
H28A  2    0.503453    0.473104    0.140599    11.00000   -1.20000
H28B  2    0.499375    0.540059    0.091854    11.00000   -1.20000
AFIX   0
C29   1    0.603561    0.653941    0.132625    11.00000    0.02538    0.02408 =
         0.02243   -0.00265    0.00644    0.00244
AFIX  13
H29   2    0.584678    0.795671    0.122688    11.00000   -1.20000
AFIX   0
C30   1    0.637252    0.656490    0.180714    11.00000    0.02277    0.01800 =
         0.02313    0.00028    0.00621   -0.00059
C31   1    0.516032    0.862227    0.192046    11.00000    0.02171    0.02756 =
         0.03284   -0.00554    0.00548    0.00220
AFIX  23
H31A  2    0.471412    0.766090    0.194450    11.00000   -1.20000
H31B  2    0.508741    0.912519    0.162407    11.00000   -1.20000
AFIX   0
C32   1    0.519364    1.042079    0.222980    11.00000    0.03243    0.02438 =
         0.03257   -0.00424    0.01058    0.00427
AFIX  13
H32   2    0.464013    1.080108    0.227205    11.00000   -1.20000
AFIX   0
C33   1    0.570551    0.958091    0.263831    11.00000    0.03783    0.02359 =
         0.02880   -0.00245    0.01382    0.00060
AFIX  23
H33A  2    0.536415    0.883564    0.280762    11.00000   -1.20000
H33B  2    0.599000    1.072215    0.281224    11.00000   -1.20000
AFIX   0
C34   1    0.631744    0.808559    0.249589    11.00000    0.02668    0.02267 =
         0.02139   -0.00306    0.00607   -0.00353
AFIX  13
H34   2    0.684758    0.880046    0.250895    11.00000   -1.20000
AFIX   0
C35   1    0.642547    0.620474    0.278570    11.00000    0.03104    0.02212 =
         0.02492   -0.00240    0.01168   -0.00076
C11   1    0.737221    0.648344   -0.099384    11.00000    0.03038    0.05016 =
         0.03033   -0.00284    0.00905    0.00410
AFIX  43
H11   2    0.747250    0.778199   -0.085403    11.00000   -1.20000
AFIX   0

O1X   4    0.627479    0.390478    0.608848    11.00000    0.05086    0.02902 =
         0.02196    0.00347    0.00570   -0.00687
O2X   4    0.568965    0.191859    0.552699    11.00000    0.04034    0.02814 =
         0.03013    0.00246    0.00244   -0.00964
O3X   4    0.721211    0.284544    0.500002    11.00000    0.03466    0.02934 =
         0.03108    0.00157    0.00373    0.00121
O4X   4    0.732861    0.389446    0.390417    11.00000    0.04341    0.02217 =
         0.03044    0.00504    0.01257    0.00018
O5X   4    0.763454    0.073134    0.315650    11.00000    0.03243    0.02872 =
         0.02658   -0.00153    0.00772   -0.00630
O7X   4    0.870129   -0.023375    0.239703    11.00000    0.04072    0.02837 =
         0.03259    0.00331    0.00944    0.01278
O6X   4    0.905011    0.712519    0.306132    11.00000    0.06438    0.02628 =
         0.02819    0.00044    0.01021    0.00239
N1X   3    0.622369    0.507835    0.543714    11.00000    0.03740    0.02168 =
         0.02193    0.00013    0.00591   -0.00427
N2X   3    0.623639    0.264217    0.441211    11.00000    0.03305    0.02765 =
         0.02072    0.00125    0.00684   -0.00061
N3X   3    0.799502    0.084603    0.401579    11.00000    0.03741    0.02139 =
         0.02320    0.00423    0.01240   -0.00185
N4X   3    0.869823    0.266228    0.306985    11.00000    0.02565    0.02493 =
         0.02030    0.00458    0.00437    0.00058
N5X   3    0.762354    0.137648    0.200758    11.00000    0.03526    0.02565 =
         0.02813   -0.00266    0.00439    0.00570
C1X   1    0.682224    0.047122    0.704126    11.00000    0.02890    0.02785 =
         0.02315    0.00012    0.00092   -0.00062
C2X   1    0.631052    0.069277    0.732817    11.00000    0.03392    0.03058 =
         0.02737    0.00190    0.00606    0.00196
AFIX  43
H2X   2    0.597782    0.188512    0.732104    11.00000   -1.20000
AFIX   0
C3X   1    0.629292   -0.086102    0.762652    11.00000    0.03227    0.03512 =
         0.02948    0.00300    0.00676   -0.00387
AFIX  43
H3X   2    0.593954   -0.074255    0.782239    11.00000   -1.20000
AFIX   0
C4X   1    0.679306   -0.259622    0.763934    11.00000    0.03468    0.03335 =
         0.03131    0.00693    0.00002   -0.00423
AFIX  43
H4X   2    0.678552   -0.363200    0.784887    11.00000   -1.20000
AFIX   0
C5X   1    0.729847   -0.282556    0.735131    11.00000    0.03199    0.02927 =
         0.03203    0.00155   -0.00276    0.00238
AFIX  43
H5X   2    0.763677   -0.400874    0.736134    11.00000   -1.20000
AFIX   0
C6X   1    0.730368   -0.129784    0.704693    11.00000    0.02850    0.03188 =
         0.02458   -0.00311    0.00016   -0.00111
C7X   1    0.776415   -0.111704    0.670474    11.00000    0.02640    0.04728 =
         0.02542   -0.00367    0.00013   -0.00203
C38   1    0.830169   -0.248406    0.657400    11.00000    0.02808    0.06258 =
         0.03352   -0.00885   -0.00190    0.00555
AFIX  43
H38   2    0.843572   -0.376272    0.671713    11.00000   -1.20000
AFIX   0
C9X   1    0.864071   -0.192724    0.622563    11.00000    0.02870    0.09019 =
         0.03757   -0.01770    0.00365    0.00603
AFIX  43
H9X   2    0.900082   -0.285478    0.612695    11.00000   -1.20000
AFIX   0
C10X  1    0.845935   -0.004268    0.602211    11.00000    0.03454    0.09198 =
         0.03516   -0.00414    0.01170   -0.00496
AFIX  43
H10X  2    0.870260    0.030888    0.578840    11.00000   -1.20000
AFIX   0
C11X  1    0.792461    0.134794    0.615517    11.00000    0.03950    0.06612 =
         0.03325    0.00276    0.00913   -0.00883
AFIX  43
H11X  2    0.780684    0.264651    0.601755    11.00000   -1.20000
AFIX   0
C12X  1    0.756873    0.077934    0.649505    11.00000    0.03184    0.04520 =
         0.02556   -0.00307    0.00463   -0.00597
C13X  1    0.694592    0.193210    0.668983    11.00000    0.03765    0.03085 =
         0.02370    0.00143    0.00415   -0.00427
AFIX  13
H13X  2    0.717451    0.327790    0.681310    11.00000   -1.20000
AFIX   0
C14X  1    0.615205    0.230342    0.638073    11.00000    0.04003    0.03185 =
         0.02716    0.00899    0.00660   -0.00205
AFIX  23
H14C  2    0.597293    0.101180    0.622391    11.00000   -1.20000
H14D  2    0.572909    0.273145    0.653790    11.00000   -1.20000
AFIX   0
C15X  1    0.603586    0.349553    0.566968    11.00000    0.02832    0.02521 =
         0.02514    0.00502    0.00601    0.00270
C16X  1    0.671962    0.689168    0.560033    11.00000    0.04356    0.02701 =
         0.02830   -0.00202    0.00412   -0.00773
AFIX  23
H16C  2    0.719506    0.647715    0.581652    11.00000   -1.20000
H16D  2    0.639995    0.792227    0.572590    11.00000   -1.20000
AFIX   0
C17X  1    0.697382    0.774444    0.520545    11.00000    0.04518    0.02529 =
         0.03407    0.00355    0.00674   -0.00858
AFIX  23
H17C  2    0.748399    0.709972    0.516202    11.00000   -1.20000
H17D  2    0.704527    0.926676    0.522414    11.00000   -1.20000
AFIX   0
C18X  1    0.626927    0.715443    0.484821    11.00000    0.04644    0.02423 =
         0.02773    0.00419    0.00514   -0.00276
AFIX  23
H18C  2    0.581544    0.814263    0.483203    11.00000   -1.20000
H18D  2    0.644126    0.712092    0.457048    11.00000   -1.20000
AFIX   0
C19X  1    0.602924    0.499189    0.497523    11.00000    0.03279    0.02358 =
         0.02088    0.00248    0.00510   -0.00243
AFIX  13
H19X  2    0.544004    0.472998    0.487035    11.00000   -1.20000
AFIX   0
C20X  1    0.654447    0.337443    0.480427    11.00000    0.03155    0.02165 =
         0.02256    0.00235    0.00747   -0.00364
C21X  1    0.545346    0.317281    0.414328    11.00000    0.03453    0.04225 =
         0.02673   -0.00238    0.00235    0.00140
AFIX  23
H21C  2    0.539407    0.469163    0.410592    11.00000   -1.20000
H21D  2    0.499995    0.263687    0.426675    11.00000   -1.20000
AFIX   0
C22X  1    0.548556    0.210260    0.372154    11.00000    0.04187    0.04074 =
         0.02491    0.00076    0.00409   -0.00535
AFIX  23
H22C  2    0.494104    0.164665    0.357699    11.00000   -1.20000
H22D  2    0.571297    0.303651    0.353000    11.00000   -1.20000
AFIX   0
C23X  1    0.604003    0.024616    0.385393    11.00000    0.04538    0.03114 =
         0.02932   -0.00415    0.00901   -0.00936
AFIX  23
H23C  2    0.628715   -0.023905    0.361581    11.00000   -1.20000
H23D  2    0.574104   -0.091527    0.395319    11.00000   -1.20000
AFIX   0
C24X  1    0.668440    0.111413    0.421799    11.00000    0.03592    0.02394 =
         0.02393   -0.00040    0.01157   -0.00265
AFIX  13
H24X  2    0.689679   -0.000391    0.442558    11.00000   -1.20000
AFIX   0
C25X  1    0.736940    0.210075    0.403898    11.00000    0.03630    0.02403 =
         0.01826   -0.00147    0.00691   -0.00326
C26X  1    0.813656   -0.126326    0.419268    11.00000    0.04924    0.02255 =
         0.03260    0.00790    0.01848    0.00402
AFIX  23
H26C  2    0.766004   -0.216219    0.409804    11.00000   -1.20000
H26D  2    0.826466   -0.123367    0.450696    11.00000   -1.20000
AFIX   0
C27X  1    0.886141   -0.200689    0.401152    11.00000    0.04679    0.02984 =
         0.03493    0.00787    0.01494    0.00545
AFIX  23
H27C  2    0.921704   -0.290365    0.421818    11.00000   -1.20000
H27D  2    0.868037   -0.279606    0.374554    11.00000   -1.20000
AFIX   0
C28X  1    0.930272   -0.003842    0.392642    11.00000    0.03340    0.03639 =
         0.02698    0.00685    0.00351    0.00223
AFIX  23
H28C  2    0.961035   -0.025921    0.369711    11.00000   -1.20000
H28D  2    0.967878    0.042820    0.418560    11.00000   -1.20000
AFIX   0
C29X  1    0.861754    0.154582    0.379089    11.00000    0.03316    0.02492 =
         0.02018    0.00281    0.00898   -0.00230
AFIX  13
H29X  2    0.880721    0.296064    0.389159    11.00000   -1.20000
AFIX   0
C30X  1    0.827619    0.159581    0.331082    11.00000    0.02685    0.02029 =
         0.02091   -0.00057    0.00707    0.00122
C31X  1    0.948318    0.366160    0.320464    11.00000    0.02663    0.03315 =
         0.03174    0.01015    0.00516   -0.00152
AFIX  23
H31C  2    0.992889    0.270217    0.317866    11.00000   -1.20000
H31D  2    0.955511    0.414492    0.350234    11.00000   -1.20000
AFIX   0
C32X  1    0.945406    0.547576    0.290147    11.00000    0.03640    0.02799 =
         0.03124    0.00660    0.01313   -0.00325
AFIX  13
H32X  2    1.000875    0.589429    0.286772    11.00000   -1.20000
AFIX   0
C33X  1    0.896845    0.460259    0.249013    11.00000    0.04571    0.02363 =
         0.02559    0.00385    0.01518   -0.00025
AFIX  23
H33C  2    0.932346    0.383277    0.233233    11.00000   -1.20000
H33D  2    0.869619    0.572959    0.230707    11.00000   -1.20000
AFIX   0
C34X  1    0.834166    0.313776    0.262541    11.00000    0.02986    0.02378 =
         0.01802    0.00247    0.00726    0.00609
AFIX  13
H34X  2    0.781466    0.387360    0.260824    11.00000   -1.20000
AFIX   0
C35X  1    0.823015    0.124198    0.233840    11.00000    0.02964    0.02197 =
         0.02381    0.00371    0.01154    0.00217
H5XA  2    0.758464    0.044980    0.178917    11.00000    0.04234
H5XB  2    0.736605    0.248612    0.198704    11.00000    0.05757

H5A   2    0.704843    0.543905    0.333170    11.00000    0.03838
H5B   2    0.734866    0.751136    0.313919    11.00000    0.04961
H6    2    0.567409    1.302715    0.233329    11.00000    0.10947
H6X   2    0.893892    0.806324    0.287706    11.00000    0.05584
PART 1
O8    4    0.603127    0.696268    0.000839    21.00000    0.05632    0.09782 =
         0.09781   -0.02126    0.00922   -0.00041
PART 0
C36   1    0.568281    0.883641    0.011464    10.50000    0.05632    0.09782 =
         0.09781   -0.02126    0.00922   -0.00041
C37   1    0.492626    0.885137    0.033114    10.50000    0.05632    0.09782 =
         0.09781   -0.02126    0.00922   -0.00041

PART 1
O8X   4    0.886113    0.197323    0.507008    31.00000    0.06919    0.10607 =
         0.11144    0.02525    0.01656   -0.00099
PART 0
C36X  1    0.915928    0.390030    0.495724    10.50000    0.06919    0.10607 =
         0.11144    0.02525    0.01656   -0.00099
C37X  1    0.996556    0.397053    0.475537    10.50000    0.06919    0.10607 =
         0.11144    0.02525    0.01656   -0.00099

PART 2
O8A   4    0.608224    0.896801   -0.026812   -21.00000    0.05632    0.09782 =
         0.09781   -0.02126    0.00922   -0.00041

O8XA  4    0.882873    0.386988    0.533755   -31.00000    0.06919    0.10607 =
         0.11144    0.02525    0.01656   -0.00099
HKLF 4


REM  P3H.res in P2(1)
REM R1 =  0.0416 for   12693 Fo > 4sig(Fo)  and  0.0431 for all   13166 data
REM    909 parameters refined using     51 restraints

END

WGHT      0.0930      0.6379

REM Highest difference peak  1.235,  deepest hole -0.862,  1-sigma level  0.058
Q1    1   0.5073  0.8759 -0.0051  11.00000  0.05    0.30
Q2    1   0.9170  0.0029  0.4982  11.00000  0.05    0.23
Q3    1   0.5748  0.5239  0.0116  11.00000  0.05    0.20
Q4    1   0.6381  0.7008  0.2594  11.00000  0.05    0.19
Q5    1   0.5577  0.7014  0.0221  11.00000  0.05    0.18
Q6    1   0.9373  0.0734  0.4996  11.00000  0.05    0.16
Q7    1   0.8433  0.4689 -0.1807  11.00000  0.05    0.16
Q8    1   0.6657  0.7235 -0.0030  11.00000  0.05    0.16
Q9    1   0.6610  0.7362  0.5004  11.00000  0.05    0.16
Q10   1   0.6170 -0.4394  0.8169  11.00000  0.05    0.16
Q11   1   0.6204  0.6486  0.1599  11.00000  0.05    0.15
Q12   1   0.9446  1.0517 -0.0004  11.00000  0.05    0.15
Q13   1   0.7777  0.4833 -0.1368  11.00000  0.05    0.15
Q14   1   0.6994 -0.0384  0.7025  11.00000  0.05    0.15
Q15   1   0.8654  0.6274 -0.1596  11.00000  0.05    0.15
Q16   1   0.8999  0.5824  0.1406  11.00000  0.05    0.14
Q17   1   0.8295  1.2387 -0.0168  11.00000  0.05    0.14
Q18   1   0.5874  0.3072  0.6446  11.00000  0.05    0.14
;
_shelx_res_checksum                30339
_shelx_hkl_file
;
   0  -7   0    0.13    0.56
   0  -7   0   -0.45    0.94
   0  -7  -1    1.12    0.67
   0  -7   1    1.78    0.70
   0  -7   1    1.11    0.85
   0  -7  -1    1.10    0.94
   0  -7  -2   27.35    1.54
   0  -7   2   27.81    1.67
   0  -7   2   28.68    1.86
   0  -7  -2   26.92    1.95
   0  -7   3    1.46    0.71
   0  -7   3    1.18    0.82
   0  -7  -3    1.84    1.01
   0  -7   4   22.63    1.54
   0  -7  -4   25.61    1.88
   0  -7   4   24.60    1.64
   0  -7   5   16.62    1.30
   0  -7   5   16.22    1.36
   0  -7  -5   17.89    1.69
   0  -7   6    7.19    1.01
   0  -7  -6    8.89    1.38
   0  -7   6    8.01    1.01
   0  -7   7    4.92    0.87
   0  -7  -7    8.15    1.32
   0  -7   8   65.44    2.67
   0  -7  -8   68.31    2.97
   0  -7   9    7.84    1.00
   0  -7  -9    8.61    1.26
   0  -7  10   22.14    1.55
   0  -7 -10   28.81    1.88
   0  -7  11   10.31    1.10
   0  -7 -11    9.14    1.16
   0  -7  12   25.39    1.57
   0  -7 -12   29.02    1.74
   0  -7  13    5.04    0.85
   0  -7 -13    4.17    0.90
   0  -7  14   11.70    1.09
   0  -7 -14   11.76    1.11
   0  -7  15   11.45    1.04
   0  -7 -15   13.33    1.12
   0  -7  16   54.01    2.08
   0  -7 -16   50.06    1.95
   0  -7  17    1.78    0.59
   0  -7  18   12.91    0.93
   0  -6   0  179.39    5.45
   0  -6  -1    1.56    0.84
   0  -6   1    0.84    0.85
   0  -6  -2  130.65    4.40
   0  -6   2  132.25    4.56
   0  -6   3    7.56    1.23
   0  -6  -3    6.99    1.09
   0  -6  -4   86.23    3.33
   0  -6   4   82.66    3.54
   0  -6   5   20.23    1.77
   0  -6  -5   18.49    1.49
   0  -6   6   59.33    2.99
   0  -6   7   70.54    3.27
   0  -6   8  165.41    5.41
   0  -6   9   21.59    1.89
   0  -6  -9   25.35    2.28
   0  -6  10   59.41    3.02
   0  -6 -10   63.76    3.27
   0  -6  11   12.78    1.56
   0  -6 -11   10.24    1.61
   0  -6  12   99.08    3.94
   0  -6 -12   96.58    4.00
   0  -6  13   35.88    2.34
   0  -6 -13   33.84    2.36
   0  -6  14   55.66    2.84
   0  -6 -14   55.19    2.84
   0  -6  15    8.49    1.33
   0  -6 -15    7.57    1.27
   0  -6  16   15.20    1.60
   0  -6 -16   14.74    1.46
   0  -6  17   66.36    2.95
   0  -6 -17   63.06    2.80
   0  -6  18   -0.98    0.91
   0  -6 -18    0.83    0.77
   0  -6  19   27.69    1.86
   0  -6 -19   23.23    1.54
   0  -6  20   15.13    1.41
   0  -6 -20   12.93    1.09
   0  -6  21    3.02    0.90
   0  -6  22    1.02    0.72
   0  -6  23   19.28    1.31
   0  -6  24   10.50    0.95
   0  -6  25   56.02    1.98
   0  -5   0    0.56    0.66
   0  -5   0    0.81    1.74
   0  -5   0    2.10    1.64
   0  -5  -1    1.26    0.75
   0  -5   1    1.90    0.76
   0  -5  -1    1.02    1.62
   0  -5  -1    1.75    1.83
   0  -5   1   -0.01    1.52
   0  -5  -2    2.26    0.76
   0  -5   2    2.49    0.87
   0  -5  -2    5.11    1.92
   0  -5   2    5.36    2.11
   0  -5  -2    2.91    1.83
   0  -5   3    8.61    1.19
   0  -5  -3    7.13    1.10
   0  -5  -3    5.60    1.77
   0  -5  -3   10.18    2.78
   0  -5   3    6.99    2.38
   0  -5  -4  172.03    5.18
   0  -5   4  184.22    5.53
   0  -5  -4  187.38    9.50
   0  -5   4  182.11    9.63
   0  -5  -4  166.95    9.59
   0  -5   5   58.72    2.87
   0  -5  -5   55.64    2.60
   0  -5  -5   62.76    5.48
   0  -5   5   61.39    5.50
   0  -5  -6  196.38    5.56
   0  -5   6  200.28    5.97
   0  -5  -6  195.17    9.91
   0  -5   6  206.24   10.33
   0  -5   6  198.48   10.86
   0  -5   7   32.10    2.15
   0  -5  -7   29.18    3.85
   0  -5   7   35.96    4.64
   0  -5   7   23.90    3.69
   0  -5   8   60.19    3.00
   0  -5  -8   59.09    5.32
   0  -5   8   62.77    5.74
   0  -5   8   67.73    6.44
   0  -5   9    0.10    0.88
   0  -5  -9   -0.77    1.80
   0  -5   9   -1.63    2.21
   0  -5   9    0.55    1.57
   0  -5  10   58.45    2.97
   0  -5 -10   54.80    5.35
   0  -5  10   60.37    5.65
   0  -5  11   20.76    1.85
   0  -5 -11   21.19    3.59
   0  -5  11   16.86    3.27
   0  -5  12   47.57    2.73
   0  -5 -12   43.29    4.90
   0  -5  12   43.38    4.84
   0  -5  13   41.47    2.58
   0  -5  13   41.85    2.27
   0  -5  14   98.31    4.05
   0  -5  14   94.13    3.62
   0  -5 -14   98.69    4.00
   0  -5  15  125.65    4.68
   0  -5  15  121.80    4.23
   0  -5 -15  122.97    4.53
   0  -5  16  120.20    4.56
   0  -5  16  119.63    4.14
   0  -5 -16  107.81    4.22
   0  -5  17   47.69    2.77
   0  -5 -17   51.76    2.65
   0  -5  17   46.68    2.51
   0  -5  18   16.99    1.81
   0  -5  18   16.49    1.50
   0  -5 -18   15.33    1.51
   0  -5  19   54.23    2.89
   0  -5  19   51.95    2.63
   0  -5 -19   57.27    2.73
   0  -5  20   29.57    2.19
   0  -5 -20   31.08    1.90
   0  -5  20   25.36    1.83
   0  -5  21   40.52    2.47
   0  -5  21   37.07    2.17
   0  -5  22   58.72    2.89
   0  -5  22   56.04    2.66
   0  -5  23   37.33    2.22
   0  -5  23   35.03    2.05
   0  -5  24   12.33    1.38
   0  -5  24   12.25    1.26
   0  -5  25   12.12    1.31
   0  -5  25   11.65    1.20
   0  -5  26    8.10    1.04
   0  -5  26    7.83    1.01
   0  -5  27   28.03    1.58
   0  -5  27   26.08    1.54
   0  -5  28    2.73    0.66
   0  -5  28    2.70    0.69
   0  -5  29   14.08    0.98
   0  -5  29   15.27    1.07
   0  -4   0   50.75    4.23
   0  -4   0   58.86    4.84
   0  -4   0   50.01    4.37
   0  -4   1    4.63    1.73
   0  -4  -1    4.12    1.60
   0  -4   1    5.35    1.55
   0  -4   1    6.71    2.13
   0  -4  -1    4.84    1.87
   0  -4  -2   65.28    4.77
   0  -4   2   67.69    4.84
   0  -4  -2   64.47    4.94
   0  -4   2   71.78    5.16
   0  -4   2   63.45    5.19
   0  -4   3    2.48    1.30
   0  -4  -3    1.72    1.29
   0  -4   3    1.83    1.36
   0  -4   3    3.27    1.81
   0  -4  -4  594.92   17.25
   0  -4   4  597.91   17.73
   0  -4   4  626.90   18.81
   0  -4  -5   30.58    3.45
   0  -4   5   27.89    3.56
   0  -4   5   29.09    3.48
   0  -4  -6   11.49    2.28
   0  -4   6   14.77    2.94
   0  -4   6   12.60    2.37
   0  -4  -7   10.22    2.30
   0  -4   7    8.72    2.46
   0  -4   7    7.47    1.96
   0  -4   8  302.64    7.50
   0  -4  -8  284.01   11.26
   0  -4   8  316.39   12.67
   0  -4   8  274.70   11.32
   0  -4   9   31.24    1.95
   0  -4  -9   28.32    3.50
   0  -4   9   35.08    3.87
   0  -4   9   28.65    3.70
   0  -4  10  442.18   10.04
   0  -4 -10  400.04   14.26
   0  -4  10  438.48   15.75
   0  -4  10  402.74   14.49
   0  -4  11   17.59    1.50
   0  -4  11   16.13    1.39
   0  -4 -11   12.40    2.57
   0  -4  11   16.48    3.04
   0  -4  11   16.06    2.96
   0  -4  12   20.90    1.70
   0  -4 -12   21.05    3.31
   0  -4  12   18.71    1.49
   0  -4  12   15.83    3.06
   0  -4  12   20.42    3.35
   0  -4  13  111.69    4.00
   0  -4  13   98.92    3.67
   0  -4 -13  110.06    7.09
   0  -4  13   97.82    6.80
   0  -4  13  110.74    7.48
   0  -4  14   82.74    3.41
   0  -4  14   68.61    5.98
   0  -4  14   71.15    5.77
   0  -4  14   72.98    3.10
   0  -4 -14   73.72    5.95
   0  -4  15    8.73    1.22
   0  -4  15    9.22    2.36
   0  -4  15    6.98    2.52
   0  -4 -15    8.45    2.46
   0  -4  15    8.00    1.19
   0  -4 -15    7.60    1.29
   0  -4  16    4.91    1.11
   0  -4  16    7.47    2.63
   0  -4  16    4.88    2.09
   0  -4 -16    8.33    2.41
   0  -4  16    6.06    1.07
   0  -4 -16    4.88    1.05
   0  -4  17  184.43    5.68
   0  -4  17  168.12    9.59
   0  -4  17  161.87    9.31
   0  -4 -17  163.45    5.21
   0  -4 -17  178.35    9.89
   0  -4  17  173.71    5.36
   0  -4  18    0.86    0.91
   0  -4  18    2.20    1.77
   0  -4  18    2.56    2.08
   0  -4  18    1.71    0.90
   0  -4 -18   -0.41    1.67
   0  -4 -18    3.19    0.93
   0  -4  19   44.58    2.62
   0  -4  19   42.09    2.47
   0  -4 -19   37.40    4.65
   0  -4  19   40.12    4.62
   0  -4  20   70.15    3.33
   0  -4  20   72.22    3.29
   0  -4  21  293.49    8.01
   0  -4  21  293.99    7.87
   0  -4  22   19.83    1.83
   0  -4  22   18.73    1.77
   0  -4  23   27.41    2.15
   0  -4  23   30.13    2.18
   0  -4  24    2.13    1.08
   0  -4  24    2.58    1.01
   0  -4  25    1.55    0.87
   0  -4  25    1.76    0.90
   0  -4  26    9.89    1.33
   0  -4  26    7.94    1.27
   0  -4  27   15.08    1.44
   0  -4  27   13.57    1.51
   0  -4  28    6.75    1.05
   0  -4  28    6.21    1.12
   0  -4  29   29.47    1.72
   0  -4  29   29.54    1.87
   0  -4  30   17.58    1.29
   0  -4  30   23.72    1.65
   0  -4  31  129.66    3.68
   0  -4  31  146.12    4.06
   0  -4  32   10.98    0.84
   0  -4  32   13.84    1.13
   0  -4  33  114.96    3.18
   0  -3   0    0.39    1.27
   0  -3   0    0.24    1.36
   0  -3   1   -2.11    1.42
   0  -3  -1    0.70    1.29
   0  -3  -1   -0.56    1.41
   0  -3   1    1.09    1.54
   0  -3   2  221.56    7.79
   0  -3  -2  214.18    7.74
   0  -3   2  234.13    8.63
   0  -3  -2  221.58    8.12
   0  -3   2  210.71    8.00
   0  -3   3   12.29    2.04
   0  -3  -3    8.61    1.69
   0  -3  -3    9.27    1.90
   0  -3   3    6.90    1.62
   0  -3   3    8.50    2.06
   0  -3  -4  124.48    5.68
   0  -3   4  112.87    5.43
   0  -3   4  114.75    5.82
   0  -3  -4  122.05    5.56
   0  -3   4  126.43    6.32
   0  -3  -5   16.13    2.28
   0  -3   5   14.97    2.26
   0  -3   5   16.23    2.63
   0  -3  -5   16.55    2.05
   0  -3  -6  286.49    9.72
   0  -3   6  298.67   10.21
   0  -3  -7  137.06    6.29
   0  -3   7  140.98    7.00
   0  -3   7  133.32    6.46
   0  -3  -8  593.51   16.02
   0  -3   8  602.06   16.43
   0  -3   8  613.64   17.01
   0  -3  -9  146.17    6.81
   0  -3   9  157.47    7.57
   0  -3   9  151.83    7.12
   0  -3 -10  381.22   12.34
   0  -3  10  396.93   13.14
   0  -3  10  400.38   12.80
   0  -3 -11   40.35    3.67
   0  -3  11   40.96    3.91
   0  -3  11   43.89    3.95
   0  -3 -12  878.88   22.57
   0  -3  12  910.57   22.99
   0  -3  12  896.82   23.16
   0  -3 -13  117.87    6.67
   0  -3  13  126.10    6.87
   0  -3  13  121.28    6.86
   0  -3 -14  246.85   10.22
   0  -3  14  253.61   10.45
   0  -3  14  245.47   10.24
   0  -3  15  177.01    5.14
   0  -3 -15  164.45    8.48
   0  -3  15  164.07    8.40
   0  -3  15  171.26    8.40
   0  -3  16  136.39    4.41
   0  -3 -16  127.80    7.51
   0  -3  16  129.57    7.33
   0  -3  16  123.88    7.40
   0  -3  17   71.81    3.06
   0  -3 -17   67.84    5.56
   0  -3  17   69.25    5.50
   0  -3  17   68.08    5.33
   0  -3  18   70.38    3.08
   0  -3 -18   74.61    6.01
   0  -3  18   71.98    5.46
   0  -3  18   69.25    5.51
   0  -3  19    3.44    1.00
   0  -3 -19    2.65    1.86
   0  -3  19    3.85    1.62
   0  -3  19    1.47    1.54
   0  -3  20   11.84    1.40
   0  -3 -20   12.06    2.90
   0  -3  20   12.41    2.69
   0  -3  21  103.93    3.65
   0  -3  21  110.10    4.11
   0  -3 -21  102.68    7.48
   0  -3  21  109.42    7.62
   0  -3  21  108.07    7.30
   0  -3  22   84.38    3.61
   0  -3  22   84.30    3.26
   0  -3 -22   92.92    7.10
   0  -3  22   95.42    7.17
   0  -3  22   86.72    6.68
   0  -3  23   36.37    2.06
   0  -3  23   36.68    2.36
   0  -3 -23   45.11    5.35
   0  -3  23   34.50    4.20
   0  -3  24   36.15    2.34
   0  -3  24   34.18    2.05
   0  -3  25  158.65    4.85
   0  -3  25  155.95    5.15
   0  -3  26   54.27    2.80
   0  -3  26   55.99    2.61
   0  -3  26   54.48    2.90
   0  -3  27   37.56    2.24
   0  -3  27   37.20    2.10
   0  -3  27   40.15    2.51
   0  -3  28   32.10    1.89
   0  -3  28   31.59    2.03
   0  -3  28   33.67    2.30
   0  -3  29   68.72    2.78
   0  -3  29   73.28    3.24
   0  -3  30    1.63    0.69
   0  -3  30    2.52    1.04
   0  -3  31   45.50    2.08
   0  -3  31   45.16    2.13
   0  -3  31   51.14    2.47
   0  -3  32   14.13    1.12
   0  -3  32   15.55    1.15
   0  -3  32   14.60    1.38
   0  -3  33   27.53    1.44
   0  -3  33   26.96    1.68
   0  -3  34   45.83    1.76
   0  -3  34   48.21    2.06
   0  -3  35   19.85    1.21
   0  -2   0 3627.63   65.79
   0  -2   0 3625.00   66.43
   0  -2  -1    1.07    0.90
   0  -2   1    2.17    1.10
   0  -2   1    1.06    1.29
   0  -2  -1    2.35    1.23
   0  -2  -2 2002.06   38.28
   0  -2   2 2022.44   38.34
   0  -2   2 2050.26   39.15
   0  -2  -2 2033.51   38.58
   0  -2  -3    2.81    1.11
   0  -2   3    3.66    1.22
   0  -2   3    3.41    1.19
   0  -2   3    1.62    1.11
   0  -2  -3    2.09    1.02
   0  -2  -4  228.04    6.89
   0  -2   4  218.98    6.85
   0  -2   4  238.73    7.46
   0  -2  -4  226.18    6.67
   0  -2   4  226.25    7.12
   0  -2  -5   13.63    1.74
   0  -2   5   10.22    1.65
   0  -2  -5   10.21    1.36
   0  -2   5   11.57    1.70
   0  -2  -6  711.74   16.33
   0  -2   6  733.29   16.76
   0  -2   6  740.75   17.05
   0  -2  -7  105.38    4.81
   0  -2   7   97.63    4.66
   0  -2   7   97.55    4.76
   0  -2  -8  715.75   16.67
   0  -2   8  711.27   16.99
   0  -2   8  721.45   17.00
   0  -2  -9  716.10   17.02
   0  -2   9  722.18   17.33
   0  -2   9  727.47   17.36
   0  -2 -10   96.59    5.02
   0  -2  10   87.74    4.73
   0  -2  10   89.48    4.79
   0  -2 -11  115.65    5.56
   0  -2  11  127.03    5.92
   0  -2  11  130.52    5.86
   0  -2  12  525.36   14.83
   0  -2  12  545.93   14.70
   0  -2 -13   88.29    5.13
   0  -2  13   89.04    5.17
   0  -2  13   86.71    4.90
   0  -2 -14  261.62    9.59
   0  -2  14  256.58    9.02
   0  -2  14  249.50    9.45
   0  -2 -15  126.01    6.58
   0  -2  15  124.62    6.51
   0  -2  15  131.72    6.20
   0  -2 -16   73.52    5.26
   0  -2  16   82.39    4.88
   0  -2  16   80.34    5.26
   0  -2 -17  205.53    9.10
   0  -2  17  202.29    8.07
   0  -2  17  197.57    8.73
   0  -2 -18   15.45    2.86
   0  -2  18   14.37    2.16
   0  -2  18   10.18    2.37
   0  -2  19  488.65   10.84
   0  -2 -19  494.15   16.14
   0  -2  19  480.20   15.69
   0  -2  20  148.37    4.47
   0  -2  20  142.68    4.55
   0  -2 -20  146.14    8.27
   0  -2  20  143.52    8.03
   0  -2  20  138.85    7.83
   0  -2  21    9.21    1.18
   0  -2 -21   11.23    2.77
   0  -2  21    8.18    1.07
   0  -2  21    8.66    2.67
   0  -2  21    6.34    1.90
   0  -2  22   61.53    2.74
   0  -2  22   59.43    2.77
   0  -2 -22   53.67    5.20
   0  -2  22   58.65    5.25
   0  -2  22   62.11    5.46
   0  -2  23   38.74    2.21
   0  -2  23   38.94    2.25
   0  -2 -23   43.37    4.88
   0  -2  23   40.68    4.52
   0  -2  23   39.03    4.40
   0  -2  24   14.86    1.48
   0  -2 -24   15.23    3.27
   0  -2  24   15.57    3.17
   0  -2  24   15.61    3.03
   0  -2  24   14.89    1.48
   0  -2  25   64.90    2.99
   0  -2  25   68.79    3.07
   0  -2 -25   63.62    6.06
   0  -2  25   61.14    5.71
   0  -2  25   74.64    6.23
   0  -2  26   44.76    2.48
   0  -2  26   44.53    2.47
   0  -2  27  420.61    9.97
   0  -2  27  421.68   10.03
   0  -2  28   23.89    1.85
   0  -2  28   23.83    1.80
   0  -2  29  366.37    9.02
   0  -2  29  371.89    8.86
   0  -2  30   39.80    2.13
   0  -2  30   32.58    2.13
   0  -2  31  134.75    4.43
   0  -2  31  129.76    4.11
   0  -2  31  142.86    4.59
   0  -2  32   16.66    1.50
   0  -2  32   16.91    1.51
   0  -2  33   35.50    1.95
   0  -2  33   34.34    2.01
   0  -2  34   -0.24    0.64
   0  -2  34    0.23    0.67
   0  -2  35   18.96    1.32
   0  -2  35   16.97    1.26
   0  -2  36    3.67    0.69
   0  -2  36    3.09    0.64
   0  -2  37    4.12    0.60
   0  -1   0    0.85    0.60
   0  -1   0    1.38    0.65
   0  -1   1   16.63    1.15
   0  -1  -1   16.79    1.15
   0  -1  -1   17.05    1.22
   0  -1   2 1688.76   30.74
   0  -1  -2 1703.11   30.71
   0  -1  -2 1650.34   30.57
   0  -1   2 1690.72   30.91
   0  -1   3  241.66    5.91
   0  -1  -3  242.46    5.89
   0  -1  -3  239.37    5.60
   0  -1   3  245.00    6.10
   0  -1   3  251.76    6.20
   0  -1  -4 3451.18   61.13
   0  -1   4 3435.64   61.42
   0  -1   4 3432.31   61.38
   0  -1  -4 3407.57   60.35
   0  -1  -5  310.58    7.54
   0  -1   5  311.97    7.65
   0  -1   5  312.26    7.74
   0  -1  -6 2236.87   40.36
   0  -1   6 2160.71   40.32
   0  -1   6 2174.61   38.27
   0  -1   6 2204.52   40.61
   0  -1  -7  109.46    3.99
   0  -1   7  103.25    4.08
   0  -1   7  101.67    2.65
   0  -1   7  107.02    3.89
   0  -1  -8  156.44    5.15
   0  -1   8  144.19    5.09
   0  -1   8  144.48    4.79
   0  -1   8  140.88    3.63
   0  -1  -9   32.22    2.40
   0  -1   9   30.98    1.51
   0  -1   9   29.29    2.49
   0  -1   9   30.94    2.16
   0  -1 -10  615.86   14.27
   0  -1  10  612.07   14.33
   0  -1  10  596.70   13.49
   0  -1  10  598.22   12.25
   0  -1 -11   61.17    3.55
   0  -1  11   53.68    2.37
   0  -1  11   56.30    3.44
   0  -1  11   59.01    3.03
   0  -1 -12  129.03    5.56
   0  -1  12  125.67    4.11
   0  -1  12  128.43    5.52
   0  -1  12  124.20    4.70
   0  -1 -13   92.99    4.77
   0  -1  13   83.32    3.91
   0  -1  13   87.88    3.47
   0  -1  13   95.96    4.87
   0  -1 -14  135.98    6.12
   0  -1  14  131.21    4.99
   0  -1  14  123.43    5.91
   0  -1  14  131.28    4.60
   0  -1 -15  229.76    8.51
   0  -1  15  223.29    7.03
   0  -1  15  224.95    8.36
   0  -1  15  220.50    6.64
   0  -1  16   21.20    2.01
   0  -1  16   27.66    2.09
   0  -1  16   23.80    2.82
   0  -1 -17   37.91    3.64
   0  -1  17   37.16    3.48
   0  -1  17   37.08    3.50
   0  -1 -18  293.75   10.97
   0  -1  18  280.47   10.45
   0  -1  18  299.37   10.69
   0  -1 -19    8.39    2.23
   0  -1  19    5.27    1.86
   0  -1  19    3.12    1.61
   0  -1 -20   34.78    4.05
   0  -1  20   30.02    3.43
   0  -1  20   32.00    3.57
   0  -1  21   94.68    3.43
   0  -1  21   93.75    3.48
   0  -1 -21   98.97    6.58
   0  -1  21   94.20    6.15
   0  -1  21   88.21    6.03
   0  -1  22   14.07    1.29
   0  -1  22   15.47    1.36
   0  -1  22   16.44    1.48
   0  -1 -22   16.89    3.06
   0  -1  22   17.10    2.91
   0  -1  22   14.71    2.74
   0  -1  23   41.34    2.24
   0  -1  23   37.19    2.09
   0  -1  23   39.96    2.26
   0  -1 -23   40.13    4.60
   0  -1  23   40.10    4.23
   0  -1  23   35.64    4.17
   0  -1  24    1.71    0.68
   0  -1  24    2.59    0.92
   0  -1 -24    2.42    1.60
   0  -1  24    1.58    1.54
   0  -1  24    2.23    0.83
   0  -1  24    1.37    1.45
   0  -1  25   22.22    1.76
   0  -1  25   21.80    1.66
   0  -1 -25   24.18    3.90
   0  -1  25   20.03    3.29
   0  -1  25   20.39    3.43
   0  -1  26   12.77    1.33
   0  -1 -26   12.55    3.24
   0  -1  26   11.00    2.71
   0  -1  26    9.87    2.63
   0  -1  26   11.82    1.36
   0  -1  27    9.15    1.18
   0  -1 -27    5.43    2.00
   0  -1  27    6.16    2.18
   0  -1  27    8.63    1.30
   0  -1  28   19.67    1.75
   0  -1  29  243.28    6.85
   0  -1  30    0.97    1.00
   0  -1  31   20.77    1.80
   0  -1  32   18.96    1.72
   0  -1  33   18.43    1.61
   0  -1  33   18.37    1.45
   0  -1  34   19.72    1.58
   0  -1  34   19.89    1.41
   0  -1  35   37.03    1.95
   0  -1  35   33.90    1.73
   0  -1  36   46.73    2.07
   0  -1  36   40.79    1.74
   0  -1  37   21.42    1.34
   0  -1  38   25.52    1.28
   0   0   3   10.04    0.70
   0   0   3    9.72    0.47
   0   0   3    9.54    0.67
   0   0  -3   10.31    0.62
   0   0   4    4.39    0.39
   0   0   4    3.38    0.57
   0   0  -4    4.02    0.49
   0   0  -5   42.80    1.66
   0   0   5   46.14    1.92
   0   0   5   40.75    1.33
   0   0   5   44.14    1.87
   0   0   6  501.23   10.19
   0   0  -6  487.42    9.67
   0   0   6  475.24    9.01
   0   0   6  495.15   10.15
   0   0  -7  138.14    3.84
   0   0   7  131.61    3.21
   0   0   7  137.66    4.19
   0   0  -7  129.34    2.76
   0   0   7  142.74    4.27
   0   0   8 4305.57   75.87
   0   0  -8 4345.60   76.87
   0   0  -8 4179.93   75.14
   0   0   8 4384.94   77.54
   0   0   8 4493.33   77.70
   0   0   9  721.06   14.90
   0   0   9  673.34   13.07
   0   0   9  694.63   14.78
   0   0  -9  681.92   14.13
   0   0  10 5776.54  102.95
   0   0  10 5775.69  102.84
   0   0  10 5600.21  100.71
   0   0 -10 5730.50  102.13
   0   0  10 5903.94  103.12
   0   0  11  749.61   16.48
   0   0  11  785.05   16.75
   0   0  11  737.38   14.31
   0   0 -11  748.20   15.78
   0   0  11  759.34   16.48
   0   0  12   40.28    1.65
   0   0  12   46.42    2.89
   0   0  12   38.59    2.64
   0   0  12   43.70    2.95
   0   0 -12   40.62    2.43
   0   0  13  199.07    6.91
   0   0  13  182.85    6.56
   0   0 -13  186.79    6.04
   0   0  13  192.15    4.58
   0   0  13  187.86    6.58
   0   0  14 1033.79   22.55
   0   0  14 1075.39   23.05
   0   0  14 1050.98   22.64
   0   0 -14 1009.43   21.64
   0   0  15   29.81    2.66
   0   0  15   32.45    2.99
   0   0  15   33.95    2.89
   0   0 -15   30.37    2.39
   0   0 -16  209.95    7.17
   0   0  16  214.87    7.88
   0   0  16  216.40    7.79
   0   0  16  231.11    8.33
   0   0  17 1333.00   29.50
   0   0 -17 1391.82   28.65
   0   0  17 1433.07   30.52
   0   0  17 1369.61   29.80
   0   0 -18    2.02    1.10
   0   0  18    0.87    1.16
   0   0  18    0.30    1.56
   0   0  18   -1.18    1.25
   0   0  19  394.69   12.24
   0   0  19  395.48   12.94
   0   0  19  389.09   12.44
   0   0 -19  403.52   11.58
   0   0 -20  153.77    6.49
   0   0  20  145.38    6.92
   0   0  20  152.18    7.63
   0   0  20  144.80    7.11
   0   0  21    1.15    0.61
   0   0  21    1.86    1.23
   0   0  21    0.88    1.21
   0   0  21   -0.08    1.52
   0   0  22    9.54    1.12
   0   0  22    6.56    1.95
   0   0  22    7.88    1.01
   0   0  22    8.48    2.07
   0   0  22    7.94    1.75
   0   0 -23    9.08    2.44
   0   0  23    8.42    1.12
   0   0  23    6.26    2.07
   0   0  23    7.75    1.91
   0   0  23    8.08    1.15
   0   0  24   78.37    3.20
   0   0  24   78.05    3.23
   0   0 -24   73.93    6.13
   0   0  24   67.62    5.32
   0   0  24   69.46    5.83
   0   0  25   85.93    3.45
   0   0 -25   83.81    6.76
   0   0  25   83.14    3.45
   0   0  25   84.58    6.55
   0   0  25   84.90    6.04
   0   0  26  130.64    4.49
   0   0 -26  133.76    8.68
   0   0  26  126.37    4.50
   0   0  26  130.08    8.37
   0   0  26  122.42    7.50
   0   0  27   -0.08    0.94
   0   0 -27    1.01    1.72
   0   0  27    0.66    0.82
   0   0  27   -0.30    1.56
   0   0  27    1.16    1.43
   0   0  28    0.68    0.91
   0   0  28    1.97    0.93
   0   0  29   71.34    3.27
   0   0  30   21.47    1.81
   0   0  31   66.90    3.08
   0   0  32  241.62    6.64
   0   0  33    5.78    1.18
   0   0  34  113.09    3.85
   0   0  35    0.42    0.70
   0   0  36   12.73    1.18
   0   0  37   25.97    1.46
   0   0  38   19.47    1.14
   0   1   0    0.62    0.66
   0   1   0    1.14    0.55
   0   1   1   17.67    1.28
   0   1  -1   16.21    1.22
   0   1   1   17.74    0.98
   0   1  -1   16.76    1.12
   0   1   1   16.93    1.24
   0   1   2 1692.52   30.93
   0   1  -2 1679.92   30.89
   0   1  -2 1718.14   30.93
   0   1   2 1673.45   31.13
   0   1  -3  249.00    5.84
   0   1   3  245.76    5.82
   0   1  -3  246.27    6.02
   0   1   3  240.95    5.24
   0   1   3  234.52    6.24
   0   1  -4 3401.51   60.58
   0   1   4 3498.59   60.61
   0   1   4 3387.12   61.59
   0   1  -4 3511.13   61.16
   0   1   4 3342.64   60.03
   0   1  -5  304.46    6.90
   0   1   5  308.40    6.92
   0   1   5  307.40    6.68
   0   1   5  305.68    7.98
   0   1  -5  309.82    7.59
   0   1  -6 2130.50   39.31
   0   1   6 2247.17   39.40
   0   1   6 2183.50   41.11
   0   1   6 2174.18   39.33
   0   1  -6 2199.03   40.52
   0   1  -7  107.47    3.20
   0   1   7  101.32    3.13
   0   1   7  105.47    3.34
   0   1  -7  104.59    4.01
   0   1   7  101.73    2.72
   0   1   7  106.41    4.42
   0   1   8  146.26    5.46
   0   1   8  150.25    4.38
   0   1  -8  152.40    5.18
   0   1   8  143.26    3.24
   0   1   8  140.04    4.89
   0   1   9   31.84    2.32
   0   1   9   30.44    2.60
   0   1   9   30.12    1.87
   0   1  -9   29.96    2.31
   0   1 -10  589.44   14.00
   0   1  10  616.76   14.12
   0   1  10  603.70   13.13
   0   1  10  588.66   14.63
   0   1  11   59.95    3.41
   0   1 -11   60.84    3.48
   0   1  11   52.83    3.62
   0   1  11   56.53    2.92
   0   1  12  140.04    6.05
   0   1 -12  131.65    5.43
   0   1  12  132.08    4.86
   0   1  12  138.27    5.56
   0   1  13   94.98    4.76
   0   1 -13   89.64    3.71
   0   1  13   87.84    4.92
   0   1 -13   85.98    4.48
   0   1  13   93.13    4.14
   0   1  14  131.41    5.24
   0   1  14  129.79    6.21
   0   1 -14  131.48    5.77
   0   1  14  138.71    6.07
   0   1 -14  135.97    4.67
   0   1  15  220.62    7.41
   0   1 -15  219.07    7.92
   0   1  15  218.74    8.15
   0   1  15  218.95    8.55
   0   1  16   22.67    2.68
   0   1  16   23.81    2.37
   0   1  16   22.88    2.81
   0   1 -16   25.13    2.75
   0   1  17   38.91    3.61
   0   1  17   31.87    2.78
   0   1 -17   35.59    3.20
   0   1  17   34.58    3.51
   0   1 -18  283.70   10.06
   0   1  18  297.46    9.68
   0   1  18  281.47   10.49
   0   1  18  295.56   10.97
   0   1 -19    4.81    1.62
   0   1  19    6.16    1.63
   0   1  19    4.30    1.78
   0   1  19    4.56    1.73
   0   1  20   26.75    3.43
   0   1  20   27.55    3.35
   0   1  20   33.21    3.21
   0   1 -20   28.88    3.11
   0   1  21   96.51    3.36
   0   1  21   90.42    3.33
   0   1  21   88.70    6.11
   0   1 -21   90.32    5.63
   0   1  21   91.35    5.43
   0   1  22   15.79    1.40
   0   1  22   12.54    2.53
   0   1  22   15.84    2.42
   0   1  22   13.06    1.25
   0   1 -22   15.34    2.49
   0   1  23   39.36    2.16
   0   1  23   43.08    2.32
   0   1  23   36.93    4.07
   0   1  23   41.45    3.85
   0   1 -23   41.88    4.06
   0   1  24    2.50    0.82
   0   1  24    2.55    0.78
   0   1  24    1.66    1.45
   0   1  25   22.74    1.71
   0   1  25   24.44    1.84
   0   1  25   22.46    3.37
   0   1  26   10.97    1.38
   0   1  26   12.41    1.33
   0   1  26   10.36    2.53
   0   1 -27    5.64    2.20
   0   1  27    8.14    1.26
   0   1  27    5.94    1.04
   0   1  28   21.66    1.73
   0   1  28   22.81    1.83
   0   1  29  245.56    6.74
   0   1  29  244.29    6.88
   0   1  30    1.03    1.02
   0   1  30    0.80    0.76
   0   1  31   20.07    1.62
   0   1  32   17.64    1.50
   0   1  33   17.95    1.45
   0   1  34   19.15    1.42
   0   1  35   36.64    1.83
   0   1  36   42.89    1.85
   0   1 -36   44.25    2.14
   0   1 -37   21.03    1.38
   0   1  37   19.82    1.17
   0   1 -38   24.23    1.33
   0   2   0 3707.89   64.69
   0   2   0 3623.74   63.64
   0   2  -1    1.59    1.29
   0   2   1    3.23    1.32
   0   2  -1    0.75    0.81
   0   2  -1    0.72    0.66
   0   2   1    1.16    0.58
   0   2   1    1.88    0.90
   0   2  -2 2073.70   38.41
   0   2   2 2128.84   38.48
   0   2   2 2017.78   36.97
   0   2  -2 1926.82   36.46
   0   2  -2 2028.75   37.91
   0   2   2 2001.56   38.07
   0   2  -3    0.91    1.04
   0   2   3    2.53    1.16
   0   2  -3    2.68    1.02
   0   2   3    2.40    1.14
   0   2  -3    2.59    0.57
   0   2   3    2.51    0.63
   0   2  -4  239.61    6.91
   0   2   4  232.73    6.81
   0   2  -4  229.81    6.88
   0   2  -4  216.27    4.60
   0   2   4  219.07    5.54
   0   2   4  223.13    7.08
   0   2   5    9.32    1.45
   0   2  -5   10.30    1.50
   0   2   5   12.13    1.82
   0   2   5   10.00    0.92
   0   2  -5   11.63    1.63
   0   2  -6  760.82   16.28
   0   2   6  765.69   16.27
   0   2  -6  752.74   16.88
   0   2   6  722.78   14.30
   0   2   6  719.94   17.12
   0   2   7  102.34    4.17
   0   2  -7  100.39    4.09
   0   2   7   96.46    2.84
   0   2   7   91.93    4.80
   0   2  -7   95.71    4.53
   0   2   8  697.57   17.42
   0   2   8  715.59   14.87
   0   2  -8  746.93   17.11
   0   2   9  709.64   15.33
   0   2   9  736.11   15.24
   0   2   9  710.99   17.92
   0   2  10   84.99    4.94
   0   2  10   94.81    3.69
   0   2 -10   87.94    4.83
   0   2  10   85.07    3.29
   0   2  11  126.09    6.23
   0   2  11  129.27    4.58
   0   2 -11  134.78    6.09
   0   2  12  573.12   15.99
   0   2 -12  563.42   15.20
   0   2  12  565.38   13.04
   0   2  13   98.55    4.24
   0   2 -13   94.64    5.39
   0   2  13   84.03    5.52
   0   2  14  255.58    7.73
   0   2 -14  254.52    9.47
   0   2  14  262.33   10.17
   0   2 -15  120.39    5.85
   0   2  15  134.59    5.31
   0   2 -15  124.00    6.49
   0   2  15  133.43    7.13
   0   2 -16   81.54    4.71
   0   2 -16   78.41    5.26
   0   2  16   83.56    4.26
   0   2  16   81.45    5.73
   0   2 -17  203.87    8.87
   0   2  17  194.88    9.22
   0   2 -18   14.33    2.56
   0   2  18   10.90    2.59
   0   2  19  493.43   16.72
   0   2 -19  496.82   15.83
   0   2  20  153.38    4.29
   0   2  20  147.18    4.46
   0   2  20  145.28    8.47
   0   2 -20  155.35    8.14
   0   2  21    8.10    0.93
   0   2  21    9.14    1.08
   0   2 -21    7.71    1.95
   0   2  21    8.95    2.79
   0   2  22   61.77    2.59
   0   2  22   57.16    2.64
   0   2  22   64.44    5.86
   0   2 -22   57.05    5.03
   0   2  23   41.15    2.10
   0   2  23   38.57    2.16
   0   2 -23   34.74    4.14
   0   2  23   38.47    4.66
   0   2  24   13.41    1.32
   0   2  24   13.83    1.36
   0   2  24   15.94    3.37
   0   2 -24   13.50    2.83
   0   2  25   68.76    2.86
   0   2  25   63.97    2.94
   0   2  25   69.58    6.21
   0   2 -25   62.42    5.55
   0   2  26   43.52    2.22
   0   2  26   40.42    2.31
   0   2  27  455.96   10.13
   0   2  27  428.42   10.23
   0   2  28   24.55    1.68
   0   2  28   21.66    1.75
   0   2  29  378.60    8.82
   0   2  29  379.01    9.07
   0   2  30   36.38    1.99
   0   2  30   33.47    2.03
   0   2  31  138.19    4.17
   0   2  32   16.44    1.25
   0   2 -32   16.09    1.66
   0   2 -33   35.90    2.17
   0   2 -34   -0.13    0.83
   0   2 -35   20.39    1.49
   0   2 -36    4.07    0.82
   0   2 -37    3.43    0.70
   0   3   0   -1.21    1.57
   0   3   0    0.57    0.82
   0   3   0   -0.68    1.13
   0   3  -1   -0.99    1.52
   0   3   1    0.43    1.41
   0   3   1   -0.19    0.88
   0   3   1   -0.08    0.93
   0   3  -1   -0.79    1.11
   0   3  -1    0.35    0.77
   0   3  -2  234.39    8.24
   0   3   2  240.41    8.33
   0   3   2  208.27    7.22
   0   3   2  219.24    6.78
   0   3  -2  217.29    7.45
   0   3  -2  230.53    6.22
   0   3   3   10.10    1.95
   0   3  -3    7.43    1.64
   0   3  -3    9.00    1.64
   0   3   3    9.92    1.24
   0   3   3    8.21    1.63
   0   3  -4  125.03    5.77
   0   3   4  134.50    5.95
   0   3   4  119.59    5.50
   0   3  -4  125.50    5.63
   0   3   4  118.85    4.38
   0   3  -5   16.93    2.30
   0   3   5   17.06    2.25
   0   3   5   15.31    1.41
   0   3   6  291.79    9.96
   0   3  -6  325.04   10.25
   0   3   7  132.25    6.45
   0   3  -7  135.81    6.38
   0   3  -8  620.99   16.38
   0   3   8  571.80   16.25
   0   3  -9  162.59    7.28
   0   3   9  150.36    6.14
   0   3   9  147.85    7.21
   0   3  10  378.00   12.85
   0   3  10  395.02   10.96
   0   3 -10  393.80   12.66
   0   3 -11   48.40    4.16
   0   3  11   42.93    4.07
   0   3  12  929.81   24.24
   0   3 -12  943.48   23.73
   0   3  13  115.79    7.01
   0   3 -13  126.43    7.00
   0   3 -14  259.88   10.55
   0   3 -14  261.71   10.68
   0   3  14  243.47   10.86
   0   3 -15  159.97    8.32
   0   3 -15  166.08    8.20
   0   3  15  163.73    8.82
   0   3 -15  166.92    4.93
   0   3 -16  132.81    7.66
   0   3  16  130.10    7.97
   0   3 -16  130.62    7.30
   0   3 -16  136.44    4.37
   0   3  16  130.68    4.01
   0   3  16  136.10    4.14
   0   3 -17   70.33    5.26
   0   3  17   65.72    5.77
   0   3 -17   64.64    5.43
   0   3 -17   71.40    3.05
   0   3  17   72.19    2.75
   0   3  17   69.53    2.84
   0   3  18   64.82    5.83
   0   3 -18   74.68    5.96
   0   3 -18   69.62    3.05
   0   3  18   66.46    2.69
   0   3  19    4.66    2.34
   0   3 -19    5.81    2.30
   0   3 -19    5.57    1.11
   0   3  19    3.41    0.72
   0   3 -20    9.03    2.56
   0   3  20   11.50    2.89
   0   3 -20   11.72    1.38
   0   3  20   12.23    1.17
   0   3 -21  110.66    7.52
   0   3  21  113.13    8.07
   0   3 -21  104.82    4.09
   0   3  21  105.53    3.61
   0   3  22   88.09    7.28
   0   3 -22   96.00    7.06
   0   3 -22   89.17    3.75
   0   3  22   85.27    3.21
   0   3  23   41.32    5.04
   0   3 -23   36.89    4.61
   0   3  23   36.99    2.02
   0   3 -23   34.97    2.39
   0   3 -24   37.00    2.46
   0   3  24   33.63    1.96
   0   3  25  159.58    4.70
   0   3 -25  162.97    5.46
   0   3 -26   56.27    3.10
   0   3 -27   36.57    2.50
   0   3 -28   30.21    2.18
   0   3 -29   69.74    3.24
   0   3 -30    1.80    0.94
   0   3 -31   46.97    2.46
   0   3 -32   18.23    1.52
   0   3 -33   28.42    1.80
   0   3 -34   48.46    2.14
   0   3 -35   19.17    1.23
   0   3 -36   15.27    1.01
   0   4   0   54.52    3.75
   0   4  -1    5.03    1.43
   0   4   1    5.67    1.22
   0   4  -2   67.71    4.40
   0   4  -3    3.51    1.36
   0   4   4  608.03   16.39
   0   4  -4  592.35   16.59
   0   4  -5   31.34    3.26
   0   4   5   26.98    3.37
   0   4   5   27.51    3.01
   0   4   6   10.99    2.04
   0   4   6   14.75    2.50
   0   4  -6   15.17    2.61
   0   4   7   11.49    2.13
   0   4  -7    9.12    2.08
   0   4   7   12.68    2.39
   0   4   8  304.78   11.07
   0   4  -8  297.53   11.40
   0   4   8  296.95   11.38
   0   4  -8  296.78    7.30
   0   4   8  294.02    7.11
   0   4   9   27.80    3.35
   0   4   9   27.20    3.08
   0   4  -9   34.23    3.68
   0   4   9   32.46    1.80
   0   4  -9   32.72    1.91
   0   4  10  408.65   14.44
   0   4 -10  409.17   14.34
   0   4  10  411.29    9.28
   0   4 -10  424.20    9.60
   0   4 -10  406.04    9.23
   0   4  11   15.11    2.67
   0   4 -11   14.39    2.58
   0   4 -11   13.18    2.92
   0   4 -11   16.13    1.46
   0   4  11   15.25    1.30
   0   4 -11   15.16    1.31
   0   4 -12   18.66    3.32
   0   4  12   15.56    2.84
   0   4 -12   19.76    3.16
   0   4  12   19.04    1.52
   0   4 -12   17.26    1.51
   0   4  12   19.64    1.46
   0   4 -12   21.97    1.45
   0   4 -13  103.41    7.39
   0   4  13  104.83    7.17
   0   4 -13  105.50    7.12
   0   4 -13  104.81    3.85
   0   4  13  104.93    3.64
   0   4  13  103.02    3.64
   0   4 -14   75.98    6.27
   0   4  14   66.56    5.82
   0   4 -14   77.43    6.15
   0   4  14   78.90    3.06
   0   4 -14   70.63    3.13
   0   4  14   74.05    3.01
   0   4 -15    9.09    2.44
   0   4 -15    8.79    2.65
   0   4  15    8.02    2.42
   0   4  15    9.57    1.20
   0   4 -15    9.57    1.31
   0   4  15    7.55    1.09
   0   4 -16    1.89    1.64
   0   4 -16    7.72    2.62
   0   4  16    5.71    2.47
   0   4 -16    6.59    1.23
   0   4  16    5.22    0.93
   0   4  16    6.32    1.04
   0   4 -17  179.58    9.78
   0   4  17  175.21   10.12
   0   4 -17  197.83   10.40
   0   4 -17  183.56    5.68
   0   4  17  179.67    5.29
   0   4  17  174.97    5.27
   0   4  18    1.46    1.70
   0   4 -18    2.39    2.00
   0   4  18    1.36    0.86
   0   4  18    2.10    0.83
   0   4 -18    1.61    0.99
   0   4 -19   41.14    4.78
   0   4  19   46.94    5.24
   0   4 -19   43.98    2.61
   0   4  19   41.06    2.25
   0   4  20   70.46    2.99
   0   4 -20   72.87    3.39
   0   4  21  282.99    7.27
   0   4 -21  291.27    7.88
   0   4  22   23.00    1.67
   0   4 -22   23.58    2.05
   0   4  23   28.08    1.83
   0   4 -23   27.19    2.10
   0   4  24    1.96    0.69
   0   4 -24    2.70    1.12
   0   4  25    2.38    0.72
   0   4 -25    2.14    1.05
   0   4  26    9.00    0.99
   0   4 -26   10.79    1.49
   0   4  27   13.44    1.14
   0   4 -27   12.44    1.46
   0   4 -28    5.61    1.19
   0   4 -29   30.24    1.94
   0   4 -30   23.22    1.72
   0   4 -31  147.33    4.24
   0   4 -32   13.57    1.13
   0   4 -33  108.48    3.07
   0   5   0    0.48    1.95
   0   5   0    2.06    0.78
   0   5   0    0.57    0.77
   0   5   1    3.64    1.97
   0   5  -1    1.94    2.02
   0   5   1    0.68    0.69
   0   5  -1    2.78    0.92
   0   5  -1    1.56    0.76
   0   5   1    1.59    0.76
   0   5   2    2.10    1.69
   0   5  -2    0.73    1.82
   0   5   2    2.37    0.78
   0   5  -2    3.30    0.95
   0   5  -2    1.34    0.88
   0   5   2    2.67    0.90
   0   5   3   11.03    2.84
   0   5  -3    7.01    2.56
   0   5   3    7.13    1.01
   0   5  -3    6.55    1.09
   0   5  -3    6.51    1.17
   0   5   3    5.50    1.13
   0   5   4  192.16   10.09
   0   5  -4  187.42   10.66
   0   5   4  187.10    5.44
   0   5  -4  189.12    5.55
   0   5  -4  191.47    5.66
   0   5   4  189.71    5.64
   0   5  -5   57.16    4.80
   0   5  -5   53.27    5.72
   0   5   5   57.23    5.33
   0   5  -5   59.37    2.76
   0   5   5   55.99    2.64
   0   5  -5   59.50    2.82
   0   5   5   60.94    2.84
   0   5  -6  204.70   11.38
   0   5   6  199.11   10.13
   0   5  -6  214.60    9.79
   0   5   6  200.25    5.75
   0   5  -6  201.32    5.90
   0   5   6  207.01    5.89
   0   5  -6  208.09    5.90
   0   5  -7   31.56    4.61
   0   5  -7   29.00    3.51
   0   5  -7   30.84    2.08
   0   5   7   29.64    1.93
   0   5  -7   31.70    2.02
   0   5   7   26.86    1.96
   0   5  -8   62.64    6.25
   0   5  -8   60.05    5.29
   0   5   8   57.95    2.74
   0   5  -8   62.72    2.96
   0   5  -8   64.26    2.86
   0   5   8   64.55    2.86
   0   5  -9   -1.83    2.40
   0   5  -9    1.95    1.53
   0   5  -9    2.48    0.97
   0   5   9    0.16    0.73
   0   5   9    0.49    0.79
   0   5  -9    1.72    0.89
   0   5 -10   55.16    5.19
   0   5 -10   62.30    6.28
   0   5 -10   58.67    2.90
   0   5  10   56.70    2.71
   0   5  10   59.72    2.69
   0   5 -10   53.83    2.70
   0   5 -11   24.48    3.62
   0   5 -11   19.54    3.78
   0   5 -11   20.67    1.73
   0   5  11   20.07    1.65
   0   5  11   18.82    1.71
   0   5 -11   19.01    1.58
   0   5 -12   51.14    5.83
   0   5 -12   54.28    5.31
   0   5  12   46.23    2.50
   0   5  12   46.31    2.43
   0   5 -12   47.08    2.63
   0   5 -12   42.83    2.24
   0   5 -13   34.91    4.81
   0   5  13   41.10    2.37
   0   5 -13   39.85    2.41
   0   5  13   40.33    2.30
   0   5 -13   38.65    2.19
   0   5 -14   99.09    3.93
   0   5  14  100.49    3.77
   0   5  14   93.33    3.64
   0   5  15  119.86    4.23
   0   5 -15  118.05    4.40
   0   5  15  114.20    4.11
   0   5  16  114.08    4.11
   0   5 -16  120.24    4.40
   0   5  16  114.35    4.12
   0   5  17   50.14    2.57
   0   5 -17   49.08    2.77
   0   5  17   47.64    2.51
   0   5  18   18.01    1.60
   0   5 -18   16.85    1.73
   0   5  19   54.84    2.64
   0   5 -19   55.56    2.87
   0   5  20   27.92    1.81
   0   5 -20   27.41    2.08
   0   5 -21   36.99    2.32
   0   5  21   38.52    2.10
   0   5  22   55.31    2.46
   0   5 -22   56.37    2.79
   0   5  23   36.33    1.94
   0   5 -23   38.15    2.25
   0   5 -24   11.13    1.30
   0   5  24   10.92    1.04
   0   5 -25   10.47    1.23
   0   5  25   11.98    1.05
   0   5  26    7.43    0.82
   0   5 -26    7.95    1.10
   0   5  27   27.20    1.34
   0   5 -27   31.12    1.73
   0   5 -28    2.97    0.74
   0   5 -29   16.32    1.14
   0   5 -30   17.77    1.06
   0   6   0  179.47    5.46
   0   6   0  182.53    5.70
   0   6   1    2.69    0.99
   0   6  -1   -0.21    0.88
   0   6  -1    0.74    1.03
   0   6   1    1.48    1.06
   0   6   2  132.69    4.51
   0   6  -2  132.96    4.53
   0   6  -2  142.93    4.75
   0   6   2  130.89    4.73
   0   6  -3    6.75    1.19
   0   6   3    8.21    1.17
   0   6   3    5.31    1.28
   0   6  -3    5.47    1.30
   0   6   4   83.69    3.44
   0   6  -4   85.08    3.51
   0   6  -4   91.56    3.66
   0   6   4   89.71    3.66
   0   6  -5   18.13    1.63
   0   6   5   19.29    1.69
   0   6   5   19.31    1.73
   0   6  -5   17.27    1.65
   0   6  -6   58.27    2.87
   0   6   6   60.28    2.81
   0   6  -6   59.34    2.91
   0   6  -7   68.25    3.13
   0   6   7   70.99    3.08
   0   6   7   68.58    3.12
   0   6  -7   72.05    3.16
   0   6   8  161.51    5.10
   0   6   8  159.78    4.98
   0   6  -8  159.30    5.11
   0   6  -8  157.40    5.02
   0   6   9   22.04    1.79
   0   6  -9   19.18    1.79
   0   6   9   18.65    1.62
   0   6  -9   20.28    1.69
   0   6  10   59.36    2.80
   0   6 -10   61.76    2.97
   0   6  10   66.78    3.00
   0   6 -10   64.71    2.86
   0   6  11   11.11    1.41
   0   6 -11    9.73    1.37
   0   6  11   11.49    1.33
   0   6 -11   11.66    1.31
   0   6 -12   94.88    3.76
   0   6  12   95.36    3.56
   0   6 -13   34.41    2.24
   0   6  13   36.95    2.19
   0   6  13   34.60    2.07
   0   6  14   59.73    2.70
   0   6 -14   54.12    2.68
   0   6  14   55.51    2.56
   0   6 -15    9.05    1.30
   0   6  15    6.67    1.11
   0   6  15    8.75    1.11
   0   6  16   18.21    1.55
   0   6 -16   14.27    1.45
   0   6  17   63.88    2.67
   0   6 -17   63.54    2.82
   0   6  18   -0.47    0.75
   0   6 -18    1.22    0.90
   0   6  19   25.68    1.55
   0   6 -19   21.98    1.60
   0   6  20   15.46    1.21
   0   6 -20   15.62    1.36
   0   6  21    3.86    0.75
   0   6 -21    3.61    0.86
   0   6 -22    2.53    0.79
   0   6  22    1.51    0.56
   0   6  23   19.30    1.14
   0   6 -23   19.26    1.26
   0   6 -24   11.25    0.94
   0   6  24   12.07    0.85
   0   6 -25   55.65    1.92
   0   7   0   -0.12    0.66
   0   7   0    0.68    0.64
   0   7  -1    1.38    0.89
   0   7  -1    1.26    0.60
   0   7   1    2.41    0.77
   0   7   1    0.67    0.62
   0   7  -2   27.12    1.71
   0   7  -2   26.73    1.59
   0   7   2   27.37    1.68
   0   7   2   27.82    1.68
   0   7   3    0.83    0.64
   0   7  -3    0.94    0.57
   0   7  -3    1.07    0.85
   0   7   3    0.98    0.62
   0   7  -4   24.33    1.61
   0   7   4   25.10    1.59
   0   7   4   25.36    1.64
   0   7  -4   24.63    1.45
   0   7  -5   16.84    1.45
   0   7  -5   15.00    1.14
   0   7   5   18.61    1.37
   0   7   5   17.12    1.39
   0   7   6    7.14    0.97
   0   7  -6    7.96    1.04
   0   7   6    7.15    0.98
   0   7   7    6.55    0.96
   0   7   7    6.93    0.92
   0   7  -7    6.70    0.99
   0   7  -8   68.42    2.67
   0   7   8   72.20    2.72
   0   7   8   67.87    2.56
   0   7  -9    8.26    1.02
   0   7   9    8.32    0.96
   0   7   9    7.75    1.00
   0   7 -10   22.28    1.46
   0   7  10   24.99    1.52
   0   7  10   22.10    1.39
   0   7  11    9.71    1.01
   0   7 -11    7.93    0.95
   0   7  11    8.90    0.92
   0   7 -12   27.66    1.56
   0   7  12   28.79    1.57
   0   7  12   25.33    1.41
   0   7 -13    4.78    0.80
   0   7  13    5.00    0.81
   0   7  14   12.43    1.05
   0   7 -14   11.10    0.98
   0   7 -15   11.49    0.95
   0   7  15   13.40    1.02
   0   7 -16   51.57    1.92
   0   7  16   54.98    1.98
   0   7  17    1.81    0.51
   0   7 -17    2.62    0.58
   0   7  18   13.03    0.84
  -1  -7  18    4.25    0.62
  -1  -7  17   24.31    1.32
   1  -7 -17   26.63    1.33
  -1  -7  16   17.70    1.18
   1  -7 -16   18.73    1.20
  -1  -7  15    1.33    0.61
   1  -7 -15    0.79    0.63
  -1  -7  14   22.95    1.40
   1  -7 -14   22.29    1.46
  -1  -7  13   16.74    1.28
   1  -7 -13   18.53    1.40
  -1  -7  12   30.08    1.70
   1  -7 -12   32.37    1.84
  -1  -7  11   18.25    1.39
   1  -7 -11   20.08    1.60
  -1  -7  10    8.75    1.01
   1  -7 -10    9.54    1.29
  -1  -7   9   28.13    1.68
   1  -7  -9   30.48    1.94
  -1  -7   8   12.82    1.21
   1  -7  -8   16.74    1.64
  -1  -7   7    1.69    0.80
  -1  -7   7    0.55    0.61
   1  -7  -7    1.92    1.07
  -1  -7   6    8.27    1.01
   1  -7  -6    8.33    1.26
  -1  -7   6    5.85    0.92
  -1  -7   5   65.44    2.58
  -1  -7   5   62.26    2.63
   1  -7  -5   60.72    2.83
   1  -7  -4   11.89    1.07
  -1  -7   4   12.48    1.14
  -1  -7   4   12.39    1.26
   1  -7  -4   10.30    1.34
  -1  -7   3   56.60    2.36
   1  -7  -3   54.94    2.30
   1  -7  -3   57.74    2.71
  -1  -7   3   56.96    2.64
  -1  -7   2    2.50    0.68
   1  -7  -2    1.78    0.65
   1  -7  -2    3.73    1.03
  -1  -7   2    2.90    0.99
  -1  -7   1   29.24    1.59
   1  -7  -1   28.85    1.68
  -1  -7   1   29.30    2.08
   1  -7  -1   28.28    1.89
   1  -7   0    0.52    0.61
   1  -7   0    0.32    0.84
  -1  -7   0   -0.89    0.92
   1  -7   1    6.70    0.99
   1  -7   1    6.30    1.03
  -1  -7  -1    6.79    1.24
   1  -7   2    5.28    0.92
   1  -7   2    5.18    1.02
  -1  -7  -2    3.74    1.04
   1  -7   3   26.55    1.69
  -1  -7  -3   32.09    2.07
   1  -7   3   29.58    1.77
   1  -7   4    7.66    1.00
   1  -7   4    6.81    0.97
  -1  -7  -4    6.24    1.18
   1  -7   5  172.92    5.00
   1  -7   5  173.71    4.76
   1  -7   6    4.66    0.97
  -1  -7  -6    2.87    1.03
   1  -7   7   29.82    1.80
  -1  -7  -7   29.30    1.99
   1  -7   8    6.38    0.99
  -1  -7  -8    6.90    1.24
   1  -7   9   10.88    1.20
  -1  -7  -9   12.06    1.33
   1  -7  10   16.02    1.35
  -1  -7 -10   14.89    1.42
   1  -7  11   74.79    2.81
  -1  -7 -11   76.86    2.96
   1  -7  12   16.86    1.32
  -1  -7 -12   16.29    1.40
   1  -7  13   49.35    2.16
  -1  -7 -13   49.82    2.19
   1  -7  14   -0.16    0.65
  -1  -7 -14    0.30    0.61
   1  -7  15   57.17    2.17
  -1  -7 -15   50.70    2.02
   1  -7  16   20.85    1.25
  -1  -7 -16   21.78    1.19
   1  -7  17   14.80    1.04
   1  -7  18    7.90    0.75
  -1  -6  25    1.30    0.60
  -1  -6  24   26.55    1.47
  -1  -6  23    1.08    0.71
  -1  -6  22   33.15    1.83
  -1  -6  21   27.39    1.74
   1  -6 -21   26.03    1.46
  -1  -6  20   39.34    2.13
   1  -6 -20   37.84    1.88
  -1  -6  19    0.68    0.86
   1  -6 -19   -0.71    0.73
  -1  -6  18   12.78    1.41
   1  -6 -18   11.51    1.26
  -1  -6  17   72.67    3.13
   1  -6 -17   70.28    3.02
  -1  -6  16    6.39    1.22
   1  -6 -16    4.65    1.08
  -1  -6  15    4.56    1.18
   1  -6 -15    5.69    1.25
  -1  -6  14   42.97    2.51
   1  -6 -14   39.54    2.49
  -1  -6  13   52.38    2.79
   1  -6 -13   51.09    2.89
  -1  -6  12   50.60    2.72
   1  -6 -12   49.09    2.76
  -1  -6  11  120.29    4.40
   1  -6 -11  117.49    4.53
  -1  -6  10    1.50    0.90
   1  -6 -10    2.52    1.29
  -1  -6   9  284.33    7.74
   1  -6  -9  299.02    8.12
   1  -6  -8   25.97    1.72
  -1  -6   8   23.93    1.95
   1  -6  -8   26.92    2.22
  -1  -6   7  104.52    4.07
   1  -6  -7  108.85    3.82
   1  -6  -6    7.86    1.08
  -1  -6   6    9.94    1.35
   1  -6  -5  130.28    4.34
  -1  -6   5  126.81    4.48
  -1  -6   4    9.71    1.33
   1  -6  -4   10.98    1.29
   1  -6  -3  314.66    8.06
  -1  -6   3  325.39    8.18
  -1  -6   2    1.28    0.76
   1  -6  -2    2.39    0.96
   1  -6  -1  304.96    7.95
  -1  -6   1  311.41    7.85
  -1  -6   0   -1.19    0.78
   1  -6   0    0.25    0.80
   1  -6   1  152.32    5.06
  -1  -6  -1  157.33    4.85
  -1  -6  -2    5.88    0.96
   1  -6   2    5.94    1.23
   1  -6   3   83.08    3.55
   1  -6   4    3.60    0.99
   1  -6   5  266.17    7.38
   1  -6   6   40.29    2.48
   1  -6   7   17.03    1.71
   1  -6   8   81.37    3.58
   1  -6   9   93.15    3.86
   1  -6  10   34.78    2.34
   1  -6  11   81.84    3.59
  -1  -6 -11   86.60    3.73
   1  -6  12   94.07    3.80
  -1  -6 -12   82.60    3.67
   1  -6  13   57.56    2.92
  -1  -6 -13   52.58    2.82
   1  -6  14   60.38    2.92
  -1  -6 -14   53.58    2.81
   1  -6  15    2.71    1.03
  -1  -6 -15    2.78    1.02
   1  -6  16   67.16    3.02
  -1  -6 -16   64.78    2.86
   1  -6  17    8.16    1.26
  -1  -6 -17    7.04    1.09
   1  -6  18   14.67    1.41
  -1  -6 -18   13.85    1.25
   1  -6  19    9.88    1.20
  -1  -6 -19   10.16    1.03
   1  -6  20   37.44    2.00
   1  -6  20   32.74    1.62
   1  -6  21   10.98    1.11
   1  -6  21   11.50    0.99
   1  -6  22    4.42    0.78
   1  -6  22    4.52    0.65
   1  -6  23    4.60    0.73
   1  -6  24    0.45    0.48
  -1  -5  30    9.38    0.79
  -1  -5  29   11.20    0.98
  -1  -5  29   11.13    0.95
  -1  -5  28   42.08    1.91
  -1  -5  28   40.51    1.84
  -1  -5  27   20.52    1.45
  -1  -5  27   17.49    1.31
  -1  -5  26  107.03    3.62
  -1  -5  26  101.97    3.42
  -1  -5  25    4.84    1.07
  -1  -5  25    4.40    0.95
  -1  -5  24   34.75    2.13
  -1  -5  24   34.53    1.98
  -1  -5  23    3.35    1.07
  -1  -5  23    5.91    1.04
  -1  -5  22   97.70    3.78
  -1  -5  22   86.75    3.41
  -1  -5  21   25.23    2.07
  -1  -5  21   26.08    1.95
   1  -5 -21   25.33    1.74
   1  -5 -20  162.81    5.08
  -1  -5  20  163.75    5.10
  -1  -5  19   65.02    3.17
   1  -5 -19   58.96    2.82
  -1  -5  19   58.27    2.78
  -1  -5  18   59.07    3.06
   1  -5 -18   54.89    2.78
  -1  -5  18   50.43    2.57
  -1  -5  17   72.23    3.38
  -1  -5  17   63.74    2.94
   1  -5 -17   68.17    3.19
  -1  -5  16  126.71    4.71
  -1  -5  16  127.09    4.30
   1  -5 -16  127.72    4.64
  -1  -5  15   14.88    1.70
  -1  -5  15   14.15    1.38
   1  -5 -15   12.72    1.56
  -1  -5  14  166.35    5.58
   1  -5 -14  169.51    5.54
  -1  -5  13  145.45    5.08
   1  -5 -13  145.99    5.11
   1  -5 -13  146.57    9.03
  -1  -5  12    4.71    1.06
  -1  -5  12    6.01    2.50
   1  -5 -12    4.25    1.80
   1  -5 -12    6.18    1.37
  -1  -5  11   53.70    2.89
   1  -5 -11   55.03    5.36
  -1  -5  11   58.27    6.02
   1  -5 -10   58.02    2.63
  -1  -5  10   59.89    3.00
   1  -5 -10   52.27    5.35
  -1  -5  10   60.39    6.06
   1  -5  -9   54.51    2.55
  -1  -5   9   60.98    2.95
   1  -5  -9   56.12    5.44
  -1  -5   9   65.24    6.17
   1  -5  -8    7.51    0.99
  -1  -5   8    8.97    1.25
   1  -5  -8    6.89    2.53
  -1  -5   8    6.29    2.49
  -1  -5   7  234.64    6.61
   1  -5  -7  224.60    6.21
   1  -5  -7  241.23   11.32
  -1  -5   7  251.19   12.35
   1  -5  -6   12.71    1.31
  -1  -5   6   11.66    1.36
   1  -5  -6   17.12    3.28
  -1  -5   6   10.25    2.51
   1  -5  -5  414.17    9.80
  -1  -5   5  431.99   10.09
   1  -5  -5  416.86   15.51
  -1  -5   5  457.87   16.98
   1  -5  -4    1.49    1.64
  -1  -5   4   -0.43    1.83
  -1  -5   3  533.84   11.94
   1  -5  -3  536.57   11.89
   1  -5  -3  537.13   18.00
  -1  -5   3  553.24   19.12
   1  -5  -3  526.44   18.41
  -1  -5   2    3.87    0.86
   1  -5  -2    5.38    1.02
   1  -5  -2    4.57    2.21
   1  -5  -2    5.60    2.19
  -1  -5   2    2.13    1.75
   1  -5  -1   65.71    2.91
  -1  -5   1   58.07    2.74
   1  -5  -1   56.63    5.24
   1  -5  -1   58.22    5.51
  -1  -5   1   56.85    5.46
   1  -5   0    1.95    0.85
  -1  -5   0    1.99    0.76
  -1  -5   0    3.79    1.76
   1  -5   0    0.20    1.57
   1  -5   0    2.25    1.82
   1  -5   1  184.69    5.52
  -1  -5  -1  181.01    5.30
  -1  -5  -1  171.99    8.91
   1  -5   1  180.73    9.87
  -1  -5  -2    5.21    0.93
   1  -5   2    4.97    0.99
   1  -5   2    5.96    1.87
  -1  -5  -3  125.49    4.13
   1  -5   3  132.45    4.49
  -1  -5  -3  128.89    7.60
   1  -5   3  119.24    7.94
   1  -5   4   33.05    2.14
  -1  -5  -4   37.98    4.17
   1  -5   4   31.25    4.12
   1  -5   5  282.69    7.51
  -1  -5  -5  268.86   11.60
   1  -5   5  278.95   12.55
   1  -5   6   26.96    1.98
  -1  -5  -6   23.71    3.52
   1  -5   6   28.02    4.04
   1  -5   7  255.04    7.01
  -1  -5  -7  225.10   10.73
   1  -5   7  245.90   11.72
   1  -5   8   10.96    1.45
  -1  -5  -8   16.10    3.14
   1  -5   8   10.26    2.68
   1  -5   9   39.98    2.48
  -1  -5  -9   33.94    4.19
   1  -5   9   40.48    4.96
   1  -5  10   14.32    1.64
  -1  -5 -10   15.99    3.22
   1  -5  10   10.25    2.65
   1  -5  11   28.69    2.22
  -1  -5 -11   37.00    4.47
   1  -5  11   32.39    2.02
   1  -5  11   31.01    4.40
   1  -5  12  145.60    5.07
   1  -5  12  143.52    4.63
  -1  -5 -12  137.32    8.50
   1  -5  12  134.83    8.64
   1  -5  13   28.01    2.13
   1  -5  13   27.50    1.88
   1  -5  14  182.46    5.85
   1  -5  14  179.85    5.45
   1  -5  15   60.72    3.09
  -1  -5 -15   60.97    3.02
   1  -5  15   53.10    2.71
   1  -5  16   72.61    3.42
   1  -5  16   68.11    3.13
  -1  -5 -16   70.17    3.24
   1  -5  17    6.68    1.36
   1  -5  17    5.71    1.06
  -1  -5 -17    7.37    1.20
   1  -5  18   10.06    1.54
   1  -5  18    7.75    1.17
  -1  -5 -18    9.73    1.29
   1  -5  19  150.02    5.02
   1  -5  19  144.95    4.77
  -1  -5 -19  144.15    4.65
   1  -5  20   30.19    2.15
   1  -5  20   27.43    1.94
   1  -5  21  125.99    4.41
   1  -5  21  117.34    4.13
   1  -5  22  127.11    4.33
   1  -5  22  118.73    4.10
   1  -5  23   23.02    1.75
   1  -5  23   23.71    1.70
   1  -5  24   13.79    1.33
   1  -5  24   11.84    1.26
   1  -5  25   24.51    1.64
   1  -5  25   22.45    1.55
   1  -5  26   33.87    1.77
   1  -5  26   33.62    1.79
   1  -5  27    0.37    0.56
   1  -5  27    0.82    0.64
   1  -5  28   24.24    1.30
   1  -5  28   24.52    1.38
   1  -5  29   18.13    1.14
  -1  -4  33    2.14    0.62
  -1  -4  32   15.04    1.05
  -1  -4  32   15.61    1.20
  -1  -4  31    0.45    0.55
  -1  -4  31    1.95    0.79
  -1  -4  30   23.30    1.56
  -1  -4  30   23.41    1.63
  -1  -4  29    4.30    0.92
  -1  -4  29    3.20    0.90
  -1  -4  28   19.24    1.62
  -1  -4  28   22.61    1.75
  -1  -4  27    1.83    0.89
  -1  -4  27    1.88    0.92
  -1  -4  26   39.15    2.34
  -1  -4  26   37.05    2.35
  -1  -4  25   32.31    2.24
  -1  -4  25   32.21    2.18
  -1  -4  24  112.98    4.29
  -1  -4  24  108.73    4.17
  -1  -4  23   47.06    2.72
  -1  -4  23   44.33    2.59
  -1  -4  22   24.02    2.04
  -1  -4  22   23.56    1.95
  -1  -4  21   52.23    2.92
  -1  -4  21   51.58    2.71
  -1  -4  20    8.52    1.37
  -1  -4  20    9.47    2.59
  -1  -4  20    9.66    1.34
   1  -4 -20    8.66    1.15
  -1  -4  19   64.27    3.20
   1  -4 -19   61.18    2.88
   1  -4 -19   68.03    6.15
  -1  -4  19   57.78    2.89
  -1  -4  19   54.40    5.05
  -1  -4  19   66.77    6.09
  -1  -4  18  176.65    5.58
   1  -4 -18  166.59    9.68
   1  -4 -18  161.54    5.17
  -1  -4  18  162.16    5.21
  -1  -4  18  158.63    8.99
  -1  -4  18  156.35    9.30
  -1  -4  17   78.20    3.45
  -1  -4  17   72.71    6.25
  -1  -4  17   74.84    5.94
   1  -4 -17   70.90    6.19
  -1  -4  17   73.06    3.21
   1  -4 -17   75.86    3.25
  -1  -4  16   11.45    1.47
  -1  -4  16   13.40    2.96
  -1  -4  16   16.62    3.06
   1  -4 -16   10.92    2.83
  -1  -4  16    9.35    1.20
   1  -4 -16   10.80    1.36
  -1  -4  15   74.62    3.25
   1  -4 -15   65.84    3.04
  -1  -4  15   67.05    2.96
   1  -4 -15   63.89    5.61
  -1  -4  15   74.11    6.16
  -1  -4  15   58.79    5.13
  -1  -4  14  220.25    6.24
   1  -4 -14  204.58   10.17
  -1  -4  14  202.61    5.82
   1  -4 -14  213.44    6.11
  -1  -4  14  221.62   10.94
  -1  -4  14  203.73    9.81
  -1  -4  13  112.89    4.06
  -1  -4  13  101.75    3.67
   1  -4 -13  109.88    7.19
  -1  -4  13  104.24    6.76
  -1  -4  13  110.52    7.57
  -1  -4  12   43.34    2.38
   1  -4 -12   36.85    4.12
  -1  -4  12   38.45    2.09
  -1  -4  12   38.70    4.04
  -1  -4  12   42.26    4.67
  -1  -4  11  129.29    4.30
   1  -4 -11  113.29    7.14
  -1  -4  11  121.15    7.05
  -1  -4  11  121.51    7.90
  -1  -4  10  172.42    5.14
   1  -4 -10  152.95    8.21
  -1  -4  10  162.73    9.07
  -1  -4  10  164.16    8.26
  -1  -4   9    4.85    0.91
   1  -4  -9    3.20    1.61
  -1  -4   9    5.43    2.25
  -1  -4   9    5.99    1.93
  -1  -4   8   36.12    2.06
   1  -4  -8   32.17    3.76
  -1  -4   8   38.82    4.36
  -1  -4   8   32.05    3.58
   1  -4  -7  123.42    6.97
  -1  -4   7  120.53    6.76
  -1  -4   7  128.80    7.71
   1  -4  -6    9.51    2.30
  -1  -4   6    6.27    1.69
  -1  -4   6    6.18    2.16
   1  -4  -5   47.97    4.20
  -1  -4   5   51.18    4.80
  -1  -4   5   52.21    4.37
   1  -4  -4   81.21    5.45
  -1  -4   4   77.31    5.18
  -1  -4   4   85.58    6.08
   1  -4  -3  134.00    7.09
  -1  -4   3  126.18    6.60
  -1  -4   3  132.18    7.54
  -1  -4   3  126.36    6.74
   1  -4  -2   10.47    2.21
  -1  -4   2    9.71    1.93
  -1  -4   2    8.71    2.14
  -1  -4   2    9.81    2.46
  -1  -4   1  309.08   10.88
   1  -4  -1  298.23   11.18
  -1  -4   1  313.06   11.90
  -1  -4   1  295.14   10.95
  -1  -4   0    8.13    1.89
   1  -4   0   10.83    2.21
   1  -4   0   14.81    2.76
  -1  -4   0   10.32    2.34
  -1  -4   0   10.25    2.20
   1  -4   1   32.35    3.52
  -1  -4  -1   34.82    3.32
   1  -4   1   29.83    3.55
   1  -4   1   35.40    3.95
  -1  -4  -1   34.23    3.78
   1  -4   2   12.76    2.41
  -1  -4  -2   16.11    2.54
   1  -4   2   12.05    2.48
   1  -4   2   11.93    2.65
  -1  -4  -2   10.66    2.20
  -1  -4  -3   89.49    5.52
   1  -4   3   89.02    5.73
   1  -4   3   81.00    5.79
   1  -4   3   96.29    6.38
  -1  -4  -3   88.48    5.69
  -1  -4  -4   13.37    2.40
  -1  -4  -4   12.47    2.23
   1  -4   4   10.40    2.57
   1  -4   4   13.48    2.63
  -1  -4  -5  217.44    9.09
   1  -4   5  230.07   10.36
   1  -4   5  219.32    9.90
  -1  -4  -6   26.24    3.11
   1  -4   6   29.10    3.89
   1  -4   6   27.18    3.47
   1  -4   7  215.50    5.86
  -1  -4  -7  202.29    8.96
   1  -4   7  201.91    9.55
   1  -4   7  207.54   10.11
   1  -4   8   88.11    3.34
  -1  -4  -8   79.04    5.53
   1  -4   8   76.72    5.84
   1  -4   8   81.95    6.22
   1  -4   9   60.25    2.77
  -1  -4  -9   62.27    4.95
   1  -4   9   57.86    5.13
   1  -4   9   57.34    5.29
   1  -4  10  106.67    3.84
  -1  -4 -10  100.47    6.39
   1  -4  10  100.02    3.57
   1  -4  10  103.95    6.91
   1  -4  10  100.00    7.01
   1  -4  11  143.06    4.63
   1  -4  11  134.16    4.34
  -1  -4 -11  134.57    7.52
   1  -4  11  131.98    8.03
   1  -4  11  138.47    8.32
   1  -4  12   14.35    1.41
  -1  -4 -12    8.81    2.37
   1  -4  12   11.80    1.29
   1  -4  12   14.04    2.85
   1  -4  12   12.59    2.67
   1  -4  13   35.03    2.16
  -1  -4 -13   33.35    3.99
   1  -4  13   31.51    1.97
   1  -4  13   33.61    4.19
   1  -4  13   36.16    4.41
   1  -4  14   36.90    2.23
  -1  -4 -14   30.58    3.87
   1  -4  14   31.81    2.07
   1  -4  14   36.13    4.34
   1  -4  14   32.55    4.11
   1  -4  15   99.76    3.85
   1  -4  15   96.90    3.69
  -1  -4 -15   85.44    6.46
   1  -4  15   79.79    6.46
   1  -4  16  106.69    4.05
   1  -4  16  100.69    3.83
  -1  -4 -16   99.29    3.82
  -1  -4 -16   92.60    6.82
   1  -4  16   96.14    7.08
   1  -4  17   82.69    3.53
  -1  -4 -17   76.94    3.27
   1  -4  17   76.13    3.32
  -1  -4 -17   76.27    6.26
   1  -4  17   67.83    6.03
   1  -4  17   77.16    6.16
   1  -4  18   28.83    2.12
   1  -4  18   28.39    2.06
  -1  -4 -18   32.93    4.39
   1  -4  18   30.29    4.12
   1  -4  18   26.99    3.90
   1  -4  19   18.22    1.78
  -1  -4 -19   14.66    2.91
   1  -4  19   16.61    1.62
   1  -4  19   18.40    3.38
   1  -4  20    4.39    1.13
   1  -4  20    5.57    1.27
   1  -4  21   69.78    3.29
   1  -4  21   66.70    3.17
   1  -4  22  257.49    7.22
   1  -4  22  263.67    7.31
   1  -4  23   84.20    3.58
   1  -4  23   88.42    3.71
   1  -4  24   75.74    3.32
   1  -4  24   81.07    3.50
   1  -4  25   16.96    1.58
   1  -4  25   15.83    1.61
   1  -4  26   38.46    2.20
   1  -4  26   40.21    2.42
   1  -4  27   38.19    2.09
   1  -4  27   37.14    2.29
   1  -4  28   42.49    2.10
   1  -4  28   43.96    2.31
   1  -4  29   11.69    1.10
   1  -4  29   12.09    1.27
   1  -4  30   12.29    1.01
   1  -4  30   15.36    1.39
   1  -4  31    0.10    0.42
   1  -4  31    0.21    0.63
   1  -4  32    2.29    0.71
   1  -4  33    6.40    0.74
  -1  -3  36   47.76    1.77
  -1  -3  35   77.69    2.62
  -1  -3  34   18.45    1.10
  -1  -3  34   18.38    1.12
  -1  -3  33   12.75    1.06
  -1  -3  33   15.23    1.11
  -1  -3  33   14.06    1.34
  -1  -3  32   54.72    2.33
  -1  -3  32   56.50    2.27
  -1  -3  32   56.20    2.60
  -1  -3  31    2.80    0.82
  -1  -3  31    2.98    0.74
  -1  -3  31    2.22    0.97
  -1  -3  30    9.55    1.05
  -1  -3  30    8.64    1.11
  -1  -3  30    9.53    1.41
  -1  -3  29    2.39    0.77
  -1  -3  29    0.75    0.77
  -1  -3  29    1.76    1.00
  -1  -3  28   66.54    3.10
  -1  -3  28   67.15    2.84
  -1  -3  27    5.08    1.18
  -1  -3  27    4.78    0.93
  -1  -3  26  177.59    5.61
  -1  -3  26  175.79    5.20
  -1  -3  25  128.10    4.63
  -1  -3  25  126.32    4.21
  -1  -3  24  969.38   19.39
  -1  -3  24  978.06   20.06
  -1  -3  23   13.69    1.54
   1  -3 -23   14.49    3.53
  -1  -3  23   15.08    1.35
  -1  -3  23   15.72    2.99
  -1  -3  23   12.22    2.74
  -1  -3  22  214.54    6.29
  -1  -3  22  205.28    5.71
   1  -3 -22  201.26   10.81
  -1  -3  22  200.89   10.16
  -1  -3  22  205.46   10.68
  -1  -3  21    7.39    1.20
   1  -3 -21    6.72    2.78
  -1  -3  21    6.39    2.26
  -1  -3  20   11.97    1.43
   1  -3 -20   14.35    3.15
  -1  -3  19   18.64    1.63
   1  -3 -19   21.21    3.29
  -1  -3  19   18.02    2.86
  -1  -3  19   18.92    3.04
  -1  -3  18   65.64    2.98
   1  -3 -18   56.33    5.33
  -1  -3  18   64.62    5.34
  -1  -3  18   57.94    5.15
  -1  -3  17   43.19    2.32
   1  -3 -17   38.86    4.37
  -1  -3  17   34.86    3.88
  -1  -3  17   41.84    4.24
  -1  -3  16   18.35    1.52
   1  -3 -16   18.81    3.24
  -1  -3  16   18.68    2.98
  -1  -3  16   14.78    2.64
   1  -3 -15  183.16    8.95
  -1  -3  15  187.77    8.66
  -1  -3  15  187.59    8.92
   1  -3 -14  152.86    7.85
  -1  -3  14  150.98    7.91
  -1  -3  14  152.93    7.59
   1  -3 -13  403.86   13.52
  -1  -3  13  402.49   13.23
  -1  -3  13  401.43   13.69
   1  -3 -12  170.28    8.00
  -1  -3  12  168.13    7.74
  -1  -3  12  164.18    8.09
   1  -3 -11   19.68    2.77
  -1  -3  11   20.02    2.97
  -1  -3  11   20.27    2.66
   1  -3 -10   77.30    5.04
  -1  -3  10   77.98    4.94
  -1  -3  10   84.95    5.52
   1  -3  -9  933.59   22.57
  -1  -3   9  945.11   23.41
  -1  -3   9  922.28   22.26
   1  -3  -8  180.36    7.61
  -1  -3   8  177.32    7.42
  -1  -3   8  195.86    8.40
   1  -3  -7  184.28    7.50
  -1  -3   7  177.95    7.30
  -1  -3   7  188.43    8.16
   1  -3  -6   95.84    5.18
  -1  -3   6   92.66    4.99
  -1  -3   6   99.79    5.78
   1  -3  -5  432.33   12.50
  -1  -3   5  417.82   12.14
  -1  -3   5  430.96   13.15
   1  -3  -4   19.36    2.51
  -1  -3   4   19.65    2.24
  -1  -3   4   19.64    2.36
  -1  -3   4   22.94    2.85
  -1  -3   3  777.41   18.45
   1  -3  -3  803.78   19.09
   1  -3  -3  786.08   19.12
  -1  -3   3  806.73   19.86
  -1  -3   3  790.79   18.83
  -1  -3   2    7.64    1.72
   1  -3  -2    7.89    1.78
  -1  -3   2    5.14    1.69
   1  -3  -2    6.09    1.77
  -1  -3   2    4.50    1.49
   1  -3  -1  128.57    5.81
  -1  -3   1  128.13    5.52
  -1  -3   1  127.81    6.13
   1  -3  -1  130.11    6.23
  -1  -3   0   12.68    1.86
   1  -3   0   10.96    1.77
  -1  -3   0   11.09    2.01
   1  -3   0   10.40    2.05
   1  -3   1  978.58   22.17
  -1  -3  -1  937.91   21.51
   1  -3   1 1025.90   23.28
  -1  -3  -1  960.27   22.41
  -1  -3  -2   34.64    2.82
   1  -3   2   36.79    3.10
   1  -3   2   34.86    3.44
  -1  -3  -2   36.98    3.09
   1  -3   2   35.95    3.33
  -1  -3  -3  163.45    6.42
   1  -3   3  162.40    6.78
   1  -3   3  151.64    6.92
   1  -3   3  153.50    7.13
  -1  -3  -3  165.56    6.69
  -1  -3  -4   24.06    2.51
   1  -3   4   19.72    2.54
   1  -3   4   25.96    3.05
  -1  -3  -4   19.49    2.30
   1  -3   4   23.16    2.75
  -1  -3  -5  193.92    7.34
  -1  -3  -5  194.06    7.24
   1  -3   5  208.43    8.49
   1  -3   5  198.98    8.10
  -1  -3  -6   69.91    4.20
   1  -3   6   76.68    5.03
  -1  -3  -6   78.78    4.21
   1  -3   6   78.07    4.96
  -1  -3  -7  353.04   10.98
   1  -3   7  343.55   11.64
   1  -3   7  369.55   12.11
  -1  -3  -8  101.37    5.34
   1  -3   8  108.88    6.15
   1  -3   8   99.46    5.78
  -1  -3  -9   54.93    4.03
   1  -3   9   58.59    4.46
   1  -3   9   60.36    4.54
  -1  -3 -10  173.53    7.57
   1  -3  10  175.31    8.07
   1  -3  10  173.58    8.07
  -1  -3 -11   54.32    4.19
   1  -3  11   58.35    4.68
   1  -3  11   61.41    4.79
  -1  -3 -12  186.87    8.39
   1  -3  12  209.19    9.07
   1  -3  12  200.82    9.05
  -1  -3 -13  269.99   10.45
   1  -3  13  279.86   11.03
   1  -3  13  267.21   10.65
  -1  -3 -14    4.11    1.73
   1  -3  14    7.33    2.17
   1  -3  14    3.86    1.75
   1  -3  15  101.85    3.63
  -1  -3 -15   93.30    6.17
   1  -3  15  100.70    6.27
   1  -3  15   98.99    6.40
   1  -3  16  269.71    7.02
  -1  -3 -16  282.66   11.40
   1  -3  16  268.42   11.35
   1  -3  16  266.88   10.90
   1  -3  17   76.96    3.20
  -1  -3 -17   74.29    5.73
   1  -3  17   72.29    5.73
   1  -3  17   77.20    5.52
   1  -3  18  201.16    5.77
  -1  -3 -18  183.43    9.43
   1  -3  18  180.57    9.36
   1  -3  18  189.36    9.66
   1  -3  19   36.27    2.20
  -1  -3 -19   32.00    4.23
   1  -3  19   34.24    4.13
   1  -3  19   35.83    4.22
   1  -3  20   16.69    1.38
   1  -3  20   14.70    1.48
  -1  -3 -20   13.97    3.00
   1  -3  20   14.16    2.81
   1  -3  20   14.31    2.95
   1  -3  21   40.23    2.12
   1  -3  21   34.55    2.22
  -1  -3 -21   36.51    4.41
   1  -3  21   35.84    4.48
   1  -3  21   32.46    4.29
   1  -3  22   28.66    2.02
   1  -3  22   29.83    1.87
  -1  -3 -22   35.37    4.43
   1  -3  22   32.85    4.30
   1  -3  22   33.48    4.33
   1  -3  23  140.71    4.53
   1  -3  23  147.60    4.90
   1  -3  23  154.67    5.12
  -1  -3 -23  139.97    8.97
   1  -3  24  572.91   12.90
   1  -3  24  569.34   12.52
   1  -3  24  605.52   13.28
   1  -3  25    6.22    1.12
   1  -3  25    5.42    0.97
   1  -3  25    4.84    1.31
   1  -3  26   59.72    2.84
   1  -3  26   58.97    2.69
   1  -3  26   62.39    3.08
   1  -3  27   17.51    1.54
   1  -3  27   19.76    1.55
   1  -3  28   17.69    1.43
   1  -3  28   18.89    1.53
   1  -3  28   19.22    1.76
   1  -3  29    0.52    0.65
   1  -3  29    0.55    0.63
   1  -3  29    0.94    0.95
   1  -3  30  153.84    4.50
   1  -3  30  160.05    4.56
   1  -3  30  168.16    5.00
   1  -3  31   25.46    1.52
   1  -3  31   26.63    1.77
   1  -3  32   57.88    2.26
   1  -3  32   64.90    2.60
   1  -3  33    1.30    0.49
   1  -3  33    2.02    0.76
   1  -3  34   10.64    0.83
   1  -3  34    9.14    0.96
   1  -3  35    9.91    0.86
  -1  -2  37   14.39    0.96
  -1  -2  37   13.75    0.97
  -1  -2  36    8.72    0.90
  -1  -2  36   10.44    0.98
  -1  -2  35   -0.37    0.62
  -1  -2  35   -0.64    0.66
  -1  -2  34   82.92    3.02
  -1  -2  34   85.92    3.14
  -1  -2  33    1.27    0.76
  -1  -2  33    1.52    0.66
  -1  -2  33    2.94    0.88
  -1  -2  32   37.23    2.09
  -1  -2  32   34.43    1.94
  -1  -2  31    2.74    0.91
  -1  -2  31    3.08    0.96
  -1  -2  30    8.45    1.17
  -1  -2  30    7.36    1.22
  -1  -2  29   17.46    1.60
  -1  -2  29   17.69    1.60
  -1  -2  28   42.02    2.44
  -1  -2  28   42.93    2.44
  -1  -2  27   20.16    1.74
  -1  -2  27   17.19    1.63
  -1  -2  26  553.68   12.58
  -1  -2  26  564.78   12.54
   1  -2 -26  579.92   20.16
  -1  -2  26  564.55   19.11
  -1  -2  25  184.28    5.68
  -1  -2  25  184.75    5.54
   1  -2 -25  178.31   10.24
  -1  -2  25  190.36   10.16
  -1  -2  25  192.98   10.07
  -1  -2  24   39.53    2.24
  -1  -2  24   39.44    2.30
   1  -2 -24   37.02    4.75
  -1  -2  24   39.26    4.61
  -1  -2  24   36.91    4.33
  -1  -2  23   38.79    2.20
  -1  -2  23   41.02    2.38
   1  -2 -23   37.95    4.65
  -1  -2  23   40.39    4.33
  -1  -2  23   44.17    4.63
  -1  -2  22  818.99   16.79
  -1  -2  22  818.22   17.03
   1  -2 -22  853.86   24.32
  -1  -2  22  827.69   23.12
  -1  -2  22  842.12   23.73
  -1  -2  21  121.65    4.16
  -1  -2  21  118.58    3.97
   1  -2 -21  113.56    7.51
  -1  -2  21  117.86    7.13
  -1  -2  20  270.16    6.99
  -1  -2  20  263.94    6.71
   1  -2 -20  279.67   11.69
  -1  -2  20  265.10   10.90
   1  -2 -19  190.64    9.23
  -1  -2  19  167.25    8.25
   1  -2 -18   18.42    3.12
  -1  -2  18    9.15    2.02
  -1  -2  18   16.36    2.35
   1  -2 -17   37.39    3.88
  -1  -2  17   40.82    3.50
  -1  -2  17   36.24    3.61
   1  -2 -16  108.15    6.19
  -1  -2  16   98.38    5.54
  -1  -2  16   99.26    5.78
   1  -2 -15   61.78    4.64
  -1  -2  15   59.74    4.18
  -1  -2  15   60.46    4.34
   1  -2 -14  404.68   12.61
  -1  -2  14  381.63   11.82
  -1  -2  14  376.33   11.85
   1  -2 -13   31.74    3.03
  -1  -2  13   37.63    3.26
  -1  -2  13   36.05    3.22
  -1  -2  12  278.28    9.45
  -1  -2  12  268.56    9.19
   1  -2 -11  422.67   12.02
  -1  -2  11  400.74   11.78
  -1  -2  11  423.82   12.07
   1  -2 -10  176.80    6.78
  -1  -2  10  177.40    6.73
  -1  -2  10  175.58    6.94
   1  -2  -9  680.16   16.41
  -1  -2   9  683.57   16.26
  -1  -2   9  675.64   16.65
   1  -2  -8  115.08    5.10
  -1  -2   8  129.28    5.59
  -1  -2   8  120.04    5.11
   1  -2  -7  212.48    7.07
  -1  -2   7  196.33    6.70
  -1  -2   7  208.09    7.29
   1  -2  -6    1.01    1.18
  -1  -2   6    1.76    1.29
  -1  -2   6    0.32    1.07
   1  -2  -5 2091.65   40.49
  -1  -2   5 2159.07   41.25
  -1  -2   5 2104.91   40.30
  -1  -2   4   43.01    2.60
   1  -2  -4   41.84    2.76
  -1  -2   4   42.49    2.98
  -1  -2   4   44.66    2.71
   1  -2  -3  132.02    5.01
  -1  -2   3  136.96    4.77
  -1  -2   3  142.29    5.44
  -1  -2   3  132.96    4.82
   1  -2  -3  142.42    5.09
  -1  -2   2   14.45    1.57
   1  -2  -2   12.90    1.60
  -1  -2   2   13.49    1.78
   1  -2  -2   13.96    1.78
  -1  -2   1  630.26   13.78
   1  -2  -1  623.41   14.16
  -1  -2   1  630.94   14.53
   1  -2  -1  624.71   14.44
  -1  -2   0    0.80    0.89
   1  -2   0    0.14    0.98
   1  -2   0    1.09    1.21
  -1  -2   0    0.68    1.15
   1  -2   1  480.99   11.49
  -1  -2  -1  471.26   11.00
   1  -2   1  468.18   11.80
  -1  -2  -1  469.75   11.51
  -1  -2  -2    1.20    0.86
   1  -2   2    0.84    1.04
  -1  -2  -2    1.67    0.99
   1  -2   2    1.70    1.25
   1  -2   3  979.65   20.58
  -1  -2  -3  957.73   20.04
  -1  -2  -3  979.80   20.18
   1  -2   3  991.10   21.14
   1  -2   3  987.72   21.10
  -1  -2  -4   37.43    2.48
   1  -2   4   44.12    2.88
   1  -2   4   41.26    2.96
  -1  -2  -4   38.75    2.40
   1  -2   4   35.27    2.88
  -1  -2  -5  626.39   14.56
  -1  -2  -5  653.62   14.12
   1  -2   5  662.47   15.53
   1  -2   5  646.34   15.48
  -1  -2  -6   43.69    2.89
   1  -2   6   46.67    3.22
   1  -2   6   47.45    3.34
  -1  -2  -6   45.31    2.46
  -1  -2  -7  942.35   20.33
   1  -2   7  975.74   21.14
  -1  -2  -7  933.77   18.89
   1  -2   7  931.88   21.11
  -1  -2  -8   62.37    3.58
   1  -2   8   65.68    3.97
   1  -2   8   67.55    4.18
  -1  -2  -9 2774.69   53.85
   1  -2   9 2875.53   54.87
   1  -2   9 2882.24   54.44
  -1  -2 -10  112.89    5.68
   1  -2  10  100.66    5.04
   1  -2  10   99.23    5.30
  -1  -2 -11   12.57    2.03
   1  -2  11   13.78    2.40
   1  -2  11   12.79    2.08
  -1  -2 -12  289.54    9.62
   1  -2  12  292.67    9.56
   1  -2  12  290.08   10.09
   1  -2  13   70.09    4.38
   1  -2  13   64.97    4.63
  -1  -2 -14   34.68    3.40
   1  -2  14   33.07    3.51
   1  -2  14   35.73    3.15
  -1  -2 -15   12.79    2.35
   1  -2  15   11.19    2.37
   1  -2  15   10.58    1.82
  -1  -2 -16  100.83    6.06
   1  -2  16  103.88    6.33
   1  -2  16  108.71    5.53
  -1  -2 -17    1.28    1.58
   1  -2  17    0.74    1.25
   1  -2  17    0.87    1.06
   1  -2  17    2.25    1.50
  -1  -2 -18  187.93    9.01
   1  -2  18  191.68    8.97
   1  -2  18  191.41    9.04
   1  -2  19   23.69    1.57
   1  -2  19   23.81    1.61
  -1  -2 -19   28.16    3.67
   1  -2  19   21.60    3.28
   1  -2  19   22.71    3.37
   1  -2  20   56.16    2.54
   1  -2  20   56.65    2.61
  -1  -2 -20   53.58    4.90
   1  -2  20   58.58    5.14
   1  -2  20   59.54    5.22
   1  -2  21    6.35    1.04
  -1  -2 -21    3.28    1.91
   1  -2  21    5.55    0.97
   1  -2  21    5.43    2.24
   1  -2  21    2.30    1.62
   1  -2  22    1.17    0.79
  -1  -2 -22    3.69    2.35
   1  -2  22    2.33    1.88
   1  -2  22    1.34    0.76
   1  -2  22   -0.17    1.73
   1  -2  23    1.00    0.75
  -1  -2 -23    3.53    2.23
   1  -2  23    3.21    1.80
   1  -2  23    1.73    0.82
   1  -2  23    5.89    2.18
   1  -2  24  162.08    5.09
   1  -2  24  160.54    5.04
  -1  -2 -24  169.06    9.70
   1  -2  24  167.10    9.47
   1  -2  24  165.37    9.45
   1  -2  25   90.21    3.51
   1  -2  25   87.50    3.53
  -1  -2 -25   86.15    7.01
   1  -2  25   74.72    6.52
   1  -2  26  351.76    8.81
   1  -2  26  360.07    8.71
   1  -2  27   52.72    2.57
   1  -2  27   52.05    2.64
   1  -2  28   24.03    1.70
   1  -2  28   22.39    1.77
   1  -2  29    0.12    0.81
   1  -2  29   -0.05    0.89
   1  -2  30   44.93    2.43
   1  -2  30   44.11    2.47
   1  -2  31    9.61    1.23
   1  -2  31    9.35    1.26
   1  -2  32   16.45    1.44
   1  -2  32   15.29    1.42
   1  -2  33    6.66    0.97
   1  -2  33    5.24    0.88
   1  -2  34   22.82    1.46
   1  -2  34   20.53    1.39
   1  -2  35   -0.26    0.53
   1  -2  35    1.54    0.60
   1  -2  36   10.19    0.88
   1  -2  36    6.73    0.74
  -1  -1  38    1.00    0.57
  -1  -1  37   14.03    1.10
  -1  -1  37   11.15    0.89
  -1  -1  36   11.25    1.14
  -1  -1  36    7.81    0.92
  -1  -1  35   21.77    1.57
  -1  -1  35   19.09    1.39
  -1  -1  34   58.76    2.67
  -1  -1  33   60.29    2.83
  -1  -1  32  116.51    4.15
  -1  -1  31   10.32    1.19
  -1  -1  31    9.74    1.34
  -1  -1  30   69.83    2.97
  -1  -1  30   67.62    3.17
  -1  -1  29   71.29    3.33
  -1  -1  29   77.55    3.22
  -1  -1  28  144.67    4.92
  -1  -1  28  143.93    4.71
  -1  -1  27   17.12    1.57
   1  -1 -27   19.03    3.55
  -1  -1  27   17.36    3.34
  -1  -1  27   16.99    1.64
  -1  -1  27   15.27    3.12
  -1  -1  26    7.53    1.07
  -1  -1  26    8.28    1.27
   1  -1 -26    6.87    2.60
  -1  -1  26   11.43    2.62
  -1  -1  26   11.78    2.84
  -1  -1  26    8.41    1.20
  -1  -1  25    2.15    0.72
   1  -1 -25    7.26    2.83
  -1  -1  25    3.38    0.99
  -1  -1  25    2.57    1.83
  -1  -1  25    3.70    1.93
  -1  -1  25    1.86    0.81
  -1  -1  24    9.11    1.13
   1  -1 -24   11.70    2.81
  -1  -1  24   10.19    1.32
  -1  -1  24   10.59    1.29
  -1  -1  24    7.34    2.15
  -1  -1  24    8.56    2.48
  -1  -1  23    2.95    0.82
  -1  -1  23    4.30    0.97
   1  -1 -23    5.46    2.18
  -1  -1  23    3.50    1.87
  -1  -1  23    3.20    1.63
  -1  -1  22   50.36    2.42
  -1  -1  22   53.69    2.56
   1  -1 -22   50.86    4.94
  -1  -1  22   46.94    4.35
  -1  -1  22   49.45    4.59
   1  -1 -21   69.43    5.53
  -1  -1  21   68.79    2.86
  -1  -1  21   64.73    5.15
  -1  -1  21   68.04    5.12
   1  -1 -20  123.79    7.18
  -1  -1  20  123.76    6.85
  -1  -1  20  117.86    6.63
   1  -1 -19    7.69    2.25
  -1  -1  19    7.65    1.92
  -1  -1  19    6.68    1.87
   1  -1 -18  201.22    8.70
  -1  -1  18  197.67    8.37
   1  -1 -17   82.25    5.22
  -1  -1  17   79.83    5.02
  -1  -1  17   80.40    4.07
   1  -1 -16 1098.24   25.06
  -1  -1  16 1031.19   24.31
  -1  -1  16 1071.11   21.93
  -1  -1  16 1070.15   22.80
   1  -1 -15  234.07    8.79
  -1  -1  15  234.00    8.38
  -1  -1  15  231.99    7.41
  -1  -1  15  233.78    6.73
   1  -1 -14  301.52    9.68
  -1  -1  14  285.80    7.48
  -1  -1  14  277.08    9.05
  -1  -1  14  277.21    8.28
   1  -1 -13  237.68    8.17
  -1  -1  13  219.37    7.69
  -1  -1  13  231.45    6.23
  -1  -1  13  223.63    7.09
   1  -1 -12  298.96    9.03
  -1  -1  12  287.70    8.68
  -1  -1  12  276.96    8.07
  -1  -1  12  283.23    7.05
   1  -1 -11  457.82   11.71
  -1  -1  11  437.07    9.54
  -1  -1  11  441.52   11.40
  -1  -1  11  436.02   10.89
   1  -1 -10    6.78    1.54
  -1  -1  10    8.62    1.54
  -1  -1  10    9.29    1.46
  -1  -1  10    8.49    0.83
   1  -1  -9   65.08    3.33
  -1  -1   9   56.11    2.04
  -1  -1   9   62.74    3.19
  -1  -1   9   60.31    3.06
   1  -1  -8   32.35    2.34
  -1  -1   8   30.28    1.25
  -1  -1   8   28.62    2.11
  -1  -1   8   30.30    2.17
   1  -1  -7   59.32    2.99
  -1  -1   7   56.18    1.59
  -1  -1   7   56.01    2.79
  -1  -1   7   54.65    2.79
   1  -1  -6  162.84    4.92
  -1  -1   6  153.76    4.76
  -1  -1   6  159.88    5.01
   1  -1  -5 1691.79   30.83
  -1  -1   5 1624.23   30.58
  -1  -1   5 1613.93   30.91
   1  -1  -4  275.69    6.73
  -1  -1   4  273.77    6.55
   1  -1  -3 3484.20   60.71
  -1  -1   3 3343.25   60.37
   1  -1  -2   84.08    2.85
  -1  -1   2   81.42    2.58
  -1  -1   2   81.06    2.63
  -1  -1   1 1505.22   27.64
   1  -1  -1 1561.68   28.16
  -1  -1   1 1537.88   28.32
   1  -1  -1 1510.53   28.25
   1  -1   0    0.03    0.59
  -1  -1   0    0.59    0.52
  -1  -1   0    0.66    0.72
   1  -1   1 4817.81   82.44
  -1  -1  -1 4622.71   81.86
  -1  -1  -1 4628.50   82.21
   1  -1   2  298.73    6.88
  -1  -1  -2  283.11    6.42
  -1  -1  -2  286.97    6.49
   1  -1   3 5151.51   89.98
  -1  -1  -3 4968.70   89.45
   1  -1   3 5180.37   90.31
   1  -1   3 5139.32   90.11
  -1  -1  -3 5110.83   89.17
  -1  -1  -4  788.57   15.80
   1  -1   4  802.65   16.23
   1  -1   4  834.83   16.60
  -1  -1  -4  793.97   15.08
  -1  -1  -5 3813.59   68.90
  -1  -1  -5 3815.54   67.61
   1  -1   5 3918.45   69.65
   1  -1   5 3899.63   69.22
   1  -1   6   60.27    3.01
   1  -1   6   57.69    2.76
   1  -1   6   54.75    1.97
  -1  -1  -7 1563.47   30.03
   1  -1   7 1541.00   29.84
   1  -1   7 1577.44   28.58
   1  -1   7 1597.92   30.69
  -1  -1  -8   56.62    2.93
   1  -1   8   57.74    3.22
   1  -1   8   51.92    2.12
   1  -1   8   52.47    2.74
  -1  -1  -9 1109.61   22.50
   1  -1   9 1104.80   22.98
   1  -1   9 1075.31   21.82
   1  -1   9 1078.02   20.77
  -1  -1 -10  253.55    7.65
   1  -1  10  243.58    6.27
   1  -1  10  249.14    7.89
   1  -1  10  245.74    6.97
  -1  -1 -11 1453.29   29.18
   1  -1  11 1486.82   29.68
   1  -1  11 1397.77   27.85
   1  -1  11 1406.51   27.15
  -1  -1 -12  273.88    8.60
   1  -1  12  261.54    6.99
   1  -1  12  262.55    7.43
   1  -1  12  261.47    8.76
  -1  -1 -13    0.29    1.25
   1  -1  13    1.04    0.80
   1  -1  13    0.61    0.58
   1  -1  13    0.67    1.54
  -1  -1 -14  217.57    8.22
   1  -1  14  235.84    7.01
   1  -1  14  235.77    8.46
   1  -1  14  230.61    8.41
   1  -1  14  233.10    6.84
  -1  -1 -15  338.84   10.99
   1  -1  15  360.99   11.22
   1  -1  15  346.68    9.14
   1  -1  15  338.77   11.03
   1  -1  15  333.49    9.15
  -1  -1 -16  258.77    9.51
   1  -1  16  236.44    9.17
   1  -1  16  255.49    7.66
   1  -1  16  246.42    9.37
  -1  -1 -17  377.22   12.49
   1  -1  17  370.65   12.25
   1  -1  17  384.94   12.36
  -1  -1 -18  458.09   14.41
   1  -1  18  455.68   14.19
   1  -1  18  436.48   13.95
  -1  -1 -19   87.75    5.84
   1  -1  19   92.20    5.85
   1  -1  19   86.99    5.80
   1  -1  20  219.54    5.88
  -1  -1 -20  214.43    9.84
   1  -1  20  225.99    5.99
   1  -1  20  224.07    9.70
   1  -1  20  219.44    9.66
  -1  -1 -21    8.24    2.40
   1  -1  21    3.84    1.77
   1  -1  21    4.83    0.88
   1  -1  21    8.48    2.27
   1  -1  22  317.47    7.83
  -1  -1 -22  298.21   12.67
   1  -1  22  322.44   12.57
   1  -1  22  313.23   12.46
   1  -1  23   68.42    2.98
  -1  -1 -23   69.83    5.86
   1  -1  23   60.92    5.50
   1  -1  23   68.03    5.70
   1  -1  24  262.87    7.05
  -1  -1 -24  252.52   11.99
   1  -1  24  275.52   12.08
   1  -1  24  264.06   11.72
   1  -1  25  102.49    3.92
  -1  -1 -25  108.49    7.79
   1  -1  25  102.44    7.27
   1  -1  25   99.29    7.06
  -1  -1 -26    7.71    2.76
   1  -1  26    4.59    1.74
   1  -1  26    4.77    2.07
   1  -1  26    8.60    1.24
   1  -1  27    5.02    1.12
   1  -1  28   61.35    3.03
   1  -1  29   31.79    2.27
   1  -1  30  166.91    5.27
   1  -1  31    6.21    1.13
   1  -1  31    5.85    1.03
   1  -1  32    3.14    0.99
   1  -1  32    1.65    0.76
   1  -1  33   11.55    1.31
   1  -1  33   11.21    1.14
   1  -1  34   93.99    3.32
   1  -1  34   84.90    2.94
   1  -1  35   23.55    1.56
   1  -1  35   21.99    1.30
   1  -1  36   28.59    1.61
   1  -1  37   36.34    1.64
   1  -1  38    6.84    0.70
  -1   0  39   15.53    0.94
  -1   0  38   16.44    1.10
  -1   0  37    6.49    0.81
  -1   0  36   81.89    2.96
  -1   0  35  136.17    4.25
  -1   0  34   25.97    1.79
  -1   0  33  168.60    5.14
  -1   0  32   15.50    1.54
  -1   0  31    1.45    0.91
  -1   0  30    2.07    0.94
  -1   0  30    3.56    1.08
  -1   0  29    1.37    0.96
  -1   0  29    1.30    0.97
  -1   0  28  183.10    5.70
  -1   0  28  193.60    5.92
  -1   0  27   44.21    2.49
   1   0 -27   40.60    4.80
  -1   0  27   39.58    2.43
  -1   0  26   45.44    2.49
  -1   0  26   42.86    2.27
   1   0 -26   42.62    4.98
  -1   0  26   43.94    2.49
  -1   0  26   48.64    4.53
  -1   0  26   34.27    4.35
  -1   0  25    1.43    0.77
  -1   0  25    1.03    0.84
   1   0 -25   -0.02    1.85
  -1   0  25    1.12    1.28
  -1   0  25    0.76    0.74
  -1   0  25    0.84    1.82
  -1   0  24  252.40    6.62
   1   0 -24  257.51   11.68
  -1   0  24  270.35    7.01
  -1   0  24  266.08   11.62
  -1   0  24  248.18   10.49
  -1   0  23    4.83    0.84
   1   0 -23    6.77    2.50
  -1   0  23    6.18    1.07
  -1   0  23    1.88    1.37
  -1   0  23    2.89    1.51
   1   0 -22    2.51    2.03
  -1   0  22    0.60    0.68
  -1   0  22   -1.41    1.30
  -1   0  22    1.91    1.74
  -1   0  22   -0.47    1.00
  -1   0  21   -1.50    1.49
  -1   0  21    1.85    1.74
  -1   0  21   -2.38    1.44
   1   0 -21    0.96    1.03
  -1   0  20  415.72   12.86
  -1   0  20  410.06   12.93
   1   0 -20  417.87   12.32
  -1   0  20  415.10   13.60
   1   0 -19  176.29    7.01
  -1   0  19  175.90    7.90
  -1   0  19  172.87    7.35
  -1   0  19  172.32    7.40
   1   0 -18  221.70    7.82
  -1   0  18  217.26    8.25
  -1   0  18  221.56    8.70
  -1   0  18  213.24    8.18
  -1   0  17  362.95   11.41
  -1   0  17  362.85   10.95
   1   0 -17  352.04   10.35
  -1   0  17  355.08   10.89
  -1   0  16  234.37    8.10
   1   0 -16  249.81    8.26
  -1   0  16  227.48    8.11
  -1   0  16  236.71    8.51
  -1   0  15    1.76    1.12
  -1   0  15    2.57    1.25
  -1   0  15    4.74    2.24
   1   0 -15    2.56    1.07
  -1   0  14   41.39    3.02
  -1   0  14   40.48    2.06
   1   0 -14   44.09    2.86
  -1   0  14   43.55    3.01
  -1   0  14   46.42    3.31
  -1   0  13   43.26    3.03
   1   0 -13   44.58    2.75
  -1   0  13   49.87    3.14
  -1   0  13   44.18    2.13
   1   0 -12  412.46   10.29
  -1   0  12  411.81    9.21
  -1   0  12  442.79   11.11
  -1   0  12  423.65   10.87
  -1   0  11 6482.97  112.88
   1   0 -11 6226.95  109.29
   1   0 -11 6523.24  112.22
  -1   0  11 6739.40  113.06
  -1   0  11 6411.02  110.97
  -1   0  10  486.03   10.23
  -1   0  10  525.21   11.69
   1   0 -10  473.29    9.08
  -1   0  10  497.43   11.57
   1   0 -10  511.16   11.15
   1   0  -9  179.43    3.86
   1   0  -9  176.82    5.18
  -1   0   9  181.86    5.61
  -1   0   9  184.20    5.56
  -1   0   9  180.65    4.65
  -1   0   8  561.60   10.37
  -1   0   8  578.05   11.51
  -1   0   8  614.32   12.56
   1   0  -8  593.40   12.17
  -1   0   8  599.42   12.70
   1   0  -8  579.18   10.75
  -1   0   7  223.83    4.39
  -1   0   7  220.85    5.75
  -1   0   7  212.12    5.09
   1   0  -7  214.81    4.57
   1   0  -7  214.81    5.52
  -1   0   7  222.94    5.92
   1   0  -6  552.12   11.24
  -1   0   6  565.84   10.87
   1   0  -6  543.01   10.36
  -1   0   6  567.33   11.43
  -1   0   5  517.75    9.96
   1   0  -5  504.59    9.55
  -1   0   5  518.96   10.32
   1   0  -5  497.99   10.23
   1   0  -4   76.62    2.34
  -1   0   4   79.74    2.35
   1   0  -4   75.91    1.98
   1   0  -3 1705.18   30.60
  -1   0   3 1782.97   30.85
   1   0  -3 1739.06   30.94
   1   0  -2    9.05    0.59
   1   0   2    4.43    0.50
   1   0   2    4.59    0.49
   1   0   2    4.25    0.39
   1   0   3 2949.45   51.98
   1   0   3 2953.70   51.32
  -1   0  -3 2905.42   51.53
   1   0   3 2979.25   51.92
   1   0   4    2.07    0.61
   1   0   4    2.38    0.62
  -1   0  -4    1.69    0.42
   1   0   5  120.03    3.59
   1   0   5  121.29    3.60
  -1   0  -5  115.12    3.19
   1   0   5  119.12    3.60
  -1   0  -6  314.85    6.03
   1   0   6  306.24    7.45
   1   0   6  329.13    7.52
  -1   0  -6  312.88    6.95
  -1   0  -7 1145.97   20.23
  -1   0  -7 1140.62   21.62
   1   0   7 1148.28   22.32
   1   0   7 1162.86   22.39
   1   0   8  173.61    5.26
   1   0   8  168.01    5.29
  -1   0  -8  166.83    4.68
   1   0   9 3546.30   62.35
  -1   0  -9 3365.74   61.25
   1   0   9 3437.25   62.29
   1   0   9 3366.75   62.14
  -1   0 -10  185.84    5.40
   1   0  10  186.27    6.12
   1   0  10  187.44    6.04
   1   0  10  190.72    6.10
   1   0  11   92.20    4.23
   1   0  11   93.76    4.18
   1   0  11  100.10    4.30
  -1   0 -11   95.62    3.68
  -1   0 -12   56.68    2.86
   1   0  12   56.60    3.43
   1   0  12   54.78    3.30
   1   0  12   62.64    3.49
   1   0  13 1914.93   37.11
   1   0  13 1927.86   37.19
  -1   0 -13 1813.33   35.60
   1   0  13 1845.46   36.82
   1   0  14 2131.23   41.64
  -1   0 -14 2087.25   40.04
   1   0  14 2077.61   41.25
   1   0  14 2116.48   41.73
  -1   0 -15 1444.97   29.05
   1   0  15 1427.92   30.20
   1   0  15 1439.31   30.57
   1   0  15 1472.24   30.72
   1   0  16  193.87    7.64
   1   0  16  201.16    7.89
  -1   0 -16  200.70    6.81
   1   0  16  197.29    7.51
   1   0  17  451.88   13.27
   1   0  17  430.32   12.65
  -1   0 -17  437.15   11.71
   1   0  17  443.54   13.11
  -1   0 -18  746.61   17.48
   1   0  18  748.09   19.34
   1   0  18  725.01   18.58
   1   0  18  718.66   18.95
   1   0  19  331.79   10.95
   1   0  19  321.92   11.24
   1   0  19  331.98   11.56
  -1   0 -19  298.15    9.61
   1   0  20  182.23    7.91
   1   0  20  187.38    8.56
   1   0  20  181.15    8.28
   1   0  21    3.56    0.78
   1   0  21    5.49    0.90
   1   0  21    4.39    1.62
   1   0  21    5.60    2.16
   1   0  21    4.27    1.38
   1   0  22   67.64    2.86
   1   0  22   66.86    2.92
   1   0  22   69.88    4.95
   1   0  22   66.32    5.16
   1   0  22   62.38    5.25
   1   0  23    0.22    0.67
  -1   0 -23    1.92    2.09
   1   0  23   -0.09    0.73
   1   0  23    1.23    1.48
   1   0  23    0.16    1.34
   1   0  24  109.18    3.97
   1   0  24  113.04    4.06
  -1   0 -24  117.54    7.78
   1   0  24  112.85    7.38
   1   0  24  101.78    6.76
  -1   0 -25   12.54    3.25
   1   0  25   12.57    1.44
   1   0  25   13.42    2.75
   1   0  25   17.34    1.54
   1   0  25   16.08    3.02
   1   0  26  197.54    5.87
  -1   0 -26  208.95   10.99
   1   0  26  199.84    5.92
   1   0  26  189.09    9.70
   1   0  26  195.47   10.32
   1   0  27   38.03    2.33
  -1   0 -27   41.09    4.98
   1   0  27   42.09    4.83
   1   0  27   37.54    4.36
   1   0  28    0.20    0.83
   1   0  29    1.75    0.89
   1   0  30   12.51    1.45
   1   0  31  118.10    4.22
   1   0  32    8.45    1.17
   1   0  33   58.71    2.71
   1   0  34   16.97    1.42
   1   0  35   17.30    1.38
   1   0  36    0.39    0.60
   1   0  37    8.28    0.85
   1   0  38   -0.63    0.47
  -1   1  38    0.19    0.38
   1   1 -38    1.02    0.58
  -1   1  37   11.08    0.93
   1   1 -37   12.05    1.12
   1   1 -36    9.17    1.11
  -1   1  36    9.15    0.93
  -1   1  35   20.06    1.40
  -1   1  34   53.59    2.41
  -1   1  33   59.83    2.65
  -1   1  32  106.37    3.82
  -1   1  31   11.51    1.37
  -1   1  31   11.06    1.32
  -1   1  30   66.28    3.03
  -1   1  30   66.11    3.15
  -1   1  29   76.13    3.28
  -1   1  29   75.21    3.40
  -1   1  28  148.23    4.84
  -1   1  28  147.63    4.92
  -1   1  27   17.93    1.59
   1   1 -27   17.81    3.13
  -1   1  27   14.97    1.52
  -1   1  26    7.10    1.17
  -1   1  26    8.65    1.19
  -1   1  26    8.74    2.09
  -1   1  25    1.19    0.84
   1   1 -25    2.35    1.38
  -1   1  25    2.14    0.80
  -1   1  25    1.60    1.67
  -1   1  24   10.61    1.22
  -1   1  24    9.41    2.22
  -1   1  24   11.16    1.24
   1   1 -24    8.90    2.05
  -1   1  23    4.02    0.98
   1   1 -23    1.41    1.21
  -1   1  23    2.37    1.55
  -1   1  22   51.31    2.49
   1   1 -22   51.20    4.44
  -1   1  22   46.49    4.51
  -1   1  21   68.20    2.78
   1   1 -21   59.94    4.66
  -1   1  21   59.69    4.98
  -1   1  21   69.04    4.50
   1   1 -20  122.87    6.51
  -1   1  20  116.71    6.86
  -1   1  20  130.36    6.10
  -1   1  19    4.98    1.18
  -1   1  19    5.93    1.74
   1   1 -19    5.28    1.81
   1   1 -18  189.06    7.90
  -1   1  18  197.80    7.30
  -1   1  18  192.11    8.55
  -1   1  17   78.18    5.06
  -1   1  17   83.90    5.29
   1   1 -17   79.03    4.77
  -1   1  17   80.87    4.24
   1   1 -16 1037.05   23.66
  -1   1  16 1014.32   24.01
  -1   1  16 1023.88   24.62
  -1   1  16 1058.51   22.48
  -1   1  15  226.39    8.44
   1   1 -15  233.60    8.25
  -1   1  15  227.01    8.79
  -1   1  15  233.50    7.35
   1   1 -15  236.05    6.64
   1   1 -14  289.56    9.20
  -1   1  14  281.34    9.76
   1   1 -14  285.28    7.68
  -1   1  14  281.33    9.29
  -1   1  14  293.87    8.23
   1   1 -13  230.27    7.78
  -1   1  13  234.22    7.97
  -1   1  13  230.57    6.80
   1   1 -13  221.01    6.52
  -1   1  13  226.96    8.36
  -1   1  12  285.07    8.79
  -1   1  12  285.77    6.07
   1   1 -12  281.32    7.60
  -1   1  12  288.75    9.41
  -1   1  12  279.53    7.56
   1   1 -12  286.22    8.64
  -1   1  11  460.22    9.33
  -1   1  11  450.44   12.32
   1   1 -11  418.42   10.39
  -1   1  11  442.29   10.23
   1   1 -11  438.98   11.41
  -1   1  10    6.45    0.77
  -1   1  10    7.01    0.97
  -1   1  10    6.30    1.75
   1   1 -10    8.21    1.25
   1   1 -10    7.76    1.47
  -1   1   9   58.24    2.30
   1   1  -9   61.27    3.23
   1   1  -9   56.72    2.85
  -1   1   9   59.47    2.44
  -1   1   9   62.79    3.65
  -1   1   8   32.31    1.70
  -1   1   8   33.79    2.71
  -1   1   8   32.05    1.63
   1   1  -8   34.56    2.39
  -1   1   7   52.75    2.23
  -1   1   7   52.53    1.96
  -1   1   7   52.66    3.16
   1   1  -7   55.88    2.81
  -1   1   6  152.07    4.29
  -1   1   6  150.84    3.68
   1   1  -6  160.55    4.90
  -1   1   5 1666.11   30.03
   1   1  -5 1660.71   30.50
  -1   1   5 1597.94   28.82
  -1   1   4  279.74    6.53
   1   1  -4  281.24    6.71
  -1   1   4  268.62    5.32
  -1   1   3 3505.76   63.15
   1   1  -3 3559.12   63.10
  -1   1   2   85.23    2.97
   1   1  -2   85.57    2.75
   1   1  -2   83.52    2.02
  -1   1   1 1549.32   28.12
   1   1  -1 1496.96   27.50
   1   1  -1 1515.27   27.09
  -1   1   0    1.68    0.89
   1   1   0    0.84    0.48
   1   1   0    0.35    0.43
  -1   1  -1 4700.99   80.66
   1   1   1 4491.98   79.44
   1   1   1 4618.55   80.31
  -1   1  -2  295.51    6.90
   1   1   2  291.90    6.78
  -1   1  -2  302.04    7.02
   1   1   2  291.16    6.92
   1   1   2  298.80    6.55
   1   1   2  291.64    5.64
  -1   1  -3 5140.50   90.21
   1   1   3 5097.12   90.62
   1   1   3 5073.84   89.86
  -1   1  -3 5313.75   90.63
   1   1   3 5072.59   89.99
  -1   1  -4  784.77   15.64
   1   1   4  810.76   16.39
   1   1   4  776.73   15.31
   1   1   4  794.93   15.49
  -1   1  -4  825.61   16.25
  -1   1  -5 3752.79   67.34
  -1   1  -5 3841.57   68.19
   1   1   5 3797.16   68.51
   1   1   5 3757.32   66.86
   1   1   5 3878.76   67.42
  -1   1  -6   55.27    2.33
   1   1   6   52.19    2.90
   1   1   6   56.19    2.47
  -1   1  -6   58.18    2.83
   1   1   6   54.49    2.52
   1   1   6   56.36    1.97
  -1   1  -7 1494.18   28.35
  -1   1  -7 1538.69   29.76
   1   1   7 1535.50   27.63
   1   1   7 1554.12   29.31
   1   1   7 1559.02   29.04
   1   1   7 1577.62   30.37
  -1   1  -8   49.32    2.11
   1   1   8   52.29    3.21
   1   1   8   54.87    2.68
  -1   1  -8   54.45    3.01
   1   1   8   52.85    1.65
   1   1   8   55.61    2.85
  -1   1  -9 1050.60   20.27
   1   1   9 1084.54   23.01
  -1   1  -9 1101.39   22.39
   1   1   9 1103.94   21.69
   1   1   9 1108.58   22.11
   1   1   9 1069.90   19.07
  -1   1 -10  228.70    5.56
   1   1  10  249.45    7.36
   1   1  10  244.61    6.98
   1   1  10  243.05    7.94
  -1   1 -10  245.87    7.50
   1   1  11 1430.40   28.94
  -1   1 -11 1435.87   29.13
   1   1  11 1398.21   29.77
   1   1  11 1450.14   28.46
  -1   1 -12  263.03    8.35
   1   1  12  264.53    8.90
   1   1  12  265.27    7.93
   1   1  12  279.03    8.52
   1   1  13    2.49    1.61
   1   1  13    2.13    1.09
   1   1  13    0.57    1.17
  -1   1 -13    1.35    1.18
   1   1  14  226.66    8.13
   1   1  14  241.04    8.83
  -1   1 -14  224.54    7.98
   1   1  14  235.49    7.75
   1   1  15  329.18   11.09
  -1   1 -15  328.18   10.33
   1   1  15  349.10   10.86
   1   1  15  338.96   10.14
   1   1  16  250.60    9.55
   1   1  16  249.79    9.12
  -1   1 -16  252.68    8.91
   1   1  16  250.00    8.62
   1   1  17  375.02   11.47
   1   1  17  370.81   12.47
   1   1  17  392.39   12.38
  -1   1 -17  372.97   11.68
   1   1  18  432.31   14.03
  -1   1 -18  430.66   13.08
   1   1  18  441.67   12.98
   1   1  18  433.98   13.68
   1   1  19   78.99    5.38
  -1   1 -19   87.60    5.27
   1   1  19   87.27    5.81
   1   1  19   96.88    5.41
  -1   1 -20  208.05    8.72
   1   1  20  224.24    9.81
   1   1  20  222.34    8.89
   1   1  20  205.54    9.46
   1   1  21    4.28    0.81
   1   1  21    8.09    1.98
   1   1  21    5.11    1.75
  -1   1 -21    4.97    1.67
   1   1  21    8.69    1.02
   1   1  21    3.39    1.95
   1   1  22  306.92    7.52
   1   1  22  299.01    7.54
   1   1  22  305.76   11.34
   1   1  22  292.14   12.07
  -1   1 -22  318.01   11.48
   1   1  23   68.21    2.87
   1   1  23   64.53    2.88
   1   1  23   63.03    5.35
   1   1  23   60.20    4.71
   1   1  24  257.74    6.79
   1   1  24  257.81    6.92
   1   1  24  247.49   11.26
   1   1  24  260.16   10.67
   1   1  25  107.90    3.88
   1   1  25  104.43    3.92
   1   1  25   98.68    6.94
   1   1  26    7.62    1.26
   1   1  26    8.32    1.15
   1   1  26    4.56    1.92
   1   1  27    4.09    1.05
   1   1  27    3.26    0.86
   1   1  28   61.73    2.90
   1   1  28   59.01    2.88
   1   1  29   30.86    2.03
   1   1  30  150.10    4.80
   1   1  31    7.28    1.08
   1   1  32    2.24    0.81
   1   1  33   11.97    1.21
   1   1  34   86.47    3.04
   1   1  35   25.07    1.46
   1   1  36   23.25    1.30
  -1   1 -36   23.89    1.54
   1   1  37   32.78    1.40
  -1   1 -37   34.72    1.68
  -1   1 -38    6.79    0.76
   1   2 -37   15.23    1.12
   1   2 -36   11.30    1.12
   1   2 -35    0.63    0.74
   1   2 -34   89.87    3.39
   1   2 -33    3.57    1.07
  -1   2  33    0.86    0.49
  -1   2  32   35.79    1.84
   1   2 -32   37.86    2.35
  -1   2  32   37.40    2.10
   1   2 -31    2.36    1.02
  -1   2  31    3.43    0.79
  -1   2  31    3.73    0.91
  -1   2  30    8.78    1.19
  -1   2  30    8.30    1.03
  -1   2  29   17.58    1.43
  -1   2  29   18.26    1.62
  -1   2  28   45.20    2.32
  -1   2  28   44.92    2.45
  -1   2  27   18.86    1.51
  -1   2  27   22.62    1.86
  -1   2  26  587.38   12.43
  -1   2  26  564.77   12.62
  -1   2  26  542.42   19.46
   1   2 -26  558.27   18.85
  -1   2  25  192.37    5.40
  -1   2  25  184.18    5.57
   1   2 -25  184.45    9.79
  -1   2  25  176.79   10.09
  -1   2  24   39.57    2.11
  -1   2  24   41.79    2.27
  -1   2  24   38.29    4.75
   1   2 -24   37.94    4.40
  -1   2  23   42.86    2.18
  -1   2  23   39.53    2.23
   1   2 -23   47.52    4.81
  -1   2  23   43.60    4.91
  -1   2  22  848.96   16.77
  -1   2  22  822.95   16.95
  -1   2  22  816.27   24.35
   1   2 -22  846.66   23.54
  -1   2  21  115.81    3.91
  -1   2  21  107.63    7.37
   1   2 -21  117.08    7.18
  -1   2  20  262.96    6.66
  -1   2  20  261.54   11.64
   1   2 -20  276.64   11.23
  -1   2  19  186.67    9.41
   1   2 -19  176.00    8.60
   1   2 -18   11.40    2.38
  -1   2  18   15.42    2.67
  -1   2  17   37.61    3.96
   1   2 -17   36.72    3.68
  -1   2  16  102.79    6.41
   1   2 -16  105.59    5.35
   1   2 -16  107.19    6.10
   1   2 -15   64.65    4.62
   1   2 -15   59.83    3.96
  -1   2  15   59.39    4.86
   1   2 -14  382.53   11.99
   1   2 -14  374.81   11.27
  -1   2  14  373.19   12.77
   1   2 -13   37.75    3.09
  -1   2  13   39.35    3.92
   1   2 -13   37.18    3.33
  -1   2  13   39.08    2.30
  -1   2  12  273.37    7.09
  -1   2  12  266.55   10.03
   1   2 -12  289.42    9.56
   1   2 -12  266.50    8.98
  -1   2  11  444.29   10.72
   1   2 -11  455.04   12.47
  -1   2  11  410.79   12.83
  -1   2  11  419.51    9.65
   1   2 -11  397.19   11.80
  -1   2  10  188.10    6.06
   1   2 -10  180.92    7.02
  -1   2  10  187.58    5.16
  -1   2  10  177.91    7.60
  -1   2   9  679.79   15.27
   1   2  -9  697.20   16.56
  -1   2   9  672.69   17.31
  -1   2   8  117.28    4.63
   1   2  -8  127.97    5.33
  -1   2   8  116.43    5.65
  -1   2   7  201.22    6.41
  -1   2   7  193.86    7.31
   1   2  -7  203.34    6.86
  -1   2   6    1.35    1.04
   1   2  -6    2.75    1.29
  -1   2   6    1.45    1.51
  -1   2   5 2148.47   40.34
   1   2  -5 2163.95   40.40
  -1   2   4   42.08    2.75
  -1   2   4   44.23    3.02
   1   2  -4   46.34    2.75
  -1   2   3  140.25    5.09
   1   2  -3  129.75    3.28
  -1   2   3  129.70    5.07
   1   2  -3  138.45    4.77
   1   2  -2   12.05    1.02
   1   2  -2   14.93    1.44
  -1   2   1  649.04   14.31
   1   2  -1  617.06   13.18
   1   2  -1  594.17   12.54
  -1   2   1  616.66   13.42
  -1   2   0   -0.62    1.27
   1   2   0    0.85    0.62
   1   2   0    0.47    0.65
  -1   2   0    2.17    1.09
  -1   2  -1  473.94   11.53
   1   2   1  460.54   10.07
   1   2   1  454.49   10.67
  -1   2  -1  484.60   11.23
  -1   2  -2    0.29    1.06
   1   2   2    0.75    0.85
  -1   2  -2    1.70    1.06
   1   2   2    1.74    0.55
  -1   2  -3  962.27   20.31
  -1   2  -3  988.70   20.31
   1   2   3  951.05   20.04
   1   2   3  950.82   18.13
  -1   2  -4   37.98    2.62
  -1   2  -4   40.96    2.76
   1   2   4   37.82    1.55
   1   2   4   37.20    2.59
  -1   2  -5  635.31   14.64
   1   2   5  626.58   15.08
   1   2   5  641.84   12.04
  -1   2  -5  661.47   15.17
   1   2   5  658.78   14.51
  -1   2  -6   44.79    2.87
  -1   2  -6   48.71    3.19
   1   2   6   48.55    2.71
   1   2   6   48.09    3.24
  -1   2  -7  936.50   19.85
   1   2   7  923.38   19.29
  -1   2  -7  993.94   21.06
   1   2   7  944.29   19.22
   1   2   7  908.82   20.98
  -1   2  -8   64.28    3.29
  -1   2  -8   66.52    4.03
   1   2   8   66.32    4.08
   1   2   8   61.61    2.90
   1   2   8   62.73    3.05
  -1   2  -9 2815.02   52.80
   1   2   9 2762.58   54.95
  -1   2  -9 2938.83   54.80
   1   2   9 2887.29   52.59
   1   2   9 2832.43   51.85
  -1   2 -10   99.04    4.15
   1   2  10  100.74    5.45
   1   2  10  103.68    3.57
  -1   2 -10  109.15    5.36
   1   2  10   95.79    4.12
   1   2  11   15.58    1.89
   1   2  11   15.00    2.57
  -1   2 -11   11.36    2.17
   1   2  12  281.02    8.37
  -1   2 -12  296.32   10.03
   1   2  12  292.86   10.37
   1   2  13   64.88    4.79
  -1   2 -13   62.43    4.46
   1   2  13   66.73    3.64
   1   2  14   39.67    3.97
  -1   2 -14   37.64    3.64
   1   2  14   35.45    2.75
  -1   2 -15   11.49    2.24
   1   2  15   11.88    1.68
   1   2  15   13.80    2.65
  -1   2 -16  108.23    6.27
   1   2  16   98.35    6.36
   1   2  16  104.32    5.08
   1   2  17    0.89    1.71
   1   2  17   -0.32    1.10
  -1   2 -17    2.48    1.75
   1   2  18  191.60    7.56
  -1   2 -18  188.56    8.75
   1   2  18  187.48    9.33
   1   2  19   23.51    1.48
   1   2  19   23.81    3.49
  -1   2 -19   21.15    2.97
   1   2  20   54.22    2.34
   1   2  20   59.73    2.54
   1   2  20   52.29    5.00
  -1   2 -20   57.35    4.91
   1   2  21    6.62    0.88
   1   2  21    5.05    0.85
   1   2  21    2.11    1.80
  -1   2 -21    3.67    1.81
   1   2  22    0.85    0.51
   1   2  22    2.20    0.74
   1   2  22    1.67    1.73
  -1   2 -22    1.40    1.32
   1   2  23    1.83    0.63
   1   2  23    2.34    0.77
  -1   2 -23    0.32    1.43
   1   2  23    1.09    1.71
   1   2  23    2.28    0.71
   1   2  24  160.89    4.70
   1   2  24  170.51    4.93
   1   2  24  161.07    5.00
   1   2  24  154.88    9.37
  -1   2 -24  165.47    9.02
   1   2  25   94.12    3.42
   1   2  25   86.08    3.42
  -1   2 -25   85.38    6.50
   1   2  25   79.53    6.63
   1   2  26  360.99    8.59
   1   2  26  360.65    8.76
   1   2  27   55.21    2.54
   1   2  27   52.53    2.62
   1   2  28   26.09    1.75
   1   2  28   24.68    1.83
   1   2  29    0.26    0.62
   1   2  30   44.71    2.17
   1   2  31    9.85    1.01
  -1   2 -31   10.29    1.41
  -1   2 -32   15.05    1.56
   1   2  32   14.62    1.14
  -1   2 -33    7.47    1.20
  -1   2 -34   22.10    1.62
  -1   2 -35   -0.72    0.73
  -1   2 -36    7.93    0.91
  -1   2 -37    1.24    0.54
   1   3 -36   47.89    1.83
   1   3 -35   79.86    2.69
   1   3 -34   20.89    1.46
   1   3 -33   15.87    1.45
   1   3 -32   58.78    2.69
   1   3 -31    3.80    1.10
   1   3 -30    8.76    1.41
  -1   3  30    7.91    0.99
   1   3 -29    0.88    1.06
  -1   3  29    2.01    0.81
   1   3 -28   66.17    3.28
  -1   3  28   67.55    2.83
   1   3 -27    5.26    1.27
  -1   3  27    6.72    1.06
   1   3 -26  185.06    5.88
  -1   3  26  182.15    5.32
   1   3 -25  133.98    4.87
  -1   3  25  130.39    4.34
   1   3 -24  990.72   20.34
  -1   3  24  974.05   19.55
   1   3 -23   14.52    1.71
  -1   3  23   14.31    1.22
  -1   3  23   14.00    1.33
  -1   3  23   13.09    3.16
   1   3 -23   13.22    2.57
  -1   3  22  209.25    5.61
   1   3 -22  206.72    6.27
  -1   3  22  207.76    5.81
  -1   3  22  208.55   11.39
   1   3 -22  227.61   11.15
  -1   3  21    7.79    0.95
   1   3 -21    7.27    1.20
  -1   3  21    9.70    1.17
  -1   3  21    6.13    1.97
   1   3 -21   10.07    2.53
  -1   3  20   13.88    1.22
   1   3 -20   12.07    1.39
  -1   3  20   10.58    1.17
  -1   3  20   13.93    3.14
   1   3 -20   14.71    3.04
  -1   3  19   17.79    1.36
   1   3 -19   19.81    1.65
  -1   3  19   17.17    1.40
  -1   3  19   17.36    3.33
   1   3 -19   23.99    3.69
   1   3 -18   64.76    5.58
  -1   3  18   72.39    6.17
  -1   3  18   58.43    2.50
   1   3 -18   63.99    2.92
   1   3 -17   37.42    3.82
  -1   3  17   33.93    4.18
   1   3 -17   40.44    4.23
  -1   3  17   35.76    1.92
   1   3 -17   40.69    2.22
  -1   3  17   37.50    1.98
   1   3 -16   16.93    2.76
  -1   3  16   13.32    2.96
   1   3 -16   16.25    2.84
  -1   3  16   15.57    1.23
   1   3 -16   16.55    1.46
  -1   3  16   17.01    1.31
   1   3 -15  200.60    5.54
  -1   3  15  186.04    9.55
   1   3 -15  203.11    9.32
   1   3 -15  192.09    8.87
  -1   3  14  160.45    8.51
   1   3 -14  160.77    8.04
   1   3 -14  167.19    8.21
  -1   3  13  409.99   14.34
   1   3 -13  422.37   13.79
   1   3 -13  400.34   13.62
   1   3 -12  184.13    8.21
  -1   3  12  164.55    8.34
   1   3 -12  171.46    8.21
   1   3 -11   19.73    2.80
  -1   3  11   18.82    2.96
   1   3 -11   19.43    2.94
  -1   3  10   84.13    5.63
   1   3 -10   79.49    5.09
  -1   3   9  908.37   23.30
   1   3  -9  945.43   22.70
  -1   3   9  973.44   21.99
  -1   3   8  179.69    8.02
   1   3  -8  196.83    7.81
  -1   3   8  194.49    7.45
  -1   3   7  180.78    7.75
  -1   3   7  178.87    5.66
   1   3  -7  173.95    7.16
  -1   3   7  186.18    7.25
  -1   3   6   90.49    5.20
   1   3  -6   98.68    5.09
  -1   3   6   92.94    3.89
  -1   3   6   97.28    5.11
  -1   3   5  407.59   12.30
  -1   3   5  425.02   10.59
   1   3  -5  423.56   11.90
  -1   3   5  426.43   12.29
   1   3  -4   21.74    2.41
  -1   3   4   15.97    2.12
  -1   3   4   21.37    1.90
  -1   3   4   20.63    2.61
  -1   3   3  813.02   17.81
   1   3  -3  796.03   18.39
  -1   3   3  789.26   18.90
  -1   3   3  836.68   19.61
   1   3  -2    4.98    1.18
   1   3  -2    6.75    1.01
  -1   3   2    6.52    1.63
  -1   3   2    5.09    1.16
  -1   3   2    5.03    1.65
   1   3  -1  129.13    4.50
  -1   3   1  130.38    5.26
   1   3  -1  134.08    5.17
  -1   3   1  122.40    5.26
  -1   3   1  129.43    5.94
  -1   3   0   11.91    1.80
  -1   3   0   11.29    1.54
   1   3   0   14.17    1.62
   1   3   0   11.73    1.46
  -1   3   0   16.52    2.42
   1   3   1  940.34   20.62
  -1   3  -1  966.17   21.43
  -1   3  -1  971.62   20.44
   1   3   1  967.31   20.24
  -1   3  -1 1017.44   22.61
   1   3   2   37.82    2.31
   1   3   2   35.94    2.68
  -1   3  -2   37.30    2.33
  -1   3  -2   37.64    2.96
  -1   3  -2   41.78    3.49
   1   3   3  153.31    6.04
   1   3   3  157.44    4.98
  -1   3  -3  155.40    6.45
  -1   3  -3  158.96    6.71
   1   3   4   26.88    2.86
  -1   3  -4   21.18    2.48
   1   3   4   20.62    2.28
  -1   3  -4   21.90    2.61
  -1   3  -5  204.03    7.75
   1   3   5  198.27    7.56
   1   3   5  187.70    7.29
  -1   3  -5  182.65    7.46
   1   3   6   70.96    4.46
  -1   3  -6   80.05    4.81
   1   3   6   75.37    4.38
  -1   3  -6   76.87    4.57
  -1   3  -7  374.60   11.72
   1   3   7  352.45   11.45
   1   3   7  359.24   10.71
  -1   3  -7  365.26   11.19
  -1   3  -8  106.13    5.83
   1   3   8   97.78    5.58
   1   3   8  103.13    4.98
  -1   3  -8  107.76    5.38
   1   3   9   51.17    4.14
   1   3   9   55.88    3.48
  -1   3  -9   54.57    4.24
  -1   3 -10  174.20    7.99
   1   3  10  165.09    7.89
   1   3  10  177.27    6.44
  -1   3 -11   59.26    4.74
   1   3  11   56.01    4.64
  -1   3 -12  205.87    9.20
   1   3  12  208.95    9.34
   1   3  13  270.21   11.12
  -1   3 -13  287.71   11.20
   1   3  14    4.54    2.03
  -1   3 -14    5.22    1.80
  -1   3 -15   99.50    6.57
   1   3  15   98.85    6.78
   1   3  15  102.07    3.38
  -1   3 -15  100.83    3.63
   1   3  15  100.35    3.42
   1   3  16  268.87   11.87
  -1   3 -16  279.02   11.25
  -1   3 -16  286.06   11.79
   1   3  16  277.16    6.78
  -1   3 -16  271.84    7.12
   1   3  16  283.64    6.94
  -1   3 -17   75.85    5.91
   1   3  17   74.15    6.14
   1   3  17   72.44    2.86
  -1   3 -17   72.15    3.11
   1   3  17   74.94    2.96
   1   3  18  197.82   10.33
  -1   3 -18  191.88    9.77
   1   3  18  190.04    5.30
  -1   3 -18  197.26    5.76
  -1   3 -19   33.74    4.06
   1   3  19   29.76    4.24
   1   3  19   32.87    1.88
  -1   3 -19   35.78    2.20
  -1   3 -20   20.64    3.50
   1   3  20   16.22    3.39
  -1   3 -20   17.80    1.66
   1   3  20   14.65    1.31
  -1   3 -21   35.27    4.48
   1   3  21   33.28    4.51
   1   3  21   35.68    1.98
  -1   3 -21   35.39    2.34
  -1   3 -22   28.28    3.96
   1   3  22   33.14    4.63
  -1   3 -22   36.10    2.35
   1   3  22   30.51    1.85
  -1   3 -23  157.44    9.32
   1   3  23  143.01    4.48
  -1   3 -23  146.71    5.06
  -1   3 -24  582.22   13.12
   1   3  24  560.66   12.19
  -1   3 -25    4.08    1.21
   1   3  25    4.76    0.89
   1   3  26   59.85    2.57
  -1   3 -26   59.46    3.11
  -1   3 -27   19.96    1.89
   1   3  27   20.02    1.45
  -1   3 -28   16.72    1.75
  -1   3 -29    1.64    0.99
  -1   3 -30  162.71    5.06
  -1   3 -31   26.65    1.93
  -1   3 -32   56.45    2.53
  -1   3 -33    2.16    0.78
  -1   3 -34   10.80    1.06
  -1   3 -35    9.64    0.87
   1   4 -33    2.40    0.68
   1   4 -32   17.44    1.31
   1   4 -31    1.92    0.81
   1   4 -30   23.54    1.69
   1   4 -29    5.11    1.07
   1   4 -28   22.67    1.83
   1   4 -27    0.98    0.97
  -1   4  26   38.66    1.90
   1   4 -26   36.60    2.38
   1   4 -25   32.27    2.32
  -1   4  25   32.12    1.82
  -1   4  24  109.93    3.72
   1   4 -24  119.14    4.48
   1   4 -23   48.14    2.73
  -1   4  23   41.86    2.15
  -1   4  22   24.60    1.67
   1   4 -22   21.88    2.00
  -1   4  21   46.44    2.35
   1   4 -21   48.82    2.77
   1   4 -20    8.18    1.40
  -1   4  20    8.42    1.10
   1   4 -19   67.93    6.13
  -1   4  19   60.77    5.98
   1   4 -19   65.22    3.18
  -1   4  19   58.60    2.69
  -1   4  18  178.35   10.37
   1   4 -18  176.13    9.77
  -1   4  18  167.80    5.04
   1   4 -18  173.86    5.51
  -1   4  18  162.82    5.05
  -1   4  17   72.96    6.52
   1   4 -17   75.62    6.34
   1   4 -17   70.57    6.08
   1   4 -17   77.54    3.41
  -1   4  17   71.06    3.01
  -1   4  17   73.80    3.08
   1   4 -16   14.92    3.17
   1   4 -16   12.68    2.95
  -1   4  16    6.65    2.17
  -1   4  16   12.75    1.29
  -1   4  16   10.34    1.19
   1   4 -16   11.92    1.46
   1   4 -15   69.57    5.86
  -1   4  15   70.98    6.21
   1   4 -15   65.79    5.78
  -1   4  15   70.07    2.87
   1   4 -15   73.93    3.21
  -1   4  15   62.31    2.76
  -1   4  14  192.29   10.28
   1   4 -14  211.53   10.62
   1   4 -14  216.86   10.36
  -1   4  14  200.77    5.67
   1   4 -14  217.18    6.11
  -1   4  14  206.46    5.68
   1   4 -13   98.12    7.13
  -1   4  13  103.11    7.23
   1   4 -13  106.56    6.99
   1   4 -13  110.67    3.92
  -1   4  13  106.88    3.62
   1   4 -13   98.66    3.47
   1   4 -12   40.45    4.16
  -1   4  12   40.01    4.42
   1   4 -12   32.66    4.20
  -1   4  12   41.53    2.12
   1   4 -12   41.46    2.25
   1   4 -12   38.53    2.02
   1   4 -11  117.56    7.75
   1   4 -11  113.73    6.95
  -1   4  11  109.82    7.18
   1   4 -11  121.79    4.08
  -1   4  11  119.29    3.80
   1   4 -11  110.15    3.78
  -1   4  11  116.04    3.75
   1   4 -10  160.10    8.11
  -1   4  10  159.99    8.45
   1   4 -10  155.35    8.90
  -1   4  10  159.85    4.63
   1   4 -10  165.93    4.91
  -1   4  10  165.25    4.62
   1   4 -10  154.35    4.65
   1   4  -9    7.10    2.03
  -1   4   9    5.71    1.55
   1   4  -9    5.35    2.32
  -1   4   9    4.80    1.79
  -1   4   9    5.88    0.82
   1   4  -9    4.68    0.88
   1   4  -9    5.58    0.92
  -1   4   8   27.51    3.29
   1   4  -8   35.82    4.32
   1   4  -8   29.75    3.35
   1   4  -8   33.95    1.91
  -1   4   7  125.24    6.91
   1   4  -7  124.36    6.67
   1   4  -7  120.77    7.63
   1   4  -6    5.74    1.62
  -1   4   6    5.67    1.63
   1   4  -6    5.49    2.41
   1   4  -5   52.56    5.12
  -1   4   5   50.64    4.10
   1   4  -5   57.91    4.25
  -1   4   4   79.45    4.98
   1   4  -4   85.14    5.07
   1   4  -4   83.23    6.26
   1   4  -3  133.58    7.81
   1   4  -3  136.95    6.35
  -1   4   3  134.24    6.33
   1   4  -2    8.34    1.70
  -1   4   2    7.63    1.47
   1   4  -2    6.91    2.07
   1   4  -1  323.10   10.10
   1   4  -1  307.70   12.24
  -1   4   1  321.21   10.36
   1   4   0   10.00    2.31
  -1   4   0    9.45    1.78
  -1   4  -1   34.46    3.27
   1   4   1   36.24    3.98
  -1   4  -2   10.70    1.88
   1   4   2   12.87    2.63
  -1   4  -3   96.72    5.59
   1   4   3   94.38    6.10
   1   4   4   10.20    2.34
   1   4   4   11.06    1.98
  -1   4  -4   13.65    2.35
  -1   4  -5  237.30    9.61
   1   4   5  234.90    9.77
   1   4   5  222.58    8.93
   1   4   6   29.20    3.36
  -1   4  -6   30.77    3.41
   1   4   6   30.42    3.19
  -1   4  -7  201.96    9.13
   1   4   7  202.93    8.79
   1   4   7  200.79    8.79
   1   4   7  202.20    5.42
   1   4   8   86.39    5.38
   1   4   8   77.02    5.41
  -1   4  -8   70.17    5.30
  -1   4  -8   82.62    3.11
   1   4   8   82.53    3.02
  -1   4  -9   61.37    5.04
   1   4   9   57.77    4.79
  -1   4  -9   58.16    2.60
   1   4   9   58.56    2.51
  -1   4  -9   53.60    2.40
   1   4  10   99.39    6.52
  -1   4 -10  108.20    6.82
  -1   4 -10  102.99    3.66
   1   4  10  103.13    3.55
  -1   4 -10   95.57    3.38
   1   4  11  138.39    7.89
  -1   4 -11  135.63    7.90
   1   4  11  134.73    4.27
   1   4  11  136.09    4.28
  -1   4 -11  139.34    4.46
  -1   4 -11  135.25    4.14
   1   4  12   13.72    2.59
  -1   4 -12   13.40    2.62
   1   4  12   13.40    1.26
   1   4  12   14.51    1.32
  -1   4 -12   14.39    1.40
   1   4  13   26.75    3.73
  -1   4 -13   32.99    4.16
  -1   4 -13   32.47    2.04
   1   4  13   31.19    1.88
   1   4  13   30.55    1.87
  -1   4 -14   34.78    4.41
  -1   4 -14   38.52    4.48
   1   4  14   29.68    3.99
  -1   4 -14   34.52    2.20
   1   4  14   36.34    2.06
   1   4  14   35.64    2.07
  -1   4 -15   95.17    7.15
   1   4  15   92.74    7.00
  -1   4 -15   99.00    7.14
  -1   4 -15   99.45    3.81
   1   4  15   99.69    3.64
   1   4  15   96.66    3.63
   1   4  16  103.40    7.52
  -1   4 -16   90.49    7.03
  -1   4 -16  106.09    7.50
  -1   4 -16   98.60    3.89
   1   4  16  105.18    3.75
   1   4  16  100.20    3.74
   1   4  17   80.57    6.72
  -1   4 -17   82.97    6.63
  -1   4 -17   77.36    3.44
   1   4  17   82.35    3.24
   1   4  17   76.87    3.24
   1   4  18   21.76    3.54
  -1   4 -18   20.25    3.35
   1   4  18   28.06    1.82
  -1   4 -18   26.89    2.03
   1   4  18   29.16    2.00
   1   4  19   15.37    3.62
   1   4  19   18.90    1.61
  -1   4 -19   17.13    1.69
  -1   4 -20    5.22    1.27
   1   4  20    4.15    0.93
   1   4  21   69.34    2.97
  -1   4 -21   68.39    3.30
   1   4  22  259.26    6.79
  -1   4 -22  263.28    7.34
  -1   4 -23   86.00    3.68
   1   4  23   80.28    3.19
   1   4  24   76.43    3.03
  -1   4 -24   81.30    3.54
  -1   4 -25   16.74    1.70
   1   4  25   16.51    1.35
  -1   4 -26   43.81    2.47
   1   4  26   39.28    2.00
   1   4  27   36.04    1.80
  -1   4 -27   40.23    2.32
   1   4  28   42.97    1.89
  -1   4 -28   42.61    2.31
  -1   4 -29   11.81    1.29
  -1   4 -30   13.30    1.23
  -1   4 -31    0.96    0.63
  -1   4 -32    2.15    0.63
  -1   4 -33    4.51    0.62
   1   5 -30    8.80    0.81
   1   5 -29   11.65    1.06
   1   5 -28   46.65    2.09
   1   5 -27   18.29    1.43
  -1   5  26  105.22    3.12
   1   5 -26  111.06    3.64
   1   5 -25    3.25    0.96
  -1   5  25    4.28    0.73
   1   5 -24   33.77    2.12
  -1   5  24   32.75    1.72
  -1   5  23    5.11    0.86
   1   5 -23    4.01    1.13
  -1   5  22   92.68    3.31
   1   5 -22   97.66    3.77
   1   5 -21   24.56    1.99
  -1   5  21   25.04    1.68
  -1   5  20  173.05    5.12
   1   5 -20  173.65    5.51
   1   5 -19   64.26    3.15
  -1   5  19   60.67    2.77
   1   5 -18   55.00    2.91
  -1   5  18   52.63    2.59
  -1   5  17   65.89    2.95
   1   5 -17   64.77    3.15
  -1   5  17   65.29    2.89
   1   5 -16  131.08    4.64
  -1   5  16  124.88    4.33
  -1   5  16  122.62    4.21
   1   5 -15   12.94    1.57
  -1   5  15   14.30    1.47
  -1   5  15   14.59    1.46
   1   5 -14  171.48    5.44
  -1   5  14  170.21    5.23
  -1   5  14  162.00    5.01
   1   5 -14  160.66    4.84
   1   5 -13  141.45    8.65
   1   5 -13  148.69    9.61
   1   5 -13  147.15    4.94
  -1   5  13  147.61    4.80
   1   5 -13  133.06    4.46
  -1   5  13  140.70    4.57
   1   5 -12    4.43    2.31
   1   5 -12    5.96    2.26
   1   5 -12    4.80    1.17
  -1   5  12    5.43    1.13
  -1   5  12    6.15    1.13
   1   5 -12    5.44    0.93
   1   5 -11   51.62    5.06
   1   5 -11   59.21    6.14
  -1   5  11   50.86    2.55
   1   5 -11   57.43    2.89
   1   5 -11   58.38    2.69
   1   5 -10   58.66    5.37
   1   5 -10   54.57    5.78
   1   5 -10   60.27    2.93
  -1   5  10   58.14    2.68
   1   5 -10   60.43    2.76
   1   5  -9   52.04    4.90
   1   5  -9   57.38    6.04
  -1   5   9   56.86    2.70
   1   5  -9   61.35    2.95
   1   5  -9   56.80    2.73
   1   5  -8    8.91    2.20
   1   5  -8    9.61    2.78
   1   5  -8    9.07    1.29
  -1   5   8    7.40    1.04
  -1   5   8    7.66    1.22
   1   5  -8    7.36    1.14
   1   5  -7  238.15   10.44
   1   5  -7  237.74   12.25
  -1   5   7  231.61   11.01
  -1   5   7  229.51    6.27
   1   5  -7  232.96    6.56
  -1   5   7  237.43    6.45
   1   5  -7  244.21    6.57
  -1   5   6   10.50    2.51
   1   5  -6   15.76    3.58
  -1   5   6   15.69    1.47
   1   5  -6   16.12    1.59
   1   5  -6   14.52    1.52
  -1   5   6   13.59    1.44
  -1   5   5  429.35   16.12
  -1   5   5  422.09    9.80
   1   5  -5  439.15   10.09
   1   5  -5  438.24   10.12
  -1   5   5  409.72   10.04
  -1   5   4   -0.80    1.95
   1   5  -4   -0.85    2.28
   1   5  -4   -0.22    0.85
  -1   5   4    0.88    0.68
   1   5  -4    0.55    0.77
  -1   5   4    0.68    0.82
  -1   5   3  549.96   19.06
   1   5  -3  578.87   19.99
  -1   5   3  549.18   12.05
   1   5  -3  560.31   12.25
   1   5  -3  580.51   12.45
  -1   5   3  531.77   12.29
   1   5  -2    2.47    1.87
  -1   5   2    2.25    2.02
  -1   5   2    3.82    0.82
   1   5  -2    5.50    1.05
  -1   5   2    4.45    1.05
   1   5  -2    3.67    1.00
  -1   5   1   62.21    6.01
   1   5  -1   60.10    5.86
   1   5  -1   64.51    2.87
  -1   5   1   62.71    2.78
  -1   5   1   65.25    2.96
   1   5  -1   67.97    3.02
   1   5   0   -0.22    1.74
  -1   5   0    1.84    0.67
   1   5   0    1.82    0.82
  -1   5   0    1.37    0.89
   1   5   0    0.97    0.82
   1   5   1  196.05   10.37
  -1   5  -1  184.27    5.42
   1   5   1  187.82    5.51
  -1   5  -1  195.04    5.67
   1   5   1  196.15    5.69
   1   5   2    3.49    2.07
  -1   5  -2    5.92    1.04
   1   5   2    5.81    1.07
   1   5   2    6.07    1.03
  -1   5  -2    4.81    0.96
   1   5   3  126.58    8.03
   1   5   3  131.92    4.37
  -1   5  -3  127.72    4.31
  -1   5  -3  135.98    4.46
   1   5   3  137.21    4.49
   1   5   4   31.71    4.06
  -1   5  -4   38.98    4.04
   1   5   4   34.95    2.11
  -1   5  -4   31.71    2.03
  -1   5  -4   35.48    2.13
   1   5   4   37.58    2.21
  -1   5  -5  276.43   11.55
   1   5   5  285.21   12.32
  -1   5  -5  275.34    7.23
   1   5   5  277.35    7.20
  -1   5  -5  283.58    7.32
   1   5   5  278.83    7.30
  -1   5  -6   24.05    3.39
   1   5   6   26.43    3.78
  -1   5  -6   24.08    4.29
  -1   5  -6   23.56    1.89
   1   5   6   25.08    1.82
   1   5   6   23.56    1.80
  -1   5  -6   21.70    1.81
  -1   5  -7  248.04   11.16
  -1   5  -7  252.53   12.85
   1   5   7  254.96    6.70
  -1   5  -7  239.79    6.66
   1   5   7  247.99    6.65
  -1   5  -7  245.06    6.62
  -1   5  -8    7.23    2.40
  -1   5  -8   15.43    3.68
   1   5   8   12.96    1.36
  -1   5  -8   11.80    1.44
  -1   5  -8   12.72    1.36
   1   5   8   12.21    1.32
  -1   5  -9   36.83    4.35
  -1   5  -9   36.25    5.02
   1   5   9   37.05    2.20
  -1   5  -9   36.85    2.27
   1   5   9   38.51    2.23
  -1   5  -9   32.20    2.08
   1   5   9   39.79    2.16
  -1   5 -10   12.35    3.46
  -1   5 -10    9.08    2.53
   1   5  10   14.38    1.47
  -1   5 -10   10.90    1.37
   1   5  10   12.21    1.38
   1   5  10   13.87    1.40
  -1   5 -10   11.64    1.31
  -1   5 -11   30.57    4.14
  -1   5 -11   26.38    4.39
  -1   5 -11   30.18    2.09
   1   5  11   31.33    2.02
   1   5  11   32.84    2.08
  -1   5 -11   31.79    1.92
   1   5  11   32.38    2.00
  -1   5 -12  136.33    9.40
  -1   5 -12  141.88    8.87
   1   5  12  154.95    4.87
  -1   5 -12  147.43    4.92
   1   5  12  147.19    4.77
  -1   5 -12  144.19    4.55
   1   5  13   30.15    2.06
  -1   5 -13   30.61    2.13
   1   5  13   30.35    2.03
  -1   5 -14  177.04    5.59
   1   5  14  180.86    5.47
   1   5  14  176.18    5.41
  -1   5 -15   59.77    2.94
   1   5  15   60.31    2.87
   1   5  15   57.04    2.78
  -1   5 -16   67.35    3.21
   1   5  16   75.41    3.18
   1   5  16   67.38    3.09
   1   5  17    6.47    1.16
  -1   5 -17    5.59    1.08
   1   5  17    6.48    1.25
   1   5  18    8.31    1.16
  -1   5 -18    8.48    1.31
   1   5  19  151.05    4.75
  -1   5 -19  152.49    5.03
   1   5  20   28.14    1.89
  -1   5 -20   29.18    2.13
   1   5  21  120.03    3.95
  -1   5 -21  114.53    4.14
  -1   5 -22  115.99    4.08
   1   5  22  116.09    3.82
   1   5  23   24.42    1.59
  -1   5 -23   22.43    1.70
  -1   5 -24   13.83    1.34
   1   5  24   14.40    1.19
  -1   5 -25   22.26    1.58
   1   5  25   24.15    1.43
  -1   5 -26   34.21    1.86
   1   5  26   32.23    1.57
  -1   5 -27    1.20    0.74
   1   5  27    1.64    0.51
  -1   5 -28   27.33    1.47
  -1   5 -29   18.31    1.12
   1   6 -25    1.23    0.57
   1   6 -24   26.85    1.43
  -1   6  24   23.47    1.14
   1   6 -23    0.65    0.65
  -1   6  23    2.64    0.58
  -1   6  22   33.54    1.59
   1   6 -22   34.81    1.81
   1   6 -21   26.91    1.67
  -1   6  21   26.08    1.48
   1   6 -20   39.75    2.08
  -1   6  20   37.22    1.84
  -1   6  19   -0.39    0.67
   1   6 -19   -0.51    0.87
  -1   6  18   10.78    1.16
   1   6 -18   10.73    1.29
  -1   6  17   75.52    2.98
   1   6 -17   72.67    3.07
  -1   6  16    5.04    1.02
   1   6 -16    5.35    1.13
   1   6 -15    5.35    1.18
  -1   6  15    4.24    0.90
  -1   6  15    4.77    0.96
   1   6 -14   42.88    2.40
  -1   6  14   42.50    2.30
   1   6 -14   44.01    2.09
  -1   6  14   39.72    2.12
  -1   6  13   53.63    2.65
   1   6 -13   51.35    2.73
   1   6 -13   52.70    2.40
  -1   6  13   48.11    2.39
  -1   6  12   53.12    2.65
   1   6 -12   50.19    2.66
   1   6 -12   45.44    2.34
  -1   6  12   46.57    2.36
  -1   6  11  120.81    4.22
   1   6 -11  117.69    4.23
   1   6 -11  115.10    4.00
  -1   6  11  117.34    3.99
  -1   6  10    2.50    0.89
  -1   6  10    3.54    1.15
   1   6 -10    2.96    1.29
   1   6 -10    1.95    0.89
  -1   6   9  283.51    7.33
   1   6  -9  295.93    7.74
  -1   6   9  300.58    7.68
   1   6  -9  289.15    7.55
  -1   6   8   23.21    1.72
   1   6  -8   25.59    2.07
   1   6  -8   22.33    1.87
   1   6  -7  106.63    4.05
  -1   6   7  106.55    3.83
   1   6  -7  112.21    4.09
  -1   6   6    9.35    1.24
   1   6  -6    8.36    1.27
   1   6  -6   10.00    1.51
   1   6  -5  127.12    4.46
  -1   6   5  127.56    4.30
   1   6  -5  126.37    4.54
   1   6  -4    9.95    1.46
  -1   6   4   10.20    1.30
   1   6  -4   11.73    1.58
   1   6  -3  328.29    8.33
  -1   6   3  319.05    8.09
   1   6  -3  333.78    8.53
  -1   6   2    2.68    0.87
   1   6  -2    2.45    0.99
   1   6  -2    2.30    1.14
  -1   6   2    2.53    1.05
  -1   6   1  311.33    8.03
   1   6  -1  316.67    8.21
  -1   6   1  331.15    8.42
   1   6  -1  343.11    8.48
   1   6   0    0.21    0.89
  -1   6   0    0.74    0.95
  -1   6   0    1.87    1.17
   1   6   0    2.32    1.23
  -1   6  -1  151.31    4.91
   1   6   1  154.77    5.02
   1   6   1  170.65    5.29
  -1   6  -1  161.13    5.24
   1   6   2    6.58    1.19
  -1   6  -2    5.26    0.99
  -1   6  -2    4.24    1.15
   1   6   2    4.07    1.16
   1   6   3   84.49    3.43
  -1   6  -3   79.24    3.30
   1   6   3   77.45    3.44
  -1   6  -3   79.35    3.48
   1   6   4    5.64    1.09
   1   6   4    4.77    1.14
  -1   6  -4    5.66    1.12
   1   6   4    6.11    1.26
  -1   6  -4    4.35    1.11
   1   6   5  266.80    7.08
  -1   6  -5  255.30    6.98
   1   6   5  260.93    7.03
  -1   6  -5  273.73    7.16
   1   6   5  259.10    7.15
   1   6   6   41.68    2.36
  -1   6  -6   40.32    2.33
   1   6   6   39.83    2.34
   1   6   6   42.92    2.38
  -1   6  -6   42.79    2.45
  -1   6  -7   14.68    1.47
   1   6   7   13.22    1.53
   1   6   7   14.87    1.46
   1   6   7   16.39    1.58
  -1   6  -7   17.37    1.55
   1   6   8   81.80    3.31
  -1   6  -8   74.83    3.22
   1   6   8   73.91    3.19
   1   6   9   94.79    3.66
  -1   6  -9   92.78    3.65
   1   6   9   92.64    3.59
   1   6  10   35.54    2.14
  -1   6 -10   35.13    2.23
   1   6  10   34.69    2.17
  -1   6 -11   77.78    3.29
   1   6  11   85.31    3.40
   1   6  11   79.75    3.26
   1   6  12   96.94    3.61
  -1   6 -12   90.15    3.57
   1   6  12   88.09    3.46
   1   6  13   62.19    2.80
  -1   6 -13   55.86    2.72
   1   6  13   57.04    2.68
   1   6  14   61.76    2.76
   1   6  14   57.06    2.59
  -1   6 -15    3.84    1.01
   1   6  15    4.09    1.03
   1   6  15    4.21    1.00
  -1   6 -16   63.14    2.78
   1   6  16   69.42    2.81
   1   6  17    7.59    1.05
  -1   6 -17    5.41    0.99
  -1   6 -18   14.94    1.36
   1   6  18   15.46    1.30
   1   6  19   10.86    1.10
  -1   6 -19    6.96    1.00
  -1   6 -20   33.91    1.82
   1   6  20   36.45    1.81
   1   6  21   11.27    1.01
  -1   6 -21   12.70    1.13
   1   6  22    5.01    0.75
  -1   6 -22    4.21    0.75
  -1   6 -23    3.19    0.64
   1   6  23    3.67    0.61
  -1   6 -24   -0.13    0.47
   1   6  24    0.73    0.45
  -1   7  18    4.68    0.58
   1   7 -18    4.67    0.62
  -1   7  17   27.70    1.32
   1   7 -17   26.50    1.32
  -1   7  16   20.51    1.19
   1   7 -16   17.34    1.13
  -1   7  15   -0.42    0.53
   1   7 -15    0.19    0.55
  -1   7  14   24.71    1.38
   1   7 -14   22.04    1.36
  -1   7  13   18.90    1.28
   1   7 -13   18.69    1.29
   1   7 -12   28.75    1.64
  -1   7  12   33.71    1.71
   1   7 -11   18.96    1.38
  -1   7  11   20.61    1.41
  -1   7  11   18.61    1.22
  -1   7  10    9.17    0.93
  -1   7  10   10.78    1.12
   1   7 -10    9.76    1.08
  -1   7   9   30.06    1.75
   1   7  -9   31.42    1.76
  -1   7   9   26.90    1.50
   1   7  -8   13.86    1.27
  -1   7   8   14.11    1.12
  -1   7   8   14.27    1.26
  -1   7   7    2.11    0.68
  -1   7   7    2.47    0.81
   1   7  -7    1.66    0.74
   1   7  -6    8.45    1.06
  -1   7   6    7.50    0.91
  -1   7   6    9.42    1.12
  -1   7   5   65.58    2.66
  -1   7   5   63.17    2.46
   1   7  -5   62.03    2.66
   1   7  -4   12.30    1.28
   1   7  -4   13.04    1.06
  -1   7   4   11.73    1.20
  -1   7   4   12.47    1.16
   1   7  -3   56.76    2.25
   1   7  -3   57.53    2.53
  -1   7   3   57.97    2.38
  -1   7   3   54.02    2.42
  -1   7   2    1.36    0.70
   1   7  -2    3.08    0.87
   1   7  -2    2.39    0.68
  -1   7   2    2.66    0.80
  -1   7   1   29.40    1.69
   1   7  -1   30.43    1.65
   1   7  -1   28.01    1.78
  -1   7   1   28.46    1.76
   1   7   0    0.47    0.71
  -1   7   0    0.80    0.67
  -1   7   0   -0.43    0.65
   1   7   0   -0.71    0.56
  -1   7  -1    6.55    0.92
   1   7   1    5.87    0.90
  -1   7  -1    4.54    0.85
   1   7   1    7.13    1.04
  -1   7  -2    4.64    0.96
   1   7   2    5.81    0.89
   1   7   2    4.85    0.93
  -1   7  -3   28.76    1.68
   1   7   3   29.43    1.70
   1   7   3   31.77    1.80
   1   7   4    6.03    0.89
  -1   7  -4    9.14    1.77
   1   7   4    7.03    1.00
   1   7   5  187.44    4.94
   1   7   5  176.70    4.90
  -1   7  -5  171.93    4.81
   1   7   6    4.64    0.89
   1   7   6    3.52    0.81
  -1   7  -6    3.98    1.01
   1   7   7   27.54    1.62
  -1   7  -7   28.66    1.61
   1   7   7   28.87    1.70
   1   7   8    7.88    1.04
   1   7   8    7.47    0.97
  -1   7  -8    5.61    0.85
   1   7   9   12.75    1.12
  -1   7  -9    9.63    1.02
   1   7   9   10.69    1.11
  -1   7 -10   17.72    1.24
   1   7  10   14.67    1.21
   1   7  10   15.81    1.22
  -1   7 -11   72.02    2.58
   1   7  11   73.36    2.59
  -1   7 -12   13.64    1.08
   1   7  12   13.68    1.12
   1   7  12   13.38    1.10
   1   7  13   51.61    2.05
  -1   7 -13   48.74    1.96
  -1   7 -14    0.26    0.52
   1   7  14    0.62    0.58
  -1   7 -15   51.76    1.92
   1   7  15   56.10    2.03
   1   7  16   23.49    1.26
  -1   7 -16   21.86    1.14
   1   7  17   13.55    0.91
  -2  -7  18    1.69    0.51
  -2  -7  17   33.70    1.52
   2  -7 -17   35.58    1.59
  -2  -7  16   22.93    1.30
   2  -7 -16   23.82    1.38
  -2  -7  15   15.89    1.14
   2  -7 -15   18.17    1.31
  -2  -7  14   27.36    1.51
   2  -7 -14   26.72    1.59
  -2  -7  13   31.95    1.66
   2  -7 -13   35.35    1.88
  -2  -7  12   34.07    1.73
   2  -7 -12   35.15    1.96
  -2  -7  11   90.81    3.06
   2  -7 -11  100.44    3.46
  -2  -7  10    3.74    0.76
   2  -7 -10    6.11    1.13
  -2  -7   9    0.25    0.64
   2  -7  -9    1.70    0.97
  -2  -7   8   81.65    2.91
  -2  -7   8   84.97    2.95
   2  -7  -7    7.97    0.88
  -2  -7   7    7.66    0.89
   2  -7  -7   10.23    1.28
   2  -7  -6   11.83    1.03
  -2  -7   6   11.00    1.06
   2  -7  -6   11.45    1.33
  -2  -7   5    1.78    0.63
   2  -7  -5    3.61    0.79
   2  -7  -5    2.32    0.96
   2  -7  -4   89.21    3.08
   2  -7  -4   89.92    3.46
   2  -7  -3   19.99    1.42
   2  -7  -3   21.58    1.70
   2  -7  -2   92.35    3.25
   2  -7  -2   95.14    3.47
   2  -7  -1   15.77    1.33
   2  -7  -1   15.88    1.45
   2  -7   0  179.02    5.00
   2  -7   0  173.73    5.01
   2  -7   1    6.31    1.00
   2  -7   1    6.37    1.03
   2  -7   2   74.58    2.92
   2  -7   2   72.86    2.85
   2  -7   3   21.87    1.58
   2  -7   3   21.28    1.48
   2  -7   4   42.34    2.18
   2  -7   4   42.32    1.97
  -2  -7  -4   47.84    2.60
   2  -7   5   20.19    1.52
  -2  -7  -5   21.86    1.76
   2  -7   6  171.07    4.98
  -2  -7  -6  185.79    5.32
   2  -7   7   12.95    1.28
  -2  -7  -7   12.46    1.46
   2  -7   8   61.30    2.61
  -2  -7  -8   63.34    2.78
   2  -7   9    0.89    0.73
  -2  -7  -9   -0.15    0.89
   2  -7  10   38.77    2.04
  -2  -7 -10   37.13    2.05
   2  -7  11   17.29    1.33
  -2  -7 -11   17.89    1.42
   2  -7  12  102.18    3.30
  -2  -7 -12  100.56    3.30
   2  -7  13   12.13    1.10
  -2  -7 -13   13.29    1.18
   2  -7  14   19.41    1.28
  -2  -7 -14   17.39    1.19
   2  -7  15   13.83    1.12
  -2  -7 -15   13.34    0.98
   2  -7  16   39.75    1.68
   2  -7  17   35.47    1.50
  -2  -6  26    7.18    0.74
  -2  -6  25    3.01    0.69
  -2  -6  24    0.80    0.58
  -2  -6  23   21.24    1.44
  -2  -6  22   12.67    1.25
   2  -6 -22   15.35    1.10
  -2  -6  21   46.04    2.29
   2  -6 -21   36.89    1.80
  -2  -6  20   14.36    1.42
   2  -6 -20   12.22    1.16
  -2  -6  19   21.76    1.71
   2  -6 -19   21.25    1.53
  -2  -6  18    5.72    1.09
   2  -6 -18    8.23    1.16
  -2  -6  17   41.45    2.32
   2  -6 -17   41.83    2.32
  -2  -6  16   10.92    1.42
   2  -6 -16   10.40    1.37
  -2  -6  15   43.14    2.43
   2  -6 -15   43.00    2.48
  -2  -6  14   61.09    2.99
   2  -6 -14   60.95    3.03
  -2  -6  13  205.70    6.08
   2  -6 -13  208.73    6.30
  -2  -6  12   47.69    2.59
   2  -6 -12   46.18    2.79
  -2  -6  11   43.07    2.51
   2  -6 -11   41.52    2.14
   2  -6 -11   46.79    2.78
   2  -6 -10   20.02    1.54
  -2  -6  10   22.29    1.82
   2  -6 -10   23.47    2.08
   2  -6  -9   36.25    2.08
  -2  -6   9   37.59    2.32
   2  -6  -9   38.62    2.60
  -2  -6   8  219.06    6.41
   2  -6  -8  224.48    6.20
  -2  -6   7   71.66    3.20
   2  -6  -7   71.54    3.07
   2  -6  -7   72.57    3.55
   2  -6  -6  323.84    8.21
  -2  -6   6  325.35    8.33
   2  -6  -6  348.66    8.90
  -2  -6   5    5.20    0.96
   2  -6  -5    3.27    0.91
   2  -6  -5    3.80    1.33
   2  -6  -4   45.43    2.51
  -2  -6   4   48.19    2.52
   2  -6  -4   50.98    2.87
   2  -6  -3   14.50    1.52
  -2  -6   3   15.02    1.42
   2  -6  -3   15.27    1.71
  -2  -6   2  228.73    6.33
   2  -6  -2  229.49    6.56
   2  -6  -2  241.66    6.96
   2  -6  -1   13.26    1.50
  -2  -6   1   12.77    1.25
   2  -6  -1   15.24    1.78
   2  -6   0   98.68    3.94
   2  -6   0  113.40    4.26
   2  -6   1    4.34    1.15
   2  -6   1    3.13    1.08
   2  -6   2   81.22    3.60
   2  -6   2   90.32    3.70
   2  -6   3    5.68    1.18
   2  -6   3    6.59    1.17
   2  -6   4  259.37    7.41
   2  -6   4  281.29    7.24
   2  -6   5   37.14    2.41
   2  -6   5   39.40    2.22
   2  -6   6   41.69    2.53
   2  -6   7   46.40    2.65
   2  -6   8   63.81    3.15
   2  -6   9    6.64    1.31
   2  -6  10   81.98    3.56
   2  -6  11   55.79    2.92
   2  -6  12   47.50    2.70
  -2  -6 -12   56.05    2.87
   2  -6  13   63.30    3.02
  -2  -6 -13   61.09    2.92
   2  -6  14   20.74    1.82
  -2  -6 -14   20.28    1.76
   2  -6  15   31.11    2.13
  -2  -6 -15   24.53    1.77
   2  -6  16   27.85    1.94
   2  -6  16   26.52    1.63
  -2  -6 -16   26.66    1.80
   2  -6  17   42.53    2.27
  -2  -6 -17   40.42    2.06
   2  -6  17   36.40    1.87
   2  -6  18   17.15    1.49
  -2  -6 -18   17.38    1.31
   2  -6  18   16.34    1.24
   2  -6  19    6.95    1.01
   2  -6  19    7.69    0.92
   2  -6  20   13.47    1.23
   2  -6  20   11.37    1.02
   2  -6  21    1.38    0.67
   2  -6  21    0.43    0.53
   2  -6  22   15.11    1.12
   2  -6  22   14.95    1.02
   2  -6  23   29.38    1.44
  -2  -5  30    5.74    0.74
  -2  -5  29    1.70    0.66
  -2  -5  29    0.85    0.54
  -2  -5  28    3.45    0.79
  -2  -5  28    0.74    0.57
  -2  -5  27   16.74    1.36
  -2  -5  27   13.39    1.13
  -2  -5  26    1.73    0.81
  -2  -5  26    0.70    0.59
  -2  -5  25   23.75    1.78
  -2  -5  25   24.78    1.63
  -2  -5  24    2.50    0.95
  -2  -5  24    2.30    0.73
  -2  -5  23  127.12    4.35
  -2  -5  23  108.05    3.81
  -2  -5  22    7.76    1.36
  -2  -5  22    4.52    0.92
   2  -5 -22    7.72    1.06
  -2  -5  21  125.77    4.58
   2  -5 -21  121.57    4.14
  -2  -5  21  124.03    4.13
  -2  -5  20   20.32    1.86
   2  -5 -20   20.06    1.67
  -2  -5  20   18.96    1.58
  -2  -5  19   66.72    3.28
  -2  -5  19   60.93    2.79
   2  -5 -19   63.15    3.04
  -2  -5  18   44.59    2.66
  -2  -5  18   44.29    2.32
   2  -5 -18   42.50    2.51
  -2  -5  17   31.59    2.32
   2  -5 -17   29.33    2.18
  -2  -5  16   37.94    2.52
   2  -5 -16   33.27    2.30
  -2  -5  15   85.43    3.79
   2  -5 -15   85.95    3.73
   2  -5 -14   78.67    3.10
  -2  -5  14   80.09    3.62
   2  -5 -14   77.13    3.57
  -2  -5  13  199.83    6.16
   2  -5 -13  192.43    5.51
   2  -5 -13  200.13   10.73
   2  -5 -13  198.56    6.18
   2  -5 -12   62.92    2.78
  -2  -5  12   61.08    3.08
   2  -5 -12   68.34    3.33
   2  -5 -12   66.87    6.13
   2  -5 -11   46.70    2.38
  -2  -5  11   43.40    2.54
  -2  -5  11   40.65    5.24
   2  -5 -11   43.01    4.97
   2  -5 -11   45.55    2.75
  -2  -5  10    4.40    1.07
   2  -5 -10    3.67    0.86
  -2  -5  10    1.49    1.83
   2  -5 -10    3.34    1.65
   2  -5 -10    6.26    1.32
   2  -5  -9   10.57    1.23
  -2  -5   9   12.11    1.47
   2  -5  -9   12.44    3.10
  -2  -5   9   11.01    2.97
   2  -5  -8   47.82    2.47
  -2  -5   8   50.49    2.67
   2  -5  -8   48.30    5.14
  -2  -5   8   50.52    5.57
  -2  -5   7   23.94    1.80
   2  -5  -7   23.85    1.76
   2  -5  -7   25.62    3.74
  -2  -5   7   23.96    4.02
   2  -5  -6    9.37    1.17
  -2  -5   6    8.39    1.17
   2  -5  -6   12.32    2.59
  -2  -5   6   11.70    2.95
   2  -5  -5   16.24    1.49
  -2  -5   5   15.04    1.47
   2  -5  -5   15.58    3.22
  -2  -5   5   18.31    3.53
  -2  -5   4   97.45    3.69
   2  -5  -4   96.58    3.69
   2  -5  -4  102.83    7.15
  -2  -5   4  103.04    7.59
  -2  -5   3   41.62    2.31
   2  -5  -3   44.62    2.38
   2  -5  -3   40.41    4.66
  -2  -5   3   44.23    5.05
   2  -5  -3   39.63    4.81
   2  -5  -2  584.17   12.60
  -2  -5   2  549.00   12.28
   2  -5  -2  572.03   18.85
  -2  -5   2  579.33   19.58
   2  -5  -2  548.38   19.37
   2  -5  -1   15.47    1.49
  -2  -5   1   15.96    1.48
   2  -5  -1   18.43    3.21
  -2  -5   1   19.51    3.43
   2  -5  -1   11.05    2.81
  -2  -5   0   74.62    3.03
   2  -5   0   79.98    3.31
   2  -5   0   70.78    5.83
  -2  -5   0   68.16    6.06
   2  -5   0   73.03    6.28
   2  -5   1    6.09    1.11
  -2  -5  -1    6.36    2.14
   2  -5   1    4.65    1.95
   2  -5   2  105.81    3.95
   2  -5   2   96.52    7.24
   2  -5   3   23.28    1.87
   2  -5   3   26.97    4.04
   2  -5   4  399.64    9.69
   2  -5   4  381.57   15.51
   2  -5   5   58.31    2.91
   2  -5   5   61.07    5.85
   2  -5   6   68.58    3.21
   2  -5   6   53.62    5.45
   2  -5   7    4.86    1.18
   2  -5   7    8.22    2.75
   2  -5   8  102.39    4.06
   2  -5   8  107.70    7.77
   2  -5   9   51.28    2.77
   2  -5   9   49.17    2.48
   2  -5   9   49.88    5.35
   2  -5  10   11.71    1.53
   2  -5  10   11.05    1.25
   2  -5  10    9.81    2.79
   2  -5  11  183.09    5.80
   2  -5  11  176.28    5.36
   2  -5  11  173.55   10.16
   2  -5  12   41.38    2.56
   2  -5  12   38.47    2.24
   2  -5  13  116.19    4.41
   2  -5  13  107.83    4.02
   2  -5  14    6.32    1.31
   2  -5  14    7.14    1.14
   2  -5  15  110.01    4.29
   2  -5  15  105.27    3.97
  -2  -5 -15  107.41    4.26
   2  -5  16  103.04    4.12
  -2  -5 -16  109.53    4.03
   2  -5  16  104.59    3.98
   2  -5  17    1.72    1.05
   2  -5  17    0.20    0.79
  -2  -5 -17    2.77    0.99
   2  -5  18  116.08    4.27
   2  -5  18  103.13    3.96
  -2  -5 -18  108.92    3.89
   2  -5  19   98.82    3.88
   2  -5  19   95.47    3.76
   2  -5  20   98.34    3.81
   2  -5  20   97.85    3.73
   2  -5  21   32.86    2.13
   2  -5  21   32.31    2.09
   2  -5  22   94.18    3.51
   2  -5  22   91.32    3.50
   2  -5  23    5.19    0.97
   2  -5  23    4.26    0.91
   2  -5  24    3.16    0.89
   2  -5  24    5.81    0.98
   2  -5  25   14.33    1.19
   2  -5  25   17.46    1.38
   2  -5  26   13.69    1.12
   2  -5  26   15.85    1.24
   2  -5  27    4.72    0.70
   2  -5  27    5.61    0.84
   2  -5  28   16.77    1.13
   2  -5  29    5.50    0.68
  -2  -4  34   31.68    1.41
  -2  -4  33    4.58    0.68
  -2  -4  33    3.27    0.69
  -2  -4  32    1.83    0.62
  -2  -4  32    2.55    0.70
  -2  -4  31   53.03    2.26
  -2  -4  31   56.33    2.39
  -2  -4  30    8.99    1.12
  -2  -4  30    9.88    1.18
  -2  -4  29    8.57    1.14
  -2  -4  29   12.48    1.32
  -2  -4  28    3.29    1.03
  -2  -4  28    3.33    1.03
  -2  -4  27   54.97    2.76
  -2  -4  27   51.52    2.61
  -2  -4  26    2.10    1.07
  -2  -4  26    1.63    0.94
  -2  -4  25   10.06    1.39
  -2  -4  25   10.45    1.40
  -2  -4  24    7.90    1.37
  -2  -4  24    7.65    1.28
  -2  -4  23   95.65    3.97
  -2  -4  23   87.74    3.71
  -2  -4  22   31.61    2.35
  -2  -4  22   32.29    2.15
  -2  -4  21  264.11    7.40
   2  -4 -21  252.41    6.81
  -2  -4  21  252.28    7.04
  -2  -4  20   42.44    2.68
  -2  -4  20   45.20    2.54
   2  -4 -20   43.87    2.41
  -2  -4  19  255.33    7.25
   2  -4 -19  263.64   12.52
  -2  -4  19  250.93    6.92
   2  -4 -19  244.77    6.82
  -2  -4  19  256.02   12.27
  -2  -4  18  120.78    4.47
   2  -4 -18  107.76    4.09
   2  -4 -18  130.05    8.44
  -2  -4  18  105.81    7.73
  -2  -4  17  143.25    4.88
   2  -4 -17  137.54    8.60
   2  -4 -17  126.02    4.52
  -2  -4  17  131.14    8.55
  -2  -4  17  130.75    7.71
  -2  -4  16  134.39    4.65
   2  -4 -16  119.85    4.38
   2  -4 -16  133.08    8.39
  -2  -4  16  133.00    8.54
  -2  -4  16  128.67    7.46
   2  -4 -15  127.33    4.15
  -2  -4  15  140.56    4.75
  -2  -4  15  133.87    4.37
   2  -4 -15  129.15    4.49
   2  -4 -15  128.18    8.10
  -2  -4  15  132.18    8.48
  -2  -4  15  133.10    7.54
   2  -4 -14  204.84    5.69
  -2  -4  14  224.25    6.31
   2  -4 -14  209.69   10.37
   2  -4 -14  220.51    6.26
  -2  -4  14  209.58    5.84
  -2  -4  14  218.60    9.68
  -2  -4  14  224.72   11.17
   2  -4 -13   37.48    1.99
  -2  -4  13   37.93    2.26
   2  -4 -13   34.43    2.18
   2  -4 -13   35.58    4.16
  -2  -4  13   34.06    1.93
  -2  -4  13   30.60    3.52
  -2  -4  13   38.07    4.47
   2  -4 -12   46.99    2.28
  -2  -4  12   55.63    2.70
   2  -4 -12   59.92    2.80
   2  -4 -12   48.81    4.84
  -2  -4  12   54.87    4.67
  -2  -4  12   49.81    5.06
  -2  -4  11  150.28    4.75
   2  -4 -11  143.29    4.38
   2  -4 -11  146.10    8.15
  -2  -4  11  147.04    7.63
  -2  -4  11  154.37    8.94
  -2  -4  10  291.39    7.32
   2  -4 -10  272.95    6.88
   2  -4 -10  284.22   11.65
  -2  -4  10  285.24   12.42
  -2  -4  10  277.32   10.76
  -2  -4   9   40.46    2.19
   2  -4  -9   39.88    4.19
  -2  -4   9   46.26    4.85
  -2  -4   9   40.94    3.81
  -2  -4   8  255.09    6.69
   2  -4  -8  262.43   10.96
  -2  -4   8  260.34   10.16
  -2  -4   8  265.52   11.63
   2  -4  -7    8.48    2.26
  -2  -4   7    8.25    1.92
  -2  -4   7    7.81    2.45
   2  -4  -6   22.80    3.30
  -2  -4   6   26.29    3.05
  -2  -4   6   23.16    3.43
   2  -4  -5    5.62    1.66
  -2  -4   5    6.18    1.66
  -2  -4   5    5.09    2.22
   2  -4  -4 1304.26   30.95
  -2  -4   4 1290.22   31.84
  -2  -4   4 1334.07   29.90
   2  -4  -3   24.92    3.29
  -2  -4   3   27.65    2.96
  -2  -4   3   27.31    3.61
  -2  -4   2  673.90   17.92
   2  -4  -2  666.06   19.03
  -2  -4   2  693.84   18.39
  -2  -4   2  676.20   19.71
  -2  -4   1   63.78    4.46
   2  -4  -1   60.75    4.88
  -2  -4   1   68.16    4.68
  -2  -4   1   61.53    5.05
   2  -4   0  628.49   18.16
  -2  -4   0  612.11   16.90
   2  -4   0  639.05   19.00
  -2  -4   0  646.32   17.39
  -2  -4   0  612.41   18.33
  -2  -4  -1   14.71    2.21
   2  -4   1   17.79    2.92
  -2  -4  -1   16.61    2.79
   2  -4   1   15.41    2.82
  -2  -4  -1   15.38    2.37
   2  -4   2    1.44    1.53
  -2  -4  -2   -0.92    1.31
   2  -4   2    1.33    1.49
  -2  -4  -2    1.94    1.69
  -2  -4  -3   19.15    2.63
   2  -4   3   18.71    2.94
  -2  -4  -3   21.93    2.88
   2  -4   3   19.97    3.10
  -2  -4  -4   13.73    2.38
  -2  -4  -4   10.92    2.05
   2  -4   4   10.21    2.35
  -2  -4  -5   21.43    2.64
  -2  -4  -5   26.69    3.11
   2  -4   5   19.58    2.93
   2  -4   6  582.04   12.39
  -2  -4  -6  559.86   16.37
   2  -4   6  539.60   17.70
  -2  -4  -6  568.57   16.26
   2  -4   7   92.74    3.44
  -2  -4  -7   76.75    5.26
   2  -4   7   79.25    6.10
   2  -4   8   25.59    1.78
  -2  -4  -8   23.26    2.89
   2  -4   8   23.03    1.55
   2  -4   8   23.84    3.47
   2  -4   9    3.50    0.87
   2  -4   9    4.46    0.83
  -2  -4  -9    3.90    1.55
   2  -4   9    2.78    1.91
   2  -4  10   49.52    2.47
  -2  -4 -10   42.57    4.05
   2  -4  10   41.12    2.19
   2  -4  10   39.59    4.52
   2  -4  11   33.15    2.07
   2  -4  11   28.95    1.90
  -2  -4 -11   25.21    3.29
   2  -4  11   28.75    3.92
   2  -4  12  222.85    6.21
  -2  -4 -12  200.79    9.51
   2  -4  12  208.27    5.96
   2  -4  12  213.45   10.59
   2  -4  13    0.22    0.72
   2  -4  13    0.50    0.67
  -2  -4 -13    0.82    1.78
   2  -4  13    0.98    1.69
   2  -4  14   85.52    3.53
  -2  -4 -14   77.31    5.98
   2  -4  14   80.21    3.32
   2  -4  14   78.19    5.91
   2  -4  14   85.41    6.65
   2  -4  15  197.13    5.85
   2  -4  15  192.03    5.72
  -2  -4 -15  176.74    9.32
   2  -4  15  179.70    9.39
   2  -4  15  177.79   10.05
   2  -4  16    5.15    1.13
   2  -4  16    5.99    1.18
   2  -4  16    4.13    2.02
   2  -4  16    4.59    1.69
   2  -4  17   77.18    3.35
  -2  -4 -17   70.06    5.90
   2  -4  17   70.38    3.25
   2  -4  17   77.27    6.60
   2  -4  17   66.33    5.76
   2  -4  18  204.47    6.12
   2  -4  18  201.08    6.10
  -2  -4 -18  200.29   10.35
   2  -4  18  205.65   10.77
   2  -4  19   57.65    2.93
   2  -4  19   53.51    2.84
   2  -4  20   12.66    1.50
   2  -4  20   15.35    1.62
   2  -4  21  117.23    4.30
   2  -4  21  120.79    4.49
   2  -4  22  150.09    5.00
   2  -4  22  156.31    5.15
   2  -4  23   21.04    1.75
   2  -4  23   22.03    1.91
   2  -4  24   35.80    2.18
   2  -4  24   39.85    2.46
   2  -4  25    2.45    0.79
   2  -4  25    5.53    1.24
   2  -4  26   10.05    1.15
   2  -4  26   10.10    1.38
   2  -4  27   26.56    1.65
   2  -4  27   26.95    1.84
   2  -4  28   30.06    1.63
   2  -4  28   30.12    1.89
   2  -4  29   10.31    0.95
   2  -4  29   11.06    1.22
   2  -4  30    9.28    1.06
   2  -4  31   15.92    1.19
   2  -4  32   15.32    1.06
  -2  -3  36   33.72    1.53
  -2  -3  35   52.28    1.88
  -2  -3  35   61.11    2.26
  -2  -3  34    7.45    0.79
  -2  -3  34    7.38    0.85
  -2  -3  34    8.37    1.07
  -2  -3  33  134.94    3.76
  -2  -3  33  127.63    3.87
  -2  -3  32   18.54    1.32
  -2  -3  32   18.04    1.44
  -2  -3  32   19.75    1.59
  -2  -3  31  221.79    6.01
  -2  -3  31  217.60    5.65
  -2  -3  31  225.82    6.20
  -2  -3  30    1.19    0.88
  -2  -3  30   -0.10    0.71
  -2  -3  30   -0.36    1.01
  -2  -3  29   63.17    2.70
  -2  -3  29   64.02    3.01
  -2  -3  28    9.57    1.32
  -2  -3  28    8.45    1.06
  -2  -3  27  174.50    5.57
  -2  -3  27  174.29    5.14
  -2  -3  26    7.25    1.30
  -2  -3  26   10.14    1.20
  -2  -3  25   36.41    2.41
  -2  -3  25   31.61    1.93
  -2  -3  24  107.90    4.24
  -2  -3  24  106.49    3.78
  -2  -3  24  101.53    7.19
  -2  -3  23  292.72    7.91
  -2  -3  23  277.35    7.16
  -2  -3  23  272.43   11.98
  -2  -3  22   16.72    1.72
  -2  -3  22   16.44    1.39
   2  -3 -22   18.99    3.46
  -2  -3  22   14.35    2.82
  -2  -3  21  300.50    8.06
  -2  -3  21  288.07   12.11
  -2  -3  20   78.19    3.42
   2  -3 -20   91.67    6.92
  -2  -3  20   82.17    6.14
  -2  -3  20   84.46    6.00
  -2  -3  19  116.58    4.19
   2  -3 -19  104.44    7.31
  -2  -3  19  112.49    7.10
  -2  -3  19  104.76    6.68
  -2  -3  18   32.47    2.06
   2  -3 -18   27.19    3.77
   2  -3 -18   29.57    1.86
  -2  -3  18   34.20    4.03
  -2  -3  18   36.11    3.89
  -2  -3  17   54.13    2.64
   2  -3 -17   52.26    5.01
   2  -3 -17   45.89    2.29
  -2  -3  17   46.50    4.32
  -2  -3  17   45.59    4.57
  -2  -3  16    3.07    0.92
   2  -3 -16    2.29    1.73
  -2  -3  16    3.17    1.64
  -2  -3  16    1.44    1.43
  -2  -3  15   41.41    2.22
   2  -3 -15   40.35    4.28
  -2  -3  15   38.20    4.19
  -2  -3  15   41.66    3.78
   2  -3 -14   47.88    4.51
  -2  -3  14   41.21    4.14
  -2  -3  14   43.09    3.80
   2  -3 -13  103.53    6.42
  -2  -3  13  104.97    6.53
  -2  -3  13  104.75    5.79
   2  -3 -12   11.10    2.37
  -2  -3  12    6.73    2.06
  -2  -3  12   11.62    2.09
   2  -3 -11   57.81    4.61
  -2  -3  11   60.14    4.88
  -2  -3  11   58.27    4.14
   2  -3 -10  288.96   10.37
  -2  -3  10  278.28    9.65
  -2  -3  10  274.62   10.69
   2  -3  -9  363.38   11.82
  -2  -3   9  363.27   12.38
  -2  -3   9  344.83   11.00
   2  -3  -8  129.93    6.46
  -2  -3   8  134.11    6.03
  -2  -3   8  134.39    6.95
   2  -3  -7   36.39    3.35
  -2  -3   7   34.63    2.92
  -2  -3   7   36.26    3.58
   2  -3  -6   83.35    4.99
  -2  -3   6   86.38    4.56
  -2  -3   6   86.19    5.35
   2  -3  -5   48.41    3.78
  -2  -3   5   52.65    4.14
  -2  -3   5   50.40    3.39
   2  -3  -4  762.20   18.72
  -2  -3   4  741.79   17.76
  -2  -3   4  768.54   19.40
   2  -3  -3  174.67    7.15
  -2  -3   3  167.18    6.38
  -2  -3   3  173.35    7.46
  -2  -3   3  171.35    6.52
  -2  -3   2   29.80    2.59
   2  -3  -2   35.83    3.21
  -2  -3   2   29.53    2.59
  -2  -3   2   29.49    3.19
  -2  -3   1   21.07    2.18
   2  -3  -1   25.40    2.87
  -2  -3   1   20.59    2.68
  -2  -3   0  161.43    6.15
   2  -3   0  160.92    6.82
  -2  -3   0  164.30    7.04
  -2  -3  -1   15.65    1.88
   2  -3   1   13.90    2.29
   2  -3   1   15.23    2.53
  -2  -3  -1   14.54    2.30
   2  -3   2  121.58    5.88
  -2  -3  -2  120.87    5.26
   2  -3   2  130.82    6.37
   2  -3   2  125.21    6.34
  -2  -3  -2  124.94    5.87
   2  -3   3   36.96    3.36
  -2  -3  -3   29.09    2.62
  -2  -3  -3   30.06    2.87
   2  -3   3   32.79    3.54
   2  -3   3   32.43    3.27
   2  -3   4 1136.80   25.70
  -2  -3  -4 1104.98   24.46
   2  -3   4 1176.21   26.57
   2  -3   4 1144.48   26.44
  -2  -3  -4 1133.41   24.89
  -2  -3  -5   52.50    3.50
  -2  -3  -5   49.96    3.45
   2  -3   5   57.95    4.49
   2  -3   5   54.96    4.37
  -2  -3  -6  210.82    7.75
   2  -3   6  222.14    8.96
   2  -3   6  227.74    9.13
  -2  -3  -6  219.53    7.60
  -2  -3  -7   76.08    4.50
   2  -3   7   82.48    5.32
   2  -3   7   79.34    5.22
  -2  -3  -7   80.81    4.15
  -2  -3  -8  271.26    9.31
   2  -3   8  270.38   10.41
   2  -3   8  280.21   10.42
  -2  -3  -9  128.05    6.12
   2  -3   9  120.08    6.64
   2  -3   9  120.83    6.72
  -2  -3 -10  270.94    9.78
   2  -3  10  285.75   11.00
   2  -3  10  289.22   10.81
  -2  -3 -11  310.52   10.91
   2  -3  11  348.21   12.38
   2  -3  11  322.52   11.72
  -2  -3 -12  131.86    6.85
   2  -3  12  140.18    7.34
   2  -3  12  137.08    7.53
  -2  -3 -13  114.29    6.52
   2  -3  13  125.46    6.93
   2  -3  13  124.67    7.23
  -2  -3 -14   30.00    3.44
   2  -3  14   29.24    1.82
   2  -3  14   31.50    3.68
   2  -3  15   18.21    1.49
  -2  -3 -15   17.50    2.90
   2  -3  15   19.69    1.56
   2  -3  15   21.67    3.22
   2  -3  15   18.38    2.95
   2  -3  16  171.86    5.17
  -2  -3 -16  171.27    8.63
   2  -3  16  181.03    5.30
   2  -3  16  167.42    8.70
   2  -3  16  171.31    9.01
   2  -3  17   44.58    2.36
   2  -3  17   47.47    2.48
  -2  -3 -17   48.27    4.71
   2  -3  17   41.04    4.35
   2  -3  17   49.48    4.76
   2  -3  18  197.10    5.73
  -2  -3 -18  177.69    9.31
   2  -3  18  205.13    5.89
   2  -3  18  187.07    9.62
   2  -3  18  195.51   10.06
   2  -3  19    8.45    1.00
   2  -3  19    9.49    1.22
  -2  -3 -19    7.09    2.04
   2  -3  19   10.02    1.28
   2  -3  19   11.38    2.91
   2  -3  19    7.55    2.17
   2  -3  20   45.04    2.25
   2  -3  20   44.39    2.45
  -2  -3 -20   44.15    4.70
   2  -3  20   45.87    2.57
   2  -3  20   50.19    5.17
   2  -3  20   49.88    5.12
   2  -3  21  162.85    4.90
   2  -3  21  161.37    5.15
   2  -3  21  167.31    5.35
  -2  -3 -21  157.70    9.21
   2  -3  21  159.78    9.31
   2  -3  21  164.48    9.46
   2  -3  22   37.03    2.24
   2  -3  22   41.56    2.21
  -2  -3 -22   34.59    4.45
   2  -3  22   41.08    2.51
   2  -3  22   33.33    4.46
   2  -3  23  511.69   11.42
   2  -3  23  510.57   11.68
   2  -3  23  525.55   12.02
   2  -3  24   58.35    2.81
   2  -3  24   58.14    2.68
   2  -3  24   57.89    3.03
   2  -3  25   56.20    2.69
   2  -3  25   54.79    2.59
   2  -3  25   57.71    2.97
   2  -3  26    0.34    0.62
   2  -3  26   -0.63    0.66
   2  -3  26    0.70    1.08
   2  -3  27  104.68    3.68
   2  -3  27  106.49    3.69
   2  -3  27  107.89    4.07
   2  -3  28   31.65    1.79
   2  -3  28   29.91    1.81
   2  -3  28   31.56    2.14
   2  -3  29   56.64    2.46
   2  -3  29   60.85    2.80
   2  -3  30   12.67    1.14
   2  -3  30   12.30    1.33
   2  -3  31   40.76    1.88
   2  -3  31   41.28    2.14
   2  -3  32   19.87    1.26
   2  -3  32   20.42    1.48
   2  -3  33   98.53    2.84
   2  -3  33   99.28    3.13
   2  -3  34   11.50    0.94
  -2  -2  37   43.09    1.73
  -2  -2  37   40.46    1.72
  -2  -2  36    2.65    0.69
  -2  -2  36    0.28    0.59
  -2  -2  35   79.45    2.78
  -2  -2  35   77.59    2.85
  -2  -2  34    3.82    0.84
  -2  -2  34    4.55    0.79
  -2  -2  34    4.31    0.97
  -2  -2  33   87.45    3.17
  -2  -2  33   90.01    3.33
  -2  -2  32   19.23    1.54
  -2  -2  32   20.09    1.61
  -2  -2  31   11.59    1.36
  -2  -2  31    8.79    1.17
  -2  -2  30   18.33    1.66
  -2  -2  30   21.54    1.78
  -2  -2  29   26.36    1.99
  -2  -2  29   28.87    2.04
  -2  -2  28  189.72    5.69
  -2  -2  28  188.10    5.81
  -2  -2  27  108.85    4.02
  -2  -2  27  107.66    4.13
  -2  -2  26    7.05    1.26
   2  -2 -26    8.21    2.71
  -2  -2  26    5.96    1.88
  -2  -2  26    7.96    1.23
  -2  -2  25  452.44   10.72
  -2  -2  25  443.47   10.44
   2  -2 -25  451.31   17.24
  -2  -2  25  446.10   16.15
  -2  -2  25  466.74   16.78
  -2  -2  24   38.26    2.35
  -2  -2  24   42.36    2.33
   2  -2 -24   34.37    4.52
  -2  -2  24   42.86    4.65
  -2  -2  24   41.19    4.55
  -2  -2  23  105.16    3.97
  -2  -2  23  101.22    3.71
   2  -2 -23  110.89    7.63
  -2  -2  23   94.45    6.76
  -2  -2  23   98.28    7.00
  -2  -2  22   94.57    3.68
   2  -2 -22  102.10    7.16
  -2  -2  22   87.56    6.24
  -2  -2  21   34.47    2.11
   2  -2 -21   35.88    4.25
  -2  -2  21   36.74    3.87
  -2  -2  20   29.43    1.91
   2  -2 -20   24.40    3.53
  -2  -2  20   22.36    3.05
  -2  -2  19   26.42    1.75
   2  -2 -19   25.88    3.77
  -2  -2  19   29.30    3.21
  -2  -2  19   23.73    3.04
   2  -2 -18  100.14    6.38
  -2  -2  18   96.52    5.63
  -2  -2  18   99.62    5.84
   2  -2 -17   50.21    4.48
  -2  -2  17   49.13    3.99
  -2  -2  17   47.33    3.90
   2  -2 -16   54.93    4.59
  -2  -2  16   49.51    3.94
  -2  -2  16   55.69    4.05
   2  -2 -15   83.68    5.39
  -2  -2  15   78.32    4.82
  -2  -2  15   77.75    4.91
   2  -2 -14   36.22    3.81
  -2  -2  14   32.59    3.19
  -2  -2  14   30.97    2.99
   2  -2 -13   86.45    5.00
  -2  -2  13   89.88    5.15
  -2  -2  13   96.95    4.98
  -2  -2  12  502.43   14.13
  -2  -2  12  493.15   13.38
   2  -2 -11  453.28   12.86
  -2  -2  11  451.26   12.22
  -2  -2  11  468.80   13.14
   2  -2 -10  215.90    7.76
  -2  -2  10  210.79    7.86
  -2  -2  10  199.57    7.10
   2  -2  -9 1103.17   23.84
  -2  -2   9 1057.82   22.99
  -2  -2   9 1116.37   24.25
   2  -2  -8 2931.12   54.60
  -2  -2   8 2786.57   53.69
  -2  -2   8 2946.06   55.20
   2  -2  -7  252.13    8.06
  -2  -2   7  261.65    8.52
  -2  -2   7  243.57    7.37
   2  -2  -6  299.40    8.78
  -2  -2   6  284.97    8.06
  -2  -2   6  301.27    9.14
   2  -2  -5  303.45    8.70
  -2  -2   5  305.39    9.13
  -2  -2   5  290.98    8.00
   2  -2  -4 2455.08   45.50
  -2  -2   4 2330.57   44.49
  -2  -2   4 2443.22   46.07
   2  -2  -3  110.45    4.56
  -2  -2   3  102.06    3.89
  -2  -2   3  106.77    4.75
  -2  -2   3  102.83    3.93
   2  -2  -2  441.01   10.94
  -2  -2   2  413.46    9.90
  -2  -2   2  443.07   11.23
  -2  -2   2  424.09   10.07
   2  -2  -1   70.58    3.55
  -2  -2   1   70.85    3.08
  -2  -2   1   71.65    3.71
  -2  -2   0 1054.51   21.26
   2  -2   0 1116.24   22.42
  -2  -2   0 1070.81   22.41
   2  -2   0 1064.24   22.66
  -2  -2  -1   10.02    1.24
   2  -2   1    9.64    1.64
   2  -2   1   11.75    1.77
  -2  -2  -1   11.62    1.53
  -2  -2  -2  466.84   10.92
   2  -2   2  470.93   11.79
   2  -2   2  481.30   12.24
  -2  -2  -2  489.36   11.59
   2  -2   3   59.68    3.39
  -2  -2  -3   53.73    2.80
   2  -2   3   56.78    3.54
  -2  -2  -3   58.92    3.05
   2  -2   3   59.46    3.55
  -2  -2  -4  548.07   12.85
   2  -2   4  584.13   13.87
   2  -2   4  576.75   14.33
  -2  -2  -4  570.19   12.98
   2  -2   4  595.96   14.30
  -2  -2  -5  114.66    4.51
  -2  -2  -5  111.17    4.18
   2  -2   5  114.81    5.26
   2  -2   5  122.37    5.22
  -2  -2  -6   66.25    3.44
   2  -2   6   78.74    4.34
   2  -2   6   73.53    4.14
  -2  -2  -6   73.81    3.16
  -2  -2  -7  231.92    7.24
  -2  -2  -7  224.44    6.23
   2  -2   7  235.74    8.28
   2  -2   7  235.69    7.94
  -2  -2  -8   64.16    3.60
   2  -2   8   63.06    3.91
   2  -2   8   68.25    4.24
  -2  -2  -8   65.59    2.66
  -2  -2  -9  234.83    7.91
   2  -2   9  214.73    7.78
   2  -2   9  210.70    8.12
  -2  -2 -10  846.59   19.64
   2  -2  10  822.87   20.66
  -2  -2 -11  165.08    6.86
   2  -2  11  185.13    7.72
   2  -2  11  182.51    7.08
  -2  -2 -12  167.67    7.09
   2  -2  12  172.55    7.61
   2  -2  12  162.94    6.73
  -2  -2 -13  133.09    6.40
   2  -2  13  139.45    6.96
   2  -2  13  145.45    6.29
  -2  -2 -14  532.21   15.35
   2  -2  14  547.80   15.75
   2  -2  14  554.14   16.21
   2  -2  14  551.67   14.79
  -2  -2 -15   20.35    2.79
   2  -2  15   22.85    3.12
   2  -2  15   20.80    2.81
  -2  -2 -16   42.52    3.98
   2  -2  16   41.88    4.08
   2  -2  16   42.98    4.05
  -2  -2 -17   23.71    3.16
   2  -2  17   28.02    3.51
   2  -2  17   27.19    3.27
   2  -2  18  147.99    4.39
  -2  -2 -18  143.09    7.71
   2  -2  18  147.50    7.98
   2  -2  18  142.17    7.80
   2  -2  19  197.73    5.46
   2  -2  19  197.67    5.50
  -2  -2 -19  197.80    9.42
   2  -2  19  184.32    9.40
   2  -2  19  212.19    9.85
   2  -2  20  168.04    4.95
   2  -2  20  163.84    4.93
  -2  -2 -20  173.60    9.02
   2  -2  20  168.08    8.94
   2  -2  20  171.27    9.03
   2  -2  21   60.38    2.73
   2  -2  21   63.44    2.77
  -2  -2 -21   58.40    5.45
   2  -2  21   61.88    5.47
   2  -2  21   67.95    5.66
   2  -2  22  101.06    3.73
   2  -2  22  103.79    3.73
  -2  -2 -22  100.45    7.27
   2  -2  22  105.28    7.23
   2  -2  22  105.09    7.28
   2  -2  23   69.57    2.99
   2  -2  23   67.45    3.02
  -2  -2 -23   71.76    6.21
   2  -2  23   74.58    6.15
   2  -2  23   68.71    5.93
   2  -2  24   57.58    2.81
   2  -2  24   64.85    2.80
  -2  -2 -24   50.90    5.34
   2  -2  24   53.09    5.34
   2  -2  24   53.54    5.44
   2  -2  25   46.21    2.49
   2  -2  26   44.09    2.46
   2  -2  26   42.78    2.52
   2  -2  27  127.33    4.41
   2  -2  27  124.59    4.47
   2  -2  28  166.10    5.22
   2  -2  28  169.13    5.30
   2  -2  29  131.62    4.46
   2  -2  29  138.89    4.60
   2  -2  30   15.82    1.48
   2  -2  30   15.14    1.47
   2  -2  31   41.96    2.22
   2  -2  31   41.32    2.20
   2  -2  32    2.25    0.73
   2  -2  32    1.75    0.74
   2  -2  33   34.84    1.88
   2  -2  33   32.57    1.77
   2  -2  34   33.59    1.71
   2  -2  34   32.26    1.64
   2  -2  35    9.14    0.87
   2  -2  35    7.68    0.79
   2  -2  36    0.76    0.48
  -2  -1  39   39.60    1.55
  -2  -1  38    1.64    0.58
  -2  -1  38    0.75    0.39
  -2  -1  37   49.00    2.07
  -2  -1  37   45.41    1.88
  -2  -1  36   82.80    2.90
  -2  -1  36   67.74    2.61
  -2  -1  35    7.63    1.09
  -2  -1  34   31.83    1.96
  -2  -1  33    5.84    0.92
  -2  -1  33    6.95    1.20
  -2  -1  32   12.90    1.28
  -2  -1  32   17.24    1.66
  -2  -1  31    4.90    1.02
  -2  -1  31    3.90    1.12
  -2  -1  30   85.23    3.48
  -2  -1  30   86.37    3.63
  -2  -1  29  336.35    8.54
  -2  -1  29  346.59    8.76
  -2  -1  28   18.30    1.60
  -2  -1  28   16.20    1.67
  -2  -1  28   16.93    1.70
  -2  -1  27   80.84    3.38
  -2  -1  27   81.45    3.45
   2  -1 -27   79.78    6.86
  -2  -1  27   78.68    3.51
  -2  -1  27   73.73    6.01
  -2  -1  27   85.19    6.61
  -2  -1  26   12.37    1.34
  -2  -1  26   10.64    1.37
   2  -1 -26   14.93    3.32
  -2  -1  26   13.56    1.42
  -2  -1  26   13.15    2.84
  -2  -1  26   14.78    3.14
  -2  -1  25   30.86    2.01
   2  -1 -25   36.83    4.79
  -2  -1  25   28.84    1.96
  -2  -1  25   29.51    3.89
  -2  -1  25   26.42    3.67
  -2  -1  24    5.93    1.07
   2  -1 -24    7.56    2.28
  -2  -1  24    6.19    1.09
  -2  -1  24    5.10    1.80
  -2  -1  24    4.18    1.55
  -2  -1  23  121.37    4.12
   2  -1 -23  119.92    7.71
  -2  -1  23  120.74    4.15
  -2  -1  23  125.71    7.25
  -2  -1  23  114.65    7.12
  -2  -1  22  122.84    4.07
   2  -1 -22  118.29    7.38
  -2  -1  22  120.07    4.04
  -2  -1  22  113.76    6.84
  -2  -1  22  114.90    6.94
  -2  -1  21  105.89    3.66
   2  -1 -21  103.45    6.74
  -2  -1  21  103.06    6.30
  -2  -1  21  100.95    6.19
   2  -1 -20  148.50    7.79
  -2  -1  20  142.30    7.25
   2  -1 -19  171.56    8.24
  -2  -1  19  161.57    7.60
   2  -1 -18   65.95    4.81
  -2  -1  18   62.81    4.47
  -2  -1  18   68.09    3.92
   2  -1 -17  827.04   20.60
  -2  -1  17  793.92   18.59
  -2  -1  17  784.88   19.67
   2  -1 -16  420.54   12.65
  -2  -1  16  390.55   11.76
  -2  -1  16  393.63   11.02
   2  -1 -15  170.68    7.18
  -2  -1  15  155.57    6.08
  -2  -1  15  167.03    5.36
  -2  -1  15  162.05    6.60
   2  -1 -14  158.43    6.66
  -2  -1  14  161.49    6.06
  -2  -1  14  161.35    6.35
  -2  -1  14  161.98    5.12
   2  -1 -13   34.54    3.04
  -2  -1  13   33.96    2.70
  -2  -1  13   35.58    2.02
  -2  -1  13   34.67    2.62
   2  -1 -12  366.56   10.27
  -2  -1  12  342.70    9.55
  -2  -1  12  344.63    8.19
  -2  -1  12  344.34    9.61
   2  -1 -11  126.73    5.28
  -2  -1  11  126.10    4.98
  -2  -1  11  126.90    3.90
  -2  -1  11  124.61    4.98
   2  -1 -10  491.92   11.99
  -2  -1  10  470.89   10.01
  -2  -1  10  475.77   11.67
  -2  -1  10  475.63   11.49
   2  -1  -9   25.40    2.14
  -2  -1   9   26.26    2.24
  -2  -1   9   25.88    2.00
  -2  -1   9   25.39    1.42
   2  -1  -8  374.70    9.32
  -2  -1   8  363.85    9.27
  -2  -1   8  346.59    7.53
  -2  -1   8  363.80    8.80
   2  -1  -7  191.05    5.77
  -2  -1   7  179.05    5.27
  -2  -1   7  185.88    5.85
   2  -1  -6 1752.44   31.82
  -2  -1   6 1617.83   31.02
   2  -1  -5   48.78    2.46
  -2  -1   5   46.99    2.07
   2  -1  -4 9793.79  165.67
  -2  -1   4 9299.23  164.81
   2  -1  -3  218.58    5.68
  -2  -1   3  215.14    4.98
   2  -1  -2 1023.72   19.52
  -2  -1   2 1005.20   18.57
  -2  -1   2 1015.30   18.54
   2  -1  -2 1005.74   17.74
   2  -1  -1    3.28    0.85
  -2  -1   1    2.86    0.50
  -2  -1   1    3.14    0.95
   2  -1  -1    3.09    0.42
   2  -1   0 1601.63   28.86
  -2  -1   0 1539.56   27.80
  -2  -1   0 1524.42   28.86
   2  -1   1  210.32    5.50
  -2  -1  -1  209.13    4.75
  -2  -1  -1  207.73    5.37
  -2  -1  -2 7316.36  130.04
   2  -1   2 7697.18  131.07
   2  -1   2 7723.05  131.52
  -2  -1  -2 7389.62  130.49
  -2  -1  -3 1458.42   26.91
   2  -1   3 1483.82   27.76
  -2  -1  -3 1441.55   26.90
   2  -1   3 1491.65   28.19
  -2  -1  -4 4293.21   76.15
  -2  -1  -4 4231.03   75.63
   2  -1   4 4450.78   77.46
   2  -1   4 4371.11   76.96
  -2  -1  -5  751.93   15.25
  -2  -1  -5  739.29   14.26
   2  -1   5  760.28   15.72
   2  -1   5  793.77   16.35
  -2  -1  -6 2928.59   54.10
  -2  -1  -6 2998.67   52.41
   2  -1   6 2952.11   54.38
   2  -1   6 3054.06   55.26
   2  -1   6 3004.46   53.48
  -2  -1  -7  479.97   10.99
  -2  -1  -7  461.86    8.63
   2  -1   7  495.96   10.25
   2  -1   7  503.19   11.92
   2  -1   7  487.42   10.98
  -2  -1  -8  326.55    8.63
   2  -1   8  319.86    8.34
   2  -1   8  330.36    7.84
   2  -1   8  346.12    9.47
  -2  -1  -9   51.81    3.05
   2  -1   9   47.84    2.35
   2  -1   9   47.33    3.26
   2  -1   9   46.27    2.60
  -2  -1 -10 1535.62   31.17
   2  -1  10 1580.69   29.89
   2  -1  10 1558.91   31.61
   2  -1  10 1603.83   32.06
   2  -1  10 1559.05   30.30
  -2  -1 -11  929.08   20.52
   2  -1  11  964.50   21.15
   2  -1  11  916.05   19.07
   2  -1  11  929.35   20.83
  -2  -1 -12   43.10    3.23
   2  -1  12   47.91    3.52
   2  -1  12   44.16    2.54
   2  -1  12   46.58    3.45
  -2  -1 -13   39.84    3.28
   2  -1  13   47.79    3.66
   2  -1  13   45.81    2.70
   2  -1  13   47.62    3.72
  -2  -1 -14  625.36   16.48
   2  -1  14  651.53   14.83
   2  -1  14  656.96   16.87
   2  -1  14  639.53   16.70
  -2  -1 -15   12.68    2.26
   2  -1  15    9.67    2.08
   2  -1  15   12.16    1.54
   2  -1  15    9.74    2.14
  -2  -1 -16  525.27   15.22
   2  -1  16  535.91   15.38
   2  -1  16  534.53   13.30
   2  -1  16  530.29   15.35
  -2  -1 -17   55.76    4.41
   2  -1  17   55.19    4.36
   2  -1  17   53.80    3.29
   2  -1  17   51.34    4.31
  -2  -1 -18  140.14    7.34
   2  -1  18  153.01    7.60
   2  -1  18  150.46    7.49
  -2  -1 -19  106.14    6.54
   2  -1  19  119.48    6.89
   2  -1  19  113.57    6.66
   2  -1  20  238.50    6.25
  -2  -1 -20  239.03   10.46
   2  -1  20  233.22   10.23
   2  -1  20  231.59   10.09
   2  -1  21  295.27    7.33
  -2  -1 -21  283.53   11.93
   2  -1  21  272.43   11.49
   2  -1  21  287.30   11.78
  -2  -1 -22    5.39    2.17
   2  -1  22    4.49    2.00
   2  -1  22    2.88    0.78
   2  -1  22    2.02    1.76
   2  -1  23  119.44    4.17
  -2  -1 -23  117.37    7.77
   2  -1  23  122.94    7.67
   2  -1  23  122.54    7.69
   2  -1  24  140.65    4.69
  -2  -1 -24  136.75    8.65
   2  -1  24  146.15    8.56
   2  -1  24  135.10    8.32
   2  -1  25  267.27    7.24
  -2  -1 -25  262.76   12.39
   2  -1  25  259.96   12.05
   2  -1  25  269.63   12.18
   2  -1  26   90.00    3.69
  -2  -1 -26   90.43    7.13
   2  -1  26   87.20    6.87
   2  -1  27   53.02    2.78
   2  -1  28    3.70    1.08
   2  -1  29   68.20    3.15
   2  -1  29   64.96    2.93
   2  -1  30    8.31    1.30
   2  -1  30    8.40    1.14
   2  -1  31  174.47    5.29
   2  -1  31  169.29    4.98
   2  -1  32   60.56    2.73
   2  -1  32   53.67    2.40
   2  -1  33   21.02    1.60
   2  -1  33   18.49    1.28
   2  -1  34   24.59    1.62
   2  -1  34   21.96    1.31
   2  -1  35   35.71    1.82
   2  -1  36   78.26    2.64
   2  -1  37    6.93    0.76
  -2   0  39   -0.56    0.46
   2   0 -39   -0.78    0.45
   2   0 -38    5.43    0.80
  -2   0  38    4.99    0.73
  -2   0  37   10.45    1.02
  -2   0  36   64.43    2.61
  -2   0  35   24.79    1.71
  -2   0  34   49.30    2.49
  -2   0  33    8.27    1.26
  -2   0  32    1.98    1.04
  -2   0  31  104.96    4.06
  -2   0  31  110.28    4.19
  -2   0  30   14.66    1.42
  -2   0  30   15.73    1.73
  -2   0  30   18.24    1.72
  -2   0  29   84.90    3.58
  -2   0  29   81.21    3.30
  -2   0  29   86.95    3.70
  -2   0  28   34.02    2.24
  -2   0  28   33.71    2.08
  -2   0  28   32.18    2.26
   2   0 -28   33.67    4.59
  -2   0  27   19.89    1.65
  -2   0  27   19.35    1.73
   2   0 -27   20.86    3.89
  -2   0  27   22.26    1.90
  -2   0  26    1.56    0.75
  -2   0  26    2.21    0.94
   2   0 -26    2.42    2.32
  -2   0  26   -0.32    1.52
  -2   0  25   41.64    2.21
   2   0 -25   41.10    4.67
  -2   0  25   45.49    2.50
  -2   0  25   34.62    4.42
  -2   0  25   42.15    4.12
  -2   0  24   37.51    2.10
   2   0 -24   43.30    4.71
  -2   0  24   40.32    2.29
  -2   0  24   40.27    3.84
  -2   0  24   36.72    4.32
  -2   0  23   71.33    2.95
   2   0 -23   72.44    5.86
  -2   0  23   80.26    3.19
  -2   0  23   72.22    5.80
  -2   0  23   80.95    5.41
  -2   0  22    1.06    0.76
   2   0 -22    1.24    1.59
  -2   0  22   -0.19    1.32
  -2   0  22    0.74    1.32
  -2   0  22    0.34    1.29
   2   0 -22    1.01    1.11
   2   0 -21   89.49    6.06
   2   0 -21   87.27    5.18
  -2   0  21   92.69    5.50
  -2   0  21   85.84    5.25
  -2   0  21   83.86    5.71
   2   0 -20   42.48    4.06
  -2   0  20   40.00    3.50
  -2   0  20   39.27    3.83
   2   0 -20   34.91    3.15
  -2   0  20   44.35    3.70
  -2   0  19  553.15   15.26
   2   0 -19  551.07   14.88
  -2   0  19  557.87   15.93
  -2   0  19  542.74   14.97
  -2   0  18  124.11    5.97
  -2   0  18  132.13    6.40
  -2   0  18  125.46    5.92
   2   0 -18  129.36    5.85
   2   0 -17   86.46    4.59
  -2   0  17   89.72    4.87
  -2   0  17   95.70    5.25
  -2   0  17   93.43    4.84
  -2   0  16    0.39    1.19
  -2   0  16    1.47    1.38
  -2   0  16    2.42    0.87
   2   0 -16    1.65    1.19
  -2   0  15   -0.61    1.11
  -2   0  15   -0.69    0.77
  -2   0  15    0.11    1.29
   2   0 -15   -0.37    1.10
   2   0 -14  565.09   13.84
  -2   0  14  568.61   14.35
  -2   0  14  579.87   14.43
  -2   0  14  583.96   12.80
   2   0 -13    2.39    0.42
  -2   0  13    4.31    1.43
  -2   0  13    2.92    1.32
  -2   0  13    2.27    0.83
   2   0 -13    1.28    0.90
  -2   0  12   83.25    2.11
   2   0 -12   92.40    2.55
  -2   0  12   92.37    4.18
  -2   0  12   94.88    4.32
   2   0 -12   90.92    3.96
  -2   0  12   85.49    3.39
  -2   0  11 2278.41   41.29
  -2   0  11 2357.52   42.91
  -2   0  11 2439.23   44.18
   2   0 -11 2342.15   41.61
  -2   0  11 2417.03   44.46
   2   0 -11 2359.85   43.77
  -2   0  10 1197.17   22.37
   2   0 -10 1209.17   22.48
  -2   0  10 1219.61   24.69
  -2   0  10 1253.03   23.54
   2   0 -10 1265.09   24.27
  -2   0  10 1251.20   24.42
  -2   0   9    2.18    0.47
   2   0  -9    3.10    0.98
   2   0  -9    2.38    0.54
  -2   0   9    2.83    0.94
  -2   0   9    3.69    0.93
   2   0  -8  188.64    4.59
  -2   0   8  192.61    5.16
  -2   0   8  193.92    5.45
   2   0  -8  193.49    5.46
   2   0  -7   10.07    1.17
  -2   0   7   12.34    1.16
  -2   0   7   10.09    1.13
   2   0  -7   12.36    0.95
   2   0  -6  315.25    7.34
  -2   0   6  319.42    7.19
   2   0  -6  310.11    6.74
   2   0  -5   47.28    1.82
  -2   0   5   48.47    1.92
   2   0  -5   47.60    2.07
   2   0  -4    1.46    0.57
  -2   0   4    2.11    0.47
   2   0  -3  130.12    3.13
   2   0  -3  134.09    3.44
   2   0  -3  131.47    3.53
   2   0  -2 3298.20   57.22
   2   0  -2 3273.95   57.89
   2   0  -1  231.80    4.55
   2   0  -1  237.50    5.01
   2   0  -1  241.37    5.29
   2   0   0 6241.24  107.86
   2   0   0 6336.54  108.44
   2   0   0 6150.67  108.62
   2   0   1    7.96    0.73
   2   0   1    6.02    0.56
   2   0   1    7.59    0.78
   2   0   1    6.14    0.67
   2   0   2 2541.12   45.79
   2   0   2 2550.41   45.53
   2   0   2 2595.46   45.49
   2   0   2 2605.85   45.88
   2   0   3   63.54    2.12
   2   0   3   66.66    2.28
   2   0   3   67.91    2.48
   2   0   4 4539.35   80.05
   2   0   4 4552.24   79.51
   2   0   4 4539.58   80.29
  -2   0  -5 1573.87   29.75
   2   0   5 1695.75   29.58
   2   0   5 1625.19   30.30
   2   0   5 1632.31   30.51
   2   0   6 1890.36   35.02
  -2   0  -6 1861.97   34.18
   2   0   6 1890.37   34.89
  -2   0  -7  356.53    7.44
   2   0   7  369.90    8.77
  -2   0  -7  342.54    8.01
   2   0   7  361.41    8.80
  -2   0  -8   15.93    0.97
   2   0   8   13.98    1.52
  -2   0  -8   16.34    1.37
  -2   0  -9   -0.01    0.31
   2   0   9   -0.42    0.98
   2   0   9    1.09    1.03
   2   0   9    0.77    0.95
  -2   0  -9   -0.06    0.67
  -2   0 -10   26.07    1.05
   2   0  10   28.16    2.24
   2   0  10   27.23    2.28
  -2   0 -10   28.38    1.89
   2   0  10   26.85    2.40
  -2   0 -11  224.38    6.39
   2   0  11  212.16    7.02
   2   0  11  230.06    7.25
   2   0  11  231.13    7.41
   2   0  12 2725.98   51.22
   2   0  12 2722.50   51.46
   2   0  12 2675.99   51.06
  -2   0 -12 2666.15   49.72
   2   0  13   13.54    2.08
   2   0  13   12.82    1.89
  -2   0 -13   11.20    1.41
   2   0  13   12.19    1.95
   2   0  14 2159.89   42.45
   2   0  14 2050.71   41.76
   2   0  14 2148.95   42.15
  -2   0 -14 2126.83   40.42
  -2   0 -15 1041.60   21.80
   2   0  15 1035.00   23.47
   2   0  15  989.47   23.01
   2   0  15 1037.15   23.61
   2   0  16   60.78    4.05
   2   0  16   65.85    4.41
  -2   0 -16   63.88    3.54
   2   0  16   70.67    4.54
  -2   0 -17   23.25    2.21
   2   0  17   23.85    2.64
   2   0  17   23.73    2.79
   2   0  17   24.02    2.85
   2   0  18   96.36    5.67
   2   0  18   91.67    5.61
   2   0  18   94.98    5.37
   2   0  19  156.75    7.73
   2   0  19  166.62    7.91
   2   0  19  170.44    7.54
   2   0  20  127.29    4.05
   2   0  20  128.87    4.06
   2   0  20  120.65    6.88
   2   0  20  116.68    6.36
   2   0  20  117.56    6.73
   2   0  21   48.73    2.37
   2   0  21   50.19    2.42
   2   0  21   48.29    4.04
   2   0  21   45.23    4.26
   2   0  21   53.07    4.73
   2   0  22   19.64    1.56
   2   0  22   16.24    1.50
   2   0  22   18.93    2.65
   2   0  22   20.30    3.24
   2   0  22   16.61    2.79
   2   0  23   22.48    1.68
  -2   0 -23   16.90    3.10
   2   0  23   23.85    1.77
   2   0  23   19.91    3.17
   2   0  23   21.54    3.15
  -2   0 -24    7.31    2.58
   2   0  24    7.53    1.12
   2   0  24    7.99    2.25
   2   0  24    6.74    2.37
   2   0  25   19.63    1.67
  -2   0 -25   19.60    3.67
   2   0  25   20.65    3.47
   2   0  25   15.48    2.82
  -2   0 -26    3.82    2.36
   2   0  26    1.47    1.43
   2   0  26   -3.12    2.24
   2   0  26   -0.64    0.94
   2   0  27    0.87    0.91
   2   0  28   31.45    2.14
   2   0  29   34.04    2.22
   2   0  30  142.01    4.74
   2   0  31   42.13    2.34
   2   0  32    6.34    1.14
   2   0  33    1.18    0.78
   2   0  34    5.24    0.94
   2   0  35    3.53    0.78
   2   0  36    9.83    0.96
   2   0  37    5.74    0.72
  -2   1  38    0.68    0.41
   2   1 -38    2.09    0.66
   2   1 -37   45.58    2.05
  -2   1  37   46.44    1.88
  -2   1  36   74.22    2.65
   2   1 -36   76.53    2.91
  -2   1  35    8.54    1.02
  -2   1  34   29.71    1.81
  -2   1  33    7.25    1.30
  -2   1  33    7.34    1.06
  -2   1  32   14.87    1.51
  -2   1  32   13.39    1.40
  -2   1  31    3.79    1.07
  -2   1  31    3.67    0.86
  -2   1  30   86.80    3.51
  -2   1  30   87.79    3.63
  -2   1  29  351.26    8.80
  -2   1  29  359.81    9.01
  -2   1  28   18.87    1.78
  -2   1  28   16.63    1.52
  -2   1  27   79.26    3.38
   2   1 -27   82.87    6.82
  -2   1  27   87.19    3.57
  -2   1  26   14.29    2.90
  -2   1  26   14.15    1.44
   2   1 -26    7.68    2.43
  -2   1  26   12.50    1.42
  -2   1  25   30.52    3.81
   2   1 -25   28.88    3.59
  -2   1  25   31.91    2.12
   2   1 -24    8.40    2.28
  -2   1  24    8.90    2.36
  -2   1  24    6.01    1.04
  -2   1  23  122.27    7.49
   2   1 -23  117.36    6.90
  -2   1  23  120.63    4.11
   2   1 -22  126.55    7.07
  -2   1  22  124.41    7.38
  -2   1  22  124.79    4.13
   2   1 -21  100.62    6.04
  -2   1  21   97.92    6.37
  -2   1  21  102.24    3.53
  -2   1  20  141.38    7.64
   2   1 -20  141.21    7.08
  -2   1  19  180.11    6.82
  -2   1  19  172.20    8.23
   2   1 -19  161.97    7.55
  -2   1  18   68.64    5.00
   2   1 -18   65.83    4.58
  -2   1  18   68.80    3.92
   2   1 -17  791.51   19.74
  -2   1  17  811.24   18.16
  -2   1  17  768.37   20.48
   2   1 -16  386.23   11.83
  -2   1  16  395.40   12.78
  -2   1  16  409.41   10.60
  -2   1  15  168.65    7.43
  -2   1  15  162.45    5.61
   2   1 -15  166.17    5.35
  -2   1  14  167.56    5.49
   2   1 -14  164.63    5.44
  -2   1  14  168.36    7.31
   2   1 -14  164.41    6.59
  -2   1  13   38.14    3.45
  -2   1  13   36.95    2.19
   2   1 -13   34.76    2.28
   2   1 -13   34.17    2.87
  -2   1  13   35.33    1.90
  -2   1  13   34.45    1.75
  -2   1  12  356.23    8.51
  -2   1  12  353.19   10.86
   2   1 -12  348.73   10.02
   2   1 -12  345.09    8.95
  -2   1  12  346.93    7.98
  -2   1  11  129.99    4.04
  -2   1  11  126.08    5.84
   2   1 -11  126.95    5.15
   2   1 -11  122.36    4.52
  -2   1  11  125.11    3.94
  -2   1  10  466.68    9.98
   2   1 -10  490.14   11.81
   2   1 -10  460.63   10.96
  -2   1  10  463.67   12.52
  -2   1  10  461.28   10.23
  -2   1   9   22.90    1.35
   2   1  -9   24.22    2.13
   2   1  -9   25.00    1.95
  -2   1   9   23.63    1.63
   2   1  -8  373.15    9.30
  -2   1   8  359.02    7.50
   2   1  -8  351.91    8.86
  -2   1   8  359.39    8.41
   2   1  -7  193.59    5.72
  -2   1   7  177.17    4.02
   2   1  -7  186.62    5.54
  -2   1   7  184.00    5.17
   2   1  -6 1720.99   31.49
   2   1  -6 1645.97   31.42
  -2   1   6 1644.68   29.12
  -2   1   6 1692.70   31.08
   2   1  -5   48.72    2.53
   2   1  -5   44.81    2.33
  -2   1   5   46.35    2.33
   2   1  -4 9954.04  172.27
   2   1  -4 9695.49  172.67
  -2   1   4 9999.00  172.46
   2   1  -3  216.46    5.45
   2   1  -3  208.01    5.87
  -2   1   3  219.03    5.82
   2   1  -2 1010.17   19.10
   2   1  -2  990.24   18.54
   2   1  -2 1026.42   19.90
  -2   1   2 1051.09   19.88
   2   1  -1    3.22    0.63
   2   1  -1    3.16    0.59
   2   1  -1    3.28    0.89
  -2   1   1    3.40    1.02
   2   1   0 1537.69   28.00
   2   1   0 1550.70   28.53
   2   1   0 1569.54   29.13
  -2   1   0 1597.02   29.27
   2   1   1  206.63    4.45
   2   1   1  206.35    5.34
   2   1   1  205.70    5.49
  -2   1  -1  208.81    5.67
   2   1   2 7419.89  132.73
   2   1   2 7689.17  132.77
   2   1   2 7678.87  133.01
   2   1   2 7620.61  131.16
  -2   1  -2 7520.33  133.03
   2   1   3 1463.26   27.45
   2   1   3 1457.48   27.83
   2   1   3 1453.47   27.24
  -2   1  -3 1471.47   27.58
   2   1   4 4393.69   77.62
  -2   1  -4 4420.61   78.17
   2   1   4 4404.13   78.25
   2   1   4 4317.80   77.12
  -2   1  -4 4349.82   77.61
  -2   1  -5  767.57   16.02
   2   1   5  772.86   16.30
   2   1   5  765.21   15.56
   2   1   5  748.54   14.82
   2   1   5  761.97   15.08
  -2   1  -5  719.67   15.31
   2   1   6 3082.22   53.75
   2   1   6 2983.97   55.00
   2   1   6 2956.22   52.94
   2   1   6 2967.31   54.09
  -2   1  -6 3003.43   54.63
  -2   1  -6 2882.32   53.57
   2   1   7  480.70    9.90
  -2   1  -7  487.06   11.62
   2   1   7  497.18   12.07
   2   1   7  487.94   10.97
   2   1   7  508.52   11.36
  -2   1  -7  468.24   10.54
   2   1   8  325.84    8.34
  -2   1  -8  328.99    8.92
   2   1   8  333.10    9.39
   2   1   8  323.73    7.03
   2   1   8  342.07    8.69
  -2   1  -8  317.82    7.73
   2   1   9   50.07    3.37
  -2   1  -9   44.87    2.89
   2   1   9   48.68    2.78
   2   1   9   47.89    2.86
   2   1   9   46.28    1.70
  -2   1  -9   41.35    2.13
   2   1  10 1601.51   30.86
   2   1  10 1557.11   31.88
   2   1  10 1557.19   27.66
   2   1  10 1597.22   30.76
  -2   1 -10 1534.60   31.06
  -2   1 -10 1499.82   28.85
   2   1  11  945.20   20.43
   2   1  11  939.40   20.42
   2   1  11  941.35   21.47
  -2   1 -11  937.64   20.71
  -2   1 -11  940.91   18.18
  -2   1 -12   45.08    3.26
   2   1  12   46.00    3.59
   2   1  12   46.30    3.16
   2   1  12   45.45    3.11
   2   1  13   36.56    3.39
   2   1  13   47.38    3.53
  -2   1 -13   42.98    3.22
   2   1  13   42.53    3.14
   2   1  14  633.96   16.94
  -2   1 -14  625.00   16.02
   2   1  14  650.75   16.03
   2   1  14  640.98   16.15
   2   1  15   14.07    2.20
   2   1  15   13.18    2.36
  -2   1 -15   11.55    2.01
   2   1  15   10.83    1.94
   2   1  16  529.11   15.52
   2   1  16  530.84   14.90
  -2   1 -16  529.68   14.56
   2   1  16  522.91   14.52
   2   1  17   54.73    4.09
  -2   1 -17   54.69    3.99
   2   1  17   56.87    4.58
   2   1  17   59.99    4.38
   2   1  18  148.38    7.55
  -2   1 -18  147.90    6.86
   2   1  18  142.61    6.90
   2   1  18  150.31    7.31
   2   1  19  108.95    6.39
  -2   1 -19  114.17    6.06
   2   1  19  107.97    6.60
   2   1  19  105.86    5.99
   2   1  20  227.78    5.95
   2   1  20  227.18    9.91
  -2   1 -20  232.24    9.23
   2   1  20  228.70   10.08
   2   1  20  234.54    9.51
   2   1  20  221.13    5.92
   2   1  20  233.08    6.13
   2   1  21  279.03    6.95
   2   1  21  271.87    6.64
   2   1  21  277.90    6.98
   2   1  21  278.75   10.79
   2   1  21  261.13   11.11
  -2   1 -21  288.84   10.65
   2   1  21  270.28   11.32
   2   1  22    3.19    0.78
   2   1  22    2.40    0.81
   2   1  22    2.55    1.54
   2   1  22    4.56    0.89
   2   1  22    3.22    1.67
   2   1  23  112.09    3.91
   2   1  23  114.70    3.71
   2   1  23  115.02    3.97
   2   1  23  114.04    7.23
   2   1  23  111.41    6.78
   2   1  24  140.26    4.53
   2   1  24  138.86    4.52
   2   1  24  132.55    8.04
   2   1  24  123.88    7.37
   2   1  25  261.73    7.02
   2   1  25  263.91    7.07
   2   1  25  260.67   11.69
   2   1  26   91.68    3.58
   2   1  26   85.31    6.49
   2   1  27   52.66    2.63
   2   1  28    1.57    0.80
   2   1  29   63.73    2.92
   2   1  30    7.60    1.16
   2   1  31  169.62    5.07
   2   1  32   58.56    2.60
   2   1  33   19.95    1.43
   2   1  34   22.79    1.43
   2   1  35   31.65    1.57
   2   1  36   67.92    2.27
  -2   1 -36   74.23    2.64
  -2   1 -37    7.80    0.86
   2   2 -38   32.52    1.43
   2   2 -37   41.90    1.82
   2   2 -36    0.64    0.64
   2   2 -35   80.17    3.02
   2   2 -34    4.32    1.02
  -2   2  33   97.18    3.14
   2   2 -33   91.01    3.58
  -2   2  33   89.15    3.33
   2   2 -32   21.53    1.84
  -2   2  32   19.30    1.40
  -2   2  32   19.94    1.64
   2   2 -31   10.39    1.48
  -2   2  31   10.67    1.29
  -2   2  31   10.03    1.12
  -2   2  30   22.51    1.60
  -2   2  30   21.77    1.75
  -2   2  29   28.54    1.81
  -2   2  29   24.09    1.89
  -2   2  28  190.68    5.46
  -2   2  28  189.31    5.72
  -2   2  27  113.92    3.93
  -2   2  27  109.56    4.12
  -2   2  26    7.32    1.22
  -2   2  26    8.31    1.11
  -2   2  26    5.34    2.46
   2   2 -26   11.84    2.79
  -2   2  25  467.57   10.36
  -2   2  25  443.47   10.52
  -2   2  25  452.48   17.22
   2   2 -25  442.79   16.37
  -2   2  24   39.10    2.11
  -2   2  24   43.50    2.37
  -2   2  24   42.53    4.93
   2   2 -24   41.94    4.63
  -2   2  23  103.46    3.58
   2   2 -23  102.40    6.95
  -2   2  23   97.79    7.29
  -2   2  23   97.06    3.67
   2   2 -22   90.36    6.36
  -2   2  22   91.16    6.93
  -2   2  22   90.63    3.43
   2   2 -21   36.00    3.97
  -2   2  21   36.01    4.36
  -2   2  21   31.93    1.94
  -2   2  20   24.25    3.63
   2   2 -20   21.43    3.22
  -2   2  20   27.79    1.73
  -2   2  19   21.94    3.40
   2   2 -19   22.88    3.06
  -2   2  18   87.72    6.25
   2   2 -18   98.15    6.13
  -2   2  17   44.78    4.50
   2   2 -17   48.84    3.54
   2   2 -17   50.65    4.23
  -2   2  16   49.19    4.59
   2   2 -16   53.47    4.32
   2   2 -16   57.82    3.90
  -2   2  15   84.04    5.79
   2   2 -15   89.67    5.43
   2   2 -15   82.44    4.73
  -2   2  14   31.64    3.84
   2   2 -14   32.05    3.29
   2   2 -14   31.52    2.94
  -2   2  14   28.91    2.18
  -2   2  13   97.23    6.03
   2   2 -13  100.72    5.45
   2   2 -13   95.53    4.99
  -2   2  13   96.84    4.18
  -2   2  12  502.07   15.11
   2   2 -12  492.30   13.52
   2   2 -12  515.27   14.00
  -2   2  12  503.82   12.22
  -2   2  11  465.33   13.96
   2   2 -11  474.25   13.00
   2   2 -11  447.41   12.71
  -2   2  11  473.52   11.68
   2   2 -10  218.87    7.72
  -2   2  10  208.46    8.48
   2   2 -10  207.07    7.55
  -2   2  10  206.49    6.72
  -2   2   9 1056.57   24.77
   2   2  -9 1114.46   23.62
   2   2  -9 1065.27   23.74
  -2   2   9 1083.96   22.68
   2   2  -8 2803.97   53.91
   2   2  -8 2862.31   53.40
  -2   2   8 2754.48   54.61
  -2   2   8 2838.93   52.78
   2   2  -7  248.68    7.77
   2   2  -7  248.33    8.28
  -2   2   7  254.20    7.69
   2   2  -6  300.68    9.12
   2   2  -6  292.17    8.42
  -2   2   6  292.98    8.54
   2   2  -5  305.13    8.41
   2   2  -5  299.96    9.16
  -2   2   5  303.44    8.66
   2   2  -4 2398.43   44.57
   2   2  -4 2389.68   45.97
   2   2  -4 2378.20   41.92
  -2   2   4 2425.75   45.37
   2   2  -3   97.62    2.90
   2   2  -3  104.03    3.99
   2   2  -3  113.18    4.90
  -2   2   3  110.63    4.65
   2   2  -2  418.28    9.16
   2   2  -2  440.29   10.09
   2   2  -2  452.70   11.59
  -2   2   2  446.44   11.26
   2   2  -1   65.80    2.69
   2   2  -1   68.18    2.84
   2   2  -1   69.19    3.72
  -2   2   1   74.36    3.78
   2   2   0 1042.78   20.25
   2   2   0 1080.88   22.29
   2   2   0 1011.41   20.63
  -2   2   0 1089.89   22.25
   2   2   1   10.16    0.93
   2   2   1    9.33    1.28
   2   2   1    8.85    1.55
  -2   2  -1   10.65    1.58
  -2   2  -1    9.79    1.72
  -2   2  -2  478.34   11.67
   2   2   2  450.91   10.96
   2   2   2  450.64    9.45
   2   2   2  470.48   11.55
  -2   2  -2  470.69   11.71
  -2   2  -3   59.66    3.40
   2   2   3   55.69    3.05
   2   2   3   54.62    1.86
   2   2   3   57.73    3.13
  -2   2  -3   56.74    3.33
  -2   2  -4  589.39   13.93
   2   2   4  581.50   13.61
   2   2   4  548.71   13.15
   2   2   4  561.56   10.36
  -2   2  -4  556.97   13.56
  -2   2  -5  118.76    5.10
   2   2   5  110.43    4.41
   2   2   5  109.87    4.86
  -2   2  -5  115.26    4.79
   2   2   6   74.38    4.07
  -2   2  -6   78.95    4.27
   2   2   6   75.08    3.40
   2   2   6   72.64    3.51
  -2   2  -6   78.02    3.83
  -2   2  -7  242.62    8.08
   2   2   7  234.41    8.04
   2   2   7  231.14    6.72
   2   2   7  233.27    7.05
  -2   2  -7  233.63    7.30
   2   2   8   63.23    4.14
  -2   2  -8   67.57    4.11
   2   2   8   62.81    3.01
  -2   2  -8   63.45    3.51
   2   2   9  212.83    8.09
   2   2   9  209.66    6.85
  -2   2  -9  222.41    8.04
   2   2   9  213.23    6.13
  -2   2  -9  209.57    6.82
   2   2  10  928.77   19.91
   2   2  10  891.80   18.13
   2   2  10  904.38   21.64
  -2   2 -10  908.20   21.31
  -2   2 -10  893.03   19.40
   2   2  11  171.44    6.33
   2   2  11  184.37    7.75
  -2   2 -11  169.60    7.30
  -2   2 -11  176.41    6.00
   2   2  12  161.84    7.49
  -2   2 -12  157.78    7.14
   2   2  12  161.55    6.26
  -2   2 -12  168.15    5.72
   2   2  13  143.30    7.24
  -2   2 -13  146.21    6.97
   2   2  13  144.55    6.02
   2   2  14  557.41   16.57
  -2   2 -14  554.25   16.06
   2   2  14  563.39   14.59
   2   2  15   24.17    3.27
  -2   2 -15   22.70    2.98
   2   2  15   21.88    2.40
   2   2  16   48.74    3.64
   2   2  16   46.65    4.48
  -2   2 -16   42.05    4.00
  -2   2 -17   24.41    3.28
   2   2  17   25.84    3.50
   2   2  17   25.64    2.77
   2   2  18  161.06    7.16
  -2   2 -18  140.74    7.58
   2   2  18  134.68    7.97
   2   2  18  143.26    4.21
   2   2  18  154.16    4.59
  -2   2 -19  197.99    9.31
   2   2  19  195.49    9.85
   2   2  19  207.78    8.56
   2   2  19  194.96    5.30
   2   2  19  217.96    5.82
   2   2  20  163.18    4.74
   2   2  20  178.59    9.48
  -2   2 -20  174.94    8.79
   2   2  21   61.46    2.58
   2   2  21   60.56    2.65
   2   2  21   54.45    5.21
  -2   2 -21   61.24    5.14
   2   2  22   96.78    3.47
   2   2  22  105.93    3.60
   2   2  22  101.85    3.61
  -2   2 -22   95.76    6.63
   2   2  22   98.19    7.22
   2   2  23   66.52    2.78
   2   2  23   68.75    2.84
   2   2  23   68.78    2.93
   2   2  23   62.94    5.83
  -2   2 -23   64.62    5.57
   2   2  24   56.07    2.54
   2   2  24   60.76    2.66
   2   2  24   59.31    2.75
   2   2  24   57.72    5.76
  -2   2 -24   61.56    5.46
   2   2  25   45.66    2.26
   2   2  25   50.79    2.39
   2   2  25   47.70    2.47
   2   2  26   45.11    2.28
   2   2  26   43.63    2.21
   2   2  26   46.25    2.35
   2   2  27  120.97    3.97
   2   2  27  132.00    4.17
   2   2  28  175.54    5.04
   2   2  29  141.57    4.31
   2   2  30   14.86    1.22
  -2   2 -31   43.91    2.47
   2   2  31   43.04    1.99
  -2   2 -32    1.15    0.95
  -2   2 -33   32.66    1.94
  -2   2 -34   33.09    1.85
  -2   2 -35    9.94    1.04
  -2   2 -36    1.00    0.59
   2   3 -36   32.61    1.52
   2   3 -35   58.79    2.27
   2   3 -34    8.53    1.12
   2   3 -33  149.05    4.47
   2   3 -32   19.56    1.65
  -2   3  32   16.69    1.27
   2   3 -31  229.11    6.27
  -2   3  31  219.30    5.74
   2   3 -30    0.58    0.96
  -2   3  30    1.31    0.69
   2   3 -29   66.46    3.15
  -2   3  29   64.79    2.76
   2   3 -28    7.79    1.39
  -2   3  28    8.54    1.13
   2   3 -27  188.55    5.91
  -2   3  27  180.94    5.34
   2   3 -26   10.71    1.60
  -2   3  26    7.66    1.12
   2   3 -25   31.61    2.29
  -2   3  25   33.09    2.09
   2   3 -24  106.06    4.21
  -2   3  24  108.28    3.86
   2   3 -23  288.11    7.81
  -2   3  23  280.59    7.32
   2   3 -23  302.07   13.31
  -2   3  23  303.59   13.97
   2   3 -22   15.78    1.66
  -2   3  22   15.63    1.42
   2   3 -22   19.00    3.49
  -2   3  22   12.95    2.70
  -2   3  21  281.39    6.95
   2   3 -21  301.13    7.80
  -2   3  21  280.26    7.24
  -2   3  21  308.87   13.84
   2   3 -21  298.36   12.84
   2   3 -20   79.90    3.40
  -2   3  20   76.38    2.92
  -2   3  20   76.39    3.02
  -2   3  20   74.76    6.47
   2   3 -19  114.33    4.08
  -2   3  19  107.42    3.56
  -2   3  19  104.04    3.65
  -2   3  19  114.86    7.93
   2   3 -19  111.69    7.35
  -2   3  18   27.45    1.67
   2   3 -18   31.67    2.00
   2   3 -18   34.41    4.16
  -2   3  18   29.84    4.14
  -2   3  18   31.16    1.82
   2   3 -17   51.32    2.52
  -2   3  17   48.24    2.15
  -2   3  17   48.26    5.15
   2   3 -17   52.09    4.81
   2   3 -17   46.07    4.26
  -2   3  17   49.67    2.26
  -2   3  17   47.66    2.22
  -2   3  16    1.48    0.63
   2   3 -16    2.21    0.81
  -2   3  16    1.21    1.84
   2   3 -16    0.44    1.34
   2   3 -16    0.72    1.59
  -2   3  15   44.29    4.72
   2   3 -15   47.80    4.46
   2   3 -15   37.99    3.87
  -2   3  14   49.98    4.89
   2   3 -14   42.91    4.12
   2   3 -14   42.73    4.01
  -2   3  13  105.83    6.91
   2   3 -13  103.17    6.11
   2   3 -13  112.85    6.53
   2   3 -12    8.90    2.21
   2   3 -12   12.06    2.29
  -2   3  12   10.93    2.66
  -2   3  12   10.48    1.85
  -2   3  11   58.96    4.95
   2   3 -11   63.29    4.59
   2   3 -11   55.45    4.56
  -2   3  11   59.22    3.98
   2   3 -10  292.15   10.24
   2   3 -10  287.71   10.86
  -2   3  10  277.89   11.04
  -2   3  10  292.48    9.69
  -2   3   9  343.74   12.31
   2   3  -9  365.70   11.53
   2   3  -9  349.26   12.16
  -2   3   9  364.98   11.16
  -2   3   8  134.19    6.99
   2   3  -8  137.64    6.31
   2   3  -8  127.39    6.78
  -2   3   8  135.00    6.25
  -2   3   7   34.11    2.52
   2   3  -7   34.36    3.07
   2   3  -7   40.26    3.87
  -2   3   7   34.35    3.56
  -2   3   7   34.80    3.21
   2   3  -6   83.52    5.38
  -2   3   6   83.29    4.00
  -2   3   6   83.51    5.23
   2   3  -6   87.49    4.65
  -2   3   6   84.66    4.91
   2   3  -5   49.36    4.08
  -2   3   5   53.09    3.16
   2   3  -5   48.63    3.34
  -2   3   5   49.09    3.86
  -2   3   5   52.73    3.99
  -2   3   4  758.97   17.52
  -2   3   4  733.74   18.80
   2   3  -4  776.87   17.86
   2   3  -4  796.40   19.96
  -2   3   4  789.72   19.07
  -2   3   3  164.83    6.94
   2   3  -3  172.47    6.24
  -2   3   3  169.25    6.27
   2   3  -3  180.31    7.72
  -2   3   3  168.73    7.13
  -2   3   2   34.34    3.06
   2   3  -2   30.87    1.88
  -2   3   2   34.92    2.81
   2   3  -2   32.01    2.45
   2   3  -2   31.08    3.32
  -2   3   2   32.33    3.28
   2   3  -1   25.08    2.98
   2   3  -1   23.01    1.99
  -2   3   1   22.33    2.51
   2   3  -1   23.31    1.82
  -2   3   1   23.36    2.36
  -2   3   1   28.07    3.13
  -2   3   0  160.62    6.25
  -2   3   0  168.30    6.59
   2   3   0  166.22    5.69
   2   3   0  176.85    5.66
   2   3   0  169.00    7.35
  -2   3   0  179.60    7.37
   2   3   1   13.76    2.32
   2   3   1   13.13    1.37
   2   3   1   14.59    1.74
  -2   3  -1   12.30    1.90
  -2   3  -1   12.41    2.42
  -2   3  -2  128.68    5.80
   2   3   2  118.30    5.05
   2   3   2  128.68    4.25
   2   3   2  121.26    6.04
  -2   3  -2  119.43    6.01
   2   3   3   31.26    2.64
  -2   3  -3   31.49    2.90
   2   3   3   28.64    2.94
  -2   3  -3   31.08    3.18
  -2   3  -4 1134.59   25.12
   2   3   4 1066.55   24.16
   2   3   4 1111.33   24.85
  -2   3  -4 1117.29   25.16
  -2   3  -5   54.60    3.98
   2   3   5   43.25    3.37
   2   3   5   48.91    3.57
  -2   3  -5   53.15    3.86
  -2   3  -6  220.19    8.55
   2   3   6  216.63    8.28
   2   3   6  222.81    7.93
  -2   3  -6  210.37    8.17
   2   3   7   78.23    4.36
  -2   3  -7   85.21    5.21
   2   3   7   76.38    4.75
  -2   3  -7   77.77    4.66
   2   3   8  268.93    9.89
   2   3   8  273.63    8.89
  -2   3  -8  284.25   10.33
  -2   3  -8  273.19    9.42
   2   3   9  118.65    6.44
  -2   3  -9  121.76    6.59
   2   3   9  124.49    5.39
  -2   3  -9  123.75    5.88
   2   3  10  263.22   10.40
  -2   3 -10  287.27   10.80
  -2   3 -10  284.65    9.58
  -2   3 -11  324.45   11.99
   2   3  11  319.06   11.95
  -2   3 -11  344.41   10.73
   2   3  12  145.35    7.73
  -2   3 -12  151.84    7.88
  -2   3 -13  119.92    7.11
   2   3  13  120.91    7.25
  -2   3 -14   28.84    3.67
   2   3  14   26.84    3.51
   2   3  14   31.07    1.71
   2   3  14   30.80    1.80
   2   3  15   19.25    3.15
  -2   3 -15   16.70    2.94
  -2   3 -15   26.09    1.74
   2   3  15   19.59    1.42
   2   3  15   18.47    1.41
   2   3  15   20.72    1.85
   2   3  16  165.78    9.15
  -2   3 -16  183.29    9.25
  -2   3 -16  171.11    5.15
   2   3  16  172.44    4.90
   2   3  16  172.79    5.01
  -2   3 -17   46.71    4.82
   2   3  17   42.51    4.71
   2   3  17   43.61    2.20
  -2   3 -17   43.78    2.37
   2   3  17   45.91    2.32
   2   3  18  191.00   10.19
  -2   3 -18  192.60    9.86
   2   3  18  197.00    5.43
  -2   3 -18  193.05    5.73
  -2   3 -19   12.91    2.79
   2   3  19   10.67    2.87
  -2   3 -19    9.01    1.24
   2   3  19    9.47    1.19
   2   3  20   46.01    5.10
  -2   3 -20   51.06    5.08
  -2   3 -20   48.80    2.66
   2   3  20   44.12    2.30
  -2   3 -21  169.97    9.67
   2   3  21  175.09   10.04
   2   3  21  161.18    4.89
  -2   3 -21  164.10    5.37
   2   3  22   39.06    4.68
  -2   3 -22   42.36    4.75
   2   3  22   41.48    2.22
  -2   3 -22   42.46    2.59
   2   3  23  502.07   11.28
  -2   3 -23  528.31   12.07
   2   3  24   58.16    2.67
  -2   3 -24   59.38    3.03
  -2   3 -25   53.70    2.92
   2   3  25   49.97    2.41
  -2   3 -26    1.91    1.10
   2   3  26    0.51    0.73
  -2   3 -27  101.50    4.00
   2   3  27  100.19    3.45
   2   3  28   28.77    1.66
  -2   3 -28   29.96    2.11
  -2   3 -29   56.59    2.80
  -2   3 -30   12.89    1.40
  -2   3 -31   40.43    2.15
  -2   3 -32   20.76    1.50
  -2   3 -33  100.30    3.20
  -2   3 -34   10.37    0.95
   2   4 -34   29.62    1.36
   2   4 -33    4.55    0.78
   2   4 -32    2.28    0.72
   2   4 -31   56.04    2.43
   2   4 -30   11.64    1.31
   2   4 -29   12.81    1.44
   2   4 -28    3.23    1.09
   2   4 -27   54.16    2.79
   2   4 -26    2.38    1.10
   2   4 -25   11.59    1.54
  -2   4  24    8.08    0.97
   2   4 -24   10.35    1.56
  -2   4  23   85.15    3.18
   2   4 -23   88.07    3.74
   2   4 -22   31.46    2.26
  -2   4  22   28.75    1.80
  -2   4  21  252.61    6.61
   2   4 -21  269.48    7.44
  -2   4  20   41.87    2.20
   2   4 -20   43.72    2.64
  -2   4  19  252.43   12.70
   2   4 -19  257.01    7.13
  -2   4  19  237.45    6.47
  -2   4  18  117.19    8.39
   2   4 -18  126.72    8.24
  -2   4  18  112.94    3.90
   2   4 -18  115.86    4.32
  -2   4  17  140.80    9.10
   2   4 -17  145.08    8.74
   2   4 -17  134.47    8.30
  -2   4  17  129.32    4.26
   2   4 -17  135.14    4.67
  -2   4  17  128.46    4.24
  -2   4  16  122.28    8.43
   2   4 -16  138.05    8.32
   2   4 -16  119.73    7.85
   2   4 -16  135.65    4.59
  -2   4  16  126.76    4.18
  -2   4  16  126.03    4.14
   2   4 -15  136.70    8.40
   2   4 -15  130.07    7.99
  -2   4  15  134.82    8.63
  -2   4  15  126.56    4.24
   2   4 -15  138.72    4.58
  -2   4  15  130.64    4.17
  -2   4  14  216.53   10.96
   2   4 -14  230.47   10.60
   2   4 -14  217.14   10.82
   2   4 -14  225.59    6.20
   2   4 -14  202.49    5.63
  -2   4  14  213.81    5.74
   2   4 -13   32.03    4.08
   2   4 -13   29.30    3.78
  -2   4  13   35.19    4.40
  -2   4  13   33.77    1.88
   2   4 -13   37.01    2.16
   2   4 -13   34.29    1.96
  -2   4  12   47.75    4.94
   2   4 -12   46.07    4.50
   2   4 -12   50.98    5.09
  -2   4  12   47.70    2.25
   2   4 -12   50.07    2.53
   2   4 -12   48.69    2.33
   2   4 -11  149.80    7.92
   2   4 -11  145.34    8.59
  -2   4  11  139.12    8.17
  -2   4  11  146.44    4.34
   2   4 -11  149.00    4.65
   2   4 -11  141.61    4.37
   2   4 -10  287.37   11.19
  -2   4  10  274.21   11.66
   2   4 -10  278.40   12.17
  -2   4  10  273.30    6.77
   2   4 -10  297.91    7.27
   2   4 -10  274.70    6.95
  -2   4   9   43.44    4.36
   2   4  -9   37.04    3.75
   2   4  -9   44.64    4.55
   2   4  -9   48.27    2.38
   2   4  -9   40.33    2.13
  -2   4   9   43.89    2.16
   2   4  -8  271.74    6.79
   2   4  -8  262.09   11.64
  -2   4   8  252.97   10.69
   2   4  -8  253.08   10.08
  -2   4   8  276.59   10.77
   2   4  -8  263.82    6.67
   2   4  -7   10.78    1.22
  -2   4   7    8.30    2.08
  -2   4   7    8.39    2.14
   2   4  -7   11.22    2.20
   2   4  -7    8.11    2.60
  -2   4   6   23.74    3.09
   2   4  -6   20.86    3.16
  -2   4   6   22.60    3.02
   2   4  -6   25.50    3.00
  -2   4   5    5.37    1.94
   2   4  -5    4.52    1.87
   2   4  -5    5.66    1.48
  -2   4   5    5.04    1.61
  -2   4   4 1306.83   30.91
  -2   4   4 1261.48   29.73
  -2   4   4 1333.45   28.62
   2   4  -4 1321.84   29.00
   2   4  -4 1345.77   32.34
  -2   4   3   31.35    3.70
   2   4  -3   25.58    3.72
   2   4  -3   22.04    2.38
  -2   4   3   25.73    2.95
  -2   4   3   26.56    2.65
  -2   4   2  721.66   19.74
  -2   4   2  702.08   17.92
   2   4  -2  681.42   17.14
   2   4  -2  671.19   20.14
  -2   4   1   58.53    4.77
  -2   4   1   54.97    3.99
   2   4  -1   63.24    5.21
  -2   4   0  666.36   18.72
  -2   4   0  626.54   17.10
   2   4   0  632.16   18.96
  -2   4  -1   13.58    2.59
   2   4   1   14.38    2.59
  -2   4  -1   13.42    2.28
  -2   4  -2    1.97    1.68
   2   4   2    0.03    1.60
  -2   4  -2    0.72    1.48
  -2   4  -3   22.50    2.98
   2   4   3   18.70    2.79
  -2   4  -3   19.94    2.84
  -2   4  -4   12.27    2.41
  -2   4  -4   13.83    2.35
   2   4   4   10.55    2.27
   2   4   4   12.23    1.95
  -2   4  -5   27.87    3.40
  -2   4  -5   26.38    3.25
   2   4   5   21.50    2.67
   2   4   5   26.17    3.20
   2   4   6  573.10   11.95
  -2   4  -6  567.44   17.03
   2   4   6  540.33   16.05
  -2   4  -6  547.04   16.96
   2   4   6  568.38   16.69
   2   4   7   86.87    5.49
  -2   4  -7   79.80    5.80
   2   4   7   85.05    5.51
   2   4   7   86.97    3.14
  -2   4  -8   25.59    3.45
   2   4   8   23.37    2.69
   2   4   8   17.38    2.62
  -2   4  -8   20.59    1.52
   2   4   8   22.55    1.53
   2   4   8   19.16    1.48
  -2   4  -8   21.80    1.47
   2   4   9    2.88    1.68
  -2   4  -9    2.04    1.52
   2   4   9    2.47    0.70
  -2   4  -9    2.56    0.76
   2   4   9    3.55    0.84
  -2   4  -9    3.31    0.75
   2   4  10   38.37    4.05
  -2   4 -10   43.86    4.53
   2   4  10   44.63    2.19
   2   4  10   43.30    2.22
  -2   4 -10   39.25    2.14
  -2   4 -10   43.30    2.07
  -2   4 -11   31.98    3.98
   2   4  11   29.34    3.68
   2   4  11   28.57    1.84
   2   4  11   30.12    1.81
  -2   4 -11   30.06    1.94
   2   4  12  204.40   10.12
  -2   4 -12  223.03   10.69
   2   4  12  224.10    6.00
  -2   4 -12  210.51    6.01
   2   4  12  222.98    5.99
  -2   4 -13   -0.39    1.94
   2   4  13    1.11    1.58
  -2   4 -13   -0.87    0.69
   2   4  13    0.71    0.75
   2   4  13    0.61    0.66
   2   4  14   86.20    6.64
  -2   4 -14   82.15    6.49
   2   4  14   84.74    3.27
  -2   4 -14   77.24    3.31
   2   4  14   87.69    3.37
   2   4  15  180.80    9.98
  -2   4 -15  209.31   10.64
  -2   4 -15  187.72    5.70
   2   4  15  186.15    5.48
   2   4  15  200.38    5.65
  -2   4 -16    5.10    2.06
   2   4  16    2.48    1.96
  -2   4 -16    7.98    2.61
   2   4  16    5.77    1.06
   2   4  16    4.25    0.98
  -2   4 -16    5.08    1.13
   2   4  17   68.83    6.25
  -2   4 -17   72.48    6.32
  -2   4 -17   74.50    3.27
   2   4  17   71.58    3.03
   2   4  17   71.81    3.17
   2   4  18  204.77   11.03
  -2   4 -18  209.82   11.03
   2   4  18  198.74    5.77
  -2   4 -18  200.63    6.05
   2   4  19   57.44    2.72
  -2   4 -19   57.47    2.93
  -2   4 -20   14.91    1.57
   2   4  20   15.48    1.54
   2   4  21  115.24    4.05
  -2   4 -21  119.46    4.40
   2   4  22  150.23    4.72
  -2   4 -22  148.96    5.05
  -2   4 -23   20.56    1.90
   2   4  23   20.76    1.64
   2   4  24   37.18    2.06
  -2   4 -24   36.85    2.32
   2   4  25    3.10    0.81
  -2   4 -25    4.05    1.11
  -2   4 -26    8.12    1.24
   2   4  26    7.24    0.97
   2   4  27   27.76    1.60
  -2   4 -27   27.67    1.87
  -2   4 -28   35.11    2.01
   2   4  28   32.15    1.63
  -2   4 -29    9.86    1.14
   2   4  29   10.35    0.90
  -2   4 -30    7.17    0.92
  -2   4 -31   15.21    1.14
  -2   4 -32   14.76    0.99
   2   5 -30    3.38    0.66
   2   5 -29    2.39    0.72
   2   5 -28    3.14    0.79
   2   5 -27   15.61    1.35
   2   5 -26    1.40    0.84
   2   5 -25   25.03    1.79
  -2   5  25   24.81    1.40
   2   5 -24    2.28    1.01
  -2   5  24    3.22    0.75
  -2   5  23  109.22    3.55
   2   5 -23  119.43    4.18
  -2   5  22    5.55    0.92
   2   5 -22    6.59    1.27
   2   5 -21  124.90    4.45
  -2   5  21  117.49    3.90
   2   5 -20   19.87    1.90
  -2   5  20   18.26    1.51
   2   5 -19   66.19    3.20
  -2   5  19   61.19    2.77
   2   5 -18   43.06    2.61
  -2   5  18   41.30    2.29
  -2   5  17   30.28    1.96
   2   5 -17   34.15    2.33
  -2   5  17   29.10    1.90
  -2   5  16   37.19    2.17
   2   5 -16   37.02    2.43
  -2   5  16   35.78    2.07
   2   5 -15   83.50    3.62
  -2   5  15   87.03    3.47
   2   5 -15   82.34    3.17
  -2   5  15   78.46    3.21
  -2   5  14   76.94    3.29
   2   5 -14   81.56    3.53
   2   5 -14   74.40    3.10
  -2   5  14   72.70    3.05
   2   5 -13  208.11   11.53
   2   5 -13  199.30   10.31
   2   5 -13  208.37    6.17
   2   5 -13  201.64    5.76
  -2   5  13  202.08    5.71
   2   5 -12   65.86    5.72
   2   5 -12   72.26    6.58
  -2   5  12   61.09    2.77
   2   5 -12   66.26    3.15
   2   5 -12   61.58    2.85
   2   5 -11   42.51    5.12
   2   5 -11   44.55    4.60
   2   5 -11   47.63    2.60
  -2   5  11   41.47    2.25
   2   5 -11   42.13    2.38
   2   5 -10    2.51    1.75
   2   5 -10    2.39    1.02
  -2   5  10    2.95    0.82
   2   5 -10    4.35    1.00
   2   5  -9   15.67    3.54
   2   5  -9   10.29    2.40
  -2   5   9   10.15    1.17
   2   5  -9   13.90    1.55
   2   5  -9   10.32    1.26
   2   5  -8   44.17    5.18
  -2   5   8   48.38    2.36
   2   5  -8   49.28    2.62
   2   5  -8   47.00    2.53
  -2   5   7   18.77    3.22
   2   5  -7   23.86    4.09
  -2   5   7   24.56    1.69
   2   5  -7   25.52    1.89
   2   5  -7   28.08    1.95
  -2   5   6   10.25    2.55
   2   5  -6   10.43    2.85
   2   5  -6   11.18    1.43
  -2   5   6    9.80    1.15
   2   5  -6    8.46    1.33
  -2   5   6    8.28    1.22
   2   5  -5   14.35    3.41
   2   5  -5   15.08    1.52
  -2   5   5   15.04    1.36
  -2   5   5   12.88    1.40
   2   5  -5   13.48    1.52
   2   5  -4  101.92    7.71
  -2   5   4  100.20    3.57
   2   5  -4  102.76    3.82
   2   5  -4  100.37    3.89
  -2   5   4  105.79    3.91
   2   5  -3   43.49    4.98
   2   5  -3   43.59    2.39
  -2   5   3   40.29    2.13
   2   5  -3   42.00    2.47
  -2   5   3   40.78    2.36
   2   5  -2  596.92   20.27
   2   5  -2  603.27   13.03
   2   5  -2  623.60   13.20
  -2   5   2  618.89   13.11
   2   5  -1   14.28    3.03
   2   5  -1   17.04    1.56
   2   5  -1   16.01    1.61
  -2   5   1   15.65    1.55
   2   5   0   73.21    6.32
   2   5   0   80.06    3.31
  -2   5   0   82.89    3.41
   2   5   0   82.66    3.42
   2   5   1    5.86    2.41
   2   5   1    5.44    0.99
   2   5   1    7.86    1.20
  -2   5  -1    5.26    1.10
   2   5   2   97.09    7.14
   2   5   2  108.52    3.87
   2   5   2  102.36    3.92
  -2   5  -2  101.47    3.92
   2   5   3   18.14    3.33
  -2   5  -3   25.88    3.41
   2   5   3   23.76    1.72
  -2   5  -3   23.76    1.68
   2   5   3   23.25    1.84
  -2   5  -3   22.40    1.82
  -2   5  -4  393.98   14.39
   2   5   4  385.94   14.98
   2   5   4  404.24    9.46
  -2   5  -4  391.30    9.31
   2   5   4  403.83    9.50
  -2   5  -4  403.30    9.50
   2   5   5   49.30    4.84
  -2   5  -5   58.91    5.12
   2   5   5   56.47    2.72
  -2   5  -5   56.20    2.64
   2   5   5   59.73    2.79
  -2   5  -5   58.01    2.74
   2   5   6   62.12    5.38
   2   5   6   59.23    2.75
  -2   5  -6   55.94    2.68
   2   5   6   60.74    2.82
   2   5   6   57.88    2.83
  -2   5  -6   54.56    2.77
  -2   5  -7    5.78    2.22
   2   5   7    3.89    0.93
  -2   5  -7    4.42    0.99
   2   5   7    4.56    0.94
   2   5   7    5.26    1.07
  -2   5  -7    6.56    1.14
  -2   5  -8   92.20    6.85
   2   5   8  104.35    3.85
  -2   5  -8  100.13    3.81
   2   5   8  105.42    3.86
  -2   5  -8  106.29    3.75
   2   5   8  107.43    3.82
  -2   5  -9   49.63    5.17
   2   5   9   50.00    2.61
   2   5   9   50.16    2.58
  -2   5  -9   49.10    2.58
  -2   5  -9   51.50    2.44
   2   5   9   49.58    2.46
  -2   5 -10   12.24    3.12
  -2   5 -10   13.11    3.18
  -2   5 -10   11.69    1.43
   2   5  10   12.14    1.40
   2   5  10   13.23    1.42
  -2   5 -10   13.01    1.28
   2   5  10   13.66    1.37
  -2   5 -11  177.15    9.93
  -2   5 -11  162.62   10.42
  -2   5 -11  177.98    5.48
   2   5  11  183.93    5.47
   2   5  11  176.70    5.45
   2   5  11  181.92    5.23
   2   5  12   39.90    2.30
   2   5  12   42.75    2.35
  -2   5 -12   40.72    2.39
  -2   5 -13  113.44    4.21
   2   5  13  121.18    4.23
   2   5  13  114.50    4.17
  -2   5 -14    6.10    1.09
   2   5  14    7.85    1.24
   2   5  14    7.63    1.26
  -2   5 -15  107.01    4.09
   2   5  15  112.30    4.05
   2   5  15  107.80    4.02
   2   5  16  103.59    3.88
  -2   5 -16  103.15    3.98
   2   5  16  103.90    3.89
  -2   5 -17    1.00    0.84
   2   5  17    0.34    0.89
   2   5  17    1.84    0.87
  -2   5 -18  103.45    3.98
   2   5  18  115.63    4.01
  -2   5 -19   95.30    3.74
   2   5  19  101.29    3.69
   2   5  20  101.38    3.63
  -2   5 -20   95.48    3.70
   2   5  21   32.15    1.90
  -2   5 -21   28.84    1.97
   2   5  22   89.45    3.26
  -2   5 -22   90.08    3.41
  -2   5 -23    4.27    0.99
   2   5  23    6.79    1.01
  -2   5 -24    5.93    1.00
   2   5  24    4.68    0.80
   2   5  25   15.82    1.19
  -2   5 -25   14.66    1.26
  -2   5 -26   13.83    1.18
   2   5  26   15.58    1.08
  -2   5 -27    7.39    0.90
   2   5  27    5.07    0.66
  -2   5 -28   15.75    1.05
   2   6 -25    1.52    0.59
   2   6 -24    0.58    0.58
  -2   6  24    1.54    0.43
   2   6 -23   23.02    1.45
  -2   6  23   22.76    1.20
  -2   6  22   15.27    1.07
   2   6 -22   15.13    1.30
  -2   6  21   39.35    1.80
   2   6 -21   43.47    2.12
  -2   6  20   15.12    1.21
   2   6 -20   14.71    1.40
   2   6 -19   20.79    1.62
  -2   6  19   20.75    1.45
   2   6 -18    7.05    1.20
  -2   6  18    5.54    0.93
  -2   6  17   40.50    2.09
   2   6 -17   43.07    2.35
   2   6 -16   10.52    1.37
  -2   6  16   10.57    1.23
  -2   6  15   44.60    2.33
   2   6 -15   43.19    2.43
   2   6 -15   43.56    2.08
  -2   6  15   43.89    2.11
   2   6 -14   65.22    3.02
  -2   6  14   64.26    2.84
   2   6 -14   60.25    2.60
  -2   6  14   58.89    2.53
  -2   6  13  199.02    5.80
   2   6 -13  204.47    5.99
  -2   6  13  204.82    5.54
   2   6 -13  208.10    5.63
  -2   6  12   52.67    2.63
   2   6 -12   57.93    2.88
  -2   6  12   47.92    2.33
   2   6 -12   43.69    2.36
  -2   6  11   46.11    2.46
   2   6 -11   44.55    2.53
  -2   6  11   41.55    2.18
   2   6 -11   38.73    2.27
  -2   6  10   23.84    1.66
  -2   6  10   23.84    1.84
   2   6 -10   24.15    1.92
   2   6 -10   21.77    1.81
  -2   6   9   36.36    2.07
   2   6  -9   41.32    2.49
   2   6  -9   36.07    2.25
   2   6  -8  229.50    6.50
  -2   6   8  218.90    6.03
   2   6  -8  228.62    6.43
   2   6  -7   77.46    3.69
  -2   6   7   69.88    2.98
   2   6  -7   71.70    3.30
  -2   6   6  317.55    7.98
   2   6  -6  337.99    8.48
   2   6  -6  337.17    8.51
   2   6  -5    6.00    1.87
  -2   6   5    6.11    1.11
   2   6  -5    6.11    1.27
  -2   6   4   45.36    2.34
   2   6  -4   45.58    2.53
   2   6  -4   50.26    2.72
   2   6  -3   14.92    1.64
  -2   6   3   14.11    1.39
   2   6  -3   14.82    1.64
   2   6  -2  240.42    6.66
  -2   6   2  229.70    6.32
   2   6  -2  240.35    6.84
   2   6  -1   12.56    1.62
  -2   6   1   13.48    1.41
   2   6  -1   15.96    1.69
   2   6   0  101.95    3.87
  -2   6   0   96.74    3.63
   2   6   0   94.82    3.60
   2   6   0  103.51    4.00
   2   6   1    5.08    0.98
  -2   6  -1    3.91    0.89
   2   6   1    3.89    1.07
   2   6   1    3.88    1.21
  -2   6  -2   78.71    3.23
   2   6   2   87.50    3.52
   2   6   2   81.85    3.31
   2   6   2   85.34    3.56
   2   6   3    7.67    1.30
  -2   6  -3    7.08    1.20
   2   6   3    6.30    1.01
   2   6   3    6.93    1.29
  -2   6  -4  248.40    6.76
   2   6   4  261.81    6.87
   2   6   4  257.57    6.96
   2   6   4  257.69    7.04
   2   6   5   34.41    2.22
   2   6   5   38.22    2.19
  -2   6  -5   35.49    2.13
   2   6   5   40.34    2.32
   2   6   6   38.04    2.27
  -2   6  -6   37.52    2.20
   2   6   6   43.26    2.35
   2   6   6   37.35    2.29
  -2   6  -7   42.41    2.34
   2   6   7   47.91    2.51
   2   6   7   46.53    2.53
   2   6   7   49.73    2.50
   2   6   8   61.42    2.84
  -2   6  -8   58.96    2.77
   2   6   8   59.18    2.86
   2   6   8   57.19    2.73
  -2   6  -9    6.48    1.20
   2   6   9    8.05    1.24
   2   6   9    9.04    1.25
   2   6  10   81.38    3.32
   2   6  10   84.28    3.30
  -2   6 -10   75.67    3.18
  -2   6 -11   54.92    2.64
   2   6  11   58.38    2.72
   2   6  11   53.53    2.66
   2   6  12   53.15    2.55
  -2   6 -12   45.75    2.39
   2   6  12   48.06    2.50
   2   6  13   62.96    2.81
  -2   6 -13   56.63    2.67
   2   6  13   60.11    2.74
   2   6  14   22.05    1.66
  -2   6 -14   19.31    1.52
   2   6  14   20.43    1.61
  -2   6 -15   24.96    1.74
   2   6  15   28.81    1.87
   2   6  15   26.90    1.87
   2   6  16   30.80    1.83
  -2   6 -16   26.05    1.69
  -2   6 -17   37.08    1.98
   2   6  17   41.91    2.13
  -2   6 -18   16.55    1.36
   2   6  18   17.61    1.35
   2   6  19    6.19    0.87
  -2   6 -19    6.46    0.91
  -2   6 -20    9.88    1.01
   2   6  20   13.43    1.13
   2   6  21    0.52    0.54
  -2   6 -21    0.79    0.59
  -2   6 -22   14.89    1.03
   2   6  22   14.39    1.03
  -2   6 -23   27.73    1.31
   2   6  23   29.03    1.35
   2   7 -18    2.24    0.55
  -2   7  18    2.18    0.48
  -2   7  17   35.22    1.50
   2   7 -17   38.85    1.63
   2   7 -16   26.16    1.38
  -2   7  16   24.07    1.28
  -2   7  15   17.67    1.16
   2   7 -15   18.06    1.23
   2   7 -14   28.83    1.55
  -2   7  14   28.55    1.52
   2   7 -13   33.66    1.74
  -2   7  13   34.72    1.72
   2   7 -12   34.81    1.81
  -2   7  12   35.37    1.79
  -2   7  11   98.99    3.23
   2   7 -11   95.64    3.22
  -2   7  10    3.97    0.85
  -2   7  10    5.26    0.69
   2   7 -10    5.40    1.00
  -2   7   9    1.71    0.61
  -2   7   9    1.57    0.77
   2   7  -9    2.43    0.88
  -2   7   8   89.51    3.12
   2   7  -8   86.75    3.10
  -2   7   8   81.67    2.73
  -2   7   7    7.97    0.88
  -2   7   7    8.03    1.06
  -2   7   6   11.25    1.03
  -2   7   6   12.09    1.22
   2   7  -6   12.38    1.28
  -2   7   5    3.66    0.71
  -2   7   5    2.54    0.84
   2   7  -5    3.75    0.97
  -2   7   4   86.44    3.19
  -2   7   4   86.96    2.92
   2   7  -4   90.01    3.26
  -2   7   3   18.86    1.29
   2   7  -3   21.96    1.59
  -2   7   3   19.82    1.51
   2   7  -2   97.88    3.04
   2   7  -2   95.77    3.43
  -2   7   2   94.14    3.11
   2   7  -1   16.06    1.40
   2   7  -1   17.51    1.20
  -2   7   1   15.80    1.21
  -2   7   0  177.94    4.79
   2   7   0  187.85    4.82
   2   7   0  182.81    5.12
   2   7   1    7.08    1.42
  -2   7  -1    8.08    1.30
   2   7   1    6.71    0.86
   2   7   2   73.92    2.71
   2   7   2   78.31    2.97
  -2   7  -2   76.68    2.76
   2   7   3   23.24    1.44
   2   7   3   22.04    1.63
  -2   7  -3   22.82    1.52
   2   7   4   45.57    2.19
   2   7   4   43.89    2.01
  -2   7  -4   44.13    2.01
   2   7   5   23.28    1.61
   2   7   5   19.60    1.35
  -2   7  -5   23.19    1.73
   2   7   6  178.10    4.74
   2   7   6  176.93    4.83
  -2   7  -6  168.79    4.56
   2   7   7   14.44    1.29
  -2   7  -7   12.35    1.09
   2   7   7   13.49    1.19
  -2   7  -8   57.68    2.25
   2   7   8   64.21    2.44
   2   7   8   60.82    2.44
   2   7   9    1.32    0.76
   2   7   9    0.43    0.64
  -2   7  -9    1.42    0.61
  -2   7 -10   34.23    1.64
   2   7  10   37.06    1.82
   2   7  11   18.90    1.24
  -2   7 -11   17.25    1.14
   2   7  11   18.09    1.29
  -2   7 -12   96.30    2.90
   2   7  12  106.55    3.15
   2   7  12  103.22    3.10
  -2   7 -13   12.25    0.93
   2   7  13   12.78    1.01
  -2   7 -14   15.13    0.96
   2   7  14   20.77    1.20
   2   7  15   16.31    1.06
   2   7  16   38.90    1.57
   2   7  17   37.56    1.46
  -3  -7  17   37.26    1.57
   3  -7 -17   41.55    1.71
  -3  -7  16    1.09    0.49
   3  -7 -16    1.55    0.63
  -3  -7  15    3.11    0.61
   3  -7 -15    2.69    0.74
  -3  -7  14   59.07    2.21
   3  -7 -14   67.00    2.52
  -3  -7  13   28.07    1.52
   3  -7 -13   37.03    1.92
  -3  -7  12    4.81    0.70
   3  -7 -12    4.85    0.92
  -3  -7  11   73.37    2.59
   3  -7 -11   80.62    3.01
  -3  -7  10   19.70    1.29
   3  -7 -10   22.33    1.63
   3  -7  -9   14.54    1.07
  -3  -7   9   15.40    1.14
   3  -7  -9   16.50    1.49
  -3  -7   8    4.49    0.75
   3  -7  -8    6.16    0.83
   3  -7  -8    6.72    1.16
   3  -7  -7    2.14    0.68
   3  -7  -7    1.60    0.94
   3  -7  -6   13.53    1.15
   3  -7  -6   15.75    1.46
   3  -7  -5    8.85    1.02
   3  -7  -5    9.07    1.20
   3  -7  -4    4.17    0.83
   3  -7  -4    3.65    1.00
   3  -7  -3  230.00    5.94
   3  -7  -3  235.21    6.14
   3  -7  -2   10.36    1.16
   3  -7  -2   10.26    1.17
   3  -7  -1   31.95    1.86
   3  -7  -1   32.83    1.89
   3  -7   0   10.26    1.14
   3  -7   0   12.12    1.08
   3  -7   0   11.33    1.18
   3  -7   1   17.28    1.42
   3  -7   1   16.18    1.30
   3  -7   2   11.52    1.24
   3  -7   2   13.32    1.19
   3  -7   3   24.04    1.66
   3  -7   3   23.06    1.41
   3  -7   4    9.24    1.14
   3  -7   5   17.41    1.44
   3  -7   6   51.14    2.36
  -3  -7  -6   56.20    2.62
   3  -7   7   40.57    2.13
  -3  -7  -7   47.92    2.38
   3  -7   8   15.14    1.36
  -3  -7  -8   13.50    1.36
   3  -7   9   47.25    2.19
  -3  -7  -9   43.31    2.20
   3  -7  10    5.04    0.90
  -3  -7 -10    4.09    0.86
   3  -7  11   38.05    1.89
  -3  -7 -11   35.94    1.88
   3  -7  12    4.01    0.84
  -3  -7 -12    4.92    0.86
   3  -7  13   84.63    2.77
  -3  -7 -13   77.65    2.65
   3  -7  14   29.53    1.50
  -3  -7 -14   23.85    1.30
   3  -7  15   29.14    1.43
   3  -7  16   35.69    1.51
  -3  -6  26   43.03    1.66
  -3  -6  25    7.13    0.80
  -3  -6  24   20.71    1.34
  -3  -6  23    9.81    1.03
   3  -6 -23   11.46    0.89
  -3  -6  22   69.23    2.69
   3  -6 -22   67.25    2.40
  -3  -6  21    2.17    0.82
   3  -6 -21    1.66    0.72
  -3  -6  20   22.40    1.63
   3  -6 -20   25.39    1.62
  -3  -6  19    4.93    1.02
   3  -6 -19    5.29    0.99
  -3  -6  18   43.60    2.37
   3  -6 -18   45.33    2.34
  -3  -6  17   12.07    1.40
   3  -6 -17    9.78    1.31
  -3  -6  16    0.90    0.90
   3  -6 -16    0.88    0.92
  -3  -6  15   49.24    2.61
   3  -6 -15   50.42    2.69
  -3  -6  14   76.81    3.33
   3  -6 -14   83.24    3.05
   3  -6 -14   82.30    3.57
  -3  -6  13  112.58    4.18
   3  -6 -13  120.12    3.89
  -3  -6  12  171.95    5.30
   3  -6 -12  166.14    4.89
   3  -6 -12  159.85    5.42
   3  -6 -11    8.45    1.09
  -3  -6  11    8.02    1.24
   3  -6 -11    9.06    1.56
   3  -6 -10   35.59    2.07
  -3  -6  10   33.13    2.13
   3  -6 -10   36.61    2.48
  -3  -6   9   53.59    2.72
   3  -6  -9   57.93    2.74
   3  -6  -9   61.26    3.17
  -3  -6   8  124.49    4.34
   3  -6  -8  126.05    4.32
   3  -6  -8  131.12    4.76
   3  -6  -7  303.48    7.79
  -3  -6   7  299.77    7.73
   3  -6  -7  306.91    8.23
  -3  -6   6   68.46    3.01
   3  -6  -6   66.45    3.05
   3  -6  -6   65.07    3.33
   3  -6  -5    5.82    1.11
  -3  -6   5    4.86    0.98
   3  -6  -5    4.99    1.30
  -3  -6   4   30.38    1.93
   3  -6  -4   34.44    2.23
   3  -6  -4   30.26    2.24
   3  -6  -3  314.46    8.20
   3  -6  -3  320.09    8.41
   3  -6  -2   10.35    1.41
   3  -6  -2   11.62    1.57
   3  -6  -1  121.33    4.41
   3  -6  -1  116.73    4.40
   3  -6   0   27.33    2.09
   3  -6   0   26.21    2.01
   3  -6   1   96.26    3.87
   3  -6   1   92.61    3.71
   3  -6   2   17.04    1.68
   3  -6   2   20.10    1.75
   3  -6   3    2.53    0.99
   3  -6   3    4.77    1.13
   3  -6   4   18.32    1.79
   3  -6   4   17.13    1.50
   3  -6   5  127.56    4.63
   3  -6   6   19.44    1.84
   3  -6   7  399.46    9.84
   3  -6   8   76.90    3.46
   3  -6   9    4.54    1.35
   3  -6  10    8.12    1.35
   3  -6  11   49.17    2.72
   3  -6  12    2.63    1.14
   3  -6  13  184.67    5.55
   3  -6  13  173.69    4.98
  -3  -6 -13  184.90    5.50
   3  -6  14    1.93    0.94
   3  -6  14    1.94    0.72
  -3  -6 -14    1.17    0.86
   3  -6  15   93.31    3.56
   3  -6  15   93.33    3.26
  -3  -6 -15   89.54    3.40
   3  -6  16    5.32    1.08
   3  -6  16    6.41    0.88
  -3  -6 -16    4.71    0.92
   3  -6  17   20.81    1.60
  -3  -6 -17   20.15    1.39
   3  -6  17   19.34    1.33
   3  -6  18    3.16    0.90
   3  -6  18    3.47    0.74
   3  -6  19   15.84    1.31
   3  -6  19   14.02    1.16
   3  -6  20   13.56    1.13
   3  -6  20   12.65    1.01
   3  -6  21   22.21    1.32
   3  -6  21   19.43    1.19
   3  -6  22   12.65    0.97
   3  -6  22   11.27    0.88
   3  -6  23   41.22    1.58
  -3  -5  30   25.93    1.37
  -3  -5  29    1.47    0.64
  -3  -5  29    1.29    0.51
  -3  -5  28   25.76    1.60
  -3  -5  28   22.34    1.33
  -3  -5  27    4.97    0.97
  -3  -5  27    3.04    0.75
  -3  -5  26   42.49    2.22
  -3  -5  26   37.05    1.86
  -3  -5  25    4.14    1.04
  -3  -5  25    3.53    0.78
  -3  -5  24   23.33    1.82
  -3  -5  24   20.62    1.53
  -3  -5  23    0.23    0.95
  -3  -5  23   -0.47    0.67
   3  -5 -23    0.19    0.64
  -3  -5  22   47.76    2.69
  -3  -5  22   43.73    2.26
   3  -5 -22   42.91    2.25
  -3  -5  21    5.30    1.32
  -3  -5  21    6.24    0.99
   3  -5 -21    5.03    1.00
  -3  -5  20   44.01    2.61
  -3  -5  20   41.90    2.23
   3  -5 -20   41.56    2.38
  -3  -5  19   20.25    1.96
   3  -5 -19   21.59    1.80
  -3  -5  18  105.99    4.23
   3  -5 -18   98.88    3.98
  -3  -5  17    8.91    1.41
   3  -5 -17    9.20    1.43
  -3  -5  16   47.81    2.74
   3  -5 -16   45.64    2.33
   3  -5 -16   47.40    2.70
  -3  -5  15   81.26    3.61
   3  -5 -15   82.63    3.26
   3  -5 -15   80.34    3.65
   3  -5 -14   24.30    1.78
  -3  -5  14   26.85    2.06
   3  -5 -14   25.80    2.11
  -3  -5  13   38.46    2.43
   3  -5 -13   36.33    2.12
   3  -5 -13   36.34    2.46
   3  -5 -12   47.80    2.47
  -3  -5  12   50.21    2.72
   3  -5 -12   51.74    5.42
   3  -5 -12   51.93    2.91
  -3  -5  11   33.43    2.19
   3  -5 -11   32.25    2.05
   3  -5 -11   29.82    2.27
   3  -5 -11   39.44    4.78
  -3  -5  11   42.27    5.31
   3  -5 -10   69.20    3.04
  -3  -5  10   68.02    3.21
  -3  -5  10   77.83    6.99
   3  -5 -10   76.94    3.50
   3  -5 -10   63.51    6.00
   3  -5  -9    0.40    0.67
  -3  -5   9    0.98    0.80
  -3  -5   9   -1.47    2.64
   3  -5  -9   -1.14    2.07
   3  -5  -9    1.56    1.17
  -3  -5   8   56.13    2.79
   3  -5  -8   51.68    2.63
   3  -5  -8   58.26    5.63
   3  -5  -8   59.24    3.05
  -3  -5   8   59.86    6.03
  -3  -5   7  246.70    6.90
   3  -5  -7  254.00    6.93
   3  -5  -7  277.27    7.43
   3  -5  -7  262.87   12.29
  -3  -5   7  270.13   13.05
  -3  -5   6   63.78    2.90
   3  -5  -6   64.86    2.97
   3  -5  -6   65.77    5.96
   3  -5  -6   74.99    3.38
  -3  -5   6   65.60    6.29
   3  -5  -5  237.63    6.62
  -3  -5   5  234.28    6.47
   3  -5  -5  256.27   11.85
  -3  -5   5  250.44   12.31
   3  -5  -4   24.53    1.82
  -3  -5   4   24.51    1.76
   3  -5  -4   31.50    4.31
  -3  -5   4   24.01    3.93
   3  -5  -4   25.24    3.94
   3  -5  -3   12.11    1.40
  -3  -5   3   10.49    1.21
   3  -5  -3   13.74    2.99
  -3  -5   3   10.93    2.75
   3  -5  -3    9.09    2.82
   3  -5  -2   16.90    1.59
   3  -5  -2   18.70    3.22
  -3  -5   2   18.64    3.49
   3  -5  -2   18.59    3.33
   3  -5  -1   46.03    2.51
   3  -5  -1   48.65    5.14
  -3  -5   1   35.14    4.36
   3  -5  -1   44.87    5.22
   3  -5   0   22.81    1.80
   3  -5   0   26.22    3.92
  -3  -5   0   23.22    3.75
   3  -5   0   20.37    3.58
   3  -5   1  294.37    7.74
   3  -5   1  295.62   13.53
  -3  -5  -1  276.85   12.43
   3  -5   2   52.82    2.75
   3  -5   2   46.59    5.33
  -3  -5  -2   49.87    5.01
   3  -5   3   17.94    1.61
   3  -5   3   15.92    3.25
   3  -5   4   25.00    1.95
   3  -5   4   28.80    4.23
   3  -5   5   34.16    2.24
   3  -5   5   34.93    4.47
   3  -5   6    3.39    1.03
   3  -5   6    3.26    0.82
   3  -5   7   43.68    2.50
   3  -5   7   38.44    2.23
   3  -5   7   40.08    4.74
   3  -5   8   84.25    3.63
   3  -5   8   84.85    3.37
   3  -5   8   90.59    7.20
   3  -5   9  115.54    4.29
   3  -5   9  100.20    3.82
   3  -5   9   96.73    7.57
   3  -5  10  110.05    4.26
   3  -5  10  102.32    3.86
   3  -5  10  102.30    7.87
   3  -5  11  136.18    4.85
   3  -5  11  137.11    4.63
   3  -5  12   92.31    3.83
   3  -5  12   85.07    3.53
   3  -5  13   18.12    1.77
   3  -5  13   14.76    1.50
   3  -5  14   33.92    2.34
   3  -5  14   34.30    2.22
   3  -5  15   47.31    2.71
   3  -5  15   48.57    2.62
   3  -5  16   36.54    2.31
  -3  -5 -16   37.91    2.24
   3  -5  16   37.18    2.27
   3  -5  17    4.83    1.17
   3  -5  17    2.37    0.95
  -3  -5 -17    3.86    1.02
   3  -5  18   15.44    1.57
   3  -5  18   13.81    1.52
   3  -5  19   85.66    3.44
   3  -5  19   82.31    3.42
   3  -5  20   12.50    1.42
   3  -5  20   12.55    1.39
   3  -5  21   30.43    1.91
   3  -5  21   29.20    1.97
   3  -5  22    2.34    0.76
   3  -5  22    2.18    0.87
   3  -5  23   10.83    1.18
   3  -5  23   11.72    1.28
   3  -5  24   12.09    1.11
   3  -5  24   13.07    1.25
   3  -5  25   31.76    1.61
   3  -5  25   34.84    1.82
   3  -5  26    6.24    0.72
   3  -5  26    7.21    0.93
   3  -5  27   11.97    1.04
   3  -5  28   33.80    1.49
  -3  -4  34   45.19    1.72
  -3  -4  33   15.02    1.07
  -3  -4  33   15.47    1.15
  -3  -4  32   49.77    2.10
  -3  -4  32   52.22    2.14
  -3  -4  31    0.70    0.67
  -3  -4  31    2.37    0.78
  -3  -4  30    0.73    0.73
  -3  -4  30    0.76    0.72
  -3  -4  29    0.18    0.85
  -3  -4  29   -0.03    0.72
  -3  -4  28    2.00    0.95
  -3  -4  28    1.56    0.87
  -3  -4  27   16.22    1.69
  -3  -4  27   14.38    1.48
  -3  -4  26  104.47    4.05
  -3  -4  26   95.22    3.79
  -3  -4  25   17.35    1.79
  -3  -4  25   13.09    1.51
  -3  -4  24  181.73    5.75
  -3  -4  24  170.23    5.42
  -3  -4  23   34.15    2.37
  -3  -4  22  436.17   10.71
   3  -4 -22  432.06   10.07
  -3  -4  21    8.37    1.47
   3  -4 -21    8.55    1.24
  -3  -4  20  146.27    5.12
   3  -4 -20  138.33    4.72
  -3  -4  19    8.86    1.41
  -3  -4  19    8.43    2.55
   3  -4 -19    7.12    2.21
   3  -4 -19    7.49    1.17
  -3  -4  18  435.32   10.53
   3  -4 -18  453.52   17.05
   3  -4 -18  413.75   10.12
  -3  -4  18  439.05   16.89
  -3  -4  17   53.24    2.86
   3  -4 -17   49.97    2.68
   3  -4 -17   53.95    5.48
  -3  -4  17   43.23    5.00
  -3  -4  16  138.06    4.78
   3  -4 -16  133.67    4.36
   3  -4 -16  137.78    4.70
   3  -4 -16  157.61    9.13
  -3  -4  16  139.61    8.97
  -3  -4  15   28.02    2.02
   3  -4 -15   28.84    1.85
  -3  -4  15   31.47    4.33
   3  -4 -15   27.89    1.99
   3  -4 -15   29.05    4.03
   3  -4 -14   16.60    1.39
  -3  -4  14   16.29    1.54
  -3  -4  14   17.82    3.41
   3  -4 -14   11.63    2.70
   3  -4 -14   14.11    1.53
   3  -4 -13   13.02    1.24
  -3  -4  13   14.78    1.45
  -3  -4  13   12.28    3.00
   3  -4 -13   11.92    2.73
   3  -4 -13   13.04    1.45
   3  -4 -12  124.65    4.09
  -3  -4  12  130.03    4.40
   3  -4 -12  132.67    4.52
   3  -4 -12  122.47    7.71
  -3  -4  12  122.92    8.05
  -3  -4  11   32.93    2.06
   3  -4 -11   32.15    1.93
   3  -4 -11   38.59    4.36
   3  -4 -11   36.92    2.19
  -3  -4  11   38.39    4.51
   3  -4 -10   71.48    2.94
  -3  -4  10   77.91    3.18
   3  -4 -10   84.12    3.36
   3  -4 -10   82.39    6.05
  -3  -4  10   79.00    6.31
   3  -4  -9    8.83    1.07
  -3  -4   9    8.96    1.12
   3  -4  -9    9.88    2.36
  -3  -4   9    8.22    2.49
  -3  -4   8   48.37    2.37
   3  -4  -8   47.50    2.27
   3  -4  -8   46.34    4.49
  -3  -4   8   55.00    5.19
   3  -4  -7  106.43    3.63
   3  -4  -7  105.51    6.70
  -3  -4   7  109.23    7.31
   3  -4  -6   33.41    3.89
  -3  -4   6   33.39    4.04
   3  -4  -5  284.38   11.37
  -3  -4   5  285.98   11.92
   3  -4  -4   31.78    3.67
  -3  -4   4   27.51    3.59
   3  -4  -3  533.71   16.76
  -3  -4   3  556.85   17.53
   3  -4  -2   35.30    3.85
  -3  -4   2   34.32    3.85
   3  -4  -1  880.45   23.20
  -3  -4   1  883.51   21.35
  -3  -4   1  857.54   23.37
  -3  -4   0   99.98    5.44
   3  -4   0   98.06    6.26
   3  -4   0   93.35    6.56
  -3  -4   0   91.84    6.07
  -3  -4  -1   83.17    4.96
   3  -4   1   86.19    5.89
  -3  -4  -1   87.57    5.84
   3  -4   1   84.30    6.18
  -3  -4  -2   15.52    2.19
   3  -4   2   18.29    3.01
   3  -4   2   14.83    2.69
  -3  -4  -2   13.69    2.40
   3  -4   3   92.02    6.19
  -3  -4  -3   95.45    5.41
  -3  -4  -3   93.23    5.85
   3  -4   3   92.84    6.54
   3  -4   4    2.37    0.66
  -3  -4  -4    5.02    1.56
  -3  -4  -4    3.80    1.62
   3  -4   4    2.35    1.70
   3  -4   5  287.09    7.29
  -3  -4  -5  276.36   10.21
   3  -4   5  283.12   12.04
  -3  -4  -5  299.92   10.84
   3  -4   6   74.67    3.06
  -3  -4  -6   70.99    4.81
   3  -4   6   70.65    5.87
   3  -4   7  569.96   12.16
  -3  -4  -7  528.57   15.80
   3  -4   7  540.01   11.83
   3  -4   7  557.03   18.23
   3  -4   8   38.02    2.16
  -3  -4  -8   31.82    3.35
   3  -4   8   37.05    2.06
   3  -4   8   36.14    4.27
   3  -4   9  116.60    4.03
  -3  -4  -9  109.13    6.34
   3  -4   9  107.77    3.81
   3  -4   9  112.34    7.51
   3  -4   9  110.25    6.16
   3  -4  10   52.54    2.58
  -3  -4 -10   45.51    4.11
   3  -4  10   47.39    2.49
   3  -4  10   50.77    4.28
   3  -4  10   52.23    5.19
   3  -4  11  139.82    4.63
   3  -4  11  137.43    4.53
  -3  -4 -11  137.39    7.38
   3  -4  11  134.79    8.49
   3  -4  11  138.38    7.39
   3  -4  12  117.96    4.18
   3  -4  12  110.96    4.03
   3  -4  12  105.69    6.60
   3  -4  12  120.67    8.04
   3  -4  13   43.59    2.43
   3  -4  13   42.38    2.39
   3  -4  13   47.48    5.11
   3  -4  13   42.81    4.28
   3  -4  14   65.71    3.06
   3  -4  14   66.79    3.02
   3  -4  14   64.42    6.01
   3  -4  14   59.50    5.12
   3  -4  15   30.27    2.06
   3  -4  15   31.19    2.10
   3  -4  15   33.20    4.56
   3  -4  15   29.64    3.76
   3  -4  16   93.38    3.79
   3  -4  16   96.40    3.83
   3  -4  16   95.55    7.37
   3  -4  16   89.02    6.54
   3  -4  17  145.61    4.86
   3  -4  17  140.85    4.88
   3  -4  17  150.04    9.19
   3  -4  17  128.19    8.07
   3  -4  18  120.04    4.34
   3  -4  18  118.96    4.43
   3  -4  19   14.13    1.50
   3  -4  19   15.11    1.66
   3  -4  20   11.91    1.40
   3  -4  20   10.00    1.44
   3  -4  21  128.49    4.47
   3  -4  21  125.75    4.59
   3  -4  22  168.08    5.23
   3  -4  22  175.52    5.57
   3  -4  23  147.44    4.74
   3  -4  23  159.58    5.17
   3  -4  24    3.64    0.90
   3  -4  24    4.29    1.14
   3  -4  25   50.57    2.36
   3  -4  25   52.59    2.70
   3  -4  26   49.45    2.24
   3  -4  26   55.64    2.68
   3  -4  27   61.18    2.39
   3  -4  27   66.28    2.84
   3  -4  28   37.46    2.04
   3  -4  29   44.00    2.08
   3  -4  30   25.33    1.48
   3  -4  31   39.35    1.71
  -3  -3  36   65.50    2.24
  -3  -3  35    2.23    0.60
  -3  -3  35    1.35    0.63
  -3  -3  34   30.94    1.63
  -3  -3  34   29.43    1.44
  -3  -3  34   33.86    1.82
  -3  -3  33   31.24    1.78
  -3  -3  33   31.28    1.58
  -3  -3  33   32.16    1.92
  -3  -3  32   25.22    1.70
  -3  -3  32   24.86    1.51
  -3  -3  32   26.00    1.78
  -3  -3  31    4.28    0.83
  -3  -3  31    4.82    1.02
  -3  -3  30    3.38    1.01
  -3  -3  30    4.61    0.82
  -3  -3  29   15.83    1.37
  -3  -3  29   17.13    1.67
  -3  -3  28   97.02    3.94
  -3  -3  28   96.70    3.51
  -3  -3  27    4.37    1.23
  -3  -3  27    3.87    0.90
  -3  -3  26   44.58    2.70
  -3  -3  26   43.42    2.26
  -3  -3  25   14.50    1.69
  -3  -3  25   14.06    1.34
  -3  -3  24  378.14    9.55
  -3  -3  24  365.67    8.79
  -3  -3  23   55.23    2.56
  -3  -3  23   55.21    2.94
   3  -3 -23   61.25    5.95
  -3  -3  23   56.60    5.17
  -3  -3  22   93.68    3.44
  -3  -3  22  102.66    4.03
   3  -3 -22   97.95    7.57
  -3  -3  22   86.65    6.22
  -3  -3  21   10.51    1.42
  -3  -3  21   11.78    2.49
  -3  -3  20  308.69    7.97
   3  -3 -20  286.89    7.37
   3  -3 -20  290.80   12.86
  -3  -3  20  302.31   12.49
  -3  -3  20  287.47   11.56
  -3  -3  19  100.96    3.85
   3  -3 -19   91.93    6.77
   3  -3 -19   92.52    3.48
  -3  -3  19   94.79    6.10
  -3  -3  19   87.35    6.46
  -3  -3  18   95.94    3.68
   3  -3 -18  100.68    7.01
   3  -3 -18   82.66    3.33
  -3  -3  18  100.22    6.90
  -3  -3  18   89.21    5.75
  -3  -3  17   63.82    2.93
  -3  -3  17   60.79    4.65
  -3  -3  17   63.00    5.33
   3  -3 -17   61.54    2.72
   3  -3 -17   67.27    5.69
  -3  -3  16    3.32    0.96
  -3  -3  16    2.86    1.69
  -3  -3  16    4.00    1.54
   3  -3 -16    7.62    2.59
   3  -3 -16    4.14    0.85
  -3  -3  15  186.15    5.38
   3  -3 -15  181.28    8.92
  -3  -3  15  179.07    9.03
  -3  -3  15  180.18    7.97
   3  -3 -14   35.03    3.77
  -3  -3  14   32.71    3.19
  -3  -3  14   36.67    4.06
   3  -3 -13  231.99    9.85
  -3  -3  13  219.06    8.61
  -3  -3  13  228.39   10.05
   3  -3 -12   57.36    4.71
  -3  -3  12   60.74    4.12
  -3  -3  12   64.27    5.13
   3  -3 -11  422.77   13.65
  -3  -3  11  428.70   14.29
  -3  -3  11  413.80   12.29
   3  -3 -10   86.28    5.46
  -3  -3  10   77.82    4.51
  -3  -3  10   90.77    5.90
   3  -3  -9  136.66    6.75
  -3  -3   9  129.96    7.07
  -3  -3   9  130.80    5.81
   3  -3  -8   98.56    5.72
  -3  -3   8  110.11    6.35
  -3  -3   8  105.97    5.03
   3  -3  -7  999.58   23.88
  -3  -3   7 1011.38   24.79
  -3  -3   7 1009.95   22.28
   3  -3  -6   78.39    4.91
  -3  -3   6   82.56    5.38
  -3  -3   6   83.47    4.22
   3  -3  -5  713.63   17.97
  -3  -3   5  681.64   18.47
  -3  -3   5  678.16   16.21
   3  -3  -4   18.89    2.62
  -3  -3   4   18.61    2.69
  -3  -3   4   19.44    2.08
  -3  -3   3 1120.98   24.36
   3  -3  -3 1209.21   26.42
  -3  -3   3 1180.92   26.88
  -3  -3   3 1170.44   24.55
   3  -3  -2   44.82    3.65
  -3  -3   2   37.27    2.72
  -3  -3   2   36.66    3.44
  -3  -3   2   38.57    2.71
   3  -3  -1  426.94   12.50
  -3  -3   1  401.00   10.87
  -3  -3   1  421.52   12.69
  -3  -3   1  410.30   10.96
   3  -3   0   98.43    5.41
  -3  -3   0   95.03    4.41
  -3  -3   0   89.34    5.18
   3  -3   1   86.63    5.02
  -3  -3  -1   82.28    4.06
  -3  -3  -1   82.06    4.90
   3  -3   2   22.82    2.81
  -3  -3  -2   19.77    2.02
  -3  -3  -2   26.20    2.79
   3  -3   2   25.32    3.00
  -3  -3  -3  272.69    8.52
   3  -3   3  278.53    9.79
   3  -3   3  281.46   10.32
  -3  -3  -3  273.64    9.22
  -3  -3  -4   72.50    4.03
   3  -3   4   73.33    4.78
  -3  -3  -4   70.98    4.26
   3  -3   4   75.13    5.24
  -3  -3  -5 1021.28   22.90
  -3  -3  -5 1046.67   23.25
   3  -3   5 1063.23   25.37
  -3  -3  -6   73.43    4.15
  -3  -3  -6   73.06    4.09
   3  -3   6   71.96    5.08
  -3  -3  -7    1.55    1.07
  -3  -3  -7    2.14    1.21
   3  -3   7    1.04    1.63
  -3  -3  -8  150.07    6.48
   3  -3   8  161.66    7.85
  -3  -3  -9   34.15    3.15
   3  -3   9   35.12    3.86
  -3  -3 -10  232.61    8.85
   3  -3  10  250.29   10.34
  -3  -3 -11  392.86   12.55
   3  -3  11  434.76   14.49
   3  -3  11  401.10   12.89
  -3  -3 -12   88.42    5.40
   3  -3  12   95.64    6.39
   3  -3  12   87.74    5.62
   3  -3  13   78.12    3.08
  -3  -3 -13   73.10    5.00
   3  -3  13   74.60    5.78
   3  -3  13   65.37    4.99
   3  -3  14   17.93    1.43
   3  -3  14   18.99    1.55
  -3  -3 -14   16.22    2.65
   3  -3  14   16.08    2.97
   3  -3  14   14.88    2.59
   3  -3  15   14.30    1.37
   3  -3  15   18.83    1.58
  -3  -3 -15   14.68    2.58
   3  -3  15   17.03    2.98
   3  -3  15   15.90    3.20
   3  -3  16  159.62    4.91
   3  -3  16  169.44    5.13
  -3  -3 -16  158.67    8.26
   3  -3  16  152.72    8.79
   3  -3  16  154.25    8.29
   3  -3  17    6.97    1.07
  -3  -3 -17    5.62    1.95
   3  -3  17    5.58    0.97
   3  -3  17    7.61    2.40
   3  -3  17    5.45    2.13
   3  -3  18  288.82    7.49
   3  -3  18  284.51    7.16
   3  -3  18  315.57    7.85
  -3  -3 -18  269.66   11.69
   3  -3  18  308.78   13.09
   3  -3  18  287.10   12.30
   3  -3  19  116.80    3.96
   3  -3  19  125.91    4.27
   3  -3  19  117.71    4.30
  -3  -3 -19  118.65    7.54
   3  -3  19  131.62    8.30
   3  -3  19  126.39    7.96
   3  -3  20   14.95    1.39
   3  -3  20   15.59    1.48
   3  -3  20   13.52    1.54
  -3  -3 -20   11.55    2.97
   3  -3  20   15.81    3.38
   3  -3  20   15.34    3.00
   3  -3  21   85.43    3.44
   3  -3  21   86.63    3.33
  -3  -3 -21   80.75    6.47
   3  -3  21   90.55    3.76
   3  -3  21   78.07    6.60
   3  -3  22  275.69    7.24
   3  -3  22  266.65    7.05
   3  -3  23   11.30    1.21
   3  -3  23   12.27    1.32
   3  -3  23    9.73    1.44
   3  -3  24   88.17    3.42
   3  -3  24   91.09    3.49
   3  -3  24   95.21    3.86
   3  -3  25   83.75    3.22
   3  -3  25   80.40    3.22
   3  -3  25   84.95    3.58
   3  -3  26   67.35    2.88
   3  -3  26   76.99    3.33
   3  -3  27    9.88    1.11
   3  -3  27    8.90    1.35
   3  -3  28   87.58    3.23
   3  -3  28   94.60    3.62
   3  -3  29   54.39    2.35
   3  -3  29   57.31    2.67
   3  -3  30   43.58    2.00
   3  -3  30   45.54    2.28
   3  -3  31   16.50    1.16
   3  -3  31   15.54    1.35
   3  -3  32   40.34    1.70
   3  -3  32   39.93    1.85
   3  -3  33    0.18    0.42
   3  -3  33   -0.27    0.52
  -3  -2  38   56.40    1.91
  -3  -2  37   24.91    1.31
  -3  -2  37   22.85    1.33
  -3  -2  36   42.39    1.84
  -3  -2  36   39.77    1.89
  -3  -2  35    3.44    0.74
  -3  -2  35    4.02    0.78
  -3  -2  35    3.51    0.84
  -3  -2  34   51.77    2.34
  -3  -2  34   57.40    2.46
  -3  -2  33    9.93    1.19
  -3  -2  33   11.27    1.22
  -3  -2  32   20.24    1.62
  -3  -2  32   21.14    1.62
  -3  -2  31    8.56    1.24
  -3  -2  31    9.28    1.23
  -3  -2  30   73.20    3.31
  -3  -2  30   78.39    3.27
  -3  -2  29   14.10    1.62
  -3  -2  29   13.45    1.45
  -3  -2  28    9.85    1.43
  -3  -2  28    9.22    1.28
  -3  -2  27   14.89    1.65
  -3  -2  27   16.61    1.58
  -3  -2  26  256.37    7.13
  -3  -2  26  242.02    6.75
   3  -2 -26  252.01   12.47
  -3  -2  26  234.76   11.16
  -3  -2  25    5.40    1.21
   3  -2 -25    2.61    2.25
  -3  -2  25    0.54    1.62
  -3  -2  25    3.16    1.94
  -3  -2  24  510.29   11.69
   3  -2 -24  505.90   18.12
  -3  -2  24  480.66   16.73
  -3  -2  23   17.39    1.60
   3  -2 -23   16.49    3.39
  -3  -2  23   17.92    2.97
  -3  -2  22   91.23    3.63
  -3  -2  22   89.47    3.38
   3  -2 -22   96.19    7.08
  -3  -2  22   89.61    6.16
  -3  -2  21   22.80    1.75
  -3  -2  21   19.25    1.52
   3  -2 -21   16.07    3.11
  -3  -2  21   18.07    2.70
  -3  -2  20  400.22    9.18
  -3  -2  20  370.37    8.72
   3  -2 -20  379.72   14.16
  -3  -2  20  372.34   12.81
  -3  -2  20  354.05   12.71
  -3  -2  19   22.72    1.62
   3  -2 -19   18.95    3.23
  -3  -2  19   16.41    2.47
  -3  -2  19   20.05    2.79
   3  -2 -18  471.55   15.32
  -3  -2  18  445.10   13.84
  -3  -2  18  449.49   14.19
   3  -2 -17   73.27    5.38
  -3  -2  17   67.15    4.85
  -3  -2  17   63.34    4.47
   3  -2 -16   30.16    3.51
  -3  -2  16   28.80    3.20
  -3  -2  16   28.75    2.91
   3  -2 -15    7.04    1.95
  -3  -2  15   10.47    1.86
  -3  -2  15   10.68    2.20
   3  -2 -14   51.19    4.03
  -3  -2  14   62.34    4.38
  -3  -2  14   54.75    3.85
   3  -2 -13   22.64    3.00
  -3  -2  13   20.91    2.32
  -3  -2  13   21.71    2.83
  -3  -2  12 1054.47   24.50
  -3  -2  12 1022.80   22.97
   3  -2 -11  707.07   17.47
  -3  -2  11  695.84   17.75
  -3  -2  11  683.74   16.25
  -3  -2  10  126.39    6.08
  -3  -2  10  116.53    5.00
   3  -2  -9 2645.45   49.86
  -3  -2   9 2616.85   50.44
  -3  -2   9 2493.49   48.20
   3  -2  -8 2317.65   44.64
  -3  -2   8 2349.44   45.38
  -3  -2   8 2231.65   43.06
   3  -2  -7 3347.20   62.16
  -3  -2   7 3380.14   62.96
  -3  -2   7 3267.24   60.57
   3  -2  -6   34.51    2.79
  -3  -2   6   34.01    3.02
  -3  -2   6   34.19    2.23
   3  -2  -5  177.30    6.32
  -3  -2   5  172.57    6.66
  -3  -2   5  170.83    5.26
   3  -2  -4  344.22    9.56
  -3  -2   4  341.40    9.97
  -3  -2   4  333.82    8.23
   3  -2  -3 1081.96   22.11
  -3  -2   3 1071.44   22.55
  -3  -2   3 1037.61   20.32
   3  -2  -3 1021.78   18.35
  -3  -2   2   59.90    2.63
   3  -2  -2   58.26    3.33
  -3  -2   2   55.87    3.49
  -3  -2   2   58.85    2.59
   3  -2  -2   57.49    1.91
  -3  -2   1  450.73   10.26
   3  -2  -1  474.81   11.77
  -3  -2   1  467.24   11.88
  -3  -2   0   54.35    2.51
   3  -2   0   55.13    3.29
  -3  -2   0   56.78    3.35
  -3  -2  -1   74.78    3.05
   3  -2   1   83.01    4.00
  -3  -2  -1   76.03    3.81
   3  -2   2  133.58    5.34
  -3  -2  -2  132.66    4.43
  -3  -2  -2  135.60    5.08
  -3  -2  -3 1350.29   26.66
   3  -2   3 1397.18   28.33
  -3  -2  -3 1379.97   27.54
   3  -2   3 1430.18   29.12
  -3  -2  -4  210.81    6.21
   3  -2   4  203.98    7.23
   3  -2   4  220.28    7.75
  -3  -2  -4  215.57    6.55
  -3  -2  -5  135.77    4.86
   3  -2   5  141.75    6.11
  -3  -2  -5  135.75    4.83
  -3  -2  -6  271.24    7.92
  -3  -2  -6  282.28    7.58
  -3  -2  -7  724.03   16.53
   3  -2   7  759.37   18.47
  -3  -2  -7  748.86   15.56
  -3  -2  -8  265.50    8.21
   3  -2   8  287.77    9.66
  -3  -2  -9  266.92    8.54
   3  -2   9  285.48    9.23
  -3  -2 -10  108.47    5.09
   3  -2  10  126.16    6.32
   3  -2  10  114.97    5.57
  -3  -2 -11  342.72   10.56
   3  -2  11  350.75   11.62
   3  -2  11  329.32   10.70
  -3  -2 -12   -0.92    1.47
   3  -2  12    4.13    1.66
   3  -2  12    3.70    2.11
  -3  -2 -13 1147.34   26.77
   3  -2  13 1183.57   27.59
  -3  -2 -14  189.93    8.04
   3  -2  14  203.90    8.96
   3  -2  14  203.14    8.59
  -3  -2 -15   64.66    4.64
   3  -2  15   69.15    5.14
   3  -2  15   70.94    5.11
  -3  -2 -16  149.90    7.45
   3  -2  16  159.29    8.07
   3  -2  16  148.90    7.65
  -3  -2 -17  217.09    9.48
   3  -2  17  227.06   10.04
   3  -2  17  225.32    9.90
   3  -2  18   55.93    2.50
  -3  -2 -18   56.84    4.92
   3  -2  18   52.27    4.86
   3  -2  18   58.71    5.02
   3  -2  19  402.80    9.33
  -3  -2 -19  400.53   14.32
   3  -2  19  417.43   14.85
   3  -2  19  416.03   15.02
   3  -2  20  280.28    7.13
  -3  -2 -20  257.10   11.44
   3  -2  20  285.31   12.10
   3  -2  20  290.94   12.22
   3  -2  21   86.13    3.38
   3  -2  21   89.09    3.55
   3  -2  21   96.96    6.97
   3  -2  21   93.29    6.81
   3  -2  22    9.85    1.24
   3  -2  22    9.05    1.30
  -3  -2 -22    8.74    2.74
   3  -2  22    8.73    2.31
   3  -2  22   10.17    2.54
   3  -2  23  178.37    5.48
  -3  -2 -23  176.78    9.81
   3  -2  23  187.50    5.65
   3  -2  23  195.82   10.39
   3  -2  23  200.50   10.23
   3  -2  24  306.34    7.94
  -3  -2 -24  299.20   13.31
   3  -2  24  311.98    8.07
   3  -2  24  309.48   13.41
   3  -2  25   43.59    2.46
   3  -2  25   44.44    2.53
   3  -2  26  335.64    8.45
   3  -2  26  335.21    8.53
   3  -2  27   80.72    3.40
   3  -2  27   86.48    3.53
   3  -2  28    3.28    0.99
   3  -2  28    0.97    0.83
   3  -2  29   31.99    2.03
   3  -2  29   30.37    2.01
   3  -2  30   40.48    2.23
   3  -2  30   38.17    2.12
   3  -2  31    1.64    0.76
   3  -2  31    0.29    0.71
   3  -2  32    0.14    0.64
   3  -2  32   -0.24    0.60
   3  -2  33    4.34    0.81
   3  -2  33    4.86    0.92
   3  -2  34   10.05    0.95
   3  -2  34    9.11    0.86
   3  -2  35    0.49    0.48
  -3  -1  39    7.07    0.73
  -3  -1  38    1.91    0.62
  -3  -1  38    0.74    0.43
  -3  -1  37   68.73    2.53
  -3  -1  37   66.06    2.39
  -3  -1  36   18.89    1.45
  -3  -1  35   37.54    2.09
  -3  -1  35   34.31    1.80
  -3  -1  34   47.25    2.26
  -3  -1  34   52.31    2.52
  -3  -1  33    5.21    0.89
  -3  -1  33    6.54    1.17
  -3  -1  32   24.80    1.80
  -3  -1  32   27.06    1.99
  -3  -1  31   16.02    1.56
  -3  -1  31   15.73    1.61
  -3  -1  30   32.86    2.13
  -3  -1  30   34.78    2.29
  -3  -1  29    7.32    1.20
  -3  -1  29    7.80    1.32
  -3  -1  29    9.78    1.45
  -3  -1  28  155.81    5.14
  -3  -1  28  165.81    5.34
  -3  -1  28  160.77    5.33
  -3  -1  27   10.20    1.32
   3  -1 -27    9.83    2.76
  -3  -1  27    9.17    1.41
  -3  -1  27    8.53    2.42
  -3  -1  27   15.31    3.18
  -3  -1  26   62.17    2.99
  -3  -1  26   62.31    3.00
   3  -1 -26   65.87    6.10
  -3  -1  26   61.52    5.32
  -3  -1  26   57.84    5.46
  -3  -1  25    4.86    1.07
  -3  -1  25    5.88    1.10
   3  -1 -25    3.06    2.19
  -3  -1  25    5.64    1.81
  -3  -1  25    2.77    1.53
  -3  -1  24   22.31    1.76
   3  -1 -24   21.98    3.69
  -3  -1  24   20.81    1.70
  -3  -1  24   20.75    3.17
  -3  -1  24   20.75    3.08
  -3  -1  23   31.24    1.99
  -3  -1  23   29.65    1.94
   3  -1 -23   30.32    4.07
  -3  -1  23   29.50    3.66
  -3  -1  23   26.80    3.36
  -3  -1  22  154.35    4.77
   3  -1 -22  144.82    8.19
  -3  -1  22  151.91    4.65
  -3  -1  22  146.55    7.79
  -3  -1  21  109.14    3.73
  -3  -1  21  103.30    3.61
   3  -1 -21  110.25    6.87
  -3  -1  21   99.12    6.14
   3  -1 -20  443.17   14.59
  -3  -1  20  422.14   13.70
   3  -1 -19   52.10    4.40
  -3  -1  19   51.39    4.05
   3  -1 -18  225.69    9.12
  -3  -1  18  212.26    7.88
  -3  -1  18  207.63    8.37
   3  -1 -17  420.63   12.91
  -3  -1  17  395.07   11.53
  -3  -1  17  380.38   11.85
   3  -1 -16   91.38    5.30
  -3  -1  16   84.64    4.56
  -3  -1  16   85.89    4.80
   3  -1 -15   52.42    3.86
  -3  -1  15   51.98    3.50
  -3  -1  15   51.92    3.50
  -3  -1  15   54.22    2.87
   3  -1 -14  113.51    5.56
  -3  -1  14  115.94    5.25
  -3  -1  14  120.90    4.38
  -3  -1  14  111.76    5.12
   3  -1 -13   98.84    4.98
  -3  -1  13   95.21    3.74
  -3  -1  13   92.01    4.40
  -3  -1  13   94.88    4.63
   3  -1 -12   57.08    3.58
  -3  -1  12   53.13    3.37
  -3  -1  12   54.70    2.66
  -3  -1  12   55.45    3.17
   3  -1 -11  190.13    6.56
  -3  -1  11  177.90    5.90
  -3  -1  11  174.60    5.23
  -3  -1  11  181.64    6.42
   3  -1 -10  467.25   11.55
  -3  -1  10  441.29   10.75
  -3  -1  10  452.95   11.61
   3  -1  -9  207.38    6.52
  -3  -1   9  191.33    5.73
  -3  -1   9  199.26    6.56
   3  -1  -8  205.64    6.36
  -3  -1   8  201.94    5.67
  -3  -1   8  209.06    6.61
   3  -1  -7 1579.37   29.82
  -3  -1   7 1492.63   28.67
  -3  -1   7 1568.97   30.24
   3  -1  -6  971.70   19.25
  -3  -1   6  923.56   18.06
   3  -1  -5 1969.71   35.75
  -3  -1   5 1879.56   34.37
   3  -1  -4  183.58    5.29
  -3  -1   4  183.63    4.25
   3  -1  -3 3959.03   68.24
  -3  -1   3 3774.74   66.48
   3  -1  -2  382.27    8.76
   3  -1  -2  378.37    7.31
  -3  -1   2  381.09    7.11
   3  -1  -1 3154.85   56.48
  -3  -1   1 3134.15   54.78
  -3  -1   1 3181.75   56.86
   3  -1  -1 3124.85   55.19
  -3  -1   0  297.55    5.91
   3  -1   0  300.14    7.23
  -3  -1   0  286.99    7.32
   3  -1   0  293.77    6.47
  -3  -1  -1 3498.21   62.19
   3  -1   1 3679.76   63.80
  -3  -1  -1 3593.72   63.66
   3  -1   1 3556.46   63.01
   3  -1   2  619.50   13.17
  -3  -1  -2  602.76   11.93
  -3  -1  -2  623.42   12.87
   3  -1   2  624.95   12.73
   3  -1   2  640.41   13.71
  -3  -1  -3  926.22   17.81
   3  -1   3  983.06   19.59
  -3  -1  -3  935.65   18.33
   3  -1   3  942.82   18.65
  -3  -1  -4  729.99   14.68
   3  -1   4  759.57   16.21
  -3  -1  -4  735.39   14.71
   3  -1   4  752.80   15.51
  -3  -1  -5 5250.51   94.33
   3  -1   5 5580.64   96.06
   3  -1   5 5411.34   95.22
  -3  -1  -5 5297.25   93.78
  -3  -1  -6 1386.99   26.83
  -3  -1  -6 1399.09   25.72
   3  -1   6 1443.50   28.30
   3  -1   6 1403.51   27.74
  -3  -1  -7  436.42   10.43
  -3  -1  -7  436.29    8.79
   3  -1   7  462.51   10.39
   3  -1   7  464.17   11.63
   3  -1   7  449.73   11.11
  -3  -1  -8  309.32    8.38
   3  -1   8  324.63    9.34
   3  -1   8  312.64    8.03
   3  -1   8  310.40    8.91
  -3  -1  -9 1233.61   25.55
   3  -1   9 1261.16   25.03
   3  -1   9 1305.35   26.80
   3  -1   9 1273.55   26.34
  -3  -1 -10  273.90    8.32
   3  -1  10  288.27    7.84
   3  -1  10  290.03    9.16
   3  -1  10  279.17    8.83
  -3  -1 -11  486.96   12.84
   3  -1  11  516.62   12.17
   3  -1  11  510.84   13.65
   3  -1  11  501.02   13.47
  -3  -1 -12  148.73    6.09
   3  -1  12  150.56    5.43
   3  -1  12  147.33    6.44
   3  -1  12  156.18    6.67
  -3  -1 -13  406.84   12.00
   3  -1  13  429.57   11.10
   3  -1  13  422.10   12.58
   3  -1  13  437.91   12.74
  -3  -1 -14  446.77   13.05
   3  -1  14  446.53   13.45
   3  -1  14  465.55   13.64
   3  -1  14  474.28   12.02
  -3  -1 -15  760.14   19.66
   3  -1  15  798.11   20.15
   3  -1  15  818.70   18.28
   3  -1  15  760.50   20.05
  -3  -1 -16  445.67   13.82
   3  -1  16  469.38   12.42
   3  -1  16  452.11   14.13
   3  -1  16  458.56   14.25
  -3  -1 -17  159.30    7.69
   3  -1  17  181.18    6.80
   3  -1  17  168.47    8.06
   3  -1  17  169.02    7.96
  -3  -1 -18    9.91    2.24
   3  -1  18    8.01    2.12
   3  -1  18    7.86    2.11
   3  -1  19   68.89    2.83
  -3  -1 -19   68.22    5.24
   3  -1  19   68.17    5.16
   3  -1  19   62.31    5.07
   3  -1  20   25.54    1.73
  -3  -1 -20   22.37    3.35
   3  -1  20   23.52    3.46
   3  -1  20   21.97    3.18
  -3  -1 -21   -0.33    1.68
   3  -1  21    1.30    1.55
   3  -1  21    0.51    0.64
   3  -1  21   -1.50    1.53
   3  -1  22   48.47    2.48
  -3  -1 -22   45.98    4.88
   3  -1  22   44.26    4.61
   3  -1  22   52.47    4.94
   3  -1  23   92.63    3.61
  -3  -1 -23   75.94    6.26
   3  -1  23   86.62    6.53
   3  -1  23   89.81    6.64
   3  -1  24  114.73    4.16
  -3  -1 -24  107.52    7.49
   3  -1  24  116.99    7.67
   3  -1  24  117.49    7.81
   3  -1  25   34.38    2.25
  -3  -1 -25   35.66    4.55
   3  -1  25   32.39    4.21
   3  -1  25   29.81    4.13
   3  -1  26  132.78    4.63
   3  -1  26  130.07    4.39
   3  -1  27    6.66    1.19
   3  -1  27    8.87    1.19
   3  -1  28   76.12    3.37
   3  -1  28   74.52    3.11
   3  -1  29    5.99    1.09
   3  -1  29    5.24    0.99
   3  -1  30   28.84    2.03
   3  -1  30   27.12    1.77
   3  -1  31   71.22    3.08
   3  -1  31   73.64    2.84
   3  -1  32   22.32    1.68
   3  -1  32   18.24    1.30
   3  -1  33    1.03    0.75
   3  -1  34   43.08    2.06
   3  -1  35   80.22    2.76
   3  -1  36    2.73    0.62
   3  -1  37    4.13    0.56
  -3   0  39    3.33    0.59
   3   0 -38   -0.15    0.52
  -3   0  38    0.92    0.56
  -3   0  37    0.82    0.72
  -3   0  36  218.42    5.70
  -3   0  35    7.46    1.12
  -3   0  34   74.28    3.11
  -3   0  33    1.79    0.78
  -3   0  33    1.66    0.91
  -3   0  32   53.40    2.57
  -3   0  32   55.42    2.81
  -3   0  32   57.15    2.97
  -3   0  31   52.56    2.64
  -3   0  31   55.85    2.87
  -3   0  31   54.39    2.84
  -3   0  30   44.63    2.59
  -3   0  30   43.79    2.39
  -3   0  30   42.75    2.61
  -3   0  29   31.86    2.11
  -3   0  29   35.46    2.37
  -3   0  29   30.94    2.22
  -3   0  28   25.06    1.90
  -3   0  28   25.14    2.03
  -3   0  27    2.72    0.83
  -3   0  27    3.58    0.94
   3   0 -27    4.49    2.15
  -3   0  26   33.89    2.07
   3   0 -26   41.31    4.73
  -3   0  26   37.95    2.27
  -3   0  25    1.52    0.73
  -3   0  25    3.09    0.97
   3   0 -25    2.26    2.46
  -3   0  24  607.30   13.16
   3   0 -24  651.77   19.77
  -3   0  24  633.74   13.38
  -3   0  24  612.02   17.66
   3   0 -23    4.93    2.06
  -3   0  23    4.12    0.92
   3   0 -23    1.74    1.23
  -3   0  23    4.08    2.08
  -3   0  23    1.22    1.18
  -3   0  22  115.86    3.93
   3   0 -22  116.68    7.06
  -3   0  22  120.11    6.47
   3   0 -22  109.89    6.19
  -3   0  22  125.69    6.44
  -3   0  22  114.90    6.97
   3   0 -21    1.76    1.57
   3   0 -21    2.32    1.33
  -3   0  21    3.28    1.49
  -3   0  21    0.46    1.58
  -3   0  21    2.74    1.55
   3   0 -20  180.80    8.31
  -3   0  20  169.88    7.29
  -3   0  20  178.38    7.72
   3   0 -20  166.72    7.38
  -3   0  20  170.30    8.03
   3   0 -19   51.48    4.26
  -3   0  19   49.31    4.08
  -3   0  19   45.15    3.64
  -3   0  19   50.53    3.65
   3   0 -19   44.75    3.65
   3   0 -18  945.37   22.54
   3   0 -18  888.46   21.39
  -3   0  18  899.28   21.71
  -3   0  18  906.46   22.12
   3   0 -17   -0.47    1.44
   3   0 -17   -0.10    1.16
  -3   0  17    0.49    0.81
  -3   0  17   -0.33    1.35
  -3   0  17    1.93    1.24
  -3   0  16  271.05    7.90
  -3   0  16  271.11    9.20
  -3   0  16  265.89    9.10
   3   0 -16  256.05    8.68
  -3   0  15  657.43   16.34
  -3   0  15  653.00   16.44
  -3   0  15  662.87   15.03
   3   0 -15  663.38   16.06
   3   0 -14  392.45   11.05
  -3   0  14  396.09   11.51
  -3   0  14  401.89   10.31
   3   0 -14  426.22    8.83
  -3   0  14  416.76   11.42
  -3   0  13    0.58    0.53
   3   0 -13    0.15    0.48
   3   0 -13    0.96    1.02
  -3   0  13    0.26    0.78
  -3   0  13    1.98    1.32
  -3   0  13   -0.24    1.08
  -3   0  12  134.10    4.00
   3   0 -12  135.74    5.24
  -3   0  12  144.98    4.93
  -3   0  12  139.57    5.33
   3   0 -12  135.59    4.01
  -3   0  11  756.34   15.21
  -3   0  11  759.55   16.20
  -3   0  11  775.84   16.72
   3   0 -11  754.77   16.73
   3   0 -11  765.03   15.15
  -3   0  10 1168.56   21.94
   3   0 -10 1153.16   23.30
  -3   0  10 1150.30   23.08
  -3   0  10 1146.67   22.82
   3   0 -10 1125.50   21.87
   3   0  -9   29.98    1.66
  -3   0   9   32.02    2.09
   3   0  -9   29.67    2.14
  -3   0   9   29.88    2.02
   3   0  -8  222.59    5.75
  -3   0   8  231.50    6.34
   3   0  -8  235.49    6.52
  -3   0   8  227.03    6.15
   3   0  -7  936.92   17.93
   3   0  -7  903.88   18.41
   3   0  -7  889.41   17.68
  -3   0   7  912.88   17.93
   3   0  -6 1005.48   18.61
  -3   0   6  948.17   18.63
   3   0  -6  981.39   19.26
   3   0  -6  942.32   18.67
   3   0  -5 2009.18   35.57
   3   0  -5 1924.78   35.99
   3   0  -5 1978.53   36.35
   3   0  -4   94.47    2.71
   3   0  -4   95.46    3.17
   3   0  -3   22.21    1.06
   3   0  -3   23.97    1.49
   3   0  -2   70.34    1.94
   3   0  -2   81.78    2.80
   3   0  -1 7859.70  136.00
   3   0  -1 7836.09  136.91
   3   0  -1 7961.25  137.31
   3   0   0  369.62    7.99
   3   0   0  370.14    7.50
   3   0   0  377.07    8.24
   3   0   1  169.50    4.56
   3   0   1  167.20    4.52
   3   0   1  166.41    4.07
   3   0   1  175.43    4.67
   3   0   2    4.76    0.74
   3   0   2    5.98    1.00
   3   0   2    5.62    0.98
   3   0   2    3.95    0.81
   3   0   3 3247.56   57.40
   3   0   3 3243.66   58.00
   3   0   3 3197.39   57.50
   3   0   4  961.61   18.56
   3   0   4  950.16   18.67
   3   0   4  979.98   19.22
   3   0   5 7972.03  139.23
   3   0   5 8001.42  140.14
   3   0   5 7971.22  139.66
   3   0   6 2729.17   48.62
  -3   0  -6 2625.61   48.73
   3   0   6 2707.38   49.72
   3   0   6 2760.49   49.33
   3   0   7    3.76    1.01
  -3   0  -7    4.28    0.91
   3   0   7    6.15    0.92
   3   0   7    3.72    1.12
  -3   0  -8  127.19    3.91
   3   0   8  135.36    5.01
   3   0   8  129.06    4.73
  -3   0  -8  128.43    4.21
   3   0   8  132.24    4.93
  -3   0  -9  481.03   10.43
   3   0   9  496.34   11.96
  -3   0  -9  492.78   11.12
   3   0   9  500.38   12.23
   3   0   9  511.98   12.42
  -3   0 -10    5.16    0.75
  -3   0 -10    5.21    1.08
   3   0  10    4.84    1.17
   3   0  10    5.26    1.36
   3   0  10    3.43    1.26
  -3   0 -11  302.14    6.88
   3   0  11  307.13    9.09
   3   0  11  317.01    9.23
   3   0  11  311.15    9.41
  -3   0 -11  314.08    8.19
   3   0  12  298.85    9.11
   3   0  12  295.25    9.38
   3   0  12  296.26    9.16
  -3   0 -12  293.58    8.06
   3   0  13  540.30   14.10
   3   0  13  499.75   13.46
   3   0  13  504.81   13.45
  -3   0 -13  510.23   12.25
   3   0  14  273.51    9.13
   3   0  14  276.40    9.17
  -3   0 -14  275.18    8.01
   3   0  14  267.90    9.41
  -3   0 -15    0.36    0.79
   3   0  15    0.76    1.38
   3   0  15    0.93    1.11
   3   0  15   -0.64    1.39
   3   0  16    1.25    1.36
   3   0  16    0.18    1.39
   3   0  16    0.44    1.27
  -3   0 -16    0.49    0.87
   3   0  17   26.97    3.01
   3   0  17   28.66    3.01
   3   0  17   26.29    3.04
   3   0  18   14.47    2.47
   3   0  18   16.10    2.66
   3   0  18   13.21    2.20
   3   0  19   27.86    3.06
   3   0  19   28.47    3.36
   3   0  19   29.08    3.34
   3   0  19   29.91    1.75
   3   0  20    8.29    1.06
   3   0  20    9.75    2.07
   3   0  20   10.28    2.09
   3   0  20   10.45    2.35
   3   0  20    8.55    1.28
   3   0  21  104.50    6.68
   3   0  21  111.10    6.34
   3   0  21   99.92    6.51
   3   0  21  109.49    3.77
   3   0  21   99.65    3.42
   3   0  21  100.83    3.68
   3   0  22   47.88    2.24
   3   0  22   53.53    2.57
   3   0  22   49.75    4.73
   3   0  22   48.18    4.65
   3   0  22   54.01    4.49
   3   0  23  111.41    3.99
  -3   0 -23  100.79    7.22
   3   0  23  112.98    7.26
   3   0  23  113.87    7.26
  -3   0 -24   13.35    2.93
   3   0  24   10.86    1.30
   3   0  24    8.41    2.62
   3   0  24   10.56    2.48
   3   0  25   81.88    3.44
  -3   0 -25   97.17    7.19
   3   0  25   77.76    6.19
   3   0  25   78.10    6.27
   3   0  26  278.78    7.49
   3   0  27   75.31    3.34
   3   0  28    2.30    1.01
   3   0  29    6.38    1.18
   3   0  30    5.74    1.22
   3   0  31    4.21    1.01
   3   0  32   13.28    1.37
   3   0  33    3.63    0.90
   3   0  34   58.15    2.43
   3   0  35   19.27    1.32
   3   0  36    0.47    0.52
   3   0  37   30.69    1.34
   3   1 -38    1.99    0.61
  -3   1  38    2.01    0.48
  -3   1  37   65.01    2.34
   3   1 -37   69.07    2.53
  -3   1  36   16.13    1.20
   3   1 -36   13.34    1.22
   3   1 -35   33.17    1.99
  -3   1  35   35.20    1.87
  -3   1  34   48.18    2.33
  -3   1  34   49.87    2.51
  -3   1  33    6.95    1.24
  -3   1  33    7.23    1.11
  -3   1  32   26.55    1.88
  -3   1  32   27.90    2.02
  -3   1  31   14.83    1.60
  -3   1  31   16.70    1.52
  -3   1  30   31.78    1.95
  -3   1  30   30.84    2.10
  -3   1  30   32.61    2.26
  -3   1  29    9.77    1.22
  -3   1  29   11.44    1.51
  -3   1  29   10.88    1.38
  -3   1  28  161.15    4.98
  -3   1  28  160.92    5.16
  -3   1  28  161.09    5.31
   3   1 -27    8.63    2.39
  -3   1  27    9.79    1.34
  -3   1  26   64.40    5.65
   3   1 -26   67.50    5.62
   3   1 -26   62.65    5.90
  -3   1  26   68.58    3.11
   3   1 -25    4.43    1.85
  -3   1  25    5.89    2.00
  -3   1  25    5.44    1.14
   3   1 -25    3.79    1.90
   3   1 -24   20.33    3.08
  -3   1  24   18.85    3.01
  -3   1  24   25.68    1.88
   3   1 -23   30.17    3.71
  -3   1  23   24.54    3.60
  -3   1  23   28.48    1.88
   3   1 -22  138.29    7.60
  -3   1  22  144.85    8.08
  -3   1  22  149.71    4.61
   3   1 -21   99.93    6.20
  -3   1  21   97.84    6.50
  -3   1  21  106.50    3.65
  -3   1  20  423.06   14.46
   3   1 -20  428.87   13.84
   3   1 -19   50.87    4.18
  -3   1  19   52.70    4.63
  -3   1  18  207.35    9.19
   3   1 -18  211.89    8.59
  -3   1  17  400.44   13.45
   3   1 -17  406.58   12.66
  -3   1  17  427.84   10.88
   3   1 -16   90.88    3.88
  -3   1  16   92.27    4.00
  -3   1  16   85.56    5.54
   3   1 -16   80.10    4.88
  -3   1  15   50.42    4.20
  -3   1  15   53.86    2.76
   3   1 -15   56.94    3.97
  -3   1  15   62.59    3.03
   3   1 -15   54.55    3.01
  -3   1  14  123.49    4.37
   3   1 -14  117.45    4.63
  -3   1  14  120.50    6.27
  -3   1  14  115.43    4.22
   3   1 -14  115.66    5.50
  -3   1  14  122.82    3.99
   3   1 -13   99.14    4.13
  -3   1  13   98.21    5.55
  -3   1  13   95.18    3.54
   3   1 -13   97.93    4.91
  -3   1  13   94.65    3.57
   3   1 -12   54.42    3.47
  -3   1  12   57.19    2.46
   3   1 -12   55.50    3.00
  -3   1  12   54.67    2.65
  -3   1  11  188.05    4.89
   3   1 -11  180.36    5.88
   3   1 -11  185.22    6.57
  -3   1  11  179.53    5.48
   3   1 -10  436.43   10.77
   3   1 -10  464.16   11.50
  -3   1  10  436.55    9.14
  -3   1  10  438.37   10.34
   3   1  -9  204.57    6.48
   3   1  -9  191.95    6.02
  -3   1   9  187.72    4.49
  -3   1   9  200.94    5.79
   3   1  -8  198.61    6.16
   3   1  -8  209.01    6.40
  -3   1   8  202.00    4.39
  -3   1   8  214.76    6.02
  -3   1   7 1547.07   27.26
   3   1  -7 1538.87   30.09
   3   1  -7 1580.21   30.18
  -3   1   7 1602.74   29.83
   3   1  -6  974.67   19.71
   3   1  -6  957.49   19.88
  -3   1   6  980.05   19.70
   3   1  -5 1940.12   36.07
   3   1  -5 1900.02   36.45
  -3   1   5 1962.09   36.36
   3   1  -4  183.76    5.28
   3   1  -4  187.71    5.70
  -3   1   4  192.22    5.75
   3   1  -3 3792.66   69.07
   3   1  -3 3820.76   68.26
  -3   1   3 3911.47   69.12
   3   1  -2  382.49    8.27
   3   1  -2  389.03    9.26
   3   1  -2  378.95    8.42
  -3   1   2  384.83    9.30
   3   1  -1 3207.46   57.60
   3   1  -1 3107.40   56.70
   3   1  -1 3173.93   56.49
  -3   1   1 3291.66   57.85
   3   1   0  297.95    7.44
   3   1   0  294.39    7.05
   3   1   0  288.48    6.45
  -3   1   0  291.35    7.65
   3   1   1 3587.23   64.32
   3   1   1 3548.80   64.49
  -3   1  -1 3642.84   64.80
   3   1   2  625.29   13.40
   3   1   2  617.65   13.22
  -3   1  -2  621.16   13.52
   3   1   3  948.60   18.77
   3   1   3  945.84   19.29
  -3   1  -3  936.64   19.20
   3   1   4  734.59   16.02
   3   1   4  715.44   14.45
   3   1   4  756.37   15.20
  -3   1  -4  734.78   15.63
   3   1   5 5375.26   95.67
  -3   1  -5 5435.98   95.51
   3   1   5 5288.93   94.18
   3   1   5 5430.70   95.18
   3   1   5 5330.85   93.90
  -3   1  -5 5218.21   94.84
   3   1   6 1436.22   27.16
   3   1   6 1477.33   28.44
  -3   1  -6 1464.39   28.71
   3   1   6 1434.89   28.96
   3   1   6 1476.67   27.36
  -3   1  -6 1391.09   27.76
   3   1   7  457.59   10.39
   3   1   7  449.50    9.80
  -3   1  -7  447.18   11.28
   3   1   7  447.15   11.60
   3   1   7  457.10   11.15
  -3   1  -7  441.01   10.42
  -3   1  -8  310.45    8.82
   3   1   8  322.70    8.80
   3   1   8  311.42    9.22
   3   1   8  307.60    8.07
   3   1   8  309.30    7.21
  -3   1  -8  293.62    7.82
  -3   1  -9 1209.46   25.55
   3   1   9 1246.06   26.28
   3   1   9 1242.21   23.16
   3   1   9 1255.77   24.80
   3   1   9 1258.98   25.63
  -3   1  -9 1189.17   24.04
   3   1  10  286.66    6.50
   3   1  10  295.10    8.74
  -3   1 -10  271.83    8.57
   3   1  10  282.16    9.16
   3   1  10  288.38    8.20
  -3   1 -10  268.62    7.24
  -3   1 -11  468.54   12.79
   3   1  11  499.58   12.58
   3   1  11  519.77   13.17
   3   1  11  504.82   13.73
  -3   1 -11  504.90   11.15
   3   1  12  149.27    6.68
  -3   1 -12  148.49    6.14
   3   1  12  149.40    5.93
   3   1  12  156.10    6.29
   3   1  13  428.18   12.13
   3   1  13  420.07   12.74
  -3   1 -13  413.19   11.90
   3   1  13  429.24   11.88
   3   1  14  445.88   13.68
  -3   1 -14  469.18   13.11
   3   1  14  468.49   13.18
   3   1  14  461.43   12.94
   3   1  15  774.88   20.13
  -3   1 -15  774.75   19.08
   3   1  15  768.95   19.31
   3   1  15  786.83   19.23
   3   1  16  464.04   13.64
   3   1  16  437.61   13.29
   3   1  16  444.31   14.13
  -3   1 -16  461.03   13.30
   3   1  17  170.76    7.66
   3   1  17  163.20    7.96
  -3   1 -17  177.25    7.54
   3   1  17  168.77    7.62
   3   1  18    8.21    1.92
  -3   1 -18    7.53    1.74
   3   1  18   10.73    2.14
   3   1  18    6.49    1.85
   3   1  19   59.64    4.72
   3   1  19   70.70    5.39
   3   1  19   63.82    4.78
  -3   1 -19   64.69    4.56
   3   1  19   65.01    2.66
   3   1  19   66.52    2.77
   3   1  20   22.33    1.54
   3   1  20   22.03    1.50
   3   1  20   18.61    2.86
  -3   1 -20   22.96    2.85
   3   1  20   27.11    3.45
   3   1  20   21.54    2.93
   3   1  20   22.90    1.62
   3   1  20   24.70    1.90
   3   1  21   -0.48    0.66
   3   1  21    0.12    1.21
   3   1  21    2.17    0.70
   3   1  21   -0.28    1.45
   3   1  21    1.30    1.51
   3   1  21    0.85    0.65
   3   1  21    1.19    1.43
   3   1  22   47.26    2.35
   3   1  22   45.06    2.21
   3   1  22   49.70    2.43
   3   1  22   49.97    4.60
   3   1  22   44.80    4.56
   3   1  23   88.49    3.41
   3   1  23   89.21    3.28
   3   1  23   87.27    6.41
   3   1  23   93.77    6.35
   3   1  24  110.69    3.95
   3   1  24  106.35    3.69
   3   1  24  107.20    7.25
   3   1  24  112.34    7.15
   3   1  25   33.91    2.10
   3   1  25   30.76    1.88
   3   1  25   28.79    3.88
   3   1  25   30.56    3.98
   3   1  26  124.55    4.05
   3   1  26  126.62    4.35
   3   1  27    6.16    1.05
   3   1  28   71.63    3.11
   3   1  29    7.46    1.21
   3   1  30   29.43    1.88
   3   1  31   72.60    2.96
   3   1  32   21.16    1.53
   3   1  33    0.55    0.54
   3   1  34   41.48    1.87
   3   1  35   74.37    2.45
  -3   1 -35   75.02    2.73
  -3   1 -36    3.92    0.73
   3   1  36    2.28    0.47
   3   2 -37   22.10    1.31
   3   2 -36   40.21    1.92
   3   2 -35    2.31    0.82
  -3   2  34   59.57    2.27
   3   2 -34   58.76    2.64
  -3   2  34   54.68    2.51
   3   2 -33   10.27    1.31
  -3   2  33   10.20    1.23
  -3   2  33   10.96    1.02
  -3   2  32   21.99    1.49
   3   2 -32   20.20    1.75
  -3   2  32   22.47    1.72
   3   2 -31    9.63    1.42
  -3   2  31   12.72    1.43
  -3   2  31    9.67    1.10
  -3   2  30   78.41    3.08
   3   2 -30   77.64    3.46
  -3   2  30   80.28    3.41
   3   2 -29   13.04    1.58
  -3   2  29   14.11    1.54
  -3   2  29   15.90    1.38
  -3   2  28    8.81    1.36
  -3   2  28    7.64    1.11
  -3   2  27   16.95    1.47
  -3   2  27   18.13    1.71
  -3   2  26  260.06    6.75
   3   2 -26  237.93   11.58
  -3   2  26  250.61   12.37
  -3   2  26  256.03    7.01
   3   2 -25    6.58    2.42
  -3   2  25    4.99    2.14
  -3   2  25    5.34    1.12
   3   2 -24  490.39   17.28
  -3   2  24  514.44   18.42
  -3   2  24  499.49   11.34
  -3   2  23   13.71    2.73
   3   2 -23   16.66    3.15
  -3   2  23   17.56    1.56
  -3   2  22   81.80    6.53
   3   2 -22   91.21    6.54
  -3   2  22   87.05    3.40
   3   2 -21   17.50    2.98
  -3   2  21   16.68    3.37
  -3   2  21   21.12    1.61
  -3   2  20  360.54   14.37
   3   2 -20  374.64   13.64
  -3   2  20  382.24    8.83
   3   2 -19   15.08    2.67
  -3   2  19   25.47    3.94
  -3   2  18  436.50   15.64
   3   2 -18  458.55   14.76
  -3   2  17   66.62    5.60
   3   2 -17   65.49    4.96
   3   2 -17   65.45    4.25
   3   2 -16   28.63    3.28
  -3   2  16   31.52    3.96
   3   2 -16   30.86    2.94
   3   2 -15    9.40    1.82
   3   2 -15   12.36    2.34
  -3   2  15   11.77    2.66
  -3   2  14   54.14    4.92
   3   2 -14   59.11    4.37
   3   2 -14   57.06    3.86
  -3   2  14   59.16    3.32
  -3   2  13   26.84    3.74
   3   2 -13   23.90    2.49
   3   2 -13   22.94    2.80
  -3   2  13   24.09    2.14
  -3   2  12 1086.68   26.02
   3   2 -12 1096.28   24.44
   3   2 -12 1025.70   23.78
  -3   2  12 1066.16   22.73
   3   2 -11  739.63   17.60
   3   2 -11  687.64   17.27
  -3   2  11  716.85   16.34
   3   2 -10  127.18    5.69
   3   2 -10  120.24    5.67
  -3   2  10  128.54    5.28
   3   2  -9 2586.82   49.16
   3   2  -9 2523.38   49.48
  -3   2   9 2539.18   48.53
   3   2  -8 2300.92   44.23
   3   2  -8 2258.97   44.82
  -3   2   8 2293.45   44.05
   3   2  -7 3304.96   60.80
   3   2  -7 3224.78   61.64
  -3   2   7 3270.36   61.03
   3   2  -6   33.53    2.55
   3   2  -6   34.18    2.93
  -3   2   6   31.63    2.62
   3   2  -5  175.74    5.83
   3   2  -5  178.06    6.58
  -3   2   5  165.76    6.27
   3   2  -4  339.03    8.89
   3   2  -4  350.41   10.00
  -3   2   4  339.86    9.79
   3   2  -3 1037.39   20.04
   3   2  -3 1055.49   21.28
   3   2  -3 1066.40   22.89
  -3   2   3 1099.09   22.84
   3   2  -2   56.01    2.46
   3   2  -2   58.92    2.73
   3   2  -2   56.71    3.49
  -3   2   2   59.63    3.57
   3   2  -1  444.72   10.29
   3   2  -1  464.18   10.29
   3   2  -1  468.85   12.01
  -3   2   1  458.36   11.96
   3   2   0   54.16    2.68
   3   2   0   51.71    2.29
   3   2   0   58.65    3.47
  -3   2   0   57.00    3.50
   3   2   1   77.55    3.48
   3   2   1   77.61    3.95
   3   2   1   76.36    2.69
  -3   2  -1   75.80    4.12
   3   2   2  137.06    4.99
   3   2   2  132.89    3.63
   3   2   2  141.99    5.38
  -3   2  -2  139.04    5.62
   3   2   3 1335.30   27.46
  -3   2  -3 1404.88   28.34
   3   2   3 1357.56   27.62
   3   2   3 1366.17   24.56
  -3   2  -3 1370.27   28.10
   3   2   4  203.66    7.00
   3   2   4  215.12    6.80
  -3   2  -4  219.52    7.45
  -3   2  -4  208.31    7.14
   3   2   5  142.81    5.18
  -3   2  -5  145.86    6.01
   3   2   5  131.59    5.54
  -3   2  -5  131.55    5.53
   3   2   6  287.08    8.11
   3   2   6  289.26    8.50
  -3   2  -6  296.22    9.34
   3   2   6  292.74    9.15
  -3   2  -6  279.43    8.65
   3   2   7  770.34   17.15
  -3   2  -7  765.07   18.06
   3   2   7  716.16   17.78
   3   2   7  731.28   16.20
  -3   2  -7  729.08   17.04
  -3   2  -8  286.25    9.43
   3   2   8  268.30    9.24
   3   2   8  273.10    7.60
   3   2   8  281.88    8.47
  -3   2  -8  262.71    8.30
   3   2   9  309.21    9.13
   3   2   9  285.50    7.69
  -3   2  -9  267.85    9.47
   3   2   9  253.80    9.42
  -3   2  -9  287.85    8.65
  -3   2 -10  114.76    5.89
   3   2  10  119.70    6.06
   3   2  10  116.79    4.15
   3   2  10  118.34    5.34
  -3   2 -10  113.35    4.94
   3   2  11  340.96   11.53
  -3   2 -11  345.12   11.32
   3   2  11  352.60   10.48
  -3   2 -11  343.75    9.67
  -3   2 -12    4.04    1.72
   3   2  12    1.79    1.71
   3   2  12    3.56    1.40
  -3   2 -12    2.03    0.92
   3   2  13 1193.82   26.53
  -3   2 -13 1221.14   28.03
   3   2  13 1189.04   28.39
   3   2  14  194.84    7.82
   3   2  14  210.38    9.21
  -3   2 -14  214.29    8.98
   3   2  15   75.15    4.67
   3   2  15   74.39    5.42
  -3   2 -15   69.22    5.08
   3   2  16  157.90    8.28
   3   2  16  151.65    7.12
  -3   2 -16  157.70    7.87
   3   2  17  225.42    9.05
   3   2  17  223.94   10.26
  -3   2 -17  222.70    9.73
   3   2  17  219.66    5.71
   3   2  17  233.62    6.03
   3   2  18   53.48    4.27
   3   2  18   55.98    5.14
  -3   2 -18   58.95    4.92
   3   2  18   56.69    2.45
   3   2  18   56.26    2.69
   3   2  19  405.58   13.48
  -3   2 -19  412.16   14.43
   3   2  19  419.16   15.30
   3   2  19  402.09    9.25
   3   2  19  432.41    9.67
   3   2  20  297.22   12.64
  -3   2 -20  280.90   11.62
   3   2  20  282.81   11.00
   3   2  20  277.70    7.00
   3   2  20  298.42    7.48
   3   2  21   85.78    3.21
   3   2  21   95.02    7.00
  -3   2 -21   80.77    6.03
   3   2  22    9.74    1.15
   3   2  22   10.84    1.14
  -3   2 -22   13.72    2.85
   3   2  22   10.55    2.79
   3   2  23  167.82    5.09
   3   2  23  189.89    5.24
   3   2  23  176.58    9.94
  -3   2 -23  175.46    9.34
   3   2  24  300.08    7.65
   3   2  24  327.17    7.77
   3   2  24  305.44   13.56
   3   2  25   38.75    2.13
   3   2  25   48.54    2.36
   3   2  26  318.49    7.97
   3   2  26  347.71    8.11
   3   2  27   83.26    3.18
   3   2  27   89.43    3.28
   3   2  28    0.96    0.72
   3   2  28    1.98    0.63
   3   2  29   32.29    1.80
   3   2  30   41.54    1.99
  -3   2 -31    2.35    1.04
  -3   2 -32    1.33    0.79
  -3   2 -33    3.77    0.88
  -3   2 -34    9.43    1.04
  -3   2 -35    0.43    0.58
   3   3 -36   64.00    2.17
   3   3 -35    2.21    0.68
   3   3 -34   30.77    1.72
   3   3 -33   34.36    1.93
  -3   3  33   32.12    1.67
   3   3 -32   27.83    1.87
  -3   3  32   23.81    1.55
   3   3 -31    7.34    1.27
  -3   3  31    5.97    0.92
   3   3 -30    4.38    1.11
  -3   3  30    2.97    0.81
   3   3 -29   14.20    1.68
  -3   3  29   17.50    1.53
   3   3 -28   95.59    3.91
  -3   3  28   96.06    3.64
   3   3 -27    3.05    1.06
  -3   3  27    4.60    0.92
   3   3 -26   42.47    2.58
  -3   3  26   43.18    2.36
   3   3 -25   14.50    1.67
  -3   3  25   14.82    1.48
   3   3 -24  368.20    9.30
  -3   3  24  361.70    8.87
   3   3 -23   53.68    2.87
  -3   3  23   51.21    2.57
   3   3 -23   53.91    5.52
  -3   3  23   56.79    5.85
   3   3 -22   99.16    3.91
  -3   3  22   93.80    3.57
  -3   3  22  105.51    8.06
   3   3 -22   96.64    7.17
   3   3 -21   11.08    1.49
  -3   3  21   11.50    1.29
   3   3 -21   12.00    3.12
  -3   3  21   11.45    3.08
   3   3 -20  301.50    7.78
  -3   3  20  287.77    7.39
  -3   3  20  316.24   14.00
   3   3 -20  301.98   12.80
   3   3 -19   97.41    3.69
  -3   3  19   90.85    3.16
  -3   3  19   90.42    3.38
  -3   3  19   90.84    7.24
   3   3 -19  105.47    7.11
  -3   3  18   86.96    3.11
   3   3 -18   96.37    3.62
  -3   3  18   89.97    3.34
  -3   3  18   90.81    7.09
   3   3 -18   98.65    6.79
   3   3 -18   96.81    6.18
   3   3 -17   66.20    2.87
  -3   3  17   63.33    2.52
  -3   3  17   62.16    2.66
  -3   3  17   69.55    6.06
   3   3 -17   68.99    5.58
   3   3 -17   64.04    4.97
   3   3 -16    4.83    0.99
  -3   3  16    0.18    1.92
   3   3 -16    1.42    1.50
   3   3 -16    0.65    1.26
   3   3 -15  186.62    5.26
   3   3 -15  177.31    8.62
  -3   3  15  171.19    9.47
   3   3 -15  180.07    8.57
   3   3 -14   33.22    3.74
   3   3 -14   35.04    3.72
  -3   3  14   34.15    4.26
  -3   3  14   41.71    3.36
  -3   3  13  229.74   10.53
   3   3 -13  225.55    9.45
   3   3 -13  218.16    9.58
  -3   3  13  231.56    8.52
  -3   3  12   57.91    5.10
   3   3 -12   57.03    4.43
   3   3 -12   53.91    4.53
  -3   3  12   57.41    4.03
   3   3 -11  423.65   13.23
  -3   3  11  409.79   14.51
   3   3 -11  420.76   13.85
  -3   3  11  441.55   12.86
  -3   3  10   84.79    5.89
   3   3 -10   81.73    5.05
   3   3 -10   82.36    5.49
  -3   3  10   85.59    4.99
  -3   3   9  127.39    7.13
   3   3  -9  129.19    6.22
   3   3  -9  126.07    6.72
  -3   3   9  128.53    6.26
  -3   3   8  100.12    6.24
   3   3  -8   94.99    5.21
   3   3  -8  102.62    6.06
  -3   3   8  106.19    5.58
   3   3  -7 1018.50   22.90
   3   3  -7 1014.20   24.57
  -3   3   7  960.08   24.28
  -3   3   7 1001.33   23.55
  -3   3   6   62.92    4.92
   3   3  -6   74.24    4.25
   3   3  -6   76.64    5.12
  -3   3   6   76.26    4.88
   3   3  -5  662.82   16.22
   3   3  -5  681.01   18.17
  -3   3   5  674.43   17.59
   3   3  -4   18.69    2.09
   3   3  -4   17.44    2.55
  -3   3   4   21.40    2.85
  -3   3   3 1172.92   25.49
   3   3  -3 1153.64   24.49
   3   3  -3 1187.33   27.14
  -3   3   3 1197.71   26.79
  -3   3   2   35.00    3.03
   3   3  -2   40.31    2.25
   3   3  -2   40.72    2.74
   3   3  -2   41.65    3.84
  -3   3   2   44.50    3.95
   3   3  -1  408.78   10.14
   3   3  -1  417.88   10.46
   3   3  -1  422.69   12.83
  -3   3   1  421.70   12.04
  -3   3   1  407.89   12.69
   3   3   0   87.40    3.97
  -3   3   0   86.27    4.84
   3   3   0   96.75    3.87
   3   3   0   90.74    5.26
  -3   3   0   88.99    5.38
  -3   3  -1   84.44    4.83
   3   3   1   80.36    3.96
   3   3   1   85.79    3.40
   3   3   1   83.91    5.00
  -3   3  -1   79.26    5.01
  -3   3  -2   21.36    2.59
   3   3   2   26.09    2.34
   3   3   2   26.08    2.86
  -3   3  -2   24.41    3.11
  -3   3  -3  284.00    9.73
   3   3   3  266.22    9.35
  -3   3  -3  292.18    9.94
  -3   3  -4   79.19    4.93
   3   3   4   69.40    4.13
   3   3   4   76.62    4.56
  -3   3  -4   73.67    4.81
  -3   3  -5 1053.81   24.68
   3   3   5 1035.79   23.82
   3   3   5 1041.76   23.76
  -3   3  -5 1056.04   24.42
  -3   3  -6   73.42    4.95
   3   3   6   75.40    4.62
   3   3   6   69.56    4.22
  -3   3  -6   71.22    4.67
   3   3   7    1.92    1.13
   3   3   7    1.09    1.31
  -3   3  -7    1.76    1.74
  -3   3  -7    2.29    1.61
  -3   3  -8  162.14    7.70
   3   3   8  150.82    7.20
   3   3   8  157.72    6.34
  -3   3  -8  145.78    6.84
  -3   3  -9   38.34    3.87
   3   3   9   34.55    3.50
   3   3   9   35.27    2.73
  -3   3  -9   34.16    3.25
   3   3  10  236.91    9.78
  -3   3 -10  248.60   10.19
  -3   3 -10  246.68    8.98
  -3   3 -11  432.20   14.36
   3   3  11  402.56   13.84
  -3   3 -11  415.06   12.45
   3   3  12   85.54    5.97
  -3   3 -12   89.36    6.16
  -3   3 -12   92.81    5.07
   3   3  13   75.50    5.73
  -3   3 -13   71.19    5.61
   3   3  13   77.44    2.87
   3   3  13   76.48    2.88
  -3   3 -14   20.06    3.06
   3   3  14   20.22    3.26
   3   3  14   16.30    1.30
  -3   3 -14   16.87    1.40
   3   3  14   18.52    1.56
   3   3  14   15.38    1.65
   3   3  14   18.90    1.45
   3   3  15   10.76    2.63
  -3   3 -15   17.08    3.17
   3   3  15   17.44    1.37
  -3   3 -15   15.49    1.43
   3   3  15   13.73    1.53
   3   3  15   15.98    1.66
   3   3  15   16.81    1.40
   3   3  16  158.99    8.99
  -3   3 -16  160.16    8.93
   3   3  16  164.33    4.76
  -3   3 -16  154.72    4.87
   3   3  16  166.57    4.84
   3   3  16  153.73    4.78
   3   3  16  154.16    4.84
   3   3  17    8.81    2.79
  -3   3 -17    6.42    2.19
   3   3  17    7.26    1.08
  -3   3 -17    4.09    0.95
   3   3  17    6.87    1.75
   3   3  18  300.97    7.40
  -3   3 -18  287.94    7.63
   3   3  18  298.04   13.09
  -3   3 -18  307.84   12.95
  -3   3 -19  116.44    4.26
   3   3  19  123.16    4.09
   3   3  19  114.35    7.87
  -3   3 -19  127.72    8.13
  -3   3 -20   14.99    1.54
   3   3  20   13.76    1.34
  -3   3 -20   20.47    3.53
   3   3  20   17.21    3.28
   3   3  21   83.42    3.31
  -3   3 -21   86.55    3.62
   3   3  21   93.86    7.24
  -3   3 -21   88.54    6.79
   3   3  22  272.94    7.08
  -3   3 -22  273.40    7.49
  -3   3 -23   12.06    1.49
   3   3  23   11.25    1.26
   3   3  24   87.31    3.38
  -3   3 -24   87.66    3.74
   3   3  25   75.20    3.06
  -3   3 -25   75.34    3.41
   3   3  26   67.79    2.85
  -3   3 -26   73.15    3.31
  -3   3 -27    8.65    1.26
   3   3  27    7.79    1.02
   3   3  28   91.20    3.14
  -3   3 -28   86.68    3.50
   3   3  29   53.33    2.22
  -3   3 -29   54.50    2.59
  -3   3 -30   45.28    2.29
  -3   3 -31   15.66    1.34
  -3   3 -32   40.72    1.94
  -3   3 -33    0.27    0.56
  -3   3 -34   32.98    1.44
   3   4 -34   44.85    1.71
   3   4 -33   16.64    1.17
   3   4 -32   50.57    2.15
   3   4 -31    2.56    0.82
   3   4 -30   -0.23    0.78
   3   4 -29    1.66    0.90
   3   4 -28    2.13    0.95
   3   4 -27   18.93    1.73
   3   4 -26  106.18    4.08
   3   4 -25   10.79    1.46
   3   4 -24  174.52    5.59
  -3   4  24  172.92    5.02
   3   4 -23   38.83    2.48
  -3   4  23   40.17    2.03
  -3   4  23   39.51    2.15
  -3   4  22  425.15    9.74
   3   4 -22  441.51   10.62
  -3   4  22  450.47    9.99
   3   4 -21    8.60    1.45
  -3   4  21    7.68    0.99
  -3   4  21    9.91    1.19
  -3   4  20  138.87    4.44
   3   4 -20  147.11    5.04
  -3   4  20  148.19    4.55
   3   4 -19    9.60    2.61
  -3   4  19    8.84    2.66
  -3   4  19    9.55    1.13
   3   4 -19    5.72    1.22
  -3   4  18  429.95   17.25
   3   4 -18  445.57   16.44
   3   4 -18  392.28   15.53
   3   4 -18  436.29   10.28
  -3   4  18  409.61    9.57
  -3   4  17   52.49    5.72
   3   4 -17   51.72    5.25
   3   4 -17   44.71    4.88
  -3   4  17   53.81    2.51
   3   4 -17   51.04    2.71
  -3   4  17   47.52    2.34
  -3   4  16  142.32    9.06
   3   4 -16  139.21    8.39
   3   4 -16  133.23    8.43
  -3   4  16  124.71    4.21
   3   4 -16  144.10    4.72
  -3   4  16  129.94    4.16
   3   4 -15   27.17    3.71
  -3   4  15   32.45    4.43
   3   4 -15   28.73    3.96
   3   4 -15   29.49    2.03
   3   4 -15   27.29    1.80
  -3   4  15   27.11    1.72
   3   4 -14   13.41    2.90
   3   4 -14   14.34    2.65
  -3   4  14   12.87    2.85
   3   4 -14   15.41    1.46
  -3   4  14   12.96    1.18
   3   4 -14   14.18    1.26
   3   4 -13   10.61    2.75
   3   4 -13   13.25    2.59
  -3   4  13   11.85    2.88
  -3   4  13   13.09    1.24
   3   4 -13   13.64    1.37
   3   4 -13   13.66    1.30
  -3   4  12  123.11    8.01
   3   4 -12  122.72    7.30
   3   4 -12  124.47    7.97
  -3   4  12  123.64    3.90
   3   4 -12  128.62    4.29
   3   4 -12  124.40    4.07
  -3   4  11   31.78    1.78
   3   4 -11   34.61    2.04
   3   4 -11   32.76    4.10
  -3   4  11   29.16    3.92
   3   4 -11   32.41    3.79
  -3   4  11   35.55    3.71
   3   4 -11   32.73    1.90
  -3   4  10   79.46    2.90
   3   4 -10   82.60    3.20
  -3   4  10   68.15    5.76
   3   4 -10   78.70    5.53
   3   4 -10   79.09    6.22
  -3   4  10   80.38    5.58
   3   4 -10   75.97    3.04
   3   4  -9    8.77    1.08
  -3   4   9    6.07    2.10
   3   4  -9   10.94    2.25
   3   4  -9    8.86    2.32
  -3   4   9   10.14    2.12
   3   4  -9   10.88    1.12
   3   4  -8   52.84    2.45
  -3   4   8   47.17    4.49
   3   4  -8   50.10    4.18
   3   4  -8   53.59    5.12
  -3   4   8   45.76    4.31
   3   4  -8   50.24    2.38
   3   4  -7  112.36    3.74
  -3   4   7  102.34    6.64
   3   4  -7  109.69    6.00
   3   4  -7  110.28    7.26
  -3   4   7  114.07    6.80
   3   4  -7  113.15    3.76
   3   4  -6   43.74    2.28
  -3   4   6   31.91    3.58
   3   4  -6   36.88    3.46
   3   4  -6   36.61    4.20
  -3   4   6   35.93    3.94
   3   4  -6   36.65    2.03
  -3   4   5  297.42   11.50
  -3   4   5  279.86    9.86
  -3   4   5  282.30   11.03
   3   4  -5  289.98   10.03
   3   4  -5  288.38   12.01
  -3   4   4   33.44    3.71
   3   4  -4   29.25    3.86
  -3   4   4   28.20    2.87
  -3   4   4   28.96    3.37
   3   4  -4   29.91    2.84
  -3   4   3  556.38   17.10
  -3   4   3  528.96   15.97
  -3   4   3  553.32   15.57
   3   4  -3  578.45   14.86
   3   4  -3  539.69   17.39
  -3   4   2   32.68    3.79
  -3   4   2   36.67    3.43
   3   4  -2   33.19    3.94
  -3   4   1  876.90   23.48
  -3   4   1  901.21   22.29
   3   4  -1  889.49   23.95
  -3   4   0   97.28    6.34
  -3   4   0   98.44    5.84
   3   4   0   96.45    6.43
  -3   4  -1   83.23    5.84
  -3   4  -1   81.47    5.34
   3   4   1   81.80    5.83
  -3   4  -2   17.18    2.92
   3   4   2   17.78    2.81
  -3   4  -2   15.72    2.57
  -3   4  -3   93.68    6.12
  -3   4  -3   91.41    5.92
   3   4   3   88.87    5.83
   3   4   4    4.16    0.83
  -3   4  -4    2.96    1.67
   3   4   4    5.43    1.83
  -3   4  -4    2.78    1.61
   3   4   5  292.68    7.01
  -3   4  -5  281.17   11.33
   3   4   5  274.91   10.18
   3   4   5  277.40   10.87
  -3   4  -5  274.52   11.09
   3   4   6   78.52    2.91
   3   4   6   70.53    2.75
  -3   4  -6   70.84    5.42
   3   4   6   67.92    4.83
   3   4   6   67.45    4.92
  -3   4  -6   67.08    5.25
  -3   4  -6   60.16    2.68
   3   4   7  561.81   11.70
   3   4   7  588.49   11.85
  -3   4  -7  522.06   11.61
  -3   4  -7  547.30   17.38
   3   4   7  531.42   16.19
   3   4   7  576.75   16.45
  -3   4  -7  538.18   16.74
  -3   4  -7  510.46   11.50
   3   4   7  556.41   11.64
   3   4   8   42.00    2.14
   3   4   8   37.06    2.00
  -3   4  -8   34.73    1.95
   3   4   8   35.88    3.69
  -3   4  -8   38.76    4.24
  -3   4  -8   38.52    3.89
  -3   4  -8   34.73    1.87
   3   4   8   34.53    1.96
   3   4   9  110.12    3.74
   3   4   9  113.42    3.75
  -3   4  -9  105.61    3.70
   3   4   9  102.75    6.48
  -3   4  -9  118.63    7.46
  -3   4  -9  116.71    6.79
  -3   4  -9  102.37    3.52
   3   4  10   45.83    4.49
  -3   4 -10   55.45    5.18
   3   4  10   54.71    2.51
   3   4  10   52.88    2.47
  -3   4 -10   53.14    2.53
  -3   4 -11  143.44    8.45
   3   4  11  133.70    7.82
   3   4  11  145.93    4.50
   3   4  11  144.87    4.47
  -3   4 -11  136.46    4.43
   3   4  12  107.87    7.23
  -3   4 -12  129.82    8.11
  -3   4 -12  112.83    4.01
   3   4  12  122.44    4.09
   3   4  12  127.22    4.11
  -3   4 -13   49.55    5.14
   3   4  13   39.06    4.48
   3   4  13   49.78    2.42
  -3   4 -13   45.55    2.41
   3   4  13   47.29    2.39
   3   4  14   63.05    5.67
  -3   4 -14   72.59    6.28
   3   4  14   65.49    2.87
  -3   4 -14   66.58    2.99
   3   4  14   65.40    2.94
  -3   4 -15   36.44    4.66
   3   4  15   28.39    3.87
  -3   4 -15   33.74    2.16
   3   4  15   32.61    2.06
   3   4  15   30.73    2.04
   3   4  16   86.06    6.83
  -3   4 -16   96.38    7.34
   3   4  16   89.89    3.51
  -3   4 -16   88.24    3.61
   3   4  16   93.97    3.61
   3   4  17  131.25    8.65
  -3   4 -17  150.49    9.32
   3   4  17  147.87    4.68
  -3   4 -17  140.40    4.79
   3   4  17  146.20    4.78
  -3   4 -18  117.86    4.30
   3   4  18  121.92    4.21
  -3   4 -19   12.73    1.51
   3   4  19   14.72    1.51
  -3   4 -20   10.15    1.40
   3   4  20   11.40    1.31
   3   4  21  122.50    4.24
  -3   4 -21  124.95    4.44
   3   4  22  172.22    5.17
  -3   4 -22  167.15    5.36
   3   4  23  151.71    4.67
  -3   4 -23  145.05    4.86
  -3   4 -24    3.06    0.84
   3   4  24    4.05    0.86
  -3   4 -25   54.69    2.66
   3   4  25   53.52    2.43
   3   4  26   53.48    2.32
  -3   4 -26   50.35    2.47
   3   4  27   64.54    2.49
  -3   4 -27   64.58    2.72
   3   4  28   32.26    1.62
  -3   4 -28   29.66    1.78
   3   4  29   37.91    1.64
  -3   4 -29   40.79    1.93
  -3   4 -30   23.96    1.39
  -3   4 -31   32.87    1.48
   3   5 -30   26.37    1.36
   3   5 -29    1.11    0.62
   3   5 -28   26.16    1.59
   3   5 -27    3.65    0.86
   3   5 -26   40.44    2.13
   3   5 -25    4.91    1.10
   3   5 -24   23.77    1.81
  -3   5  24   24.33    1.42
   3   5 -23    0.81    0.96
  -3   5  23    0.28    0.57
   3   5 -22   46.87    2.60
  -3   5  22   42.31    2.06
   3   5 -21    5.33    1.29
  -3   5  21    6.00    1.01
  -3   5  20   43.74    2.21
   3   5 -20   45.17    2.64
   3   5 -19   19.71    1.97
  -3   5  19   23.10    1.66
  -3   5  18   96.05    3.60
   3   5 -18  106.65    4.09
   3   5 -17    9.37    1.43
  -3   5  17    8.18    1.12
  -3   5  16   43.02    2.40
   3   5 -16   46.75    2.67
   3   5 -16   45.89    2.31
  -3   5  16   49.71    2.41
  -3   5  15   80.19    3.33
   3   5 -15   87.60    3.67
   3   5 -15   83.01    3.25
  -3   5  15   79.95    3.15
   3   5 -14   23.45    1.97
   3   5 -14   27.04    1.83
  -3   5  14   25.98    1.73
   3   5 -13   37.03    4.38
   3   5 -13   39.76    2.43
  -3   5  13   37.95    2.06
   3   5 -13   36.97    2.22
   3   5 -12   46.43    4.76
   3   5 -12   50.21    5.58
   3   5 -12   48.98    2.73
  -3   5  12   49.31    2.39
   3   5 -12   45.93    2.52
   3   5 -11   28.61    4.23
   3   5 -11   34.70    4.05
   3   5 -11   31.91    2.15
  -3   5  11   31.88    1.91
   3   5 -11   37.68    2.22
   3   5 -10   72.30    6.64
  -3   5  10   67.47    2.83
   3   5 -10   68.52    3.13
   3   5 -10   65.97    3.14
   3   5  -9    1.84    2.15
   3   5  -9    1.31    0.95
  -3   5   9    0.42    0.61
   3   5  -9    0.79    0.81
   3   5  -8   57.01    6.12
  -3   5   8   55.48    2.53
   3   5  -8   65.56    3.01
   3   5  -8   51.11    2.74
  -3   5   7  252.82    6.59
   3   5  -7  261.07    7.06
   3   5  -7  260.93    7.07
   3   5  -6   74.29    6.47
   3   5  -6   65.33    3.00
  -3   5   6   63.94    2.74
   3   5  -6   71.00    3.14
   3   5  -5  245.34    6.73
  -3   5   5  238.07    6.31
   3   5  -5  252.68    6.83
   3   5  -4   23.74    3.95
   3   5  -4   26.65    1.93
  -3   5   4   22.53    1.61
   3   5  -4   24.81    1.87
   3   5  -3    9.84    2.89
  -3   5   3   11.87    1.20
   3   5  -3   13.65    1.39
   3   5  -3   13.90    1.46
   3   5  -2   21.90    3.87
  -3   5   2   18.29    1.44
   3   5  -2   18.63    1.61
   3   5  -2   22.04    1.87
   3   5  -1   47.43    5.14
   3   5  -1   47.72    2.47
  -3   5   1   42.21    2.21
  -3   5   1   46.66    2.49
   3   5  -1   48.77    2.56
   3   5   0   26.39    4.07
  -3   5   0   22.43    1.62
   3   5   0   25.51    1.84
  -3   5   0   21.90    1.81
   3   5   0   23.96    1.83
  -3   5  -1  291.54   11.86
   3   5   1  289.38   12.93
   3   5   1  299.05    7.57
  -3   5  -1  288.58    7.26
  -3   5  -1  291.48    7.58
   3   5   1  290.68    7.64
  -3   5  -2   47.43    4.56
   3   5   2   48.50    5.15
   3   5   2   52.31    2.59
  -3   5  -2   53.50    2.50
  -3   5  -2   50.38    2.61
   3   5   2   48.77    2.67
  -3   5  -3   13.53    2.51
   3   5   3   14.32    2.92
   3   5   3   17.22    1.49
   3   5   3   18.58    1.55
  -3   5  -3   15.58    1.39
  -3   5  -3   14.48    1.47
   3   5   3   14.58    1.53
  -3   5  -4   24.31    3.54
   3   5   4   26.30    3.88
   3   5   4   22.71    1.69
   3   5   4   28.35    1.92
  -3   5  -4   23.08    1.66
   3   5   4   25.62    1.82
  -3   5  -4   26.67    1.90
   3   5   5   32.18    3.98
  -3   5  -5   30.04    4.03
   3   5   5   34.71    2.13
   3   5   5   30.76    1.93
  -3   5  -5   30.71    1.96
   3   5   5   28.78    1.97
   3   5   6    3.09    0.96
  -3   5  -6    2.26    0.93
   3   5   6    2.87    0.90
   3   5   6    4.96    1.07
  -3   5  -7   43.46    4.74
   3   5   7   40.87    2.31
   3   5   7   38.73    2.22
  -3   5  -7   36.65    2.14
   3   5   7   35.31    2.14
  -3   5  -8   85.47    6.70
   3   5   8   90.06    3.44
   3   5   8   84.38    3.43
  -3   5  -8   84.54    3.36
   3   5   8   80.52    3.30
  -3   5  -9  102.49    7.51
   3   5   9  105.79    3.87
   3   5   9  101.05    3.83
  -3   5  -9   92.99    3.67
   3   5   9  102.66    3.67
  -3   5 -10  107.86    7.73
  -3   5 -10  104.50    3.94
   3   5  10  110.33    3.98
   3   5  10  113.09    4.12
   3   5  10  118.75    3.92
  -3   5 -11  126.36    4.41
   3   5  11  137.87    4.59
   3   5  11  138.82    4.59
   3   5  12   91.71    3.61
   3   5  12   92.05    3.66
  -3   5 -12   88.60    3.57
   3   5  13   17.35    1.65
  -3   5 -13   16.94    1.59
   3   5  13   17.77    1.68
   3   5  14   37.36    2.23
  -3   5 -14   33.31    2.12
   3   5  14   35.71    2.24
   3   5  15   50.92    2.62
  -3   5 -15   44.36    2.51
   3   5  15   48.67    2.63
  -3   5 -16   35.01    2.20
   3   5  16   36.35    2.18
   3   5  16   36.52    2.31
  -3   5 -17    4.47    1.11
   3   5  17    4.23    1.08
   3   5  17    4.04    1.10
  -3   5 -18   13.56    1.41
   3   5  18   14.26    1.41
  -3   5 -19   79.93    3.28
   3   5  19   84.00    3.34
  -3   5 -20   12.51    1.38
   3   5  20   13.49    1.32
   3   5  21   31.04    1.88
  -3   5 -21   25.84    1.74
  -3   5 -22    2.08    0.85
   3   5  22    2.86    0.88
  -3   5 -23   10.86    1.13
   3   5  23   11.68    1.11
  -3   5 -24   12.78    1.15
   3   5  24   13.69    1.14
  -3   5 -25   32.02    1.67
   3   5  25   35.12    1.68
  -3   5 -26    5.93    0.79
   3   5  26    5.08    0.70
   3   5  27   12.35    0.89
  -3   5 -27   10.86    0.89
   3   6 -26   41.37    1.60
   3   6 -25    7.51    0.83
   3   6 -24   21.03    1.30
   3   6 -23   10.96    1.07
  -3   6  23    9.68    0.79
  -3   6  22   64.03    2.24
   3   6 -22   72.14    2.67
  -3   6  21    1.73    0.56
   3   6 -21    0.15    0.76
   3   6 -20   25.45    1.71
  -3   6  20   24.67    1.47
   3   6 -19    4.03    0.99
  -3   6  19    4.85    0.85
   3   6 -18   48.10    2.42
  -3   6  18   44.74    2.13
   3   6 -17    7.45    1.19
  -3   6  17   10.86    1.20
   3   6 -16    0.74    0.91
  -3   6  16    0.64    0.71
   3   6 -16    0.04    0.54
   3   6 -15   53.58    2.71
  -3   6  15   50.59    2.47
   3   6 -15   49.24    2.26
  -3   6  14   78.18    3.19
   3   6 -14   83.20    3.43
  -3   6  14   80.03    2.92
   3   6 -14   79.90    3.04
  -3   6  13  121.91    4.13
   3   6 -13  129.05    4.42
  -3   6  13  120.49    3.78
  -3   6  12  167.33    5.17
   3   6 -12  175.62    5.38
  -3   6  12  169.19    4.80
   3   6 -12  168.62    5.06
  -3   6  11   10.01    1.10
   3   6 -11    9.39    1.51
  -3   6  11    7.44    1.22
   3   6 -11   10.02    1.30
   3   6 -10   35.45    2.28
   3   6 -10   34.42    2.11
  -3   6  10   35.98    1.98
   3   6  -9   62.99    3.01
  -3   6   9   58.34    2.54
   3   6  -9   55.70    2.84
   3   6  -8  134.08    4.84
  -3   6   8  128.89    4.12
   3   6  -8  133.40    4.55
  -3   6   7  293.55    7.33
   3   6  -7  314.39    7.96
   3   6  -7  295.59    7.89
  -3   6   6   69.02    2.86
   3   6  -6   69.44    3.39
   3   6  -6   69.28    3.23
   3   6  -5    5.22    1.21
  -3   6   5    4.16    0.87
   3   6  -5    4.82    1.18
  -3   6   4   31.42    1.92
   3   6  -4   35.19    2.38
   3   6  -4   34.48    2.31
   3   6  -3  327.24    7.78
   3   6  -3  327.70    8.32
  -3   6   3  317.52    7.83
   3   6  -3  326.89    8.45
  -3   6   2    9.95    1.20
   3   6  -2   10.86    1.45
   3   6  -2   10.87    1.14
   3   6  -2   12.48    1.58
  -3   6   1  119.35    4.03
   3   6  -1  120.24    4.34
   3   6  -1  126.66    4.06
   3   6  -1  125.58    4.50
  -3   6   0   27.72    1.82
   3   6   0   28.83    2.05
   3   6   0   29.27    1.82
   3   6   0   31.59    2.18
   3   6   1   88.08    3.35
  -3   6  -1   87.52    3.35
   3   6   1   96.71    3.74
   3   6   1   89.42    3.74
   3   6   2   19.21    1.54
   3   6   2   21.43    1.80
  -3   6  -2   18.99    1.49
   3   6   2   15.68    1.67
   3   6   3    3.66    1.09
  -3   6  -3    3.90    0.90
   3   6   3    3.87    0.95
   3   6   3    2.24    0.98
   3   6   4   17.45    1.65
  -3   6  -4   16.60    1.45
   3   6   4   15.38    1.44
   3   6   4   15.82    1.65
   3   6   5  135.03    4.52
   3   6   5  127.71    4.25
  -3   6  -5  123.81    4.16
   3   6   5  128.13    4.40
  -3   6  -6   19.61    1.63
   3   6   6   20.93    1.66
   3   6   6   22.98    1.88
   3   6   6   21.11    1.72
   3   6   7  399.05    9.27
   3   6   7  390.54    9.37
  -3   6  -7  376.44    9.05
   3   6   7  392.67    9.22
   3   6   8   74.19    3.10
   3   6   8   78.77    3.30
  -3   6  -8   71.17    3.01
   3   6   8   75.37    3.03
  -3   6  -9    2.57    0.85
   3   6   9    4.20    1.11
   3   6   9    3.60    0.84
   3   6   9    4.42    0.95
  -3   6 -10    7.82    1.08
   3   6  10    9.43    1.37
   3   6  10    7.84    1.15
   3   6  11   49.75    2.44
  -3   6 -11   43.61    2.26
   3   6  11   47.62    2.49
   3   6  12    3.06    1.12
  -3   6 -12    2.81    0.75
   3   6  12    1.49    0.88
   3   6  13  190.33    5.28
   3   6  13  182.75    5.26
  -3   6 -14    2.09    0.80
   3   6  14    1.91    0.78
   3   6  14    2.64    0.98
   3   6  15  106.70    3.51
   3   6  15   98.45    3.46
  -3   6 -16    5.20    0.90
   3   6  16    6.48    0.99
   3   6  17   17.45    1.38
  -3   6 -17   18.20    1.32
   3   6  18    3.67    0.86
  -3   6 -18    2.98    0.69
   3   6  19   17.28    1.28
  -3   6 -19   15.43    1.16
   3   6  20   13.59    1.11
  -3   6 -20   12.13    0.99
   3   6  21   23.06    1.33
  -3   6 -21   20.81    1.17
   3   6  22   14.40    1.02
   3   6  23   43.84    1.64
   3   7 -18   14.51    0.97
  -3   7  17   41.70    1.61
   3   7 -17   41.52    1.70
   3   7 -16    1.64    0.62
  -3   7  16    1.43    0.48
   3   7 -15    4.57    0.78
  -3   7  15    3.89    0.73
  -3   7  14   64.64    2.32
   3   7 -14   66.30    2.42
  -3   7  13   30.31    1.58
   3   7 -13   30.83    1.67
   3   7 -12    6.29    0.92
  -3   7  12    5.70    0.83
  -3   7  11   79.82    2.81
   3   7 -11   78.39    2.84
   3   7 -10   24.34    1.57
  -3   7  10   21.00    1.46
   3   7  -9   17.29    1.38
  -3   7   9   16.07    1.29
   3   7  -9   16.58    1.30
   3   7  -8    5.41    1.07
  -3   7   8    5.77    1.00
   3   7  -8    5.02    0.90
   3   7  -7    2.45    0.90
  -3   7   7    2.73    0.80
   3   7  -7    2.15    0.80
   3   7  -6   15.58    1.40
  -3   7   6   14.08    1.33
   3   7  -6   13.18    1.33
   3   7  -5    8.56    1.18
  -3   7   5    8.87    1.12
   3   7  -5    9.68    1.20
   3   7  -4    8.20    1.94
   3   7  -4    3.34    0.94
   3   7  -3  241.18    6.27
   3   7  -3  253.70    6.38
   3   7  -2   18.01    2.45
   3   7  -2   12.72    1.37
   3   7  -1   32.98    1.91
   3   7  -1   32.89    1.97
   3   7   0   13.81    1.36
   3   7   0   11.31    0.98
   3   7   0   12.88    1.37
   3   7   1   19.48    1.25
  -3   7  -1   17.53    1.26
   3   7   1   21.23    1.55
   3   7   1   19.53    1.53
  -3   7  -2   12.15    1.02
   3   7   2   13.47    1.10
   3   7   2   12.14    1.27
   3   7   3   22.72    1.59
   3   7   3   23.08    1.38
  -3   7  -3   22.04    1.36
  -3   7  -4   11.04    0.97
   3   7   4   11.07    1.19
   3   7   4    9.76    0.98
   3   7   5   17.54    1.37
   3   7   5   16.91    1.25
  -3   7  -5   18.15    1.19
   3   7   6   51.87    2.26
  -3   7  -6   48.55    1.96
   3   7   6   51.96    2.13
  -3   7  -7   38.65    1.70
   3   7   7   42.94    1.91
   3   7   7   41.70    2.00
   3   7   8   15.19    1.13
  -3   7  -8   15.12    1.05
   3   7   8   17.00    1.30
   3   7   9   44.02    1.91
  -3   7  -9   40.34    1.68
   3   7   9   41.44    1.93
   3   7  10    6.02    0.78
   3   7  10    3.94    0.78
   3   7  11   35.68    1.68
   3   7  11   36.73    1.74
   3   7  12    3.71    0.70
   3   7  13   85.60    2.65
   3   7  14   27.85    1.36
   3   7  15   28.02    1.31
   3   7  16   34.79    1.40
   4  -7 -17  107.91    3.06
   4  -7 -16   13.40    1.06
  -4  -7  15    4.15    0.62
   4  -7 -15    4.85    0.84
  -4  -7  14   15.40    1.01
   4  -7 -14   19.54    1.38
  -4  -7  13   30.03    1.44
   4  -7 -13   35.12    1.81
  -4  -7  12    4.94    0.69
   4  -7 -12    5.43    0.92
   4  -7 -11   26.66    1.68
   4  -7 -10   51.00    2.07
   4  -7 -10   56.32    2.44
   4  -7  -9   11.58    1.01
   4  -7  -9   10.83    1.18
   4  -7  -8    5.45    0.81
   4  -7  -8    5.86    1.05
   4  -7  -7    0.88    0.55
   4  -7  -7    1.77    0.79
   4  -7  -6    2.17    0.65
   4  -7  -6    2.51    0.83
   4  -7  -5    6.74    0.94
   4  -7  -5    4.64    0.96
   4  -7  -4    2.13    0.74
   4  -7  -4    1.27    0.78
   4  -7  -3   17.64    1.40
   4  -7  -3   16.24    1.39
   4  -7  -2   82.47    3.07
   4  -7  -2   81.68    3.04
   4  -7  -1    4.24    0.90
   4  -7  -1    4.75    0.86
   4  -7  -1    3.84    0.79
   4  -7   0   59.82    2.55
   4  -7   0   56.18    2.35
   4  -7   0   59.36    2.30
   4  -7   1   21.24    1.55
   4  -7   1   22.54    1.42
   4  -7   1   21.77    1.34
   4  -7   2  205.18    5.54
   4  -7   3   27.86    1.75
   4  -7   4   30.90    1.83
   4  -7   5   77.38    2.93
   4  -7   6   25.46    1.65
   4  -7   7   11.06    1.16
  -4  -7  -7   11.52    1.34
   4  -7   8   20.81    1.45
  -4  -7  -8   22.09    1.59
   4  -7   9    3.65    0.84
  -4  -7  -9    3.76    0.92
   4  -7  10   66.52    2.52
  -4  -7 -10   60.73    2.45
   4  -7  11    7.69    0.94
  -4  -7 -11    6.84    0.93
   4  -7  12  133.62    3.62
  -4  -7 -12  113.03    3.39
   4  -7  13   22.47    1.31
  -4  -7 -13   22.40    1.23
   4  -7  14  104.58    2.99
   4  -7  15   15.64    1.00
  -4  -6  25   42.74    1.76
  -4  -6  24    0.27    0.59
  -4  -6  23  151.41    4.16
   4  -6 -23  145.77    3.79
  -4  -6  22    0.50    0.65
   4  -6 -22    1.81    0.61
  -4  -6  21    7.36    0.99
   4  -6 -21    9.00    1.01
  -4  -6  20    2.23    0.80
   4  -6 -20    2.61    0.79
  -4  -6  19   35.93    2.05
   4  -6 -19   37.66    2.06
  -4  -6  18    9.73    1.23
   4  -6 -18    8.52    1.19
  -4  -6  17   54.28    2.60
   4  -6 -17   58.58    2.72
  -4  -6  16    3.00    0.90
   4  -6 -16    4.68    1.16
  -4  -6  15   57.00    2.70
   4  -6 -15   61.30    2.96
   4  -6 -14    7.92    1.04
  -4  -6  14    7.03    1.09
   4  -6 -14    7.95    1.32
   4  -6 -13    8.82    1.12
  -4  -6  13    6.90    1.15
  -4  -6  12   99.26    3.80
   4  -6 -12  112.26    3.87
   4  -6 -12  110.22    4.25
   4  -6 -11   37.98    2.14
  -4  -6  11   33.70    2.07
   4  -6 -11   36.59    2.47
   4  -6 -10  100.46    3.71
  -4  -6  10   92.89    3.60
   4  -6 -10  105.84    4.16
   4  -6  -9   46.69    2.49
  -4  -6   9   45.46    2.39
   4  -6  -9   43.99    2.73
   4  -6  -8   41.67    2.39
  -4  -6   8   43.86    2.32
   4  -6  -8   44.02    2.68
   4  -6  -7   35.88    2.23
  -4  -6   7   37.64    2.13
   4  -6  -7   41.33    2.59
   4  -6  -6   48.64    2.61
   4  -6  -6   48.31    2.81
   4  -6  -5   23.36    1.89
   4  -6  -5   22.05    1.95
   4  -6  -4   24.19    1.95
   4  -6  -4   28.09    2.12
   4  -6  -3   13.15    1.56
   4  -6  -3   14.14    1.61
   4  -6  -2  315.78    8.19
   4  -6  -2  301.62    8.03
   4  -6  -1   34.06    2.30
   4  -6  -1   34.39    2.24
   4  -6   0  115.81    4.30
   4  -6   0  106.78    4.04
   4  -6   1    0.13    1.00
   4  -6   1    1.18    0.83
   4  -6   2  117.88    4.37
   4  -6   2  115.25    4.06
   4  -6   3    4.15    1.21
   4  -6   3    5.31    0.97
   4  -6   4   30.36    2.21
   4  -6   4   30.81    1.89
   4  -6   5    7.45    1.45
   4  -6   5    6.21    0.96
   4  -6   6  241.41    6.88
   4  -6   7   82.94    3.61
   4  -6   8   92.50    3.81
   4  -6   9   21.01    1.88
   4  -6  10   12.91    1.57
   4  -6  10   11.56    1.18
   4  -6  11    8.11    1.27
   4  -6  11   11.24    1.20
   4  -6  12   54.74    2.73
   4  -6  12   53.59    2.41
   4  -6  13    9.69    1.29
   4  -6  13    8.06    0.96
  -4  -6 -13   10.11    1.35
   4  -6  14  148.02    4.63
  -4  -6 -14  140.16    4.39
   4  -6  14  137.36    4.29
   4  -6  15   15.16    1.39
   4  -6  15   14.97    1.29
  -4  -6 -15   15.09    1.31
   4  -6  16    5.21    1.02
   4  -6  16    6.10    0.91
  -4  -6 -16    5.88    0.86
   4  -6  17   25.17    1.66
   4  -6  17   23.85    1.50
   4  -6  18    4.59    0.81
   4  -6  18    5.44    0.83
   4  -6  19    0.83    0.62
   4  -6  19    1.36    0.60
   4  -6  20    7.45    0.86
   4  -6  20    5.50    0.75
   4  -6  21    4.13    0.61
   4  -6  21    4.99    0.69
  -4  -5  30    3.28    0.71
  -4  -5  29   43.96    1.93
  -4  -5  29   36.73    1.53
  -4  -5  28    2.96    0.74
  -4  -5  28    2.62    0.63
  -4  -5  27   47.23    2.22
  -4  -5  27   41.99    1.86
  -4  -5  26    5.26    1.08
  -4  -5  26    6.15    0.86
  -4  -5  25   44.70    2.37
  -4  -5  25   39.15    1.94
  -4  -5  24   16.59    1.56
   4  -5 -24   16.76    1.31
  -4  -5  24   14.58    1.23
  -4  -5  23    5.72    1.24
  -4  -5  23    4.93    0.91
   4  -5 -23    5.37    0.95
  -4  -5  22    7.65    1.29
   4  -5 -22    8.24    1.11
  -4  -5  21   99.51    3.91
   4  -5 -21   93.81    3.59
  -4  -5  20    8.04    1.33
   4  -5 -20   10.02    1.39
  -4  -5  19   56.30    2.96
   4  -5 -19   52.98    2.79
  -4  -5  18   51.31    2.90
   4  -5 -18   58.21    2.97
  -4  -5  17  157.39    5.32
   4  -5 -17  161.09    5.33
   4  -5 -16    8.78    1.17
  -4  -5  16   10.51    1.53
   4  -5 -16   10.38    1.45
  -4  -5  15  191.39    5.96
   4  -5 -15  191.06    5.61
   4  -5 -15  185.42    6.00
   4  -5 -14   14.72    1.45
  -4  -5  14   16.85    1.69
   4  -5 -14   16.04    1.79
   4  -5 -13   16.21    1.53
  -4  -5  13   19.44    1.73
   4  -5 -13   18.64    1.93
   4  -5 -12   42.48    2.38
  -4  -5  12   46.68    2.58
   4  -5 -12   48.18    2.82
   4  -5 -11    2.71    0.89
  -4  -5  11    4.30    1.06
   4  -5 -11    0.72    1.53
   4  -5 -11    2.50    1.04
   4  -5 -10  107.76    4.04
  -4  -5  10  108.70    4.10
  -4  -5  10  132.94    9.26
   4  -5 -10  116.86    4.42
   4  -5 -10  123.36    8.34
   4  -5  -9    1.01    0.74
  -4  -5   9    0.07    0.75
  -4  -5   9    3.13    2.72
   4  -5  -9    4.76    2.11
   4  -5  -9    0.50    1.09
   4  -5  -8  250.51    6.91
  -4  -5   8  247.36    6.81
   4  -5  -8  259.06    7.27
   4  -5  -8  263.77   12.35
  -4  -5   8  254.23   12.89
   4  -5  -7   66.64    3.07
  -4  -5   7   63.89    2.93
   4  -5  -7   65.99    3.20
   4  -5  -7   76.47    6.40
  -4  -5   7   67.52    6.33
   4  -5  -6   73.07    3.22
  -4  -5   6   68.76    3.00
  -4  -5   6   71.29    6.44
   4  -5  -6   74.46    3.38
   4  -5  -6   71.87    6.33
   4  -5  -5    5.87    1.05
  -4  -5   5    7.52    1.10
  -4  -5   5    6.31    2.43
   4  -5  -5    3.51    1.94
   4  -5  -5    5.90    1.27
   4  -5  -4   50.62    2.66
  -4  -5   4   45.45    5.18
   4  -5  -4   50.20    5.61
   4  -5  -4   46.50    2.62
   4  -5  -4   47.09    5.11
   4  -5  -3    9.14    1.25
  -4  -5   3   10.70    2.80
   4  -5  -3    8.70    2.70
   4  -5  -3    8.87    2.65
   4  -5  -3   11.18    1.45
   4  -5  -2  346.40    8.71
   4  -5  -2  342.08    8.67
   4  -5  -2  348.08   14.30
  -4  -5   2  342.15   14.44
   4  -5  -2  347.14   15.04
   4  -5  -1   39.52    2.36
  -4  -5   1   35.90    4.45
   4  -5  -1   33.04    4.57
   4  -5  -1   33.75    2.15
   4  -5   0    3.68    0.97
   4  -5   0    1.43    2.08
  -4  -5   0    5.57    2.13
   4  -5   0    2.44    2.03
   4  -5   0    3.03    0.95
  -4  -5  -1   15.24    3.08
   4  -5   1   20.36    1.77
   4  -5   1   17.29    1.56
   4  -5   2  116.16    4.32
   4  -5   2  112.95    4.03
   4  -5   2  117.76    8.40
   4  -5   3   44.13    2.55
   4  -5   3   41.44    2.22
   4  -5   3   43.07    2.32
   4  -5   3   41.67    5.16
   4  -5   4    5.12    1.05
   4  -5   4    4.34    0.90
   4  -5   4    3.06    1.84
   4  -5   5    9.71    1.36
   4  -5   5    8.28    1.10
   4  -5   5   11.66    3.19
   4  -5   6   81.96    3.55
   4  -5   6   73.33    6.61
   4  -5   6   82.33    3.40
   4  -5   7   51.75    2.80
   4  -5   7   49.43    5.49
   4  -5   7   49.00    2.57
   4  -5   7   52.53    2.43
   4  -5   8   25.23    1.99
   4  -5   8   20.00    1.67
   4  -5   8   22.92    3.94
   4  -5   9   46.21    2.68
   4  -5   9   45.45    2.49
   4  -5   9   52.52    5.78
   4  -5  10  171.74    5.52
   4  -5  10  163.93    5.25
   4  -5  11   92.81    3.87
   4  -5  11   87.89    3.59
   4  -5  12  177.42    5.71
   4  -5  12  182.48    5.60
   4  -5  13    2.91    1.06
   4  -5  13    2.58    0.92
   4  -5  14   32.39    2.26
   4  -5  14   34.73    2.22
   4  -5  15   28.08    2.11
   4  -5  15   31.89    2.16
   4  -5  16    9.86    1.33
   4  -5  16    9.77    1.32
  -4  -5 -16   10.88    1.31
   4  -5  17   34.28    2.22
   4  -5  17   35.26    2.29
   4  -5  18   63.31    2.93
   4  -5  18   65.38    3.03
   4  -5  19   57.51    2.71
   4  -5  19   58.70    2.81
   4  -5  20    8.85    1.13
   4  -5  20    6.61    1.17
   4  -5  21    9.58    1.09
   4  -5  21    9.66    1.27
   4  -5  22   19.76    1.39
   4  -5  22   21.47    1.65
   4  -5  23   73.10    2.67
   4  -5  23   78.97    3.00
   4  -5  24  138.59    3.83
   4  -5  24  146.52    4.24
   4  -5  25   18.96    1.11
   4  -5  25   21.03    1.39
   4  -5  26   17.15    1.17
   4  -5  27   12.43    0.98
  -4  -4  33   42.14    1.80
  -4  -4  33   42.58    1.80
  -4  -4  32    6.59    0.92
  -4  -4  32    7.71    0.93
  -4  -4  31   15.72    1.34
  -4  -4  31   15.79    1.27
  -4  -4  30    4.87    1.03
  -4  -4  30    4.03    0.89
  -4  -4  29   42.96    2.33
  -4  -4  29   42.73    2.20
  -4  -4  28    0.94    1.01
  -4  -4  28    0.45    0.75
  -4  -4  27   48.53    2.67
  -4  -4  27   46.11    2.46
  -4  -4  26    2.59    1.16
  -4  -4  26   -0.31    0.78
  -4  -4  25   26.54    2.12
  -4  -4  24    2.89    1.19
  -4  -4  23   14.88    1.74
   4  -4 -23   17.14    1.54
  -4  -4  22   23.76    2.08
   4  -4 -22   24.64    1.84
  -4  -4  21   40.52    2.60
   4  -4 -21   42.60    2.39
  -4  -4  20   28.91    2.23
   4  -4 -20   28.25    1.99
  -4  -4  19  632.89   14.05
   4  -4 -19  606.09   13.62
   4  -4 -19  655.79   21.53
  -4  -4  19  605.07   21.10
  -4  -4  18   61.45    3.09
   4  -4 -18   62.80    3.08
   4  -4 -18   69.29    6.26
  -4  -4  18   56.29    5.71
  -4  -4  17  167.43    5.47
   4  -4 -17  162.21    5.04
  -4  -4  17  171.21   10.04
   4  -4 -17  182.30   10.13
   4  -4 -17  165.67    5.32
   4  -4 -16   10.68    1.20
  -4  -4  16   14.17    1.54
  -4  -4  16   13.75    3.08
   4  -4 -16   11.37    2.99
   4  -4 -16   14.08    1.53
  -4  -4  15   58.52    2.92
   4  -4 -15   54.94    2.64
   4  -4 -15   54.20    5.39
   4  -4 -15   60.25    2.89
  -4  -4  15   54.22    5.64
  -4  -4  14  144.51    4.80
   4  -4 -14  133.05    4.42
   4  -4 -14  136.67    8.44
   4  -4 -14  138.64    4.71
  -4  -4  14  146.78    9.12
  -4  -4  13   80.45    3.35
   4  -4 -13   74.69    3.11
   4  -4 -13   78.29    3.38
   4  -4 -13   83.63    6.50
  -4  -4  13   87.10    6.91
  -4  -4  12   99.23    3.78
   4  -4 -12  101.37    3.65
   4  -4 -12  102.76    3.92
   4  -4 -12  112.27    7.40
  -4  -4  12  101.53    7.40
  -4  -4  11  102.49    3.80
   4  -4 -11  104.20    3.70
  -4  -4  11  111.12    7.68
   4  -4 -11   98.01    3.82
   4  -4 -11  110.96    7.22
  -4  -4  10   16.50    1.48
   4  -4 -10   16.55    1.43
  -4  -4  10   18.78    3.51
   4  -4 -10   14.87    2.89
   4  -4 -10   18.22    1.64
   4  -4  -9   12.32    1.23
  -4  -4   9   13.43    1.30
  -4  -4   9   12.96    2.81
   4  -4  -9   15.89    2.90
   4  -4  -9   15.80    1.52
  -4  -4   8   68.02    2.87
   4  -4  -8   69.91    2.92
  -4  -4   8   74.29    6.11
   4  -4  -8   76.95    5.95
   4  -4  -8   74.55    3.15
   4  -4  -7    8.37    1.07
   4  -4  -7    6.51    2.22
   4  -4  -7    8.03    1.13
   4  -4  -6  411.33    9.51
   4  -4  -6  395.65   14.28
   4  -4  -6  432.10    9.79
  -4  -4   6  398.70   14.97
   4  -4  -5   33.93    1.95
   4  -4  -5   39.86    2.15
   4  -4  -5   37.63    4.03
  -4  -4   5   35.96    4.28
   4  -4  -4  145.51    4.52
   4  -4  -4  153.56    8.14
  -4  -4   4  146.60    8.40
   4  -4  -3  129.86    4.18
   4  -4  -3  130.12    7.34
  -4  -4   3  117.92    7.31
   4  -4  -2  176.26    5.11
   4  -4  -2  168.95    8.56
  -4  -4   2  173.80    8.95
   4  -4  -1  113.05    3.83
   4  -4  -1  109.83    6.84
  -4  -4   1  106.60    6.85
   4  -4   0  741.76   15.14
   4  -4   0  734.76   20.72
  -4  -4   0  690.84   20.39
   4  -4   0  729.06   21.71
   4  -4   1   74.52    2.99
   4  -4   1   75.99    5.61
   4  -4   1   76.20    6.02
  -4  -4  -1   67.81    5.20
   4  -4   2    2.46    0.75
   4  -4   2    1.72    1.49
  -4  -4  -2   -0.01    1.54
   4  -4   2    0.52    1.62
   4  -4   3    6.33    1.00
   4  -4   3    6.96    2.51
  -4  -4  -3    3.21    1.42
   4  -4   4  128.70    4.21
   4  -4   4  120.78    3.99
  -4  -4  -4  125.79    6.82
   4  -4   4  128.88    7.95
   4  -4   5   19.66    1.57
   4  -4   5   17.83    1.45
   4  -4   5   21.70    3.47
   4  -4   6  262.29    6.84
   4  -4   6  251.35    6.64
   4  -4   6  265.03   11.79
   4  -4   7   21.78    1.65
   4  -4   7   25.05    3.69
   4  -4   7   22.72    1.66
   4  -4   8   62.87    2.87
   4  -4   8   55.99    5.37
   4  -4   8   58.42    2.70
   4  -4   8   59.54    2.51
   4  -4   9   79.75    3.29
   4  -4   9   76.72    3.18
   4  -4   9   72.96    6.15
   4  -4  10   15.86    1.44
   4  -4  10   13.77    1.40
   4  -4  11  101.08    3.86
   4  -4  11  103.49    3.85
   4  -4  11  104.27    7.58
   4  -4  12  200.32    5.95
   4  -4  12  205.75    6.00
   4  -4  12  214.32   11.09
   4  -4  12  210.95    9.60
   4  -4  13   65.89    3.04
   4  -4  13   65.83    3.05
   4  -4  13   65.90    6.12
   4  -4  13   57.53    5.08
   4  -4  14   90.43    3.61
   4  -4  14   87.59    3.62
   4  -4  14   84.15    6.98
   4  -4  14   85.60    6.20
   4  -4  15   29.54    2.06
   4  -4  15   34.37    2.28
   4  -4  15   28.81    4.39
   4  -4  15   33.06    4.04
   4  -4  16   35.47    2.22
   4  -4  16   34.73    2.31
   4  -4  16   40.56    4.90
   4  -4  16   31.51    4.02
   4  -4  17   23.50    1.85
   4  -4  17   20.92    1.83
   4  -4  18  150.71    4.95
   4  -4  18  151.79    5.16
   4  -4  19    8.85    1.24
   4  -4  19    9.28    1.39
   4  -4  20   94.39    3.66
   4  -4  20   97.00    3.96
   4  -4  21   61.13    2.83
   4  -4  21   65.31    3.12
   4  -4  22  161.90    4.95
   4  -4  22  172.41    5.44
   4  -4  23   20.45    1.52
   4  -4  23   21.76    1.86
   4  -4  24    5.62    0.87
   4  -4  24    5.52    1.14
   4  -4  25    1.16    0.62
   4  -4  25    1.42    1.00
   4  -4  26   16.63    1.52
   4  -4  27   44.11    2.18
   4  -4  28   22.00    1.50
   4  -4  29   36.61    1.81
   4  -4  30   27.82    1.47
   4  -4  31   15.92    1.03
  -4  -3  36    7.86    0.82
  -4  -3  35   99.60    3.07
  -4  -3  35  109.97    3.29
  -4  -3  34    3.46    0.64
  -4  -3  34    2.49    0.70
  -4  -3  34    3.31    0.83
  -4  -3  33   40.01    2.09
  -4  -3  33   41.54    1.82
  -4  -3  33   42.77    2.15
  -4  -3  32    1.03    0.78
  -4  -3  32    2.94    0.70
  -4  -3  31   82.92    3.35
  -4  -3  31   78.44    2.89
  -4  -3  30   12.27    1.46
  -4  -3  30   10.44    1.10
  -4  -3  29   79.58    3.48
  -4  -3  29   77.63    3.02
  -4  -3  28    2.89    1.15
  -4  -3  28    2.69    0.75
  -4  -3  27  163.84    5.48
  -4  -3  27  156.17    4.81
  -4  -3  26   28.11    1.82
  -4  -3  26   27.21    2.16
  -4  -3  25  119.86    4.61
  -4  -3  25  122.38    4.11
  -4  -3  24   45.82    2.79
  -4  -3  24   46.90    2.37
  -4  -3  23  231.87    6.91
  -4  -3  23  236.46    6.33
   4  -3 -23  247.03   12.23
  -4  -3  22    6.48    1.24
   4  -3 -22    6.00    2.20
  -4  -3  21   24.05    1.96
  -4  -3  21   20.56    3.23
   4  -3 -21   20.10    3.39
   4  -3 -21   21.93    1.65
  -4  -3  20    5.74    1.20
  -4  -3  20    4.76    1.73
   4  -3 -20    3.23    1.99
   4  -3 -20    5.23    0.97
  -4  -3  19  463.37   10.56
  -4  -3  19  434.74   15.80
   4  -3 -19  418.18    9.96
   4  -3 -19  439.96   16.18
  -4  -3  18    4.63    1.00
  -4  -3  18   -1.03    1.89
  -4  -3  18    2.59    1.38
   4  -3 -18    2.42    2.29
   4  -3 -18    1.79    0.75
  -4  -3  17  467.02   10.42
   4  -3 -17  417.44   10.01
   4  -3 -17  442.21   15.69
  -4  -3  17  431.47   13.54
  -4  -3  17  442.62   15.72
  -4  -3  16  132.01    4.34
   4  -3 -16  120.92    3.95
   4  -3 -16  132.56    7.78
   4  -3 -16  116.43    4.06
  -4  -3  16  126.60    7.62
  -4  -3  16  120.16    6.20
  -4  -3  15  590.43   12.55
   4  -3 -15  559.67   12.05
   4  -3 -15  560.87   12.27
   4  -3 -15  594.59   18.10
  -4  -3  15  577.71   18.29
  -4  -3  15  576.34   15.91
   4  -3 -14    9.43    2.39
  -4  -3  14   11.54    2.82
  -4  -3  14   10.06    1.78
   4  -3 -13    2.70    1.74
  -4  -3  13    5.98    2.22
  -4  -3  13    4.70    1.33
   4  -3 -12  503.11   15.56
  -4  -3  12  489.84   13.50
  -4  -3  12  511.27   16.34
   4  -3 -11  298.12   11.11
  -4  -3  11  297.82   11.74
  -4  -3  11  294.84    9.37
   4  -3 -10  324.63   11.57
  -4  -3  10  328.60   12.20
  -4  -3  10  322.51    9.70
   4  -3  -9  136.94    7.00
  -4  -3   9  134.05    7.34
  -4  -3   9  132.78    5.54
   4  -3  -8  507.77   15.07
  -4  -3   8  518.79   13.09
  -4  -3   8  515.99   15.89
   4  -3  -7  348.95   11.58
  -4  -3   7  331.74   11.92
  -4  -3   7  341.35    9.54
   4  -3  -6  643.49   17.41
  -4  -3   6  638.73   18.07
  -4  -3   6  665.93   15.20
   4  -3  -5   31.84    3.30
  -4  -3   5   34.21    3.91
   4  -3  -4  328.88   10.92
  -4  -3   4  325.10   11.34
   4  -3  -3   34.99    3.38
  -4  -3   3   29.05    3.38
   4  -3  -2  120.20    6.07
  -4  -3   2  117.05    6.19
  -4  -3   1  250.15    7.51
   4  -3  -1  244.98    9.08
  -4  -3   1  222.56    8.88
  -4  -3   0 1074.63   22.38
   4  -3   0 1079.75   24.77
  -4  -3   0 1029.38   24.67
  -4  -3  -1   13.19    1.62
   4  -3   1   10.50    2.20
  -4  -3  -1   11.72    2.13
   4  -3   2  887.79   21.71
  -4  -3  -2  886.75   19.42
  -4  -3  -2  909.52   21.42
   4  -3   2  880.50   22.51
   4  -3   2  875.65   18.86
  -4  -3  -3   25.71    2.18
   4  -3   3   26.18    3.06
  -4  -3  -3   23.33    2.59
   4  -3   3   22.22    3.05
   4  -3   3   25.38    2.20
  -4  -3  -4   17.36    1.90
  -4  -3  -4   16.98    2.26
   4  -3   4   17.82    2.86
   4  -3   4   16.84    1.91
  -4  -3  -5   25.57    2.34
   4  -3   5   30.64    3.51
  -4  -3  -5   25.63    2.58
   4  -3   5   25.97    2.43
  -4  -3  -6  100.79    4.80
  -4  -3  -6  102.53    4.97
   4  -3   6   97.45    4.88
   4  -3   6  101.48    6.32
  -4  -3  -7   88.05    4.61
   4  -3   7   91.98    5.92
   4  -3   7   91.25    4.87
  -4  -3  -8  133.39    5.93
   4  -3   8  123.13    7.07
   4  -3   8  121.02    5.96
  -4  -3  -9  162.56    6.86
   4  -3   9  169.14    8.43
   4  -3   9  155.38    7.04
  -4  -3 -10  405.95   12.30
   4  -3  10  415.73   14.36
   4  -3  10  397.98   12.69
  -4  -3 -11   57.96    4.20
   4  -3  11   59.65    5.23
   4  -3  11   55.49    4.30
   4  -3  12   46.39    2.35
  -4  -3 -12   45.73    3.81
   4  -3  12   44.65    4.46
   4  -3  12   39.85    3.77
   4  -3  13   -0.14    0.69
   4  -3  13    1.87    0.73
  -4  -3 -13    2.76    1.20
   4  -3  13    1.59    1.60
   4  -3  13    2.25    1.76
   4  -3  14   89.58    3.39
  -4  -3 -14   82.82    5.52
   4  -3  14   94.28    3.54
   4  -3  14   96.03    6.82
   4  -3  14   83.89    5.85
   4  -3  15   50.25    2.42
  -4  -3 -15   47.20    4.37
   4  -3  15   54.14    2.61
   4  -3  15   42.63    4.65
   4  -3  15   41.71    4.26
   4  -3  16   15.10    1.37
   4  -3  16   13.75    1.45
  -4  -3 -16   14.79    2.59
   4  -3  16   12.16    2.72
   4  -3  16   12.52    2.45
   4  -3  17  146.47    4.63
   4  -3  17  141.22    4.41
   4  -3  17  152.31    4.90
   4  -3  17  146.30    8.73
   4  -3  17  139.52    8.23
   4  -3  18   34.47    2.05
   4  -3  18   32.09    1.93
   4  -3  18   35.91    2.24
   4  -3  18   27.84    3.94
   4  -3  18   32.40    3.96
   4  -3  19   59.35    2.70
   4  -3  19   66.16    2.90
   4  -3  19   66.73    3.18
   4  -3  19   73.03    6.28
   4  -3  19   61.68    5.66
   4  -3  20   12.18    1.29
   4  -3  20   12.00    1.26
   4  -3  20   10.57    1.37
   4  -3  20   10.41    2.66
   4  -3  21   81.61    3.22
   4  -3  21   74.61    3.11
   4  -3  21   79.45    3.50
   4  -3  22   19.02    1.53
   4  -3  22   17.68    1.47
   4  -3  22   17.94    1.75
   4  -3  23   11.40    1.31
   4  -3  23   10.82    1.45
   4  -3  24   70.18    2.99
   4  -3  24   80.58    3.46
   4  -3  25   10.63    1.17
   4  -3  25   11.96    1.49
   4  -3  26   -1.09    0.63
   4  -3  26    0.59    0.93
   4  -3  27   41.77    2.15
   4  -3  27   44.30    2.40
   4  -3  28   20.76    1.45
   4  -3  28   25.27    1.80
   4  -3  29    9.87    1.02
   4  -3  29   11.26    1.22
   4  -3  30    4.91    0.81
   4  -3  30    2.44    0.79
   4  -3  31   22.01    1.27
   4  -3  31   23.64    1.46
   4  -3  32   26.38    1.27
   4  -3  32   25.28    1.38
   4  -3  33    9.26    0.78
  -4  -2  38    8.26    0.77
  -4  -2  37   11.91    0.92
  -4  -2  37   10.86    0.85
  -4  -2  37   10.12    0.97
  -4  -2  36   10.64    0.97
  -4  -2  36    9.94    0.93
  -4  -2  36   11.43    1.10
  -4  -2  35  147.93    4.17
  -4  -2  35  136.54    4.07
  -4  -2  34    5.53    0.89
  -4  -2  34    7.21    1.00
  -4  -2  33   20.35    1.64
  -4  -2  33   22.51    1.61
  -4  -2  32   15.21    1.51
  -4  -2  32   16.23    1.52
  -4  -2  31    9.50    1.33
  -4  -2  31    9.74    1.24
  -4  -2  30    6.94    1.19
  -4  -2  30    7.71    1.15
  -4  -2  29   89.03    3.76
  -4  -2  29   84.54    3.48
  -4  -2  28    1.28    0.98
  -4  -2  28    1.22    0.76
  -4  -2  27  767.83   16.56
  -4  -2  26   19.60    1.91
   4  -2 -26   19.79    3.56
  -4  -2  26   20.83    3.20
  -4  -2  25  444.52   10.70
   4  -2 -25  459.59   17.25
  -4  -2  25  424.98   15.48
  -4  -2  24   59.68    3.04
  -4  -2  24   59.95    2.83
   4  -2 -24   61.04    5.84
  -4  -2  24   58.43    5.16
  -4  -2  23  676.23   14.45
   4  -2 -23  674.39   21.21
  -4  -2  23  649.24   13.95
  -4  -2  23  617.86   19.17
  -4  -2  22   94.79    3.75
   4  -2 -22   95.53    6.99
  -4  -2  22   95.56    3.49
  -4  -2  22   86.73    5.91
  -4  -2  21    9.40    1.32
   4  -2 -21    6.53    2.82
  -4  -2  21    8.07    1.05
  -4  -2  21    9.22    1.95
  -4  -2  20   53.07    2.64
  -4  -2  20   52.20    2.39
   4  -2 -20   53.17    4.88
  -4  -2  20   48.79    4.38
  -4  -2  20   48.31    4.11
  -4  -2  19  204.31    5.70
   4  -2 -19  187.97    9.24
  -4  -2  19  186.40    8.74
  -4  -2  19  183.29    8.16
   4  -2 -18   86.13    5.92
  -4  -2  18   82.97    5.53
  -4  -2  18   80.05    4.98
   4  -2 -17   59.53    4.88
  -4  -2  17   56.30    4.52
  -4  -2  17   54.29    3.95
   4  -2 -16   21.43    2.81
  -4  -2  16   24.10    2.61
  -4  -2  16   22.83    2.94
   4  -2 -15   98.62    5.90
  -4  -2  15   92.30    5.67
  -4  -2  15   98.52    5.02
   4  -2 -14  307.48   10.73
  -4  -2  14  295.61    9.35
  -4  -2  14  304.68   10.82
   4  -2 -13  328.23   10.92
  -4  -2  13  309.11   10.86
  -4  -2  13  301.15    9.26
   4  -2 -12  343.10   10.89
  -4  -2  12  332.91   11.19
  -4  -2  12  317.13    9.37
  -4  -2  11  456.24   13.49
  -4  -2  11  432.38   11.37
   4  -2 -10  349.54   10.72
  -4  -2  10  343.40    9.22
  -4  -2  10  344.62   11.18
   4  -2  -9  166.76    6.84
  -4  -2   9  161.78    5.39
  -4  -2   9  163.24    7.02
   4  -2  -8  896.01   20.55
  -4  -2   8  929.23   21.51
  -4  -2   8  898.53   18.64
   4  -2  -7  561.05   14.34
  -4  -2   7  585.21   15.21
  -4  -2   7  570.70   12.49
   4  -2  -6  406.87   11.02
  -4  -2   6  393.45   11.57
  -4  -2   6  385.27    9.04
   4  -2  -5  330.94    9.65
  -4  -2   5  342.36   10.30
  -4  -2   5  328.88    7.76
   4  -2  -4  182.32    6.47
  -4  -2   4  178.70    6.95
  -4  -2   4  175.29    4.77
   4  -2  -3   17.13    2.07
  -4  -2   3   16.91    2.23
  -4  -2   3   18.36    1.21
   4  -2  -2  165.42    6.11
  -4  -2   2  171.69    6.50
  -4  -2   2  170.16    4.39
   4  -2  -2  165.35    3.95
  -4  -2   1   76.25    2.83
   4  -2  -1   81.73    4.14
  -4  -2   1   75.42    4.09
  -4  -2   1   75.77    2.58
   4  -2  -1   73.95    2.56
  -4  -2   0  122.08    3.79
   4  -2   0  120.05    5.08
  -4  -2   0  117.09    5.11
   4  -2   0  119.05    3.78
   4  -2   1    7.84    1.59
  -4  -2  -1    9.32    1.06
  -4  -2  -1    7.70    1.52
   4  -2   1    8.96    1.09
  -4  -2  -2   21.58    1.57
   4  -2   2   25.03    2.47
   4  -2   2   19.09    2.40
  -4  -2  -2   22.82    2.17
   4  -2   2   20.95    1.74
  -4  -2  -3  109.67    3.94
   4  -2   3  122.05    5.32
  -4  -2  -3  116.46    4.78
   4  -2   3  123.86    5.70
   4  -2   3  116.02    4.35
  -4  -2  -4  593.50   13.17
  -4  -2  -4  601.09   14.03
   4  -2   4  598.68   13.83
   4  -2   4  629.28   15.78
  -4  -2  -5  207.12    6.32
  -4  -2  -5  224.46    6.76
   4  -2   5  213.65    6.90
   4  -2   5  212.91    8.01
  -4  -2  -6 1839.92   35.30
  -4  -2  -6 1821.18   35.15
   4  -2   6 1802.81   36.12
   4  -2   6 1919.27   38.20
  -4  -2  -7  485.34   12.12
  -4  -2  -7  514.73   11.63
   4  -2   7  499.02   14.21
   4  -2   7  497.38   12.96
  -4  -2  -8  581.89   14.26
   4  -2   8  594.56   15.09
   4  -2   8  624.42   16.42
  -4  -2  -9  324.13    9.67
   4  -2   9  333.79   10.41
  -4  -2 -10   13.23    2.06
   4  -2  10   13.38    2.39
   4  -2  10   12.81    2.08
  -4  -2 -11   12.86    1.94
   4  -2  11   15.94    2.73
   4  -2  11   13.99    2.23
  -4  -2 -12  165.34    6.94
   4  -2  12  180.74    8.19
   4  -2  12  177.66    7.74
  -4  -2 -13  130.66    6.28
   4  -2  13  142.53    7.27
   4  -2  13  126.64    6.69
  -4  -2 -14  214.95    8.54
   4  -2  14  219.77    9.58
   4  -2  14  206.47    8.98
  -4  -2 -15   93.00    5.58
   4  -2  15   90.84    5.95
   4  -2  15  100.74    6.40
   4  -2  16  193.60    5.31
  -4  -2 -16  180.84    8.40
   4  -2  16  206.91    5.60
   4  -2  16  189.61    9.04
   4  -2  16  211.55    9.63
   4  -2  17   49.11    2.32
   4  -2  17   51.83    2.47
  -4  -2 -17   51.83    4.41
   4  -2  17   44.56    4.36
   4  -2  17   49.29    4.62
   4  -2  18   31.21    1.87
   4  -2  18   33.35    2.01
  -4  -2 -18   28.41    3.53
   4  -2  18   29.71    3.81
   4  -2  18   28.81    3.71
   4  -2  19  121.51    4.09
  -4  -2 -19  117.15    7.20
   4  -2  19  122.74    4.19
   4  -2  19  119.90    7.67
   4  -2  19  124.62    7.71
   4  -2  20  179.79    5.33
  -4  -2 -20  167.26    8.88
   4  -2  20  185.88    5.53
   4  -2  20  177.06    9.47
   4  -2  20  184.15    9.69
   4  -2  21   46.78    2.43
  -4  -2 -21   39.24    4.41
   4  -2  21   46.27    2.53
   4  -2  21   52.04    5.11
   4  -2  21   47.25    4.91
   4  -2  22   19.04    1.63
   4  -2  22   21.20    1.74
  -4  -2 -22   22.73    3.64
   4  -2  22   15.31    3.02
   4  -2  22   21.86    3.60
   4  -2  23   26.49    1.94
  -4  -2 -23   32.75    4.04
   4  -2  23   28.02    2.00
   4  -2  23   29.52    3.99
   4  -2  24   59.57    2.90
   4  -2  24   60.76    2.93
[truncated: 796,109 more chars]
